# Supplementary material for: Identification of antibacterial constituents from Rhododendron simsii Planch with an activity-guided method
Source: Front Pharmacol. 2024 Oct 8;15:1490335. doi: 10.3389/fphar.2024.1490335 (PMC11493700; doi:10.3389/fphar.2024.1490335)
Supplement: Supplementary file 1 [file DataSheet2.zip]

Archive with 8 entries (8 files):
- CIF_1_auto.cif
- CIF_12_auto.cif
- CIF_13_auto.cif
- CIF_15_auto.cif
- CIF_5_auto.cif
- CIF_7_auto.cif
- CIF_8_auto.cif
- CIF_9_auto.cif
