# Supplementary material for: Identification of antibacterial constituents from Rhododendron simsii Planch with an activity-guided method
Source: Front Pharmacol. 2024 Oct 8;15:1490335. doi: 10.3389/fphar.2024.1490335 (PMC11493700; doi:10.3389/fphar.2024.1490335)
Supplement: Supplementary file 1 [file DataSheet2.zip › CIF_1_auto.cif]

data_20230712-b94_auto
_audit_creation_date               2023-07-12
_audit_creation_method
;
Olex2 1.5-ac5-024
(compiled 2022.04.12 svn.rca3783a0 for Rigaku Oxford Diffraction, GUI svn.r6498)
;
_shelx_SHELXL_version_number       '2018/3'
_audit_contact_author_address      ?
_audit_contact_author_email        ?
_audit_contact_author_name         ''
_audit_contact_author_phone        ?
_publ_contact_author_id_orcid      ?
_publ_section_references
;
Dolomanov, O.V., Bourhis, L.J., Gildea, R.J, Howard, J.A.K. & Puschmann, H.
 (2009), J. Appl. Cryst. 42, 339-341.

Sheldrick, G.M. (2015). Acta Cryst. A71, 3-8.

Sheldrick, G.M. (2015). Acta Cryst. C71, 3-8.
;
_chemical_name_common              ?
_chemical_name_systematic          ?
_chemical_formula_moiety           'C20 H30 O4'
_chemical_formula_sum              'C20 H30 O4'
_chemical_formula_weight           334.44
_chemical_absolute_configuration   ad
_chemical_melting_point            ?
_chemical_oxdiff_formula           CHO
loop_
  _atom_type_symbol
  _atom_type_description
  _atom_type_scat_dispersion_real
  _atom_type_scat_dispersion_imag
  _atom_type_scat_source
 'C' 'C' 0.0181 0.0091 'International Tables Vol C Tables 4.2.6.8 and 6.1.1.4'
 'H' 'H' 0.0000 0.0000 'International Tables Vol C Tables 4.2.6.8 and 6.1.1.4'
 'O' 'O' 0.0492 0.0322 'International Tables Vol C Tables 4.2.6.8 and 6.1.1.4'

_shelx_space_group_comment
;
The symmetry employed for this shelxl refinement is uniquely defined
by the following loop, which should always be used as a source of
symmetry information in preference to the above space-group names.
They are only intended as comments.
;
_space_group_crystal_system        'orthorhombic'
_space_group_IT_number             19
_space_group_name_H-M_alt          'P 21 21 21'
_space_group_name_Hall             'P 2ac 2ab'
loop_
  _space_group_symop_operation_xyz
 'x, y, z'
 '-x+1/2, -y, z+1/2'
 '-x, y+1/2, -z+1/2'
 'x+1/2, -y+1/2, -z'

_cell_length_a                     8.30166(13)
_cell_length_b                     12.78240(18)
_cell_length_c                     16.6859(3)
_cell_angle_alpha                  90
_cell_angle_beta                   90
_cell_angle_gamma                  90
_cell_volume                       1770.63(5)
_cell_formula_units_Z              4
_cell_measurement_reflns_used      8764
_cell_measurement_temperature      302.90(10)
_cell_measurement_theta_max        75.5820
_cell_measurement_theta_min        4.3300
_shelx_estimated_absorpt_T_max     0.947
_shelx_estimated_absorpt_T_min     0.904
_exptl_absorpt_coefficient_mu      0.685
_exptl_absorpt_correction_T_max    1.00000
_exptl_absorpt_correction_T_min    0.62216
_exptl_absorpt_correction_type     multi-scan
_exptl_absorpt_process_details
;
CrysAlisPro 1.171.42.93a (Rigaku Oxford Diffraction, 2023)
Empirical absorption correction using spherical harmonics,
implemented in SCALE3 ABSPACK scaling algorithm.
;
_exptl_absorpt_special_details     ?
_exptl_crystal_colour              'clear light colourless'
_exptl_crystal_colour_lustre       clear
_exptl_crystal_colour_modifier     light
_exptl_crystal_colour_primary      colourless
_exptl_crystal_density_diffrn      1.255
_exptl_crystal_density_meas        ?
_exptl_crystal_density_method      ?
_exptl_crystal_description         needle
_exptl_crystal_F_000               728
_exptl_crystal_size_max            0.15
_exptl_crystal_size_mid            0.08
_exptl_crystal_size_min            0.08
_exptl_transmission_factor_max     ?
_exptl_transmission_factor_min     ?
_diffrn_reflns_av_R_equivalents    0.0229
_diffrn_reflns_av_unetI/netI       0.0214
_diffrn_reflns_Laue_measured_fraction_full  0.999
_diffrn_reflns_Laue_measured_fraction_max  0.964
_diffrn_reflns_limit_h_max         10
_diffrn_reflns_limit_h_min         -10
_diffrn_reflns_limit_k_max         11
_diffrn_reflns_limit_k_min         -15
_diffrn_reflns_limit_l_max         20
_diffrn_reflns_limit_l_min         -20
_diffrn_reflns_number              12586
_diffrn_reflns_point_group_measured_fraction_full  0.992
_diffrn_reflns_point_group_measured_fraction_max  0.936
_diffrn_reflns_theta_full          67.684
_diffrn_reflns_theta_max           75.814
_diffrn_reflns_theta_min           4.357
_diffrn_ambient_environment        air
_diffrn_ambient_temperature        302.90(10)
_diffrn_detector                   'Hybrid Pixel Array Detector'
_diffrn_detector_area_resol_mean   10.0000
_diffrn_detector_type              'HyPix-Arc 150'
_diffrn_measured_fraction_theta_full  0.999
_diffrn_measured_fraction_theta_max  0.964
_diffrn_measurement_details
;
List of Runs (angles in degrees, time in seconds):

  # Type    Start    End  Width  t~exp~   \w     \q     \k     \f   Frames
--------------------------------------------------------------------------
  1  \w   -101.00 -46.00   0.50    0.05    --  -81.50 125.00  60.00  110
  2  \w    -80.00 -31.00   0.50    0.05    --  -71.69 125.00  30.00   98
  3  \w    -92.00 -45.00   0.50    0.05    --  -81.50 111.00 -16.00   94
  4  \w    -60.00 -25.00   0.50    0.05    --  -63.33 111.00 -16.00   70
  5  \w    -95.00 -40.00   0.50    0.05    --  -76.34 125.00 -60.00  110
  6  \w    -87.00 -62.00   0.50    0.05    --  -76.34 111.00 -16.00   50
  7  \w    -82.00 -57.00   0.50    0.05    --  -71.69 111.00 -16.00   50
  8  \w   -101.00 -76.00   0.50    0.05    --  -81.50 -15.00 -60.00   50
  9  \w   -106.00 -60.00   0.50    0.05    --  -63.33 -15.00   0.00   92
 10  \w    -91.00 -55.00   0.50    0.05    --  -63.33 -15.00 -90.00   72
 11  \w   -113.00 -68.00   0.50    0.05    --  -76.34 -15.00-120.00   90
 12  \w   -123.00 -72.00   0.50    0.05    --  -81.50 -15.00-150.00  102
 13  \w   -115.00 -65.00   0.50    0.05    --  -71.69 -15.00-180.00  100
 14  \w   -113.00 -88.00   0.50    0.05    --  -71.69 -15.00-150.00   50
 15  \w   -122.00 -82.00   0.50    0.05    --  -81.50 -15.00  90.00   80
 16  \w     62.00 112.00   0.50    0.05    --   72.82  15.00 120.00  100
 17  \w     32.00  59.00   0.50    0.05    --   72.82-125.00  90.00   54
 18  \w     26.00  73.00   0.50    0.05    --   62.88-111.00-110.00   94
 19  \w     35.00  60.00   0.50    0.05    --   72.82-111.00-110.00   50
 20  \w     53.00  78.00   0.50    0.05    --   76.80-111.00-110.00   50
 21  \w     63.00  88.00   0.50    0.05    --   76.80-125.00-180.00   50
;
_diffrn_measurement_device         'four-circle diffractometer'
_diffrn_measurement_device_type    'ROD, Synergy Custom system, HyPix-Arc 150'
_diffrn_measurement_method         '\w scans'
_diffrn_orient_matrix_type        
 'CrysAlisPro convention (1999,Acta A55,543-557)'
_diffrn_orient_matrix_UB_11        0.1528147000
_diffrn_orient_matrix_UB_12        -0.0419162000
_diffrn_orient_matrix_UB_13        -0.0414496000
_diffrn_orient_matrix_UB_21        0.0910966000
_diffrn_orient_matrix_UB_22        0.0046246000
_diffrn_orient_matrix_UB_23        0.0803708000
_diffrn_orient_matrix_UB_31        -0.0528924000
_diffrn_orient_matrix_UB_32        -0.1128877000
_diffrn_orient_matrix_UB_33        0.0186030000
_diffrn_radiation_monochromator    mirror
_diffrn_radiation_probe            x-ray
_diffrn_radiation_type             'Cu K\a'
_diffrn_radiation_wavelength       1.54184
_diffrn_source                     'Rotating-anode X-ray tube'
_diffrn_source_type                'Rigaku (Cu) X-ray Source'
_reflns_Friedel_coverage           0.692
_reflns_Friedel_fraction_full      0.982
_reflns_Friedel_fraction_max       0.899
_reflns_number_gt                  3170
_reflns_number_total               3464
_reflns_special_details
;
 Reflections were merged by SHELXL according to the crystal
 class for the calculation of statistics and refinement.
 
 _reflns_Friedel_fraction is defined as the number of unique
 Friedel pairs measured divided by the number that would be
 possible theoretically, ignoring centric projections and
 systematic absences.
;
_reflns_threshold_expression       'I > 2\s(I)'
_computing_cell_refinement         'CrysAlisPro 1.171.42.93a (Rigaku OD, 2023)'
_computing_data_collection         'CrysAlisPro 1.171.42.93a (Rigaku OD, 2023)'
_computing_data_reduction          'CrysAlisPro 1.171.42.93a (Rigaku OD, 2023)'
_computing_molecular_graphics      'Olex2 1.5-ac5-024 (Dolomanov et al., 2009)'
_computing_publication_material    'Olex2 1.5-ac5-024 (Dolomanov et al., 2009)'
_computing_structure_refinement    'SHELXL 2018/3 (Sheldrick, 2015)'
_computing_structure_solution      'SHELXT  (Sheldrick, 2015)'
_refine_diff_density_max           0.178
_refine_diff_density_min           -0.130
_refine_diff_density_rms           0.029
_refine_ls_abs_structure_details
;
 Flack x determined using 1215 quotients [(I+)-(I-)]/[(I+)+(I-)]
 (Parsons, Flack and Wagner, Acta Cryst. B69 (2013) 249-259).
;
_refine_ls_abs_structure_Flack     0.06(7)
_refine_ls_extinction_coef         0.0036(4)
_refine_ls_extinction_expression  
 'Fc^*^=kFc[1+0.001xFc^2^\l^3^/sin(2\q)]^-1/4^'
_refine_ls_extinction_method       'SHELXL-2018/3 (Sheldrick 2018)'
_refine_ls_goodness_of_fit_ref     1.069
_refine_ls_hydrogen_treatment      constr
_refine_ls_matrix_type             full
_refine_ls_number_parameters       223
_refine_ls_number_reflns           3464
_refine_ls_number_restraints       0
_refine_ls_R_factor_all            0.0362
_refine_ls_R_factor_gt             0.0326
_refine_ls_restrained_S_all        1.069
_refine_ls_shift/su_max            0.001
_refine_ls_shift/su_mean           0.000
_refine_ls_structure_factor_coef   Fsqd
_refine_ls_weighting_details      
 'w=1/[\s^2^(Fo^2^)+(0.0471P)^2^+0.1427P] where P=(Fo^2^+2Fc^2^)/3'
_refine_ls_weighting_scheme        calc
_refine_ls_wR_factor_gt            0.0863
_refine_ls_wR_factor_ref           0.0884
_refine_special_details            ?
_olex2_refinement_description
;
1. Fixed Uiso
 At 1.2 times of:
  All C(H) groups, All C(H,H) groups
 At 1.5 times of:
  All C(H,H,H) groups, All O(H) groups
2.a Ternary CH refined with riding coordinates:
 C4(H4), C5(H5), C17(H17), C6(H6), C10(H10)
2.b Secondary CH2 refined with riding coordinates:
 C2(H2A,H2B), C19(H19A,H19B), C16(H16A,H16B), C20(H20A,H20B), C21(H21A,H21B),
 C9(H9A,H9B)
2.c Idealised Me refined as rotating group:
 C24(H24A,H24B,H24C), C23(H23A,H23B,H23C), C15(H15A,H15B,H15C), C14(H14A,H14B,
 H14C)
2.d Idealised tetrahedral OH refined as rotating group:
 O22(H22)
;
_atom_sites_solution_hydrogens     geom
_atom_sites_solution_primary       dual
_atom_sites_solution_secondary     ?
loop_
  _atom_site_label
  _atom_site_type_symbol
  _atom_site_fract_x
  _atom_site_fract_y
  _atom_site_fract_z
  _atom_site_U_iso_or_equiv
  _atom_site_adp_type
  _atom_site_occupancy
  _atom_site_site_symmetry_order
  _atom_site_calc_flag
  _atom_site_refinement_flags_posn
  _atom_site_refinement_flags_adp
  _atom_site_refinement_flags_occupancy
  _atom_site_disorder_assembly
  _atom_site_disorder_group
 O7 O 0.33011(15) 0.51966(11) 0.35748(8) 0.0383(3) Uani 1 1 d . . . . .
 O8 O 0.27470(17) 0.56801(10) 0.49091(8) 0.0423(3) Uani 1 1 d . . . . .
 O13 O 0.63132(18) 0.45071(14) 0.45790(12) 0.0614(5) Uani 1 1 d . . . . .
 O22 O 0.59454(18) 0.93298(14) 0.29925(11) 0.0608(5) Uani 1 1 d . . . . .
 H22 H 0.602468 0.960457 0.255022 0.091 Uiso 1 1 calc R U . . .
 C1 C 0.3939(2) 0.55953(15) 0.43160(11) 0.0347(4) Uani 1 1 d . . . . .
 C3 C 0.3663(2) 0.74231(14) 0.37025(11) 0.0324(4) Uani 1 1 d . . . . .
 C2 C 0.4689(2) 0.66377(15) 0.41847(13) 0.0394(4) Uani 1 1 d . . . . .
 H2A H 0.570378 0.653795 0.390724 0.047 Uiso 1 1 calc R U . . .
 H2B H 0.492867 0.694377 0.470312 0.047 Uiso 1 1 calc R U . . .
 C12 C 0.4884(2) 0.46539(16) 0.46187(13) 0.0405(4) Uani 1 1 d . . . . .
 C4 C 0.1794(2) 0.73022(15) 0.38194(12) 0.0342(4) Uani 1 1 d . . . . .
 H4 H 0.158212 0.725993 0.439628 0.041 Uiso 1 1 calc R U . . .
 C5 C 0.0948(2) 0.63443(16) 0.34093(12) 0.0386(4) Uani 1 1 d . . . . .
 H5 H 0.106847 0.646411 0.283231 0.046 Uiso 1 1 calc R U . . .
 C19 C 0.4238(3) 0.85405(15) 0.39577(12) 0.0390(4) Uani 1 1 d . . . . .
 H19A H 0.350697 0.883164 0.435267 0.047 Uiso 1 1 calc R U . . .
 H19B H 0.530582 0.850407 0.419173 0.047 Uiso 1 1 calc R U . . .
 C16 C 0.4024(2) 0.74639(16) 0.27977(11) 0.0403(4) Uani 1 1 d . . . . .
 H16A H 0.516903 0.739832 0.269256 0.048 Uiso 1 1 calc R U . . .
 H16B H 0.345007 0.692010 0.251002 0.048 Uiso 1 1 calc R U . . .
 C17 C 0.3404(3) 0.85498(18) 0.25747(12) 0.0457(5) Uani 1 1 d . . . . .
 H17 H 0.373659 0.874174 0.203074 0.055 Uiso 1 1 calc R U . . .
 C6 C 0.1568(2) 0.52197(16) 0.35500(14) 0.0427(5) Uani 1 1 d . . . . .
 H6 H 0.126832 0.482750 0.306783 0.051 Uiso 1 1 calc R U . . .
 C18 C 0.4263(3) 0.92319(16) 0.32030(13) 0.0449(5) Uani 1 1 d . . . . .
 C24 C -0.0885(2) 0.63625(19) 0.35617(17) 0.0551(6) Uani 1 1 d . . . . .
 H24A H -0.108456 0.647486 0.412183 0.083 Uiso 1 1 calc R U . . .
 H24B H -0.134493 0.570614 0.340133 0.083 Uiso 1 1 calc R U . . .
 H24C H -0.136483 0.691794 0.325694 0.083 Uiso 1 1 calc R U . . .
 C20 C 0.1577(3) 0.85911(19) 0.26600(14) 0.0511(5) Uani 1 1 d . . . . .
 H20A H 0.109642 0.810828 0.228046 0.061 Uiso 1 1 calc R U . . .
 H20B H 0.120624 0.928949 0.252683 0.061 Uiso 1 1 calc R U . . .
 C11 C 0.3620(3) 0.39311(16) 0.49962(14) 0.0473(5) Uani 1 1 d . . . . .
 C10 C 0.2093(3) 0.46302(16) 0.49601(15) 0.0502(6) Uani 1 1 d . . . . .
 H10 H 0.148926 0.455715 0.546166 0.060 Uiso 1 1 calc R U . . .
 C21 C 0.1003(2) 0.83136(17) 0.35039(14) 0.0465(5) Uani 1 1 d . . . . .
 H21A H -0.015727 0.822583 0.349910 0.056 Uiso 1 1 calc R U . . .
 H21B H 0.125599 0.888612 0.386418 0.056 Uiso 1 1 calc R U . . .
 C9 C 0.0943(3) 0.45602(19) 0.42619(17) 0.0603(7) Uani 1 1 d . . . . .
 H9A H -0.010976 0.481282 0.442396 0.072 Uiso 1 1 calc R U . . .
 H9B H 0.083173 0.383591 0.409751 0.072 Uiso 1 1 calc R U . . .
 C23 C 0.3590(3) 1.03323(17) 0.33147(17) 0.0629(7) Uani 1 1 d . . . . .
 H23A H 0.425476 1.071122 0.368529 0.094 Uiso 1 1 calc R U . . .
 H23B H 0.251241 1.028988 0.352079 0.094 Uiso 1 1 calc R U . . .
 H23C H 0.357908 1.068842 0.280815 0.094 Uiso 1 1 calc R U . . .
 C15 C 0.3561(3) 0.28983(19) 0.4542(2) 0.0704(8) Uani 1 1 d . . . . .
 H15A H 0.330305 0.302929 0.399021 0.106 Uiso 1 1 calc R U . . .
 H15B H 0.275194 0.245536 0.477392 0.106 Uiso 1 1 calc R U . . .
 H15C H 0.459080 0.255939 0.457556 0.106 Uiso 1 1 calc R U . . .
 C14 C 0.4076(4) 0.3745(2) 0.58743(17) 0.0715(8) Uani 1 1 d . . . . .
 H14A H 0.514306 0.345705 0.590189 0.107 Uiso 1 1 calc R U . . .
 H14B H 0.332628 0.326462 0.611149 0.107 Uiso 1 1 calc R U . . .
 H14C H 0.404589 0.439675 0.615979 0.107 Uiso 1 1 calc R U . . .

loop_
  _atom_site_aniso_label
  _atom_site_aniso_U_11
  _atom_site_aniso_U_22
  _atom_site_aniso_U_33
  _atom_site_aniso_U_23
  _atom_site_aniso_U_13
  _atom_site_aniso_U_12
 O7 0.0300(6) 0.0453(7) 0.0397(7) -0.0115(6) 0.0008(5) -0.0004(6)
 O8 0.0499(8) 0.0370(7) 0.0401(7) 0.0015(6) 0.0125(6) 0.0030(6)
 O13 0.0392(8) 0.0623(10) 0.0826(12) 0.0185(9) 0.0007(8) 0.0069(7)
 O22 0.0457(8) 0.0739(11) 0.0629(11) 0.0264(9) -0.0002(8) -0.0156(8)
 C1 0.0331(9) 0.0380(9) 0.0330(9) -0.0020(8) 0.0006(7) -0.0027(8)
 C3 0.0312(9) 0.0362(9) 0.0299(9) -0.0003(8) -0.0012(7) -0.0031(7)
 C2 0.0346(10) 0.0402(10) 0.0433(10) 0.0052(9) -0.0090(8) -0.0053(8)
 C12 0.0419(11) 0.0389(10) 0.0408(10) 0.0002(9) 0.0006(8) -0.0007(8)
 C4 0.0305(9) 0.0381(9) 0.0341(9) -0.0026(8) 0.0021(7) 0.0004(7)
 C5 0.0309(9) 0.0466(10) 0.0384(10) -0.0048(9) -0.0017(8) -0.0030(8)
 C19 0.0432(11) 0.0385(10) 0.0354(10) 0.0034(8) -0.0045(8) -0.0057(9)
 C16 0.0362(10) 0.0527(11) 0.0319(9) -0.0005(9) 0.0032(8) -0.0019(9)
 C17 0.0485(11) 0.0556(12) 0.0328(10) 0.0098(10) -0.0013(8) -0.0049(10)
 C6 0.0292(9) 0.0433(10) 0.0556(12) -0.0103(10) -0.0034(9) -0.0055(8)
 C18 0.0423(11) 0.0452(11) 0.0473(11) 0.0134(10) -0.0035(9) -0.0071(9)
 C24 0.0315(10) 0.0568(13) 0.0768(16) -0.0041(13) -0.0050(10) -0.0034(10)
 C20 0.0481(12) 0.0518(12) 0.0534(13) 0.0109(11) -0.0160(10) 0.0002(10)
 C11 0.0465(12) 0.0389(10) 0.0563(13) 0.0076(10) 0.0055(10) 0.0009(9)
 C10 0.0464(12) 0.0426(11) 0.0617(14) 0.0113(11) 0.0186(10) -0.0006(9)
 C21 0.0352(10) 0.0461(11) 0.0581(13) 0.0012(10) 0.0003(9) 0.0043(9)
 C9 0.0373(11) 0.0501(13) 0.093(2) 0.0127(13) 0.0022(12) -0.0090(10)
 C23 0.0699(16) 0.0422(12) 0.0766(18) 0.0145(12) -0.0147(14) -0.0068(11)
 C15 0.0628(16) 0.0397(12) 0.109(2) -0.0038(14) -0.0002(16) -0.0022(12)
 C14 0.0794(19) 0.0699(17) 0.0652(16) 0.0248(14) 0.0036(14) -0.0022(15)

_geom_special_details
;
 All esds (except the esd in the dihedral angle between two l.s. planes)
 are estimated using the full covariance matrix.  The cell esds are taken
 into account individually in the estimation of esds in distances, angles
 and torsion angles; correlations between esds in cell parameters are only
 used when they are defined by crystal symmetry.  An approximate (isotropic)
 treatment of cell esds is used for estimating esds involving l.s. planes.
;
loop_
  _geom_bond_atom_site_label_1
  _geom_bond_atom_site_label_2
  _geom_bond_distance
  _geom_bond_site_symmetry_2
  _geom_bond_publ_flag
 O7 C1 1.439(2) . ?
 O7 C6 1.440(2) . ?
 O8 C1 1.404(2) . ?
 O8 C10 1.450(2) . ?
 O13 C12 1.203(2) . ?
 O22 C18 1.445(3) . ?
 C1 C2 1.487(3) . ?
 C1 C12 1.523(3) . ?
 C3 C2 1.543(3) . ?
 C3 C4 1.571(2) . ?
 C3 C19 1.565(3) . ?
 C3 C16 1.540(2) . ?
 C12 C11 1.533(3) . ?
 C4 C5 1.569(3) . ?
 C4 C21 1.543(3) . ?
 C5 C6 1.545(3) . ?
 C5 C24 1.542(3) . ?
 C19 C18 1.539(3) . ?
 C16 C17 1.527(3) . ?
 C17 C18 1.539(3) . ?
 C17 C20 1.524(3) . ?
 C6 C9 1.546(3) . ?
 C18 C23 1.525(3) . ?
 C20 C21 1.528(3) . ?
 C11 C10 1.552(3) . ?
 C11 C15 1.523(3) . ?
 C11 C14 1.532(4) . ?
 C10 C9 1.509(4) . ?

loop_
  _geom_angle_atom_site_label_1
  _geom_angle_atom_site_label_2
  _geom_angle_atom_site_label_3
  _geom_angle
  _geom_angle_site_symmetry_1
  _geom_angle_site_symmetry_3
  _geom_angle_publ_flag
 C1 O7 C6 112.67(14) . . ?
 C1 O8 C10 103.53(14) . . ?
 O7 C1 C2 110.18(15) . . ?
 O7 C1 C12 101.23(15) . . ?
 O8 C1 O7 111.95(14) . . ?
 O8 C1 C2 109.25(16) . . ?
 O8 C1 C12 100.97(15) . . ?
 C2 C1 C12 122.80(16) . . ?
 C2 C3 C4 114.59(15) . . ?
 C2 C3 C19 106.49(15) . . ?
 C19 C3 C4 110.91(15) . . ?
 C16 C3 C2 115.21(16) . . ?
 C16 C3 C4 108.50(15) . . ?
 C16 C3 C19 100.16(15) . . ?
 C1 C2 C3 115.41(15) . . ?
 O13 C12 C1 127.81(19) . . ?
 O13 C12 C11 127.1(2) . . ?
 C1 C12 C11 105.08(16) . . ?
 C5 C4 C3 117.71(15) . . ?
 C21 C4 C3 107.19(15) . . ?
 C21 C4 C5 108.33(16) . . ?
 C6 C5 C4 120.70(16) . . ?
 C24 C5 C4 110.98(16) . . ?
 C24 C5 C6 108.52(17) . . ?
 C18 C19 C3 107.81(16) . . ?
 C17 C16 C3 101.78(16) . . ?
 C16 C17 C18 101.10(16) . . ?
 C20 C17 C16 110.15(19) . . ?
 C20 C17 C18 112.2(2) . . ?
 O7 C6 C5 110.89(16) . . ?
 O7 C6 C9 107.58(17) . . ?
 C5 C6 C9 120.81(18) . . ?
 O22 C18 C19 105.19(16) . . ?
 O22 C18 C17 109.36(19) . . ?
 O22 C18 C23 107.70(18) . . ?
 C19 C18 C17 103.04(16) . . ?
 C23 C18 C19 115.1(2) . . ?
 C23 C18 C17 115.83(19) . . ?
 C17 C20 C21 112.83(17) . . ?
 C12 C11 C10 101.30(16) . . ?
 C15 C11 C12 109.9(2) . . ?
 C15 C11 C10 117.0(2) . . ?
 C15 C11 C14 110.4(2) . . ?
 C14 C11 C12 108.5(2) . . ?
 C14 C11 C10 109.2(2) . . ?
 O8 C10 C11 103.25(16) . . ?
 O8 C10 C9 104.27(17) . . ?
 C9 C10 C11 120.8(2) . . ?
 C20 C21 C4 112.11(18) . . ?
 C10 C9 C6 110.39(17) . . ?

_shelx_res_file
;
TITL 20230712-b94_auto_a.res in P2(1)2(1)2(1)
    20230712-b94_auto.res
    created by SHELXL-2018/3 at 17:40:15 on 12-Jul-2023
REM Old TITL 20230712-B94_auto in P2(1)2(1)2(1)
REM SHELXT solution in P2(1)2(1)2(1): R1 0.135, Rweak 0.030, Alpha 0.004
REM <I/s> 0.858 for 19 systematic absences, Orientation as input
REM Flack x = -0.017 ( 0.101 ) from 897 Parsons' quotients
REM Formula found by SHELXT: C20 O22
CELL 1.54184 8.301658 12.782396 16.68595 90 90 90
ZERR 4 0.000126 0.000178 0.000274 0 0 0
LATT -1
SYMM 0.5-X,-Y,0.5+Z
SYMM -X,0.5+Y,0.5-Z
SYMM 0.5+X,0.5-Y,-Z
SFAC C H O
UNIT 80 120 16

L.S. 4
PLAN  2
SIZE 0.08 0.08 0.15
TEMP 29.75(10)
fmap 2
ACTA
REM <olex2.extras>
REM <HklSrc "%.\\20230712-B94_auto.hkl">
REM </olex2.extras>

WGHT    0.047100    0.142700
EXTI    0.003646
FVAR       7.75998
O7    3    0.330108    0.519657    0.357480    11.00000    0.03002    0.04527 =
         0.03969   -0.01155    0.00083   -0.00042
O8    3    0.274702    0.568006    0.490911    11.00000    0.04987    0.03705 =
         0.04009    0.00145    0.01246    0.00298
O13   3    0.631323    0.450710    0.457900    11.00000    0.03921    0.06228 =
         0.08259    0.01853    0.00066    0.00691
O22   3    0.594544    0.932981    0.299254    11.00000    0.04572    0.07389 =
         0.06285    0.02636   -0.00021   -0.01557
AFIX 147
H22   2    0.602468    0.960457    0.255022    11.00000   -1.50000
AFIX   0
C1    1    0.393920    0.559534    0.431599    11.00000    0.03307    0.03802 =
         0.03304   -0.00203    0.00056   -0.00266
C3    1    0.366310    0.742308    0.370251    11.00000    0.03118    0.03617 =
         0.02985   -0.00025   -0.00118   -0.00312
C2    1    0.468862    0.663773    0.418474    11.00000    0.03462    0.04022 =
         0.04330    0.00519   -0.00899   -0.00534
AFIX  23
H2A   2    0.570378    0.653795    0.390724    11.00000   -1.20000
H2B   2    0.492867    0.694377    0.470312    11.00000   -1.20000
AFIX   0
C12   1    0.488392    0.465389    0.461869    11.00000    0.04194    0.03885 =
         0.04075    0.00015    0.00057   -0.00073
C4    1    0.179433    0.730218    0.381943    11.00000    0.03051    0.03810 =
         0.03406   -0.00261    0.00212    0.00040
AFIX  13
H4    2    0.158212    0.725993    0.439628    11.00000   -1.20000
AFIX   0
C5    1    0.094760    0.634426    0.340928    11.00000    0.03090    0.04658 =
         0.03839   -0.00478   -0.00170   -0.00298
AFIX  13
H5    2    0.106847    0.646411    0.283231    11.00000   -1.20000
AFIX   0
C19   1    0.423774    0.854050    0.395769    11.00000    0.04317    0.03851 =
         0.03542    0.00339   -0.00445   -0.00566
AFIX  23
H19A  2    0.350697    0.883164    0.435267    11.00000   -1.20000
H19B  2    0.530582    0.850407    0.419173    11.00000   -1.20000
AFIX   0
C16   1    0.402431    0.746393    0.279770    11.00000    0.03622    0.05267 =
         0.03191   -0.00053    0.00316   -0.00185
AFIX  23
H16A  2    0.516903    0.739832    0.269256    11.00000   -1.20000
H16B  2    0.345007    0.692010    0.251002    11.00000   -1.20000
AFIX   0
C17   1    0.340379    0.854976    0.257470    11.00000    0.04849    0.05563 =
         0.03284    0.00983   -0.00134   -0.00487
AFIX  13
H17   2    0.373659    0.874174    0.203074    11.00000   -1.20000
AFIX   0
C6    1    0.156782    0.521969    0.354999    11.00000    0.02918    0.04330 =
         0.05565   -0.01032   -0.00338   -0.00549
AFIX  13
H6    2    0.126832    0.482750    0.306783    11.00000   -1.20000
AFIX   0
C18   1    0.426348    0.923194    0.320304    11.00000    0.04229    0.04525 =
         0.04729    0.01341   -0.00347   -0.00714
C24   1   -0.088463    0.636253    0.356174    11.00000    0.03150    0.05681 =
         0.07685   -0.00415   -0.00505   -0.00342
AFIX 137
H24A  2   -0.108456    0.647486    0.412183    11.00000   -1.50000
H24B  2   -0.134493    0.570614    0.340133    11.00000   -1.50000
H24C  2   -0.136483    0.691794    0.325694    11.00000   -1.50000
AFIX   0
C20   1    0.157666    0.859109    0.266001    11.00000    0.04805    0.05175 =
         0.05341    0.01088   -0.01603    0.00022
AFIX  23
H20A  2    0.109642    0.810828    0.228046    11.00000   -1.20000
H20B  2    0.120624    0.928949    0.252683    11.00000   -1.20000
AFIX   0
C11   1    0.362048    0.393112    0.499618    11.00000    0.04653    0.03895 =
         0.05634    0.00757    0.00550    0.00088
C10   1    0.209317    0.463025    0.496013    11.00000    0.04641    0.04257 =
         0.06170    0.01130    0.01858   -0.00057
AFIX  13
H10   2    0.148926    0.455715    0.546166    11.00000   -1.20000
AFIX   0
C21   1    0.100329    0.831364    0.350389    11.00000    0.03521    0.04611 =
         0.05812    0.00120    0.00026    0.00432
AFIX  23
H21A  2   -0.015727    0.822583    0.349910    11.00000   -1.20000
H21B  2    0.125599    0.888612    0.386418    11.00000   -1.20000
AFIX   0
C9    1    0.094278    0.456022    0.426187    11.00000    0.03731    0.05015 =
         0.09344    0.01274    0.00221   -0.00900
AFIX  23
H9A   2   -0.010976    0.481282    0.442396    11.00000   -1.20000
H9B   2    0.083173    0.383591    0.409751    11.00000   -1.20000
AFIX   0
C23   1    0.359006    1.033227    0.331465    11.00000    0.06989    0.04221 =
         0.07660    0.01447   -0.01474   -0.00683
AFIX 137
H23A  2    0.425476    1.071122    0.368529    11.00000   -1.50000
H23B  2    0.251241    1.028988    0.352079    11.00000   -1.50000
H23C  2    0.357908    1.068842    0.280815    11.00000   -1.50000
AFIX   0
C15   1    0.356108    0.289834    0.454199    11.00000    0.06280    0.03966 =
         0.10865   -0.00382   -0.00021   -0.00224
AFIX 137
H15A  2    0.330305    0.302929    0.399021    11.00000   -1.50000
H15B  2    0.275194    0.245536    0.477392    11.00000   -1.50000
H15C  2    0.459080    0.255939    0.457556    11.00000   -1.50000
AFIX   0
C14   1    0.407649    0.374502    0.587429    11.00000    0.07937    0.06986 =
         0.06523    0.02476    0.00357   -0.00216
AFIX 137
H14A  2    0.514306    0.345705    0.590189    11.00000   -1.50000
H14B  2    0.332628    0.326462    0.611149    11.00000   -1.50000
H14C  2    0.404589    0.439675    0.615979    11.00000   -1.50000
AFIX   0
HKLF 4


REM  20230712-b94_auto_a.res in P2(1)2(1)2(1)
REM wR2 = 0.0884, GooF = S = 1.069, Restrained GooF = 1.069 for all data
REM R1 = 0.0326 for 3170 Fo > 4sig(Fo) and 0.0362 for all 3464 data
REM 223 parameters refined using 0 restraints

END

WGHT      0.0471      0.1427

REM Highest difference peak  0.178,  deepest hole -0.130,  1-sigma level  0.029
Q1    1   0.3874  0.7977  0.3824  11.00000  0.05    0.18
Q2    1   0.1335  0.6807  0.3669  11.00000  0.05    0.16
;
_shelx_res_checksum                61683
_shelx_hkl_file
;
   0   0  -1 20.1523 11.9224  16
   0   0   1 32.9593 12.6740  10
   0   0  -2 82898.9 1783.99  16
   0   0   2 81840.0 1782.74  10
   0   0   2 82067.2 1785.41   8
   0   0  -3 14.4442 43.3982  16
   0   0   3-3.84253 20.8229  18
   0   0   3 14.7348 46.4801   8
   0   0   3 118.401 49.8799  10
   0   0  -4 40727.5 953.976  16
   0   0   4 40347.0 888.555  18
   0   0   4 40932.0 955.741   8
   0   0   4 41080.3 950.582  10
   0   0   5 38.2989 67.4365   8
   0   0   5 30.2877 64.6988  10
   0   0  -5 18.9424 61.8730  16
   0   0   6 29303.2 769.557  10
   0   0  -6 30318.2 778.767  16
   0   0  -7 114.796 82.2488  16
   0   0   8 71658.8 1743.46  10
   0   0  -8 74144.7 1762.65  16
   0   0   9 114.902 87.3221  10
   0   0  -9-27.1909 99.2989  16
   0   0  10 18927.5 645.520  10
   0   0 -10 20533.1 678.725  16
   0   0  11-100.722 113.805  10
   0   0 -11 18.0308 123.323  16
   0   0 -12 8063.41 479.795  15
   0   0 -12 7850.38 431.908  16
   0   0 -13 116.761 179.362  15
   0   0 -14 22650.3 940.324  15
   0   0 -15 230.116 193.019  15
   0   0  15 107.346 126.077  11
   0   0 -16 512.948 213.775  15
   0   0  16 621.847 148.373  11
   0   0 -17-87.0858 174.432  15
   0   0  17 37.0932 104.923  11
   0   0 -18-74.2054 141.724  15
   0   0 -19-76.4635 122.459  15
   0   0 -20 340.570 106.376  15
   0  -1   0 21.1930 20.7249   2
   0  -1   0-4.95358 15.3279  21
   0  -1   0 8.23529 16.1396  19
   0   1   0 10.0144 14.8920  19
   0  -1   0 5.63938 13.9913  22
   0  -1   0 17.1689 18.3373   4
   0  -1   0-1.68227 16.2003  18
   0  -1  -1 191237. 4024.19  19
   0   1   1 191880. 4025.96  19
   0   1  -1 193438. 4025.35  19
   0  -1   1 186246. 4032.79  18
   0  -1   1 195301. 4024.46  21
   0  -1   1 189601. 4023.60  19
   0  -1  -1 185361. 4015.61  18
   0  -1  -1 196852. 4024.82  21
   0  -1  -1 184615. 4024.18  16
   0  -1   1 187213. 4022.11   5
   0  -1  -1 181116. 4024.37   4
   0  -1   1 187506. 4024.61   4
   0   1   2 190785. 3990.97  19
   0  -1  -2 184549. 3987.26  21
   0   1  -2 187709. 3989.95  19
   0  -1   2 184878. 3986.11  19
   0  -1   2 188079. 4007.34  18
   0  -1   2 188774. 3986.72  21
   0  -1   2 188176. 3995.27  10
   0   1  -2 186699. 4002.17  16
   0  -1  -2 189053. 4013.11  16
   0  -1   2 186604. 3990.85   4
   0  -1  -2 185654. 3990.97   4
   0  -1   2 189611. 3988.69   5
   0  -1  -3 915941. 20307.7  16
   0   1  -3 982549. 20261.0  19
   0   1   3 966028. 20263.1  19
   0   1   3 922714. 20308.7   8
   0  -1   4 473810. 10139.8  18
   0  -1  -4 479592. 10095.4   7
   0   1   4 480154. 10178.0  10
   0  -1   4 470298. 10154.5  10
   0  -1   4 479194. 10094.1   7
   0   1   4 472626. 10178.0   8
   0   1  -4 471283. 10166.0  16
   0  -1  -4 484976. 10179.4  16
   0  -1   4 475745. 10094.1   6
   0  -1  -4 477320. 10095.0   6
   0  -1  -5 4873.63 209.511  16
   0   1  -5 4980.88 202.447  16
   0  -1   5 4814.85 166.976  18
   0   1   5 5031.42 209.993  10
   0   1   5 5083.57 214.353   8
   0  -1   5 4980.68 192.962  10
   0  -1  -6 1809.24 140.959  16
   0   1  -6 1525.84 128.152  16
   0  -1   6 1619.14 89.1583  18
   0   1   6 1789.77 135.401  10
   0   1   6 1399.98 129.452   8
   0  -1   6 1582.04 121.938  10
   0   1   7 9466.05 350.788   8
   0  -1   7 8394.03 316.871  10
   0   1  -7 8737.69 330.703  16
   0  -1  -7 8773.04 344.423  16
   0  -1   8 218309. 4817.76  10
   0   1   8 213904. 4833.95  10
   0   1  -8 223334. 4839.22  16
   0  -1   9 38747.9 1034.77  10
   0  -1  -9 40602.3 1076.22  16
   0   1  -9 39187.1 1058.18  16
   0   1  10 13421.6 514.477  10
   0  -1  10 13290.6 500.010  10
   0  -1 -10 13533.7 532.037  16
   0   1 -10 13072.2 515.632  16
   0   1  11 18536.5 667.687  10
   0   1 -11 18664.9 675.221  16
   0  -1 -11 19638.9 703.152  16
   0   1 -11 19432.8 743.322  15
   0   1  12 30008.9 968.083  10
   0   1 -12 30099.8 1050.60  15
   0  -1 -12 32054.5 1086.30  15
   0   1 -12 30283.2 979.812  16
   0   1 -13 10459.4 577.220  15
   0  -1 -13 11523.5 617.055  15
   0  -1  13 9664.76 467.061  11
   0  -1 -14 32.5574 195.636  15
   0   1 -14-30.7780 187.034  15
   0  -1  14 20.0701 102.849  11
   0   1 -15 63.4730 174.879  15
   0  -1 -15 168.254 195.193  15
   0  -1  15 40.2683 103.180  11
   0   1  15-22.6036 121.142  11
   0  -1 -16 19052.6 831.640  15
   0   1 -16 16966.5 778.210  15
   0   1  16 16868.3 684.578  11
   0  -1  16 16500.3 638.854  11
   0  -1 -17 858.975 220.485  15
   0   1 -17 975.646 216.624  15
   0  -1 -18 75.2176 157.404  15
   0   1 -18 493.846 170.468  15
   0   1  18 119.431 102.592  11
   0  -1 -19 792.907 170.571  15
   0   1 -19 698.702 153.903  15
   0  -1 -20 305.623 104.446  15
   0  -2   0 407188. 8228.58  18
   0  -2   0 391724. 8226.20  21
   0  -2   0 389959. 8214.43  22
   0  -2   0 398300. 8225.78  19
   0   2   0 369077. 8182.83   9
   0  -2   0 392954. 8227.67   4
   0  -2   0 383366. 8241.99   1
   0  -2   0 387669. 8236.74   2
   0  -2   1 49727.9 1115.72  21
   0  -2   1 50600.9 1117.13  19
   0  -2  -1 50456.2 1117.67  19
   0  -2   1 50063.6 1128.45  18
   0  -2  -1 50977.0 1111.20  18
   0  -2  -1 50535.4 1117.09  21
   0  -2  -1 50882.2 1095.00   9
   0  -2   1 48852.2 1119.11   4
   0  -2  -1 48871.0 1120.38   4
   0  -2   1 49514.2 1115.43   5
   0  -2   1 49023.9 1135.17   2
   0  -2   1 48178.1 1139.91   1
   0  -2  -1 48796.4 1130.43   1
   0  -2  -1 49542.7 1117.05   2
   0  -2   2 175543. 3729.72  18
   0  -2  -2 166561. 3704.49  19
   0  -2  -2 175278. 3707.64  21
   0  -2   2 172528. 3705.42  21
   0  -2   2 177032. 3707.63  19
   0  -2   2 173879. 3712.04   4
   0  -2   2 171807. 3705.59   5
   0  -2  -2 170945. 3714.46   4
   0  -2   2 171834. 3672.88  11
   0  -2  -3 244553. 5301.49   4
   0  -2   3 248255. 5298.33   4
   0  -2   3 250369. 5291.05   5
   0  -2  -3 248494. 5293.26  21
   0  -2   3 247230. 5291.54  21
   0  -2   3 246190. 5323.67  18
   0   2   3 244164. 5325.14   8
   0   2  -3 246691. 5299.68  16
   0  -2  -3 244419. 5320.67  16
   0  -2   3 252840. 5281.25  11
   0  -2   4 42361.1 1030.45  18
   0   2   4 43702.6 1044.82   8
   0   2  -4 43066.5 1021.03  16
   0  -2  -4 44516.1 1044.87  16
   0  -2  -4 42866.1 996.040   3
   0  -2   4 43192.9 995.407   3
   0  -2   4 44637.0 996.948   4
   0  -2  -4 45163.6 1001.98   4
   0  -2   4 46188.5 990.327   5
   0  -2   5 193645. 4195.29  18
   0   2   5 198144. 4233.21  10
   0   2   5 195813. 4232.18   8
   0  -2  -5 189692. 4140.65   7
   0  -2   5 193389. 4140.03   7
   0   2  -5 196984. 4204.56  16
   0  -2  -5 195931. 4227.72  16
   0  -2  -5 191980. 4141.55   3
   0  -2   5 193311. 4141.05   3
   0  -2   6 276812. 6079.77  18
   0  -2  -6 282243. 6139.42  16
   0   2  -6 283468. 6111.13  16
   0  -2  -6 280738. 6008.34   6
   0  -2   6 283037. 6006.01   6
   0  -2   6 280679. 6006.71   3
   0   2   6 287912. 6146.19   8
   0  -2  -6 282009. 6008.30   7
   0  -2   6 284865. 6006.19   7
   0   2   6 289802. 6140.84  10
   0  -2  -7 20.8239 85.9459  16
   0   2  -7 127.097 76.7258  16
   0   2   7 104.585 83.6898  10
   0   2   7 42.2514 89.7778   8
   0   2  -8 37038.7 976.584  16
   0   2   8 36455.3 996.525  10
   0   2   8 36859.5 1003.51   8
   0   2  -9 602.326 119.711  16
   0  -2  -9 340.920 130.645  16
   0   2   9 593.937 129.208  10
   0  -2 -10 2143.99 217.843  16
   0   2 -10 2147.71 197.739  16
   0   2  10 1798.31 199.426  10
   0   2 -11 12635.4 568.402  15
   0   2 -11 12816.7 524.524  16
   0  -2  11 12108.7 475.715  11
   0   2  11 12466.0 533.564  10
   0   2 -12 9973.31 538.084  15
   0   2 -12 9911.80 482.300  16
   0  -2 -12 11332.0 582.151  15
   0  -2  12 10958.9 464.333  11
   0   2  12 10793.8 509.153  10
   0  -2 -13 426.864 193.492  15
   0   2 -13 267.152 158.978  16
   0   2 -13 337.911 176.894  15
   0  -2  13 434.493 124.048  11
   0   2  13 296.127 146.108  10
   0  -2 -14 4305.31 406.648  15
   0   2 -14 3985.12 371.127  15
   0   2 -15 28388.0 1057.91  15
   0  -2 -15 27441.2 1089.76  15
   0   2  16 561.025 160.372  11
   0   2 -16 760.149 207.238  15
   0  -2 -16 486.701 214.356  15
   0   2  17 1481.23 199.550  11
   0  -2 -17 1276.48 233.967  15
   0   2  18 1557.21 190.494  11
   0  -2 -18 1482.02 221.350  15
   0   2 -18 1536.95 214.554  15
   0   2  19 1749.69 173.738  11
   0   2 -19 1487.74 179.743  15
   0  -2 -19 1762.62 207.451  15
   0  -2 -20 4223.37 242.671  15
   0  -2  20 3407.93 268.631   1
   0  -3   0 23.1239 76.0727   2
   0  -3   0 90.1713 80.6383   1
   0  -3   0-14.7377 58.3669  21
   0  -3   0-4.91321 59.0495  19
   0  -3   0-8.61704 54.2256  22
   0   3   0 111.778 34.2346   9
   0  -3   0 20.5928 60.0900  18
   0  -3   0-49.8764 60.1139   5
   0  -3   0-53.1270 67.0356   4
   0  -3   1 18706.7 521.972  18
   0  -3  -1 21072.8 512.372  18
   0  -3  -1 20222.6 513.153  21
   0  -3   1 19428.3 508.880  21
   0  -3  -1 20035.7 512.675  19
   0  -3   1 20057.4 512.074  19
   0  -3  -1 18890.8 527.704   1
   0  -3   1 19657.8 536.826   2
   0  -3  -1 19687.9 516.202   2
   0  -3   1 19687.6 548.888   1
   0  -3   1 20411.7 520.540   4
   0  -3   1 19665.9 510.926   5
   0  -3  -1 20332.0 522.789   4
   0  -3  -2 70745.4 1545.23  18
   0  -3   2 69886.4 1557.98  21
   0  -3   2 68549.6 1579.31  18
   0  -3  -2 68849.4 1555.99  21
   0  -3   2 66222.8 1590.85   2
   0  -3  -2 71258.0 1584.13   1
   0  -3   2 69287.7 1565.18   4
   0  -3   2 69531.3 1553.61   5
   0  -3  -2 67269.8 1567.81   4
   0  -3   3 65403.3 1464.24   5
   0  -3  -3 64124.4 1481.92   4
   0  -3   3 65330.4 1477.36   4
   0  -3   3 64864.1 1525.57   2
   0  -3   3 63893.5 1501.45  18
   0  -3   3 65723.2 1467.98  21
   0  -3  -3 68113.5 1471.87  21
   0   3  -3 62540.9 1444.65  15
   0  -3   3 65310.5 1414.27  11
   0  -3   4 85219.1 1844.08   4
   0  -3   4 81203.1 1840.05   3
   0  -3  -4 79619.4 1846.17   3
   0  -3   4 82555.4 1823.77   5
   0  -3  -4 83836.7 1852.16   4
   0  -3   4 80996.9 1873.61  18
   0   3   4 80408.6 1867.75   8
   0   3  -4 80218.1 1831.43  16
   0  -3   4 84570.2 1802.91  11
   0  -3   5 56695.5 1302.71   3
   0  -3  -5 56919.4 1306.88   3
   0  -3   5 57567.7 1284.48   5
   0  -3  -5 57412.7 1308.93   4
   0  -3   5 57948.3 1303.21   4
   0  -3   5 54834.2 1342.58  18
   0   3   5 58141.6 1368.49  10
   0   3   5 56455.0 1359.26   8
   0   3  -5 56916.6 1321.25  16
   0  -3   5 56464.0 1287.47  11
   0  -3   6 891.299 74.1671   3
   0  -3   6 784.346 71.7797   6
   0  -3  -6 742.313 72.4988   6
   0  -3  -6 652.076 66.9178   3
   0   3  -6 962.555 99.6447  16
   0  -3   6 706.504 95.2244  18
   0  -3   6 835.181 79.4632  11
   0  -3  -6 769.797 71.8673   7
   0  -3   6 873.987 75.2803   7
   0   3   6 721.692 106.216   8
   0   3  -7 191.629 76.8772  16
   0  -3   7 267.632 76.3610  18
   0  -3   7 349.708 65.0563  11
   0   3   7 228.705 88.6967  10
   0   3   7 297.666 100.184   8
   0   3  -8 2428.18 175.599  16
   0   3  -8 2600.84 206.990  15
   0  -3   8 2416.18 147.805  11
   0   3   8 2397.46 193.404  10
   0   3   8 2725.27 206.735   8
   0   3  -9 19173.5 664.783  15
   0   3  -9 18579.3 613.692  16
   0  -3   9 18850.0 562.291  11
   0   3   9 19879.5 658.791  10
   0   3 -10 30466.3 904.455  16
   0   3  10 29989.8 932.781  10
   0   3 -11 10633.2 468.165  16
   0   3 -11 9506.01 497.126  15
   0   3  11 9858.09 483.085  10
   0   3 -12 11002.1 501.853  16
   0  -3 -12 10029.1 560.159  15
   0   3 -12 12130.7 589.163  15
   0  -3  12 11341.6 549.844   2
   0   3  12 9674.45 505.233  10
   0   3 -13 8252.26 498.330  15
   0   3 -13 6763.53 411.023  16
   0  -3 -13 7072.51 489.317  15
   0  -3  13 6903.19 445.713   2
   0   3  13 7133.49 433.852  10
   0   3 -14 1507.41 259.000  15
   0  -3 -14 1683.95 280.886  15
   0  -3  14 1911.22 254.475   2
   0   3  14 2067.23 255.048  10
   0   3 -15 270.345 178.624  15
   0  -3 -15 555.201 209.359  15
   0   3  16 168.207 128.788  11
   0   3 -16-28.3699 143.097  15
   0  -3 -16 30.9207 168.069  15
   0   3  17 591.022 156.635  11
   0   3  18 36.5564 111.080  11
   0   3 -18 19.1852 112.638  15
   0  -3 -18 156.950 156.018  15
   0  -3  19 22.4627 152.275   1
   0   3  19 69.6024 94.3674  11
   0  -3 -19-66.9917 110.452  15
   0  -3 -20 1783.29 155.224  15
   0  -3  20 1764.47 191.885   1
   0  -4   0 325.757 108.597   1
   0  -4   0 180.048 88.7150   2
   0  -4   0 269.157 66.1831  22
   0  -4   0 241.720 76.1374  21
   0   4   0 167.670 39.9246   9
   0  -4   0 159.975 70.9057  18
   0  -4   0 236.798 82.7995   4
   0  -4  -1 2204.25 134.584  18
   0  -4   1 2142.35 130.787  22
   0  -4   1 2179.62 139.607  21
   0  -4  -1 2232.34 136.832  21
   0  -4   1 1931.69 138.621  18
   0   4  -1 2062.12 90.1336   9
   0  -4   1 2224.69 166.967   1
   0  -4   1 2305.03 162.893   2
   0  -4  -1 2400.61 164.119   1
   0  -4  -1 2132.61 139.961   2
   0  -4   1 2426.01 150.695   4
   0  -4   1 2366.62 141.454   5
   0  -4  -1 2311.37 147.462   4
   0  -4   2 31335.0 850.771   2
   0  -4   2 31324.9 858.879   1
   0  -4  -2 33421.9 839.067   1
   0  -4   2 32596.5 823.865   4
   0  -4   2 32148.1 805.594   5
   0  -4  -2 31930.7 825.962   4
   0  -4   2 33701.4 815.735  21
   0  -4  -2 33745.6 816.545  21
   0  -4   2 31397.6 829.493  18
   0  -4   3 1113.18 142.994   1
   0  -4   3 925.714 133.542   2
   0   4  -3 866.616 65.4756  15
   0  -4   3 656.273 101.072  18
   0  -4  -3 769.609 99.5541   4
   0  -4   3 924.876 89.8805   5
   0  -4   3 999.685 100.521   4
   0  -4   4 7099.30 314.820   2
   0  -4   4 6924.84 281.261  18
   0   4   4 6731.57 263.853   8
   0   4  -4 7014.20 234.155  15
   0   4  -4 6821.11 229.436  16
   0  -4   4 6768.38 173.237  14
   0  -4   4 6894.29 263.647   4
   0  -4  -4 7002.43 268.902   3
   0  -4   4 7063.86 244.192   5
   0  -4  -4 7236.00 271.967   4
   0  -4   4 6778.89 261.336   3
   0  -4  -5 53679.5 1251.28   3
   0  -4   5 49268.8 1232.78   3
   0  -4   5 53296.2 1211.13   5
   0  -4  -5 52053.8 1252.42   4
   0  -4   5 51701.6 1239.53   4
   0  -4   5 53121.8 1342.69   2
   0  -4   5 51420.8 1277.47  18
   0   4   5 52259.8 1273.52   8
   0   4  -5 50180.5 1228.89  15
   0   4  -5 51146.9 1220.57  16
   0  -4   5 53956.1 1173.25  11
   0  -4  -6 51489.4 1199.18   3
   0  -4   6 50977.7 1188.60   3
   0  -4   6 51697.0 1325.68   2
   0  -4   6 49473.3 1244.52  18
   0   4  -6 50157.0 1203.88  16
   0   4  -6 45931.0 1210.86  15
   0  -4   6 50333.1 1149.96  11
   0  -4   6 49031.0 1183.79   7
   0   4   6 51982.2 1269.85  10
   0  -4  -6 50552.4 1195.84   7
   0   4   6 49751.9 1257.42   8
   0   4  -7 17331.3 525.583  16
   0   4  -7 17086.4 545.865  15
   0   4   7 18316.3 581.746   8
   0   4   7 16865.8 570.777  10
   0   4  -8 80.8632 89.7193  15
   0   4  -8 44.2236 77.5827  16
   0  -4   8-71.0727 124.681   2
   0   4   8 57.8233 97.1206   8
   0   4   8 29.1311 95.1518  10
   0   4  -9 49407.3 1338.31  15
   0   4  -9 49600.7 1284.91  16
   0  -4   9 49959.4 1396.22   2
   0   4   9 48803.0 1338.41  10
   0   4 -10 20943.8 686.941  16
   0  -4  10 20456.0 774.023   2
   0   4  10 20286.5 734.912  10
   0   4 -11 16493.8 625.739  16
   0   4 -11 18468.5 721.537  15
   0  -4 -11 17922.4 732.212  15
   0  -4  11 17693.6 722.081   2
   0   4  11 16841.3 680.226  10
   0  -4 -12 74061.4 2029.41  15
   0   4 -12 71632.2 1879.15  16
   0   4 -12 76576.9 2024.25  15
   0  -4  12 71974.7 1982.02   2
   0   4  12 69195.9 1933.84  10
   0  -4 -13 271.253 193.165  15
   0   4 -13 145.016 164.204  15
   0  -4  13 347.243 187.539   2
   0   4  13 475.674 171.344  10
   0  -4 -14 2003.23 287.590  15
   0   4 -14 1751.69 270.858  15
   0  -4  14 2112.33 272.500   2
   0   4  14 1589.26 230.889  10
   0  -4 -15 5519.49 435.444  15
   0   4 -15 6323.53 449.215  15
   0  -4 -16 1306.09 235.860  15
   0   4 -16 1242.59 219.145  15
   0   4  17 234.057 137.692  11
   0  -4 -17 244.500 156.651  15
   0   4 -17 43.6614 125.118  15
   0  -4  18 216.028 197.219   1
   0   4  18-17.4929 118.585  11
   0  -4 -18-19.5995 121.722  15
   0  -4  19 184.330 161.788   1
   0   4  19 117.591 82.0842  11
   0  -4 -19 251.999 99.1204  15
   0  -4  20 3591.88 239.333   1
   0  -5   0 56.1946 100.273   1
   0  -5   0 89.3351 87.6425   2
   0  -5   0-45.2063 65.4659  22
   0  -5   0-9.01402 71.6535  18
   0  -5   0-9.70533 79.1272   4
   0  -5   0-26.8776 77.8460   5
   0  -5   1 75228.5 1807.96  18
   0  -5   1 79056.7 1782.73  22
   0  -5  -1 77399.8 1793.36  18
   0   5  -1 76795.5 1690.49   9
   0  -5  -1 77743.1 1835.57   1
   0  -5   1 78363.6 1858.73   1
   0  -5  -1 77940.0 1807.21   2
   0  -5   1 77326.3 1833.29   2
   0  -5   1 76163.1 1812.28   4
   0  -5  -1 78136.8 1809.71   5
   0  -5  -1 76282.0 1815.64   4
   0  -5   1 75156.8 1790.80   5
   0  -5   2 148311. 3428.87   1
   0  -5   2 148726. 3415.71   2
   0  -5  -2 157372. 3398.91   1
   0  -5   2 151763. 3349.25  22
   0  -5   2 154340. 3389.60  18
   0   5  -2 150253. 3265.40   9
   0  -5  -2 149136. 3250.13  15
   0  -5   2 154198. 3354.39   5
   0  -5  -2 150136. 3385.65   4
   0  -5   2 151165. 3380.40   4
   0  -5   3 31980.5 871.070  18
   0  -5   3 32458.3 914.001   1
   0  -5   3 32305.3 914.237   2
   0  -5  -3 33004.8 865.725   3
   0  -5  -3 30784.7 858.724   4
   0  -5   3 32997.4 858.105   3
   0  -5   3 31752.7 827.848   5
   0  -5   4 5804.10 313.958   2
   0  -5   4 5787.18 321.580   1
   0  -5   4 6158.12 285.848  18
   0   5   4 6039.25 257.134   8
   0   5  -4 5932.49 211.298  16
   0  -5   4 5801.63 263.468   3
   0  -5  -4 5914.88 270.028   3
   0  -5   4 5982.38 246.167   5
   0  -5   5 7989.86 343.578  18
   0   5   5 8894.49 341.491   8
   0  -5   5 8392.06 299.744   5
   0  -5  -5 9116.65 340.694   3
   0  -5   5 8422.14 324.432   3
   0   5  -5 8353.76 284.172  16
   0   5   6 3903.75 229.885   8
   0   5   6 3668.52 224.222  10
   0  -5  -6 3815.49 209.978   7
   0  -5   6 3878.39 197.516   7
   0   5  -6 4024.19 190.097  16
   0  -5  -6 3967.72 211.999   3
   0  -5   6 3863.02 181.490   5
   0  -5   6 3805.24 200.451   3
   0   5   7 1852.50 175.744   8
   0   5   7 1848.97 181.391  10
   0  -5   7 1787.84 215.922   2
   0   5   8 5542.00 320.116  10
   0  -5   8 5412.37 354.922   2
   0   5   9 28093.7 891.507  10
   0  -5   9 27553.1 951.627   2
   0  -5 -10 10586.7 518.822  15
   0   5  10 10240.0 486.089  10
   0  -5  10 10140.4 534.414   2
   0  -5 -11 1690.05 243.806  15
   0   5  11 1374.81 213.454  10
   0  -5  11 1349.71 258.956   2
   0  -5 -12 194.136 162.910  15
   0   5  12 217.536 157.987  10
   0  -5  12 418.771 202.398   2
   0  -5 -13 1143.37 229.460  15
   0   5  13 994.898 191.761  10
   0  -5  13 919.638 220.406   2
   0  -5 -14 2367.37 293.965  15
   0  -5  14 2883.64 306.958   2
   0  -5 -15 37550.1 1246.51  15
   0   5  16 22.6187 137.452  11
   0  -5  16 36.5625 209.479   1
   0  -5 -17 649.235 165.809  15
   0   5  17 494.591 142.732  11
   0  -5  17 526.371 236.635   1
   0  -5 -18 31.5755 107.027  15
   0   5  18-79.3369 109.471  11
   0  -5  18-24.6440 172.927   1
   0   5  19 309.286 94.8965  11
   0  -5  19 608.080 154.772   1
   0  -6   0 2067.09 168.014   5
   0  -6   0 1755.70 169.105   3
   0  -6   0 2048.12 178.576   4
   0  -6   0 2091.06 178.832   2
   0  -6   0 1653.89 190.717   1
   0  -6   1 12966.7 434.364  22
   0  -6   1 12749.3 461.723  18
   0  -6  -1 13269.3 474.425   4
   0  -6  -1 13125.7 470.488   3
   0  -6   1 12947.7 466.226   3
   0  -6  -1 13087.9 464.706   5
   0  -6   1 13321.5 456.011   5
   0  -6   1 13380.3 474.059   4
   0  -6  -1 13022.1 460.376   2
   0  -6   1 13712.2 509.952   1
   0  -6   1 13005.8 483.716   2
   0  -6  -1 12914.3 485.107   1
   0  -6   2 17048.3 533.798  22
   0  -6   2 15903.1 582.291   2
   0  -6   2 15250.9 589.062   1
   0  -6  -2 17540.3 578.185   1
   0  -6  -2 17577.1 570.691   4
   0  -6   2 17746.3 564.097   3
   0  -6  -2 17713.7 567.683   5
   0  -6  -2 16709.8 559.618   3
   0  -6   2 18238.5 572.409   4
   0  -6   2 16751.3 534.497   5
   0  -6   3 29016.8 808.777  22
   0   6   3 29597.5 767.428   8
   0  -6   3 28878.1 889.513   1
   0  -6   3 28505.7 826.301   3
   0  -6   3 29226.7 798.262   5
   0  -6  -3 28629.2 835.188   5
   0  -6  -3 29128.7 835.048   3
   0  -6   3 28913.5 831.451   4
   0  -6  -3 29580.7 843.251   4
   0  -6   4 89840.8 2104.09  22
   0   6   4 90260.5 2062.46   8
   0  -6   4 88442.7 2206.81   1
   0  -6   4 88669.1 2064.40   5
   0  -6  -4 90512.9 2122.86   4
   0  -6  -4 86022.4 2111.79   3
   0  -6   4 87428.8 2102.92   3
   0  -6   4 89506.6 2108.91   4
   0   6   5 34629.8 936.562  10
   0   6   5 33496.0 920.251   8
   0  -6   5 34275.3 1056.75   1
   0  -6   5 33382.7 1039.64   2
   0  -6   5 33786.0 890.151   5
   0  -6   5 34696.8 936.495   4
   0  -6  -5 34514.6 950.222   3
   0  -6  -5 35256.9 956.507   4
   0  -6   5 33988.6 934.221   3
   0   6   6 9951.31 405.903   8
   0   6   6 10379.4 414.397  10
   0  -6   6 9828.35 491.350   2
   0  -6   6 10094.0 388.377   3
   0  -6  -6 10514.2 401.897   3
   0  -6   6 10361.3 355.752   5
   0   6   7 69890.2 1789.17  10
   0   6   7 73494.0 1791.79   8
   0  -6   7 70530.1 1911.23   2
   0   6   8 1942.81 204.724  10
   0  -6   8 1914.47 261.094   2
   0  -6  -9 7800.07 417.685  15
   0   6   9 7408.85 405.337  10
   0  -6   9 7812.73 479.388   2
   0  -6 -10 45447.8 1346.82  15
   0   6  10 45455.0 1326.78  10
   0  -6  10 44155.9 1407.13   2
   0  -6 -11 507.271 178.218  15
   0   6  11 399.221 166.411  10
   0  -6  11 411.563 203.026   2
   0  -6 -12 12225.8 601.513  15
   0   6  12 11444.2 566.793  10
   0  -6  12 11203.6 622.780   2
   0  -6 -13-55.5316 142.286  15
   0  -6  13 40.5693 226.550   1
   0  -6  13 151.785 165.001   2
   0  -6 -14 1234.48 210.701  15
   0  -6  14 1177.47 304.391   1
   0  -6 -15 98.2118 123.841  15
   0  -6  15 38.5443 209.502   1
   0  -6  15-50.8793 140.181   2
   0  -6 -16 6643.15 390.677  15
   0   6  16 6143.44 378.785  11
   0   6  17 1852.26 204.248  11
   0  -6  17 2033.61 296.714   1
   0   6  18 5641.75 297.238  11
   0  -6  18 5701.20 376.202   1
   0   6  19 1998.50 148.095  11
   0  -6  19 2253.53 200.864   1
   0  -7   0 75.8398 103.739   4
   0  -7   0 14.5625 105.537   2
   0  -7   0-33.5203 130.608   1
   0  -7   0 14.8314 118.660   3
   0  -7  -1 10683.9 449.783   4
   0  -7  -1 10634.3 448.112   3
   0  -7   1 11031.4 451.134   3
   0  -7   1 11237.5 455.784   4
   0  -7  -1 10796.7 471.011   1
   0  -7   1 11431.4 490.986   1
   0  -7   1 10351.4 454.372   2
   0  -7   2 342.688 111.495   4
   0  -7  -2 305.575 124.741   4
   0  -7  -2 301.039 128.080   3
   0  -7   2 279.035 119.175   3
   0  -7   2 360.409 135.696   2
   0  -7   2 326.306 143.315   1
   0  -7  -2 270.489 131.480   1
   0  -7  -3 2663.89 218.778   4
   0  -7   3 2864.42 219.429   4
   0  -7   3 2904.53 227.399   3
   0  -7  -3 2767.65 227.382   3
   0  -7   3 2936.91 270.257   1
   0  -7   3 2716.78 250.692   2
   0  -7   4 164550. 3689.37  22
   0   7   4 162127. 3634.85  10
   0  -7  -4 157478. 3717.56   5
   0  -7  -4 158467. 3701.56   3
   0  -7   4 163486. 3698.98   3
   0  -7   4 166481. 3706.50   4
   0  -7  -4 161801. 3713.51   4
   0  -7   4 156984. 3798.83   2
   0  -7   5 8757.26 395.978  22
   0  -7  -5 8646.58 388.617   7
   0  -7   5 8444.96 377.131   7
   0   7   5 8863.82 371.643  10
   0   7   5 8854.97 365.162   8
   0  -7  -5 8364.46 410.013   5
   0  -7   5 9327.73 394.840   4
   0  -7   5 8265.16 343.879   5
   0  -7  -5 8382.33 391.043   3
   0  -7   5 8612.27 384.849   3
   0  -7  -5 8648.36 398.857   4
   0  -7   5 9143.95 487.442   2
   0  -7   6 11852.0 478.052  22
   0  -7  -6 11273.0 446.203   7
   0   7   6 11479.0 443.501   8
   0  -7   6 10304.5 425.954   7
   0   7   6 11275.7 452.299  10
   0  -7   6 10427.5 544.913   2
   0  -7   6 11485.8 575.694   1
   0  -7   6 10977.9 429.801   6
   0  -7   6 10506.0 387.512   5
   0  -7  -6 10445.8 479.969   5
   0  -7  -6 10488.1 437.363   6
   0  -7  -7 8373.69 369.304   7
   0  -7   7 7893.75 355.180   7
   0   7   7 8622.61 407.563  10
   0  -7   7 8385.38 505.106   2
   0  -7   7 8455.44 512.158   1
   0  -7   7 8053.66 356.436   6
   0  -7  -7 8654.95 427.278   5
   0   7   8 12670.3 528.782  10
   0  -7   8 11577.6 629.573   1
   0  -7   8 10945.1 593.773   2
   0  -7  -8 10809.2 498.110   5
   0   7   9 1082.10 183.765  10
   0  -7   9 708.664 238.515   2
   0  -7   9 1110.15 271.765   1
   0  -7  -9 796.593 158.431   5
   0  -7  10 7827.55 562.372   1
   0  -7  10 8468.11 535.504   2
   0   7  10 7682.26 438.502  10
   0  -7  11 13360.7 746.873   1
   0  -7  11 12834.3 679.576   2
   0   7  11 13104.3 602.881  10
   0  -7  12 384.240 194.656   2
   0  -7  12 117.804 233.326   1
   0  -7  13 11902.8 711.880   1
   0  -7  13 10388.4 594.127   2
   0   7  13 9982.16 524.743  10
   0  -7  14 1175.58 290.992   1
   0  -7  14 560.856 197.406   2
   0  -7  15 2170.26 257.026   2
   0  -7  15 1766.98 206.884  22
   0   7  16 3932.17 296.492  11
   0  -7  16 5130.30 437.747   1
   0   7  17 2698.59 220.452  11
   0  -7  17 2963.33 301.819   1
   0   7  18 3405.89 206.473  11
   0  -7  18 3611.63 273.184   1
   0  -8   0 53.8514 127.012   4
   0  -8   0 81.7783 109.891   5
   0  -8   1 1092.85 187.462   2
   0  -8   1 1145.61 166.681   5
   0  -8  -1 941.166 166.487   4
   0  -8  -1 1071.85 168.897   5
   0  -8   1 1446.79 187.418   4
   0  -8   2 44496.3 1198.47  22
   0  -8   2 44492.1 1287.44   2
   0  -8   2 42657.7 1242.45   3
   0  -8   2 46235.7 1268.16   4
   0  -8  -2 43879.2 1261.14   4
   0  -8   2 44651.7 1217.73   5
   0  -8  -2 45901.2 1268.17   5
   0  -8   3-15.0237 100.014  22
   0  -8   3 17.7402 121.333   4
   0  -8   3-29.0748 106.990   5
   0  -8  -3 110.111 118.727   4
   0  -8  -3 241.173 138.586   5
   0  -8  -3 35.8492 120.424   3
   0  -8   3 17.3385 118.586   3
   0  -8   3 21.7774 148.944   2
   0  -8   3 112.943 144.695   1
   0  -8   4 40938.7 1132.70  22
   0  -8  -4 39656.1 1147.33   7
   0  -8   4 39745.7 1138.54   7
   0  -8  -4 41165.5 1167.07   4
   0  -8  -4 40341.9 1175.70   5
   0  -8   4 39916.1 1088.46   5
   0  -8   4 38135.2 1131.49   3
   0  -8  -4 38716.6 1146.21   3
   0  -8   4 41120.3 1157.25   4
   0  -8   4 40239.9 1244.17   2
   0  -8   4 38222.4 1236.00   1
   0  -8   5 46348.1 1256.58  22
   0  -8  -5 44060.1 1240.20   7
   0  -8   5 43685.7 1227.57   7
   0  -8  -5 42816.6 1271.26   5
   0  -8   5 44480.4 1173.26   5
   0  -8  -5 42910.3 1237.95   3
   0  -8   5 43524.8 1228.25   3
   0  -8   5 44887.7 1385.61   1
   0  -8   5 48524.3 1407.88   2
   0  -8   6 3834.28 284.162  22
   0  -8  -6 3333.68 258.256   7
   0  -8   6 3622.36 258.278   7
   0   8   6 3132.90 241.484  10
   0  -8   6 4045.63 270.865   3
   0  -8  -6 3901.75 269.282   3
   0  -8   6 3537.98 219.211   5
   0  -8  -6 3879.94 270.234   6
   0  -8  -6 3500.35 285.908   5
   0  -8   6 3666.43 263.373   6
   0  -8   6 3690.40 361.062   2
   0  -8   6 3971.84 361.909   1
   0  -8   7 14156.1 585.307  22
   0  -8  -7 14815.8 546.899   7
   0  -8   7 13490.6 521.143   7
   0   8   7 14589.1 567.975  10
   0  -8  -7 13712.1 531.641   6
   0  -8   7 13950.8 528.078   6
   0  -8  -7 14850.4 616.985   5
   0  -8   7 14500.9 536.626   3
   0  -8  -7 14609.0 543.947   3
   0  -8   7 14504.2 707.256   2
   0  -8   7 14579.2 723.932   1
   0  -8   8 46754.8 1348.99  22
   0   8   8 49230.9 1369.62  10
   0  -8  -8 47997.9 1387.43   5
   0  -8   8 47551.8 1524.64   2
   0  -8   8 47275.2 1556.54   1
   0  -8   9 6780.99 393.984  22
   0   8   9 6654.37 405.092  10
   0  -8  -9 6976.96 409.896   5
   0  -8   9 6925.73 508.569   2
   0  -8   9 7275.20 536.849   1
   0  -8  10 1547.79 209.101  22
   0   8  10 2152.48 246.433  10
   0  -8  10 1997.65 342.210   1
   0  -8  10 1878.97 298.033   2
   0  -8 -10 1675.80 208.638   5
   0  -8  11 11347.5 642.674   2
   0  -8  11 11414.1 696.663   1
   0  -8  11 11191.6 520.778  22
   0  -8  12 2180.97 304.721   2
   0  -8  12 2530.54 357.983   1
   0  -8  12 2019.57 228.658  22
   0   8  12 3073.35 290.219  10
   0  -8  13 1923.17 336.998   1
   0  -8  13 2145.79 295.217   2
   0  -8  14 364.006 166.725   2
   0  -8  15 7220.92 505.237   1
   0  -8  15 6526.46 390.894   2
   0   8  15 6545.31 375.480  11
   0  -8  16 2308.96 292.133   1
   0   8  16 2393.37 211.067  11
   0  -8  17-19.0419 130.236   1
   0   8  17 71.2929 79.1037  11
   0  -8  18-92.7923 89.7966   1
   0  -9   0-60.1259 151.906   7
   0  -9   0 143.528 147.433   3
   0  -9   0 44.4952 154.808   1
   0  -9   0 63.4951 142.196   4
   0  -9   0 76.8210 130.198   5
   0  -9   1 438.217 166.501   7
   0  -9  -1 242.407 141.913   7
   0  -9   1 391.988 171.113   1
   0  -9  -1 374.609 163.539   1
   0  -9  -1 227.294 152.224   3
   0  -9   1 142.662 133.309   3
   0  -9   1 353.401 131.778   5
   0  -9   1 315.546 144.037   4
   0  -9  -1 354.534 153.641   5
   0  -9  -1 533.311 161.828   4
   0  -9   2 10117.4 487.505   7
   0  -9  -2 9319.37 480.273   7
   0  -9   2 9966.44 504.502   2
   0  -9   2 10358.5 535.084   1
   0  -9  -2 9930.65 484.294   5
   0  -9  -2 10356.5 497.102   3
   0  -9   2 10626.6 501.362   3
   0  -9   2 10533.7 468.952   5
   0  -9   3 74467.0 1933.23   7
   0  -9  -3 74363.8 1943.76   7
   0  -9   3 75017.0 1937.97   3
   0  -9  -3 76507.8 1970.68   5
   0  -9   3 75784.5 1888.89   5
   0  -9  -3 73729.3 1947.90   3
   0  -9   3 75056.4 2024.31   2
   0  -9   3 70351.8 2011.23   1
   0  -9   4 69435.1 1713.66  22
   0  -9  -4 61009.2 1705.02   7
   0  -9   4 65193.7 1717.34   7
   0  -9   4 65287.1 1654.78   5
   0  -9  -4 62767.9 1709.61   6
   0  -9   4 65422.4 1717.24   3
   0  -9   4 65103.5 1709.48   6
   0  -9  -4 63401.4 1750.85   5
   0  -9  -4 62564.9 1716.91   3
   0  -9   4 63672.0 1834.63   1
   0  -9   4 64255.9 1827.21   2
   0  -9   5 30593.8 947.057  22
   0  -9  -5 28301.4 934.357   7
   0  -9   5 28770.6 931.415   7
   0  -9  -5 29449.1 942.196   6
   0  -9   5 30023.6 938.062   3
   0  -9  -5 28465.2 978.484   5
   0  -9   5 28590.4 925.182   6
   0  -9  -5 28407.3 935.431   3
   0  -9   5 30606.6 878.217   5
   0  -9   5 29263.3 1066.38   2
   0  -9   5 29238.9 1072.85   1
   0  -9   6 25354.6 854.985  22
   0  -9  -6 25198.4 827.809   7
   0  -9   6 25756.4 830.964   7
   0  -9   6 24813.8 823.710   3
   0  -9   6 23513.8 744.128   5
   0  -9  -6 24939.9 829.178   3
   0  -9  -6 24900.9 886.425   5
   0  -9  -6 25644.5 831.128   6
   0  -9   6 24997.6 819.356   6
   0  -9   6 24504.2 986.762   2
   0  -9   6 25783.7 1004.65   1
   0  -9   7 5660.02 357.937  22
   0  -9  -7 5677.18 322.548   7
   0  -9   7 5289.30 310.744   7
   0  -9   7 4149.93 415.972   1
   0  -9   7 4329.54 418.338   2
   0  -9  -7 4711.96 305.648   6
   0  -9   7 4987.59 305.940   6
   0  -9  -7 4902.56 304.286   3
   0  -9   7 5021.76 310.903   3
   0  -9  -7 4988.07 364.712   5
   0  -9   8 2591.48 252.114  22
   0  -9   8 3182.36 359.627   2
   0  -9   8 2110.13 326.514   1
   0  -9  -8 2718.80 269.268   5
   0  -9   9 7463.53 402.145  22
   0  -9   9 7346.88 532.112   1
   0  -9   9 7311.85 511.130   2
   0  -9  -9 5832.94 386.145   5
   0  -9  10 6298.55 504.864   1
   0  -9  10 5375.58 454.241   2
   0  -9  10 6029.11 365.558  22
   0  -9  11 30784.9 1191.00   1
   0  -9  11 28412.7 1115.53   2
   0  -9  11 28667.3 948.983  22
   0  -9  12 60.5573 193.952   2
   0  -9  12-36.2037 196.779   1
   0  -9  13 3704.62 351.851   2
   0  -9  14 3632.24 302.605   2
   0  -9  14 3342.46 361.645   1
   0   9  14 3160.60 265.099  11
   0  -9  15 958.582 225.650   1
   0   9  15 663.381 135.882  11
   0  -9  16 1042.57 193.460   1
   0   9  16 701.349 113.129  11
   0  -9  17 88.0919 100.701   1
   0 -10   0 147420. 3545.27   7
   0 -10   0 145621. 3572.82   1
   0 -10   0 152947. 3538.05   5
   0 -10   0 142600. 3520.15   6
   0 -10   0 146891. 3538.76   3
   0 -10   1 41560.4 1257.07   7
   0 -10  -1 43249.2 1277.94   7
   0 -10   1 39905.4 1289.56   1
   0 -10  -1 41994.9 1266.86   5
   0 -10   1 41931.4 1263.28   3
   0 -10  -1 41425.1 1267.00   3
   0 -10   1 43083.6 1245.61   5
   0 -10  -1 39615.1 1248.17   6
   0 -10   1 40699.3 1250.13   6
   0 -10   2-89.1392 156.374   7
   0 -10  -2-22.8669 149.379   7
   0 -10  -2 137.541 155.401   3
   0 -10   2 111.754 144.597   3
   0 -10   2 210.986 198.457   1
   0 -10  -2 45.7684 145.116   5
   0 -10  -2-67.6798 158.304   6
   0 -10   2 131.933 147.728   6
   0 -10   2 19.7749 129.181   5
   0 -10  -3 135.607 163.847   7
   0 -10   3 241.190 157.712   7
   0 -10   3 167.629 189.440   1
   0 -10   3 197.789 168.979   3
   0 -10   3 238.737 181.471   2
   0 -10  -3 22.6349 153.501   3
   0 -10   3 283.057 156.614   6
   0 -10  -3 134.632 154.862   6
   0 -10  -3 325.989 157.906   5
   0 -10   3 259.326 138.436   5
   0 -10   4 129.219 143.397   7
   0 -10  -4 176.272 157.196   7
   0 -10  -4 22.0307 146.686   3
   0 -10   4 412.407 226.451   1
   0 -10   4 128.783 131.908   3
   0 -10   4 113.675 183.875   2
   0 -10  -4 196.211 162.885   6
   0 -10  -4 213.423 177.169   5
   0 -10   4 273.380 133.182   5
   0 -10   4-42.4452 151.409   6
   0 -10  -5 107475. 2628.06   7
   0 -10   5 108021. 2623.51   7
   0 -10   5 108082. 2621.75   6
   0 -10   5 108453. 2626.02   3
   0 -10   5 103286. 2519.70   5
   0 -10  -5 101092. 2605.28   6
   0 -10  -5 105542. 2626.48   3
   0 -10  -5 105571. 2677.79   5
   0 -10   5 103957. 2771.62   2
   0 -10   5 104836. 2795.25   1
   0 -10   6 5341.19 343.492  22
   0 -10   6 4913.62 332.003   7
   0 -10  -6 5353.85 339.246   7
   0 -10  -6 4937.39 328.477   3
   0 -10  -6 4522.85 356.054   5
   0 -10  -6 5439.05 340.401   6
   0 -10   6 5792.24 355.666   3
   0 -10   6 5021.53 332.447   6
   0 -10   6 5579.46 294.997   5
   0 -10   6 5220.35 449.947   1
   0 -10   6 5697.48 456.905   2
   0 -10  -7 191.787 137.355   5
   0 -10  -7 85.7134 99.4404   6
   0 -10   7 123.190 111.600   7
   0 -10  -7 104.073 103.042   7
   0 -10   7 34.8096 103.394   6
   0 -10  -7-17.1611 91.9763   3
   0 -10   7 68.4078 200.807   1
   0 -10   7-65.5710 175.710   2
   0 -10   7-34.9155 104.907   3
   0 -10   7-20.1206 115.281  22
   0 -10  -8-70.3469 110.379   5
   0 -10   8 69.3959 196.296   1
   0 -10   8 165.662 189.827   2
   0 -10   8 79.0489 108.898  22
   0 -10  -9 1623.73 208.824   5
   0 -10   9 1338.47 178.436  22
   0 -10   9 1543.72 269.527   2
   0 -10   9 1320.87 267.085   1
   0 -10  10 1922.75 305.862   1
   0 -10  11 907.493 152.256  22
   0 -10  11 1229.62 251.202   1
   0 -10  12 660.160 203.456   2
   0 -10  13 2541.85 310.081   1
   0 -10  13 2055.28 255.678   2
   0  10  13 1888.90 197.492  11
   0 -10  14 120.585 164.959   1
   0 -10  14 157.047 116.183   2
   0  10  14 83.4816 82.6832  11
   0 -10  15 56.3288 133.931   1
   0  10  15 10.1085 66.0342  11
   0 -10  16 12.4561 88.8492   1
   0 -11   0 91.5824 143.714   5
   0 -11   0 120.599 159.085   6
   0 -11   0 170.711 151.472   7
   0 -11   0 48.7445 151.379   3
   0 -11  -1 61512.9 1715.27   3
   0 -11  -1 61184.6 1694.29   5
   0 -11   1 60403.6 1694.41   6
   0 -11   1 62014.7 1674.80   5
   0 -11   1 59711.0 1698.23   3
   0 -11  -1 60664.5 1705.73   6
   0 -11   1 59334.1 1696.39   7
   0 -11  -1 60286.7 1704.63   7
   0 -11   1 58356.3 1732.42   1
   0 -11   2 13925.9 613.340   6
   0 -11   2 13580.2 609.785   3
   0 -11   2 13756.0 580.393   5
   0 -11  -2 12736.1 600.904   6
   0 -11  -2 12333.5 593.417   3
   0 -11  -2 12429.5 592.551   5
   0 -11  -2 14118.8 623.123   7
   0 -11   2 11879.6 579.179   7
   0 -11   2 12475.6 632.584   1
   0 -11   3 2633.17 263.585   6
   0 -11   3 2933.16 251.818   5
   0 -11  -3 2450.01 269.536   5
   0 -11  -3 2609.96 279.471   6
   0 -11   3 2611.93 270.076   7
   0 -11  -3 2445.32 266.918   7
   0 -11   3 2204.25 253.376   3
   0 -11  -3 2095.52 260.647   3
   0 -11   3 2563.33 313.197   1
   0 -11   4 1274.20 181.129   5
   0 -11  -4 1216.95 197.860   6
   0 -11   4 1636.91 220.428   6
   0 -11  -4 1320.39 212.407   5
   0 -11   4 1200.10 200.302   7
   0 -11  -4 1449.49 204.049   7
   0 -11  -4 1502.41 218.132   3
   0 -11   4 1386.55 213.405   3
   0 -11   4 1150.35 245.390   1
   0 -11  -5 10150.3 487.854   6
   0 -11   5 10216.4 493.432   6
   0 -11  -5 9250.25 507.107   5
   0 -11   5 10042.1 492.515   3
   0 -11   5 9877.60 428.275   5
   0 -11  -5 9814.27 483.665   3
   0 -11  -5 10170.3 490.879   7
   0 -11   5 9895.71 491.122   7
   0 -11   5 8887.75 549.127   2
   0 -11   5 10042.9 583.248   1
   0 -11  -6 1179.50 172.561   7
   0 -11   6 854.340 158.508   7
   0 -11  -6 985.084 161.777   6
   0 -11   6 959.218 158.555   6
   0 -11  -6 730.772 177.588   5
   0 -11  -6 874.076 163.614   3
   0 -11   6 865.106 155.993   3
   0 -11   6 682.617 213.089   2
   0 -11   6 1155.74 259.213   1
   0 -11   7 2351.82 210.616   6
   0 -11  -7 2363.62 254.281   5
   0 -11  -7 2105.46 200.765   3
   0 -11   7 1994.75 295.985   2
   0 -11   7 2629.26 222.254   3
   0 -11   7 1999.83 293.222   1
   0 -11  -8 11450.3 538.460   5
   0 -11   8 11472.7 629.795   1
   0 -11  -9 4756.15 320.153   5
   0 -11   9 5331.70 423.179   1
   0 -11   9 4154.71 390.438   2
   0 -11  10 467.801 191.729   2
   0 -11  11 7461.81 459.920   2
   0 -11  11 8084.87 494.758   1
   0 -11  12 49.0661 149.087   1
   0 -11  13 378.877 160.866   1
   0 -11  14 1463.46 185.247   1
   0 -11  15 44.1036 78.6527   1
   0 -12   0 3717.02 329.521   3
   0 -12   0 3902.42 335.540   6
   0 -12   0 4198.79 320.217   5
   0 -12   0 3746.10 322.856   7
   0 -12  -1 4294.21 337.912   6
   0 -12   1 3964.05 324.424   3
   0 -12   1 4144.97 325.527   6
   0 -12   1 4169.97 311.710   5
   0 -12  -1 3926.64 323.484   5
   0 -12  -1 4377.01 341.149   3
   0 -12   1 3611.14 317.090   7
   0 -12  -1 4307.45 336.776   7
   0 -12   2 12061.6 572.420   3
   0 -12  -2 11928.4 565.836   5
   0 -12  -2 11092.9 555.740   3
   0 -12   2 11773.9 524.904   5
   0 -12  -2 10900.3 548.185   6
   0 -12   2 12114.4 564.469   6
   0 -12  -2 12154.6 570.482   7
   0 -12   2 12163.8 565.842   7
   0 -12   3 4528.05 298.751   5
   0 -12  -3 4503.11 347.002   5
   0 -12  -3 5071.29 349.331   6
   0 -12  -3 5030.31 349.860   3
   0 -12   3 4761.41 340.516   3
   0 -12   3 4732.48 347.558   6
   0 -12   3 4275.63 328.404   7
   0 -12  -3 4265.21 330.855   7
   0 -12   3 4696.53 382.770   1
   0 -12  -4 2129.78 254.574   5
   0 -12   4 2312.60 238.949   6
   0 -12   4 2353.74 210.420   5
   0 -12   4 2505.45 258.994   3
   0 -12  -4 2600.58 256.496   6
   0 -12   4 2062.36 270.230   1
   0 -12  -4 2030.64 233.379   3
   0 -12  -5 439.371 154.090   5
   0 -12   5 310.199 129.240   6
   0 -12   5 378.312 105.669   5
   0 -12  -5 343.009 131.645   6
   0 -12   5 310.626 132.954   3
   0 -12   5 403.154 180.861   1
   0 -12  -5 152.443 121.027   3
   0 -12  -6 81.8807 92.7001   3
   0 -12   6 200.065 175.630   1
   0 -12   6 242.725 114.385   3
   0 -12  -7 244.999 130.876   5
   0 -12   7 224.361 174.245   1
   0 -12  -8 1717.54 197.099   5
   0 -12  -9 242.098 106.215   5
   0 -12   9-49.8946 149.936   1
   0 -12  10 2281.78 265.053   1
   0 -12  11 466.095 151.701   1
   0 -12  12 757.020 162.758   1
   0 -12  13 770.384 137.626   1
   0 -13   0-21.4837 119.973   7
   0 -13   0 106.243 126.225   3
   0 -13   1 339.945 158.727   7
   0 -13  -1-21.4126 130.136   7
   0 -13   1 126.110 123.411   3
   0 -13  -1 21.1780 124.348   3
   0 -13  -2-41.7325 111.831   7
   0 -13   2 61.9675 129.641   7
   0 -13   2 122.064 115.094   3
   0 -13  -2 20.5418 120.599   3
   0 -13   3 2302.84 237.531   6
   0 -13   3 2176.82 200.439   5
   0 -13  -3 2212.27 230.253   6
   0 -13  -3 2382.13 240.740   7
   0 -13   3 2434.60 241.406   7
   0 -13   4 90.0064 115.327   6
   0 -13  -4 137.988 119.809   5
   0 -13  -4 70.8808 114.656   6
   0 -13  -5 5867.11 320.712   6
   0 -13   5 5887.45 327.893   6
   0 -13  -5 5971.36 350.249   5
   0 -13  -5 5654.05 312.712   3
   0 -13   5 5291.50 313.563   3
   0 -13  -6 5439.40 281.601   3
   0 -13   6 5508.59 374.957   1
   0 -13   6 6204.16 305.554   3
   0 -13  -7-61.7076 93.7588   5
   0 -13   7-85.6909 143.930   1
   0 -13  -8 629.547 117.233   5
   0 -13   8 747.703 171.544   1
   0 -13  -9 547.055 94.0315   5
   0 -13   9 670.896 154.719   1
   0 -13  10 92.4612 105.413   1
   0 -13  11 6763.26 321.006   1
   0 -14   0 14.8317 95.0058   5
   0 -14   0-100.097 110.023   6
   0 -14   0 49.6911 111.279   3
   0 -14   1 2121.68 189.210   5
   0 -14  -1 2556.85 222.842   6
   0 -14  -1 1970.70 200.481   5
   0 -14   1 1602.49 191.279   6
   0 -14   1 2132.51 210.928   3
   0 -14  -1 2063.26 210.573   3
   0 -14  -2 1620.19 182.268   5
   0 -14   2 1866.37 194.185   6
   0 -14  -2 1724.80 184.512   6
   0 -14   2 1814.42 166.234   5
   0 -14   2 1754.17 188.134   3
   0 -14  -2 1754.79 189.263   3
   0 -14  -3 1853.22 185.776   5
   0 -14   3 1978.49 192.623   6
   0 -14  -3 1991.84 191.210   6
   0 -14  -3 1920.23 189.112   3
   0 -14   3 2116.44 198.190   3
   0 -14  -4 72.3292 92.6700   5
   0 -14  -4 103.632 86.2414   3
   0 -14   4-13.5882 94.5576   3
   0 -14  -5 106.584 91.9529   5
   0 -14  -5 122.192 79.9150   3
   0 -14   5 145.481 92.5767   3
   0 -14  -6 2784.79 193.768   5
   0 -14  -7 171.315 78.1570   5
   0 -14  -8 70.0758 50.8060   5
   0 -15   0 11.6326 83.6414   3
   0 -15  -1 3261.96 194.181   5
   0 -15  -1 3636.69 218.041   3
   0 -15   1 3694.02 223.301   3
   0 -15  -2 620.460 104.735   5
   0 -15  -3 421.377 87.8784   5
   0 -15  -4 300.831 74.8253   5
   0 -15  -5 218.062 61.2367   5
   0 -15  -6 34.6093 42.1344   5
   1   0   0 21.2922 35.2003  12
   1   0   0 18.5114 34.1056  11
  -1   0   1 157693. 3272.76   9
   1   0   1 154439. 3254.92  11
   1   0  -1 150308. 3245.87  12
   1   0  -1 145926. 3245.75  13
  -1   0  -1 154999. 3272.69  15
   1   0  -1 151589. 3246.39  14
   1   0   2 825067. 17571.5  11
  -1   0  -2 834833. 17589.8  15
  -1   0  -3 1186.09 102.023  15
  -1   0  -4 16235.9 484.521  15
  -1   0  -4 17806.5 469.888  16
  -1   0  -5 287809. 6254.58  16
   1   0  -5 290361. 6256.34  16
  -1   0  -5 291863. 6288.66  15
  -1   0   5 291837. 6252.03   8
   1   0   5 286977. 6246.34  10
  -1   0   6 36285.0 770.843  19
  -1   0  -6 35268.5 764.164  19
  -1   0  -6 34761.7 763.670  20
  -1   0  -6 40219.0 961.337  15
   1   0  -6 41921.7 930.493  16
  -1   0  -6 38832.1 916.392  16
   1   0  -6 34254.1 768.541   4
  -1   0   6 40978.7 921.408   8
  -1   0   6 40216.5 908.853  10
   1   0   6 40187.1 914.357  10
  -1   0   7 57571.5 1403.27   8
  -1   0  -7 56790.5 1404.23  16
   1   0  -7 58001.1 1413.62  16
  -1   0  -7 57394.4 1450.89  15
  -1   0   8 28215.3 805.120  10
  -1   0   8 29642.6 826.396   8
  -1   0  -8 29736.0 880.294  15
  -1   0   9 5386.05 283.661  10
  -1   0   9 5979.11 305.313   8
  -1   0  -9 5703.41 302.204  16
  -1   0  -9 5870.49 341.802  15
  -1   0  10 28667.9 865.447  10
  -1   0 -10 29973.9 900.709  16
  -1   0  11 22571.7 746.661  10
  -1   0 -11 22012.8 833.972  15
  -1   0 -11 22867.6 781.072  16
  -1   0  12 21082.7 740.236  10
   1   0  12 21908.2 749.975  11
  -1   0 -12 20738.9 838.461  15
  -1   0 -12 20943.7 778.495  16
  -1   0  13 223.499 123.573  10
   1   0  13 268.600 132.446  11
  -1   0 -13 185.766 160.280  16
  -1   0 -13 298.512 200.611  15
   1   0  14 8462.23 459.085  11
  -1   0 -14 8559.26 559.554  15
  -1   0 -14 9491.78 523.266  16
   1   0  15 6120.93 383.923  11
  -1   0 -15 5929.34 478.223  15
   1   0 -15 6350.06 461.699  15
  -1   0  16 157.795 111.656  11
   1   0  16 169.320 115.107  11
   1   0 -16 242.555 171.570  15
  -1   0 -16 292.821 210.521  15
   1   0  17 56.6453 102.648  11
   1   0 -17 110.578 143.874  15
  -1   0 -17 179.112 168.892  15
   1   0  18 7430.83 359.945  11
   1   0 -18 7094.43 429.146  15
  -1   0 -18 7162.40 442.802  15
   1   0 -19 18.0157 114.242  15
  -1   0 -19 19.0088 116.791  15
   1   0 -20 332.678 100.701  15
   1   1 -20 1041.54 126.591  15
  -1  -1 -19 1614.99 213.339  15
   1   1 -19 1696.48 199.306  15
   1   1 -18 1356.86 208.188  15
  -1  -1 -18 1491.13 229.754  15
   1  -1  17 701.972 133.330  11
  -1   1  17 650.757 157.444  11
   1   1 -17 849.748 195.980  15
  -1  -1 -17 607.688 193.234  15
   1  -1  16 2943.35 251.959  11
   1   1 -16 2579.82 306.393  15
  -1  -1 -16 2983.57 351.493  15
   1  -1  15 272.633 120.254  11
   1   1 -15 90.6664 154.950  15
  -1  -1 -15 372.423 212.546  15
  -1   1  14 44619.3 1373.99  10
   1  -1  14 48860.4 1371.15  11
  -1  -1 -14 48953.7 1556.93  15
   1   1 -14 47366.7 1490.74  15
  -1   1  13 496.281 160.557  10
   1  -1  13 580.570 144.569  11
  -1  -1 -13 910.903 207.582  16
  -1  -1 -13 735.629 234.348  15
  -1   1  12 8302.19 430.079  10
   1  -1  12 8246.26 417.394  11
  -1  -1 -12 7337.26 431.082  16
  -1   1  11 12325.8 519.128  10
   1  -1  11 11689.5 491.556  11
  -1  -1 -11 13539.5 610.902  15
  -1  -1 -11 12776.6 546.957  16
  -1   1  10 23043.1 757.051  10
   1  -1  10 23408.1 732.254  11
  -1  -1 -10 23712.0 774.916  16
  -1  -1  -9 22442.4 701.250  16
   1   1  -9 21094.6 678.561  16
  -1  -1  -9 22374.3 749.595  15
  -1   1   9 21427.7 692.396   8
  -1   1   9 20340.6 674.685  10
   1   1  -8 207153. 4610.92  16
  -1  -1  -8 209043. 4685.06  15
  -1   1   8 209953. 4619.37  10
  -1   1   8 204308. 4625.23   8
   1   1  -7 71938.9 1695.74  16
  -1  -1  -7 69778.0 1745.28  15
  -1  -1  -7 73330.1 1707.88  16
  -1   1   7 69826.5 1705.36   8
   1   1  -6 89250.6 1994.41  16
  -1  -1  -6 87646.9 1999.41  16
  -1  -1  -6 91053.5 2048.07  15
  -1  -1  -6 86232.3 1870.89  21
  -1  -1  -6 85445.1 1870.52  19
  -1   1   6 86930.5 2006.81   8
  -1  -1  -5 31466.2 798.879  16
   1   1  -5 32511.1 789.664  16
  -1  -1  -5 32295.4 829.525  15
  -1  -1  -5 31636.9 719.159  20
  -1  -1  -5 30477.1 718.082  19
   1   1  -4 28584.5 715.346  16
  -1  -1  -4 29454.7 730.573  16
  -1  -1  -4 29036.5 753.430  15
   1  -1   4 29710.5 720.610  11
  -1  -1  -4 29930.5 681.316  19
  -1  -1  -3 443622. 9441.39   5
  -1  -1  -3 448217. 9493.91  16
  -1  -1  -3 446333. 9515.47  15
   1  -1   3 447242. 9489.81  11
  -1  -1  -2 321587. 6864.14   5
  -1   1   2 327217. 6927.55   9
  -1  -1  -2 323250. 6913.81  15
   1  -1   2 323509. 6896.17  11
   1   1  -2 324823. 6877.77  13
  -1  -1  -1 388971. 8120.77   5
  -1   1   1 392282. 8167.29   9
  -1  -1  -1 401216. 8134.55   3
   1   1  -1 374855. 8115.83  14
   1   1  -1 371083. 8119.29  13
  -1  -1  -1 397358. 8150.02  15
   1  -1   1 379674. 8136.58  12
   1  -1   1 372835. 8137.61  11
  -1  -1   0 294652. 6359.88   5
  -1  -1   0 297995. 6366.43   3
   1  -1   0 283193. 6369.30  14
   1  -1   0 292054. 6368.06  13
   1   1   0 305086. 6356.19  11
   1  -1   0 313313. 6376.36  12
  -1  -1   0 309453. 6361.49   9
   1  -1  -1 387391. 8194.44   2
  -1  -1   1 389967. 8232.65   2
  -1  -1   1 393955. 8219.95   3
   1   1   1 402041. 8226.03  11
   1  -1  -1 370268. 8224.98  13
   1  -1  -1 371023. 8226.11  12
  -1  -1   1 395939. 8224.52   9
  -1  -1   2 322302. 6828.95   2
  -1   1  -2 322459. 6848.48  15
   1  -1  -2 309050. 6832.22  13
   1   1   2 326657. 6825.81  10
   1   1   3 448689. 9480.74  10
  -1   1  -3 441982. 9500.26  15
  -1  -1   3 443799. 9467.99   2
  -1   1  -4 27944.2 736.706  15
  -1  -1   4 29592.4 670.713  19
   1   1   4 28910.3 720.932  10
  -1  -1   4 28453.1 702.328   8
  -1   1  -5 31583.4 798.504  16
  -1   1  -5 31426.7 822.232  15
  -1  -1   5 31881.4 718.415  20
  -1  -1   5 31704.2 718.307  19
  -1  -1   5 30487.8 768.704  10
   1   1   5 30368.8 794.471  10
  -1  -1   5 30952.0 780.783   8
  -1   1  -6 88778.7 1996.81  16
  -1   1  -6 90535.7 2033.76  15
  -1  -1   6 85898.5 1865.69  19
  -1  -1   6 84169.6 1866.06  21
  -1  -1   6 85308.9 1866.72  20
  -1  -1   6 89473.0 1969.40  10
   1   1   6 92033.8 1998.98  10
  -1  -1   6 87490.4 1978.31   8
  -1   1  -7 74012.8 1744.19  16
  -1   1  -7 72240.5 1783.95  15
  -1  -1   7 75140.4 1736.58   8
  -1  -1   7 71966.0 1714.16  10
  -1   1  -8 201464. 4521.41  15
   1   1   8 199398. 4461.27  10
  -1   1  -9 21113.4 687.899  16
  -1   1  -9 23479.6 759.331  15
   1   1   9 22054.0 693.664  10
  -1  -1   9 21404.2 662.969  10
  -1   1 -10 24052.3 777.275  16
   1   1  10 23873.4 771.915  10
  -1  -1  10 24912.7 757.864  10
  -1   1 -11 13699.2 558.721  16
  -1   1 -11 13327.2 601.826  15
  -1  -1  11 12472.5 506.314  10
  -1   1 -12 8234.76 442.534  16
  -1   1 -12 8250.09 488.269  15
  -1  -1  12 7835.88 400.641  10
   1   1  13 571.668 163.319  11
  -1   1 -13 811.071 219.967  15
  -1   1 -13 622.811 188.558  16
   1   1  14 44910.9 1364.19  11
  -1   1 -14 44528.6 1481.11  15
  -1   1 -14 46664.3 1409.81  16
   1   1  15 46.4892 120.991  11
   1  -1 -15 412.141 190.521  15
  -1   1 -15 63.7714 170.905  15
   1   1  16 2448.94 263.635  11
   1  -1 -16 2712.65 312.374  15
  -1   1 -16 3101.14 347.547  15
   1   1  17 730.119 158.557  11
   1  -1 -17 504.500 170.797  15
  -1   1 -17 541.209 190.046  15
   1   1  18 1548.56 181.659  11
   1  -1 -18 1705.24 229.459  15
  -1   1 -18 1621.71 225.876  15
   1  -1 -19 1528.19 194.834  15
  -1   1 -19 1501.54 188.770  15
  -1  -1  20 756.952 147.910   1
   1  -1 -20 1220.00 145.178  15
   1  -2  20 2168.08 214.505   1
   1   2 -20 1913.33 143.708  15
   1   2 -19 798.797 133.847  15
  -1  -2 -19 1207.75 181.159  15
  -1   2  18 370.675 119.744  11
  -1  -2 -18 316.302 180.471  15
   1   2 -18 40.7462 112.354  15
  -1   2  17 1230.15 185.916  11
  -1  -2 -16 7722.43 536.394  15
   1   2 -16 7425.65 479.503  15
   1  -2  15 5697.23 350.766  11
  -1  -2 -15 6291.03 477.431  15
   1   2 -15 6126.07 440.155  15
  -1   2  14 16288.2 708.625  10
   1  -2  14 18637.3 687.102  11
   1   2 -14 16834.9 766.747  15
  -1   2  13 999.339 195.355  10
   1  -2  13 1084.37 172.891  11
   1   2 -13 984.116 223.968  15
  -1  -2 -13 1119.13 239.975  15
  -1   2  12 4060.13 311.406  10
   1  -2  12 4004.31 282.261  11
  -1  -2 -12 4264.03 368.176  15
  -1  -2 -12 3629.22 320.295  16
  -1   2  11 287.488 136.800  10
   1  -2  11 263.319 108.802  11
  -1  -2 -11 173.106 148.682  15
  -1  -2 -11 196.822 135.879  16
  -1   2  10 24082.9 776.829  10
  -1   2  10 21923.4 764.251   8
   1  -2  10 22191.5 707.105  11
  -1  -2 -10 25107.9 791.108  16
  -1   2   9 12255.7 482.048  10
  -1   2   9 12926.5 496.692   8
  -1  -2  -9 12320.5 489.167  16
  -1  -2  -9 12273.4 524.304  15
   1  -2   9 11791.5 434.755  11
   1  -2   8 29987.7 784.141  18
  -1   2   8 30330.0 873.460   8
  -1   2   8 29741.1 863.488  10
   1  -2   8 29115.8 807.715  11
   1   2  -8 29940.8 829.335  16
  -1  -2  -8 30652.5 905.917  15
  -1   2   7 99363.1 2283.95   8
  -1  -2  -7 97847.6 2309.91  15
   1  -2   7 97036.4 2209.04  18
   1   2  -7 95954.1 2235.73  16
  -1  -2  -7 100095. 2268.95  16
   1  -2   7 95221.7 2214.81  11
   1  -2   6 42322.4 1010.44   4
  -1  -2  -6 43851.3 1010.49  19
  -1  -2  -6 45665.5 1011.94  21
  -1   2   6 45417.4 1135.99   8
   1  -2   6 43991.2 1074.08  11
  -1  -2  -6 45606.0 1110.39  16
   1   2  -6 45911.8 1085.63  16
  -1  -2  -6 44659.5 1142.85  15
  -1  -2  -5 36799.9 875.785  20
  -1  -2  -5 36952.7 874.756  19
  -1  -2  -5 37780.3 874.754  21
  -1  -2  -5 37784.4 929.699  16
   1   2  -5 39193.9 911.880  16
  -1  -2  -5 37409.1 960.160  15
   1  -2   5 37425.5 911.689  11
   1  -2   4 34213.0 777.921   5
  -1  -2  -4 34732.6 810.027   6
  -1  -2  -4 36468.3 808.415   3
  -1  -2  -4 35445.5 822.634  20
  -1  -2  -4 34281.8 819.519  19
  -1  -2  -4 34518.0 870.524  15
   1   2  -4 35668.1 823.601  16
  -1  -2  -4 32882.3 840.230  16
   1  -2   4 35453.6 838.340  11
  -1  -2  -3 296.985 53.5537   3
  -1  -2  -3 174.979 53.2337  19
  -1  -2  -3 167.783 55.9160  20
   1  -2   3 211.183 54.4559  11
   1   2  -3 208.029 47.7244  16
  -1  -2  -3 232.712 54.4455  16
  -1  -2  -3 196.166 74.9457  15
  -1  -2  -3 281.697 56.3837   6
   1  -2   3 251.569 44.6310   5
  -1  -2  -3 230.557 54.5505   7
  -1  -2  -3 221.873 51.6906   5
  -1  -2  -2 3191.06 124.867   3
  -1  -2  -2 2824.38 119.041   5
  -1  -2  -2 2922.59 122.164   6
  -1  -2  -2 2809.07 130.555  19
  -1  -2  -2 2844.53 121.107   7
  -1   2   2 3105.34 155.575   9
  -1  -2  -2 3076.00 116.147  16
  -1  -2  -2 2681.41 127.180  15
   1  -2   2 2833.07 119.421  11
   1   2  -2 3042.64 98.3185  13
   1  -2   2 3487.14 122.410  12
  -1  -2  -1 29787.7 714.886   6
  -1  -2  -1 29999.7 713.223   5
  -1  -2  -1 29508.6 714.737   3
  -1  -2  -1 31723.4 744.098   1
  -1  -2  -1 31341.0 729.893  19
   1  -2   1 30991.6 691.329  22
  -1  -2  -1 32027.8 720.169  22
   1   2  -1 30692.7 679.337   9
  -1  -2  -1 29803.6 714.652   7
  -1   2   1 31001.6 742.739   9
  -1  -2  -1 31005.1 708.465  15
  -1  -2  -1 30240.5 685.232  16
   1   2  -1 30710.0 672.092  14
   1  -2   1 31464.5 706.260  14
   1   2  -1 30702.6 678.855  13
   1  -2   1 31318.8 706.367  12
  -1  -2   0 281866. 6181.56   6
  -1  -2   0 279819. 6182.41   3
  -1  -2   0 296965. 6184.12   5
   1  -2   0 291274. 6184.40   1
  -1  -2   0 294611. 6217.02   1
  -1  -2   0 291074. 6196.87  19
  -1  -2   0 291755. 6192.15  22
  -1  -2   0 300449. 6135.07   9
  -1  -2   0 278287. 6181.74   7
  -1   2   0 295779. 6199.66   9
  -1  -2   0 278277. 6138.11  10
  -1  -2   0 289370. 6127.57  16
   1  -2   0 293884. 6171.41  14
   1   2   0 300625. 6147.39  11
   1  -2   0 283369. 6169.69  12
   1  -2   0 281572. 6164.57  13
  -1  -2   1 30486.6 737.656   2
   1  -2  -1 31141.4 699.055   1
   1  -2  -1 30186.6 691.634   2
  -1  -2   1 30604.1 742.994   1
  -1  -2   1 29801.0 716.181  19
   1   2   1 29834.2 682.794  10
  -1  -2   1 29787.1 703.119   7
  -1  -2   1 29178.1 702.677   6
  -1  -2   1 29777.3 703.396   5
  -1  -2   1 30044.0 704.546   3
   1  -2  -1 31071.0 702.584  13
  -1  -2   2 3101.81 123.545   3
  -1  -2   2 2934.80 120.037   5
  -1  -2   2 2890.30 119.233   6
  -1  -2   2 2882.91 154.562   2
  -1  -2   2 3397.55 136.650  19
   1   2   2 2828.87 122.287  10
  -1  -2   2 2968.77 121.640   7
  -1  -2   2 3015.09 85.0435  10
  -1   2  -2 2980.47 135.943  15
   1  -2  -2 3042.19 132.245  13
  -1  -2   3 187.796 79.8387   2
  -1  -2   3 259.172 50.3682   3
  -1  -2   3 246.609 56.1685  20
  -1  -2   3 231.285 56.3607  19
  -1  -2   3 209.344 41.4014   8
   1   2   3 202.743 61.7443  10
  -1  -2   3 175.371 36.3072  10
  -1   2  -3 208.017 67.9032  15
  -1  -2   3 199.423 47.2231   6
  -1  -2   3 216.646 49.5363   7
  -1  -2   4 35048.8 794.649   3
  -1  -2   4 34819.7 860.488   2
  -1  -2   4 34488.6 816.855  19
  -1  -2   4 34968.5 818.188  20
   1   2   4 35529.2 853.295  10
  -1  -2   4 35330.3 811.977   8
  -1  -2   4 33285.1 796.622  10
  -1   2  -4 33182.1 858.275  15
  -1  -2   4 34893.7 796.011   6
  -1  -2   5 37634.2 878.466  20
  -1  -2   5 36995.5 875.387  19
  -1  -2   5 37796.8 887.925  10
   1   2   5 38986.1 946.092  10
  -1   2  -5 36154.2 949.664  15
  -1  -2   5 38984.3 944.355   2
  -1  -2   6 46426.8 1099.78   2
  -1  -2   6 43175.8 996.625  19
  -1  -2   6 43144.0 996.539  21
  -1  -2   6 44503.7 1044.87  10
   1  -2  -6 43463.1 1005.04   4
  -1   2  -6 43094.5 1111.48  15
  -1   2  -6 43963.2 1089.57  16
  -1   2  -7 97783.3 2292.54  15
  -1   2  -7 97013.9 2255.50  16
  -1  -2   7 97285.4 2206.99  10
   1   2   7 97375.5 2265.43  10
  -1   2  -8 28995.5 867.263  15
   1   2   8 29296.3 836.178  10
  -1   2  -9 11674.0 464.462  16
  -1   2  -9 12524.6 513.543  15
   1   2   9 11669.0 469.943  10
  -1  -2   9 12291.9 439.198  10
  -1   2 -10 23085.2 765.031  16
   1   2  10 23837.2 780.416  10
  -1  -2  10 24815.2 739.032  10
  -1   2 -11 166.665 131.114  16
  -1   2 -11 205.894 148.082  15
   1   2  11 353.803 149.062  10
  -1   2 -12 4069.72 312.401  16
  -1   2 -12 4126.24 350.958  15
  -1   2 -13 1134.26 242.397  15
  -1   2 -13 1330.43 216.542  16
  -1   2 -14 19316.6 765.379  16
  -1   2 -14 17750.3 809.409  15
   1  -2 -14 18911.1 833.717  15
   1   2  14 20471.2 768.641  11
   1  -2 -15 6353.93 466.704  15
  -1   2 -15 6067.37 446.770  15
  -1   2 -15 5816.78 402.860  16
   1   2  15 5914.66 392.625  11
  -1   2 -16 8116.11 510.577  15
   1  -2 -16 8229.09 515.765  15
   1   2  16 6901.38 428.275  11
   1  -2 -17 1401.65 235.059  15
   1   2  17 1165.36 191.862  11
   1  -2 -18 272.494 155.371  15
  -1   2 -18 302.937 148.059  15
   1   2  18 124.740 116.495  11
   1  -2 -19 809.144 156.032  15
   1   2  19 1236.52 148.814  11
  -1  -2  20 1824.00 188.553   1
   1  -2 -20 2394.85 182.782  15
   1  -3  20 1765.62 187.287   1
  -1   3  19 1226.11 149.488  11
   1   3 -19 1584.87 152.123  15
  -1  -3 -19 1536.20 182.041  15
  -1   3  18 2778.06 247.508  11
   1   3 -18 3139.10 254.327  15
  -1  -3 -18 3597.33 301.520  15
  -1   3  17 170.069 130.626  11
   1   3 -17 22.9546 126.500  15
   1   3 -16 1475.21 235.581  15
  -1  -3 -16 1348.81 261.155  15
   1  -3  16 2061.24 256.740   2
   1   3 -15 3860.19 351.694  15
  -1  -3 -15 3757.21 374.420  15
   1  -3  15 3574.75 333.319   2
  -1  -3 -14 9172.11 565.426  15
   1   3 -14 9864.80 552.320  15
   1  -3  14 8017.78 499.174   2
  -1   3  14 7838.08 471.078  10
  -1   3  13 13918.9 646.022  10
  -1  -3 -13 15258.5 724.625  15
   1   3 -13 14802.5 686.413  15
  -1   3  12 11809.6 570.503  10
   1  -3  12 12961.0 508.821  11
  -1  -3 -12 12950.5 638.688  15
   1   3 -12 13128.8 618.587  15
  -1   3  11 26802.5 896.413   8
  -1   3  11 25196.1 874.445  10
   1  -3  11 25727.0 783.797  11
  -1  -3 -11 24616.8 917.769  15
  -1  -3 -11 26049.1 887.192  16
  -1   3  10 44671.8 1266.76  10
  -1   3  10 43336.0 1266.24   8
  -1  -3 -10 44993.2 1266.95  16
  -1  -3 -10 45085.0 1321.23  15
  -1   3   9 6556.61 346.759  10
  -1  -3  -9 6617.19 342.873  16
  -1  -3  -9 6303.65 365.726  15
   1  -3   9 5969.48 275.711  11
   1  -3   8 89136.3 2085.91  18
  -1   3   8 91320.7 2169.44   8
  -1   3   8 90481.2 2172.23  10
   1   3  -8 91836.9 2093.10  16
  -1  -3  -8 87456.5 2130.02  16
  -1  -3  -8 91096.7 2191.10  15
   1  -3   8 85050.2 2053.75  11
   1  -3   7 39682.1 1033.56  18
  -1   3   7 41122.9 1091.06   8
   1   3  -7 41348.3 1018.85  16
  -1  -3  -7 41972.6 1061.46  16
  -1  -3  -7 39826.0 1091.62  15
   1  -3   7 38480.3 996.243  11
   1  -3   6 3758.45 166.849   4
  -1  -3  -6 4068.40 155.890   3
  -1  -3  -6 3581.83 159.304  21
  -1  -3  -6 3566.16 158.713  19
  -1  -3  -6 3915.52 224.432  15
  -1  -3  -6 3542.49 201.316  16
   1   3  -6 3788.21 179.362  16
   1  -3   6 3639.84 205.833  18
   1  -3   6 3693.99 178.511  11
   1  -3   5 70395.3 1584.18   5
  -1  -3  -5 71688.6 1614.45   6
   1  -3   5 70341.7 1637.11   4
  -1  -3  -5 71043.8 1611.95   3
  -1  -3  -5 73099.7 1632.47  21
  -1  -3  -5 71950.6 1633.21  19
  -1  -3  -5 72019.9 1617.18   7
  -1  -3  -5 72510.1 1664.59  16
   1   3  -5 72278.5 1626.96  16
  -1  -3  -5 72919.2 1696.88  15
   1  -3   5 75087.2 1644.02  11
  -1  -3  -4 22295.4 598.460   5
  -1  -3  -4 23537.2 590.001   6
  -1  -3  -4 23163.2 589.500   3
   1  -3   4 22990.1 573.415   5
  -1  -3  -4 24166.3 609.107  19
  -1  -3  -4 24119.6 609.470  21
  -1  -3  -4 23773.7 609.994  20
  -1  -3  -4 22816.6 587.511   7
   1   3  -4 23861.7 573.108  16
  -1  -3  -4 24250.4 634.695  15
  -1  -3  -4 23226.6 606.597  16
   1  -3   4 24251.8 597.130  11
   1  -3   3 23014.1 585.800   5
  -1  -3  -3 23955.9 604.094   5
  -1  -3  -3 23889.8 598.754   3
  -1  -3  -3 23253.5 595.159   6
  -1  -3  -3 24661.4 617.912  19
  -1  -3  -3 25446.0 621.986  20
  -1  -3  -3 23891.5 598.100   7
  -1  -3  -3 23668.8 590.279  16
  -1  -3  -3 23905.8 611.248  15
   1   3  -3 23362.9 549.446  16
   1  -3   3 23319.8 583.801  11
   1  -3   3 23998.0 576.080  12
  -1  -3  -2 65357.5 1498.88   3
  -1  -3  -2 66613.2 1500.54   5
  -1  -3  -2 63793.8 1496.29   6
  -1  -3  -2 65717.1 1514.89  19
  -1  -3  -2 69236.8 1519.25  20
  -1  -3  -2 65150.3 1498.95   7
  -1   3   2 68391.8 1524.99   9
  -1  -3  -2 66586.0 1483.01  15
  -1  -3  -2 65982.4 1467.03  16
   1  -3   2 66684.3 1462.93  14
   1  -3   2 65834.1 1464.69  12
  -1  -3  -1 11098.6 327.688   5
  -1  -3  -1 11128.7 332.587   6
  -1  -3  -1 11567.2 335.691   3
   1  -3   1 11308.8 344.357   2
  -1  -3  -1 11325.5 360.753   1
   1  -3   1 11522.2 351.832   1
  -1  -3  -1 11053.6 342.891  20
   1  -3   1 11293.3 307.668  22
  -1  -3  -1 11419.6 330.017  22
  -1  -3  -1 11105.2 343.134  19
  -1   3   1 11360.9 340.219   9
  -1  -3  -1 11538.6 335.466   7
   1   3  -1 11080.3 252.020  14
   1  -3   1 11736.3 301.218  14
   1   3  -1 11379.3 261.586  13
   1  -3   1 11717.3 300.568  12
   1  -3   1 11552.2 291.145  13
   1  -3   0 177990. 3891.44   1
   1  -3   0 183747. 3882.53   2
  -1  -3   0 173420. 3920.38   1
  -1  -3   0 179278. 3912.07   2
  -1  -3   0 181010. 3896.54  19
  -1  -3   0 179931. 3885.65  22
  -1  -3   0 177734. 3894.55  20
  -1   3   0 178009. 3878.21   9
  -1  -3   0 178177. 3883.68   7
  -1  -3   0 177693. 3883.47   6
  -1  -3   0 176825. 3877.95   5
  -1  -3   0 176988. 3883.50   3
   1  -3   0 180999. 3844.87  13
   1  -3   0 178096. 3850.10  12
   1   3   0 180619. 3813.53  11
   1  -3  -1 11398.8 334.750   1
   1  -3  -1 11687.0 327.139   2
  -1  -3   1 12255.9 376.817   2
  -1  -3   1 11292.4 377.265   1
  -1  -3   1 11257.2 344.989  19
  -1  -3   1 11211.7 344.861  20
  -1  -3   1 11450.2 337.818   7
   1   3   1 11447.7 293.681  10
  -1  -3   1 11703.1 335.213   5
  -1  -3   1 11415.6 338.542   3
  -1  -3   1 11209.7 336.379   6
   1  -3  -1 11762.7 320.505  13
  -1  -3   2 67364.2 1538.85  19
  -1  -3   2 68151.2 1540.41  20
   1   3   2 67870.1 1504.79  10
  -1  -3   2 66071.9 1522.91   7
  -1  -3   2 67511.2 1584.07   1
   1  -3  -2 67645.0 1500.43   2
  -1  -3   2 68767.6 1577.93   2
  -1  -3   2 68702.2 1521.17   5
  -1  -3   2 66569.2 1523.00   3
  -1  -3   2 66003.8 1521.79   6
  -1  -3   3 23382.5 662.609   2
  -1  -3   3 24870.6 627.307  20
  -1  -3   3 23657.0 620.353  19
  -1  -3   3 23939.7 605.258   7
   1   3   3 25468.2 618.736  10
  -1   3  -3 23674.8 617.897  15
  -1  -3   3 24642.7 606.982   6
  -1  -3   3 24075.6 605.909   3
  -1  -3   3 24010.8 603.745   5
  -1  -3   4 22596.1 650.798   2
   1  -3  -4 23281.7 563.632  18
  -1  -3   4 23512.1 603.709  20
  -1  -3   4 23436.2 603.104  21
  -1  -3   4 23914.8 603.686  19
   1   3   4 23102.9 616.338  10
  -1  -3   4 23490.5 583.023   7
  -1   3  -4 23041.3 618.949  15
  -1  -3   4 22403.5 580.956   3
  -1  -3   4 23357.0 583.996   6
  -1  -3   4 23441.2 584.355   5
  -1  -3   5 72330.6 1602.13   3
  -1  -3   5 72025.1 1703.21   2
   1  -3  -5 72794.6 1556.85  18
  -1  -3   5 70410.0 1622.36  21
  -1  -3   5 70426.2 1623.93  19
   1   3   5 74578.0 1677.00  10
  -1  -3   5 72492.3 1605.49   7
  -1   3  -5 69028.7 1666.06  15
   1  -3  -5 68619.6 1631.57   4
  -1  -3   5 70732.7 1602.55   6
  -1  -3   6 3843.53 150.157   3
  -1  -3   6 4088.29 232.714   2
  -1  -3   6 3678.71 158.812  19
  -1  -3   6 3801.54 160.175  21
  -1  -3   6 3344.83 148.497  10
  -1   3  -6 3623.52 212.424  15
  -1   3  -6 3631.85 201.103  16
   1  -3  -6 3663.84 168.718   4
  -1   3  -7 39428.2 1068.47  15
  -1   3  -7 40259.0 1050.22  16
  -1  -3   7 41551.3 1085.89   2
   1   3   7 40460.7 1067.77  10
  -1   3  -8 88505.0 2147.90  15
  -1  -3   8 89475.2 2144.49   2
   1   3   8 88946.7 2135.68  10
  -1   3  -9 5883.52 311.058  16
  -1   3  -9 5624.02 327.093  15
   1   3   9 6329.96 329.258  10
  -1   3 -10 45608.4 1238.18  16
  -1  -3  10 43004.6 1235.29   2
   1   3  10 44856.6 1248.32  10
  -1   3 -11 25664.3 834.469  16
  -1   3 -11 24264.9 871.187  15
  -1  -3  11 24018.0 826.041   2
   1   3  11 25647.3 852.139  10
  -1   3 -12 12121.3 600.673  15
  -1   3 -12 12773.8 567.300  16
  -1   3 -13 12807.8 589.084  16
  -1   3 -13 14197.1 669.518  15
   1   3  14 8813.46 485.478  11
  -1   3 -14 8825.69 539.147  15
   1  -3 -14 8321.08 529.476  15
  -1   3 -14 8711.75 477.231  16
   1   3  15 3652.43 314.208  11
  -1   3 -15 3167.86 335.579  15
  -1   3 -15 3743.31 320.467  16
   1  -3 -15 4305.62 383.772  15
   1   3  16 1636.52 221.713  11
   1  -3 -16 1343.58 234.645  15
  -1   3 -16 1887.02 262.497  15
   1   3  17 21.4043 122.638  11
  -1   3 -17 98.4927 131.968  15
   1   3  18 3845.95 275.793  11
   1  -3 -18 3351.71 291.459  15
  -1  -3  19 1417.12 224.457   1
   1   3  19 1389.44 158.149  11
   1  -3 -19 1285.29 167.130  15
  -1  -3  20 1761.08 179.916   1
   1   3  20 1875.72 139.092  11
   1  -3 -20 2123.02 161.713  15
   1  -4  20-60.7012 88.6753   1
  -1   4  19 126.233 90.0458  11
   1  -4  19-93.7826 148.129   1
   1  -4  18 1675.98 253.360   1
  -1   4  18 1325.74 174.549  11
  -1  -4 -18 1699.82 207.221  15
  -1  -4 -17 1807.72 243.396  15
   1  -4  16 5817.69 402.811   2
  -1  -4 -16 5955.61 428.794  15
  -1   4  15 4066.66 336.312  10
  -1  -4 -15 4672.62 398.520  15
   1   4 -15 4055.85 356.048  15
   1  -4  14 7655.27 502.102   2
  -1  -4 -14 8177.48 528.532  15
   1   4 -14 8657.73 521.759  15
  -1   4  13 5496.86 399.284  10
   1  -4  13 6448.75 455.779   2
  -1  -4 -13 5838.44 441.819  15
  -1   4  12 8777.03 491.344  10
   1  -4  12 8630.00 517.208   2
  -1  -4 -12 8582.82 517.096  15
   1   4 -12 8876.88 518.891  15
  -1  -4 -11 7820.37 477.351  15
  -1   4  11 8131.83 457.562  10
  -1   4  11 8949.09 478.820   8
  -1  -4 -10 5430.83 363.566  15
  -1   4  10 5138.77 341.059  10
  -1   4  10 5333.71 346.155   8
   1  -4   9 36448.3 1028.39  18
  -1   4   9 39609.1 1117.70  10
  -1   4   8 11433.8 474.013   8
  -1   4   8 11281.0 475.567  10
  -1  -4  -8 11751.7 481.324  15
  -1  -4  -8 10799.3 440.126  16
   1  -4   8 11220.7 378.398  11
  -1  -4  -7 20194.2 581.027   5
   1  -4   7 19342.7 625.831  18
  -1   4   7 20270.4 657.286   8
   1   4  -7 19557.0 568.589  16
  -1  -4  -7 20484.9 653.124  15
   1  -4   7 19998.6 559.652  11
  -1  -4  -6 71674.7 1685.36   5
   1  -4   6 72123.0 1676.81   4
   1  -4   6 70959.1 1608.64   5
  -1  -4  -6 72692.1 1646.28   6
  -1  -4  -6 72391.1 1644.76   3
  -1  -4  -6 71907.7 1661.66  21
   1  -4   6 72764.2 1745.74  18
  -1  -4  -6 71843.3 1650.39   7
   1   4  -6 73891.0 1652.26  16
  -1  -4  -6 67490.8 1696.92  16
  -1  -4  -6 73286.8 1745.27  15
   1  -4   6 73727.5 1660.36  11
  -1  -4  -5 25301.6 666.735   6
   1  -4   5 25210.5 688.460   4
  -1  -4  -5 25823.6 669.028   3
   1  -4   5 26141.9 643.141   5
  -1  -4  -5 25664.3 692.178   5
   1  -4   5 24914.6 732.191  18
  -1  -4  -5 25318.8 680.400  19
  -1  -4  -5 25840.5 680.088  21
  -1  -4  -5 25168.0 666.122   7
  -1  -4  -5 26642.3 718.365  15
  -1  -4  -5 24317.8 681.676  16
   1   4  -5 25885.8 637.464  16
   1  -4   5 25958.5 642.420  12
   1  -4   5 26884.0 662.549  11
  -1  -4  -4 19787.5 551.256   5
   1  -4   4 19824.3 561.366   4
  -1  -4  -4 19232.5 534.661   6
  -1  -4  -4 19219.9 536.580   3
   1  -4   4 19382.7 519.034   5
  -1  -4  -4 19554.2 551.129  19
  -1  -4  -4 19319.5 548.441  21
  -1  -4  -4 19584.0 536.953   7
   1   4  -4 19539.5 475.978  16
  -1  -4  -4 19946.9 549.084  15
  -1  -4  -4 19165.3 531.884  16
   1  -4   4 19179.2 586.181  18
   1  -4   4 19683.6 494.804  12
  -1  -4  -3 6185.52 246.938   3
  -1  -4  -3 6522.20 250.498   6
   1  -4   3 6620.39 241.849   5
  -1  -4  -3 6422.84 252.563   5
   1  -4   3 6758.41 293.814   2
  -1  -4  -3 6485.48 258.217  19
  -1  -4  -3 6974.25 264.196  21
  -1  -4  -3 6778.46 263.768  20
  -1  -4  -3 6763.68 252.981   7
   1  -4   3 6458.35 202.734  14
   1  -4   3 6656.74 194.861  13
  -1  -4  -3 6660.08 236.884  15
   1  -4   3 6872.56 209.350  12
  -1  -4  -2 196384. 4229.92   6
  -1  -4  -2 192089. 4228.85   5
   1  -4   2 194314. 4221.11   5
  -1  -4  -2 196675. 4232.60   3
   1  -4   2 190910. 4266.19   1
   1  -4   2 192227. 4260.75   2
  -1  -4  -2 191641. 4269.46   1
  -1  -4  -2 197861. 4242.59  19
  -1  -4  -2 196621. 4244.73  20
  -1  -4  -2 196331. 4244.22  21
   1  -4   2 194253. 4198.65  22
   1   4  -2 189750. 4116.24   9
  -1  -4  -2 195548. 4231.55   7
  -1   4   2 199001. 4233.13   9
  -1  -4  -2 193114. 4168.92  15
   1  -4   2 196059. 4159.38  14
   1  -4   2 192810. 4157.77  12
   1  -4   2 194809. 4145.49  13
   1  -4   1 217041. 4569.60   1
   1  -4   1 205951. 4544.76   2
  -1  -4  -1 201851. 4568.53   1
  -1  -4  -1 206610. 4543.59  21
  -1  -4  -1 208274. 4545.32  20
  -1  -4  -1 210724. 4527.19  22
  -1  -4  -1 203311. 4538.91  19
   1  -4   1 210459. 4494.20  22
  -1  -4  -1 209480. 4535.12   7
  -1   4   1 203845. 4517.09   9
  -1  -4  -1 210493. 4535.96   3
  -1  -4  -1 207019. 4525.69   5
   1  -4   1 208345. 4467.18  12
   1  -4   1 208312. 4456.89  13
   1  -4   0 26118.6 663.575   2
  -1  -4   0 25631.3 692.992   2
   1  -4   0 24644.7 672.955   1
  -1  -4   0 25357.6 702.477   1
  -1  -4   0 24212.4 662.908  19
  -1  -4   0 25064.9 670.042  20
  -1  -4   0 24583.5 654.058  22
  -1  -4   0 23483.5 660.890  21
  -1  -4   0 26365.1 667.546   7
  -1   4   0 23853.1 632.963   9
  -1  -4   0 24838.6 659.833   3
  -1  -4   0 24438.4 647.423   5
   1  -4   0 25742.2 607.611  13
  -1  -4   1 206964. 4516.32  22
  -1  -4   1 205469. 4524.45  19
  -1  -4   1 206403. 4526.12  20
  -1  -4   1 212265. 4528.52  21
   1   4   1 210172. 4434.21  10
  -1   4  -1 205218. 4491.80   9
  -1  -4   1 207784. 4516.79   7
  -1  -4   1 203365. 4573.29   1
   1  -4  -1 201630. 4503.52   2
  -1  -4   1 207981. 4563.78   2
   1  -4  -1 205372. 4519.29   1
  -1  -4   1 208242. 4517.32   3
  -1  -4   1 208590. 4505.50   5
   1  -4  -2 194278. 4198.48   2
  -1  -4   2 193090. 4281.54   2
  -1  -4   2 191107. 4295.44   1
  -1  -4   2 181842. 4226.72  19
  -1  -4   2 192431. 4235.94  21
  -1  -4   2 194394. 4237.54  20
   1   4   2 195777. 4174.05  10
  -1  -4   2 196710. 4223.99   7
   1  -4  -2 195012. 4220.44  18
  -1  -4   2 195071. 4223.83   3
  -1  -4   2 193131. 4213.33   5
  -1  -4   2 195368. 4221.91   6
  -1  -4   3 6828.96 263.255  20
  -1  -4   3 6198.38 255.450  21
   1  -4  -3 6757.06 243.197  18
  -1  -4   3 6624.01 259.241  19
   1   4   3 6914.50 240.896  10
  -1  -4   3 6841.43 252.352   7
  -1  -4   3 6840.62 306.406   2
  -1  -4   3 6416.69 312.076   1
  -1  -4   3 6770.87 251.759   6
  -1  -4   3 6467.50 248.670   3
  -1  -4   3 6904.07 247.666   5
  -1  -4   4 19083.2 611.083   2
  -1  -4   4 18515.6 544.926  19
   1  -4  -4 19794.2 518.051  18
  -1  -4   4 19606.3 549.861  21
   1   4   4 19723.1 547.672  10
  -1  -4   4 20022.3 536.384   7
  -1   4  -4 20315.9 545.480  15
  -1  -4   4 20402.4 538.350   6
  -1  -4   4 19207.6 534.206   3
  -1  -4   4 19397.1 526.996   5
   1  -4  -4 18648.6 558.883   4
  -1  -4   5 26846.9 780.972   2
  -1  -4   5 25346.4 686.540  19
  -1  -4   5 25152.3 684.285  21
  -1  -4   5 27005.8 673.904   7
   1   4   5 25096.1 707.655  10
  -1   4  -5 26614.4 709.869  15
  -1  -4   5 26899.0 674.797   6
   1  -4  -5 24996.5 701.801   4
  -1  -4   5 27105.1 676.002   3
  -1  -4   6 73093.5 1654.59   3
  -1  -4   6 71238.5 1791.89   2
  -1  -4   6 71620.3 1673.99  21
   1   4   6 71557.5 1734.51  10
  -1  -4   6 76987.7 1662.41   7
  -1  -4   6 73649.7 1656.37   6
   1  -4  -6 72302.4 1702.21   4
  -1   4  -6 71277.0 1718.79  16
  -1   4  -6 69430.5 1721.62  15
  -1   4  -7 20096.4 609.985  16
  -1   4  -7 19239.1 611.598  15
   1   4   7 19770.7 625.185  10
  -1   4  -8 11746.5 440.544  16
  -1   4  -8 11026.6 444.251  15
  -1  -4   8 11045.1 481.018   2
   1   4   8 11542.0 454.163  10
  -1   4  -9 39567.8 1063.01  16
  -1  -4   9 39116.2 1119.01   2
   1   4   9 37222.0 1071.81  10
  -1   4 -10 4431.38 316.998  15
  -1   4 -10 5433.66 320.230  16
  -1  -4  10 4703.70 335.883   2
   1   4  10 5241.11 324.524  10
  -1   4 -11 9092.64 445.739  16
  -1   4 -11 8129.78 456.648  15
  -1  -4  11 8914.90 470.220   2
   1   4  11 9447.54 466.546  10
  -1  -4  12 8422.41 467.536   2
  -1   4 -12 9011.91 457.843  16
  -1   4 -12 8238.36 492.866  15
  -1   4 -13 6382.82 453.932  15
  -1   4 -13 6045.79 391.127  16
   1  -4 -13 6886.86 457.357  15
  -1   4 -14 7469.93 442.654  16
  -1   4 -14 8446.01 520.687  15
   1  -4 -14 8537.06 514.509  15
   1   4  15 3898.73 324.428  11
   1  -4 -15 4682.45 385.272  15
  -1   4 -15 4162.39 373.436  15
   1  -4 -16 6406.72 430.347  15
   1   4  17 2302.75 243.300  11
   1  -4 -17 1962.48 246.095  15
  -1  -4  18 1424.60 246.945   1
   1   4  18 1351.78 180.025  11
   1  -4 -18 1769.07 206.299  15
  -1  -4  19 233.344 144.223   1
   1   4  19 174.593 91.8356  11
   1  -4 -19 95.4116 93.2763  15
  -1  -4  20 11.2799 85.4937   1
   1  -4 -20 23.6425 53.4259  15
  -1   5  19 2352.54 176.248  11
   1  -5  19 2270.09 215.968   1
  -1   5  18 2303.02 209.126  11
   1  -5  18 2409.98 273.639   1
   1  -5  17 2752.62 326.593   1
  -1   5  17 2833.53 249.569  11
  -1  -5 -17 2737.04 255.748  15
   1  -5  16 4640.80 360.596   2
  -1   5  15 874.297 192.819  10
  -1  -5 -15 794.434 198.208  15
   1  -5  14 241.265 177.199   2
  -1  -5 -14 473.318 202.451  15
  -1   5  13 13286.1 626.993  10
   1  -5  13 12722.5 662.692   2
  -1  -5 -13 13736.1 662.722  15
  -1   5  12 25196.5 920.489  10
   1  -5  12 24448.9 969.733   2
  -1  -5 -12 26221.1 966.096  15
  -1   5  11 15709.4 668.731   8
  -1   5  11 15146.0 653.406  10
   1  -5  11 15139.3 715.870   2
  -1  -5 -11 15597.8 683.135  15
  -1   5  10 16493.9 666.403   8
  -1   5  10 17260.5 681.070  10
  -1  -5 -10 16291.6 675.853  15
   1  -5  10 16790.7 731.870   2
   1  -5   9 24285.7 775.709  18
  -1   5   9 24505.8 827.414  10
  -1   5   9 25493.1 841.045   8
   1  -5   9 23519.3 883.289   2
   1  -5   8 1768.34 182.279  18
  -1   5   8 1983.17 209.884  10
  -1  -5  -8 1769.26 198.992  15
   1  -5   8 2273.58 264.445   2
   1  -5   7 4520.88 320.139   2
   1  -5   7 3993.76 261.122  18
  -1  -5  -7 4492.24 267.902  15
  -1  -5  -7 4073.70 234.304   5
  -1   5   7 4509.47 281.061   8
   1  -5   6 8112.41 405.573   2
  -1  -5  -6 8321.63 310.055   7
  -1   5   6 8341.32 373.811   8
  -1  -5  -6 8170.10 349.399  15
  -1  -5  -6 8506.72 339.368   5
  -1  -5  -6 8437.59 311.039   6
  -1  -5  -6 7891.54 304.636   3
   1  -5   6 8217.08 278.048   5
  -1  -5  -5 13281.6 436.247  19
  -1  -5  -5 13303.6 436.745  21
  -1  -5  -5 13571.0 432.709   7
  -1  -5  -5 13779.8 446.920  15
  -1  -5  -5 13039.8 446.947   5
  -1  -5  -5 13108.1 428.266   6
   1  -5   5 13642.7 408.415   5
  -1  -5  -5 13033.1 430.485   3
   1  -5   4 260074. 5728.78   1
   1  -5   4 256019. 5723.01   2
  -1  -5  -4 256433. 5639.30  19
  -1  -5  -4 261329. 5641.13  21
   1  -5   4 255518. 5698.73  18
  -1  -5  -4 260217. 5635.19   7
  -1  -5  -4 257163. 5603.81  15
   1  -5   4 258697. 5530.99  14
  -1  -5  -4 256727. 5632.66   3
   1  -5   4 256534. 5603.74   5
  -1  -5  -4 258702. 5647.64   5
  -1  -5  -4 260579. 5631.10   6
  -1  -5  -3 107850. 2481.30   5
   1  -5   3 107708. 2454.11   5
  -1  -5  -3 109901. 2474.42   6
  -1  -5  -3 107105. 2472.42   3
   1  -5   3 109309. 2535.91   2
   1  -5   3 108307. 2540.17   1
  -1  -5  -3 110898. 2484.52  21
   1  -5   3 111870. 2452.17  22
   1  -5   3 112442. 2531.56  18
  -1  -5  -3 109318. 2475.84   7
  -1  -5  -3 109451. 2405.61  15
   1  -5   3 106521. 2350.61  13
   1  -5   3 108475. 2373.23  12
   1  -5   2 20996.2 635.115   2
   1  -5   2 20868.6 645.427   1
  -1  -5  -2 20939.5 641.386   1
   1  -5   2 20559.9 571.838  22
   1  -5   2 20403.6 634.178  18
  -1  -5  -2 20992.9 611.075  21
  -1  -5  -2 20762.1 605.445   7
  -1  -5  -2 21876.1 611.768   5
   1  -5   2 21744.3 602.235   5
  -1  -5  -2 21004.7 606.120   3
  -1  -5  -2 20715.1 602.032   6
   1  -5   2 21114.3 507.474  13
   1  -5   1 18938.9 596.800   1
   1  -5   1 19998.5 587.370   2
  -1  -5  -1 19546.5 611.789   1
   1  -5   1 18176.3 582.755  18
   1  -5   1 20038.5 535.476  22
  -1  -5  -1 19312.6 575.338  21
  -1  -5  -1 19751.9 574.358   7
  -1   5   1 19673.2 542.818   9
  -1  -5  -1 18998.9 570.897   3
   1  -5   1 19000.3 568.481   5
  -1  -5  -1 19254.3 561.987   5
   1  -5   1 19356.8 481.912  13
  -1  -5   0 32715.0 877.871  21
  -1  -5   0 35503.3 872.617  22
   1  -5   0 31890.4 880.737  18
  -1   5   0 31777.3 831.536   9
  -1  -5   0 33283.3 872.667   7
   1  -5   0 33678.7 892.720   1
  -1  -5   0 34041.5 907.646   2
  -1  -5   0 32714.4 920.122   1
   1  -5   0 33977.6 875.599   2
  -1  -5   0 33065.4 873.659   3
  -1  -5   0 33799.6 862.659   5
  -1  -5   1 19533.0 578.164  21
  -1  -5   1 20237.8 574.217  22
   1  -5  -1 19191.1 576.210  18
  -1  -5   1 19877.1 575.424   7
  -1   5  -1 19006.7 532.320   9
   1   5   1 19528.9 474.902  10
  -1  -5   1 20229.8 618.025   2
   1  -5  -1 19851.0 565.289   2
  -1  -5   1 18513.6 620.329   1
   1  -5  -1 19263.8 580.194   1
  -1  -5   1 19463.9 573.583   3
  -1  -5   1 18913.7 556.710   5
  -1  -5   2 20483.5 598.896  22
   1  -5  -2 20310.0 593.480  18
  -1  -5   2 20495.0 603.959  21
   1   5   2 20809.8 530.688  10
  -1   5  -2 20791.5 570.084   9
  -1  -5   2 21458.0 600.376   7
   1  -5  -2 21085.1 604.800   1
  -1  -5   2 20010.7 662.347   1
  -1  -5   2 20981.4 659.313   2
   1  -5  -2 21227.8 579.504   2
  -1  -5   2 19868.3 580.940   5
  -1  -5   2 20823.5 596.941   3
  -1  -5   2 20270.8 590.616   6
   1  -5  -3 112755. 2513.88  18
  -1  -5   3 111818. 2535.85  21
   1   5   3 111788. 2477.01  10
  -1  -5   3 110011. 2519.45   7
  -1  -5   3 114183. 2617.19   2
  -1  -5   3 111122. 2627.97   1
  -1  -5   3 110086. 2508.44   5
  -1  -5   3 108155. 2514.94   6
  -1  -5   3 111796. 2521.85   3
  -1  -5   4 257692. 5723.41  21
   1  -5  -4 267220. 5688.91  18
  -1  -5   4 259826. 5713.37   7
   1   5   4 259556. 5699.95  10
  -1  -5   4 259228. 5826.24   2
  -1  -5   4 267837. 5860.76   1
  -1  -5   4 262916. 5711.62   6
  -1  -5   4 264792. 5702.13   5
  -1  -5   4 263306. 5714.00   3
  -1  -5   5 12513.3 427.131  19
  -1  -5   5 13745.1 439.558  21
  -1  -5   5 13786.2 426.367   7
  -1  -5   5 12557.9 540.036   1
  -1  -5   5 13513.0 412.324   5
  -1  -5   5 13105.5 420.779   6
  -1  -5   5 13085.1 423.716   3
  -1  -5   6 8028.51 316.041  21
  -1  -5   6 8760.05 312.168   7
   1   5   6 8278.71 342.049  10
  -1   5  -6 8615.31 335.986  16
  -1   5  -6 8324.74 329.040  15
  -1  -5   6 8313.39 305.125   3
  -1  -5   6 8464.66 306.741   6
  -1   5  -7 4201.46 237.237  15
  -1  -5   7 4251.61 306.246   2
   1   5   7 4334.70 252.671  10
  -1   5  -8 2073.53 185.685  15
  -1   5  -8 2330.35 190.564  16
  -1  -5   8 2140.51 245.917   2
   1   5   8 1965.80 194.538  10
  -1   5  -9 24676.4 773.259  16
  -1  -5   9 24598.7 866.075   2
   1   5   9 25263.8 814.238  10
  -1   5 -10 18142.6 638.049  16
  -1  -5  10 16547.4 692.947   2
   1   5  10 16859.7 654.466  10
  -1   5 -11 14289.7 583.064  16
  -1  -5  11 15340.8 669.194   2
   1   5  11 14831.7 621.299  10
  -1  -5  12 26099.1 946.069   2
  -1   5 -12 26122.9 878.848  16
   1  -5 -13 13698.2 647.240  15
  -1   5 -13 12169.3 549.429  16
   1  -5 -14 141.088 149.080  15
  -1  -5  15 804.888 292.008   1
   1   5  15 878.042 184.093  11
   1  -5 -15 485.701 166.408  15
   1   5  16 5116.89 352.842  11
  -1  -5  17 2890.27 350.892   1
   1   5  17 2817.88 251.101  11
   1  -5 -17 2891.44 256.853  15
  -1  -5  18 2079.40 270.285   1
   1   5  18 1968.72 192.008  11
   1  -5 -18 2384.74 207.920  15
  -1  -5  19 2547.77 228.579   1
   1   5  19 2264.66 169.888  11
   1  -6  19 887.844 131.257   1
  -1   6  19 951.982 106.034  11
   1  -6  18 3779.16 293.917   1
  -1   6  18 3723.86 242.269  11
   1  -6  17 232.712 178.426   1
  -1   6  17 155.657 108.612  11
   1  -6  16-157.595 197.825   1
   1  -6  16-23.0743 141.779   2
   1  -6  15 552.824 195.955   2
   1  -6  15 679.239 238.298   1
  -1   6  15 563.030 156.653  10
  -1   6  14 9303.19 508.721  10
   1  -6  14 9975.97 636.141   1
  -1  -6 -14 9555.97 529.995  15
   1  -6  13 9736.18 584.891   2
  -1  -6 -13 10314.1 559.927  15
  -1   6  12 28855.8 1014.10  10
   1  -6  12 27906.2 1083.06   2
  -1  -6 -12 29435.4 1027.65  15
  -1   6  11 3678.15 316.080  10
  -1  -6 -11 3586.27 323.912  15
  -1   6  10 1746.39 230.973  10
  -1   6  10 2063.52 245.051   8
   1  -6  10 1414.28 279.274   2
  -1  -6 -10 1835.38 229.846  15
   1  -6   9 4661.48 376.848   2
  -1   6   9 4646.11 326.298  10
  -1   6   9 4050.27 310.298   8
   1  -6   8 6672.27 434.048   2
   1  -6   8 5783.98 344.007  18
  -1   6   8 6270.00 369.252  10
  -1   6   8 6105.19 358.773   8
   1  -6   7 30089.8 929.885  18
   1  -6   7 30274.9 1002.28   2
   1  -6   7 29906.4 859.548   4
  -1  -6  -6 1119.10 133.712   3
   1  -6   6 1105.74 149.829   3
   1  -6   6 1304.81 208.635   2
   1  -6   6 1362.90 219.485   1
  -1   6   6 1155.72 167.408   8
   1  -6   6 1192.32 166.213  18
   1  -6   6 1017.25 105.634   5
   1  -6   6 982.101 145.076   4
  -1  -6  -6 1138.29 137.810   6
  -1  -6  -5 6056.26 284.338  21
   1  -6   5 5199.60 267.603  22
   1  -6   5 5566.10 319.053  18
  -1  -6  -5 5734.04 278.844   6
  -1  -6  -5 5710.45 289.173   5
   1  -6   5 5615.44 290.491   4
   1  -6   5 4813.30 237.727   5
  -1  -6  -5 5546.97 272.310   3
   1  -6   5 5896.09 350.986   2
   1  -6   5 5855.94 356.644   1
   1  -6   4 44179.3 1119.52  22
  -1  -6  -4 44051.3 1138.97  21
   1  -6   4 43670.2 1198.32  18
  -1  -6  -4 43583.5 1134.85   3
   1  -6   4 43836.5 1105.65   5
  -1  -6  -4 43059.7 1144.88   5
   1  -6   4 44414.1 1168.06   4
  -1  -6  -4 44840.6 1138.57   6
   1  -6   4 40692.3 1206.43   2
   1  -6   4 43944.7 1230.08   1
   1  -6   3 54604.9 1306.85  22
  -1  -6  -3 53830.7 1337.45  21
  -1  -6  -3 53605.0 1340.29  19
   1  -6   3 49736.7 1348.37   4
   1  -6   3 51908.1 1310.28   5
  -1  -6  -3 55074.5 1349.05   5
  -1  -6  -3 53760.4 1336.10   6
  -1  -6  -3 52889.0 1335.85   3
   1  -6   3 51655.7 1397.87   1
  -1  -6  -2 2669.14 192.288  19
   1  -6   2 3081.39 178.022  22
  -1  -6  -2 2941.00 199.073  21
   1  -6   2 2601.77 213.568   2
   1  -6   2 2909.08 227.660   1
  -1  -6  -2 3013.82 226.151   1
   1  -6   2 2759.05 209.578   4
   1  -6   2 3116.16 202.763   5
  -1  -6  -2 2603.91 193.649   5
  -1  -6  -2 3114.58 206.609   3
  -1  -6  -2 3031.54 201.315   6
  -1  -6  -1 133204. 3058.83  19
  -1  -6  -1 131133. 3053.38  21
  -1   6   1 139744. 3008.85   9
  -1  -6  -1 128502. 3047.83   7
   1  -6   1 133835. 3101.55   1
  -1  -6  -1 134249. 3120.10   1
   1  -6   1 136264. 3079.34   2
  -1  -6  -1 136998. 3055.84   6
  -1  -6  -1 133448. 3046.04   5
  -1  -6  -1 136600. 3061.60   3
   1  -6   1 137742. 3067.28   5
   1  -6   1 127703. 3081.98   4
  -1  -6   0 47937.2 1241.17  21
  -1  -6   0 49501.3 1246.23  19
  -1  -6   0 46774.3 1220.50  22
   1  -6   0 50005.8 1269.22  18
  -1  -6   0 47548.0 1235.26   7
  -1   6   0 49354.4 1188.74   9
   1  -6   0 49630.3 1272.38   1
  -1  -6   0 48691.9 1304.27   1
   1  -6   0 48437.3 1242.79   2
  -1  -6   0 49841.6 1246.82   3
   1  -6   0 48251.0 1253.70   5
  -1  -6   0 49798.3 1234.91   5
   1  -6   0 48419.4 1274.49   4
  -1  -6   1 132228. 3063.58  21
  -1  -6   1 132550. 3065.21  19
   1  -6  -1 135956. 3081.95  18
  -1  -6   1 131760. 3054.55  22
  -1   6  -1 133765. 3004.86   9
  -1  -6   1 135206. 3143.90   1
   1  -6  -1 134583. 3052.96   2
   1  -6  -1 137319. 3087.77   1
   1  -6  -1 129953. 3096.85   4
  -1  -6   1 137680. 3054.56   5
  -1  -6   1 137847. 3068.26   3
  -1  -6   1 137915. 3063.05   6
   1  -6  -2 3091.63 197.723  18
  -1  -6   2 3269.30 206.018  19
  -1  -6   2 2996.51 200.131  22
  -1  -6   2 2736.70 195.351  21
   1   6   2 2915.12 138.188  10
  -1   6  -2 2794.81 167.838   9
   1  -6  -2 2867.38 209.046   1
  -1  -6   2 2837.22 247.437   1
  -1  -6   2 2969.16 192.912   5
   1  -6  -2 2847.83 212.577   4
  -1  -6   2 2989.11 199.776   3
  -1  -6   2 2995.46 196.361   6
   1  -6  -3 53480.3 1325.84  18
  -1  -6   3 52657.5 1342.10  21
  -1  -6   3 58001.4 1362.01  19
  -1  -6   3 51911.9 1344.37  22
   1   6   3 51810.7 1258.94  10
  -1   6  -3 54579.5 1303.84   9
   1  -6  -3 50301.0 1366.29   4
  -1  -6   3 55330.7 1323.19   5
  -1  -6   3 53452.0 1332.81   6
  -1  -6   3 53885.3 1337.15   3
  -1  -6   3 52208.6 1442.81   1
  -1  -6   4 42611.5 1125.07  21
  -1  -6   4 44342.4 1258.17   1
  -1  -6   4 43131.8 1231.87   2
  -1  -6   4 44124.4 1119.79   3
   1  -6  -4 40438.2 1156.42   4
  -1  -6   4 44676.3 1099.82   5
  -1  -6   4 43561.8 1116.05   6
  -1  -6   5 4938.48 261.041  21
   1   6   5 5889.00 265.278  10
  -1  -6   5 5759.61 371.431   1
  -1  -6   5 5471.38 347.291   2
  -1  -6   5 5009.87 252.909   6
   1  -6  -5 5389.59 291.397   4
  -1  -6   5 5027.52 256.434   3
   1   6   6 1031.32 129.486  10
  -1  -6   6 1113.61 198.212   2
   1  -6  -6 1512.85 161.265   3
  -1  -6   6 928.457 119.950   6
   1  -6  -6 991.638 136.521   4
  -1  -6   6 1248.86 128.956   3
   1   6   7 29825.8 894.639  10
  -1  -6   7 31413.4 1018.81   2
  -1  -6   7 32293.2 1087.54   1
   1  -6  -7 31340.7 889.349   4
  -1  -6   8 6374.72 410.902   2
   1   6   8 5816.07 328.335  10
  -1  -6   9 5006.74 439.118   1
  -1  -6   9 5061.34 381.446   2
   1   6   9 4331.44 303.826  10
  -1  -6  10 1415.99 253.852   2
  -1  -6  10 1884.49 328.793   1
   1   6  10 1773.67 221.348  10
  -1  -6  11 3956.89 434.479   1
  -1  -6  11 3863.51 357.765   2
   1   6  11 4116.82 316.492  10
  -1  -6  12 29543.9 1047.59   2
  -1  -6  12 28701.2 1204.91   1
   1  -6 -12 29465.3 1030.07  15
  -1  -6  13 10243.6 550.895   2
  -1  -6  13 10692.1 695.361   1
   1  -6 -13 9903.04 543.558  15
  -1  -6  14 10201.9 679.847   1
   1   6  14 10628.0 537.863  11
   1  -6 -14 9673.87 529.559  15
  -1  -6  15 584.505 262.080   1
  -1  -6  16 205.404 225.772   1
   1   6  16-82.0709 130.107  11
   1  -6 -16 59.9439 114.480  15
   1   6  17 84.4707 109.310  11
  -1  -6  17 112.218 190.192   1
   1   6  18 3500.76 225.785  11
  -1  -6  18 3881.00 317.060   1
   1   6  19 1076.60 108.756  11
  -1  -6  19 1043.56 146.936   1
  -1   7  18 1374.50 138.857  11
   1  -7  18 1558.65 182.663   1
  -1   7  17 505.983 128.324  11
   1  -7  17 481.370 170.831   1
   1  -7  16 4001.10 376.349   1
   1  -7  16 4133.87 307.208   2
   1  -7  15 1787.24 258.729   2
  -1   7  14 213.189 130.599  10
   1  -7  14 107.365 197.252   1
   1  -7  14 300.923 205.856   2
  -1   7  13 351.894 144.296  10
   1  -7  13 546.873 245.104   1
   1  -7  13 522.409 217.541   2
   1  -7  12 285.514 204.611   1
   1  -7  12 435.169 227.047   2
  -1   7  11 8059.66 472.290  10
   1  -7  11 7602.44 536.132   1
   1  -7  11 9113.04 576.466   2
  -1   7  10 15290.4 655.829   8
  -1   7  10 14813.1 651.904  10
   1  -7  10 15764.8 759.267   1
   1  -7  10 14653.3 734.125   2
  -1   7   9 10101.8 506.312  10
  -1   7   9 9681.22 484.333   8
   1  -7   9 9493.25 569.229   1
   1  -7   9 8663.15 548.505   2
   1  -7   8 20068.5 680.195  22
  -1   7   8 19894.5 732.096   8
  -1   7   8 19074.9 729.338  10
  -1  -7  -8 19111.0 674.994   5
   1  -7   8 20011.6 826.301   2
   1  -7   8 20706.5 839.096   1
   1  -7   7 7177.96 401.103  18
   1  -7   7 7341.40 362.631  22
  -1   7   7 7045.60 394.594  10
  -1  -7  -7 7640.77 344.098   7
  -1   7   7 7504.18 397.031   8
  -1  -7  -7 7453.24 374.876   5
   1  -7   7 6939.64 356.448   4
   1  -7   7 7292.70 462.975   1
   1  -7   7 7547.66 470.713   2
   1  -7   6 11893.2 522.377  18
   1  -7   6 12214.1 470.065  22
  -1  -7  -6 11210.2 444.601   7
  -1  -7  -6 10886.8 463.958   5
  -1  -7  -6 11678.1 449.613   6
   1  -7   6 11760.3 481.094   4
   1  -7   6 11362.4 564.275   2
   1  -7   6 11737.6 576.895   1
   1  -7   5 3321.14 264.385  18
  -1  -7  -5 3615.43 235.965   7
  -1   7   5 3262.33 243.304   8
   1  -7   5 3368.48 254.502   4
  -1  -7  -5 2965.54 226.700   5
  -1  -7  -5 3467.45 232.863   6
   1  -7   5 3181.42 292.493   2
   1  -7   4 37755.4 1131.25  18
  -1  -7  -4 41049.3 1086.06   7
  -1  -7  -4 37607.9 1081.01   5
  -1  -7  -4 39293.6 1078.50   3
   1  -7   4 40386.0 1124.20   4
   1  -7   4 38688.3 1176.94   1
   1  -7   4 39228.2 1172.47   2
   1  -7   3 11559.1 487.900  18
  -1  -7  -3 11250.6 444.211  21
   1  -7   3 10402.8 405.903  22
  -1  -7  -3 11186.0 449.325   7
   1  -7   3 11976.3 486.109   4
  -1  -7  -3 11451.4 453.228   3
   1  -7   3 11655.9 510.619   1
   1  -7   3 11239.7 492.576   2
   1  -7   2 5671.23 326.454  18
   1  -7   2 5570.15 273.305  22
  -1  -7  -2 6393.68 313.859   7
   1  -7   2 5346.26 320.346   4
  -1  -7  -2 5967.80 312.958   3
  -1  -7  -2 6506.84 357.379   1
   1  -7   2 5338.36 326.056   1
   1  -7   2 6033.07 334.295   2
   1  -7   1 9375.99 431.404  18
  -1  -7  -1 10681.3 423.239   7
   1  -7   1 10865.7 457.558   4
  -1  -7  -1 10575.8 426.088   3
  -1  -7  -1 10462.4 468.049   1
   1  -7   1 9472.81 442.569   1
   1  -7   1 9912.13 430.069   2
   1  -7   0 83041.2 2010.44  18
  -1  -7   0 79854.2 1973.38   7
  -1  -7   0 79679.0 2042.43   1
   1  -7   0 83316.4 2018.56   1
   1  -7   0 79599.6 2017.83   4
  -1  -7   0 81668.7 1979.56   3
  -1  -7   1 9627.81 408.953   7
  -1  -7   1 10676.1 425.881   3
   1  -7  -1 10356.1 453.819   4
   1  -7  -1 10445.5 439.525   1
  -1  -7   1 10075.0 455.390   2
  -1  -7   1 10656.4 478.884   1
  -1  -7   2 5586.30 296.893  22
  -1  -7   2 6023.08 303.158   7
   1  -7  -2 5761.99 330.808   4
  -1  -7   2 6417.90 313.931   3
  -1  -7   2 5875.45 345.500   2
  -1  -7   2 5565.64 355.896   1
  -1  -7   3 11236.3 443.847  21
  -1  -7   3 10789.7 438.294  22
  -1  -7   3 11337.0 438.952   7
  -1  -7   3 10972.9 437.046   3
   1  -7  -3 11788.7 482.209   4
  -1  -7   3 10206.1 409.000   5
  -1  -7   3 11182.6 508.195   2
  -1  -7   4 38037.6 1080.25  22
  -1  -7   4 39783.1 1057.96   7
  -1  -7   4 36873.5 1041.42   6
  -1  -7   4 39929.1 1058.69   3
   1  -7  -4 37789.1 1111.21   4
  -1  -7   4 38746.0 1024.99   5
  -1  -7   4 38734.5 1175.34   2
  -1  -7   5 3031.15 239.425  22
  -1  -7   5 3164.66 216.532   6
   1  -7  -5 3420.40 257.826   4
  -1  -7   5 3139.90 199.530   5
  -1  -7   5 3173.95 315.937   1
  -1  -7   5 3286.84 304.961   2
  -1  -7   5 3052.01 211.024   7
   1  -7  -6 11944.9 489.777   4
  -1  -7   6 11828.0 419.898   5
  -1  -7   6 12050.8 444.933   6
  -1  -7   6 11835.1 616.024   1
  -1  -7   6 11434.9 572.362   2
  -1  -7   6 12002.6 445.714   7
   1   7   6 11164.7 440.312  10
  -1  -7   7 7178.85 319.816   6
   1  -7  -7 7194.68 354.942   4
  -1  -7   7 7482.10 327.393   7
   1   7   7 7380.17 356.669  10
  -1  -7   7 7488.61 497.918   1
  -1  -7   7 7327.53 460.054   2
   1   7   8 19569.6 684.093  10
  -1  -7   8 18969.2 866.022   1
  -1  -7   8 19989.7 818.509   2
   1   7   9 9006.00 448.864  10
  -1  -7   9 10532.6 646.640   1
  -1  -7   9 9758.06 552.097   2
   1   7  10 16989.0 662.369  10
  -1  -7  10 15252.2 818.464   1
  -1  -7  10 16649.1 747.781   2
  -1  -7  11 6538.48 550.996   1
  -1  -7  11 8018.02 501.623   2
  -1  -7  12 459.318 250.990   1
  -1  -7  12 230.664 167.364   2
  -1  -7  13 209.441 233.956   1
  -1  -7  14 80.6125 233.802   1
   1   7  15 1843.32 224.743  11
  -1  -7  16 4442.00 303.202  22
   1   7  16 4168.53 291.277  11
  -1  -7  16 3867.62 386.383   1
   1   7  17 597.690 122.269  11
  -1  -7  17 596.872 198.624   1
   1   7  18 1131.57 123.076  11
  -1  -7  18 1720.01 199.841   1
  -1   8  17 2116.98 175.856  11
   1  -8  17 2348.19 221.986   1
  -1   8  16 2342.03 208.152  11
   1  -8  16 2464.89 224.051   2
   1  -8  16 2715.68 279.853   1
   1  -8  15 45.6670 144.793   2
   1  -8  15-142.534 182.604   1
   1  -8  14 6247.74 446.285   2
  -1   8  14 6415.21 392.715  10
   1  -8  13 483.797 228.049   1
   1  -8  13 439.178 210.910   2
  -1   8  13 330.422 143.659  10
   1  -8  12 5315.55 455.397   2
  -1   8  12 5607.91 389.791  10
   1  -8  11 1645.06 297.543   2
   1  -8  11 2419.08 323.554   1
   1  -8  10 13032.7 701.508   1
   1  -8  10 13235.9 702.387   2
  -1   8  10 13951.5 627.940  10
   1  -8   9 25410.2 1028.48   1
   1  -8   9 27432.3 1050.66   2
   1  -8   9 24484.8 823.378  22
  -1   8   9 27224.2 932.350  10
  -1   8   9 26554.9 915.438   8
   1  -8   8 3398.37 261.365  22
  -1   8   8 3444.78 303.046  10
  -1   8   8 3980.38 312.928   8
   1  -8   8 4102.09 398.784   1
   1  -8   8 3956.80 387.855   2
  -1  -8  -8 3807.17 277.127   5
   1  -8   7 16064.8 598.779  22
  -1   8   7 16930.6 657.772  10
   1  -8   7 15889.8 596.309   7
  -1   8   7 17162.7 653.822   8
   1  -8   7 15495.5 741.633   2
   1  -8   7 15425.7 735.614   1
  -1  -8  -7 16176.1 574.958   3
  -1  -8  -7 17446.9 586.873   6
   1  -8   7 15305.2 593.954   3
  -1  -8  -7 15916.1 615.022   5
  -1  -8  -6 1837.50 193.418   3
   1  -8   6 1840.63 215.115   3
   1  -8   6 2386.54 301.491   1
   1  -8   6 2521.02 304.709   2
   1  -8   6 2079.40 200.850  22
  -1  -8  -6 2171.38 214.193   7
  -1   8   6 2087.07 221.794  10
  -1   8   6 2104.42 216.240   8
   1  -8   6 2192.53 248.519  18
  -1  -8  -6 1792.33 209.167   5
  -1  -8  -6 1968.60 196.628   6
   1  -8   6 1974.56 171.199   5
   1  -8   6 1718.94 212.922   4
   1  -8   5 2259.25 205.426  22
   1  -8   5 2382.07 248.069  18
  -1  -8  -5 2763.60 230.187   7
  -1  -8  -5 2515.33 229.652   5
  -1  -8  -5 2572.65 228.096   6
   1  -8   5 2711.72 202.367   5
   1  -8   5 2513.69 248.869   4
  -1  -8  -5 3007.15 239.133   3
   1  -8   5 2437.20 244.666   3
   1  -8   5 2878.84 301.634   2
   1  -8   5 3122.61 320.175   1
   1  -8   4 13605.2 603.533  18
   1  -8   4 15958.9 549.991  22
  -1  -8  -4 15503.0 576.750   7
  -1  -8  -4 15357.7 574.272   3
  -1  -8  -4 14231.5 569.192   5
  -1  -8  -4 15022.8 568.393   6
   1  -8   4 14850.4 601.905   3
   1  -8   4 15307.8 543.130   5
   1  -8   4 16257.9 625.504   4
   1  -8   4 14887.1 644.874   2
   1  -8   4 15442.6 660.264   1
   1  -8   3 10136.8 496.365  18
  -1  -8  -3 11167.0 477.373   7
  -1  -8  -3 10641.6 468.832   3
  -1  -8  -3 10623.9 466.821   5
   1  -8   3 11279.2 460.481   5
  -1  -8  -3 10697.8 465.111   6
   1  -8   3 11712.5 513.872   4
   1  -8   3 12132.8 523.075   3
   1  -8   3 11405.3 527.372   2
   1  -8   3 11721.4 540.113   1
   1  -8   2 9876.00 474.035  18
  -1  -8  -2 9833.31 441.102   7
   1  -8   2 9712.51 472.682   4
  -1  -8  -2 9921.41 442.952   3
   1  -8   2 10014.1 436.547   5
   1  -8   2 10148.9 479.959   3
  -1  -8  -2 9761.71 438.026   5
  -1  -8  -2 9991.08 444.003   6
   1  -8   2 10161.7 477.461   2
   1  -8   1 8321.85 424.186  18
  -1  -8  -1 8735.95 404.225   7
   1  -8   1 8080.95 401.511   5
  -1  -8  -1 8662.32 400.077   5
  -1  -8  -1 7657.06 387.539   6
   1  -8   1 8854.75 443.523   4
  -1  -8  -1 8352.77 400.342   3
   1  -8   1 8795.90 418.010   2
  -1  -8  -1 8007.19 432.813   1
   1  -8   0 8319.23 413.244  18
  -1  -8   0 7750.44 388.240   7
  -1  -8   0 7803.83 391.405   3
  -1  -8   0 7422.70 382.147   6
   1  -8   0 8103.53 406.312   5
  -1  -8   0 8176.00 387.254   5
   1  -8   0 8653.30 443.587   4
  -1  -8   0 8258.89 444.696   1
   1  -8   0 7758.08 387.552   2
   1  -8  -1 8474.05 409.318  18
  -1  -8   1 8961.21 412.006   7
  -1  -8   1 8881.10 409.404   6
   1  -8  -1 8169.55 438.630   4
   1  -8  -1 9894.16 453.092   5
  -1  -8   1 9114.58 407.507   5
  -1  -8   1 8570.03 406.337   3
  -1  -8   1 8491.99 456.930   1
  -1  -8   2 9845.41 431.182  22
  -1  -8   2 9514.55 431.400   7
  -1  -8   2 10195.0 442.410   3
   1  -8  -2 9960.63 477.848   3
  -1  -8   2 9552.21 414.258   5
   1  -8  -2 10155.4 475.765   5
  -1  -8   2 10143.7 438.259   6
   1  -8  -2 10179.6 485.829   4
  -1  -8   2 9821.49 501.840   1
  -1  -8   2 9709.48 488.218   2
  -1  -8   3 11093.9 472.469  22
  -1  -8   3 12075.3 480.834   7
  -1  -8   3 10968.7 464.470   3
  -1  -8   3 10539.4 457.773   6
   1  -8  -3 10758.7 504.212   5
  -1  -8   3 11963.0 458.711   5
   1  -8  -3 11133.4 513.840   4
   1  -8  -3 11174.9 511.663   3
  -1  -8   3 9885.59 530.159   1
  -1  -8   3 10554.9 528.764   2
  -1  -8   4 14448.8 582.044  22
  -1  -8   4 15776.3 570.220   7
  -1  -8   4 14505.2 554.809   6
   1  -8  -4 16375.2 642.918   5
  -1  -8   4 15817.9 571.544   3
  -1  -8   4 14388.4 526.922   5
   1  -8  -4 16132.6 633.745   4
   1  -8  -4 15328.6 619.368   3
  -1  -8   4 16529.4 690.965   2
  -1  -8   4 13484.0 660.292   1
  -1  -8   5 2824.00 247.558  22
  -1  -8   5 2502.18 208.516   7
  -1  -8   5 2898.90 227.866   3
  -1  -8   5 2763.92 203.907   5
   1  -8  -5 3007.57 261.227   4
  -1  -8   5 2128.76 202.460   6
  -1  -8   5 2752.59 307.124   2
  -1  -8   5 2515.98 318.419   1
   1  -8  -5 2315.29 231.632   3
  -1  -8   6 2035.78 234.256  22
  -1  -8   6 2456.02 203.421   7
  -1  -8   6 1928.09 186.706   6
   1  -8  -6 1762.55 201.445   4
  -1  -8   6 2331.32 200.619   3
  -1  -8   6 2040.77 309.952   1
   1  -8  -6 2027.67 217.004   3
  -1  -8   6 1929.34 297.610   2
  -1  -8   7 15189.2 633.389  22
   1  -8  -7 14094.1 568.523   7
  -1  -8   7 16135.9 555.885   7
  -1  -8   7 15523.4 770.463   1
  -1  -8   7 15164.6 718.353   2
  -1  -8   7 17227.4 563.027   3
   1  -8  -7 15745.9 588.353   3
  -1  -8   7 15398.7 543.411   6
  -1  -8   8 4055.75 317.815  22
   1  -8  -8 3501.11 308.904   5
  -1  -8   8 4430.60 399.854   2
  -1  -8   8 4042.93 426.941   1
  -1  -8   9 26458.8 912.954  22
   1   8   9 26984.5 869.327  10
   1  -8  -9 23562.7 900.873   5
  -1  -8   9 26275.1 1008.44   2
  -1  -8   9 25951.9 1107.03   1
   1  -8 -10 12669.9 580.910   5
  -1  -8  10 13410.8 771.102   1
  -1  -8  10 12408.6 658.953   2
  -1  -8  10 11542.4 562.324  22
   1  -8 -11 2619.59 258.951   5
  -1  -8  11 2021.88 251.402  22
  -1  -8  11 2023.17 350.230   1
  -1  -8  11 2414.08 308.230   2
  -1  -8  12 6217.17 406.460  22
  -1  -8  12 6258.77 547.048   1
  -1  -8  13 360.662 168.423   2
  -1  -8  13 240.223 237.929   1
   1   8  14 6202.16 382.229  11
  -1  -8  14 6249.24 386.713  22
  -1  -8  15-18.6859 113.565  22
  -1  -8  15 192.246 213.300   1
   1   8  15 147.627 112.152  11
  -1  -8  16 2683.91 307.621   1
   1   8  16 2098.11 193.225  11
  -1  -8  17 2217.10 236.559   1
   1   8  17 2207.34 165.832  11
  -1  -8  18 53.2816 76.6297   1
   1  -9  17 432.520 92.9255   1
   1  -9  16 220.358 127.646   1
  -1   9  16 240.911 97.1119  11
   1  -9  15 220.498 139.322   2
   1  -9  15 114.215 146.375   1
  -1   9  15 203.469 107.117  11
   1  -9  14 1599.86 236.310   2
   1  -9  14 1533.89 253.994   1
   1  -9  13 3179.79 336.612   2
  -1   9  13 3364.01 278.150  10
   1  -9  12 2703.42 338.671   2
   1  -9  12 2891.93 341.071   1
  -1   9  12 2198.34 252.729  10
   1  -9  11 1944.07 288.543   1
  -1   9  11 2427.74 266.033  10
   1  -9  10 6158.68 480.851   2
   1  -9  10 6878.68 499.927   1
   1  -9   9 11983.0 661.354   2
   1  -9   9 11962.8 654.936   1
  -1   9   9 10681.0 544.568  10
  -1  -9  -8 21990.6 780.305   5
   1  -9   8 22104.2 940.782   2
   1  -9   8 20771.1 920.841   1
   1  -9   7 9399.56 438.963  22
  -1   9   7 9453.19 480.408  10
   1  -9   7 9175.01 452.050   7
  -1  -9  -7 8935.55 460.872   5
   1  -9   7 9322.05 452.500   3
   1  -9   7 9235.47 450.609   6
   1  -9   7 9798.30 587.405   1
   1  -9   7 8718.68 564.871   2
  -1  -9  -7 10229.7 436.379   3
   1  -9   6 5521.63 326.916  22
   1  -9   6 5098.61 348.086   7
  -1  -9  -6 5338.20 331.835   7
   1  -9   6 5444.01 357.282   3
  -1  -9  -6 6649.56 355.849   6
  -1  -9  -6 6192.87 364.781   5
   1  -9   6 4893.94 277.308   5
   1  -9   6 6069.01 459.129   2
   1  -9   6 6530.38 460.692   1
  -1  -9  -6 6091.65 342.055   3
   1  -9   5 4540.62 291.388  22
  -1  -9  -5 5034.24 316.356   7
   1  -9   5 4576.80 389.795   2
   1  -9   5 4598.46 391.400   1
   1  -9   5 4907.52 344.971   3
  -1  -9  -5 3969.63 306.843   5
   1  -9   5 4774.84 286.951   5
  -1  -9  -5 5197.94 323.583   3
  -1  -9  -5 4998.37 317.921   6
   1  -9   5 4139.29 317.853   4
  -1  -9  -4 22216.8 773.345   7
   1  -9   4 23111.2 881.804   2
   1  -9   4 22788.7 879.128   1
  -1  -9  -4 22523.7 775.931   6
  -1  -9  -4 22132.1 776.868   3
   1  -9   4 23763.7 838.053   3
  -1  -9  -4 23443.3 802.577   5
   1  -9   4 21435.0 733.856   5
   1  -9   4 23312.7 832.379   4
  -1  -9  -3 1348.46 194.517   7
   1  -9   3 1198.58 220.961   1
   1  -9   3 1241.27 217.985   2
  -1  -9  -3 1474.72 200.032   3
   1  -9   3 1373.61 223.173   3
   1  -9   3 1284.99 175.765   5
  -1  -9  -3 1154.56 196.797   5
  -1  -9  -3 1008.49 178.614   6
   1  -9   3 1306.96 213.483   4
  -1  -9  -2 1658.79 213.619   7
   1  -9   2 1670.71 223.148   2
  -1  -9  -2 1812.22 218.651   3
   1  -9   2 2123.38 250.607   1
   1  -9   2 1678.96 231.438   3
  -1  -9  -2 1657.11 207.700   6
  -1  -9  -2 2219.62 228.870   5
   1  -9   2 2136.23 221.170   5
   1  -9   2 2364.99 265.379   4
  -1  -9  -1 30309.6 979.446   7
  -1  -9  -1 33119.8 1064.55   1
   1  -9   1 31171.1 998.978   2
   1  -9   1 30943.3 1027.59   1
  -1  -9  -1 31896.5 993.992   5
  -1  -9  -1 32727.9 1000.84   3
  -1  -9  -1 31582.7 988.365   6
   1  -9   1 31930.2 1000.51   5
   1  -9   1 33316.8 1073.40   4
   1  -9   1 34457.2 1073.69   3
  -1  -9   0 15177.6 597.185   7
   1  -9   0 15432.8 627.618   1
  -1  -9   0 15109.8 654.482   1
  -1  -9   0 14654.6 588.861   6
   1  -9   0 14146.8 601.923   5
  -1  -9   0 14805.4 589.027   3
  -1  -9   0 14487.3 579.038   5
   1  -9   0 13849.2 635.315   4
   1  -9   0 13864.2 622.260   3
  -1  -9   1 32099.1 994.474   7
  -1  -9   1 30480.0 1063.40   1
   1  -9  -1 34063.2 1088.93   4
   1  -9  -1 33017.1 1046.27   5
  -1  -9   1 32146.3 995.480   3
  -1  -9   1 33080.4 988.238   5
  -1  -9   1 32059.7 993.004   6
   1  -9  -1 30774.4 1047.33   3
  -1  -9   2 2170.86 227.829   7
   1  -9  -2 2148.08 252.076   5
   1  -9  -2 2306.85 263.960   4
  -1  -9   2 1971.96 221.289   6
  -1  -9   2 1944.00 213.924   5
   1  -9  -2 2046.94 262.597   3
  -1  -9   2 1982.81 224.458   3
  -1  -9   2 2113.82 273.554   1
  -1  -9   3 1274.47 184.844  22
  -1  -9   3 1102.42 186.041   7
  -1  -9   3 1129.96 170.954   5
  -1  -9   3 1189.70 188.420   6
   1  -9  -3 1225.10 221.030   4
   1  -9  -3 1059.89 210.090   5
  -1  -9   3 1223.01 195.718   3
   1  -9  -3 1155.97 203.381   3
  -1  -9   3 969.760 232.415   2
  -1  -9   3 883.251 222.183   1
  -1  -9   4 22315.4 778.191  22
  -1  -9   4 22813.7 762.463   7
  -1  -9   4 21235.9 747.464   6
   1  -9  -4 23069.5 828.936   3
   1  -9  -4 22690.1 836.819   5
  -1  -9   4 22156.2 760.033   3
  -1  -9   4 21587.2 713.154   5
   1  -9  -4 21866.1 815.668   4
  -1  -9   4 22869.6 882.551   2
  -1  -9   4 20917.4 875.460   1
  -1  -9   5 4780.20 333.180  22
  -1  -9   5 4251.13 292.573   7
   1  -9  -5 4769.53 335.645   3
   1  -9  -5 4093.61 348.845   5
  -1  -9   5 4704.52 304.714   3
  -1  -9   5 4756.00 278.879   5
  -1  -9   5 4875.33 311.546   6
   1  -9  -5 4816.14 340.574   4
  -1  -9   5 4830.94 407.060   2
  -1  -9   5 4672.71 413.867   1
  -1  -9   6 5045.24 356.192  22
   1  -9  -6 5424.25 355.154   7
  -1  -9   6 5222.49 317.168   7
  -1  -9   6 5680.96 324.350   6
   1  -9  -6 6131.21 411.670   5
   1  -9  -6 5955.51 359.335   3
  -1  -9   6 6092.75 458.366   2
  -1  -9   6 5400.87 318.229   3
  -1  -9   6 5596.56 463.320   1
  -1  -9   7 8965.08 480.979  22
   1  -9  -7 9115.74 433.532   7
   1  -9  -7 10032.7 450.123   6
   1  -9  -7 9944.55 448.511   3
  -1  -9   7 9665.55 419.606   6
   1  -9  -7 8335.27 492.211   5
  -1  -9   7 8910.97 599.296   1
  -1  -9   7 9326.58 579.553   2
  -1  -9   7 9818.22 420.535   3
   1  -9  -8 20944.3 825.148   5
  -1  -9   8 22175.9 991.542   1
  -1  -9   8 20921.4 899.807   2
  -1  -9   8 21710.9 804.861  22
   1  -9  -9 12867.9 601.066   5
  -1  -9   9 11297.6 699.131   1
  -1  -9   9 11944.3 651.624   2
  -1  -9   9 11919.5 564.988  22
   1  -9 -10 7172.14 425.821   5
  -1  -9  10 6537.81 548.235   1
  -1  -9  10 6649.85 471.374   2
  -1  -9  10 5856.68 384.722  22
  -1  -9  11 2105.34 350.072   1
   1  -9 -11 1806.32 217.569   5
   1   9  11 2442.39 240.097  11
  -1  -9  11 2481.13 260.009  22
  -1  -9  12 2501.46 289.924   2
  -1  -9  12 3113.93 396.617   1
   1   9  12 2720.88 258.953  11
  -1  -9  13 3167.80 295.322   2
   1   9  13 2839.59 260.686  11
  -1  -9  13 3773.84 290.153  22
  -1  -9  14 1452.45 284.394   1
   1   9  14 1397.29 177.504  11
  -1  -9  14 1053.69 170.203  22
   1   9  15 86.4921 93.2981  11
  -1  -9  15 312.466 184.250   1
   1   9  16 147.193 76.2660  11
  -1  -9  16 194.856 150.853   1
  -1  -9  17 337.930 107.914   1
   1 -10  16 1155.03 122.013   1
  -1  10  15 461.309 95.8118  11
   1 -10  15 600.807 137.042   1
   1 -10  15 498.205 119.242   2
  -1  10  14 2670.95 214.718  11
   1 -10  14 3208.47 282.592   1
   1 -10  14 2847.22 251.614   2
   1 -10  13 1399.46 230.464   1
   1 -10  13 1082.30 219.950   2
   1 -10  12 1208.02 247.134   2
   1 -10  12 870.064 211.524   1
   1 -10  11 6063.69 446.488   2
   1 -10  10 2405.65 302.670   1
   1 -10   9 6537.63 483.213   1
   1 -10   9 6691.52 495.030   2
   1 -10   8 4097.96 382.583   2
   1 -10   8 3481.01 358.860   1
  -1 -10  -8 3412.79 279.940   5
   1 -10   7 9748.87 469.040   7
   1 -10   7 9992.55 591.814   1
   1 -10   7 10078.7 594.140   2
  -1 -10  -7 11147.7 460.078   3
  -1 -10  -7 10780.7 503.486   5
   1 -10   7 10260.6 476.102   6
  -1 -10  -7 10501.3 454.766   6
   1 -10   7 9414.96 465.688   3
   1 -10   6 1374.88 205.572   7
   1 -10   6 1530.87 266.725   2
  -1 -10  -6 2062.31 213.251   3
   1 -10   6 1179.95 252.282   1
   1 -10   6 1461.40 207.614   3
  -1 -10  -6 1784.84 202.850   6
  -1 -10  -6 1722.25 215.361   5
   1 -10   6 1583.41 163.664   5
   1 -10   6 1552.49 211.761   6
   1 -10   5 11095.9 546.817   7
  -1 -10  -5 12042.2 527.450   7
   1 -10   5 11486.5 614.370   2
   1 -10   5 12708.0 646.449   1
  -1 -10  -5 11661.7 515.253   3
  -1 -10  -5 11147.1 531.244   5
  -1 -10  -5 12458.9 527.923   6
   1 -10   5 10941.3 541.811   3
   1 -10   5 11227.6 470.524   5
  -1 -10  -4 2237.53 243.354   7
   1 -10   4 1846.32 243.335   7
  -1 -10  -4 2160.05 232.399   3
   1 -10   4 1789.72 242.586   3
   1 -10   4 1627.03 249.363   2
   1 -10   4 2639.01 309.305   1
   1 -10   4 2135.03 211.802   5
  -1 -10  -4 2113.70 231.766   6
  -1 -10  -4 2256.62 244.421   5
   1 -10   4 1682.44 236.837   4
  -1 -10  -3 56068.1 1572.37   7
   1 -10   3 55822.9 1638.85   2
   1 -10   3 56892.3 1670.00   1
  -1 -10  -3 58224.4 1581.86   6
   1 -10   3 58059.3 1641.03   3
  -1 -10  -3 55831.4 1585.41   5
  -1 -10  -3 57327.3 1585.36   3
   1 -10   3 58096.2 1552.13   5
   1 -10   3 59357.1 1663.01   4
  -1 -10  -2 17827.8 692.671   7
   1 -10   2 17004.8 720.546   1
   1 -10   2 16393.6 698.934   2
  -1 -10  -2 17324.9 686.653   6
   1 -10   2 16703.3 724.984   3
   1 -10   2 18257.0 684.398   5
  -1 -10  -2 19288.7 706.362   5
  -1 -10  -2 17095.5 686.638   3
   1 -10   2 18094.9 750.114   4
  -1 -10  -1 5964.58 374.485   7
   1 -10   1 6137.73 398.025   1
  -1 -10  -1 5038.70 348.331   6
   1 -10   1 5666.54 364.081   5
  -1 -10  -1 6127.83 377.426   5
   1 -10   1 5888.39 411.062   3
  -1 -10  -1 5467.79 363.107   3
   1 -10   1 4879.03 380.503   4
  -1 -10   0 10502.9 510.505   7
  -1 -10   0 10584.2 567.615   1
  -1 -10   0 10532.9 514.152   3
  -1 -10   0 10430.7 515.300   6
   1 -10   0 11551.1 541.775   5
  -1 -10   0 10321.8 502.274   5
   1 -10   0 11280.7 576.059   3
   1 -10   0 10147.0 553.183   4
  -1 -10   1 5393.33 358.447   7
  -1 -10   1 5658.43 416.547   1
  -1 -10   1 5718.64 365.881   6
  -1 -10   1 5441.28 359.798   3
   1 -10  -1 5414.42 375.416   5
  -1 -10   1 6297.53 369.504   5
   1 -10  -1 5787.24 403.067   3
   1 -10  -1 5573.50 401.124   4
  -1 -10   2 18100.4 690.659   7
  -1 -10   2 16055.7 745.259   1
   1 -10  -2 19491.8 774.121   3
  -1 -10   2 17561.3 685.416   3
   1 -10  -2 17719.1 736.976   5
  -1 -10   2 19159.8 686.235   5
   1 -10  -2 16643.4 736.072   4
  -1 -10   2 17448.6 684.970   6
  -1 -10   3 57881.4 1558.78   7
  -1 -10   3 55668.1 1680.93   1
  -1 -10   3 57232.1 1550.51   6
   1 -10  -3 56774.2 1632.81   5
   1 -10  -3 55100.7 1624.86   4
   1 -10  -3 53860.9 1608.37   3
  -1 -10   3 55868.6 1510.34   5
  -1 -10   3 57053.4 1551.98   3
   1 -10  -4 1913.08 245.746   7
  -1 -10   4 2293.71 245.887   7
  -1 -10   4 2154.15 237.051   6
   1 -10  -4 1824.66 242.295   4
  -1 -10   4 2058.77 210.996   5
   1 -10  -4 2265.43 277.336   5
   1 -10  -4 1661.44 237.724   3
  -1 -10   4 1985.99 229.142   3
  -1 -10   4 1977.89 304.491   1
  -1 -10   5 12753.8 559.405  22
   1 -10  -5 10996.4 537.799   7
  -1 -10   5 12134.2 525.116   7
  -1 -10   5 10948.8 496.833   6
   1 -10  -5 11606.3 592.454   5
   1 -10  -5 11627.6 540.730   3
  -1 -10   5 11380.6 465.365   5
  -1 -10   5 11023.4 503.254   3
  -1 -10   5 11020.3 624.823   2
  -1 -10   5 11818.1 656.403   1
  -1 -10   6 1338.60 207.722  22
   1 -10  -6 1617.49 204.977   7
   1 -10  -6 1907.77 216.907   6
  -1 -10   6 1476.53 185.868   6
   1 -10  -6 1117.76 214.085   5
  -1 -10   6 1737.05 194.841   3
  -1 -10   6 1361.71 263.407   2
  -1 -10   6 1378.25 286.256   1
   1 -10  -6 1901.59 221.610   3
  -1 -10   7 9465.03 495.381  22
   1 -10  -7 9808.87 453.263   7
  -1 -10   7 10513.9 639.792   1
  -1 -10   7 10287.8 604.539   2
  -1 -10   7 10083.5 440.218   3
   1 -10  -7 10244.1 461.733   6
  -1 -10   7 10914.7 454.076   6
   1 -10  -7 10625.2 551.512   5
   1 -10  -7 9427.07 451.435   3
  -1 -10   8 2891.19 275.986  22
  -1 -10   8 2921.56 351.417   2
  -1 -10   8 3498.64 391.469   1
   1 -10  -8 3325.51 313.252   5
  -1 -10   9 6380.68 392.409  22
  -1 -10   9 7403.39 540.729   1
  -1 -10   9 6267.47 464.405   2
   1 -10  -9 6626.90 414.483   5
  -1 -10  10 2429.81 347.172   1
  -1 -10  11 6501.14 376.047  22
  -1 -10  11 6244.03 489.856   1
  -1 -10  11 5893.66 423.895   2
   1 -10 -11 5991.66 347.864   5
  -1 -10  12 1090.00 258.387   1
  -1 -10  12 1063.07 170.019  22
  -1 -10  13 1028.08 246.428   1
  -1 -10  13 1133.03 156.229  22
  -1 -10  14 3109.03 312.630   1
  -1 -10  15 1072.91 183.463   1
  -1 -10  16 1366.91 153.518   1
   1 -11  14 337.235 108.157   1
   1 -11  13 2402.15 232.893   1
   1 -11  13 2854.53 249.294   2
   1 -11  12 434.024 156.179   2
   1 -11  12 208.550 150.101   1
   1 -11  11 1636.38 234.904   1
   1 -11  11 1897.07 261.434   2
   1 -11  10 846.012 207.610   2
   1 -11   9-201.355 170.876   2
   1 -11   9 54.4958 154.152   1
   1 -11   8 1745.02 260.463   1
   1 -11   7 5902.64 439.392   2
   1 -11   7 5348.59 415.603   1
   1 -11   7 5325.34 332.218   3
  -1 -11  -7 5197.77 341.934   5
   1 -11   6 4654.76 327.497   7
  -1 -11  -6 4881.77 312.027   3
   1 -11   6 4347.40 382.706   2
   1 -11   6 5300.79 419.693   1
   1 -11   6 4790.23 329.634   6
  -1 -11  -6 5295.63 323.684   6
   1 -11   6 4081.00 311.968   3
  -1 -11  -6 4358.30 325.977   5
   1 -11   5 7963.87 450.539   7
  -1 -11  -5 9518.11 447.157   3
   1 -11   5 8660.63 531.563   1
   1 -11   5 8348.17 516.236   2
   1 -11   5 8431.68 455.701   3
  -1 -11  -5 8719.23 433.594   6
   1 -11   5 7277.85 365.821   5
  -1 -11  -5 8796.38 462.912   5
   1 -11   5 8667.99 466.128   6
  -1 -11  -4 2105.14 239.360   7
   1 -11   4 2844.54 281.155   7
  -1 -11  -4 2700.80 250.214   3
   1 -11   4 2218.73 251.721   3
   1 -11   4 2949.85 314.642   1
   1 -11   4 2230.60 285.814   2
   1 -11   4 2375.05 268.670   6
  -1 -11  -4 2306.00 237.871   6
  -1 -11  -4 2566.25 261.020   5
   1 -11   4 2719.92 228.891   5
   1 -11   3 6917.41 433.044   7
  -1 -11  -3 5819.16 382.470   7
   1 -11   3 7126.83 461.376   1
  -1 -11  -3 6632.82 394.197   6
   1 -11   3 6839.17 428.104   3
  -1 -11  -3 6806.17 407.134   5
   1 -11   3 6418.17 371.408   5
  -1 -11  -3 5683.51 379.427   3
   1 -11   2 14051.6 646.555   7
  -1 -11  -2 14357.2 618.322   7
   1 -11   2 12824.6 632.242   1
  -1 -11  -2 14706.7 617.947   6
  -1 -11  -2 14697.1 619.718   3
   1 -11   2 14100.6 651.816   3
   1 -11   2 13600.4 589.087   5
  -1 -11  -2 13575.1 606.095   5
  -1 -11  -1 2520.48 263.156   7
   1 -11   1 2892.82 305.621   7
   1 -11   1 2646.31 294.087   3
   1 -11   1 2535.03 261.467   5
  -1 -11  -1 2675.65 262.917   5
  -1 -11  -1 2587.82 265.623   3
  -1 -11  -1 2713.75 270.953   6
   1 -11   0 446.659 195.049   7
  -1 -11   0 467.418 166.537   3
   1 -11   0 292.639 161.940   3
  -1 -11   0 713.861 190.881   7
  -1 -11   0 599.506 181.273   6
  -1 -11   0 233.736 150.634   5
   1 -11   0 523.606 176.730   5
   1 -11  -1 2606.80 295.420   7
  -1 -11   1 2662.20 269.731   7
  -1 -11   1 2497.68 308.884   1
  -1 -11   1 3199.32 289.995   6
   1 -11  -1 3149.30 317.438   3
   1 -11  -1 3152.96 302.725   5
  -1 -11   1 3000.58 272.157   5
  -1 -11   1 2640.29 276.243   3
   1 -11  -2 13250.5 636.205   7
  -1 -11   2 14205.0 603.821   7
  -1 -11   2 13979.9 679.314   1
  -1 -11   2 14739.1 610.676   6
   1 -11  -2 13510.1 624.849   5
  -1 -11   2 12468.7 575.225   3
   1 -11  -2 13417.7 637.259   3
  -1 -11   2 13211.7 561.208   5
   1 -11  -3 6163.07 421.231   7
  -1 -11   3 7202.95 407.809   7
  -1 -11   3 7059.52 478.983   1
  -1 -11   3 6644.51 392.352   6
  -1 -11   3 6558.59 388.281   3
   1 -11  -3 6550.81 431.273   5
   1 -11  -3 6759.08 435.902   3
  -1 -11   3 6584.86 365.669   5
   1 -11  -4 2330.94 265.734   7
  -1 -11   4 2807.18 255.156   3
  -1 -11   4 2605.46 323.634   1
   1 -11  -4 2327.11 271.186   5
  -1 -11   4 2906.48 260.848   6
   1 -11  -4 2248.46 252.962   6
  -1 -11   4 2086.09 232.297   7
   1 -11  -4 2917.18 281.654   3
  -1 -11   4 2679.57 227.255   5
   1 -11  -5 8576.69 459.669   7
  -1 -11   5 8686.87 433.745   3
  -1 -11   5 9069.39 568.244   1
  -1 -11   5 8656.06 436.300   6
   1 -11  -5 8548.41 457.582   6
   1 -11  -5 7937.95 477.580   5
   1 -11  -5 9012.85 465.782   3
   1 -11  -6 4885.05 320.142   7
  -1 -11   6 5157.38 317.437   3
  -1 -11   6 5440.04 442.696   1
  -1 -11   6 4911.76 308.807   6
   1 -11  -6 4908.23 326.122   6
   1 -11  -6 4405.49 351.802   5
   1 -11  -6 4448.66 317.452   3
  -1 -11   7 5623.67 319.397   3
  -1 -11   7 6317.03 492.201   1
   1 -11  -7 5509.41 388.952   5
  -1 -11   8 1967.18 317.307   1
   1 -11  -8 1825.99 227.886   5
  -1 -11   9 171.852 112.111  22
  -1 -11   9-33.0571 187.018   1
   1 -11  -9 20.8893 111.961   5
  -1 -11  10 709.095 144.546  22
   1 -11 -10 826.779 147.429   5
   1 -11 -11 1734.14 170.839   5
  -1 -11  11 1712.30 284.286   1
  -1 -11  12 362.865 182.033   1
  -1 -11  13 2965.75 291.731   1
  -1 -11  14 391.362 144.012   1
  -1 -11  15 657.683 110.553   1
   1 -12  13 99.4845 76.4994   1
   1 -12  12 41.2262 94.8107   1
   1 -12  11 2781.38 238.526   1
   1 -12  10 975.159 178.679   1
   1 -12   9 6015.85 376.600   1
  -1 -12  -8 439.025 113.416   5
   1 -12   8 348.329 154.825   1
  -1 -12  -7 3758.09 270.842   5
   1 -12   6 2169.61 222.268   3
   1 -12   6 1688.71 200.363   7
  -1 -12  -6 2364.32 208.138   3
   1 -12   6 1577.81 234.455   1
  -1 -12  -5 1890.91 220.232   5
   1 -12   5 2245.44 243.898   3
  -1 -12  -5 2311.65 224.162   3
   1 -12   5 2093.57 264.633   1
  -1 -12  -4 3435.33 280.359   6
   1 -12   4 3861.19 311.400   6
   1 -12   4 3362.38 304.662   3
  -1 -12  -4 3592.01 285.775   5
   1 -12   4 3797.94 255.026   5
   1 -12   4 3236.39 320.948   1
  -1 -12  -4 4352.22 306.815   3
   1 -12   3 10962.0 546.120   6
  -1 -12  -3 11342.6 524.232   6
   1 -12   3 10416.3 538.542   3
  -1 -12  -3 11122.0 524.658   5
   1 -12   3 11196.8 487.450   5
   1 -12   3 11126.1 547.025   7
   1 -12   3 11171.8 576.496   1
  -1 -12  -3 12392.4 540.590   3
  -1 -12  -2 3818.73 307.940   6
   1 -12   2 3324.68 310.668   3
   1 -12   2 3074.74 305.728   6
   1 -12   2 3405.40 271.901   5
  -1 -12  -2 3709.78 296.688   5
   1 -12   2 3755.83 328.845   7
  -1 -12  -2 3961.43 312.158   7
  -1 -12  -2 3371.34 289.432   3
   1 -12   1 8506.17 488.941   6
  -1 -12  -1 8679.44 462.825   6
   1 -12   1 8227.20 445.285   5
  -1 -12  -1 8493.64 449.200   5
   1 -12   1 8644.72 492.051   3
   1 -12   1 8254.48 480.336   7
  -1 -12  -1 8699.36 466.742   7
  -1 -12  -1 8559.62 455.399   3
   1 -12   0 1851.02 257.749   6
   1 -12   0 2251.61 258.928   5
  -1 -12   0 2150.72 242.702   7
  -1 -12   0 2275.07 251.649   6
  -1 -12   0 2358.60 245.000   5
   1 -12   0 1893.66 261.081   7
  -1 -12   0 2121.76 246.903   3
   1 -12   0 2298.68 263.659   3
   1 -12  -1 8440.01 475.198   5
  -1 -12   1 8806.13 447.024   5
   1 -12  -1 8912.17 501.294   3
   1 -12  -1 8899.85 499.299   6
  -1 -12   1 9267.38 475.086   6
  -1 -12   1 8995.39 474.499   7
   1 -12  -1 8191.39 486.005   7
  -1 -12   1 9126.19 470.815   3
  -1 -12   2 3239.42 284.237   6
   1 -12  -2 3511.90 314.720   3
   1 -12  -2 3435.22 310.803   5
  -1 -12   2 2908.86 254.412   5
   1 -12  -2 3285.87 309.092   6
   1 -12  -2 3497.91 317.271   7
  -1 -12   2 4082.46 309.722   7
  -1 -12   2 4176.61 308.549   3
   1 -12  -3 10770.9 541.931   6
  -1 -12   3 11629.0 522.261   6
   1 -12  -3 10193.8 531.801   3
   1 -12  -3 11568.0 568.416   5
  -1 -12   3 10905.3 476.188   5
   1 -12  -3 10526.9 540.308   7
  -1 -12   3 11229.6 604.745   1
  -1 -12   3 11096.4 517.231   3
   1 -12  -4 3773.25 305.925   6
   1 -12  -4 3594.41 317.018   5
   1 -12  -4 4035.60 316.084   3
  -1 -12   4 4045.17 295.117   6
  -1 -12   4 4058.32 375.986   1
  -1 -12   4 3817.80 291.223   3
   1 -12  -5 1854.16 241.359   5
   1 -12  -5 2612.78 245.382   3
   1 -12  -5 2237.50 228.688   7
  -1 -12   5 2048.15 291.105   1
  -1 -12   5 2091.82 216.099   3
   1 -12  -6 1741.82 189.336   7
   1 -12  -6 1386.46 180.422   3
  -1 -12   6 2138.86 298.710   1
  -1 -12   6 2024.25 202.268   3
   1 -12  -7 3615.73 295.408   5
  -1 -12   7 3406.56 340.166   1
   1 -12  -8 504.343 137.655   5
   1 -12  -9 5710.81 327.092   5
  -1 -12   9 5814.36 416.877   1
   1 -12 -10 1081.94 137.045   5
  -1 -12  10 981.797 212.108   1
   1 -12 -11 2318.50 156.950   5
  -1 -12  11 2146.14 249.159   1
  -1 -12  12 18.2096 120.092   1
  -1 -12  13 319.673 120.297   1
   1 -13  10 1324.53 146.223   1
   1 -13   9 1680.36 177.166   1
  -1 -13  -8 262.258 80.9037   5
   1 -13   8 294.846 125.164   1
  -1 -13  -7-64.0622 87.6301   5
   1 -13   7 91.0986 123.513   1
  -1 -13  -6 150.324 96.3935   5
   1 -13   6 197.343 94.8039   6
   1 -13   6 217.776 102.816   7
   1 -13   6 295.522 109.753   3
   1 -13   5 6578.85 352.992   3
  -1 -13  -5 6128.60 338.180   5
   1 -13   5 6472.06 347.999   6
   1 -13   5 6638.08 355.590   7
   1 -13   4 1810.59 211.374   6
  -1 -13  -4 1588.51 192.954   5
   1 -13   4 1536.95 152.885   5
   1 -13   4 1686.95 200.256   7
   1 -13   3 867.415 138.500   5
  -1 -13  -3 885.665 156.347   5
   1 -13   3 878.337 165.424   6
   1 -13   3 715.597 167.637   7
   1 -13   2 149.515 110.600   5
   1 -13   2 42.8421 121.194   7
   1 -13   2 43.3281 137.385   3
  -1 -13  -2 38.2679 112.342   3
   1 -13   1 1299.81 207.319   7
  -1 -13  -1 1330.38 190.411   3
   1 -13   1 1291.02 198.463   3
   1 -13   0 66.5012 139.124   7
   1 -13   0 22.3913 140.532   3
  -1 -13   0-19.5673 116.236   3
   1 -13  -1 1382.99 211.108   7
   1 -13  -1 1330.42 197.466   3
  -1 -13   1 1970.22 213.934   3
   1 -13  -2 232.961 138.360   7
   1 -13  -2-21.4062 127.174   3
  -1 -13   2 93.7429 113.950   3
   1 -13  -3 1054.22 185.596   6
   1 -13  -3 815.726 167.326   5
   1 -13  -3 836.318 166.392   7
   1 -13  -4 1902.98 205.717   6
   1 -13  -4 1465.89 205.472   5
   1 -13  -4 1335.42 176.044   7
   1 -13  -5 6763.18 383.439   5
   1 -13  -5 6415.09 334.649   6
   1 -13  -5 6487.71 338.585   3
   1 -13  -5 6668.20 342.496   7
   1 -13  -6 18.1051 120.539   5
   1 -13  -6 190.514 92.7809   6
   1 -13  -6 50.5881 79.3982   3
  -1 -13   6 122.079 146.726   1
   1 -13  -7-81.0053 107.858   5
  -1 -13   7-46.0545 141.487   1
   1 -13  -8 208.840 95.3777   5
  -1 -13   8 405.459 160.673   1
   1 -13  -9 1880.97 156.699   5
  -1 -13   9 1906.86 220.169   1
   1 -13 -10 1275.85 111.379   5
  -1 -13  10 1241.82 178.644   1
  -1 -13  11 374.467 120.767   1
  -1 -14  -7 958.706 96.4078   5
  -1 -14  -6 1372.90 129.571   5
   1 -14   5 1586.73 155.783   6
  -1 -14  -5 1718.41 156.258   5
   1 -14   5 1507.13 150.497   3
   1 -14   4 2027.57 183.301   6
  -1 -14  -4 2327.27 185.265   5
   1 -14   4 2576.46 205.641   3
   1 -14   3 2902.71 229.189   6
  -1 -14  -3 3052.77 218.634   5
   1 -14   3 3120.25 192.002   5
   1 -14   3 3071.27 232.938   7
   1 -14   3 3182.35 235.889   3
  -1 -14  -2 274.341 105.499   5
   1 -14   2 226.178 118.045   6
   1 -14   2 143.207 86.5591   5
   1 -14   2 181.874 116.073   7
   1 -14   2-32.4011 111.824   3
  -1 -14  -2 247.706 109.593   3
   1 -14   1 669.430 139.832   6
   1 -14   1 746.188 126.313   5
  -1 -14  -1 733.886 132.491   5
   1 -14   1 835.007 156.694   7
   1 -14   1 721.550 152.059   3
  -1 -14  -1 770.873 146.327   3
   1 -14   0 1680.21 197.669   6
   1 -14   0 1893.93 185.440   5
  -1 -14   0 1726.18 174.855   5
   1 -14   0 1608.15 194.469   7
  -1 -14   0 2037.00 213.794   3
   1 -14   0 1398.15 189.140   3
   1 -14  -1 747.937 137.319   5
   1 -14  -1 989.921 157.082   6
   1 -14  -1 739.206 146.299   7
   1 -14  -1 876.497 151.639   3
  -1 -14   1 972.870 153.963   3
   1 -14  -2 156.523 108.995   6
   1 -14  -2 203.655 113.610   5
   1 -14  -2 240.303 113.425   7
   1 -14  -2 156.859 106.419   3
  -1 -14   2 261.088 118.945   3
   1 -14  -3 2923.14 222.104   6
   1 -14  -3 3093.89 234.316   5
   1 -14  -3 3058.17 228.170   7
   1 -14  -3 3284.59 233.555   3
   1 -14  -4 2212.22 184.292   6
   1 -14  -4 2163.56 199.283   5
   1 -14  -4 2524.19 192.131   3
   1 -14  -5 1402.85 160.552   5
   1 -14  -5 1530.52 142.415   6
   1 -14  -5 1516.40 138.021   3
   1 -14  -6 990.885 133.025   5
   1 -14  -6 995.906 106.336   3
   1 -14  -7 933.018 114.696   5
   1 -14  -8 79.6627 57.3041   5
   1 -15   4 284.687 78.3242   3
   1 -15   3 1013.60 117.533   3
   1 -15   2 197.320 86.3249   3
   1 -15   1 1779.52 155.602   6
   1 -15   1 2197.51 166.141   3
   1 -15   0 369.979 80.8258   5
   1 -15   0 297.499 91.7594   6
   1 -15   0 336.571 100.554   3
   1 -15  -1 1894.85 158.524   6
   1 -15  -1 1989.64 149.050   5
   1 -15  -1 1993.18 159.217   3
   1 -15  -2 150.019 71.6518   5
   1 -15  -2 177.142 76.7666   3
   1 -15  -3 966.078 112.209   5
   1 -15  -3 1117.40 114.006   3
   1 -15  -4 218.827 71.6715   5
   1 -15  -5 927.814 94.9672   5
   1 -15  -6 299.197 56.9457   5
   2   0   0 25131.8 610.801  12
  -2   0   0 24577.0 630.939   9
   2   0  -1 149214. 3304.36  14
   2   0  -1 151179. 3307.14  13
   2   0   1 156383. 3313.98  11
   2   0  -1 152069. 3305.74  12
   2   0   1 150897. 3314.37  12
  -2   0   1 158260. 3349.77   9
   2   0   2 15337.0 422.464  11
   2   0  -2 15429.2 408.752  13
   2   0  -2 15544.5 408.536  12
  -2   0   2 15856.9 459.502   9
   2   0  -3 1695.60 108.614  13
   2   0   3 1818.30 118.803  11
  -2   0  -3 1935.69 144.614  15
   2   0   4 93255.4 2125.92  11
   2   0  -4 97095.3 2111.32  13
  -2   0  -4 91102.7 2161.87  15
  -2   0   5 21594.3 510.779   2
   2   0   5 23526.7 621.279  11
  -2   0  -5 22710.5 656.813  15
  -2   0   6 97469.3 2168.21   2
  -2   0  -6 101748. 2347.02  15
  -2   0  -6 100370. 2295.82  16
   2   0   6 103392. 2292.08  11
  -2   0  -7 8833.48 398.507  15
   2   0   7 9032.94 354.433  11
  -2   0   7 8770.76 352.678   8
  -2   0  -8 176770. 3929.82  16
  -2   0  -8 178481. 4002.74  15
   2   0   8 167986. 3903.47  11
  -2   0   8 177124. 3918.57   8
  -2   0   8 169487. 3896.85  10
  -2   0  -9 7842.08 373.145  16
  -2   0   9 6982.47 340.565  10
  -2   0   9 7739.70 367.958   8
  -2   0 -10-17.3945 110.305  16
  -2   0 -10 66.6658 146.555  15
   2   0  10 32.5457 109.327  11
  -2   0  10 76.8857 98.5026  10
  -2   0 -11 4864.04 331.539  16
  -2   0 -11 4533.62 363.334  15
   2   0  11 5279.73 325.245  11
  -2   0  11 4568.24 299.309  10
  -2   0 -12 1375.69 230.775  16
  -2   0 -12 1363.33 244.096  15
   2   0  12 1844.25 219.011  11
  -2   0  12 1706.85 196.528  10
  -2   0 -13 9297.24 507.175  16
  -2   0 -13 9748.83 570.319  15
   2   0  13 8928.36 463.809  11
  -2   0  13 8123.72 432.385  10
  -2   0 -14 3477.39 323.576  16
  -2   0 -14 4068.44 384.264  15
   2   0  14 3587.17 303.684  11
  -2   0 -15 631.359 181.100  16
   2   0 -15 984.495 210.859  15
  -2   0 -15 1315.57 250.128  15
   2   0  15 1162.56 191.108  11
  -2   0 -16 11095.3 610.804  15
   2   0 -16 11061.8 579.371  15
   2   0  16 10563.5 503.544  11
   2   0  17 1937.45 208.763  11
   2   0 -18 1025.89 187.504  15
   2   0  18 659.549 127.700  11
   2   0 -19 2008.61 198.398  15
   2   0 -20 642.402 109.615  15
   2   1 -20 1130.79 116.972  15
   2   1 -19 297.958 116.265  15
   2   1 -18 497.973 141.321  15
   2  -1  17 5411.69 317.817  11
  -2   1  17 4729.49 311.541  11
   2  -1  17 5065.96 349.849   2
  -2  -1 -16 4988.65 417.409  15
   2   1 -16 4275.29 361.047  15
   2  -1  15 3152.59 276.790  11
  -2  -1 -15 3254.27 354.821  15
  -2  -1 -15 3312.65 320.096  16
   2   1 -15 3629.39 335.752  15
  -2   1  14 138.292 133.714  10
   2  -1  14 65.1703 113.072  11
  -2  -1 -14 102.152 136.886  16
  -2  -1 -14 197.807 174.158  15
  -2   1  13 19890.3 764.663  10
   2  -1  13 20412.8 755.850  11
  -2  -1 -13 19254.4 859.202  15
  -2   1  12 6304.07 382.686  10
   2  -1  12 7225.58 390.055  11
  -2  -1 -12 6261.07 401.591  16
  -2  -1 -12 6334.30 451.117  15
  -2   1  11 1710.73 211.573  10
  -2   1  11 1941.05 220.347   8
   2  -1  11 1819.97 202.499  11
  -2  -1 -11 1801.21 225.508  16
  -2  -1 -11 2205.66 277.446  15
  -2   1  10 3986.72 279.478   8
  -2   1  10 3944.44 275.228  10
   2  -1  10 3765.48 255.020  11
  -2  -1 -10 4357.52 334.098  15
  -2  -1 -10 3433.65 270.245  16
  -2   1   9 3872.01 256.899  10
  -2   1   9 3578.02 256.402   8
   2  -1   9 3515.77 235.534  11
  -2  -1  -9 4362.76 276.807  16
  -2   1   8 2290.99 200.173   8
   2  -1   8 2312.16 182.471  11
  -2  -1  -8 2139.44 222.875  15
  -2  -1  -8 2832.10 206.805  16
   2  -1   7 10592.8 386.562  11
  -2  -1  -7 10199.0 435.825  15
   2  -1   6 32969.1 864.119  11
  -2  -1  -6 33882.3 884.335  16
  -2  -1  -6 31685.0 911.468  15
   2  -1   5 819.751 103.510  11
  -2  -1  -5 955.243 109.524  16
  -2  -1  -5 778.104 122.572  15
   2  -1   4 51252.7 1209.37  11
   2   1  -4 50575.6 1179.37  13
  -2  -1  -4 50276.2 1242.62  15
  -2   1   3 73175.6 1710.64   9
   2   1  -3 72897.1 1629.88  13
   2  -1   3 73392.8 1659.97  11
  -2  -1  -3 72394.2 1691.06  15
   2   1  -2 16062.8 415.235  13
   2  -1   2 15982.3 439.161  11
   2   1  -2 16066.7 411.254  12
  -2   1   2 16893.9 490.442   9
  -2   1   1 22945.7 617.655   9
   2   1  -1 22447.4 554.339  14
   2   1  -1 22572.8 559.148  13
   2   1  -1 23863.9 562.692  12
   2  -1   1 22577.1 575.495  12
   2  -1   1 22860.6 576.867  11
  -2  -1   0 1994.94 98.5931   1
  -2  -1   0 2257.08 99.4984  22
   2  -1   0 2041.84 118.592  14
   2  -1   0 2116.75 121.829  12
   2   1   0 2070.50 103.552  11
   2   1   0 2109.07 109.523  12
  -2   1   0 2067.91 145.000   9
  -2  -1   0 2201.88 120.444   9
  -2  -1   1 22794.9 554.919   1
   2  -1  -1 22443.7 563.871  14
   2  -1  -1 22739.8 563.206  13
   2   1   1 22029.8 556.104  11
   2  -1  -1 22231.9 562.785  12
  -2  -1   1 23072.5 583.173   9
  -2  -1   2 16896.5 443.612   1
   2  -1  -2 16661.5 438.921  13
   2   1   2 15999.4 439.124  11
   2  -1  -2 16117.6 436.484  12
  -2  -1   2 16713.8 458.039   9
   2   1   3 72491.7 1665.44  11
   2  -1  -3 74426.5 1661.03  13
  -2   1  -3 73021.7 1702.86  15
  -2  -1   4 48636.4 1137.84   2
   2   1   4 51735.8 1195.32  11
   2  -1  -4 50076.7 1183.83  13
  -2   1  -4 50248.3 1227.99  15
  -2  -1   5 977.142 88.0362   2
  -2   1  -5 1053.50 130.120  15
   2   1   5 1003.28 109.172  11
  -2  -1   6 33483.7 818.614   2
  -2   1  -6 33501.3 923.771  15
   2   1   6 32556.2 878.009  11
  -2  -1   6 33178.7 861.090   8
  -2  -1   7 10381.0 342.427   2
  -2   1  -7 10857.1 443.212  15
   2   1   7 10986.1 407.157  11
  -2  -1   7 11023.6 391.937   8
  -2   1  -8 2550.15 228.452  15
  -2   1  -8 2475.97 201.068  16
  -2  -1   8 2129.47 165.974  10
  -2  -1   8 2404.47 183.991   8
  -2   1  -9 4641.04 281.794  16
   2   1   9 3947.76 262.517  11
  -2  -1   9 4215.78 243.113  10
  -2  -1   9 3934.70 254.544   8
  -2   1 -10 4104.99 283.244  16
  -2   1 -10 3678.96 305.912  15
   2   1  10 3999.67 279.063  11
  -2  -1  10 3890.53 248.178  10
  -2   1 -11 1871.73 229.575  16
  -2   1 -11 2060.28 260.889  15
   2   1  11 1561.84 201.606  11
  -2  -1  11 1776.86 181.955  10
  -2   1 -12 6347.48 439.375  15
  -2   1 -12 6180.31 397.215  16
   2   1  12 6104.70 376.714  11
  -2  -1  12 6506.35 357.349  10
  -2   1 -13 21290.7 808.709  16
  -2   1 -13 20451.0 860.885  15
   2   1  13 21895.4 792.642  11
  -2  -1  13 19747.7 721.280  10
  -2   1 -14 76.4650 142.334  16
  -2   1 -14 156.712 188.336  15
   2   1  14-46.1876 135.581  11
  -2   1 -15 3336.46 315.924  16
  -2   1 -15 3383.85 350.111  15
   2   1  15 3522.66 298.994  11
  -2   1 -16 3844.12 366.186  15
   2  -1 -16 4170.46 355.973  15
   2   1  16 4439.27 322.259  11
   2   1  17 5797.73 354.227  11
   2  -1 -18 656.387 158.922  15
   2   1  18 789.535 142.357  11
   2  -1 -19 273.804 117.711  15
   2   1  19 168.744 88.8107  11
   2  -1 -20 1258.20 136.963  15
   2  -2  20 531.912 120.849   1
   2   2 -19 287.147 101.892  15
   2   2 -18-18.1143 105.073  15
   2   2 -17 1201.58 202.022  15
   2  -2  17 1383.88 208.165   2
  -2  -2 -16 11694.4 639.799  15
   2   2 -16 11103.8 567.306  15
   2  -2  15 464.783 132.500  11
  -2   2  15 694.294 182.843  10
   2   2 -15 545.394 176.785  15
  -2  -2 -15 533.679 205.251  15
  -2   2  14 15928.0 703.967  10
   2  -2  14 17721.1 680.934  11
  -2  -2 -14 18287.4 824.713  15
  -2  -2 -14 18261.7 749.733  16
  -2   2  13 2618.36 282.195  10
   2  -2  13 2443.10 246.284  11
  -2  -2 -13 3023.19 294.631  16
  -2  -2 -13 3307.54 351.062  15
  -2   2  12 20049.5 770.383  10
  -2   2  12 19555.7 781.865   8
   2  -2  12 21690.2 732.495  11
  -2  -2 -12 20600.7 844.434  15
  -2  -2 -12 20002.3 778.389  16
  -2   2  11 24372.2 842.593  10
  -2   2  11 24000.5 845.521   8
   2  -2  11 24319.8 784.959  11
  -2  -2 -11 25064.6 912.656  15
  -2  -2 -11 23607.5 835.922  16
  -2   2  10 1581.91 202.168  10
  -2   2  10 1552.14 201.543   8
   2  -2  10 1439.86 164.673  11
  -2  -2 -10 1725.34 213.519  16
  -2  -2 -10 1572.79 230.428  15
  -2   2   9 8584.96 405.620  10
   2  -2   9 7920.28 355.227  11
  -2  -2  -9 8109.89 388.869  16
  -2   2   8 34036.2 1014.09   8
  -2  -2  -8 36736.6 1060.22  15
  -2  -2  -8 36979.1 1004.89  16
   2  -2   8 34735.6 955.901  11
  -2  -2  -7 76942.7 1878.77  15
   2  -2   7 74648.5 1790.76  11
  -2  -2  -6 58087.1 1415.85  16
  -2  -2  -6 56512.3 1451.84  15
   2  -2   6 56370.7 1393.33  11
  -2  -2  -6 58689.7 1352.20  20
  -2  -2  -6 58610.0 1352.71  19
  -2  -2  -5 23344.8 622.155  16
  -2  -2  -5 22027.1 649.169  15
   2  -2   5 22496.0 611.839  11
  -2  -2  -5 23320.4 590.827  19
   2  -2   4 7484.44 196.444   5
  -2  -2  -4 7073.27 209.401   5
  -2  -2  -4 8449.61 282.961  16
  -2  -2  -4 7654.96 300.414  15
   2  -2   4 8461.16 285.875  11
   2   2  -4 7379.12 243.968  13
  -2  -2  -3 34302.4 852.797  15
  -2  -2  -3 34627.4 818.767  16
   2  -2   3 34647.8 826.887  12
   2   2  -3 33752.1 784.906  13
   2  -2   3 35119.3 830.543  11
  -2   2   3 33272.8 881.077   9
  -2   2   2 149242. 3266.96   9
  -2  -2  -2 138337. 3150.51   5
   2   2  -2 148741. 3155.19  12
   2  -2   2 148438. 3205.56  11
   2  -2   2 148659. 3201.61  12
   2   2  -2 149619. 3163.00  13
  -2  -2  -1 44754.3 1062.28   5
   2  -2   1 47522.5 1068.20   1
  -2  -2  -1 49545.6 1116.11   1
  -2  -2  -1 47838.1 1086.54  22
  -2   2   1 49407.7 1155.83   9
   2   2  -1 45741.3 1067.30  14
   2  -2   1 46850.5 1099.71  14
   2   2  -1 49690.0 1074.37  12
   2  -2   1 47794.7 1103.41  12
  -2  -2   0 30301.9 733.211   5
  -2  -2   0 30976.3 774.668   1
  -2  -2   0 32079.2 757.206  22
   2  -2   0 31565.6 756.067  13
   2  -2   0 31497.7 762.628  14
   2   2   0 31829.6 733.160  11
   2  -2   0 32484.2 763.522  12
   2   2   0 30844.3 740.378  12
  -2   2   0 32114.6 806.149   9
  -2  -2   0 31805.8 745.243   9
  -2  -2   1 48432.3 1143.04   1
   2  -2  -1 48232.3 1115.48  12
   2  -2  -1 48642.8 1112.05  13
   2   2   1 48779.9 1099.72  11
  -2  -2   1 46811.1 1099.27   9
   2  -2  -2 149878. 3234.73  13
   2   2   2 151392. 3230.61  11
  -2  -2   2 150378. 3274.53   1
   2  -2  -2 146497. 3152.79   2
   2  -2  -3 34388.8 831.524  13
   2   2   3 32704.2 818.836  11
  -2  -2   3 32968.3 823.122   2
  -2  -2   4 7577.76 276.667   2
  -2   2  -4 7473.84 303.673  15
   2   2   4 7613.82 279.871  11
   2  -2  -4 8272.12 290.116  13
  -2  -2   5 22617.3 593.039  19
  -2  -2   5 22383.5 584.150   8
  -2   2  -5 21314.3 643.532  15
  -2  -2   5 21240.7 598.128   2
  -2  -2   6 56041.6 1315.61  19
  -2  -2   6 54980.5 1315.18  20
  -2   2  -6 52718.1 1405.30  15
  -2  -2   6 54777.5 1348.08   2
  -2  -2   6 58550.8 1326.67  10
  -2  -2   6 58838.5 1346.70   8
  -2   2  -7 75221.0 1880.58  15
  -2  -2   7 75825.8 1793.39   2
  -2  -2   7 77686.4 1781.39  10
  -2  -2   7 76773.7 1801.76   8
  -2   2  -8 32479.3 1010.42  15
  -2   2  -8 34595.8 986.992  16
  -2   2  -9 7771.54 378.447  16
  -2  -2   9 8061.36 338.913  10
  -2   2 -10 1702.25 196.566  16
  -2   2 -10 1502.94 221.113  15
   2   2  10 1615.74 201.519  11
  -2  -2  10 1740.29 168.910  10
  -2   2 -11 24575.2 831.416  16
  -2   2 -11 24122.6 883.972  15
   2   2  11 23658.0 814.550  11
  -2  -2  11 24114.7 759.835  10
  -2   2 -12 19336.4 803.349  15
  -2   2 -12 19823.8 756.612  16
   2   2  12 20553.7 755.632  11
  -2   2 -13 2826.95 283.709  16
  -2   2 -13 2491.51 306.862  15
   2   2  13 2747.28 271.636  11
  -2   2 -14 16666.9 707.325  16
  -2   2 -14 16639.0 760.288  15
   2   2  14 15693.9 677.920  11
  -2   2 -15 521.775 167.261  16
  -2   2 -15 243.198 172.306  15
   2   2  15 739.805 170.556  11
  -2   2 -16 11018.5 543.163  16
  -2   2 -16 10207.5 573.803  15
   2  -2 -16 10568.1 568.133  15
   2   2  17 1212.80 196.324  11
   2  -2 -18 41.2841 128.214  15
  -2  -2  18 122.040 160.984   1
   2   2  18 133.116 105.536  11
   2  -2 -19 233.008 115.305  15
   2   2  19 262.202 90.6410  11
   2  -2 -20 899.135 114.322  15
   2  -3  20 344.097 90.6259   1
   2  -3  19 86.0414 115.624   1
   2   3 -19 87.0052 68.9803  15
  -2   3  18 506.364 129.574  11
   2   3 -18 655.695 136.198  15
  -2  -3 -17 622.144 183.741  15
   2   3 -17 430.590 141.891  15
   2  -3  17 581.340 174.805   2
   2   3 -16 7954.74 454.603  15
  -2  -3 -16 7521.41 495.419  15
   2  -3  16 6982.24 442.014   2
  -2   3  16 6796.19 425.353  10
  -2   3  15 1253.36 219.148  10
   2   3 -15 1285.39 214.686  15
  -2  -3 -15 1476.10 264.703  15
   2  -3  14 6733.01 377.439  11
   2   3 -14 6008.55 420.816  15
  -2   3  13 4585.26 361.544  10
   2  -3  13 4322.17 302.771  11
  -2  -3 -13 5702.27 391.234  16
  -2  -3 -13 5234.94 421.998  15
  -2   3  12 4457.41 350.816  10
  -2   3  12 5394.86 390.640   8
   2  -3  12 5229.34 314.690  11
  -2  -3 -12 5309.68 369.670  16
  -2  -3 -12 5182.00 408.627  15
  -2   3  11 3595.32 302.582  10
  -2   3  11 3276.26 296.249   8
   2  -3  11 3230.86 243.636  11
  -2  -3 -11 3065.70 309.861  15
  -2  -3 -11 3774.75 305.569  16
  -2   3  10 13585.2 576.065  10
  -2   3  10 13483.9 580.951   8
  -2  -3 -10 13774.5 608.323  15
  -2  -3 -10 14770.4 580.271  16
   2  -3  10 12627.4 489.614  11
   2  -3   9 7769.83 347.132  18
  -2   3   9 7623.01 406.418   8
   2  -3   9 7027.38 325.467  11
  -2  -3  -9 7576.82 384.847  16
  -2   3   8 20326.8 714.245   8
  -2  -3  -8 21111.8 726.480  15
  -2  -3  -8 21628.1 688.036  16
  -2  -3  -7 29918.4 905.243  15
   2  -3   7 31698.4 841.881  11
  -2  -3  -6 14689.6 511.947  15
  -2  -3  -6 14398.2 470.754  16
   2  -3   6 14544.2 461.199  11
  -2  -3  -6 14431.9 442.828  20
  -2  -3  -6 13861.0 437.244  19
  -2  -3  -5 5696.62 202.086   5
  -2  -3  -5 5554.49 271.642  15
  -2  -3  -5 5491.91 240.558  16
   2  -3   5 5743.64 247.370  11
  -2  -3  -5 5641.44 243.676  19
  -2  -3  -5 6509.49 256.290  20
   2  -3   4 31800.2 761.598   5
  -2  -3  -4 31235.3 775.625   5
  -2  -3  -4 33000.4 837.879  19
  -2  -3  -4 34129.0 842.579  20
  -2  -3  -4 31855.4 808.862  16
  -2  -3  -4 32576.6 855.040  15
   2  -3   4 32778.2 829.934  11
   2  -3   4 33449.8 820.917  12
  -2  -3  -3 65247.5 1507.94   5
  -2  -3  -3 72729.5 1540.75   3
  -2  -3  -3 69434.7 1569.25  19
  -2   3   3 63119.8 1602.58   9
  -2  -3  -3 67686.9 1564.10  15
  -2  -3  -3 64812.2 1512.20  16
   2  -3   3 66559.5 1533.72  12
   2  -3   3 67587.7 1543.59  11
   2   3  -3 66155.4 1484.46  13
  -2  -3  -2 258103. 5651.76   5
  -2  -3  -2 276629. 5674.49   3
   2  -3   2 266466. 5606.15  22
  -2  -3  -2 258108. 5703.12  19
  -2   3   2 258500. 5746.12   9
   2  -3   2 263244. 5667.04  14
  -2  -3  -2 258145. 5631.82  16
   2   3  -2 260889. 5617.18  13
   2  -3   2 266989. 5673.27  12
   2   3  -2 263280. 5604.40  12
  -2  -3  -1 12974.0 370.319   5
   2  -3   1 13850.6 385.300   1
  -2  -3  -1 13172.1 416.062   1
  -2  -3  -1 13326.4 382.567   3
  -2  -3  -1 14416.2 393.666  22
  -2  -3  -1 12733.4 404.894  19
  -2  -3  -1 13643.2 345.784   9
  -2   3   1 13821.4 439.703   9
   2  -3   1 13705.0 379.944  14
   2  -3   1 13479.6 373.094  13
   2   3  -1 13174.4 337.751  14
  -2  -3  -1 12535.1 331.928  16
   2   3  -1 13963.7 343.632  12
   2  -3   1 12909.1 376.547  12
  -2  -3   0 8199.40 261.096   5
   2  -3   0 8298.50 264.180   2
  -2  -3   0 8743.23 274.001   3
   2  -3   0 8137.20 251.212   1
  -2  -3   0 8934.54 315.787   1
  -2  -3   0 8348.03 294.464  19
  -2  -3   0 8306.31 282.722  22
  -2   3   0 8638.31 313.151   9
  -2  -3   0 8600.72 227.760   9
  -2  -3   0 7897.51 205.651  16
   2  -3   0 7981.85 264.857  14
   2   3   0 8161.48 242.105  12
   2   3   0 8332.41 231.916  11
   2  -3   0 8456.20 262.630  13
   2  -3   0 8327.72 267.946  12
   2  -3  -1 13087.5 360.480   2
  -2  -3   1 13916.6 438.736   1
  -2  -3   1 13975.8 384.546   3
  -2  -3   1 12814.8 404.683  19
  -2  -3   1 12732.9 312.543  10
  -2  -3   1 13881.0 375.976   5
   2   3   1 13716.5 361.770  11
   2  -3  -1 13948.1 381.988  13
   2  -3  -1 14031.0 387.873  12
  -2  -3   2 272744. 5712.05   3
  -2  -3   2 254885. 5788.00   1
   2  -3  -2 261762. 5662.59   2
  -2  -3   2 262218. 5762.23   2
  -2  -3   2 262575. 5747.63  19
  -2  -3   2 269546. 5705.45   5
   2  -3  -2 265873. 5722.86  13
   2   3   2 268981. 5705.13  11
  -2  -3   3 67045.2 1513.96  19
  -2  -3   3 61237.5 1389.03  10
  -2  -3   3 62739.7 1400.84   8
  -2  -3   3 71819.0 1478.29   3
  -2  -3   3 66997.3 1530.84   2
  -2  -3   3 64088.9 1562.05   1
   2   3   3 64844.8 1482.32  11
   2  -3  -3 67522.3 1498.17  13
  -2  -3   4 33338.5 832.516  19
  -2  -3   4 33695.2 836.423  20
  -2  -3   4 30668.1 724.865  10
  -2  -3   4 31754.9 742.821   8
  -2  -3   4 33332.5 853.428   2
  -2  -3   5 5749.13 243.172  19
  -2  -3   5 5783.85 244.875  20
  -2  -3   5 5263.70 178.800  10
  -2  -3   5 5195.77 194.338   8
  -2   3  -5 5680.09 266.869  15
  -2  -3   5 5517.93 260.485   2
  -2  -3   6 14053.4 431.405  20
  -2  -3   6 13764.2 429.156  19
  -2   3  -6 13577.0 482.856  15
  -2  -3   6 13823.6 469.105   2
  -2  -3   6 13384.9 381.647  10
  -2  -3   7 32702.7 896.067   2
  -2   3  -7 31405.6 918.215  15
  -2  -3   8 20548.5 650.945   2
  -2   3  -8 20129.9 686.563  15
  -2   3  -8 20518.6 674.059  16
  -2   3  -9 8236.59 392.350  16
  -2   3 -10 13385.1 543.807  16
  -2   3 -10 12757.2 566.829  15
   2   3  11 3366.39 275.313  11
  -2   3 -11 3285.17 278.204  16
  -2   3 -11 2629.20 290.529  15
   2   3  12 4923.92 349.903  11
  -2   3 -12 5450.73 366.462  16
  -2   3 -12 4669.59 376.390  15
   2   3  13 4556.07 344.728  11
  -2   3 -13 4464.59 344.273  16
  -2   3 -13 4530.15 378.530  15
   2   3  14 6296.00 406.350  11
  -2   3 -14 5812.71 397.929  16
  -2   3 -14 7148.31 475.629  15
   2   3  15 1485.33 214.951  11
   2  -3 -15 1138.47 222.446  15
  -2   3 -15 1500.35 219.003  16
  -2   3 -15 1821.47 262.582  15
  -2   3 -16 7164.74 424.209  16
   2  -3 -16 7179.41 458.851  15
  -2  -3  17 632.840 228.853   1
   2  -3 -17 682.795 176.469  15
   2   3  17 705.684 159.878  11
   2  -3 -18 733.694 161.591  15
  -2  -3  18 332.643 181.663   1
   2   3  18 427.251 126.742  11
   2  -3 -19 57.0988 90.5688  15
   2   3  19 230.383 91.9502  11
   2  -3 -20 266.796 70.4579  15
   2  -4  19 165.012 113.775   1
  -2   4  19 218.070 80.3553  11
   2  -4  18-42.1555 140.312   1
  -2   4  18 47.2240 97.7611  11
   2  -4  17 1293.59 199.208   2
   2  -4  16 50.3615 153.041   2
  -2   4  16 189.395 148.606  10
  -2  -4 -15 2241.70 291.945  15
  -2   4  15 1715.27 238.860  10
  -2  -4 -14 3298.85 352.892  15
   2   4 -14 4272.70 355.416  15
   2  -4  14 3384.81 347.612   2
  -2   4  13 2497.42 278.569  10
  -2  -4 -13 2507.34 301.541  15
   2   4 -13 3220.19 315.691  15
  -2   4  12 732.598 183.865  10
  -2   4  12 976.990 215.401   8
  -2  -4 -12 738.091 217.357  15
  -2   4  11 30368.9 1030.18  10
  -2   4  11 31106.9 1044.86   8
   2  -4  11 29348.4 899.154  11
  -2  -4 -11 32323.7 1082.30  15
  -2  -4 -10 1323.70 197.924  16
  -2  -4 -10 1224.23 211.748  15
   2  -4  10 1192.99 144.784  11
  -2   4  10 951.869 191.850   8
  -2   4  10 1177.40 196.106  10
   2  -4   9 4484.44 281.926  18
  -2   4   9 4430.41 313.676   8
  -2  -4  -9 5085.31 312.238  16
  -2  -4  -9 4303.24 316.187  15
   2  -4   9 4186.68 242.424  11
  -2  -4  -8 5486.69 298.503  16
  -2  -4  -8 5348.15 325.997  15
   2  -4   8 5005.88 248.275  12
   2  -4   8 5392.06 302.980  18
  -2  -4  -7 21562.0 711.985  15
   2  -4   7 22525.5 635.401  12
   2  -4   7 21645.1 644.209  11
  -2  -4  -6 65380.0 1529.34   5
  -2  -4  -6 63538.1 1576.89  16
  -2  -4  -6 65470.2 1637.18  15
   2  -4   6 68138.1 1582.14  11
   2  -4   6 66568.9 1564.57  12
  -2  -4  -6 66077.1 1578.16  21
  -2  -4  -6 66204.7 1580.77  20
  -2  -4  -5 34034.1 844.454   5
   2  -4   5 32086.2 800.684   5
  -2  -4  -5 34962.6 899.647  20
  -2  -4  -5 32064.4 853.382  16
  -2  -4  -5 33649.3 909.880  15
   2  -4   5 34626.2 873.287  11
   2  -4   5 34619.8 858.489  12
   2  -4   4 210783. 4589.68   5
  -2  -4  -4 205726. 4610.91   5
  -2  -4  -4 216060. 4618.26   3
  -2  -4  -4 216405. 4673.49  20
  -2  -4  -4 203848. 4595.62  16
  -2  -4  -4 214895. 4657.98  15
   2  -4   4 213324. 4612.49  14
   2  -4   4 217351. 4615.87  12
   2  -4   3 103434. 2362.54   5
  -2  -4  -3 101837. 2365.33   5
  -2  -4  -3 109589. 2378.02   6
  -2  -4  -3 106896. 2372.37   3
   2  -4   3 107997. 2427.38   1
  -2  -4  -3 109033. 2427.50  20
   2  -4   3 105531. 2323.56  22
  -2   4   3 96210.4 2432.52   9
  -2  -4  -3 102821. 2328.49  16
   2  -4   3 106559. 2356.09  14
   2  -4   3 113249. 2373.72  12
  -2  -4  -2 106931. 2358.38   6
  -2  -4  -2 105342. 2348.30   5
  -2  -4  -2 106760. 2357.75   3
   2  -4   2 102632. 2382.13   1
  -2  -4  -2 105061. 2397.11  20
   2  -4   2 107270. 2295.52  22
  -2   4   2 100053. 2415.24   9
  -2  -4  -2 102634. 2284.25  16
   2  -4   2 104742. 2329.41  14
   2  -4   2 103891. 2315.95  13
   2  -4   2 103665. 2327.11  12
   2   4  -2 106183. 2264.81  13
  -2  -4  -1 75410.8 1758.69   5
  -2  -4  -1 77446.3 1769.33   6
   2  -4   1 77220.2 1781.62   1
   2  -4   1 78553.6 1781.63   2
  -2  -4  -1 76738.4 1767.14   3
  -2  -4  -1 77799.0 1825.66   1
  -2  -4  -1 76062.0 1779.06  22
  -2  -4  -1 74660.6 1802.14  20
  -2   4   1 78524.3 1830.11   9
   2   4  -1 77419.4 1689.85  13
   2   4  -1 77037.4 1674.92  14
   2  -4   1 78693.7 1744.78  14
   2  -4   1 75290.7 1738.86  12
   2  -4   1 78054.3 1732.12  13
   2   4  -1 77499.7 1676.97  12
   2  -4   0 93432.5 2127.82   2
  -2  -4   0 95418.1 2138.92   3
   2  -4   0 93411.1 2126.46   1
  -2  -4   0 96270.1 2206.20   1
  -2  -4   0 95852.3 2155.73  22
  -2  -4   0 94409.8 2172.36  20
  -2  -4   0 97087.3 2144.89   7
  -2   4   0 95732.3 2182.91   9
  -2  -4   0 97120.3 2141.98   6
  -2  -4   0 92814.5 2126.33   5
   2  -4   0 94652.6 2115.17  12
   2  -4   0 95782.9 2107.66  13
   2   4   0 95135.1 2067.41  12
   2   4   0 92053.4 2048.24  11
   2  -4  -1 77665.7 1768.04   1
   2  -4  -1 80468.6 1775.94   2
  -2  -4   1 78045.8 1871.07   1
  -2  -4   1 77141.1 1789.03   3
  -2  -4   1 77743.5 1813.39  22
  -2  -4   1 75250.3 1822.65  20
  -2   4  -1 79391.8 1835.12   9
  -2  -4   1 79918.4 1797.00   7
  -2  -4   1 77401.3 1790.77   6
  -2  -4   1 78200.0 1779.37   5
   2   4   1 78825.5 1735.37  11
   2  -4  -1 77619.3 1772.74  13
  -2  -4   2 106467. 2421.73  20
  -2  -4   2 106396. 2477.41   1
   2  -4  -2 103214. 2335.99   2
  -2  -4   2 109007. 2454.28   2
  -2  -4   2 105321. 2374.47   3
  -2  -4   2 108056. 2379.82   6
  -2  -4   2 104921. 2364.52   5
   2  -4  -2 105385. 2376.02  13
   2   4   2 107050. 2346.01  11
  -2  -4   3 108037. 2456.93  20
  -2  -4   3 110158. 2405.65   3
  -2  -4   3 107017. 2526.02   1
  -2  -4   3 106926. 2484.83   2
  -2  -4   3 110118. 2408.40   6
  -2  -4   3 106165. 2397.35   5
   2   4   3 105208. 2395.88  11
   2  -4  -3 104630. 2420.39  13
  -2  -4   4 220954. 4691.56   3
  -2  -4   4 211744. 4840.59   1
  -2  -4   4 212997. 4786.22   2
  -2  -4   4 212488. 4745.77  20
  -2  -4   5 33386.3 943.674   2
  -2  -4   5 32863.5 1009.80   1
  -2  -4   5 35118.0 908.091  20
  -2  -4   6 63453.8 1611.27   2
  -2  -4   6 64474.2 1544.66  21
  -2  -4   6 64696.9 1546.17  20
  -2   4  -7 20781.6 669.183  15
  -2   4  -8 5253.31 304.437  15
  -2   4  -8 5451.20 302.748  16
  -2  -4   9 4417.83 295.758   2
  -2   4  -9 4658.41 294.017  16
  -2   4 -10 1365.86 197.970  15
  -2   4 -10 1090.87 173.523  16
   2   4  11 30708.0 1005.05  11
  -2   4 -11 33242.1 1011.09  16
  -2   4 -11 29696.7 1015.73  15
   2   4  12 904.123 184.276  11
  -2   4 -12 827.551 180.888  16
  -2   4 -12 1252.17 218.118  15
   2   4  13 2731.34 277.108  11
  -2   4 -13 2799.70 273.943  16
  -2   4 -13 2798.54 297.469  15
   2   4  14 4251.46 342.415  11
  -2   4 -14 3876.31 318.829  16
  -2   4 -14 4191.72 364.618  15
   2   4  15 1669.01 229.345  11
   2  -4 -15 1646.32 240.854  15
   2   4  16 133.648 130.800  11
  -2  -4  17 1570.84 265.547   1
   2  -4 -17 1374.43 203.886  15
   2   4  17 1715.58 201.017  11
   2  -4 -18 34.0561 105.767  15
  -2  -4  18 22.4640 152.294   1
   2   4  18 168.734 107.651  11
   2  -4 -19 218.575 90.2030  15
   2   4  19 296.403 92.3819  11
   2  -5  19 794.463 128.892   1
  -2   5  19 1169.05 119.610  11
   2  -5  18 908.846 175.303   1
  -2   5  18 646.410 125.775  11
   2  -5  17 1718.49 252.579   1
   2  -5  17 1902.71 228.032   2
  -2   5  16 134.100 148.795  10
   2  -5  16 149.410 175.443   1
   2  -5  16 48.6801 149.559   2
  -2  -5 -16 70.3452 132.669  15
  -2   5  15 74.0576 139.675  10
   2  -5  15 56.1249 148.250   2
  -2  -5 -15 215.198 152.198  15
  -2   5  14 16100.0 708.243  10
   2  -5  14 16608.3 763.809   2
  -2  -5 -14 16639.0 740.886  15
   2  -5  13-31.4442 180.156   2
  -2  -5 -13 86.3118 142.755  15
  -2   5  12 6451.41 425.406  10
  -2   5  12 6497.60 431.365   8
   2  -5  12 6903.68 492.262   2
  -2  -5 -12 7122.44 462.181  15
  -2  -5 -11 3394.50 315.620  15
  -2   5  11 2983.64 294.300  10
  -2   5  11 3342.42 317.374   8
  -2  -5 -10 9981.45 512.368  15
   2  -5  10 9971.48 452.783  18
  -2   5  10 8818.39 483.003  10
  -2   5  10 9445.14 495.324   8
   2  -5   9 1245.31 181.508  18
  -2  -5  -9 951.989 181.554  15
  -2   5   9 1436.00 210.181   8
  -2  -5  -8 1980.81 190.744  16
   2  -5   8 2586.64 230.781  18
  -2   5   8 2313.20 234.329   8
   2  -5   7 22891.8 760.231  18
  -2  -5  -7 24151.5 675.773  19
   2  -5   7 21577.8 681.326   4
  -2  -5  -7 20613.8 669.250  16
  -2  -5  -7 23615.4 742.565  15
  -2  -5  -6 27726.6 782.978  19
  -2  -5  -6 28389.8 785.585  21
  -2  -5  -6 25689.4 746.934  16
   2  -5   6 25986.8 846.739  18
  -2  -5  -6 27213.2 803.977  15
   2  -5   6 27099.4 794.620   4
  -2  -5  -6 27997.8 750.872   5
  -2  -5  -5 33568.3 872.569   5
   2  -5   5 33050.2 830.181   5
  -2  -5  -5 32741.8 908.722  21
  -2  -5  -5 33021.2 910.715  19
  -2  -5  -5 33655.0 868.029   3
   2  -5   5 32710.2 838.132  14
  -2  -5  -5 33254.2 897.690  15
   2  -5   5 35473.0 856.332  12
  -2  -5  -4 10828.9 373.962   6
   2  -5   4 10042.6 352.216   5
  -2  -5  -4 10719.7 374.602   5
  -2  -5  -4 10563.1 409.038  21
  -2  -5  -4 10144.6 401.527  19
  -2  -5  -4 11265.3 418.317  20
   2  -5   4 10605.0 341.372  22
  -2  -5  -4 10433.8 370.441   3
   2  -5   4 10693.0 434.295   1
   2  -5   4 10889.4 344.296  14
   2  -5   4 10779.9 328.196  13
   2  -5   4 11055.5 344.852  12
  -2  -5  -3 12155.9 402.077   6
   2  -5   3 12068.0 397.432   5
  -2  -5  -3 11315.9 395.425   5
   2  -5   3 12609.2 453.369   2
   2  -5   3 12436.5 451.780   1
  -2  -5  -3 11779.5 400.681   3
   2  -5   3 11611.9 356.898  22
  -2  -5  -3 11956.4 436.090  20
  -2  -5  -3 12259.1 438.367  19
   2  -5   3 12103.7 364.006  14
   2  -5   3 11806.1 347.254  13
   2  -5   3 11719.2 362.275  12
   2  -5   2 51237.1 1272.58   2
   2  -5   2 52007.9 1280.11   1
  -2  -5  -2 49616.0 1237.44   3
  -2  -5  -2 48925.0 1270.36  19
  -2  -5  -2 50070.7 1278.22  20
  -2  -5  -2 50679.1 1242.72   7
  -2  -5  -2 51338.9 1235.15   5
  -2  -5  -2 50243.9 1239.05   6
   2  -5   2 49747.6 1186.36  12
   2  -5   2 50898.7 1173.57  13
  -2  -5  -1 90721.4 2205.17   1
   2  -5   1 92236.9 2149.24   2
   2  -5   1 94200.4 2160.83   1
  -2  -5  -1 94101.9 2141.76   3
  -2  -5  -1 89141.2 2168.13  20
  -2  -5  -1 88823.4 2163.54  19
  -2   5   1 90111.8 2178.40   9
  -2  -5  -1 98645.0 2151.71   7
  -2  -5  -1 96797.0 2145.00   6
  -2  -5  -1 91510.1 2127.06   5
   2  -5   1 94919.2 2091.18  12
   2  -5   1 91836.8 2076.74  13
   2  -5   0 106994. 2397.66   2
   2  -5   0 108104. 2401.53   1
  -2  -5   0 103005. 2476.90   1
  -2  -5   0 102865. 2411.10  22
  -2  -5   0 100313. 2422.34  19
  -2  -5   0 102605. 2429.17  20
  -2   5   0 102628. 2431.73   9
  -2  -5   0 108972. 2409.48   7
  -2  -5   0 101887. 2381.82   5
  -2  -5   0 106474. 2402.10   6
  -2  -5   0 105072. 2401.54   3
   2  -5   0 109842. 2357.37  13
   2  -5  -1 92534.3 2138.21   1
  -2  -5   1 95617.2 2158.97   3
   2  -5  -1 96839.8 2141.76   2
  -2  -5   1 94278.7 2246.82   1
  -2  -5   1 90422.7 2187.09  20
  -2  -5   1 91180.1 2170.92  22
  -2  -5   1 88073.9 2178.15  19
  -2  -5   1 99153.1 2165.53   7
  -2   5  -1 92435.3 2182.07   9
  -2  -5   1 95130.7 2156.21   6
  -2  -5   1 90867.6 2136.20   5
   2   5   1 94251.4 2058.09  11
   2  -5  -1 94839.4 2122.90  13
  -2  -5   2 51735.7 1350.17   1
   2  -5  -2 51479.8 1206.01   2
  -2  -5   2 52168.9 1326.40   2
  -2  -5   2 50320.2 1240.03   3
  -2  -5   2 48241.7 1261.28  22
  -2  -5   2 49551.2 1279.01  20
  -2  -5   2 48757.6 1274.29  19
  -2  -5   2 51976.7 1248.01   7
  -2  -5   2 52496.9 1246.83   6
  -2  -5   2 50540.6 1225.28   5
   2   5   2 50088.1 1182.09  11
  -2  -5   3 12202.5 504.272   1
  -2  -5   3 11406.5 461.859   2
  -2  -5   3 11995.3 399.657   3
  -2  -5   3 11924.4 438.169  19
  -2  -5   3 11441.3 433.581  20
  -2  -5   3 13269.7 411.847   7
  -2  -5   3 12073.7 398.960   6
  -2  -5   3 11622.4 387.009   5
   2   5   3 11501.3 370.270  11
  -2  -5   4 10707.6 409.647  19
  -2  -5   4 10359.6 409.444  20
  -2  -5   4 10603.2 412.210  21
  -2  -5   4 11353.9 496.415   1
  -2  -5   4 10177.6 438.837   2
  -2  -5   4 10193.3 363.375   3
   2  -5  -4 10848.7 371.551  18
  -2  -5   4 10649.4 369.031   6
  -2  -5   5 33187.4 915.866  21
  -2  -5   5 33003.8 914.385  19
  -2  -5   5 32643.8 863.124   3
  -2  -5   5 34388.0 1057.23   1
  -2  -5   6 26803.2 771.255  19
  -2  -5   6 26438.6 767.527  21
  -2  -5   6 28361.2 952.419   1
  -2  -5   6 27468.0 852.930   2
   2  -5  -6 26122.1 777.315   4
  -2  -5   7 21008.3 726.497   2
  -2  -5   7 20910.9 630.909  19
  -2  -5   8 2372.54 303.372   1
  -2  -5   8 1993.57 229.862   2
  -2   5  -8 2156.18 202.150  16
  -2  -5   9 1272.24 199.990   2
  -2  -5   9 1244.13 284.480   1
  -2   5  -9 1350.83 174.048  16
  -2  -5  10 9708.49 488.558   2
  -2   5 -10 10427.1 476.820  16
   2   5  11 2800.64 263.884  11
  -2   5 -11 3305.19 278.714  16
  -2  -5  12 7989.95 579.840   1
   2   5  12 7159.10 427.951  11
  -2   5 -12 7945.64 433.583  16
  -2  -5  13-40.3112 233.849   1
   2   5  13 170.322 139.443  11
  -2   5 -13 247.195 152.376  16
  -2  -5  14 17219.0 880.339   1
   2   5  14 17838.3 725.676  11
   2  -5 -14 17290.5 739.654  15
  -2  -5  15 263.005 228.322   1
  -2   5 -15 40.8435 112.534  16
   2  -5 -15-24.8877 135.276  15
  -2  -5  16 398.943 219.255   1
   2   5  16 83.5577 126.950  11
   2  -5 -16-22.2100 131.941  15
  -2  -5  17 1393.93 247.580   1
   2  -5 -17 1715.88 200.818  15
   2   5  17 1757.10 194.172  11
   2   5  18 729.697 127.517  11
   2  -5 -18 1159.02 144.912  15
  -2  -5  18 922.843 188.114   1
   2   5  19 1118.76 114.851  11
  -2  -5  19 982.172 118.369  22
   2  -6  18 211.682 108.810   1
  -2   6  18 212.907 94.3470  11
   2  -6  17 1077.09 200.088   1
   2  -6  17 926.110 159.648   2
   2  -6  16 189.855 170.273   1
   2  -6  16 45.6977 154.948   2
  -2   6  16 366.767 143.037  10
   2  -6  15 791.109 218.820   2
  -2   6  15 714.624 181.535  10
  -2   6  14 75.7926 139.231  10
   2  -6  14 233.541 195.881   1
  -2  -6 -14 76.1735 132.152  15
  -2   6  13 6969.64 453.772  10
   2  -6  13 8116.02 538.062   1
   2  -6  13 6792.78 504.763   2
  -2  -6 -13 8456.71 483.298  15
  -2   6  12 1044.41 219.270   8
  -2   6  12 1198.63 209.727  10
   2  -6  12 1302.22 264.774   2
  -2  -6 -12 913.992 197.835  15
  -2   6  11 632.467 178.239  10
  -2   6  11 782.422 182.181   8
  -2  -6 -11 792.024 184.223  15
   2  -6  11 878.994 236.766   2
   2  -6  10 7006.90 402.726  18
  -2   6  10 7131.72 435.346  10
  -2   6  10 7604.76 455.375   8
   2  -6   9 8652.60 520.020   2
   2  -6   9 9310.46 461.837  18
  -2   6   9 8992.05 474.585   8
  -2   6   9 8089.89 467.080  10
   2  -6   8 7175.85 443.735   1
   2  -6   8 7732.45 454.539   2
   2  -6   8 7380.61 409.983  18
  -2   6   8 6449.30 392.694   8
   2  -6   7 12858.2 580.110   1
   2  -6   7 12321.5 573.489   2
   2  -6   7 11853.7 478.261   4
   2  -6   7 12349.7 542.005  18
  -2  -6  -6 8632.04 346.769   3
   2  -6   6 8731.39 443.144   2
   2  -6   6 7955.28 380.816   4
  -2  -6  -6 7948.27 359.920  19
   2  -6   6 8445.57 431.343  18
  -2  -6  -5 21972.5 634.851   3
   2  -6   5 22159.0 750.125   1
   2  -6   5 21478.1 733.542   2
   2  -6   5 19891.3 676.312   4
  -2  -6  -5 20039.2 630.260   5
   2  -6   5 19186.6 713.540  18
  -2  -6  -5 19656.7 656.649  19
  -2  -6  -4 1574.13 150.791   3
   2  -6   4 1991.44 203.991   2
   2  -6   4 1357.12 184.985   1
  -2  -6  -4 1451.82 165.057  19
   2  -6   4 1654.47 195.635  18
   2  -6   4 1797.67 190.364   4
   2  -6   4 1703.15 142.695   5
  -2  -6  -4 1512.59 147.805   5
   2  -6   3 3689.97 253.342   1
  -2  -6  -3 3366.61 211.631   3
  -2  -6  -3 3660.53 242.298  19
   2  -6   3 3378.76 177.874  22
  -2  -6  -3 3817.42 222.772   7
   2  -6   3 3087.29 246.195  18
   2  -6   3 3585.07 246.975   4
   2  -6   3 3660.62 217.432   5
  -2  -6  -3 3851.69 221.455   5
   2  -6   2 97883.5 2277.08   1
  -2  -6  -2 100132. 2238.82   3
  -2  -6  -2 97765.0 2278.43  20
  -2  -6  -2 95169.3 2267.61  19
  -2   6   2 89514.8 2248.88   9
  -2  -6  -2 89038.2 2218.36   7
   2  -6   2 94900.3 2310.96  18
  -2  -6  -2 99011.4 2235.71   6
  -2  -6  -2 96818.1 2221.23   5
   2  -6   2 92689.2 2236.59   5
  -2  -6  -1 59560.2 1544.58   1
   2  -6   1 57571.9 1473.53   2
   2  -6   1 60410.2 1489.58   1
  -2  -6  -1 57280.0 1447.91   5
  -2  -6  -1 60943.2 1469.49   6
  -2  -6  -1 61788.1 1474.08   3
   2  -6   1 60334.4 1387.74  13
  -2  -6  -1 57306.1 1487.65  19
  -2  -6  -1 57736.0 1494.56  20
   2  -6   0 13096.0 449.312   2
  -2  -6   0 12745.4 515.574   1
   2  -6   0 12905.5 455.148   1
  -2  -6   0 12501.2 444.664   6
  -2  -6   0 12083.0 428.944   5
  -2  -6   0 12955.0 450.251   3
   2  -6   0 12776.8 395.784  13
  -2  -6   0 12314.1 467.000  19
  -2  -6   0 10965.3 451.319  20
  -2  -6   1 56190.9 1473.51  20
  -2  -6   1 56747.9 1469.19  19
   2  -6  -1 61275.8 1443.43   1
   2  -6  -1 58421.9 1429.56   2
  -2  -6   1 58301.5 1543.30   1
  -2  -6   1 60156.7 1447.65   6
  -2  -6   1 56308.1 1420.30   5
  -2  -6   1 58849.0 1445.54   3
  -2  -6   2 97431.9 2294.54  20
  -2  -6   2 96999.7 2288.97  19
   2  -6  -2 90390.3 2265.21  18
  -2  -6   2 94240.4 2239.73   7
  -2  -6   2 93421.6 2366.96   1
   2  -6  -2 96893.0 2209.82   2
  -2  -6   2 100868. 2251.88   3
  -2  -6   2 96821.2 2240.84   6
  -2  -6   3 3414.01 231.949  19
   2  -6  -3 3816.91 231.739  18
  -2   6  -3 3529.46 233.822   9
  -2  -6   3 3949.51 223.130   7
  -2  -6   3 3809.99 295.715   1
  -2  -6   3 3753.60 274.946   2
  -2  -6   3 3688.18 214.540   3
   2  -6  -3 3402.28 250.126   4
  -2  -6   4 1691.84 173.335  19
   2  -6  -4 1763.48 154.401  18
  -2  -6   4 1688.52 208.199   2
  -2  -6   4 1792.41 153.948   3
  -2  -6   4 1743.10 228.635   1
   2  -6  -4 1724.74 180.154   4
  -2  -6   5 20319.7 658.553  19
  -2  -6   5 18968.4 709.253   2
   2  -6  -5 18647.5 660.716   4
  -2  -6   6 8291.59 367.103  19
   2  -6  -6 8182.68 381.382   4
  -2  -6   6 8174.98 433.584   2
  -2  -6   6 8893.44 340.876   3
  -2   6  -7 11657.5 472.926  16
   2  -6  -7 11940.2 465.929   4
  -2  -6   7 12069.0 640.333   1
  -2  -6   7 12592.9 556.277   2
  -2  -6   8 7492.98 518.576   1
  -2  -6   8 7340.80 431.677   2
  -2   6  -8 7333.60 367.437  16
  -2  -6   9 8468.89 591.711   1
  -2  -6   9 8463.64 465.317   2
  -2   6  -9 8294.16 408.593  16
  -2  -6  10 8900.91 604.441   1
  -2  -6  10 7385.25 442.302   2
  -2   6 -10 8004.72 409.899  16
  -2  -6  11 357.627 254.970   1
   2   6  11 948.526 179.350  11
  -2   6 -11 655.514 153.414  16
  -2  -6  12 861.959 284.123   1
   2   6  12 1290.82 204.137  11
  -2   6 -12 1049.48 178.363  16
  -2  -6  13 6750.83 562.002   1
   2   6  13 7834.93 447.201  11
   2  -6 -13 8247.49 468.897  15
  -2  -6  14 277.708 235.710   1
   2   6  14 328.671 154.894  11
   2  -6 -14 119.856 132.167  15
   2   6  15 1058.82 181.850  11
  -2  -6  16 61.9975 188.458   1
   2   6  16 358.249 138.876  11
   2  -6 -16 277.125 126.478  15
  -2  -6  17 724.969 203.693   1
   2   6  17 822.523 146.325  11
  -2  -6  18 82.8703 122.031   1
  -2  -6  18 136.436 92.7261  22
   2   6  18 256.427 89.2731  11
  -2   7  18 1521.79 137.207  11
   2  -7  18 1062.51 125.526   1
   2  -7  17 721.294 153.034   1
   2  -7  17 587.396 130.492   2
   2  -7  16 398.235 168.683   1
   2  -7  16 464.615 160.837   2
  -2   7  15 462.337 141.663  10
   2  -7  15 758.808 208.715   1
   2  -7  15 534.445 193.238   2
  -2   7  14 775.754 176.091  10
   2  -7  14 413.320 202.338   2
  -2   7  13 652.004 180.696  10
   2  -7  13 448.832 199.452   1
   2  -7  12 6037.28 454.095   1
   2  -7  12 5190.44 437.181   2
  -2   7  11 5385.59 385.124  10
  -2   7  11 5944.00 405.179   8
   2  -7  11 5837.43 456.945   2
   2  -7  11 5848.47 446.864   1
  -2   7  10 2601.41 283.872  10
  -2   7  10 2434.67 270.090   8
   2  -7  10 2720.84 323.997   1
   2  -7  10 2826.53 339.942   2
   2  -7   9 8122.50 447.111  18
   2  -7   9 7210.72 478.717   1
   2  -7   9 7904.47 513.421   2
  -2   7   9 7079.65 441.151  10
  -2   7   9 7109.31 438.510   8
   2  -7   8 996.244 198.114  18
   2  -7   8 1305.65 249.836   1
   2  -7   8 980.199 237.604   2
  -2   7   8 980.640 181.922   8
   2  -7   7 129.412 153.760   1
   2  -7   7-25.0882 152.469   2
  -2   7   7 63.7529 129.152   8
   2  -7   7 91.9074 139.639  18
   2  -7   7 124.571 101.975   4
   2  -7   6 13362.5 617.068   1
   2  -7   6 13415.4 604.485   2
  -2  -7  -6 13802.0 496.775   3
   2  -7   6 13618.0 553.289   4
  -2  -7  -6 12877.0 493.644   5
  -2  -7  -6 14363.4 533.987  21
   2  -7   6 12515.4 585.421  18
   2  -7   5 14491.8 610.849   2
   2  -7   5 13249.0 561.559   4
  -2  -7  -5 14393.3 519.828   5
  -2  -7  -5 14341.3 543.557  21
   2  -7   5 13217.2 593.468  18
  -2  -7  -5 14085.0 542.873  19
   2  -7   4 14275.9 580.694   2
   2  -7   4 14451.4 590.883   1
   2  -7   4 13165.3 553.326   4
  -2  -7  -4 13753.6 505.084   5
  -2  -7  -4 14956.8 519.913   6
  -2  -7  -4 13122.5 527.573  21
  -2  -7  -4 13950.4 535.789  19
   2  -7   4 13654.2 584.464  18
   2  -7   3 161.311 133.970   1
   2  -7   3 159.031 125.105   2
  -2  -7  -3 159.792 100.394  19
  -2  -7  -3 143.387 112.816  21
   2  -7   3 335.299 131.378  18
  -2  -7  -3 319.169 107.851   5
  -2  -7  -3 270.117 109.528   6
   2  -7   3 274.859 137.962   4
  -2  -7  -3 165.331 117.835   7
  -2  -7  -2 89193.7 2240.37  21
  -2  -7  -2 92375.2 2257.06  19
   2  -7   2 93226.7 2311.82  18
  -2  -7  -2 95397.1 2227.02   7
   2  -7   2 93712.7 2259.54   2
   2  -7   2 93017.1 2268.01   1
   2  -7   2 90596.3 2292.29   4
  -2  -7  -2 93205.9 2214.64   6
  -2  -7  -2 91975.0 2204.03   5
  -2  -7  -1 8556.50 389.719  21
   2  -7   1 8297.40 413.768  18
  -2  -7  -1 8186.27 382.526  19
  -2   7   1 7803.41 366.163   9
  -2  -7  -1 8697.87 375.538   7
   2  -7   1 8529.32 383.467   2
   2  -7   1 7358.73 367.949   1
  -2  -7  -1 8710.88 372.010   6
   2  -7   1 7469.14 400.481   4
  -2  -7  -1 8325.05 357.224   5
   2  -7   0 9762.67 451.818  18
  -2  -7   0 9265.78 418.897  21
  -2  -7   0 9950.25 429.965  19
  -2  -7   0 11034.5 428.327   7
  -2   7   0 9974.61 424.799   9
   2  -7   0 10615.0 425.489   1
  -2  -7   0 10213.4 416.906   6
   2  -7   0 10128.4 467.061   4
  -2  -7   0 10298.7 404.755   5
  -2  -7   1 8188.82 372.829  22
  -2  -7   1 7973.77 380.086  21
  -2  -7   1 7815.01 378.244  19
   2  -7  -1 8406.17 399.638  18
  -2  -7   1 8858.74 377.990   7
  -2   7  -1 8546.63 381.579   9
   2  -7  -1 8342.81 369.746   1
  -2  -7   1 8523.74 370.972   6
   2  -7  -1 7928.69 413.471   4
  -2  -7   1 8239.60 351.235   5
  -2  -7   2 91107.7 2271.59  22
   2  -7  -2 94856.0 2303.23  18
  -2  -7   2 92564.8 2294.85  21
  -2  -7   2 96551.0 2307.19  19
  -2   7  -2 93135.0 2268.74   9
  -2  -7   2 98974.5 2267.94   7
  -2  -7   2 95818.1 2258.00   6
   2  -7  -2 89342.2 2333.17   4
  -2  -7   2 99290.8 2243.45   5
  -2  -7   3 177.416 110.434  19
  -2  -7   3 128.664 105.192  21
  -2  -7   3 187.238 108.697  22
  -2   7  -3 396.565 120.599   9
   2  -7  -3 261.133 98.4858  18
   2  -7  -3 222.734 122.522   4
  -2  -7   3 296.812 109.791   6
  -2  -7   3 245.543 98.9358   5
  -2  -7   3 342.186 111.965   7
  -2  -7   4 14281.2 543.659  21
  -2  -7   4 14054.2 546.926  22
  -2  -7   4 13215.7 531.409  19
  -2   7  -4 13272.3 520.826   9
  -2  -7   4 13968.8 494.446   6
   2  -7  -4 13579.8 557.098   4
  -2  -7   4 13956.1 477.476   5
  -2  -7   4 14183.2 642.737   1
  -2  -7   4 13797.2 595.861   2
  -2  -7   5 13797.3 560.291  22
  -2  -7   5 15049.5 548.978  21
  -2  -7   5 12511.0 517.301  19
  -2   7  -5 14598.0 554.780   9
  -2  -7   5 14844.4 501.744   6
   2  -7  -5 13459.7 550.902   4
  -2  -7   5 13143.6 485.376   3
  -2  -7   5 14091.6 675.605   1
  -2  -7   5 12727.5 589.530   2
   2  -7  -6 12991.9 533.088   4
  -2  -7   6 14045.8 694.027   1
  -2  -7   6 12886.5 597.175   2
  -2  -7   6 13125.6 474.159   3
  -2  -7   6 12486.2 507.848  21
  -2  -7   6 14886.6 591.249  22
  -2  -7   7 95.3285 151.200   2
  -2  -7   7 334.111 226.545   1
   2  -7  -7 271.214 113.980   4
  -2  -7   8 1086.24 234.344   2
  -2  -7   8 762.505 269.982   1
   2   7   9 7498.69 402.798  11
  -2  -7   9 8784.52 622.499   1
  -2  -7   9 8438.12 497.059   2
   2   7  10 2730.96 255.226  11
  -2  -7  10 2615.87 292.165   2
  -2  -7  10 2961.42 403.335   1
   2   7  11 6210.51 386.876  11
  -2  -7  11 6476.59 549.389   1
  -2  -7  11 5876.02 398.938   2
   2   7  12 6242.34 391.399  11
  -2  -7  12 5333.25 507.229   1
   2   7  13 551.111 151.908  11
  -2  -7  13 613.018 279.761   1
   2   7  14 1082.74 177.866  11
  -2  -7  14 878.360 273.258   1
   2   7  15 348.161 132.649  11
  -2  -7  15 828.016 234.539   1
  -2  -7  16 171.779 133.005  22
  -2  -7  16 379.647 196.656   1
   2   7  16 485.634 129.712  11
  -2  -7  17 596.350 169.670   1
  -2  -7  17 763.213 130.907  22
   2   7  17 827.884 125.654  11
   2   7  18 1291.16 114.764  11
  -2  -7  18 1586.66 131.495  22
  -2   8  17 2819.54 187.496  11
   2  -8  17 2425.67 186.691   1
   2  -8  16 693.982 154.262   2
   2  -8  16 890.205 174.173   1
   2  -8  15 888.997 199.475   1
   2  -8  15 682.676 185.720   2
  -2   8  15 765.408 148.558  10
   2  -8  14 324.495 169.847   1
   2  -8  14 350.893 191.089   2
  -2   8  14 294.629 138.951  10
   2  -8  13 1289.45 265.355   2
  -2   8  13 1370.21 211.582  10
   2  -8  12 2192.22 293.066   1
  -2   8  12 2250.20 261.492  10
   2  -8  11 2293.75 302.625   1
   2  -8  11 2470.48 318.314   2
  -2   8  11 2457.97 270.469   8
  -2   8  11 2343.51 267.700  10
   2  -8  10 4498.84 394.603   1
   2  -8  10 4254.50 392.266   2
  -2   8  10 3297.10 316.245  10
  -2   8  10 4237.44 340.888   8
   2  -8   9 8562.55 529.047   1
   2  -8   9 8729.58 541.458   2
  -2   8   9 8285.36 480.285  10
  -2   8   9 7974.24 464.050   8
   2  -8   8 11680.5 617.944   1
   2  -8   8 11412.0 609.371   2
   2  -8   8 10583.9 552.641  18
  -2   8   8 11284.9 561.791  10
  -2   8   8 10649.6 538.904   8
   2  -8   7 2926.38 293.949  18
  -2   8   7 3148.92 283.665   8
   2  -8   7 3298.38 337.718   2
   2  -8   7 3084.15 332.933   1
  -2  -8  -7 3083.60 235.400   5
   2  -8   7 3269.44 275.570   4
   2  -8   7 3238.56 275.267   3
   2  -8   6 6687.29 429.532  18
  -2  -8  -6 6146.63 329.880   3
   2  -8   6 5928.72 423.827   2
   2  -8   6 5607.94 412.448   1
  -2  -8  -6 5354.20 316.571   5
   2  -8   6 6221.78 378.029   4
   2  -8   6 5674.06 369.935   3
  -2   8   6 6151.58 386.858   8
   2  -8   5 1119.97 225.713   1
  -2  -8  -5 1331.37 174.128   3
   2  -8   5 1163.50 235.773   2
   2  -8   5 1240.25 223.885  18
  -2  -8  -5 1190.53 165.842   5
  -2  -8  -5 1002.23 164.273   6
   2  -8   5 1259.52 200.239   4
   2  -8   4 8291.98 464.752  18
  -2  -8  -4 8925.34 427.643  21
   2  -8   4 8284.55 463.900   2
   2  -8   4 8611.61 467.272   1
  -2  -8  -4 8001.21 391.897   3
  -2  -8  -4 8856.48 403.974   6
   2  -8   4 8248.01 377.603   5
   2  -8   4 8273.88 450.263   4
  -2  -8  -4 7514.22 378.055   5
   2  -8   3 4350.66 340.754  18
  -2  -8  -3 5011.50 314.003  21
  -2  -8  -3 4218.14 278.806   7
   2  -8   3 3803.97 307.912   2
   2  -8   3 4032.43 313.732   1
  -2  -8  -3 4264.55 280.108   3
  -2  -8  -3 3827.23 270.722   6
   2  -8   3 3868.51 261.814   5
   2  -8   3 3936.87 314.282   4
  -2  -8  -3 4078.63 269.018   5
   2  -8   2 34551.6 1097.71  18
  -2  -8  -2 32860.9 1018.59  19
  -2  -8  -2 34509.3 1033.07  21
  -2  -8  -2 34106.3 1006.56   7
   2  -8   2 36048.4 1055.39   2
  -2  -8  -2 34289.1 1002.89   3
   2  -8   2 34974.5 1022.41   5
   2  -8   2 34540.1 1091.20   4
  -2  -8  -2 34629.5 995.395   5
  -2  -8  -2 34962.0 1006.70   6
  -2  -8  -1 7566.81 397.975  19
   2  -8   1 7711.75 434.546  18
  -2  -8  -1 8133.62 411.640  21
  -2  -8  -1 8771.16 407.002   7
  -2  -8  -1 9188.59 471.528   1
   2  -8   1 7435.01 394.769   2
  -2  -8  -1 8954.29 401.864   3
  -2  -8  -1 9192.07 409.178   6
   2  -8   1 9044.69 427.689   5
   2  -8   1 8309.64 455.428   4
  -2  -8  -1 8123.28 381.597   5
   2  -8   0 94.3505 114.857   2
  -2  -8   0 93.2563 116.966   3
  -2  -8   0 66.0576 143.847   1
  -2  -8   0 17.1937 111.241  19
  -2  -8   0 85.7426 116.260  21
   2  -8   0 81.2092 117.773  18
   2  -8   0 43.3923 143.093   4
  -2  -8   0 117.152 101.907   5
  -2  -8   0 139.216 118.082   6
   2  -8   0 37.5457 123.815   5
  -2  -8   0-15.8378 113.887   7
  -2  -8   1 7925.19 405.513  19
  -2  -8   1 8199.05 411.004  21
   2  -8  -1 8939.80 441.988  18
  -2  -8   1 8837.67 406.773   7
   2  -8  -1 8599.37 443.408   5
   2  -8  -1 8509.76 457.947   4
  -2  -8   1 8619.87 398.959   6
  -2  -8   1 9052.26 390.015   5
   2  -8  -1 8424.77 382.518   2
  -2  -8   1 8074.68 387.587   3
  -2  -8   1 8172.66 468.538   1
  -2  -8   2 32568.9 1006.52  22
  -2  -8   2 33419.2 1022.23  19
   2  -8  -2 35831.6 1040.01  18
  -2  -8   2 35452.2 1037.03  21
  -2  -8   2 34989.6 1002.62   7
  -2  -8   2 35986.3 1003.21   6
   2  -8  -2 33642.0 1082.04   4
  -2  -8   2 33802.3 975.954   5
  -2  -8   2 33967.4 993.855   3
  -2  -8   2 34245.6 1125.56   1
  -2  -8   3 4309.52 295.400  22
   2  -8  -3 4293.88 273.445  18
  -2  -8   3 4502.18 306.266  21
  -2  -8   3 4290.00 273.319   7
  -2  -8   3 4378.36 276.590   6
   2  -8  -3 3750.95 304.400   4
  -2  -8   3 3867.00 248.826   5
  -2  -8   3 4039.01 347.977   1
  -2  -8   3 4164.17 270.956   3
  -2  -8   4 8608.14 389.260   6
   2  -8  -4 9107.53 467.437   4
  -2  -8   4 8292.39 369.809   5
  -2  -8   4 8376.97 518.125   1
  -2  -8   4 8421.32 386.309   3
  -2  -8   4 9449.03 442.113  21
  -2  -8   4 8057.85 420.148  22
  -2  -8   5 1418.50 168.509   6
   2  -8  -5 1144.66 196.270   4
  -2  -8   5 852.689 219.152   2
  -2  -8   5 1015.81 147.336   3
  -2  -8   5 1108.15 250.497   1
  -2  -8   5 1015.24 170.480  21
  -2  -8   5 1102.78 196.296  22
   2  -8  -6 5779.51 359.913   4
   2  -8  -6 6140.10 365.588   3
  -2  -8   6 6155.54 314.162   3
  -2  -8   6 5957.89 485.363   1
  -2  -8   6 6554.76 441.153   2
  -2  -8   6 5605.84 376.918  22
   2  -8  -7 2916.01 248.124   4
   2  -8  -7 3399.89 261.498   3
  -2  -8   7 3725.90 424.238   1
  -2  -8   7 3138.67 330.586   2
  -2  -8   7 3614.97 313.874  22
  -2  -8   8 10489.7 669.297   1
  -2  -8   8 11848.6 606.702   2
  -2  -8   8 11924.4 575.324  22
  -2  -8   9 9139.56 639.451   1
  -2  -8   9 8113.46 494.619   2
   2   8   9 7916.74 407.539  11
  -2  -8   9 8144.32 479.211  22
  -2  -8  10 4158.63 466.768   1
  -2  -8  10 4471.03 372.641   2
   2   8  10 4780.66 318.444  11
  -2  -8  10 4553.64 363.783  22
  -2  -8  11 3025.80 301.550   2
  -2  -8  11 2750.78 403.792   1
   2   8  11 2544.65 246.893  11
  -2  -8  11 2823.52 298.061  22
  -2  -8  12 1952.67 350.225   1
   2  -8 -12 2164.08 228.770   5
   2   8  12 1853.75 222.377  11
  -2  -8  12 2031.00 253.965  22
  -2  -8  13 1659.10 238.748  22
   2   8  13 1220.44 191.516  11
  -2  -8  13 1417.39 307.890   1
  -2  -8  14 348.007 148.712  22
   2   8  14 170.565 114.009  11
  -2  -8  14 411.029 232.262   1
  -2  -8  15 745.642 167.586  22
  -2  -8  15 740.970 228.620   1
   2   8  15 845.618 142.287  11
  -2  -8  16 393.574 184.140   1
  -2  -8  16 543.346 125.974  22
   2   8  16 763.618 120.509  11
  -2  -8  17 2949.21 182.813  22
  -2  -8  17 3225.67 236.553   1
  -2   9  16-21.8759 77.3947  11
   2  -9  16-23.6960 82.4474   2
   2  -9  16-90.9231 81.7262   1
   2  -9  15 1023.04 163.730   1
   2  -9  15 882.257 168.856   2
   2  -9  14 1763.52 239.668   2
   2  -9  14 1742.49 234.047   1
  -2   9  14 1307.98 174.809  10
   2  -9  13 1096.58 211.972   1
   2  -9  13 1191.47 236.532   2
  -2   9  13 1160.43 173.744  10
   2  -9  12 7833.07 515.383   2
  -2   9  12 8184.61 457.680  10
   2  -9  11 4999.70 392.757   1
  -2   9  11 5317.17 377.708  10
   2  -9  10 409.311 174.020   1
   2  -9  10 713.050 216.038   2
  -2   9  10 586.437 162.056  10
  -2   9  10 445.108 166.492   8
   2  -9   9 9844.85 586.472   2
   2  -9   9 9718.65 560.955   1
  -2   9   9 9648.27 509.607   8
   2  -9   8 8278.69 527.601   2
   2  -9   8 8063.89 507.384   1
  -2   9   8 7571.39 461.386  10
  -2   9   8 8474.19 474.098   8
   2  -9   7 3076.38 309.062  18
  -2   9   7 3332.55 307.001  10
  -2   9   7 2770.95 280.247   8
   2  -9   7 2562.27 317.632   1
   2  -9   7 3033.33 332.821   2
   2  -9   7 3341.32 277.012   3
  -2  -9  -7 3164.47 249.560   5
   2  -9   7 2881.69 257.932   4
   2  -9   6 4679.74 372.195  18
  -2   9   6 5254.04 357.506   8
   2  -9   6 4261.88 333.028   3
  -2  -9  -6 4542.09 305.112   5
   2  -9   6 4934.84 351.075   4
  -2  -9  -6 5207.09 313.353   3
   2  -9   6 5071.51 400.993   2
   2  -9   6 4605.57 391.888   1
   2  -9   5 3158.93 312.724  18
  -2  -9  -5 3003.71 245.402   5
   2  -9   5 2571.99 280.118   4
   2  -9   5 2982.57 294.638   3
   2  -9   5 3052.90 322.745   1
  -2  -9  -5 3635.07 269.207   3
   2  -9   5 2802.43 316.080   2
   2  -9   4 6786.16 434.842  18
  -2  -9  -4 6878.50 367.183   6
   2  -9   4 6205.39 338.360   5
  -2  -9  -4 5955.87 348.651   5
   2  -9   4 6117.71 416.480   4
   2  -9   4 6656.11 424.707   3
  -2  -9  -4 6260.52 355.784   3
   2  -9   4 6839.26 436.768   2
   2  -9   4 6601.34 427.671   1
   2  -9   3 3748.69 332.587  18
  -2  -9  -3 3778.97 280.860   3
   2  -9   3 3590.66 311.975   2
   2  -9   3 3553.26 312.972   1
  -2  -9  -3 3739.68 282.268   6
   2  -9   3 3902.92 273.963   5
  -2  -9  -3 3421.54 273.731   5
   2  -9   3 4301.31 351.500   4
   2  -9   2 4433.58 346.154  18
  -2  -9  -2 4016.77 297.978   7
   2  -9   2 3853.53 303.649   2
  -2  -9  -2 4490.85 305.449   3
   2  -9   2 4095.05 321.919   1
  -2  -9  -2 4533.88 306.334   6
   2  -9   2 4261.84 294.593   5
   2  -9   2 4061.73 342.019   4
  -2  -9  -2 4031.05 285.737   5
   2  -9   1 685.027 168.170   2
   2  -9   1 761.294 165.404   1
  -2  -9  -1 1087.54 174.204   3
  -2  -9  -1 960.346 176.753  21
   2  -9   1 964.303 195.008  18
  -2  -9  -1 960.826 175.350   6
   2  -9   1 733.784 200.700   4
  -2  -9  -1 1126.80 179.064   7
  -2  -9  -1 681.935 153.252   5
   2  -9   1 1031.31 186.854   5
   2  -9   0 12480.2 579.790  18
  -2  -9   0 13102.7 560.302  21
  -2  -9   0 13523.1 559.174   7
  -2  -9   0 13937.2 639.222   1
   2  -9   0 12779.0 534.575   2
  -2  -9   0 13001.1 542.513   3
   2  -9   0 13903.9 593.450   5
  -2  -9   0 13240.2 547.364   6
   2  -9   0 12352.4 608.174   4
  -2  -9   0 13760.7 539.190   5
  -2  -9   1 539.423 204.951   1
  -2  -9   1 932.932 175.570   3
  -2  -9   1 924.715 174.616  21
   2  -9  -1 1103.95 177.146  18
  -2  -9   1 827.454 157.921   5
  -2  -9   1 562.151 152.835   6
   2  -9  -1 687.092 195.050   4
   2  -9  -1 813.242 183.887   5
  -2  -9   1 1130.36 177.442   7
  -2  -9   2 4400.54 314.401  21
   2  -9  -2 4185.02 300.509  18
  -2  -9   2 4302.78 301.480   7
  -2  -9   2 4346.32 300.818   6
   2  -9  -2 4852.86 366.708   4
  -2  -9   2 4341.97 284.571   5
   2  -9  -2 4124.87 335.855   5
  -2  -9   2 4773.93 396.894   1
  -2  -9   2 4096.33 293.300   3
  -2  -9   3 3282.83 256.301   6
   2  -9  -3 2995.88 301.606   4
  -2  -9   3 3361.98 241.891   5
   2  -9  -3 3456.94 315.219   5
  -2  -9   3 3584.66 357.638   1
  -2  -9   3 3660.65 267.166   3
  -2  -9   3 3494.15 280.537  22
   2  -9  -4 5309.12 396.776   5
  -2  -9   4 6568.17 351.236   6
   2  -9  -4 5859.77 405.751   4
   2  -9  -4 6194.89 407.367   3
  -2  -9   4 7021.82 343.406   5
  -2  -9   4 6171.60 466.293   1
  -2  -9   4 6643.76 352.273   3
  -2  -9   4 5700.88 375.066  22
  -2  -9   5 3053.63 244.370   6
   2  -9  -5 3329.27 324.870   5
   2  -9  -5 3214.02 293.260   4
   2  -9  -5 2895.79 284.853   3
  -2  -9   5 3051.64 238.403   3
  -2  -9   5 3285.14 382.477   1
  -2  -9   5 3450.88 292.176  22
   2  -9  -6 4422.99 328.065   3
   2  -9  -6 4945.63 344.222   4
  -2  -9   6 5362.52 308.675   3
  -2  -9   6 4446.55 441.877   1
  -2  -9   6 4939.48 360.230  22
   2  -9  -7 2677.95 240.906   3
  -2  -9   7 3084.47 419.446   1
  -2  -9   7 2738.52 278.338  22
   2  -9  -8 8150.52 480.237   5
  -2  -9   8 7967.21 599.644   1
  -2  -9   8 9207.50 500.212  22
   2  -9  -9 9408.84 512.717   5
  -2  -9   9 8992.14 636.809   1
  -2  -9   9 10087.7 531.080  22
   2  -9 -10 482.542 153.532   5
  -2  -9  10 648.327 257.269   1
  -2  -9  10 767.395 179.951  22
  -2  -9  11 6147.15 536.879   1
   2  -9 -12 8462.05 419.590   5
  -2  -9  12 9072.91 489.600  22
  -2  -9  13 1253.88 201.392  22
  -2  -9  13 1697.57 297.731   1
  -2  -9  14 1825.53 207.858  22
  -2  -9  14 1538.33 278.536   1
   2   9  14 2181.83 191.971  11
  -2  -9  15 537.180 184.057   1
  -2  -9  15 646.725 134.803  22
   2   9  15 610.820 106.224  11
  -2  -9  16 71.9132 70.8928  22
  -2  -9  16 77.9711 117.354   1
   2 -10  15 129.228 79.5636   1
   2 -10  15 195.556 93.9764   2
  -2  10  15 58.4937 62.4898  11
   2 -10  14 105.089 120.835   2
   2 -10  14-45.5517 106.545   1
  -2  10  13 1301.37 165.677  10
   2 -10  13 1350.36 219.499   2
   2 -10  13 1198.00 184.286   1
  -2  10  12 479.750 140.514  10
   2 -10  12 463.657 192.683   2
   2 -10  12 479.274 160.641   1
  -2  10  11 520.469 142.079  10
   2 -10  11 620.595 215.595   2
   2 -10  11 455.799 154.049   1
  -2  10  10 92.0574 119.787  10
   2 -10  10 118.508 176.007   2
   2 -10  10 128.901 149.556   1
  -2  10   9 1000.62 193.205  10
   2 -10   9 1214.37 219.866   1
   2 -10   8 3602.20 357.994   2
   2 -10   8 3070.20 318.391   1
   2 -10   7 1304.86 187.282   7
  -2 -10  -7 1165.45 161.852   5
   2 -10   7 1190.25 230.080   2
   2 -10   7 1348.64 192.202   3
   2 -10   7 849.179 205.046   1
   2 -10   6 2931.06 280.140   3
   2 -10   6 2889.08 275.337   4
  -2 -10  -6 2802.69 239.306   5
   2 -10   6 2199.16 276.328   1
   2 -10   6 2769.21 305.663   2
   2 -10   5 6493.02 426.050   3
  -2 -10  -5 6337.04 363.720   5
   2 -10   5 6523.02 424.459   4
  -2 -10  -5 7176.78 386.433   3
   2 -10   5 6388.00 443.968   2
   2 -10   5 7150.96 468.383   1
   2 -10   4 8221.92 493.163   3
  -2 -10  -4 9213.46 450.593   6
   2 -10   4 8541.30 410.088   5
  -2 -10  -4 8524.54 434.100   5
   2 -10   4 9140.32 510.680   4
  -2 -10  -4 9640.71 455.577   3
   2 -10   4 8507.24 494.022   2
   2 -10   4 9048.13 512.519   1
   2 -10   3 16010.6 710.230   3
  -2 -10  -3 16424.3 632.199   6
   2 -10   3 14868.3 604.767   5
  -2 -10  -3 15203.8 614.199   5
   2 -10   3 16300.1 724.044   4
  -2 -10  -3 17424.4 646.318   3
   2 -10   3 17187.8 704.048   1
   2 -10   3 15877.1 681.033   2
   2 -10   2 485.545 149.403   5
  -2 -10  -2 588.293 152.332   5
   2 -10   2 588.879 185.349   4
  -2 -10  -2 739.116 167.614   6
   2 -10   2 572.506 215.654   3
   2 -10   2 509.184 167.048   2
  -2 -10  -2 676.099 178.885   3
   2 -10   2 574.654 169.618   1
  -2 -10  -1 3720.60 292.361   6
   2 -10   1 3503.70 295.593   5
  -2 -10  -1 3771.88 290.186   5
   2 -10   1 4061.39 355.660   4
   2 -10   1 3208.58 327.077   3
   2 -10   1 3926.41 312.397   1
   2 -10   1 4245.48 312.573   2
  -2 -10  -1 3859.71 298.523   3
  -2 -10   0 3932.87 299.099   6
   2 -10   0 4178.11 329.552   5
  -2 -10   0 4124.34 298.164   5
   2 -10   0 4463.12 381.746   4
   2 -10   0 3353.37 343.353   3
  -2 -10   0 3684.51 299.959   3
  -2 -10   1 3868.77 292.405   6
   2 -10  -1 3710.58 322.912   5
   2 -10  -1 3361.80 333.604   4
  -2 -10   1 3834.85 285.586   5
   2 -10  -1 4036.95 358.315   3
  -2 -10   1 2940.05 330.808   1
  -2 -10   1 3545.51 283.366   3
  -2 -10   2 685.098 144.388   5
  -2 -10   2 569.715 152.412   6
   2 -10  -2 588.423 178.089   4
   2 -10  -2 593.553 191.735   5
  -2 -10   2 233.515 205.174   1
  -2 -10   2 716.715 171.283   3
   2 -10  -2 435.634 194.583   3
  -2 -10   3 16261.7 620.448   6
   2 -10  -3 15036.0 686.065   5
   2 -10  -3 15751.1 709.907   4
  -2 -10   3 16216.9 595.078   5
   2 -10  -3 15754.2 705.023   3
  -2 -10   3 15779.3 613.418   3
  -2 -10   3 14609.6 731.353   1
   2 -10  -4 9876.55 520.471   3
  -2 -10   4 10232.3 464.062   6
   2 -10  -4 8563.02 509.651   5
   2 -10  -4 9571.19 520.852   4
  -2 -10   4 8829.08 436.895   3
  -2 -10   4 8432.46 563.528   1
  -2 -10   5 6262.51 401.507  22
  -2 -10   5 7385.68 379.476   3
  -2 -10   5 7216.48 533.282   1
   2 -10  -5 6326.17 401.933   3
   2 -10  -5 5947.33 427.529   5
   2 -10  -5 6780.45 413.816   4
  -2 -10   6 2614.15 267.480  22
   2 -10  -6 2399.41 242.024   7
   2 -10  -6 2391.16 247.427   4
   2 -10  -6 2023.24 265.649   5
   2 -10  -6 2242.12 238.213   3
  -2 -10   6 2690.51 358.227   1
  -2 -10   7 1233.66 201.458  22
   2 -10  -7 1381.96 219.677   5
   2 -10  -7 1425.57 179.540   3
  -2 -10   7 828.030 276.213   1
  -2 -10   8 3357.76 304.317  22
   2 -10  -8 3727.52 323.572   5
  -2 -10   8 3395.46 396.420   1
  -2 -10   9 857.255 186.949  22
   2 -10  -9 1214.31 200.514   5
  -2 -10   9 1289.47 275.786   1
  -2 -10  10 73.3228 210.051   1
   2 -10 -11 526.916 138.982   5
  -2 -10  11 585.964 160.141  22
  -2 -10  12 499.260 145.043  22
   2 -10 -12 426.170 108.573   5
  -2 -10  12 466.702 232.618   1
  -2 -10  13 1201.04 176.252  22
  -2 -10  13 1448.25 251.594   1
  -2 -10  14 126.474 91.8474  22
  -2 -10  14 193.724 160.822   1
  -2 -10  15 92.8467 113.034   1
   2 -11  13 1327.36 171.415   2
   2 -11  13 1107.52 137.206   1
   2 -11  12 3097.65 268.029   2
   2 -11  12 2406.01 215.085   1
   2 -11  11 1360.35 211.003   2
   2 -11  11 1121.90 166.704   1
   2 -11  10 60.7689 127.152   1
   2 -11  10 197.868 169.175   2
   2 -11   9 1980.24 273.318   2
   2 -11   9 1954.13 234.807   1
   2 -11   8 2040.58 265.480   2
   2 -11   7 4140.56 294.185   3
   2 -11   7 4217.31 338.404   1
   2 -11   6 1208.75 195.917   6
  -2 -11  -6 1591.65 184.066   5
   2 -11   6 1356.98 232.234   2
   2 -11   6 1075.77 182.788   3
   2 -11   6 1218.42 215.675   1
   2 -11   5 3104.24 293.205   7
   2 -11   5 4074.07 328.265   3
  -2 -11  -5 3858.21 282.222   5
   2 -11   5 3727.62 329.330   1
   2 -11   5 3591.92 328.402   2
   2 -11   4 1514.85 232.456   7
   2 -11   4 1634.28 173.594   5
  -2 -11  -4 1585.92 197.367   5
   2 -11   4 1708.20 250.542   3
   2 -11   4 1647.68 235.618   2
   2 -11   4 1889.73 246.161   1
  -2 -11  -4 1591.81 208.217   3
   2 -11   3 15745.1 704.983   3
   2 -11   3 14684.9 595.923   5
  -2 -11  -3 16546.4 628.509   5
  -2 -11  -3 16726.4 645.151   3
   2 -11   3 16010.9 684.126   1
   2 -11   3 15138.8 662.980   2
   2 -11   2 4669.48 382.927   3
   2 -11   2 5712.44 349.574   5
  -2 -11  -2 4849.50 324.776   5
   2 -11   2 4460.17 375.199   4
  -2 -11  -2 5192.10 344.167   6
  -2 -11  -2 4777.41 328.633   3
   2 -11   1 3672.59 341.172   3
  -2 -11  -1 3245.64 279.506   6
   2 -11   1 3442.04 286.971   5
  -2 -11  -1 3273.87 266.649   5
   2 -11   1 3571.40 336.593   4
  -2 -11  -1 3201.66 274.742   3
   2 -11   0 24055.4 937.886   3
  -2 -11   0 24402.7 836.150   6
   2 -11   0 24108.3 868.212   5
  -2 -11   0 22704.2 790.897   5
   2 -11   0 21841.1 902.385   4
  -2 -11   0 24660.9 835.407   3
   2 -11  -1 4416.69 364.624   3
  -2 -11   1 3855.51 301.869   6
   2 -11  -1 3477.43 312.159   5
  -2 -11   1 3886.17 284.672   5
   2 -11  -1 3155.61 325.977   4
  -2 -11   1 3883.45 297.520   3
  -2 -11   2 5474.61 344.224   6
   2 -11  -2 5162.94 397.803   3
   2 -11  -2 4870.71 373.308   5
  -2 -11   2 5391.53 323.347   5
   2 -11  -2 4324.94 366.800   4
  -2 -11   2 5249.76 430.837   1
  -2 -11   2 5103.50 333.330   3
   2 -11  -3 16504.1 710.774   3
   2 -11  -3 15737.1 703.561   5
  -2 -11   3 16708.4 612.892   5
  -2 -11   3 16613.7 774.395   1
  -2 -11   3 15338.8 622.137   3
   2 -11  -4 1086.53 200.591   7
   2 -11  -4 1769.12 247.283   5
  -2 -11   4 1660.48 286.196   1
   2 -11  -4 1606.15 227.188   3
  -2 -11   4 1600.66 200.007   3
   2 -11  -5 4414.03 329.360   7
   2 -11  -5 3567.02 328.797   5
   2 -11  -5 3794.81 303.282   3
  -2 -11   5 3687.99 380.822   1
  -2 -11   5 4129.03 287.278   3
   2 -11  -6 1507.14 185.606   6
   2 -11  -6 1347.48 223.822   5
   2 -11  -6 1564.61 191.930   3
  -2 -11   6 1914.60 304.208   1
   2 -11  -7 4253.41 335.999   5
  -2 -11   7 4422.03 418.425   1
  -2 -11   8 1554.80 288.734   1
   2 -11  -9 2189.35 233.884   5
  -2 -11   9 1940.93 231.689  22
  -2 -11  10 76.9584 123.241  22
   2 -11 -10 17.8226 98.2081   5
  -2 -11  10-123.262 210.756   1
  -2 -11  11 1034.02 167.856  22
   2 -11 -11 922.717 134.085   5
  -2 -11  11 1224.00 240.008   1
   2 -11 -12 2488.69 172.853   5
  -2 -11  12 3293.03 312.238   1
  -2 -11  13 1618.49 216.158   1
  -2 -11  14 41.9238 117.402   1
   2 -12  11 2961.16 194.477   1
   2 -12  10 503.272 148.477   2
   2 -12  10 426.344 111.146   1
   2 -12   9 1604.22 180.026   1
   2 -12   9 1607.68 218.421   2
   2 -12   8 303.010 149.497   2
   2 -12   8 374.440 131.424   1
  -2 -12  -7 235.615 91.9675   5
   2 -12   7 180.613 141.771   2
   2 -12   6 3266.61 260.887   7
  -2 -12  -6 3550.98 244.091   5
   2 -12   6 3363.77 262.832   6
   2 -12   6 3728.89 314.082   2
   2 -12   5 759.515 173.513   7
   2 -12   5 466.069 147.933   3
   2 -12   4 948.185 192.922   7
   2 -12   4 835.701 180.648   3
   2 -12   3 179.857 96.0720   5
  -2 -12  -3 267.678 116.639   5
   2 -12   3-24.7231 134.436   3
  -2 -12  -3 416.696 136.951   3
   2 -12   2 425.503 128.279   5
  -2 -12  -2 684.895 151.078   5
   2 -12   2 641.002 183.341   3
  -2 -12  -2 824.461 170.396   3
   2 -12   1 1458.08 196.470   5
  -2 -12  -1 1410.89 185.578   5
   2 -12   1 1412.26 222.955   3
  -2 -12  -1 1327.87 198.516   3
   2 -12   0 625.187 150.432   5
  -2 -12   0 552.558 134.604   5
   2 -12   0 313.958 162.879   3
  -2 -12   0 621.922 155.690   3
   2 -12  -1 1396.56 215.494   5
  -2 -12   1 1292.00 175.176   5
   2 -12  -1 1525.69 224.289   3
  -2 -12   1 1588.16 200.128   3
   2 -12  -2 486.351 151.467   5
   2 -12  -2 624.914 165.258   3
  -2 -12   2 549.700 151.351   3
   2 -12  -3 268.725 145.198   5
   2 -12  -3 140.718 127.566   3
  -2 -12   3 289.036 133.025   3
   2 -12  -4 866.353 174.197   7
   2 -12  -4 720.423 173.585   5
  -2 -12   4 1002.74 249.896   1
   2 -12  -4 868.255 165.479   3
   2 -12  -5 462.910 135.873   7
   2 -12  -5 657.107 149.041   3
  -2 -12   5 641.205 203.611   1
   2 -12  -6 3400.30 252.514   7
   2 -12  -6 3627.65 257.551   6
   2 -12  -6 3552.32 296.351   5
  -2 -12   6 3527.48 359.472   1
   2 -12  -7 264.730 131.859   5
   2 -12  -8 184.118 120.381   5
  -2 -12   8 391.976 196.528   1
   2 -12  -9 1844.44 186.864   5
  -2 -12   9 2368.08 284.057   1
   2 -12 -10 459.472 104.097   5
  -2 -12  10 395.218 182.627   1
   2 -12 -11 3778.34 203.286   5
  -2 -12  11 4332.45 322.333   1
  -2 -12  12 2803.62 236.457   1
  -2 -12  13 567.252 109.422   1
  -2 -13  -6 113.879 77.9225   5
   2 -13   5 644.002 138.475   7
   2 -13   5 572.814 136.452   6
  -2 -13  -5 621.779 116.834   5
   2 -13   5 515.303 135.261   3
   2 -13   4 93.4501 112.311   7
  -2 -13  -4 42.0626 88.9129   5
   2 -13   4-37.1031 121.190   6
   2 -13   4 93.9679 115.471   3
   2 -13   3 2111.96 230.931   6
   2 -13   3 2127.88 176.467   5
  -2 -13  -3 2026.22 191.084   5
   2 -13   3 1888.62 218.850   7
   2 -13   2 3870.51 256.543   5
   2 -13   2 3980.33 311.989   6
  -2 -13  -2 4246.66 266.662   5
   2 -13   2 3812.03 305.645   7
   2 -13   1 591.943 133.294   5
  -2 -13  -1 712.277 142.238   5
   2 -13   1 538.611 162.619   6
   2 -13   1 543.871 165.376   7
   2 -13   0 259.709 131.290   5
   2 -13   0 21.5238 136.526   6
   2 -13   0 173.869 136.443   7
   2 -13  -1 585.114 152.561   5
   2 -13  -1 760.932 171.771   6
   2 -13  -1 554.955 159.992   7
   2 -13  -2 4006.56 303.813   6
   2 -13  -2 4490.53 316.979   5
   2 -13  -2 4481.66 316.318   7
   2 -13  -3 2112.37 225.415   5
   2 -13  -3 2020.22 219.566   6
   2 -13  -3 2211.62 224.970   7
   2 -13  -4-17.1212 101.706   7
   2 -13  -4 97.7189 113.364   5
   2 -13  -4 84.9510 114.145   6
   2 -13  -4-51.5580 111.182   3
   2 -13  -5 807.710 135.058   7
   2 -13  -5 589.514 147.083   5
   2 -13  -5 600.784 125.979   6
   2 -13  -5 604.602 128.170   3
   2 -13  -6-17.1936 104.489   5
   2 -13  -6 83.0081 84.5914   6
   2 -13  -6 84.0916 77.7238   7
   2 -13  -6 23.7117 78.9302   3
   2 -13  -7 1584.92 177.287   5
   2 -13  -8 650.391 119.636   5
  -2 -13   8 419.028 160.374   1
   2 -13  -9 1417.47 135.975   5
  -2 -13   9 1357.26 201.463   1
   2 -13 -10 800.211 91.8449   5
   2 -14   4 4675.93 261.579   6
   2 -14   4 4403.02 255.513   3
   2 -14   4 4294.43 258.178   7
   2 -14   3 1536.43 170.608   6
   2 -14   3 1786.39 182.682   3
   2 -14   3 1575.47 171.150   7
   2 -14   2 835.555 146.836   7
   2 -14   2 1049.23 162.254   6
   2 -14   2 776.590 144.672   3
   2 -14   1 1878.08 194.181   6
   2 -14   1 2341.20 213.616   3
   2 -14   1 2263.32 178.959   5
   2 -14   1 1898.27 192.980   7
   2 -14   0 398.036 124.152   7
   2 -14   0 250.978 94.3287   5
   2 -14   0 158.860 117.880   6
   2 -14   0 48.0112 114.242   3
   2 -14  -1 2107.19 202.591   6
   2 -14  -1 2343.28 196.461   5
   2 -14  -1 2059.95 198.517   3
   2 -14  -1 2034.39 198.100   7
   2 -14  -2 923.464 142.815   7
   2 -14  -2 782.257 137.433   5
   2 -14  -2 686.935 134.819   6
   2 -14  -2 882.127 141.367   3
   2 -14  -3 2004.04 180.609   6
   2 -14  -3 1952.19 180.342   3
   2 -14  -3 1854.47 181.613   5
   2 -14  -3 2030.71 181.330   7
   2 -14  -4 4510.26 244.547   6
   2 -14  -4 4752.80 249.433   3
   2 -14  -4 4455.20 261.173   5
   2 -14  -4 4615.69 251.591   7
   2 -14  -5 2792.70 176.183   7
   2 -14  -5 2251.64 161.286   3
   2 -14  -5 2330.32 162.554   6
   2 -14  -5 3062.55 206.912   5
   2 -14  -6 880.769 91.2896   3
   2 -14  -6 1091.56 125.857   5
   2 -14  -6 876.965 91.2541   6
   2 -14  -7 75.1243 67.5388   5
   2 -14  -8 799.306 88.7751   5
   2 -15   3 49.2776 67.7836   3
   2 -15   3 8.30654 67.3058   6
   2 -15   2 421.323 89.8277   3
   2 -15   2 442.516 87.6674   6
   2 -15   1-28.8636 70.8071   3
   2 -15   1 9.65931 67.2121   6
   2 -15   0 1098.12 122.099   3
   2 -15   0 996.232 117.138   6
   2 -15   0 1121.00 100.467   5
   2 -15  -1-37.2635 69.0802   3
   2 -15  -1-9.35684 68.3406   6
   2 -15  -1-38.4478 54.4091   5
   2 -15  -2 324.024 77.1289   3
   2 -15  -2 259.850 71.9787   5
   2 -15  -2 344.503 78.6756   6
   2 -15  -3 82.3696 62.1766   3
   2 -15  -3-7.65619 54.6177   5
   2 -15  -3 60.6978 59.5292   6
   2 -15  -4 1399.14 102.203   3
   2 -15  -4 1493.10 112.229   5
   2 -15  -5 976.451 90.0652   5
  -3   0   0 25.9134 25.3638  22
   3   0   0 60.4395 68.0184  14
   3   0   0 6.91408 66.2884  12
  -3   0   0 87.8364 88.9640   9
   3   0  -1 3224.95 158.896  14
   3   0  -1 3042.56 159.735  13
   3   0   1 2999.71 160.597  12
   3   0  -1 3180.18 156.555  12
  -3   0   1 3090.96 197.398   9
   3   0  -2 124482. 2785.64  14
   3   0  -2 126386. 2785.95  13
   3   0  -2 126464. 2784.39  12
   3   0   2 123742. 2807.53  12
   3   0   2 124621. 2802.68  11
  -3   0   2 130710. 2875.36   9
  -3   0   3 4015.14 156.167   1
   3   0  -3 4035.56 181.190  12
   3   0  -3 4376.14 190.212  13
   3   0   3 3674.70 193.055  11
  -3   0   3 4193.09 242.150   9
   3   0  -4 417.261 77.4196  13
   3   0   4 662.565 101.929  11
   3   0  -5 1617.71 132.125  13
   3   0   5 1277.40 138.251  11
   3   0   6 4861.11 260.196  11
  -3   0  -6 5221.20 299.403  15
  -3   0  -7 14082.1 551.871  15
  -3   0  -7 13463.9 500.137  16
  -3   0   8 827.972 144.947   8
   3   0   8 1339.09 164.966  11
  -3   0  -8 1285.25 161.677  16
  -3   0   9 10271.0 443.865  10
   3   0   9 11027.9 470.132  11
  -3   0  -9 10487.1 466.400  16
  -3   0  -9 11545.7 539.607  15
  -3   0  10 16955.5 624.891  10
  -3   0  10 16815.4 639.375   8
   3   0  10 18620.5 659.923  11
  -3   0 -10 18063.2 735.818  15
  -3   0 -10 17249.1 658.004  16
  -3   0  11 2721.21 240.398  10
  -3   0  11 2823.28 256.686   8
   3   0  11 2066.82 235.499  11
  -3   0 -11 2876.05 272.201  16
  -3   0 -11 2463.38 287.983  15
  -3   0  12 15842.9 638.929  10
   3   0  12 16642.4 666.142  11
  -3   0 -12 16881.0 754.869  15
  -3   0 -12 17640.6 701.253  16
  -3   0  13 2820.70 260.967  10
   3   0  13 3175.66 285.710  11
  -3   0 -13 3402.08 350.713  15
  -3   0 -13 3546.52 321.111  16
   3   0  14 1605.03 213.537  11
  -3   0 -14 1586.42 262.463  15
  -3   0 -14 1615.62 238.472  16
   3   0  15 372.815 146.175  11
  -3   0 -15 314.373 189.051  15
  -3   0 -16 4142.17 341.493  16
   3   0 -16 4059.15 336.309  15
   3   0  17 1861.99 196.917  11
   3   0 -17 1734.98 225.680  15
   3   0  18 165.040 96.5632  11
   3   0 -18 143.807 117.472  15
   3   0 -19 117.102 90.5693  15
   3   1 -19 165.666 83.7960  15
   3   1 -18 1277.38 170.454  15
   3  -1  17 1982.89 196.140  11
   3   1 -17 2099.94 236.095  15
   3  -1  16 1016.37 171.589  11
   3   1 -16 1043.55 187.804  15
  -3   1  15 5506.55 363.513  10
   3  -1  15 5307.51 345.687  11
  -3  -1 -15 5064.11 424.182  15
   3  -1  14 4709.33 336.283  11
  -3  -1 -14 3619.76 333.502  16
  -3  -1 -14 4214.83 396.592  15
  -3   1  13 879.109 172.724  10
   3  -1  13 890.283 182.472  11
  -3  -1 -13 1223.59 231.571  16
  -3  -1 -13 940.192 238.384  15
  -3   1  12 586.596 169.477   8
  -3   1  12 643.289 157.768  10
   3  -1  12 951.055 179.390  11
  -3  -1 -12 951.811 204.528  16
  -3  -1 -12 799.893 206.770  15
  -3   1  11 3824.48 296.453  10
  -3   1  11 3096.24 290.412   8
   3  -1  11 3765.69 289.205  11
  -3  -1 -11 4226.72 312.401  16
  -3   1  10 783.433 169.494   8
  -3   1  10 755.698 165.420  10
   3  -1  10 804.566 157.646  11
  -3  -1 -10 742.874 166.260  16
  -3  -1 -10 621.749 189.155  15
  -3   1   9 2961.84 257.197   8
   3  -1   9 4005.38 267.742  11
  -3  -1  -9 3586.48 304.527  15
  -3  -1  -9 3525.38 261.332  16
   3  -1   8 51568.5 1347.32  11
  -3  -1  -8 50853.0 1356.27  16
  -3  -1  -7 11400.4 487.282  15
  -3  -1  -7 10858.7 431.513  16
   3  -1   6 87121.0 2057.93  11
  -3  -1  -6 86561.8 2116.55  15
   3  -1   5 474.296 98.0557  11
   3   1  -5 502.743 84.6991  13
  -3  -1  -5 472.535 116.350  15
   3  -1   4 21762.2 626.964  11
   3   1  -4 21948.6 592.741  13
   3   1  -3 22351.8 580.134  12
   3   1  -3 22004.7 588.919  13
   3  -1   3 22146.2 621.422  11
   3  -1   3 22253.0 621.274  12
  -3   1   2 52466.5 1346.70   9
   3  -1   2 52471.3 1275.20  11
   3   1  -2 53395.5 1246.35  13
   3  -1   2 53224.0 1276.17  12
   3   1  -2 54646.0 1243.14  12
   3   1  -2 53133.2 1241.29  14
  -3  -1  -1 99573.3 2243.65   9
  -3   1   1 99681.8 2294.91   9
   3  -1   1 97511.6 2228.61  14
   3   1  -1 97951.0 2204.70  14
   3   1  -1 98332.1 2211.25  13
   3  -1   1 98959.1 2232.78  12
   3   1  -1 100071. 2210.70  12
  -3  -1   0 2908.31 124.976  22
   3   1   0 3255.21 159.601  14
   3  -1   0 3265.46 167.660  13
   3  -1   0 3210.61 164.246  14
   3  -1   0 3324.55 169.827  12
   3   1   0 3235.18 161.920  12
  -3   1   0 3113.88 195.058   9
  -3  -1   0 3213.86 179.460   9
  -3  -1   1 96582.7 2167.04   1
   3  -1  -1 99610.6 2229.09  14
   3   1   1 97298.4 2221.22  11
   3  -1  -1 98756.2 2227.72  12
   3   1   1 99082.1 2231.03  12
   3  -1  -1 99911.3 2228.54  13
  -3   1  -1 101479. 2285.58   9
  -3  -1   1 104640. 2280.34   9
  -3  -1   2 51580.6 1220.62   1
   3  -1  -2 54760.4 1259.24  12
   3  -1  -2 53015.3 1257.31  13
   3   1   2 52701.7 1256.83  11
  -3  -1   2 54094.8 1306.45   9
  -3  -1   3 21774.5 584.575   1
   3   1   3 21437.3 595.257  11
   3  -1  -3 20830.1 589.262  13
  -3  -1   3 21543.1 631.025   9
   3   1   4 21439.8 619.271  11
   3  -1  -4 22978.9 619.659  13
  -3  -1   4 21139.6 614.040   1
   3   1   5 680.258 110.850  11
   3  -1  -5 571.611 95.4214  13
  -3   1  -6 87451.4 2112.16  15
   3   1   6 85621.7 2051.80  11
  -3   1  -7 10328.0 459.005  15
  -3  -1   7 10372.4 399.369   8
  -3   1  -8 48990.4 1336.44  16
   3   1   8 51149.7 1336.46  11
  -3  -1   8 48716.8 1286.17   8
  -3   1  -9 3173.12 257.958  16
  -3   1  -9 3346.44 296.214  15
   3   1   9 3242.54 259.532  11
  -3  -1   9 3291.02 225.554  10
  -3   1 -10 626.253 185.702  15
  -3   1 -10 808.565 166.294  16
   3   1  10 847.533 176.244  11
  -3  -1  10 719.783 142.164   8
  -3  -1  10 534.399 122.216  10
  -3   1 -11 4577.66 336.621  16
  -3   1 -11 4318.92 366.426  15
   3   1  11 3892.26 308.026  11
  -3  -1  11 4316.71 278.197  10
  -3   1 -12 1126.75 207.146  16
  -3   1 -12 915.083 212.990  15
   3   1  12 831.003 192.097  11
  -3   1 -13 753.825 221.096  15
  -3   1 -13 826.775 196.223  16
   3   1  13 1166.00 193.068  11
  -3   1 -14 4309.28 352.981  16
  -3   1 -14 4509.54 393.439  15
   3   1  14 3770.56 311.753  11
   3   1  15 5149.49 354.857  11
   3  -1 -16 1545.70 229.362  15
  -3   1 -16 1411.60 218.963  16
   3  -1 -17 2131.46 246.267  15
   3   1  17 1725.50 202.045  11
   3  -1 -18 1293.19 183.945  15
   3   1  18 1130.62 149.555  12
   3   1  18 1161.55 152.027  11
   3  -1 -19 293.280 108.808  15
   3   1  19 217.624 78.7107  11
   3  -1 -20 359.335 71.8697  15
   3   2 -19 301.035 82.7068  15
   3  -2  19 201.004 101.713   1
   3   2 -18 1199.41 158.844  15
   3   2 -17 414.081 125.215  15
   3  -2  17 207.964 132.043   2
   3  -2  16 1118.23 165.317  11
  -3   2  16 687.067 169.073  10
  -3   2  15 1391.52 216.885  10
   3  -2  15 997.562 173.688  11
   3  -2  15 1232.57 174.372  12
  -3  -2 -15 941.566 221.537  15
   3  -2  14 233.313 118.655  11
  -3  -2 -14 510.452 200.355  15
  -3  -2 -14 424.381 166.330  16
   3  -2  13 104.869 114.020  11
  -3   2  13 100.871 138.973  10
  -3  -2 -13 186.941 182.928  15
  -3  -2 -13 48.9582 142.007  16
  -3   2  12 145.642 140.842  10
  -3   2  12 202.496 155.556   8
   3  -2  12 219.231 131.484  11
  -3  -2 -12 46.6851 140.307  16
  -3  -2 -12 265.944 193.060  15
  -3   2  11 5395.17 366.645  10
  -3   2  11 5221.05 378.239   8
   3  -2  11 5474.77 339.792  11
  -3  -2 -11 5878.38 428.169  15
  -3  -2 -11 5554.82 362.481  16
  -3   2  10 32654.5 1036.75  10
  -3   2  10 29739.5 1017.18   8
   3  -2  10 31696.8 964.174  11
  -3  -2 -10 34851.0 1108.08  15
  -3  -2 -10 32713.9 1007.87  16
  -3   2   9 13659.9 587.510   8
   3  -2   9 14234.1 534.523  11
  -3  -2  -9 14595.8 622.885  15
  -3  -2  -9 14420.6 560.226  16
   3  -2   8 807.622 133.091  11
  -3  -2  -8 579.764 126.749  16
  -3  -2  -7 31902.0 975.017  15
  -3  -2  -7 33115.5 929.086  16
   3  -2   6 11740.1 437.026  11
  -3  -2  -6 11982.6 478.505  15
   3  -2   5 22563.4 647.248  12
   3   2  -5 21525.9 592.306  13
   3  -2   5 21941.4 647.734  11
  -3  -2  -5 20882.4 630.869  16
   3  -2   4 7942.35 317.970  11
   3   2  -4 7452.85 267.028  13
   3  -2   4 7999.32 312.812  12
  -3   2   4 7210.05 360.620   9
   3  -2   3 13112.5 422.031  12
   3  -2   3 13515.9 430.800  11
   3   2  -3 12628.3 379.274  13
   3  -2   2 12912.5 410.630  12
   3   2  -2 12820.8 367.212  12
   3   2  -2 12405.6 372.158  13
   3   2  -2 13369.2 370.363  14
  -3  -2  -1 88093.4 2001.79   9
   3  -2   1 85710.4 2006.52  14
   3   2  -1 90387.3 1975.64  14
   3   2  -1 84797.0 1981.29  13
   3  -2   1 86746.1 2006.71  13
   3  -2   1 91285.6 2026.93  12
   3   2  -1 90137.6 1979.22  12
  -3  -2   0 18379.6 518.741   1
  -3  -2   0 19051.2 503.585  22
   3  -2   0 19419.3 534.010  14
   3   2   0 18650.2 512.180  12
   3  -2   0 19284.2 530.007  13
   3  -2   0 18898.0 530.755  12
  -3   2   0 18444.3 584.715   9
  -3  -2   0 19232.5 534.627   9
  -3  -2   1 85378.7 1988.51   1
   3  -2  -1 87891.0 1999.01  14
   3   2   1 87877.3 1987.30  12
   3  -2  -1 88956.7 2000.16  12
   3   2   1 86848.3 1976.46  11
   3  -2  -1 88031.5 1993.70  13
  -3  -2   1 89646.4 2011.03   9
  -3  -2   2 12917.5 418.097   1
   3  -2  -2 13457.9 409.611  13
   3  -2  -2 12752.8 406.968  12
   3   2   2 13527.9 404.788  11
  -3  -2   2 13031.0 416.184   9
  -3  -2   3 12966.5 434.748   1
   3  -2  -3 12988.4 411.215  13
   3   2   3 12739.0 408.935  11
  -3  -2   4 7424.16 322.208   1
   3  -2  -4 6988.93 289.939  13
   3   2   4 7405.27 293.905  11
  -3  -2   5 22091.5 682.110   1
   3   2   5 20984.3 633.693  11
   3   2   6 11150.3 424.379  11
  -3  -2   6 10947.3 382.547   8
  -3   2  -7 33378.4 987.008  15
  -3  -2   7 32430.3 884.942   8
  -3   2  -8 795.198 143.986  16
   3   2   8 653.555 145.218  11
  -3  -2   8 733.786 121.273   8
  -3   2  -9 13908.5 597.067  15
  -3   2  -9 14349.7 575.068  16
   3   2   9 15370.7 584.006  11
  -3  -2   9 13417.0 509.374   8
  -3   2 -10 31862.8 1060.00  15
  -3   2 -10 32166.4 1018.85  16
   3   2  10 32648.5 1012.16  11
  -3   2 -11 6029.31 379.345  16
  -3   2 -11 5129.94 386.877  15
   3   2  11 5577.47 364.856  11
  -3   2 -12 222.321 183.379  15
  -3   2 -12 376.187 158.078  16
   3   2  12 268.772 146.443  11
  -3   2 -13 205.100 159.273  15
  -3   2 -13 24.7757 134.686  16
   3   2  13 140.041 133.745  11
  -3   2 -14 230.999 145.294  16
   3   2  14 258.947 143.146  11
   3   2  15 870.605 173.376  11
   3  -2 -16 1002.00 202.638  15
  -3   2 -16 1291.78 208.259  16
   3   2  16 651.649 162.756  11
   3  -2 -17 87.2323 135.499  15
   3   2  17 291.948 130.217  11
   3  -2 -18 978.416 169.180  15
   3   2  18 1278.31 162.060  11
   3  -2 -19 309.648 100.073  15
   3   2  19 369.577 92.9490  12
   3   2  19 254.032 88.6423  11
   3  -3  19 648.605 112.336   1
   3   3 -18 192.713 78.7632  15
   3  -3  18 123.169 114.999   1
   3   3 -17 794.822 144.451  15
   3  -3  17 810.556 170.084   2
   3   3 -16 170.435 117.411  15
   3  -3  16 48.0904 139.489   2
  -3   3  16 45.5409 125.488  10
  -3   3  15 5122.92 377.484  10
   3   3 -15 5625.27 380.190  15
   3  -3  14 201.932 115.739  11
  -3   3  14 105.819 139.776  10
  -3  -3 -14 154.371 167.842  15
  -3  -3 -14 122.757 144.172  16
  -3   3  13 4738.87 378.588   8
  -3   3  13 4212.37 354.608  10
   3  -3  13 4606.07 306.422  12
   3  -3  13 4134.92 305.870  11
  -3  -3 -13 5210.70 367.936  16
  -3  -3 -13 4382.69 391.814  15
  -3   3  12 7621.24 462.856  10
  -3   3  12 7397.80 468.030   8
   3  -3  12 7327.23 393.217  11
   3  -3  12 7071.54 380.511  12
  -3  -3 -12 8250.27 452.758  16
  -3  -3 -12 7293.39 482.994  15
  -3   3  11 12091.1 594.955   8
  -3   3  11 11861.9 587.565  10
   3  -3  11 12159.2 513.889  11
  -3  -3 -11 13402.4 633.917  15
  -3  -3 -11 12823.5 571.833  16
  -3   3  10 1474.84 230.557   8
   3  -3  10 993.768 161.982  11
  -3  -3 -10 964.090 184.321  16
  -3  -3 -10 1156.14 219.562  15
  -3   3   9 1838.65 237.780   8
   3  -3   9 1741.02 177.839  11
  -3  -3  -9 1917.05 204.526  16
  -3  -3  -9 1876.61 238.106  15
   3  -3   8 375.998 113.174  11
  -3  -3  -8 470.286 133.504  16
   3  -3   7 1672.56 162.225  12
  -3  -3  -7 1462.49 190.674  15
  -3  -3  -7 1607.13 164.753  16
  -3  -3  -6 10623.2 393.471  19
  -3  -3  -6 10074.5 386.536  20
   3  -3   6 10245.4 392.528  12
  -3  -3  -6 9611.78 423.997  15
  -3  -3  -5 26294.4 756.747  19
   3  -3   5 26583.7 763.229  11
   3  -3   5 26441.9 754.334  12
  -3  -3  -5 26836.0 743.269  16
  -3  -3  -4 66225.9 1570.33  19
  -3  -3  -4 64228.7 1523.15  16
   3   3  -4 62570.4 1474.34  13
   3  -3   4 65127.9 1544.53  12
  -3  -3  -3 47414.7 1177.99  19
   3  -3   3 46543.9 1146.00  14
  -3  -3  -3 45839.5 1111.58  16
   3   3  -3 45616.6 1083.26  13
   3  -3   3 46431.1 1145.66  12
  -3   3   3 45513.6 1240.54   9
   3  -3   2 29880.0 748.256   1
   3   3  -2 29301.8 736.306  12
   3   3  -2 31221.4 750.708  13
   3  -3   2 31372.9 801.543  14
   3  -3   2 30302.8 793.842  13
  -3  -3  -1 7476.41 262.712   9
   3  -3   1 7293.46 276.056  13
   3   3  -1 7947.97 251.251  14
   3   3  -1 7663.91 258.446  13
   3  -3   1 7772.51 285.222  14
   3   3  -1 7392.37 249.713  12
   3  -3   1 7337.23 283.057  12
  -3  -3   0 3630.91 201.867   1
  -3  -3   0 3943.98 189.425  22
  -3  -3   0 3882.15 175.876   9
   3  -3   0 4267.99 197.837  14
   3  -3   0 4182.39 190.805  13
   3  -3   0 4213.73 198.168  12
   3   3   0 3635.02 166.389  12
  -3  -3   1 7698.35 285.770  22
  -3  -3   1 7061.85 255.113   9
  -3  -3   1 7659.92 311.400   1
   3  -3  -1 7516.94 235.666   2
   3   3   1 7662.94 269.521  12
   3   3   1 7389.60 257.136  11
   3  -3  -1 7086.56 276.093  12
   3  -3  -1 7774.62 282.104  13
  -3  -3   2 30365.2 838.192   1
   3  -3  -2 29403.5 781.179  13
   3   3   2 30111.4 766.870  11
  -3  -3   3 45743.0 1184.14   1
   3   3   3 44271.5 1100.98  11
   3  -3  -3 44988.7 1117.64  13
  -3  -3   4 63447.3 1621.75   1
   3   3   4 65466.6 1543.39  11
  -3  -3   4 63812.6 1571.73  19
   3   3   5 27613.0 759.904  11
  -3  -3   5 27670.9 773.705  19
  -3  -3   6 10387.4 478.742   1
  -3  -3   6 9893.61 386.482  19
  -3  -3   6 10656.7 397.247  20
   3   3   7 1833.82 184.610  11
  -3  -3   7 1568.54 143.152  19
   3   3   8 348.267 128.619  11
  -3   3  -8 428.524 132.920  16
   3   3   9 1950.12 216.727  11
  -3   3  -9 1953.86 217.190  16
   3   3  10 1026.55 181.131  11
  -3   3 -10 1230.58 198.909  16
   3   3  11 11865.0 547.406  11
  -3   3 -11 11392.2 543.665  16
   3   3  12 7302.46 431.081  11
  -3   3 -12 7878.71 449.774  16
   3   3  13 4511.47 340.756  11
  -3   3 -13 4468.23 347.516  16
   3   3  14 23.7304 119.703  11
  -3   3 -14 147.938 128.321  16
  -3  -3  15 4938.45 419.291   1
  -3   3 -15 5042.44 366.973  16
   3   3  15 5332.06 367.415  11
  -3   3 -16 42.4635 130.449  16
   3   3  16-62.3985 127.793  11
   3  -3 -17 810.296 167.453  15
   3   3  17 1107.78 167.867  11
   3  -3 -18 232.939 105.598  15
   3   3  18 184.437 95.4140  11
   3  -3 -19 500.324 103.657  15
   3   3  19 377.547 88.1467  12
   3   3  19 410.911 84.6643  11
   3  -4  18 366.600 123.161   1
  -3   4  18 271.108 95.9463  11
   3  -4  17 296.505 159.567   1
   3  -4  17 441.295 141.428   2
   3  -4  16 2573.85 268.419   2
  -3   4  16 1757.80 227.886  10
   3  -4  15 2618.89 300.509   2
  -3   4  15 2563.10 283.186  10
  -3   4  14 480.082 169.431  10
  -3   4  13 1988.74 279.797   8
   3  -4  13 2263.37 221.169  11
  -3  -4 -13 2636.19 301.702  15
  -3   4  12 5771.26 403.330  10
  -3   4  12 5698.82 411.226   8
   3  -4  12 5425.25 328.742  11
  -3  -4 -12 5776.12 381.481  16
  -3  -4 -12 5309.83 410.320  15
  -3   4  11 9446.98 523.739  10
  -3   4  11 10119.2 547.428   8
  -3  -4 -11 10856.8 518.668  16
  -3  -4 -11 10042.4 545.772  15
   3  -4  11 10279.7 453.527  11
   3  -4  10 2304.30 226.738  18
  -3   4  10 2110.72 273.297   8
   3  -4  10 2431.72 214.468  11
   3  -4  10 2447.87 204.833  12
  -3  -4 -10 2557.71 276.648  15
  -3  -4 -10 2360.75 240.791  16
  -3   4   9 1807.13 241.273   8
   3  -4   9 1681.77 181.231  11
   3  -4   9 1887.56 176.822  12
   3  -4   9 1658.96 196.031  18
  -3  -4  -9 1751.70 209.140  16
  -3  -4  -9 1825.24 234.446  15
   3  -4   8 2685.99 213.946  11
  -3  -4  -8 2502.62 244.457  15
  -3  -4  -7 5823.34 288.991  19
   3  -4   7 5881.71 293.519  12
   3  -4   7 5903.42 302.317  11
  -3  -4  -7 5816.61 300.465  16
   3  -4   6 4262.45 237.847  12
  -3  -4  -6 3888.31 239.549  19
  -3  -4  -5 10343.7 408.359  19
  -3  -4  -5 9322.80 352.272  16
   3  -4   5 10198.4 381.014  12
  -3  -4  -4 916.473 84.9994   5
   3  -4   4 852.299 128.652   1
  -3  -4  -4 788.094 123.561  19
   3  -4   4 872.263 112.006  14
  -3  -4  -4 885.928 95.4414  16
   3  -4   4 835.239 115.112  12
  -3  -4  -3 20920.3 569.598   5
   3  -4   3 22332.7 627.322   1
  -3  -4  -3 21214.1 668.655  19
  -3   4   3 20737.6 717.858   9
   3  -4   3 22266.7 617.258  13
   3  -4   3 22358.2 627.572  14
   3   4  -3 21785.0 556.276  13
   3  -4   3 22662.0 634.047  12
  -3  -4  -2 20810.0 559.301   5
  -3  -4  -2 22471.5 655.300  19
  -3   4   2 20721.6 698.371   9
   3  -4   2 20347.0 591.483  14
   3   4  -2 20840.3 537.822  13
   3  -4   2 21797.9 598.863  12
   3  -4   2 20548.3 583.163  13
  -3  -4  -1 21740.3 589.906   5
  -3  -4  -1 22407.7 671.744  19
  -3   4   1 24375.9 739.614   9
   3   4  -1 22441.7 562.817  14
   3   4  -1 22947.7 580.251  13
   3  -4   1 21839.8 617.620  14
   3  -4   1 21367.4 608.348  13
   3  -4   1 22857.9 622.611  12
   3   4  -1 22580.1 564.914  12
  -3  -4   0 93518.2 2244.79  19
  -3  -4   0 97674.2 2214.94  22
  -3   4   0 97250.3 2299.19   9
  -3  -4   0 97924.1 2270.83   1
   3  -4   0 97148.4 2173.97   2
   3  -4   0 96115.1 2193.74  12
   3   4   0 95457.1 2144.97  12
   3  -4   0 95723.8 2184.73  13
  -3  -4   1 21762.1 646.383  22
  -3  -4   1 22389.4 677.142  19
  -3   4  -1 22889.3 709.100   9
   3  -4  -1 23129.7 596.263   2
  -3  -4   1 22104.2 700.749   1
   3   4   1 22640.3 605.997  12
   3   4   1 22931.3 588.731  11
   3  -4  -1 22727.7 632.182  12
   3  -4  -1 23384.3 631.754  13
  -3  -4   2 21155.4 633.778  22
  -3  -4   2 20193.0 647.462  19
  -3   4  -2 21959.7 685.316   9
  -3  -4   2 22020.2 695.586   1
   3  -4  -2 21548.4 609.595  13
   3   4   2 21444.8 579.633  11
  -3  -4   3 22205.8 730.086   1
   3   4   3 22278.4 619.353  11
  -3  -4   3 22315.2 682.662  19
  -3  -4   4 843.786 161.725   1
   3   4   4 930.519 112.789  11
  -3  -4   4 893.777 132.343  19
  -3  -4   5 9537.16 467.880   1
   3   4   5 9677.96 376.038  11
  -3  -4   5 9669.12 399.766  19
  -3  -4   6 4372.64 328.700   1
  -3  -4   6 4193.68 248.469  19
  -3  -4   7 6145.06 411.614   1
   3   4   7 6304.91 326.271  11
  -3  -4   7 5617.36 283.693  19
  -3  -4   8 3551.93 337.913   1
   3   4   8 3571.94 265.124  11
  -3   4  -8 2934.41 246.286  16
  -3  -4   9 1353.93 258.142   1
   3   4   9 1513.43 204.357  11
  -3   4  -9 2082.76 223.066  16
  -3  -4  10 2065.52 306.114   1
   3   4  10 2284.21 246.850  11
  -3   4 -10 2767.68 262.689  16
  -3  -4  11 10242.2 618.802   1
   3   4  11 10405.0 512.737  11
  -3   4 -11 11060.3 525.853  16
  -3  -4  12 5887.47 486.712   1
   3   4  12 5528.65 374.694  11
  -3   4 -12 5800.55 383.847  16
   3   4  13 2574.38 268.399  11
  -3   4 -13 2221.43 252.727  16
   3   4  14 586.193 157.802  11
  -3  -4  14 244.272 189.900   1
  -3   4 -15 2336.70 262.734  16
   3   4  16 2465.91 243.207  11
   3  -4 -16 2184.53 244.817  15
  -3   4 -16 1850.76 215.803  16
   3  -4 -17 567.477 140.899  15
   3   4  17 703.135 142.089  11
   3  -4 -18 437.613 120.732  15
   3   4  18 426.855 115.170  11
  -3  -4  19 599.781 101.199  22
   3  -4 -19 592.990 96.4880  15
   3   4  19 555.588 89.1256  12
   3   4  19 573.369 91.9148  11
   3  -5  18 193.140 92.8178   1
  -3   5  18 47.0075 80.4086  11
   3  -5  17 1459.46 204.043   1
   3  -5  17 1569.34 198.872   2
   3  -5  16 4652.45 353.655   1
   3  -5  16 4898.71 346.957   2
   3  -5  15 1019.78 211.847   2
  -3   5  15 1204.08 205.991  10
  -3   5  14 1505.30 237.245  10
   3  -5  13 9852.36 576.692   2
  -3   5  13 9641.02 533.804  10
  -3   5  13 9207.73 525.241   8
  -3   5  12 1211.89 223.179   8
  -3   5  12 1166.33 214.265  10
  -3   5  11 6935.81 447.730  10
  -3   5  11 6807.77 449.069   8
  -3  -5 -10 1105.85 210.155  15
  -3  -5 -10 1016.52 178.410  16
   3  -5  10 1243.86 188.542  18
  -3   5  10 993.195 211.439   8
  -3  -5  -9 8670.51 418.830  16
   3  -5   9 8345.30 441.773  18
  -3   5   9 8431.86 478.750   8
   3  -5   8 1726.70 216.829  18
  -3  -5  -8 1588.85 175.747  16
   3  -5   7 760.422 121.793  14
  -3  -5  -7 728.274 131.591  19
  -3  -5  -6-14.8355 103.229  19
  -3  -5  -6 44.8699 102.293  21
  -3  -5  -6-30.3249 99.0482  20
   3  -5   6 35.8410 113.638   1
   3  -5   6-34.5685 75.9932  14
   3  -5   6-48.1244 77.0669  12
  -3  -5  -5 6698.73 344.998  19
  -3  -5  -5 7489.14 363.253  20
   3  -5   5 6955.29 360.591   1
   3  -5   5 7600.45 317.223  12
  -3  -5  -4 1143.29 109.322   5
   3  -5   4 1101.26 150.533   1
  -3  -5  -4 1213.89 161.653  19
  -3  -5  -4 842.187 134.016  20
   3  -5   4 1074.33 110.515  13
   3  -5   4 1075.23 120.834  12
  -3  -5  -3 10894.8 437.887  19
  -3  -5  -3 10350.4 431.671  20
  -3   5   3 10576.6 473.198   9
  -3  -5  -3 9987.41 352.715   5
   3  -5   3 11000.1 363.008  13
   3  -5   3 10557.2 369.858  12
  -3  -5  -2 9804.28 344.089   5
   3  -5   2 10219.7 393.939   2
  -3  -5  -2 10132.1 418.086  19
  -3  -5  -2 10116.6 418.098  20
  -3   5   2 10306.8 457.007   9
   3  -5   2 10080.5 356.877  14
   3  -5   2 10237.2 357.469  12
   3  -5   2 10237.2 347.094  13
   3  -5   1 31221.6 813.396   2
  -3  -5  -1 27362.4 846.160  19
  -3  -5  -1 29230.4 856.033  20
  -3   5   1 30096.3 907.677   9
  -3  -5  -1 28747.2 771.339   5
   3  -5   1 28996.1 780.978  12
   3  -5   1 29792.1 772.356  13
  -3  -5   0 119.878 111.112   1
   3  -5   0 45.9548 73.0606   2
  -3  -5   0-13.4121 85.9127  19
  -3  -5   0-44.6293 79.5853  22
  -3  -5   0-54.2505 89.4453  20
  -3   5   0-31.6468 119.929   9
  -3  -5   0 40.9677 61.6559   5
   3  -5   0 34.2502 60.0839  13
  -3  -5   1 30103.3 902.484   1
  -3  -5   1 28350.0 850.679  19
  -3  -5   1 27992.9 851.445  20
  -3  -5   1 29283.1 828.688  22
  -3   5  -1 29733.6 881.468   9
  -3  -5   1 30246.6 780.376   5
   3  -5  -1 29580.9 789.278  13
  -3  -5   2 10068.6 456.280   1
  -3  -5   2 9523.68 410.429  19
  -3  -5   2 10079.4 421.047  20
  -3   5  -2 11108.6 448.736   9
  -3  -5   3 11424.6 453.268  19
  -3  -5   3 10392.3 441.748  20
  -3   5  -3 10531.8 457.023   9
  -3  -5   3 10775.3 488.559   1
   3   5   3 10767.2 365.008  11
  -3  -5   4 1154.34 208.748   1
   3   5   4 1376.69 134.513  11
  -3  -5   4 1160.62 156.876  19
  -3  -5   4 1180.82 154.421  20
  -3  -5   5 6133.19 401.850   1
   3   5   5 6927.86 306.534  11
  -3  -5   5 6910.04 346.247  20
  -3  -5   5 6620.04 338.141  19
   3   5   6-13.6477 88.2917  11
  -3  -5   6 45.3560 96.8442  21
  -3  -5   6 15.0669 88.4551  19
  -3  -5   6 15.3825 90.3081  20
  -3  -5   7 1043.64 170.195   2
  -3  -5   7 927.966 224.348   1
   3   5   7 948.858 152.317  11
  -3  -5   7 917.836 132.595  19
  -3  -5   7 775.069 133.193  20
  -3  -5   8 1808.05 278.496   1
   3   5   8 1623.34 196.264  11
  -3   5  -8 1686.40 204.568  16
  -3  -5   9 9760.85 601.487   1
   3   5   9 8968.11 447.415  11
  -3   5  -9 8915.64 453.014  16
   3   5  10 1166.57 200.251  11
  -3   5 -10 930.467 175.111  16
  -3  -5  11 7984.17 562.411   1
   3   5  11 8292.85 448.242  11
  -3   5 -11 7696.02 429.397  16
  -3  -5  12 1005.31 258.409   1
   3   5  12 1375.74 197.958  11
  -3   5 -12 1495.27 208.162  16
  -3  -5  13 10224.4 629.696   1
   3   5  13 9533.38 492.253  11
  -3   5 -13 9299.21 484.609  16
  -3  -5  14 1478.53 292.203   1
   3   5  14 1381.14 199.193  11
  -3   5 -14 1591.81 216.104  16
   3   5  15 1109.22 192.110  11
  -3   5 -15 1211.41 185.099  16
   3   5  16 4456.56 303.937  11
  -3   5 -16 4640.27 297.755  16
   3  -5 -16 4492.20 314.121  15
   3  -5 -17 1727.82 188.309  15
   3   5  17 1596.72 175.059  11
   3  -5 -18 226.433 90.0283  15
  -3  -5  18 40.3808 90.4602  22
   3   5  18 77.1887 79.3220  11
   3   5  19 1177.40 98.0954  12
  -3   6  18 1006.71 115.764  11
   3  -6  17 14.5807 105.668   1
   3  -6  17 30.7598 101.431   2
   3  -6  16 432.763 151.846   1
   3  -6  16 509.792 156.923   2
  -3   6  16 208.080 121.400  10
   3  -6  15 3614.51 323.369   1
   3  -6  15 2854.11 301.179   2
  -3   6  15 3387.90 299.975  10
   3  -6  14 3442.19 344.726   2
  -3   6  14 2665.36 283.577  10
   3  -6  13 518.125 195.673   1
  -3   6  13 864.412 191.860  10
   3  -6  12 11652.0 593.776   1
   3  -6  12 10101.6 607.434   2
  -3   6  12 10877.3 571.018   8
   3  -6  11 301.137 155.042   1
   3  -6  11 431.789 193.705   2
  -3   6  11 352.963 174.069   8
  -3   6  11 321.382 162.910  10
  -3   6  10 707.485 200.478   8
  -3   6  10 637.194 180.499  10
   3  -6  10 456.238 153.863  18
   3  -6  10 913.297 213.183   1
   3  -6  10 699.638 211.705   2
   3  -6   9 5044.60 356.259  18
  -3   6   9 4970.37 378.534   8
   3  -6   9 5187.56 376.291   1
   3  -6   9 5899.21 426.465   2
   3  -6   8 2799.89 276.068  18
   3  -6   8 3081.65 307.679   2
   3  -6   8 2500.51 269.824   1
  -3  -6  -7 2369.94 209.343  21
  -3  -6  -7 2142.14 200.124  19
   3  -6   7 2602.65 265.064   1
   3  -6   7 2854.32 275.344   2
   3  -6   7 2356.09 250.976  18
   3  -6   7 2113.07 205.133   4
  -3  -6  -6 12040.6 498.878  19
  -3  -6  -6 12453.4 508.040  21
   3  -6   6 12575.5 551.459   2
   3  -6   6 11758.3 554.979  18
   3  -6   6 11335.5 504.215   4
   3  -6   5 5541.91 342.008   2
  -3  -6  -5 5016.50 311.288  19
  -3  -6  -5 5295.43 319.156  20
  -3  -6  -5 5089.99 312.468  21
   3  -6   4 4789.30 309.597   2
   3  -6   4 4900.69 238.660  12
  -3  -6  -4 4645.16 296.049  21
  -3  -6  -4 5125.63 311.091  19
  -3  -6  -4 5136.83 317.711  20
   3  -6   3 5061.70 299.576   2
  -3  -6  -3 4399.34 289.247  19
  -3  -6  -3 4794.71 301.785  20
   3  -6   3 4784.68 256.670   5
   3  -6   3 5202.85 241.870  12
  -3  -6  -2 3182.59 245.378  20
  -3  -6  -2 3151.11 244.145  19
   3  -6   2 2981.53 218.961   2
   3  -6   2 3458.60 184.294  13
   3  -6   2 3291.79 190.753  12
  -3  -6  -1 16568.6 608.273  20
  -3  -6  -1 16554.3 606.152  19
  -3   6   1 18171.6 657.407   9
   3  -6   1 17958.8 526.840  13
  -3  -6   0 16350.4 600.761  19
  -3  -6   0 17863.1 618.583  20
  -3  -6   0 18102.9 589.987  22
  -3   6   0 17881.4 653.449   9
  -3  -6   0 17444.2 649.766   1
   3  -6   0 16819.9 551.229   2
  -3  -6   1 16851.1 611.945  19
  -3  -6   1 17592.2 618.528  20
  -3  -6   1 18340.4 601.732  22
  -3   6  -1 18092.4 645.934   9
  -3  -6   1 17354.8 539.815   5
  -3  -6   1 17410.9 663.820   1
  -3  -6   2 2991.85 221.671  22
  -3  -6   2 2813.50 230.960  19
  -3  -6   2 2887.94 232.724  20
  -3   6  -2 3190.48 260.143   9
  -3  -6   2 3647.25 299.057   1
   3  -6  -2 3031.41 196.943  13
  -3  -6   3 4464.05 279.250  22
  -3  -6   3 4743.98 295.184  19
  -3  -6   3 4806.70 299.986  20
  -3   6  -3 4884.57 315.760   9
  -3  -6   4 4424.63 296.911  19
  -3  -6   4 5063.13 315.250  21
  -3  -6   4 4724.24 302.689  22
  -3  -6   4 4907.32 312.886  20
  -3   6  -4 5181.77 326.386   9
  -3  -6   5 5998.92 337.889  19
  -3  -6   5 6114.87 344.708  20
  -3  -6   5 5378.03 326.747  21
  -3  -6   5 5579.53 413.428   1
  -3  -6   6 12382.0 511.294  19
  -3  -6   6 13141.8 523.688  21
  -3  -6   6 11702.1 631.662   1
   3  -6  -6 11871.9 494.790   4
   3   6   6 13206.2 480.132  11
  -3  -6   7 2045.00 197.179  19
  -3  -6   7 2403.43 215.170  21
   3  -6  -7 1991.78 199.416   4
   3   6   7 2471.38 210.680  11
  -3  -6   7 2507.52 342.262   1
  -3  -6   8 2658.67 366.923   1
   3   6   8 2829.07 241.023  11
  -3   6  -8 2876.56 254.974  16
  -3  -6   9 5040.77 470.395   1
   3   6   9 5408.27 340.825  11
  -3   6  -9 5723.46 357.250  16
  -3  -6  10 874.583 294.819   1
   3   6  10 889.070 173.545  11
  -3   6 -10 740.168 163.471  16
  -3  -6  11 271.437 213.729   1
   3   6  11 130.339 121.409  11
  -3   6 -11 346.082 132.989  16
  -3  -6  12 11644.8 702.680   1
   3   6  12 11362.0 534.747  11
  -3   6 -12 10807.5 522.171  16
   3   6  13 844.407 170.071  11
  -3  -6  13 260.340 193.939   1
  -3   6 -14 3393.79 275.784  16
  -3  -6  15 3498.41 353.512   1
   3   6  15 3169.56 263.501  11
  -3   6 -15 3115.60 244.052  16
   3  -6 -15 2972.54 254.228  15
   3   6  16 401.686 119.441  11
  -3  -6  17 95.2604 108.592  22
   3   6  17 37.5878 81.8554  11
   3   6  18 1133.21 112.810  11
   3   6  18 1181.62 117.659  12
  -3  -6  18 1278.67 132.619  22
   3  -7  17 133.766 88.1738   2
   3  -7  16-35.3289 116.497   2
   3  -7  16-15.8148 97.1682   1
  -3   7  16-32.6462 96.9656  10
   3  -7  15-42.2093 126.817   1
   3  -7  15 45.2437 149.190   2
  -3   7  15 39.5734 117.539  10
   3  -7  14 617.487 187.630   1
   3  -7  14 322.081 196.435   2
  -3   7  14 825.685 183.935  10
   3  -7  13 657.002 234.875   2
  -3   7  13 870.015 187.786  10
   3  -7  12 7244.55 467.068   1
  -3   7  12 6833.10 450.177  10
  -3   7  12 6675.55 438.707   8
  -3   7  11 1934.86 265.936   8
   3  -7  11 2126.13 270.768   1
   3  -7  11 2474.00 312.649   2
   3  -7  11 2033.32 228.448  18
  -3   7  10 1151.61 220.293   8
  -3   7  10 1569.51 234.382  10
   3  -7  10 1260.42 197.256  18
   3  -7  10 1450.79 236.515   1
   3  -7  10 1631.31 268.325   2
   3  -7   9 4637.94 360.021  18
   3  -7   9 5532.13 403.721   1
   3  -7   9 5701.70 427.681   2
  -3   7   9 4701.74 374.867   8
  -3   7   8 230.038 160.456   8
   3  -7   8 206.208 143.983  18
   3  -7   8 153.896 161.018   1
   3  -7   8 53.2517 172.287   2
   3  -7   7 916.472 211.189   2
   3  -7   7 611.701 181.144  18
   3  -7   7 850.027 165.989   4
  -3  -7  -7 863.131 151.780  21
   3  -7   6 14485.6 615.101   2
   3  -7   6 12518.5 556.129   4
   3  -7   6 12689.9 608.870  18
  -3  -7  -6 13518.6 550.133  19
  -3  -7  -6 12844.8 540.190  21
   3  -7   5 941.123 185.256   2
   3  -7   5 872.936 189.087  18
   3  -7   5 1133.05 185.720   4
  -3  -7  -5 1016.71 133.763   5
  -3  -7  -5 1530.20 204.115  21
  -3  -7  -5 1193.33 185.137  19
   3  -7   4 7651.70 416.194   2
   3  -7   4 7291.28 436.426  18
   3  -7   4 6709.51 402.870   4
  -3  -7  -4 7894.89 342.727   5
  -3  -7  -4 8060.16 414.955  19
  -3  -7  -4 6970.58 398.198  21
   3  -7   3 15064.4 590.741   2
  -3  -7  -3 15774.1 608.485  19
  -3  -7  -3 15656.5 608.123  21
   3  -7   3 13959.0 622.273  18
   3  -7   3 15157.1 543.348   5
  -3  -7  -3 15792.0 527.018   5
  -3  -7  -2 10720.9 431.457   3
   3  -7   2 9617.66 435.186   2
  -3  -7  -2 9184.11 443.570  19
  -3  -7  -2 8644.51 431.379  21
  -3  -7  -2 10599.9 469.205  20
  -3   7   2 8593.14 454.314   9
   3  -7   2 8399.41 458.810  18
   3  -7   2 9265.50 411.725   5
  -3  -7  -2 9617.49 385.840   5
   3  -7   1 13523.8 500.106   2
  -3  -7  -1 12208.6 521.620  19
  -3  -7  -1 11944.9 518.099  21
  -3  -7  -1 11870.2 521.210  20
  -3   7   1 12491.6 547.635   9
   3  -7   1 12083.3 544.876  18
  -3  -7  -1 12585.7 455.937   5
  -3  -7   0 1262.15 168.661   3
  -3  -7   0 1056.23 196.666   1
  -3  -7   0 1215.98 181.547  21
  -3  -7   0 860.710 160.185  19
  -3  -7   0 1341.25 182.752  20
  -3   7   0 1255.97 206.558   9
   3  -7   0 990.158 178.421  18
  -3  -7   0 1256.87 142.148   5
  -3  -7   1 13233.5 585.160   1
  -3  -7   1 13546.7 494.351   3
  -3  -7   1 11739.3 514.112  19
  -3  -7   1 12581.0 523.656  21
  -3  -7   1 12928.0 530.631  20
  -3  -7   1 11381.5 485.653  22
  -3   7  -1 13058.7 558.904   9
   3  -7  -1 11940.8 519.947  18
  -3  -7   1 12943.0 455.304   5
   3  -7  -2 10051.5 451.063  18
  -3  -7   2 9780.65 459.258  21
  -3  -7   2 10247.4 468.112  19
  -3  -7   2 9295.92 450.479  20
  -3  -7   2 9158.37 431.958  22
  -3   7  -2 10914.1 490.973   9
  -3  -7   2 10726.6 431.134   3
  -3  -7   2 9665.03 514.733   1
  -3  -7   2 9544.98 385.289   5
  -3  -7   3 14231.1 653.554   1
   3  -7  -3 14590.6 558.107  18
  -3  -7   3 15213.2 605.536  19
  -3  -7   3 14381.8 571.791  22
  -3  -7   3 15497.7 606.716  21
  -3   7  -3 14937.1 608.440   9
  -3  -7   4 7329.64 396.170  22
  -3  -7   4 6842.93 391.808  21
  -3  -7   4 7198.09 397.263  19
  -3   7  -4 7338.27 406.594   9
  -3  -7   4 7669.72 479.635   1
   3  -7  -4 6691.50 385.697   4
  -3  -7   5 1223.27 183.401  21
  -3  -7   5 1165.35 193.623  22
  -3  -7   5 1289.31 185.345  19
  -3   7  -5 1099.33 200.464   9
  -3  -7   5 1370.83 273.618   1
   3  -7  -5 716.858 156.711   4
  -3  -7   6 13124.2 589.291  22
  -3  -7   6 12646.0 537.536  21
  -3  -7   6 11961.9 527.807  19
  -3   7  -6 14224.6 602.092   9
  -3  -7   6 12969.8 691.724   1
   3  -7  -6 12319.8 529.939   4
  -3  -7   7 432.349 127.880  19
  -3  -7   7 319.531 185.373  22
  -3  -7   7 691.489 143.213  21
   3  -7  -7 712.224 140.241   4
  -3  -7   8 374.974 251.935   1
   3   7   8 67.5337 93.0828  11
  -3   7  -8 235.592 125.796  16
  -3  -7   9 4944.81 479.618   1
   3   7   9 5768.17 337.433  11
  -3   7  -9 4902.35 332.655  16
  -3  -7  10 1387.79 306.275   1
   3   7  10 1505.04 191.396  11
  -3   7 -10 1372.14 188.873  16
  -3  -7  11 1852.49 341.392   1
   3   7  11 1780.17 211.446  11
  -3   7 -11 2364.78 232.361  16
   3   7  12 6997.02 403.197  11
  -3  -7  12 7322.76 553.688   1
  -3  -7  13 534.213 226.118   1
  -3  -7  14 613.452 187.009  22
  -3  -7  14 597.031 224.410   1
   3   7  14 451.163 138.789  11
  -3  -7  15 77.3348 161.790   1
  -3  -7  15 43.9945 143.697  22
   3   7  15-81.8298 109.952  11
  -3  -7  16 105.074 119.776  22
   3   7  16 26.4648 84.7683  11
  -3  -7  17-12.5046 92.7307  22
   3   7  17 70.7594 78.2496  12
   3   7  17 94.6561 67.5305  11
   3  -8  16 55.7756 101.846   2
  -3   8  15 201.413 111.762  10
   3  -8  15 46.3315 108.400   1
   3  -8  15 153.277 126.383   2
  -3   8  14-20.0374 119.030  10
   3  -8  14-19.9859 120.097   1
   3  -8  14-71.7921 151.751   2
  -3   8  13 22.7128 130.129  10
   3  -8  13-27.5621 178.308   2
  -3   8  12 2846.96 282.930  10
  -3   8  12 2343.92 260.849   8
   3  -8  12 2828.99 320.620   2
  -3   8  11 5140.15 386.466  10
  -3   8  11 5701.77 402.011   8
   3  -8  10 13117.8 599.373  18
   3  -8  10 14783.3 704.252   2
  -3   8  10 12689.3 626.188  10
  -3   8  10 12876.9 627.858   8
   3  -8   9 878.687 192.427  18
   3  -8   9 882.098 223.537   2
  -3   8   9 609.802 174.075   8
  -3   8   9 1017.32 198.467  10
   3  -8   8 1346.74 225.799  18
   3  -8   8 703.560 201.684   2
  -3   8   8 811.387 199.333   8
   3  -8   7 2495.48 286.847   2
  -3   8   7 2685.97 291.729   8
   3  -8   7 2454.08 281.530  18
   3  -8   7 2058.58 238.385   4
  -3  -8  -6 13081.3 556.090  21
   3  -8   6 13305.8 640.450  18
   3  -8   6 12935.4 614.089   2
   3  -8   6 12442.1 581.778   4
  -3  -8  -5 16754.8 650.061  19
   3  -8   5 15342.9 698.054  18
  -3  -8  -5 16029.1 637.157  21
   3  -8   5 16370.3 689.158   2
   3  -8   5 13903.0 638.052   4
  -3  -8  -5 15729.4 552.648   5
  -3  -8  -4 8788.50 457.477  21
   3  -8   4 8118.90 494.615  18
  -3  -8  -4 8611.48 449.501  19
   3  -8   4 7572.91 443.065   2
   3  -8   4 7907.09 459.838   4
  -3  -8  -4 8624.93 376.862   5
   3  -8   3 6961.81 453.024  18
  -3  -8  -3 7934.08 430.229  21
  -3  -8  -3 7780.99 424.459  19
   3  -8   3 8111.59 439.434   2
   3  -8   3 7877.57 459.203   4
   3  -8   3 7529.22 373.639   5
  -3  -8  -3 8713.89 376.521   5
  -3  -8  -2 4343.76 319.386  21
   3  -8   2 4366.33 346.042  18
  -3  -8  -2 4778.65 332.178  19
  -3  -8  -2 5543.38 321.683   3
   3  -8   2 4799.24 317.263   2
   3  -8   2 4204.61 292.439   5
   3  -8   2 4008.81 332.592   4
  -3  -8  -2 4444.50 270.223   5
  -3  -8  -1 2549.82 245.660  19
  -3  -8  -1 2195.50 231.150  21
  -3  -8  -1 2387.39 225.074   3
   3  -8   1 2154.14 212.409   2
   3  -8   1 2205.09 250.133  18
   3  -8   1 2067.39 253.928   4
   3  -8   1 2401.59 232.198   5
  -3  -8  -1 2501.51 205.112   5
   3  -8   0 26584.0 870.247   5
   3  -8   0 23325.7 886.514   4
  -3  -8   0 26559.5 776.701   5
  -3  -8   0 28047.6 836.137   3
  -3  -8   0 26995.5 936.039   1
  -3  -8   0 22882.6 834.301  19
   3  -8   0 23477.7 863.382  18
  -3  -8   0 24094.7 843.661  21
   3  -8  -1 2274.76 258.022   4
  -3  -8   1 2390.59 201.321   5
  -3  -8   1 2922.74 234.198   3
  -3  -8   1 2694.76 295.464   1
  -3  -8   1 1877.70 219.100  19
  -3  -8   1 2142.26 234.086  21
   3  -8  -1 2417.76 244.716  18
   3  -8  -2 4712.33 347.168   4
  -3  -8   2 4562.42 266.698   5
  -3  -8   2 5173.68 312.082   3
  -3  -8   2 5106.40 400.090   1
  -3  -8   2 4165.97 302.386  22
  -3  -8   2 5116.61 339.856  19
   3  -8  -2 4613.32 316.396  18
  -3  -8   2 4738.57 330.790  21
   3  -8  -3 8436.49 459.818   4
  -3  -8   3 7731.01 495.542   1
  -3  -8   3 7080.80 410.335  21
  -3  -8   3 7192.66 411.841  19
   3  -8  -3 8289.35 406.291  18
  -3  -8   3 6831.48 393.914  22
   3  -8  -4 8257.99 457.621   4
  -3  -8   4 7936.64 521.573   1
  -3  -8   4 9168.70 466.229  19
  -3  -8   4 9091.95 462.631  21
  -3  -8   4 8206.92 441.421  22
   3  -8  -5 14516.8 629.719   4
  -3  -8   5 17204.5 808.861   1
  -3  -8   5 15692.8 658.664  22
  -3  -8   5 15828.3 640.746  19
  -3  -8   5 16764.1 652.587  21
   3  -8  -6 13112.0 573.775   4
  -3  -8   6 13781.6 740.825   1
  -3  -8   6 13499.8 572.404  21
  -3  -8   6 13584.4 615.503  22
   3  -8  -7 2214.64 226.135   4
  -3  -8   7 2553.33 366.307   1
  -3  -8   7 2184.92 261.437  22
  -3  -8   8 976.120 279.020   1
  -3  -8   8 709.389 203.020  22
  -3  -8   9 954.597 286.361   1
  -3  -8   9 563.698 194.992  22
  -3  -8  10 14606.5 806.893   1
  -3  -8  10 14346.5 682.512  22
  -3  -8  11 5926.26 493.033   1
  -3  -8  11 5371.10 408.716  22
  -3  -8  12 2830.51 356.638   1
   3   8  12 2442.21 221.858  11
  -3  -8  13 222.751 230.614   1
  -3  -8  13-75.7777 144.718  22
   3  -8 -13 16.6389 89.1728   5
   3   8  13 17.2032 104.542  11
  -3  -8  14-27.0022 164.089   1
  -3  -8  14 22.2146 146.504  22
   3   8  14-15.4260 94.7775  11
  -3  -8  15 273.480 135.294  22
   3   8  15 242.367 91.1440  11
  -3  -8  16-13.4880 93.8535  22
   3   8  16 10.2258 76.3890  12
   3   8  16 46.2133 59.2062  11
   3  -9  15 2529.73 209.842   2
  -3   9  14 1010.27 162.581  10
   3  -9  14 1134.07 184.590   2
  -3   9  13 1099.52 167.260  10
   3  -9  13 871.907 201.382   2
  -3   9  12 949.588 179.942  10
   3  -9  12 822.352 231.282   2
  -3   9  11 3299.10 303.882  10
   3  -9  11 3615.16 340.422   2
  -3   9  10 716.005 183.403  10
  -3   9  10 1124.80 197.028   8
  -3   9   9 129.614 134.920   8
  -3   9   9 236.983 134.954  10
   3  -9   9-58.0582 155.592   2
   3  -9   8 12813.9 624.213  18
   3  -9   8 13050.8 640.677   2
  -3   9   8 11998.6 596.486   8
  -3   9   7 1749.83 239.567   8
   3  -9   7 2348.16 280.758  18
   3  -9   7 2179.39 242.480   3
   3  -9   7 2281.81 283.085   2
   3  -9   6 12440.6 630.943  18
   3  -9   6 13561.3 643.792   2
   3  -9   6 12591.8 599.874   4
   3  -9   6 13618.8 612.057   3
  -3   9   6 13577.4 638.938   8
   3  -9   5 1076.64 216.157   2
   3  -9   5 1226.03 228.597  18
   3  -9   5 1642.20 233.275   4
  -3  -9  -5 1586.73 170.410   5
   3  -9   4 3479.77 330.944  18
  -3  -9  -4 3256.19 292.453  21
   3  -9   4 3177.51 301.497   2
   3  -9   4 3610.51 330.622   4
  -3  -9  -4 3143.48 239.668   5
  -3  -9  -3 200.428 151.074  21
   3  -9   3 268.413 140.498   2
   3  -9   3 298.473 177.341  18
   3  -9   3 222.146 107.398   5
   3  -9   3 296.089 165.477   4
  -3  -9  -3 339.415 116.231   5
   3  -9   2 3012.62 298.557  18
  -3  -9  -2 2765.78 271.716  21
  -3  -9  -2 2615.71 265.296  19
   3  -9   2 3240.65 278.801   2
   3  -9   2 3286.70 264.532   5
   3  -9   2 3031.67 314.956   4
  -3  -9  -2 3200.78 237.426   5
  -3  -9  -1 4058.84 314.718  21
  -3  -9  -1 4370.86 320.116  19
   3  -9   1 4181.15 342.059  18
  -3  -9  -1 4930.69 319.714   3
   3  -9   1 4594.22 323.691   5
   3  -9   1 3989.84 347.160   4
  -3  -9  -1 4328.62 275.580   5
   3  -9   0 8766.06 471.770  18
  -3  -9   0 7497.92 429.631  21
  -3  -9   0 7312.78 425.508  19
  -3  -9   0 8811.22 432.108   3
   3  -9   0 8091.23 444.896   5
   3  -9   0 7394.99 471.502   4
  -3  -9   0 7958.48 379.296   5
  -3  -9   1 3997.21 309.387  19
  -3  -9   1 4227.54 320.057  21
   3  -9  -1 4179.54 315.025  18
  -3  -9   1 4808.72 312.742   3
  -3  -9   1 3373.01 340.490   1
   3  -9  -1 4044.55 331.856   5
   3  -9  -1 3536.60 325.532   4
  -3  -9   1 4256.08 270.748   5
  -3  -9   2 2722.48 272.782  19
  -3  -9   2 2742.58 273.432  21
   3  -9  -2 3619.69 278.626  18
  -3  -9   2 3173.03 345.120   1
   3  -9  -2 3058.68 295.430   5
   3  -9  -2 3717.03 334.600   4
  -3  -9   3 280.242 151.359  22
  -3  -9   3 519.334 164.996  21
  -3  -9   3-61.3794 196.657   1
   3  -9  -3 277.564 111.318  18
   3  -9  -3 179.237 144.953   4
   3  -9  -4 2942.67 289.205   4
  -3  -9   4 3379.90 367.345   1
  -3  -9   4 3640.25 304.624  21
  -3  -9   4 3560.89 303.329  22
   3  -9  -5 1262.61 201.980   4
  -3  -9   5 1952.38 327.018   1
  -3  -9   5 1663.75 222.099  21
  -3  -9   5 2094.52 256.701  22
   3  -9  -6 13047.2 584.775   4
   3  -9  -6 12900.6 577.878   3
  -3  -9   6 13579.5 741.051   1
  -3  -9   6 13784.6 633.139  22
   3  -9  -7 2711.03 248.943   3
  -3  -9   7 2363.69 353.954   1
  -3  -9   7 1876.43 258.125  22
  -3  -9   8 13489.3 745.208   1
  -3  -9   8 11833.6 602.881  22
  -3  -9   9 38.6330 207.071   1
  -3  -9   9 218.106 150.264  22
  -3  -9  10 893.056 262.300   1
  -3  -9  10 1422.96 234.620  22
   3  -9 -11 2956.39 261.917   5
  -3  -9  11 3111.88 306.861  22
   3  -9 -12 783.844 148.235   5
  -3  -9  12 1180.50 255.447   1
  -3  -9  12 742.755 179.851  22
   3  -9 -13 862.125 131.077   5
  -3  -9  13 726.041 167.237  22
  -3  -9  13 691.549 203.707   1
  -3  -9  14 1161.63 178.386  22
  -3  -9  14 1233.39 211.645   1
   3   9  15 1790.62 134.278  12
  -3  -9  15 2247.08 189.483  22
   3 -10  14 996.925 146.338   2
   3 -10  13 793.765 166.782   2
  -3  10  13 430.822 116.338  10
   3 -10  12 2046.27 245.123   2
  -3  10  12 1582.57 190.782  10
   3 -10  11 1033.91 203.933   2
  -3  10  11 714.973 166.459  10
   3 -10  10 761.408 195.530   2
  -3  10  10 539.737 153.016  10
   3 -10   9 471.700 185.545   2
  -3  10   9 263.809 139.292  10
  -3  10   8 4749.23 362.924  10
  -3  10   8 5051.76 360.680   8
   3 -10   7 17737.8 735.699   2
   3 -10   7 15173.6 635.157   3
  -3  10   7 15452.9 677.230   8
  -3  10   7 16446.2 702.198  10
   3 -10   6 1199.79 219.750  18
   3 -10   6 1355.08 226.155   2
   3 -10   6 1320.55 219.205   3
   3 -10   5 13541.0 622.929   2
  -3 -10  -5 12781.2 495.782   5
   3 -10   5 12344.0 606.315   3
   3 -10   5 12293.7 627.146  18
   3 -10   4 270.412 146.181   2
   3 -10   4 383.530 175.607   3
  -3 -10  -4 361.947 115.126   5
   3 -10   4 169.288 149.184   4
   3 -10   4 397.056 164.643  18
   3 -10   3 1327.28 208.691   2
   3 -10   3 1909.73 264.868  18
   3 -10   3 1425.60 178.938   5
  -3 -10  -3 1502.45 174.211   5
   3 -10   3 1584.88 249.667   4
   3 -10   2 7414.48 411.278   2
   3 -10   2 6236.20 368.364   5
   3 -10   2 6736.51 456.041   4
  -3 -10  -2 6795.77 354.289   5
   3 -10   2 6846.75 443.360  18
   3 -10   1-25.6682 139.515  18
   3 -10   1-21.1114 116.330   5
  -3 -10  -1 65.3934 102.605   5
   3 -10   1-57.9210 150.708   4
  -3 -10  -1 22.5859 122.761  21
   3 -10   0 146.116 114.690  18
   3 -10   0 28.7565 156.343   4
  -3 -10   0 243.507 120.429   5
   3 -10   0 301.803 144.226   5
  -3 -10   0 134.690 140.936  21
   3 -10  -1 22.6665 112.465  18
   3 -10  -1-28.4284 150.164   4
   3 -10  -1 24.8309 140.475   5
  -3 -10   1-45.3465 124.936  21
   3 -10  -2 7106.04 444.941   5
   3 -10  -2 6764.34 447.277   4
  -3 -10   2 6144.95 457.917   1
   3 -10  -3 1168.09 206.612   4
   3 -10  -3 1667.27 248.651   5
  -3 -10   3 1601.42 281.413   1
   3 -10  -4 390.444 151.106   4
   3 -10  -4 107.040 159.077   5
   3 -10  -4 302.926 158.550   3
  -3 -10   4 369.019 217.112   1
  -3 -10   5 12983.4 605.265  22
   3 -10  -5 13105.8 623.968   5
   3 -10  -5 12817.3 593.564   3
  -3 -10   5 12728.0 709.296   1
  -3 -10   6 927.244 189.809  22
   3 -10  -6 1203.74 210.471   5
   3 -10  -6 916.589 172.982   3
  -3 -10   6 1205.56 277.724   1
  -3 -10   7 18100.3 746.941  22
   3 -10  -7 17687.4 737.320   5
  -3 -10   7 17586.9 857.483   1
  -3 -10   8 5608.49 391.931  22
   3 -10  -8 4913.47 363.294   5
  -3 -10   8 6058.45 502.406   1
  -3 -10   9 140.418 210.962   1
   3 -10 -10 775.697 160.805   5
  -3 -10  10 588.171 173.756  22
  -3 -10  11 587.343 165.459  22
   3 -10 -11 631.119 142.725   5
  -3 -10  11 879.001 234.829   1
  -3 -10  12 1787.99 215.153  22
   3 -10 -12 1822.53 177.015   5
  -3 -10  13 643.663 146.267  22
   3 -10 -13 585.895 96.5091   5
  -3 -10  13 571.326 172.868   1
  -3 -10  14 950.224 135.641  22
   3 -11  13 770.509 130.362   2
   3 -11  12 268.250 122.262   2
   3 -11  11 2630.40 244.954   2
   3 -11  10 1441.29 211.866   2
   3 -11   9 217.242 141.986   2
   3 -11   8 5505.52 374.825   2
   3 -11   7 3793.88 314.126   2
   3 -11   6 188.675 123.171   7
   3 -11   6 189.915 150.614   2
   3 -11   6 257.463 136.138   3
   3 -11   6 288.314 142.146   4
   3 -11   5 388.757 158.803   3
  -3 -11  -5 143.047 87.0788   5
   3 -11   5 445.873 158.754   4
   3 -11   4 1428.63 231.024   3
  -3 -11  -4 1066.05 145.206   5
   3 -11   4 882.774 201.151   4
   3 -11   3 2344.34 292.218   3
   3 -11   3 2186.47 244.553   2
  -3 -11  -3 1665.89 178.162   5
   3 -11   3 2168.76 282.604   4
   3 -11   2 1607.87 252.810   3
   3 -11   2 951.203 155.781   5
  -3 -11  -2 1212.88 163.577   5
   3 -11   2 1045.64 206.895   4
   3 -11   1 6080.78 372.386   5
  -3 -11  -1 6872.12 356.239   5
   3 -11   1 7297.26 468.344   3
   3 -11   0 926.066 205.711   3
   3 -11   0 783.466 158.058   5
   3 -11  -1 6236.03 398.632   5
   3 -11  -1 5915.47 427.416   3
   3 -11  -2 779.017 194.568   3
   3 -11  -2 1138.65 213.859   5
   3 -11  -3 1773.42 241.869   3
  -3 -11   3 2013.32 296.487   1
   3 -11  -3 1628.46 240.059   4
   3 -11  -3 2225.13 262.969   5
   3 -11  -4 1128.36 200.905   3
  -3 -11   4 1046.58 242.006   1
   3 -11  -4 1121.45 200.349   4
   3 -11  -4 1466.79 216.385   5
   3 -11  -5 281.852 136.146   3
  -3 -11   5 33.3000 209.044   1
   3 -11  -5 398.422 140.431   4
   3 -11  -5 50.3862 129.178   5
   3 -11  -6 166.534 113.776   7
  -3 -11   6 133.572 179.018   1
   3 -11  -6 283.267 119.834   3
   3 -11  -6 266.695 140.704   5
   3 -11  -6 195.555 107.850   4
  -3 -11   7 3750.54 377.046   1
   3 -11  -8 5374.12 355.719   5
  -3 -11   9 232.974 192.192   1
   3 -11  -9 402.296 141.170   5
  -3 -11  10 1854.18 265.502   1
   3 -11 -10 1447.08 172.389   5
  -3 -11  11 2836.88 286.564   1
   3 -11 -11 2546.23 194.982   5
  -3 -11  12 361.619 140.061   1
   3 -11 -12 247.091 72.7662   5
   3 -12  10 702.852 133.972   2
   3 -12   9 2708.70 222.996   2
   3 -12   8 379.345 128.107   2
   3 -12   7 1814.14 208.869   2
   3 -12   6 459.022 128.478   7
   3 -12   6 697.683 142.615   3
   3 -12   6 556.402 133.682   6
   3 -12   5 398.401 137.686   7
   3 -12   4 1993.82 236.090   7
   3 -12   3 797.051 188.433   7
   3 -12   3 918.138 189.159   3
   3 -12   3 868.819 186.323   4
   3 -12   2 1923.85 244.289   3
   3 -12   2 2094.14 256.935   4
   3 -12   1 126.494 135.621   3
   3 -12   1 180.439 149.553   4
   3 -12   0 200.909 150.935   3
   3 -12   0 76.7762 148.475   4
   3 -12  -1 246.164 152.931   3
   3 -12  -1 150.515 124.533   4
   3 -12  -2 2318.24 257.203   3
   3 -12  -2 2249.51 256.320   4
   3 -12  -3 692.348 175.137   7
   3 -12  -3 846.472 169.792   3
   3 -12  -3 1053.41 188.718   4
   3 -12  -4 2217.02 231.166   7
   3 -12  -4 2412.03 249.083   5
   3 -12  -5 158.814 109.655   7
   3 -12  -5 209.675 126.050   5
   3 -12  -6 403.148 111.097   7
   3 -12  -6 446.900 112.471   3
  -3 -12   6 255.730 184.051   1
   3 -12  -6 414.261 141.010   5
   3 -12  -6 547.621 120.273   6
  -3 -12   7 2230.17 296.130   1
   3 -12  -7 2355.89 224.221   5
  -3 -12   8 173.136 164.750   1
   3 -12  -8 327.338 119.675   5
  -3 -12   9 2402.02 266.080   1
   3 -12  -9 3033.34 218.257   5
  -3 -12  10 641.461 163.887   1
   3 -12 -10 865.112 117.546   5
  -3 -12  11 2115.59 206.917   1
   3 -12 -11 1945.22 141.259   5
   3 -13   5 1583.24 175.836   7
   3 -13   5 1719.62 182.207   3
   3 -13   5 1813.17 182.300   6
   3 -13   4 561.658 140.786   7
   3 -13   4 459.143 132.857   3
   3 -13   4 353.666 124.305   6
   3 -13   3 519.342 137.932   7
   3 -13   3 556.463 138.958   3
   3 -13   3 422.874 131.563   6
   3 -13   2 697.466 150.890   7
   3 -13   2 872.478 164.681   3
   3 -13   2 839.992 172.890   6
   3 -13   1 770.555 170.619   7
   3 -13   1 789.966 164.818   3
   3 -13   1 825.467 127.584   5
   3 -13   1 754.182 163.312   6
   3 -13   0 1962.81 222.553   7
   3 -13   0 2197.20 228.742   3
   3 -13   0 2246.78 207.027   5
   3 -13   0 2286.14 230.849   6
   3 -13  -1 823.917 164.759   7
   3 -13  -1 1053.05 171.790   3
   3 -13  -1 920.759 157.195   5
   3 -13  -1 675.103 158.587   6
   3 -13  -2 692.946 143.927   7
   3 -13  -2 875.337 166.770   3
   3 -13  -2 867.906 152.459   5
   3 -13  -2 592.904 146.427   6
   3 -13  -3 271.734 107.881   7
   3 -13  -3 574.381 137.026   3
   3 -13  -3 381.974 116.816   5
   3 -13  -3 134.655 106.922   6
   3 -13  -4 396.176 115.777   7
   3 -13  -4 408.250 115.704   3
   3 -13  -4 385.151 126.273   5
   3 -13  -4 359.693 113.884   6
   3 -13  -5 1656.78 162.816   7
   3 -13  -5 1920.31 169.673   6
   3 -13  -5 1578.77 164.043   3
   3 -13  -6-10.2319 66.1946   7
   3 -13  -6-51.1876 73.6115   3
   3 -13  -6-29.2331 94.5600   5
   3 -13  -6 10.1955 68.4970   6
   3 -13  -7 744.108 123.898   5
   3 -13  -8 553.841 107.048   5
   3 -13  -9 1195.87 117.042   5
   3 -14   4 139.656 75.4500   3
   3 -14   4 85.8223 79.0158   6
   3 -14   4 259.320 91.8765   7
   3 -14   3 532.344 111.657   7
   3 -14   3 522.091 117.628   3
   3 -14   3 641.261 119.868   6
   3 -14   2 26.5021 83.2049   7
   3 -14   2 159.632 100.856   3
   3 -14   2 223.904 98.4211   6
   3 -14   1 368.895 112.908   7
   3 -14   1 178.110 100.996   3
   3 -14   1 298.034 108.538   6
   3 -14   0 13.6090 92.2582   7
   3 -14   0-13.6458 98.1189   3
   3 -14   0-94.4588 92.2923   6
   3 -14  -1 238.203 96.0535   7
   3 -14  -1 252.045 105.585   3
   3 -14  -1 328.255 91.5412   5
   3 -14  -1 183.690 97.4371   6
   3 -14  -2 249.027 93.7887   7
   3 -14  -2 137.385 95.4265   3
   3 -14  -2 259.665 94.9365   5
   3 -14  -2 148.495 93.8835   6
   3 -14  -3 607.531 108.938   7
   3 -14  -3 586.538 106.799   3
   3 -14  -3 667.141 108.149   5
   3 -14  -3 358.896 94.3621   6
   3 -14  -4 211.697 79.9546   3
   3 -14  -4 148.830 78.8896   5
   3 -14  -4 182.972 76.6159   6
   3 -14  -4 77.6236 68.7226   7
   3 -14  -5 3245.69 168.233   7
   3 -14  -5 2662.35 155.738   3
   3 -14  -5 3250.01 168.461   6
   3 -14  -5 3109.23 188.435   5
   3 -14  -6 1187.38 118.721   5
   3 -14  -7 534.010 79.4446   5
   3 -15   3 281.104 59.6094   3
   3 -15   2 1354.68 106.321   3
   3 -15   2 1354.17 108.584   6
   3 -15   1 2819.93 157.130   3
   3 -15   1 2989.28 159.241   6
   3 -15   0 133.414 65.1230   3
   3 -15   0 51.9832 55.5041   6
   3 -15  -1 2909.27 156.072   3
   3 -15  -1 2762.31 152.125   6
   3 -15  -2 1371.10 104.248   3
   3 -15  -2 1164.65 97.6289   6
   3 -15  -3 227.144 52.0693   3
   4   0   0 994738. 21110.7  14
   4   0   0 991208. 21114.8  13
   4   0   0 981167. 21114.6  12
  -4   0   0 999999. 21183.0   9
   4   0   1 10267.9 378.258  14
   4   0  -1 10602.5 370.624  14
   4   0  -1 10636.5 375.807  13
   4   0  -1 10832.4 372.533  12
   4   0   1 10207.9 382.460  12
  -4   0  -1 9917.85 409.468   9
  -4   0   1 11169.5 444.467   9
   4   0  -2 99482.6 2356.48  13
   4   0  -2 102512. 2357.90  12
   4   0   2 101662. 2385.92  12
  -4   0  -2 107727. 2439.62   9
  -4   0   2 107773. 2483.79   9
   4   0   3 531.894 115.376  12
   4   0  -3 304.551 85.2535  12
   4   0   3 357.170 102.455  11
  -4   0   3 501.570 138.523   9
   4   0   4 50926.7 1282.74  12
   4   0   4 48730.7 1270.62  11
   4   0  -5 26337.9 750.601  13
   4   0   5 25678.6 777.289  12
   4   0  -6 254.956 92.2687  13
   4   0   6 441.554 121.233  11
  -4   0  -7 16324.3 601.087  16
   4   0   7 15796.5 581.415  11
  -4   0  -8 310.638 149.163  16
   4   0   8 397.439 155.141  11
  -4   0  -9 4634.55 323.505  16
   4   0   9 4704.12 323.082  11
  -4   0   9 4332.18 305.218   8
  -4   0 -10 31545.6 1022.59  16
   4   0  10 32437.7 1008.85  11
  -4   0  10 30187.3 975.377  10
  -4   0  10 30628.5 994.425   8
  -4   0 -11 954.595 201.906  16
   4   0  11 845.957 179.810  11
  -4   0  11 670.732 158.216  10
  -4   0  11 808.862 175.713   8
  -4   0 -12 1356.34 217.343  16
  -4   0  12 1408.61 197.259  10
  -4   0  12 1530.60 217.960   8
   4   0  12 1170.88 194.564  11
  -4   0 -13 3347.97 316.382  16
   4   0  13 3161.36 286.262  11
   4   0  14 5057.49 352.776  11
  -4   0 -15 2189.47 258.626  16
   4   0  15 2787.73 262.705  12
  -4   0 -16 43.8187 120.741  16
   4   0  16 176.939 114.482  12
   4   0  16 36.7641 110.472  11
   4   0 -17 1558.42 193.624  15
   4   0  17 1676.81 170.537  12
   4   0  17 1434.87 167.438  11
   4   0 -18 56.4164 98.1469  15
   4   0 -19 150.232 70.3192  15
   4   1 -18 1316.10 153.138  15
   4  -1  18 1258.76 155.857   2
   4   1 -17 209.401 110.743  15
  -4  -1 -16 1044.40 198.586  16
   4   1 -16 694.727 162.722  15
   4  -1  16 907.397 151.905  12
   4  -1  16 685.092 145.979  11
  -4  -1 -15 46.8239 132.449  16
   4  -1  15 19.4479 104.229  12
   4  -1  14 2439.57 254.627  11
  -4   1  14 2922.62 269.575  10
  -4  -1 -13 2219.46 264.798  16
   4  -1  13 2340.53 244.902  12
   4  -1  13 2186.14 248.754  11
  -4  -1 -12 18955.0 739.872  16
   4  -1  12 18277.8 705.802  11
  -4   1  12 17239.1 712.729  10
  -4   1  12 17047.1 730.170   8
  -4  -1 -11 18321.3 719.175  16
   4  -1  11 18644.9 708.308  11
  -4   1  11 17472.6 714.566  10
  -4   1  11 18485.1 746.584   8
  -4  -1 -10 5274.36 352.459  16
   4  -1  10 4136.48 312.776  11
  -4   1  10 4624.19 346.853   8
  -4  -1  -9 1327.89 186.610  16
  -4   1   9 1444.56 218.093   8
   4  -1   9 1237.42 184.644  11
  -4  -1  -8 6826.93 375.052  16
   4  -1   8 8498.79 400.493  11
  -4  -1  -7 5021.21 299.229  16
   4  -1   7 5008.58 296.102  12
   4  -1   7 4750.58 291.956  11
  -4  -1  -6 25615.3 787.433  16
   4   1  -6 25509.6 742.835  13
   4  -1   6 26256.4 797.939  11
   4  -1   5 9263.16 392.488  12
   4  -1   4 24811.4 743.076  12
  -4   1   4 25471.8 837.359   9
   4   1  -3 155275. 3432.13  12
   4   1  -3 151840. 3438.43  13
   4  -1   3 157963. 3494.27  12
  -4   1   3 152803. 3603.09   9
   4   1  -2 11322.6 380.559  14
   4   1  -2 11920.9 384.483  12
   4  -1   2 10885.4 409.842  12
   4   1  -2 11333.5 385.722  13
  -4  -1  -2 11152.2 427.541   9
  -4   1   2 11792.7 489.826   9
   4   1  -1 607.982 94.2279  14
   4   1  -1 515.457 94.9134  13
   4  -1   1 661.137 121.666  12
   4   1  -1 633.070 97.3110  12
  -4   1   1 458.396 133.330   9
   4   1   0 24842.7 687.621  14
   4  -1   0 23688.1 691.301  14
   4   1   0 24438.4 694.771  13
   4   1   0 25482.0 700.594  12
   4  -1   0 24896.5 698.276  12
  -4   1   0 24723.1 762.750   9
   4   1   1 421.146 94.3158  14
   4   1   1 453.107 99.7604  12
   4  -1  -1 345.563 89.5454  12
  -4   1  -1 535.445 135.395   9
   4  -1  -2 11879.9 401.442  12
   4   1   2 11230.7 408.871  12
  -4   1  -2 11439.0 456.329   9
  -4  -1   2 10475.3 441.635   9
   4   1   3 155802. 3479.44  11
   4   1   3 155841. 3485.03  12
  -4  -1   3 151200. 3553.11   9
   4  -1  -4 23682.5 701.939  13
   4   1   4 23975.1 708.910  11
   4   1   4 23837.8 720.133  12
   4  -1  -5 9497.04 378.517  13
   4  -1  -6 26163.7 777.834  13
   4   1   6 26304.1 798.974  11
   4   1   7 5005.66 302.937  11
  -4   1  -8 7757.07 415.819  16
   4   1   8 7784.64 401.748  11
  -4   1  -9 1334.78 204.336  16
  -4  -1   9 1171.17 170.838   8
  -4  -1   9 1313.66 163.125  10
   4   1   9 1220.88 198.836  11
  -4   1 -10 5010.96 357.252  16
   4   1  10 5004.72 345.096  11
  -4  -1  10 4794.10 314.299   8
  -4   1 -11 19721.7 764.605  16
   4   1  11 19900.0 753.742  11
  -4  -1  11 17859.2 689.479   8
  -4   1 -12 18013.8 746.813  16
   4   1  12 18366.6 724.576  11
  -4   1 -13 2135.77 260.968  16
   4   1  13 3018.52 275.858  11
   4   1  14 3049.92 280.055  11
  -4   1 -15 144.994 154.826  16
  -4   1 -16 793.396 176.660  16
   4   1  16 992.300 172.968  12
   4   1  16 596.405 150.954  11
   4  -1 -17 352.062 135.484  15
   4   1  17 331.524 119.961  12
   4   1  17 250.304 113.557  11
   4  -1 -18 1295.12 165.119  15
   4   1  18 1417.43 138.819  12
   4   1  18 1192.35 137.205  11
   4  -1 -19 251.432 77.4980  15
   4   2 -18 689.493 106.527  15
   4  -2  18 657.447 131.686   2
   4   2 -17 441.945 121.663  15
   4  -2  17 410.506 149.340   2
  -4   2  16 3385.29 271.629  10
   4   2 -16 3834.46 287.573  15
   4  -2  15 729.669 150.172  11
  -4   2  15 535.371 160.896  10
  -4  -2 -15 516.094 165.625  16
   4  -2  14 380.093 132.331  12
  -4   2  14 466.068 154.297  10
   4  -2  14 656.852 153.901  11
   4  -2  13 1595.05 208.097  11
  -4   2  13 1199.37 235.071   8
   4  -2  13 1812.81 215.037  12
  -4  -2 -13 1303.66 212.117  16
  -4   2  12 7287.75 456.135  10
  -4   2  12 7693.77 480.493   8
   4  -2  12 8242.38 445.026  11
   4  -2  12 7951.51 428.452  12
  -4  -2 -12 8702.15 472.227  16
  -4   2  11 4595.09 357.447  10
  -4   2  11 3554.28 341.344   8
   4  -2  11 4192.80 310.991  11
   4  -2  11 4224.57 307.928  12
  -4  -2 -11 4602.83 331.730  16
  -4   2  10 1959.77 272.027   8
   4  -2  10 1764.35 218.706  11
   4  -2  10 1877.89 215.297  12
  -4  -2 -10 1722.78 214.477  16
  -4   2   9 11807.3 567.928   8
  -4  -2  -9 11523.3 507.776  16
   4  -2   9 11030.3 494.752  11
   4  -2   9 12205.2 510.114  12
  -4  -2  -8 38662.3 1111.61  16
   4  -2   8 38116.7 1108.31  11
   4  -2   8 38124.4 1100.33  12
  -4  -2  -7 1006.65 135.231  19
   4  -2   7 833.533 151.081  11
   4  -2   7 1125.33 165.340  12
  -4  -2  -7 1197.40 157.116  16
   4  -2   6 779.697 138.698  11
  -4  -2  -6 683.473 122.810  16
   4  -2   5 47238.3 1268.17  11
   4  -2   5 48925.2 1270.30  12
   4  -2   4 28975.2 832.223  12
  -4   2   4 28751.4 938.828   9
   4   2  -3 29088.0 758.961  12
   4  -2   3 29197.4 826.797  12
   4   2  -3 29095.2 773.682  13
   4  -2   3 27338.2 814.446  14
  -4   2   2 7389.41 390.494   9
   4   2  -2 7855.42 294.098  13
   4  -2   2 7666.37 331.928  12
   4   2  -2 7655.67 285.015  12
   4   2  -2 7532.38 283.952  14
  -4   2   1 16193.2 595.568   9
   4   2  -1 15441.7 468.415  14
   4   2  -1 14851.7 471.728  13
   4  -2   1 15112.3 499.316  12
   4   2  -1 15926.6 470.753  12
  -4  -2   0 3416.58 163.386  22
   4   2   0 3291.43 187.274  14
   4   2   0 3062.82 188.186  13
   4  -2   0 3000.71 192.353  12
   4   2   0 3402.89 190.625  12
  -4  -2   1 15171.2 454.716  22
  -4   2  -1 15184.0 561.873   9
   4   2   1 15530.5 488.001  12
   4  -2  -1 15152.3 491.909  12
  -4   2  -2 7134.05 359.242   9
   4  -2  -2 6890.42 302.866  12
   4   2   2 7212.46 297.818  11
   4   2   2 7431.80 309.422  12
   4  -2  -3 28644.0 797.928  13
   4   2   3 28324.3 805.506  12
   4   2   3 28461.1 792.865  11
   4  -2  -4 29047.4 809.004  13
   4   2   4 27322.6 793.278  11
   4  -2  -5 48730.2 1262.09  13
   4   2   6 519.043 122.316  11
  -4  -2   7 1027.49 141.956  19
   4   2   7 1051.87 160.073  11
  -4   2  -8 38987.3 1168.72  16
   4   2   8 39405.6 1145.15  11
  -4   2  -9 11602.7 543.067  16
   4   2   9 11221.6 516.310  11
  -4   2 -10 2257.60 256.590  16
   4   2  10 2244.08 247.195  11
  -4   2 -11 4301.68 341.927  16
   4   2  11 4351.47 330.596  11
  -4   2 -12 8290.22 477.837  16
   4   2  12 8528.89 465.465  11
  -4   2 -13 1247.40 215.811  16
   4   2  13 1482.44 204.413  11
   4   2  14 628.788 169.504  11
  -4   2 -15 470.439 173.393  16
  -4   2 -16 3987.57 311.591  16
   4   2  16 3873.53 284.558  12
   4   2  16 3906.26 286.732  11
   4  -2 -17 400.211 138.969  15
  -4   2 -17 310.014 133.421  16
   4   2  17 214.685 117.184  12
   4   2  17 187.607 112.550  11
   4  -2 -18 843.023 136.472  15
   4   2  18 945.195 125.497  12
   4   2  18 758.667 118.006  11
   4   2  19 152.195 55.3588  12
   4  -2 -19 151.731 67.7227  15
   4  -3  18 458.581 106.953   2
   4   3 -17 3305.37 221.074  15
   4  -3  17 3628.41 264.595   2
   4   3 -16 1291.62 171.941  15
   4  -3  16 1296.77 213.249   2
  -4   3  16 945.410 171.221  10
  -4   3  15 1088.00 192.452  10
   4   3 -15 1109.33 177.092  15
  -4   3  14 1934.78 252.658  10
   4  -3  14 1561.83 189.720  12
  -4  -3 -14 1323.01 197.590  16
  -4   3  13 2703.18 303.274   8
   4  -3  13 3097.47 253.360  12
   4  -3  13 2414.55 240.222  11
  -4  -3 -13 2532.56 264.393  16
  -4   3  12 8633.32 503.870  10
  -4   3  12 8824.05 520.388   8
   4  -3  12 9042.68 452.499  11
   4  -3  12 9720.50 453.696  12
  -4  -3 -12 7899.70 451.503  16
  -4   3  11 3998.84 349.348  10
  -4   3  11 3956.53 353.219   8
   4  -3  11 4119.28 300.929  11
   4  -3  11 4088.07 297.501  12
  -4  -3 -11 4365.26 324.735  16
  -4   3  10 4337.23 367.104   8
   4  -3  10 3852.69 290.581  11
   4  -3  10 4346.95 295.774  12
  -4  -3 -10 3614.26 289.139  16
   4  -3   9 16352.2 618.982  11
   4  -3   9 15876.7 604.248  12
  -4  -3  -9 16496.9 629.152  16
   4  -3   8 15613.7 596.936  11
   4  -3   8 16443.7 598.782  12
  -4  -3  -8 16551.8 607.162  16
  -4  -3  -7 10591.9 435.648  19
   4  -3   7 11371.4 470.574  11
   4  -3   7 11127.4 456.688  12
  -4  -3  -7 10573.5 447.308  16
  -4  -3  -6 5162.90 282.478  16
  -4  -3  -6 4768.45 282.509  19
  -4  -3  -5 5674.78 305.402  19
  -4   3   4 20834.7 786.198   9
   4   3  -4 21520.8 618.876  13
   4  -3   4 23904.8 706.531  12
   4  -3   4 22865.2 690.686  14
  -4  -3  -4 21163.3 643.325  16
  -4   3   3 29435.4 951.424   9
   4   3  -3 29443.0 768.333  13
   4  -3   3 30398.7 852.229  12
   4  -3   3 29860.7 833.538  14
  -4  -3  -3 28128.6 783.351  16
   4  -3   3 28141.4 820.773  13
  -4   3   2 11012.7 506.471   9
   4   3  -2 11157.5 359.804  12
   4   3  -2 10898.4 368.466  13
   4  -3   2 11315.9 418.401  12
   4  -3   2 11596.3 418.452  14
  -4  -3  -1 16358.8 517.961   9
  -4   3   1 16814.8 632.786   9
   4   3  -1 16218.6 479.846  14
   4  -3   1 15364.7 516.958  14
   4   3  -1 16670.5 482.515  12
   4  -3   1 16014.5 522.291  12
   4   3  -1 16580.5 492.309  13
  -4  -3   0 30284.3 793.027  22
  -4   3   0 29682.3 921.768   9
  -4  -3   0 30535.7 826.136   9
   4   3   0 30337.8 793.582  14
   4   3   0 30002.7 804.363  13
   4  -3   0 29997.2 826.068  12
   4   3   0 32288.0 809.603  12
  -4  -3   1 16093.8 502.488  22
  -4   3  -1 17249.5 613.838   9
  -4  -3   1 15887.6 510.039   9
   4  -3  -1 14860.4 502.695  13
   4  -3  -1 16651.4 522.657  12
   4   3   1 15603.1 495.186  12
  -4  -3   2 10695.7 398.988  22
  -4   3  -2 12075.1 494.462   9
   4  -3  -2 11307.0 409.314  13
   4   3   2 11386.5 395.785  11
   4   3   2 11026.4 399.975  12
  -4   3  -3 28984.7 895.744   9
   4   3   3 28144.9 800.250  12
   4   3   3 27920.8 784.374  11
   4  -3  -3 28062.4 800.686  13
   4  -3  -4 20935.0 658.446  13
   4  -3  -5 5488.07 294.156  13
  -4  -3   5 6164.84 332.389  19
   4   3   6 5391.97 298.352  11
  -4  -3   6 5152.46 301.361  19
   4   3   7 11185.3 468.765  11
  -4  -3   7 10392.5 437.430  19
  -4  -3   7 10163.7 435.986  20
   4   3   8 16459.5 626.883  11
  -4   3  -9 15535.5 658.694  16
   4   3   9 17487.7 664.318  11
  -4   3 -10 3239.80 300.396  16
   4   3  10 4135.12 316.569  11
  -4   3 -11 4269.57 342.989  16
   4   3  11 3976.03 321.354  11
  -4   3 -12 9205.43 496.639  16
   4   3  12 9145.18 482.943  11
  -4   3 -13 2454.48 267.747  16
   4   3  13 2366.87 251.493  11
   4   3  14 1725.32 222.502  11
  -4   3 -15 978.665 195.736  16
   4   3  15 1241.39 184.939  11
  -4   3 -16 1086.20 171.615  16
   4   3  16 1128.21 171.741  11
  -4   3 -17 3492.43 256.796  16
   4  -3 -17 3377.59 259.464  15
   4   3  17 3615.59 251.609  11
   4   3  17 3465.93 244.739  12
   4  -3 -18 621.129 119.500  15
   4   3  18 468.851 102.791  12
   4   3  18 534.018 103.884  11
   4  -4  17 1762.07 194.794   2
   4  -4  16 219.429 129.225   2
  -4   4  16 433.474 140.948  10
   4  -4  15 189.121 145.285   2
  -4   4  15 136.698 135.380  10
  -4   4  14 1395.19 223.555  10
  -4   4  13 109.020 150.185  10
  -4   4  13-28.1935 153.242   8
  -4   4  12 7395.62 484.015   8
   4  -4  12 7787.20 388.775  12
  -4  -4 -12 7239.06 424.517  16
  -4   4  11 11285.1 598.592  10
  -4   4  11 11838.8 607.446   8
   4  -4  11 11584.3 486.788  12
  -4  -4 -11 10822.7 522.998  16
  -4   4  10 1308.82 248.467   8
   4  -4  10 1220.13 170.762  12
   4  -4  10 1090.99 179.414  18
  -4  -4 -10 1254.32 193.453  16
   4  -4   9 2331.30 215.139  12
  -4  -4  -9 2642.92 245.970  16
   4  -4   8 16810.2 607.763  12
  -4  -4  -8 17367.7 626.357  16
  -4  -4  -7 3226.46 240.092  19
  -4  -4  -7 3120.74 238.331  20
   4  -4   7 3030.02 235.347  12
   4  -4   7 3327.09 242.463  14
  -4  -4  -7 3143.41 234.506  16
  -4  -4  -6 483.846 123.213  20
  -4  -4  -6 495.922 133.493  19
   4  -4   6 440.918 121.291  12
   4  -4   6 519.269 119.894  14
   4  -4   5 19484.9 642.864  14
  -4  -4  -5 19239.0 666.704  19
  -4  -4  -5 18766.1 663.675  20
   4  -4   4 21622.1 670.449  13
   4  -4   4 20987.0 668.061  14
  -4  -4  -4 21454.0 713.668  19
  -4  -4  -3 13509.4 542.787  19
  -4   4   3 15981.4 644.442   9
   4  -4   3 14873.3 504.739  13
   4  -4   3 15251.8 516.728  14
   4  -4   3 15132.4 517.293  12
  -4  -4  -2 4682.47 286.220  19
  -4   4   2 5093.90 349.195   9
   4  -4   2 5373.74 268.351  14
   4   4  -2 5159.82 221.833  13
   4  -4   2 5011.03 260.127  12
   4  -4   2 4966.94 254.326  13
  -4  -4  -1 1528.29 172.552  19
  -4   4   1 1260.95 203.144   9
   4  -4   1 1485.50 148.124  14
   4  -4   1 1367.51 142.208  12
   4   4  -1 1303.62 111.586  13
   4  -4   1 1318.81 134.171  13
  -4  -4   0 1799.16 187.815  19
  -4  -4   0 1734.90 152.112  22
  -4   4   0 1841.72 216.507   9
   4   4   0 1616.61 126.709  14
   4   4   0 1572.85 132.590  13
   4  -4   0 1819.90 148.533  13
   4  -4   0 1574.11 146.434  12
   4   4   0 1945.93 138.708  12
  -4  -4   1 1162.53 134.981  22
  -4  -4   1 1489.33 171.276  19
  -4   4  -1 1331.08 200.645   9
  -4  -4   1 1131.31 158.315   1
   4  -4  -1 1364.31 140.278  13
   4   4   1 1192.68 121.992  12
   4  -4  -1 1225.83 137.790  12
  -4  -4   2 4837.40 264.447  22
  -4  -4   2 5073.56 304.093  19
  -4   4  -2 5058.16 330.282   9
  -4  -4   2 5317.49 301.123   1
   4  -4  -2 5122.86 260.224  13
   4   4   2 5294.71 240.626  11
   4   4   2 4592.92 241.323  12
  -4  -4   3 14532.2 560.824  19
  -4   4  -3 13927.8 582.231   9
   4   4   3 14008.4 474.877  11
   4  -4  -3 14714.6 509.878  13
   4   4   3 15088.9 500.061  12
  -4  -4   3 14309.4 558.172   1
  -4  -4   4 22759.4 742.248  19
   4  -4  -4 20209.2 665.531  13
  -4  -4   4 21649.1 746.896   1
  -4  -4   5 18169.3 660.373  19
  -4  -4   5 18501.4 665.633  20
   4   4   5 18598.2 606.599  11
  -4  -4   6 282.152 115.529  20
  -4  -4   6 681.611 141.880  19
   4   4   6 372.284 115.590  11
   4   4   7 3214.62 249.495  11
  -4  -4   7 3207.32 245.084  19
  -4  -4   7 3269.74 246.875  20
   4   4   8 17178.2 646.544  11
   4   4   9 2712.51 263.649  11
  -4   4  -9 2703.93 267.007  16
   4   4  10 1145.13 195.184  11
  -4   4 -10 1080.21 207.584  16
   4   4  11 11371.4 535.972  11
  -4   4 -11 10878.2 544.204  16
   4   4  12 8068.43 446.815  11
  -4   4 -12 7300.74 441.858  16
   4   4  13-44.7121 128.088  11
  -4   4 -14 2168.79 252.316  16
   4   4  15 96.4606 113.261  11
  -4   4 -15-61.7609 127.854  16
   4   4  16 283.734 122.052  11
   4  -4 -16 268.351 131.240  15
  -4   4 -16 327.146 135.221  16
   4   4  17 1357.98 160.266  11
   4  -4 -17 1432.69 170.033  15
   4   4  17 1398.52 163.658  12
  -4  -4  18 463.418 102.267  22
   4  -4 -18 781.156 112.451  15
   4   4  18 656.665 102.918  12
   4   4  18 695.019 100.623  11
   4  -5  17 574.920 126.971   2
  -4   5  16 300.080 121.942  10
   4  -5  16 295.068 136.890   2
  -4   5  15 6722.97 407.166  10
   4  -5  15 6642.07 407.516   2
  -4   5  14 220.917 145.976  10
   4  -5  14 495.339 183.065   2
  -4   5  13 4478.85 355.099  10
  -4   5  13 4019.28 355.258   8
  -4   5  12 694.706 187.143  10
  -4   5  12 545.810 182.630   8
  -4   5  11 86.8586 148.379   8
   4  -5  10 12708.3 571.525  18
  -4   5  10 11820.6 623.010   8
   4  -5   9 2414.45 218.008  12
   4  -5   9 2285.25 201.885  14
   4  -5   9 2517.81 254.030  18
   4  -5   8 9405.11 413.953  12
   4  -5   8 8475.65 389.894  14
  -4  -5  -7 4002.03 275.978  21
  -4  -5  -7 3940.37 276.221  20
  -4  -5  -7 3815.19 269.442  19
   4  -5   7 3352.23 243.080  12
   4  -5   7 3488.19 236.931  13
   4  -5   7 3970.70 251.397  14
  -4  -5  -6 4496.44 299.447  19
  -4  -5  -6 3949.57 286.614  20
   4  -5   6 4539.64 275.064  12
   4  -5   6 4287.80 260.607  14
   4  -5   6 3934.03 245.202  13
  -4  -5  -5 3954.37 287.247  19
  -4  -5  -5 3719.98 280.247  20
   4  -5   5 4350.24 262.710  12
   4  -5   5 3867.29 250.276  14
   4  -5   5 4067.95 240.654  13
  -4  -5  -4 6157.45 357.721  19
  -4  -5  -4 6229.53 358.927  20
   4  -5   4 6959.47 325.490  14
   4  -5   4 6313.32 303.205  13
   4  -5   3 4068.31 262.457   2
  -4  -5  -3 3941.91 283.468  19
  -4  -5  -3 4288.80 292.486  20
  -4   5   3 3962.15 332.449   9
   4  -5   3 3903.92 236.448  14
   4  -5   3 3900.06 229.014  13
  -4  -5  -2 16827.6 623.671  19
  -4  -5  -2 16823.5 627.515  20
  -4   5   2 17597.5 709.224   9
   4  -5   2 16608.6 543.307  13
  -4  -5  -1 2708.28 233.123  19
  -4  -5  -1 2849.63 237.364  20
  -4   5   1 3073.09 303.384   9
   4  -5   1 2709.47 189.062  13
  -4  -5   0 3058.73 246.311  19
  -4  -5   0 3697.16 264.333  20
  -4   5   0 3247.15 293.985   9
   4  -5   0 3248.11 203.677  13
  -4  -5   1 3350.16 222.468  22
  -4  -5   1 3035.73 247.540  19
  -4  -5   1 2743.77 240.566  20
  -4   5  -1 3255.31 279.962   9
  -4  -5   1 2774.84 248.436   1
   4  -5  -1 2856.55 195.811  13
  -4  -5   2 17112.3 639.128  19
  -4  -5   2 16933.5 595.771  22
  -4  -5   2 18027.7 651.513  20
  -4   5  -2 17488.1 675.659   9
  -4  -5   2 16534.9 642.445   1
   4  -5  -2 17828.9 577.239  13
  -4  -5   3 4005.44 268.967  22
  -4  -5   3 4442.18 302.162  19
  -4  -5   3 3896.78 287.387  20
  -4   5  -3 3817.21 306.879   9
  -4  -5   3 3798.81 300.073   1
   4  -5  -3 3457.28 230.472  13
   4   5   3 4152.85 235.764  12
  -4  -5   4 6341.03 352.410  22
  -4  -5   4 6482.90 369.347  19
  -4  -5   4 6021.03 359.672  20
  -4   5  -4 5614.05 379.519   9
  -4  -5   4 5735.33 375.371   1
   4  -5  -4 5924.50 310.446  13
  -4  -5   5 3920.38 295.601  19
  -4  -5   5 3675.70 288.777  20
  -4   5  -5 3743.65 330.340   9
   4   5   5 3522.82 230.075  11
  -4  -5   6 4165.35 353.997   1
   4   5   6 4058.68 261.326  11
  -4  -5   6 3740.56 285.286  19
  -4  -5   6 4252.19 301.345  20
  -4  -5   7 3041.88 329.377   1
   4   5   7 3891.54 268.336  11
  -4  -5   7 3752.69 274.776  19
  -4  -5   7 4021.53 285.164  20
   4   5   8 7718.77 404.218  11
  -4  -5   8 8437.39 516.213   1
  -4  -5   9 2605.71 323.765   1
   4   5   9 2565.66 245.272  11
  -4   5  -9 2662.64 276.683  16
   4   5  10 12500.3 553.793  11
  -4   5 -10 12442.7 584.164  16
   4   5  11-43.4004 130.396  11
  -4   5 -11 94.9997 127.283  16
   4   5  12 370.595 146.842  11
  -4   5 -12 679.707 167.522  16
   4   5  13 3653.10 293.442  11
  -4   5 -13 4274.75 321.342  16
   4   5  14 414.657 139.901  11
  -4   5 -14 292.349 137.916  16
   4   5  15 6403.72 358.525  11
  -4   5 -15 6750.25 370.813  16
   4   5  16 594.907 126.734  11
   4  -5 -16 377.326 121.098  15
  -4   5 -16 343.232 115.883  16
   4   5  16 493.151 129.803  12
  -4  -5  17 533.115 124.856  22
   4  -5 -17 386.282 103.869  15
   4   5  17 535.163 114.894  12
   4   5  17 359.235 97.2243  11
   4   5  18 560.560 86.0131  12
   4  -6  17 115.916 85.9861   2
  -4   6  16 1026.69 150.919  10
   4  -6  16 526.293 139.087   2
  -4   6  15 475.719 146.224  10
   4  -6  15 480.775 173.844   2
  -4   6  14 1612.26 225.660  10
   4  -6  14 1827.64 257.622   2
  -4   6  13 460.808 176.917  10
  -4   6  13 445.263 169.755   8
   4  -6  13 578.487 199.900   2
  -4   6  12 3617.84 339.796  10
  -4   6  12 3450.67 330.365   8
   4  -6  11 3470.62 291.580  18
  -4   6  11 3245.73 333.469  10
  -4   6  11 2994.98 323.719   8
   4  -6  10 3986.05 324.422  18
  -4   6  10 4164.89 368.150   8
   4  -6  10 4961.35 391.115   2
   4  -6   9 4726.59 357.672  18
   4  -6   9 4795.64 382.074   2
  -4   6   9 4394.75 376.828   8
   4  -6   8 13148.2 622.970  18
   4  -6   8 14895.7 650.099   2
  -4  -6  -7 7599.39 394.468  21
  -4  -6  -7 7634.06 397.073  19
   4  -6   7 7537.04 435.177   2
   4  -6   7 7121.47 399.118   4
   4  -6   6 10031.9 414.923  14
   4  -6   6 10918.4 514.021   2
  -4  -6  -6 10041.8 479.393  21
  -4  -6  -6 10368.2 485.842  19
  -4  -6  -6 10226.2 487.605  20
   4  -6   5 2514.62 247.119   2
   4  -6   5 2175.56 190.465  14
   4  -6   5 2370.07 195.961  12
  -4  -6  -5 2588.03 249.301  19
  -4  -6  -5 2403.07 253.269  20
  -4  -6  -4 593.361 163.861  19
  -4  -6  -4 227.744 149.047  20
   4  -6   4 257.787 132.600   2
   4  -6   4 364.482 107.558  12
  -4  -6  -3 21595.5 787.345  19
  -4  -6  -3 24101.0 816.629  20
  -4   6   3 22638.5 863.606   9
   4  -6   3 23991.3 766.812   2
   4  -6   3 22455.3 686.803  13
   4  -6   3 23521.7 713.206  12
  -4  -6  -2 4899.93 328.028  19
  -4  -6  -2 4864.86 325.377  20
  -4   6   2 5824.16 402.715   9
   4  -6   2 5361.53 268.099  13
   4  -6   2 5207.35 276.800  12
  -4  -6  -1 2366.13 238.599  19
  -4  -6  -1 2985.76 262.588  20
  -4   6   1 2691.14 292.086   9
   4  -6   1 2387.60 182.492  13
  -4  -6   0 3533.15 282.021  19
  -4  -6   0 4290.40 301.753  20
  -4   6   0 4493.53 350.995   9
   4  -6   0 4689.20 250.001  13
  -4  -6   1 2640.89 247.496  19
  -4  -6   1 2255.26 231.607  20
  -4  -6   1 2290.40 206.293  22
  -4   6  -1 2948.54 296.887   9
   4  -6  -1 2562.61 192.535  13
  -4  -6   2 4737.97 331.318  19
  -4  -6   2 5185.43 336.609  20
  -4  -6   2 5204.94 314.820  22
  -4   6  -2 5750.11 387.818   9
   4  -6  -2 5116.07 276.527  13
  -4  -6   3 21448.2 754.778  22
  -4  -6   3 22692.5 805.685  19
  -4  -6   3 22689.5 805.756  20
  -4   6  -3 23504.9 843.382   9
  -4  -6   3 21755.0 824.819   1
  -4  -6   4 296.431 141.052  22
  -4  -6   4 193.914 135.320  20
  -4  -6   4 149.020 136.459  19
  -4   6  -4 235.120 173.109   9
  -4  -6   4 373.458 176.225   1
  -4  -6   5 2171.55 247.378  22
  -4  -6   5 2160.72 243.056  19
  -4  -6   5 2106.03 242.599  20
  -4   6  -5 2055.32 267.509   9
  -4  -6   5 2047.13 284.382   1
  -4  -6   6 9801.41 512.968  22
  -4  -6   6 9350.46 468.618  19
  -4  -6   6 10099.8 484.810  21
  -4  -6   6 9665.14 482.273  20
  -4   6  -6 10080.5 533.397   9
  -4  -6   6 10018.9 563.011   1
  -4  -6   7 7293.22 501.090   1
  -4  -6   7 6974.06 385.173  19
  -4  -6   7 6693.02 378.132  21
  -4   6  -7 7137.78 448.541   9
   4  -6  -7 7355.86 375.464   4
   4   6   7 6529.29 348.480  11
   4   6   8 14526.4 563.381  11
  -4  -6   8 13487.4 701.534   1
  -4  -6   9 4073.20 398.698   1
   4   6   9 4494.86 303.258  11
  -4   6  -9 4365.83 326.781  16
  -4  -6  10 4647.45 423.265   1
   4   6  10 4917.63 330.050  11
  -4   6 -10 4631.55 341.008  16
  -4  -6  11 3286.87 362.001   1
   4   6  11 3410.33 281.580  11
  -4   6 -11 3351.67 291.605  16
   4   6  12 3775.85 287.124  11
  -4   6 -13 740.585 158.712  16
   4   6  13 560.624 147.149  11
  -4   6 -14 1789.08 209.364  16
   4   6  14 1718.27 196.079  11
   4  -6 -15 517.720 124.913  15
  -4   6 -15 580.461 127.366  16
  -4  -6  15 461.311 168.171  22
  -4   6 -15 467.915 158.083   9
   4   6  15 693.344 132.932  11
  -4  -6  16 799.578 155.428  22
   4   6  16 679.119 122.126  11
  -4   6 -16 820.124 118.509  16
   4   6  16 697.279 124.854  12
  -4  -6  17 46.9489 80.3080  22
   4   6  17 197.209 73.7102  12
   4   6  17 88.7408 63.8493  11
   4  -7  16 1731.99 172.869   2
  -4   7  15 171.790 111.230  10
   4  -7  15 293.213 143.843   2
  -4   7  14 144.921 128.591  10
   4  -7  14 45.0466 151.331   2
  -4   7  13 1153.77 198.899  10
   4  -7  13 796.477 210.503   2
  -4   7  12 3987.72 335.467  10
  -4   7  12 3814.08 334.094   8
   4  -7  12 4012.72 361.760   2
   4  -7  11 3550.88 290.051  18
  -4   7  11 3698.81 335.560  10
  -4   7  11 3857.11 345.159   8
  -4   7  10 794.377 206.877   8
  -4   7  10 1177.52 226.476  10
   4  -7  10 1416.58 239.804   2
   4  -7  10 1059.74 189.082  18
  -4   7   9 604.506 197.215   8
   4  -7   9 572.235 161.951  18
   4  -7   9 481.418 168.257   2
   4  -7   8 12481.3 598.938   2
   4  -7   8 11537.3 589.791  18
   4  -7   7 12088.3 582.491   2
   4  -7   7 12055.3 543.961   4
  -4  -7  -7 12120.1 524.588  21
  -4  -7  -7 11241.6 511.727  19
   4  -7   7 12222.9 605.635  18
   4  -7   6 12697.4 592.926   2
   4  -7   6 13380.2 647.619  18
   4  -7   6 12557.7 583.384   4
  -4  -7  -6 13560.6 577.664  21
  -4  -7  -6 13970.8 587.364  19
   4  -7   5 1317.70 213.898   2
   4  -7   5 1044.91 214.454  18
  -4  -7  -5 1329.91 205.322  19
  -4  -7  -5 1036.57 197.359  21
   4  -7   5 1224.69 201.712   4
  -4  -7  -4 34500.3 1109.44  19
  -4  -7  -4 34166.3 1106.69  21
  -4  -7  -4 36452.7 1133.65  20
   4  -7   4 35258.6 1089.86   2
  -4  -7  -3 3804.08 312.683  19
  -4  -7  -3 3847.88 318.770  21
  -4  -7  -3 4686.31 340.316  20
   4  -7   3 3977.26 292.077   2
   4  -7   2 1665.10 182.017   5
  -4  -7  -2 1590.21 218.110  19
  -4  -7  -2 2089.79 248.800  21
  -4  -7  -2 1729.23 230.736  20
  -4   7   2 1713.52 260.222   9
  -4  -7  -1 2598.76 260.517  19
  -4  -7  -1 2866.86 265.503  21
  -4  -7  -1 2877.97 267.455  20
  -4   7   1 2696.21 301.750   9
  -4  -7   0 8508.22 453.573  19
  -4  -7   0 8264.08 454.924  20
  -4   7   0 9108.48 513.651   9
   4  -7   0 8866.15 373.523  13
  -4  -7   1 2705.87 260.444  19
  -4  -7   1 2848.78 261.327  21
  -4  -7   1 3010.02 271.673  20
  -4   7  -1 2934.25 314.667   9
  -4  -7   1 2696.07 294.373   1
   4  -7  -1 2565.55 204.292  13
  -4  -7   2 1908.96 211.431  22
  -4  -7   2 1728.05 225.968  19
  -4  -7   2 2215.27 244.175  21
  -4  -7   2 1715.24 224.617  20
  -4   7  -2 1845.36 260.981   9
  -4  -7   2 1973.85 264.052   1
  -4  -7   3 4590.78 335.788  19
  -4  -7   3 3935.30 321.517  21
  -4  -7   3 3873.79 318.809  20
  -4  -7   3 4271.30 305.990  22
  -4   7  -3 5121.87 378.388   9
   4  -7  -3 4071.69 281.456  18
  -4  -7   3 3768.93 349.873   1
  -4  -7   4 34052.4 1180.13   1
  -4  -7   4 34513.9 1098.11  22
  -4  -7   4 34706.7 1121.75  19
  -4  -7   4 34596.6 1119.49  21
  -4  -7   4 36087.2 1136.41  20
  -4   7  -4 35646.0 1167.59   9
  -4  -7   5 805.082 192.350  22
  -4  -7   5 1251.73 199.733  19
  -4  -7   5 1270.26 209.725  21
  -4   7  -5 1471.23 249.776   9
  -4  -7   5 1210.63 252.214   1
   4  -7  -5 1355.14 197.015   4
  -4  -7   6 14217.2 649.044  22
  -4  -7   6 14174.3 605.353  19
  -4  -7   6 13336.4 593.692  21
  -4   7  -6 14663.7 668.202   9
  -4  -7   6 13027.6 684.293   1
   4  -7  -6 14160.3 582.590   4
  -4  -7   7 11686.6 599.044  22
  -4  -7   7 11187.3 513.825  19
  -4  -7   7 11622.3 521.830  21
  -4   7  -7 13069.1 617.607   9
  -4  -7   7 12799.9 669.023   1
   4  -7  -7 11369.2 504.758   4
  -4  -7   8 12940.8 640.318  22
  -4   7  -8 13009.8 622.861   9
  -4  -7   8 11627.7 667.902   1
  -4   7  -8 12888.4 575.553  16
  -4  -7   9 502.602 193.389  22
  -4   7  -9 496.260 157.278  16
  -4  -7   9 408.475 204.787   1
  -4  -7  10 1098.53 234.141  22
  -4   7 -10 1116.53 213.037   9
  -4   7 -10 1265.23 187.992  16
  -4  -7  10 968.791 233.671   1
  -4  -7  11 3985.00 364.876  22
  -4   7 -11 3649.59 334.560   9
  -4  -7  11 4136.13 387.918   1
  -4  -7  12 3581.75 341.526  22
  -4   7 -12 3986.42 339.023   9
  -4   7 -12 3819.28 289.825  16
   4   7  12 3219.23 256.364  11
  -4   7 -13 1307.41 179.901  16
  -4  -7  13 1284.10 218.959  22
  -4   7 -13 917.958 192.343   9
   4   7  13 1152.39 160.562  11
  -4   7 -14 74.3314 98.9862  16
  -4  -7  14-21.9439 133.368  22
  -4   7 -14 132.134 126.191   9
   4   7  14 194.109 103.919  11
  -4  -7  15 215.572 135.243  22
   4   7  15 112.890 87.3795  11
   4   7  15 309.261 103.440  12
   4   7  16 1521.18 130.270  11
   4   7  16 1899.89 149.355  12
  -4  -7  16 1892.46 179.921  22
   4  -8  15 87.8846 106.993   2
   4  -8  14 1610.04 211.960   2
  -4   8  14 1304.68 178.258  10
   4  -8  13 523.804 174.047   2
  -4   8  13 330.609 137.816  10
   4  -8  12 903.376 209.116   2
  -4   8  12 868.143 179.997  10
  -4   8  12 792.795 185.020   8
   4  -8  11-157.749 181.386   2
  -4   8  11 101.584 143.671  10
  -4   8  11 51.0701 138.791   8
   4  -8  10 8097.28 450.586  18
  -4   8  10 8074.81 490.933  10
  -4   8  10 7481.16 472.940   8
   4  -8   9 7873.73 475.632   2
   4  -8   9 6760.10 433.227  18
  -4   8   9 7137.18 458.851   8
   4  -8   8 26023.3 952.897   2
   4  -8   8 25682.7 959.222  18
  -4   8   8 25577.7 974.724   8
   4  -8   7 11523.3 571.535   2
  -4  -8  -7 10709.1 496.659  21
   4  -8   7 10889.0 590.362  18
   4  -8   6 6201.77 405.868   2
   4  -8   6 5101.23 365.250   4
   4  -8   6 5871.01 427.903  18
  -4  -8  -6 6051.91 378.430  19
  -4  -8  -6 5864.02 367.029  21
   4  -8   5 2785.93 291.495   2
   4  -8   5 2608.74 294.460  18
   4  -8   5 2483.13 276.247   4
  -4  -8  -5 2553.71 265.494  21
  -4  -8  -5 2721.09 261.796  19
   4  -8   4 157.816 137.027   2
  -4  -8  -4 261.922 149.465  19
  -4  -8  -4-23.5626 150.954  21
   4  -8   4 26.0283 145.371   4
   4  -8   4 222.596 153.343  18
  -4  -8  -3 380.649 154.076  19
  -4  -8  -3 283.125 169.797  21
   4  -8   3 366.622 171.217   4
   4  -8   3 320.634 174.691  18
  -4  -8  -2 1471.76 221.750  19
  -4  -8  -2 1461.31 227.124  21
   4  -8   2 1681.90 236.944  18
   4  -8   2 2023.15 260.876   4
   4  -8   2 1787.08 195.150   5
  -4  -8  -1 1863.97 236.385  19
  -4  -8  -1 2288.92 260.332  21
  -4   8   1 1922.10 266.751   9
   4  -8   1 2549.58 273.073  18
   4  -8   1 2139.03 217.604   5
   4  -8   1 2013.82 254.786   4
  -4  -8   0 8498.34 477.540  19
   4  -8   0 10070.5 503.220  18
  -4  -8   0 8658.96 480.803  21
  -4   8   0 10157.7 547.187   9
   4  -8   0 8872.30 500.615   4
  -4  -8   1 2227.66 247.865  19
  -4  -8   1 2100.56 248.379  21
   4  -8  -1 2353.61 242.907  18
  -4   8  -1 2236.07 287.924   9
   4  -8  -1 2249.56 255.759   4
  -4  -8   2 2081.52 277.625   1
  -4  -8   2 1545.63 225.551  19
  -4  -8   2 1889.07 250.990  21
  -4   8  -2 1673.28 259.999   9
   4  -8  -2 1699.69 210.329  18
   4  -8  -2 1269.98 215.071   4
  -4  -8   3 172.557 184.374   1
  -4  -8   3 523.652 146.777  22
  -4  -8   3 195.762 143.857  19
  -4  -8   3 315.524 154.091  21
  -4   8  -3 341.873 189.799   9
   4  -8  -3 419.993 120.051  18
   4  -8  -3 431.218 159.653   4
  -4  -8   4 117.129 130.823  22
  -4  -8   4 24.7302 139.912  19
  -4  -8   4 171.322 158.339  21
  -4   8  -4-56.6961 172.272   9
  -4  -8   4 30.3007 188.185   1
   4  -8  -4 93.3861 125.128   4
  -4  -8   5 3052.22 292.051  19
  -4  -8   5 2673.25 286.903  22
  -4  -8   5 2636.16 275.704  21
  -4   8  -5 2723.17 312.800   9
  -4  -8   5 2742.73 337.057   1
   4  -8  -5 2820.03 263.062   4
  -4  -8   6 5040.45 353.749  19
  -4  -8   6 6134.44 417.908  22
  -4  -8   6 4387.66 333.254  21
  -4   8  -6 5696.07 411.852   9
  -4  -8   6 5264.14 453.602   1
   4  -8  -6 5614.94 356.285   4
  -4  -8   7 11875.7 600.236  22
  -4  -8   7 10616.7 501.479  21
  -4   8  -7 10801.8 565.478   9
  -4  -8   7 10322.8 623.769   1
  -4   8  -8 25110.8 877.916  16
  -4  -8   8 26908.3 1059.49   1
  -4  -8   8 26572.7 992.193  22
  -4  -8   9 8186.48 537.800   1
  -4  -8   9 7031.59 473.216  22
  -4  -8  10 8331.70 542.836   1
  -4  -8  10 8294.48 503.245  22
  -4  -8  11 107.871 154.524  22
  -4  -8  12 1017.43 207.148  22
   4   8  13 442.202 118.740  12
  -4  -8  13 329.341 160.583  22
   4  -8 -14 1340.58 133.028   5
   4   8  14 1271.90 142.871  12
  -4  -8  14 1358.24 193.046  22
   4   8  15 9.21832 61.9327  12
  -4  -8  15 70.8105 101.019  22
  -4  -8  16 1369.29 127.292  22
   4  -9  14 456.087 124.686   2
   4  -9  13 1232.02 185.359   2
  -4   9  13 1409.13 176.905  10
   4  -9  12 1016.88 187.016   2
  -4   9  12 792.144 168.386  10
   4  -9  11 8229.45 457.749   2
  -4   9  11 7838.75 438.159  10
  -4   9  11 7125.55 424.254   8
   4  -9  10 3833.92 324.155   2
  -4   9  10 2631.51 281.835  10
   4  -9   9 3775.64 333.697   2
   4  -9   9 3396.90 295.955  18
  -4   9   9 3627.23 331.248  10
  -4   9   9 3211.09 310.177   8
  -4   9   8 2997.28 304.542   8
   4  -9   7 11996.8 601.723  18
  -4   9   7 10024.9 558.945   8
   4  -9   7 10889.5 551.354   2
   4  -9   7 10850.7 517.072   3
   4  -9   6 3887.02 331.179   2
   4  -9   6 3272.86 329.491  18
  -4  -9  -6 4004.97 302.819  21
   4  -9   5 1119.97 225.984  18
   4  -9   5 751.318 188.799   2
  -4  -9  -5 1244.74 202.504  21
   4  -9   4 6418.46 405.692   2
   4  -9   4 6080.63 425.762   4
  -4  -9  -4 6343.35 409.234  19
  -4  -9  -4 7163.42 424.136  21
   4  -9   4 7116.88 463.794  18
   4  -9   3 167.499 140.880  18
   4  -9   3 306.698 167.604   4
  -4  -9  -3 169.587 147.295  19
  -4  -9  -3 263.996 155.331  21
   4  -9   2 4950.82 380.664   4
  -4  -9  -2 3876.50 322.553  19
   4  -9   2 4338.08 355.941  18
  -4  -9  -2 4409.38 342.106  21
   4  -9   1 13735.5 573.199   5
   4  -9   1 13236.9 639.957   4
  -4  -9  -1 14111.1 621.853  19
  -4  -9  -1 13145.2 604.596  21
   4  -9   1 13800.1 632.802  18
   4  -9   0 146.403 132.627  18
   4  -9   0 53.7363 133.315   4
   4  -9   0-64.7148 118.868   5
  -4  -9   0 23.5785 140.065  21
  -4  -9   0 71.5487 125.980  19
   4  -9  -1 14757.4 628.871   5
   4  -9  -1 14018.4 648.846   4
  -4  -9   1 13225.4 613.537  19
   4  -9  -1 15027.0 630.854  18
  -4  -9   1 12692.7 603.134  21
   4  -9  -2 4315.30 348.746   4
   4  -9  -2 4378.27 319.994  18
  -4  -9   2 4249.23 336.777  19
  -4  -9   2 4248.57 334.606  21
  -4  -9   3 324.598 155.171  19
  -4  -9   3 222.636 138.255  21
   4  -9  -3 280.602 140.676   4
  -4  -9   3 245.391 169.116   1
  -4  -9   4 6987.76 431.556  19
  -4  -9   4 6303.07 407.646  21
  -4  -9   4 6230.61 412.931  22
   4  -9  -4 6150.43 406.521   4
  -4  -9   4 6591.60 477.239   1
  -4  -9   5 997.189 193.515  22
  -4  -9   5 990.483 184.268  21
  -4  -9   5 943.354 245.655   1
  -4  -9   6 3904.84 309.057  21
  -4  -9   6 3755.30 334.693  22
  -4  -9   6 3954.45 397.247   1
  -4  -9   7 12840.3 616.910  22
   4  -9  -7 10576.0 493.644   3
  -4  -9   7 11768.5 660.087   1
  -4  -9   8 3066.12 309.298  22
  -4  -9   8 2467.62 318.010   1
  -4  -9   9 3590.92 360.227   1
  -4  -9  10 3258.47 311.017  22
  -4  -9  11 7858.06 462.668  22
   4  -9 -11 9402.45 443.449   5
  -4  -9  11 9174.15 507.688   1
   4  -9 -12 1247.27 159.489   5
  -4  -9  12 835.519 173.839  22
   4  -9 -13 1168.55 135.057   5
  -4  -9  13 1206.92 181.484  22
   4  -9 -14 300.360 68.6553   5
  -4  -9  14 308.555 106.491  22
  -4  -9  15 1129.91 120.116  22
   4 -10  13 26.3858 92.5756   2
   4 -10  12 1852.39 190.732   2
  -4  10  12 1563.77 176.016  10
   4 -10  11 276.977 140.034   2
  -4  10  11 197.769 112.942  10
   4 -10  10 4166.06 309.158   2
  -4  10  10 3673.60 294.700  10
  -4  10  10 4383.25 305.627   8
   4 -10   9 3006.09 272.892   2
  -4  10   9 2891.04 273.407  10
  -4  10   9 2934.07 273.273   8
   4 -10   8 749.714 167.963   2
  -4  10   8 845.857 181.310  10
   4 -10   7 1691.48 245.454  18
  -4  10   7 1852.02 231.048   8
  -4  10   7 1587.02 225.408  10
   4 -10   7 1815.17 238.087   2
  -4  10   6 2141.98 263.549   8
   4 -10   6 2685.15 268.972   4
   4 -10   6 2232.49 256.318   2
   4 -10   6 1974.94 240.059   3
   4 -10   5 8738.49 499.002   4
   4 -10   5 9404.05 511.063   3
   4 -10   4 3880.19 339.348   4
   4 -10   4 3358.04 316.673  18
  -4 -10  -3 3169.91 291.499  21
   4 -10   3 2720.26 289.184  18
  -4 -10  -2 8426.76 467.707  21
   4 -10   2 8188.48 478.253  18
   4 -10   1 15448.0 623.908   5
  -4 -10  -1 16658.2 685.828  21
   4 -10   1 17176.2 703.711  18
   4 -10   0 8593.52 452.866   5
  -4 -10   0 7033.21 433.374  21
   4 -10   0 8193.49 452.811  18
   4 -10  -1 17297.1 693.225   5
  -4 -10   1 15948.6 681.491  21
   4 -10  -1 16226.2 661.906  18
  -4 -10   2 7589.78 452.264  21
   4 -10  -2 7458.47 409.039  18
   4 -10  -3 3226.37 297.551   5
  -4 -10   3 3388.34 306.126  21
   4 -10  -4 3692.05 317.163   5
   4 -10  -4 3879.62 324.932   4
  -4 -10   4 4062.35 381.431   1
   4 -10  -5 9997.09 513.092   5
   4 -10  -5 9531.62 491.840   4
   4 -10  -5 9261.94 480.052   3
  -4 -10   5 9131.99 565.998   1
   4 -10  -6 2625.03 245.314   4
   4 -10  -6 2187.72 242.782   5
   4 -10  -6 1907.72 217.568   3
  -4 -10   6 2751.97 330.262   1
  -4 -10   7 1817.61 280.314   1
   4 -10  -8 800.396 168.333   5
  -4 -10   8 856.763 195.362  22
  -4 -10   9 3334.23 300.726  22
   4 -10  -9 3389.39 278.551   5
  -4 -10   9 2917.47 316.969   1
  -4 -10  10 4137.98 317.126  22
   4 -10 -10 4348.87 294.314   5
  -4 -10  10 3997.76 337.743   1
   4 -10 -11 274.224 100.746   5
  -4 -10  11 515.708 144.955  22
   4 -10 -12 1894.63 165.953   5
  -4 -10  12 1867.04 201.346  22
   4 -10 -13 72.1777 58.1397   5
   4 -11  11 1205.92 145.986   2
  -4  11  10 102.535 92.9244  10
   4 -11  10 161.125 101.958   2
  -4  11   9 520.041 132.988  10
   4 -11   9 580.751 135.229   2
  -4  11   8 799.773 152.109  10
   4 -11   8 1211.94 170.179   2
   4 -11   7 1256.11 180.338   2
   4 -11   6 1538.83 188.866   4
   4 -11   6 1312.03 183.984   3
   4 -11   6 1314.70 185.564   2
   4 -11   5 868.434 181.410   4
   4 -11   4 2546.67 262.023  18
   4 -11   4 2065.77 257.462   4
   4 -11   4 2118.94 251.998   3
   4 -11   3 3360.55 319.080   4
   4 -11   3 3122.44 306.235   3
   4 -11   3 3275.21 291.785  18
   4 -11   2 3515.48 324.945   4
   4 -11   2 3275.97 314.146   3
   4 -11   1 366.296 160.917   3
   4 -11   1 321.572 171.809   4
   4 -11   0 645.857 172.370   3
   4 -11   0 529.127 135.704   5
   4 -11   0 502.849 168.229   4
   4 -11  -1 582.160 167.227   3
   4 -11  -1 414.836 154.341   4
   4 -11  -1 449.404 142.810   5
   4 -11  -2 3647.19 299.442   5
   4 -11  -2 3502.45 311.514   4
   4 -11  -2 3735.37 317.049   3
   4 -11  -3 3111.07 292.355   4
   4 -11  -3 3831.81 313.455   3
   4 -11  -4 2151.37 236.199   3
   4 -11  -4 2089.05 245.742   4
   4 -11  -5 603.615 147.501   4
   4 -11  -6 1633.57 185.257   3
   4 -11  -6 1471.42 176.180   4
   4 -11  -6 1468.64 201.780   5
  -4 -11   7 920.451 221.425   1
   4 -11  -7 1693.97 205.340   5
  -4 -11   8 1388.23 230.903   1
   4 -11  -8 1119.05 174.940   5
  -4 -11   9 776.268 185.753   1
   4 -11  -9 583.613 133.693   5
   4 -11 -10 277.429 106.044   5
   4 -11 -11 1233.95 132.323   5
   4 -11 -12 655.726 82.7278   5
   4 -12   5 221.464 118.731   7
   4 -12   5 448.596 134.623   3
   4 -12   4-58.8533 119.224   3
   4 -12   4-81.0694 114.667   4
   4 -12   3 1461.84 215.375   3
   4 -12   3 1647.01 208.506   4
   4 -12   2 2975.61 279.073   4
   4 -12   1 1785.76 221.860   4
   4 -12   0 1790.01 233.570   4
   4 -12   0 1917.47 189.191   5
   4 -12  -1 1668.81 193.441   5
   4 -12  -1 1618.77 212.578   4
   4 -12  -2 2935.28 249.317   5
   4 -12  -2 3043.21 269.529   4
   4 -12  -3 1623.87 197.729   3
   4 -12  -3 1309.46 182.671   5
   4 -12  -3 1780.64 209.265   4
   4 -12  -4 140.312 106.587   3
   4 -12  -4 35.8795 110.227   5
   4 -12  -4-18.1365 98.5832   4
   4 -12  -5 272.056 110.640   7
   4 -12  -5 378.976 115.137   3
   4 -12  -5 442.436 129.191   5
   4 -12  -6 447.182 105.822   7
   4 -12  -6 321.861 92.0940   3
   4 -12  -6 317.900 96.8468   6
   4 -12  -6 337.890 115.930   5
   4 -12  -7 2950.79 222.901   5
   4 -12  -8 1643.61 163.471   5
   4 -12  -9 1604.02 148.620   5
   4 -12 -10 216.440 74.5683   5
   4 -13   4 1749.11 174.541   7
   4 -13   4 1625.86 167.381   6
   4 -13   4 1855.12 176.038   3
   4 -13   3 269.996 113.036   7
   4 -13   3 374.843 120.879   3
   4 -13   3 236.374 110.528   6
   4 -13   2 222.507 107.767   7
   4 -13   2 15.9237 107.004   3
   4 -13   1 876.699 152.509   7
   4 -13   1 847.828 148.815   3
   4 -13   0-16.1314 105.377   7
   4 -13   0 32.3983 113.669   3
   4 -13  -1 771.590 142.887   7
   4 -13  -1 774.661 144.871   3
   4 -13  -1 792.919 123.027   5
   4 -13  -2 44.9416 96.9160   7
   4 -13  -2 134.993 99.8504   3
   4 -13  -2-25.8902 82.0903   5
   4 -13  -3 248.439 107.637   7
   4 -13  -3 82.6785 98.3786   3
   4 -13  -3 234.694 88.4872   5
   4 -13  -3 271.825 104.555   6
   4 -13  -4 1534.64 154.837   7
   4 -13  -4 1272.47 145.311   3
   4 -13  -4 1520.79 157.138   5
   4 -13  -4 1605.45 158.509   6
   4 -13  -5 203.720 78.4332   7
   4 -13  -5 213.341 85.9640   3
   4 -13  -5 391.257 105.336   5
   4 -13  -5 151.035 76.9968   6
   4 -13  -6 281.745 67.0885   3
   4 -13  -6 272.141 86.7319   5
   4 -13  -6 281.236 68.6257   6
   4 -13  -7 2557.47 170.609   5
   4 -13  -8 710.195 91.0130   5
   4 -14   3 2411.86 157.365   7
   4 -14   3 2595.61 164.137   6
   4 -14   3 2650.06 163.822   3
   4 -14   2-19.5746 72.0302   7
   4 -14   2-9.80280 75.3522   3
   4 -14   2-29.0980 69.7417   6
   4 -14   1 132.686 76.2921   7
   4 -14   1 91.8745 76.8629   3
   4 -14   1 161.477 81.3048   6
   4 -14   0-40.8775 79.6391   7
   4 -14   0-30.6611 83.3287   3
   4 -14   0-10.1053 77.1378   6
   4 -14  -1 79.5946 68.0754   7
   4 -14  -1 89.5225 79.0945   3
   4 -14  -1 118.048 76.6857   6
   4 -14  -2-9.31981 65.3998   7
   4 -14  -2 102.580 76.5006   3
   4 -14  -2 18.4694 66.4028   6
   4 -14  -3 2618.79 157.746   7
   4 -14  -3 2557.10 156.383   6
   4 -14  -3 2413.82 154.256   3
   4 -14  -3 2527.48 145.076   5
   4 -14  -4 20.0771 57.5204   3
   4 -14  -4 69.1987 53.5657   5
   4 -14  -4 33.5497 47.8691   6
   4 -14  -5 1689.81 111.863   5
   5   0   0-37.9951 87.3771  14
   5   0   0 25.5906 81.9620  13
  -5   0   0-74.8316 136.633   9
   5   0  -1 1063.38 141.811  14
   5   0   1 898.447 138.424  14
   5   0   1 1283.43 153.146  13
   5   0  -1 1026.47 137.573  13
  -5   0  -1 1297.84 193.984   9
  -5   0   1 1216.13 196.102   9
   5   0   2 32867.8 940.310  14
   5   0  -2 32821.3 915.650  13
  -5   0  -2 33515.9 1001.72   9
  -5   0   2 31770.8 1026.11   9
   5   0   3 18778.3 637.888  14
   5   0  -3 19576.7 623.406  13
  -5   0  -3 20112.1 700.881   9
  -5   0   3 17886.5 713.138   9
   5   0  -4 35924.8 1010.28  13
   5   0   4 36371.8 1048.31  12
  -5   0  -4 38192.0 1112.03   9
   5   0  -5 13071.0 493.600  13
   5   0   5 12588.1 518.430  12
   5   0  -6 31003.1 912.311  13
   5   0   6 30792.3 948.072  11
   5   0   6 30053.0 945.797  12
  -5   0  -7 278.685 135.076  16
   5   0   7 267.672 141.897  12
   5   0   7 305.398 141.659  11
  -5   0  -8 637.708 172.757  16
   5   0   8 594.747 169.789  12
   5   0   8 677.416 170.962  11
  -5   0  -9 12952.9 595.296  16
   5   0   9 15597.3 632.285  11
   5   0   9 14777.7 620.833  12
  -5   0   9 13154.6 595.749   8
  -5   0 -10 12080.9 569.010  16
   5   0  10 11894.1 560.059  11
   5   0  10 11394.7 550.882  12
  -5   0  10 11100.8 538.251   8
  -5   0 -11 18407.2 756.206  16
   5   0  11 19735.8 757.078  12
   5   0  11 20079.2 765.312  11
  -5   0  11 19134.9 745.669   8
  -5   0 -12 21130.2 807.168  16
   5   0  12 20435.6 780.963  11
   5   0  12 21032.7 789.641  12
  -5   0  12 20273.7 770.765   8
   5   0  13 1596.01 212.264  12
   5   0  13 2192.92 249.659  11
   5   0  14 562.449 151.633  12
  -5   0 -14 581.078 182.743  16
   5   0  15 9179.91 435.660  12
   5   0  15 9452.36 444.165  11
  -5   0 -15 10067.6 486.148  16
   5   0  16 156.894 108.891  12
  -5   0 -16 35.4544 108.935  16
   5   0  17-64.0215 83.1505  12
   5   0  17 10.5788 68.4377  14
   5   0 -17 40.6940 89.4585  15
   5   0 -18 709.257 95.8637  15
   5  -1  17 1670.81 174.175   2
   5   1 -17 1839.53 165.345  15
   5  -1  16 975.296 138.481  14
   5   1 -16 781.400 144.137  15
   5  -1  16 931.986 136.711  12
  -5  -1 -15 2451.59 239.586  16
   5  -1  15 2344.90 216.982  12
  -5  -1 -14 5083.54 358.302  16
   5  -1  13 2866.64 272.712  12
   5  -1  13 3140.87 281.698  11
  -5  -1 -12 2860.16 280.472  16
   5  -1  12 3143.47 287.832  11
   5  -1  12 3154.68 279.926  12
  -5   1  12 3295.51 293.445  10
  -5   1  12 2700.34 279.193   8
  -5  -1 -11 164.055 132.626  16
   5  -1  11 66.9420 126.279  12
   5  -1  11 298.170 142.481  11
  -5   1  11 128.093 153.977   8
  -5   1  11 145.156 129.697  10
  -5  -1 -10 3489.10 297.426  16
   5  -1  10 3191.33 302.504  11
   5  -1  10 3069.24 283.879  12
  -5   1  10 2932.03 297.239   8
  -5  -1  -9 15568.4 634.554  16
   5  -1   9 15072.3 635.090  11
   5  -1   9 15454.0 636.132  12
  -5   1   9 15673.3 679.095   8
  -5  -1  -8 32681.7 1036.53  16
   5  -1   8 30984.0 1023.03  11
  -5  -1  -7 11339.9 503.382  16
   5  -1   7 11303.5 508.973  12
   5  -1   7 12009.3 518.653  11
  -5  -1  -6 10649.3 470.801  16
   5   1  -6 10572.4 436.390  13
   5  -1   6 11239.3 485.364  12
   5   1  -5 7200.46 337.381  13
   5  -1   5 7024.11 367.613  12
   5  -1   4 63857.8 1629.24  14
   5   1  -4 62186.1 1576.62  13
   5  -1   4 65874.0 1642.48  12
  -5  -1  -4 61805.0 1663.50   9
   5  -1   3 53254.8 1386.56  14
   5   1  -3 52799.4 1339.13  13
   5  -1   3 53253.2 1396.09  12
  -5  -1  -3 51480.5 1415.01   9
  -5   1   3 50932.8 1492.55   9
   5  -1   2 5983.31 315.896  13
   5  -1   2 6100.77 315.505  14
   5   1  -2 5786.94 285.191  13
   5   1  -2 5673.73 281.222  12
  -5  -1  -2 6194.80 342.712   9
  -5   1   2 5628.99 381.923   9
   5  -1   1 23970.1 742.335  13
   5  -1   1 25543.8 753.278  14
   5   1  -1 23356.0 713.258  14
   5   1  -1 24152.5 722.525  13
   5   1  -1 24936.8 720.429  12
  -5  -1  -1 24455.3 798.925   9
  -5   1   1 24521.7 842.588   9
   5   1   0 3062.32 209.442  14
   5  -1   0 3068.89 216.399  14
   5  -1   0 3587.58 229.687  13
   5   1   0 3191.48 213.183  12
   5   1   0 3215.56 216.022  13
  -5   1   0 3398.21 283.267   9
  -5  -1   0 3211.06 261.317   9
   5   1   1 25189.8 770.100  13
   5   1   1 26478.0 776.608  14
   5  -1  -1 25139.6 761.143  13
  -5   1  -1 26380.8 862.565   9
  -5  -1   1 25359.7 844.396   9
   5   1   2 5699.66 302.241  14
   5  -1  -2 6173.15 302.811  13
  -5   1  -2 5408.20 346.575   9
  -5  -1   2 5765.10 356.043   9
   5  -1  -3 50960.6 1348.38  13
  -5   1  -3 53489.8 1455.93   9
  -5  -1   3 52601.2 1452.15   9
   5  -1  -4 62851.9 1589.76  13
   5   1   4 60045.5 1600.39  12
  -5   1  -4 65179.8 1705.04   9
   5   1   5 6175.43 341.040  11
   5   1   5 6466.99 348.639  12
   5  -1  -5 6657.77 339.867  13
   5  -1  -6 11025.4 466.098  13
   5   1   6 11815.5 495.702  11
   5   1   6 10578.8 486.272  12
   5   1   7 11367.4 508.207  11
   5   1   7 11465.6 513.784  12
  -5   1  -8 33810.2 1093.49  16
   5   1   8 35053.4 1081.68  11
   5   1   8 34377.3 1082.96  12
  -5   1  -9 16083.0 675.750  16
   5   1   9 16113.6 658.091  11
   5   1   9 15023.2 644.855  12
  -5   1 -10 3351.19 317.919  16
   5   1  10 3913.65 325.655  12
   5   1  10 3243.66 297.973  11
  -5   1 -11 328.376 153.539  16
   5   1  11 118.512 148.800  12
   5   1  11 93.9838 127.755  11
  -5   1 -12 3098.72 300.765  16
   5   1  12 3469.98 302.917  11
   5   1  12 3180.48 291.601  12
   5   1  13 3238.40 291.482  11
   5   1  13 3369.67 293.572  12
  -5   1 -14 4821.50 356.022  16
   5   1  14 4705.24 329.434  11
   5   1  14 4916.77 334.032  12
  -5   1 -15 2319.13 250.231  16
   5   1  15 2325.59 227.402  12
   5   1  15 1898.28 213.418  11
   5   1  16 1005.48 153.014  12
  -5   1 -16 998.091 166.198  16
   5   1  17 1658.02 154.091  12
   5  -1 -17 1939.79 180.980  15
   5   1  18 824.159 91.6769  12
   5  -1 -18 636.301 97.1543  15
   5  -2  17 1027.22 145.357   2
   5   2 -17 1234.33 122.842  15
   5   2 -16 2339.10 198.715  15
   5  -2  15 30.6604 95.2484  12
   5  -2  15 150.519 101.161  14
  -5  -2 -15 277.023 121.829  16
  -5   2  14 1751.51 216.113  10
  -5  -2 -14 2270.86 235.951  16
  -5   2  13 8089.50 467.713  10
  -5   2  13 9126.01 507.136   8
   5  -2  13 9090.54 448.574  12
  -5  -2 -13 9020.43 472.238  16
  -5   2  12 5807.87 402.422  10
  -5   2  12 6515.97 435.756   8
   5  -2  12 6190.56 372.255  12
  -5  -2 -12 6252.86 394.683  16
  -5   2  11 4987.19 389.075   8
   5  -2  11 5267.89 349.623  12
  -5  -2 -11 4452.13 331.010  16
  -5   2  10 12608.6 623.992   8
   5  -2  10 12101.6 548.932  12
  -5  -2 -10 13346.1 572.892  16
   5  -2   9 15822.1 624.082  12
  -5  -2  -9 13944.5 593.080  16
   5  -2   8 977.749 181.351  12
  -5  -2  -8 1286.53 190.448  16
  -5  -2  -7 13001.8 519.447  19
   5  -2   7 12954.5 545.526  12
  -5  -2  -7 12210.3 518.188  16
   5   2  -6 24200.4 752.528  13
   5  -2   6 26256.4 833.234  12
  -5  -2  -6 25001.3 800.458  16
   5   2  -5 6855.17 331.080  13
   5  -2   5 7777.95 388.345  12
  -5  -2  -5 7070.55 352.541  16
  -5  -2  -4 24879.2 819.536   9
   5   2  -4 25716.5 753.211  13
   5  -2   4 26724.7 826.390  12
   5  -2   4 25330.7 807.597  14
  -5  -2  -3 23031.5 761.072   9
  -5   2   3 21702.3 844.756   9
   5   2  -3 23479.6 697.254  13
   5  -2   3 25215.5 773.426  12
   5  -2   3 23157.2 743.699  14
   5  -2   3 22826.2 737.845  13
  -5  -2  -2 647.557 135.556   9
  -5   2   2 527.321 199.448   9
   5   2  -2 468.493 98.3006  13
   5  -2   2 385.532 113.920  13
   5  -2   2 465.497 121.880  12
   5   2  -2 307.325 90.0118  12
   5  -2   2 665.208 130.047  14
  -5  -2  -1 937.552 163.520   9
  -5   2   1 1056.12 218.998   9
   5  -2   1 933.859 134.813  13
   5   2  -1 925.135 125.524  13
   5   2  -1 739.905 116.139  12
   5   2  -1 678.273 112.524  14
   5  -2   1 635.351 125.640  14
  -5   2   0 87002.6 2189.20   9
  -5  -2   0 81997.6 2086.05   9
   5  -2   0 83244.9 2027.06  13
   5   2   0 84966.1 2006.49  12
   5   2   0 82826.4 2015.13  13
   5   2   0 82193.6 2000.49  14
   5  -2   0 88928.9 2047.87  14
  -5   2  -1 923.628 201.982   9
  -5  -2   1 862.876 165.762   9
   5   2   1 1007.57 141.587  13
   5  -2  -1 788.099 131.656  13
   5   2   1 871.536 130.112  14
  -5   2  -2 555.974 169.140   9
  -5  -2   2 297.812 139.528   9
   5  -2  -2 577.598 124.884  13
   5  -2  -2 462.460 119.144  12
   5   2   2 274.101 105.706  14
  -5   2  -3 23618.5 828.979   9
   5  -2  -3 23012.9 729.705  13
   5  -2  -4 25289.7 787.151  13
   5   2   4 23863.3 777.127  12
   5   2   4 24020.8 771.207  11
   5  -2  -5 7593.00 375.408  13
   5   2   5 7366.69 371.636  11
   5   2   5 8124.51 395.201  12
   5  -2  -6 25285.0 814.057  13
   5   2   6 25316.7 820.304  11
   5   2   6 24597.4 824.117  12
  -5  -2   7 12300.0 530.503  19
   5   2   7 12088.7 532.998  11
   5   2   7 13263.1 559.282  12
  -5   2  -8 1230.07 213.336  16
   5   2   8 908.679 183.774  12
   5   2   8 861.259 181.278  11
  -5   2  -9 15989.0 680.775  16
   5   2   9 16087.6 667.967  12
   5   2   9 16119.1 662.734  11
  -5   2 -10 12513.7 608.681  16
   5   2  10 13304.3 606.858  12
   5   2  10 13197.0 598.657  11
  -5   2 -11 4738.44 369.028  16
   5   2  11 5125.35 365.969  12
   5   2  11 5224.78 361.848  11
  -5   2 -12 6214.13 409.950  16
   5   2  12 5085.60 362.169  11
   5   2  12 6281.45 397.325  12
   5   2  13 8564.67 461.798  12
   5   2  13 8819.79 468.554  11
  -5   2 -14 2212.35 252.250  16
   5   2  14 1789.86 220.410  11
  -5   2 -15 101.874 134.373  16
   5   2  15-53.5196 115.415  12
   5   2  15 89.6718 112.562  11
  -5   2 -16 2680.55 230.635  16
   5   2  16 2916.46 224.862  12
   5   2  16 2737.88 220.515  11
   5  -2 -17 1137.66 149.617  15
   5   2  17 1038.90 130.338  12
  -5   2 -17 1230.16 166.194   9
   5   2  18 1514.17 116.641  12
   5  -2 -18 1614.96 132.084  15
   5  -3  17 865.941 135.275   2
   5  -3  16 181.439 117.717   2
  -5   3  15 432.123 132.898  10
   5   3 -15 521.324 118.449  15
  -5   3  14 3198.85 280.666  10
   5  -3  14 3121.13 241.990  12
  -5  -3 -14 3269.09 269.042  16
   5  -3  14 3035.46 234.710  14
  -5   3  13 3045.66 288.844  10
  -5   3  13 2750.12 293.405   8
   5  -3  13 2765.53 243.320  12
  -5  -3 -13 2444.52 245.846  16
   5  -3  13 2592.67 233.415  14
   5  -3  12 3628.81 286.345  12
  -5   3  12 3814.93 334.472  10
  -5   3  12 3815.84 349.402   8
  -5   3  11 5635.15 415.344   8
   5  -3  11 6162.03 363.117  12
   5  -3  11 5469.88 345.775  14
  -5  -3 -11 5249.62 355.009  16
  -5   3  10 27565.5 1023.62   8
   5  -3  10 28894.4 918.025  12
   5  -3  10 27565.0 906.051  14
  -5  -3 -10 26781.9 913.644  16
   5  -3   9 1040.31 183.924  12
   5  -3   9 722.701 158.264  14
  -5  -3  -9 812.703 151.276  16
   5  -3   8 7787.89 414.514  12
   5  -3   8 7495.19 405.573  14
  -5  -3  -8 8011.94 405.837  16
  -5  -3  -7 937.017 160.745  20
  -5  -3  -7 609.115 139.591  19
   5  -3   7 814.485 167.137  12
   5  -3   7 704.442 161.003  14
  -5  -3  -7 794.412 150.916  16
  -5  -3  -6 17259.1 649.697  19
   5  -3   6 18092.1 660.850  12
   5  -3   6 18459.6 659.004  14
  -5  -3  -6 16732.7 609.614  16
  -5  -3  -5 16966.9 657.372  19
   5   3  -5 17559.2 576.172  13
   5  -3   5 16972.3 638.867  14
   5  -3   5 17983.9 645.218  13
  -5  -3  -4 9884.64 461.545  19
   5   3  -4 8993.31 373.168  13
   5  -3   4 10175.4 447.822  12
   5  -3   4 9238.58 421.592  13
   5  -3   4 9726.15 438.814  14
  -5   3   3 1219.11 249.683   9
   5  -3   3 1559.53 178.821  13
   5   3  -3 1211.06 133.629  13
   5  -3   3 1540.98 178.828  12
   5  -3   3 1875.16 188.152  14
  -5   3   2 35421.3 1158.25   9
   5   3  -2 35512.8 951.047  13
   5   3  -2 33235.9 925.279  12
   5  -3   2 36230.9 1002.89  13
   5  -3   2 36126.3 1010.56  12
   5  -3   2 36977.8 1015.08  14
  -5   3   1-23.8843 184.862   9
   5   3  -1 104.505 80.7966  13
   5  -3   1-82.9614 94.5661  13
   5  -3   1-71.3320 95.8449  12
   5   3  -1 42.8834 72.0251  12
   5  -3   1-57.2885 108.550  14
   5   3  -1 10.8316 69.3824  14
  -5   3   0 1012.62 232.971   9
   5  -3   0 1054.11 141.252  13
   5  -3   0 1140.72 150.695  12
   5   3   0 1320.73 138.921  12
   5   3   0 1110.88 139.024  13
   5   3   0 1090.21 129.618  14
  -5   3  -1-44.8764 163.877   9
   5   3   1 13.3576 89.7395  13
   5  -3  -1-55.5726 89.8792  13
   5  -3  -1 28.1749 92.0253  12
   5   3   1 25.1549 83.7265  14
  -5   3  -2 36452.4 1133.73   9
   5  -3  -2 34501.3 992.951  13
   5   3   2 35318.9 985.006  14
  -5   3  -3 1464.03 232.977   9
   5  -3  -3 1613.81 176.196  13
   5   3   3 1393.96 172.086  12
  -5   3  -4 9219.92 495.626   9
   5  -3  -4 9001.41 413.006  13
   5   3   4 8776.11 404.576  12
   5   3   4 8742.39 393.034  11
  -5  -3   5 16634.3 680.035  19
  -5   3  -5 18265.6 742.213   9
   5  -3  -5 18269.1 646.750  13
   5   3   5 17892.4 631.215  11
   5   3   5 18182.7 644.391  12
  -5  -3   6 17387.4 675.332  19
   5   3   6 17230.9 632.215  11
   5   3   6 17580.3 654.997  12
  -5  -3   7 403.516 145.701  20
  -5  -3   7 660.842 155.588  19
   5   3   7 688.368 155.913  12
   5   3   7 901.254 166.337  11
   5   3   8 8135.85 445.370  12
   5   3   8 7981.62 433.038  11
   5   3   9 1081.02 190.765  11
  -5   3  -9 642.525 192.142  16
   5   3  10 29369.1 976.225  11
  -5   3 -10 27976.0 995.753  16
   5   3  11 6025.12 389.126  11
  -5   3 -11 5763.03 398.540  16
   5   3  12 3685.87 314.704  12
   5   3  12 4074.43 313.077  11
   5   3  13 2833.77 269.009  12
  -5   3 -13 2643.18 277.368  16
   5   3  14 3513.32 282.359  11
  -5   3 -14 3819.97 305.470  16
   5   3  15 581.138 141.571  11
   5   3  15 516.250 141.670  12
  -5   3 -15 613.148 155.712  16
   5   3  16 183.298 100.591  11
  -5   3 -16 75.4264 124.372   9
  -5   3 -16-15.5012 101.278  16
   5   3  16 113.401 97.8126  12
   5  -3 -17 1294.28 145.964  15
   5   3  17 1118.31 129.141  12
  -5  -3  17 1029.47 129.997  22
   5   3  18 3055.80 152.826  12
   5  -3 -18 2953.08 162.672  15
   5  -4  17 266.906 96.2688   2
   5  -4  16 2272.70 206.279   2
   5  -4  15 2751.15 257.824   2
  -5   4  15 2694.88 238.099  10
   5  -4  14 2414.79 264.857   2
  -5   4  14 2274.86 242.382  10
  -5   4  13 812.617 183.248  10
  -5   4  13 643.244 195.624   8
  -5   4  12 223.813 156.334   8
  -5   4  12 293.729 153.095  10
   5  -4  12 325.092 120.364  12
   5  -4  12 241.098 104.808  14
  -5   4  11 2407.43 295.840   8
  -5   4  11 2721.57 302.526  10
   5  -4  11 2870.55 249.997  12
   5  -4  11 2766.19 236.366  14
  -5   4  10 4271.64 378.571   8
   5  -4  10 4899.91 318.744  12
   5  -4  10 4278.54 295.952  14
   5  -4   9 18823.9 682.466  12
   5  -4   9 17080.9 647.979  14
   5  -4   8 15278.0 597.640  12
   5  -4   8 14085.7 565.906  14
   5  -4   8 13366.7 549.875  13
  -5  -4  -7 3846.89 283.833  19
  -5  -4  -7 3736.53 283.616  20
   5  -4   7 4337.98 300.402  12
   5  -4   7 3126.17 262.205  14
   5  -4   7 3946.61 274.605  13
  -5  -4  -6 60399.9 1673.37  19
  -5  -4  -6 60384.3 1675.97  20
   5  -4   6 63724.4 1664.55  12
   5  -4   6 65345.6 1660.83  14
   5  -4   6 64201.0 1645.59  13
  -5  -4  -5 5810.26 363.251  19
  -5  -4  -5 5377.49 352.911  20
   5  -4   5 5838.79 340.912  12
   5  -4   5 6305.08 337.586  13
   5  -4   5 5927.81 341.152  14
  -5  -4  -4 8892.71 457.287  19
   5  -4   4 9320.31 427.023  14
   5  -4   4 9482.60 434.371  12
   5  -4   4 9784.21 428.371  13
  -5  -4  -3 5236.81 345.694  19
  -5   4   3 5318.06 418.424   9
   5  -4   3 6090.92 329.443  14
   5  -4   3 5462.92 317.552  12
   5  -4   3 5710.55 312.427  13
  -5  -4  -2 46789.4 1362.50  19
  -5   4   2 47903.1 1470.59   9
   5  -4   2 48133.3 1287.47  14
   5  -4   2 48176.1 1275.70  13
   5  -4   2 47717.3 1283.77  12
  -5  -4  -1 34370.6 1082.40  19
  -5   4   1 35269.1 1166.57   9
   5   4  -1 35209.2 941.242  13
   5  -4   1 36030.9 999.599  13
   5  -4   1 34321.3 999.706  12
  -5  -4   0 14961.6 625.296  19
  -5   4   0 16187.9 708.591   9
   5  -4   0 15571.1 554.156  13
   5  -4   0 15710.6 562.018  12
   5   4   0 16009.6 527.809  13
  -5  -4   1 36277.4 1101.35  19
  -5   4  -1 34373.2 1141.16   9
   5   4   1 35419.3 967.273  13
   5   4   1 34008.8 945.448  14
   5  -4  -1 33811.9 980.899  13
  -5  -4   2 48081.1 1371.46  19
  -5   4  -2 44713.4 1388.83   9
   5   4   2 47403.7 1229.70  14
   5  -4  -2 45709.1 1253.24  13
  -5  -4   3 5145.50 366.320  19
  -5   4  -3 5474.58 390.879   9
   5  -4  -3 5111.46 307.495  13
   5   4   3 5387.27 300.194  12
  -5  -4   4 7770.67 407.660  22
  -5  -4   4 9002.06 478.061  19
   5  -4  -4 8463.03 407.959  13
   5   4   4 8778.64 401.930  12
  -5  -4   5 4677.98 326.309  22
  -5  -4   5 5584.71 377.387  19
  -5  -4   5 4980.71 358.696  20
  -5   4  -5 5706.12 410.582   9
   5  -4  -5 5546.93 329.394  13
   5   4   5 5105.24 303.304  11
   5   4   5 5297.27 319.665  12
  -5  -4   6 63275.4 1737.29  19
  -5  -4   6 65187.6 1749.85  20
  -5   4  -6 63361.4 1801.13   9
   5   4   6 62245.1 1654.20  11
   5   4   6 64454.2 1678.20  12
   5   4   7 3288.55 265.783  11
   5   4   7 3787.07 293.230  12
  -5  -4   7 3285.48 276.814  19
  -5  -4   7 3232.94 285.608  20
   5   4   8 14791.7 615.572  12
   5   4   8 14396.7 593.431  11
   5   4   9 18692.5 706.056  11
  -5   4  -9 17990.1 743.464  16
   5   4  10 4688.85 332.904  11
  -5   4 -10 4743.95 357.023  16
   5   4  11 2530.77 257.896  11
  -5   4 -11 3311.32 302.697  16
   5   4  12 353.388 145.787  12
   5   4  12 233.628 132.042  11
   5   4  13 876.830 162.408  11
   5   4  13 891.687 169.967  12
  -5   4 -13 692.601 180.736  16
   5   4  14 2918.72 243.242  11
   5   4  14 2065.64 224.186  12
  -5   4 -14 2625.30 253.729  16
  -5   4 -15 2967.67 278.935   9
  -5   4 -15 2532.98 232.540  16
   5   4  15 3253.72 238.228  11
   5   4  15 2876.62 229.746  12
  -5  -4  16 2640.87 208.537  22
  -5   4 -16 2892.26 243.060   9
  -5   4 -16 2442.30 201.243  16
   5  -4 -16 2509.67 212.100  15
   5   4  16 2154.71 187.247  12
   5   4  16 3008.74 206.140  11
   5  -4 -17 138.120 80.6017  15
   5   4  17 148.596 72.4571  12
  -5  -4  17 206.508 75.6594  22
   5  -5  16 177.279 101.186   2
   5  -5  15 302.039 144.024   2
  -5   5  15 150.835 114.707  10
   5  -5  14 602.226 173.836   2
  -5   5  14 822.878 168.404  10
   5  -5  13 6946.36 431.245   2
  -5   5  13 5960.42 396.811  10
   5  -5  12 11039.0 564.129   2
  -5   5  12 9324.09 528.170  10
  -5   5  12 10170.2 557.029   8
  -5   5  11 1244.95 231.164   8
  -5   5  11 831.377 219.899  10
   5  -5  10 4314.85 328.162  18
   5  -5  10 5202.24 304.704  12
   5  -5   9 1091.39 156.132  14
   5  -5   9 1126.33 157.055  12
   5  -5   8 4300.85 274.124  13
   5  -5   8 4150.38 278.416  14
   5  -5   8 4623.12 290.319  12
   5  -5   7 4566.88 289.754  14
   5  -5   7 4305.70 282.779  12
   5  -5   7 4058.67 268.863  13
  -5  -5  -7 3657.80 289.105  19
  -5  -5  -7 3974.14 300.014  20
   5  -5   6 2094.55 208.685  14
   5  -5   6 1992.76 192.681  13
   5  -5   6 1678.98 196.356  12
  -5  -5  -6 1510.83 208.449  19
  -5  -5  -6 1762.27 220.939  20
   5  -5   5 8064.05 400.269  14
   5  -5   5 7696.18 381.001  13
   5  -5   5 8716.68 412.693  12
  -5  -5  -5 9184.69 468.182  19
  -5  -5  -5 7673.42 440.126  20
   5  -5   4 12593.0 522.631   2
  -5  -5  -4 12711.2 571.167  19
  -5  -5  -4 12093.1 563.806  20
   5  -5   4 12314.6 508.095  14
   5  -5   4 11997.5 500.821  12
   5  -5   4 11893.0 482.367  13
  -5  -5  -3 60348.4 1695.14  19
  -5  -5  -3 60512.0 1702.36  20
  -5   5   3 59654.1 1799.79   9
   5  -5   3 62978.1 1594.98  13
   5  -5   3 64560.8 1621.86  12
  -5  -5  -2 52234.1 1526.90  19
  -5  -5  -2 54275.7 1542.28  20
  -5   5   2 55661.1 1649.27   9
   5  -5   2 55992.1 1433.57  13
   5  -5   2 53815.0 1436.67  12
  -5  -5  -1 1205.28 211.325  20
  -5  -5  -1 1574.53 222.136  19
  -5   5   1 1265.51 266.473   9
   5  -5   1 1663.35 175.930  13
   5  -5   1 1338.97 174.798  12
  -5  -5   0 7197.88 420.998  19
  -5  -5   0 6881.62 414.319  20
  -5   5   0 6699.15 465.718   9
   5  -5   0 6923.10 341.864  13
  -5  -5   1 1261.82 212.886  20
  -5  -5   1 1276.52 207.474  19
  -5   5  -1 1178.03 247.368   9
   5  -5  -1 1597.07 178.262  13
  -5  -5   2 55109.7 1548.12  19
  -5  -5   2 51798.9 1532.58  20
  -5  -5   2 51906.0 1420.58  22
  -5   5  -2 55371.1 1596.79   9
   5  -5  -2 53660.5 1419.28  13
  -5  -5   3 57946.2 1568.48  22
  -5  -5   3 59875.7 1683.94  19
  -5  -5   3 60079.9 1684.49  20
  -5   5  -3 61162.8 1721.45   9
   5  -5  -3 58037.4 1542.37  13
  -5  -5   4 11492.4 524.017  22
  -5  -5   4 12169.1 587.344  19
  -5  -5   4 12476.7 599.168  20
  -5   5  -4 12452.4 617.571   9
   5  -5  -4 11664.2 496.766  13
   5   5   4 12614.9 491.902  12
  -5  -5   5 7975.23 447.528  22
  -5  -5   5 9110.25 492.428  19
  -5  -5   5 7831.92 469.459  20
  -5   5  -5 8034.73 500.080   9
   5   5   5 8457.45 401.452  12
  -5  -5   6 1675.52 236.424  22
  -5  -5   6 2038.42 245.079  19
  -5  -5   6 1705.06 235.280  20
  -5   5  -6 1800.58 280.125   9
   5   5   6 1790.51 193.908  11
   5   5   6 2022.17 209.338  12
  -5  -5   7 4346.18 348.465  22
  -5  -5   7 4062.82 311.092  19
  -5  -5   7 3834.79 305.960  20
  -5   5  -7 4049.93 363.485   9
   5   5   7 4393.95 291.030  11
   5   5   7 4286.01 304.057  12
  -5  -5   8 4778.50 367.447  22
   5   5   8 4527.73 305.722  11
   5   5   8 4191.04 313.719  12
  -5   5  -8 4517.43 378.577   9
   5   5   9 772.251 163.752  11
  -5   5  -9 933.182 212.258   9
   5   5   9 1119.43 180.683  12
  -5   5  -9 1192.79 202.411  16
   5   5  10 5056.35 332.495  11
   5   5  10 5447.70 356.707  12
  -5   5 -10 5952.18 395.531  16
   5   5  11 1154.25 196.116  12
   5   5  11 1153.13 179.340  11
  -5   5 -12 9508.03 540.613   9
   5   5  12 10369.1 494.086  12
  -5   5 -12 10443.9 516.398  16
  -5   5 -13 6403.97 422.958   9
  -5   5 -13 5780.60 365.919  16
   5   5  13 6264.67 355.919  11
  -5  -5  14 751.786 166.777  22
  -5   5 -14 1151.68 210.585   9
   5   5  14 1115.53 162.913  11
  -5   5 -14 747.703 156.171  16
   5   5  14 908.969 155.955  12
  -5  -5  15 167.063 115.324  22
  -5   5 -15 117.601 129.321   9
   5   5  15 176.896 100.220  11
  -5   5 -15 212.518 103.894  16
   5   5  15 226.900 101.230  12
   5  -5 -16 428.834 98.6024  15
  -5   5 -16 366.276 94.1999  16
   5   5  16 285.362 95.6662  12
  -5  -5  16 359.917 107.518  22
   5   5  17 180.761 59.7946  12
   5  -6  16 824.984 120.652   2
  -5   6  15 809.871 136.037  10
   5  -6  15 626.480 141.279   2
  -5   6  14 1207.90 186.113  10
   5  -6  14 1368.68 205.285   2
  -5   6  13 7521.57 440.529  10
  -5   6  13 7619.53 451.336   8
  -5   6  12 552.761 178.142  10
   5  -6  12 541.602 171.688   2
   5  -6  11 3166.50 269.981  18
   5  -6  11 3996.95 342.489   2
  -5   6  11 3650.54 347.081  10
  -5   6  11 3685.12 345.326   8
  -5   6  10 1555.31 263.868   8
  -5   6   9 337.873 180.459   8
   5  -6   9 295.592 128.373  18
   5  -6   9 366.161 151.759   2
   5  -6   8 7176.05 443.240  18
   5  -6   8 7187.79 430.020   2
   5  -6   7 3920.53 317.984   2
   5  -6   7 3918.95 261.597  14
   5  -6   7 4633.26 281.710  12
  -5  -6  -7 4116.47 300.949  21
  -5  -6  -7 4062.55 303.373  20
  -5  -6  -6 11863.0 556.135  19
  -5  -6  -6 12489.4 567.037  21
  -5  -6  -6 13392.0 586.475  20
   5  -6   6 12719.2 505.552  12
   5  -6   6 12695.0 567.573   2
  -5  -6  -5 2237.36 257.241  19
  -5  -6  -5 2635.75 272.473  20
   5  -6   5 2138.06 196.865  13
   5  -6   5 2515.49 219.733  12
   5  -6   5 2297.11 246.524   2
  -5  -6  -4 27942.3 994.169  19
  -5  -6  -4 28959.7 1002.39  20
   5  -6   4 30537.1 892.315  13
   5  -6   4 30149.3 909.811  12
  -5  -6  -3 4059.11 329.482  19
  -5  -6  -3 4368.40 345.444  20
   5  -6   3 3967.86 262.123  13
   5  -6   3 4591.01 290.862  12
  -5  -6  -2 168.426 144.652  20
  -5  -6  -2 264.714 149.522  19
  -5   6   2 89.8719 204.937   9
   5  -6   2 247.055 106.624  13
  -5  -6  -1 53211.2 1569.57  19
  -5  -6  -1 52422.2 1568.04  20
  -5   6   1 56792.3 1685.01   9
   5  -6   1 57070.4 1453.31  13
  -5  -6   0 16617.5 703.546  19
  -5  -6   0 16189.5 699.070  20
  -5   6   0 16908.0 768.913   9
   5  -6   0 17555.1 610.429  13
  -5  -6   1 55015.7 1595.93  19
  -5  -6   1 54550.4 1598.23  20
  -5   6  -1 58682.4 1696.54   9
   5  -6  -1 55091.5 1466.74  13
  -5  -6   2 227.460 144.849  20
  -5  -6   2 202.229 169.870  19
  -5   6  -2 29.3613 217.747   9
   5  -6  -2 181.105 109.665  13
  -5  -6   3 3712.30 331.617  19
  -5  -6   3 3449.15 322.004  20
  -5  -6   3 3802.19 291.428  22
  -5   6  -3 3797.86 366.419   9
   5  -6  -3 4252.00 279.891  13
  -5  -6   4 29676.1 1030.27  19
  -5  -6   4 30899.7 1039.57  20
  -5   6  -4 30425.5 1073.40   9
  -5  -6   5 2278.78 255.884  22
  -5  -6   5 2219.98 267.426  19
  -5  -6   5 2058.52 258.270  20
  -5   6  -5 2037.12 292.983   9
  -5  -6   6 12139.1 592.683  22
  -5  -6   6 11155.6 561.750  19
  -5  -6   6 13183.3 598.620  21
  -5  -6   6 12852.5 595.396  20
  -5   6  -6 12141.5 629.980   9
  -5  -6   7 4934.49 377.901  22
  -5  -6   7 4274.48 321.933  19
  -5  -6   7 4322.08 321.861  21
  -5  -6   7 3964.69 319.114  20
  -5   6  -7 4732.63 391.497   9
   5   6   7 4357.88 292.383  12
  -5  -6   8 7481.82 473.029  22
  -5   6  -8 7833.42 486.344   9
   5   6   8 7868.30 401.971  12
  -5  -6   9 139.633 145.370  22
  -5   6  -9 341.497 154.718  16
   5   6   9 97.0750 109.892  12
  -5  -6  10 2034.16 264.340  22
   5   6  10 1863.90 205.953  12
   5   6  10 1982.92 205.073  11
  -5   6 -10 1868.97 258.245   9
  -5   6 -11 3685.87 336.303   9
  -5   6 -11 3729.92 307.687  16
   5   6  11 3318.79 271.527  12
  -5   6 -12 391.517 134.889  16
  -5  -6  12 557.849 180.055  22
   5   6  12 394.142 118.545  11
  -5   6 -12 352.912 169.576   9
  -5  -6  13 8263.25 453.360  22
  -5   6 -13 9176.76 484.047   9
  -5   6 -13 8611.96 424.993  16
   5   6  13 8751.49 397.964  11
   5   6  13 7870.84 395.197  12
  -5  -6  14 731.444 158.749  22
   5   6  14 1165.80 149.064  11
  -5   6 -14 1071.49 192.588   9
  -5   6 -14 1291.31 167.875  16
   5   6  14 1070.04 148.745  12
  -5   6 -15 878.141 124.943  16
   5   6  15 643.828 114.014  12
  -5  -6  15 992.102 147.202  22
   5   6  16 732.827 95.2490  12
  -5  -6  16 777.038 112.059  22
   5  -7  15 659.792 118.042   2
  -5   7  14 2237.75 212.060  10
   5  -7  14 2555.61 226.384   2
  -5   7  13 119.489 126.318  10
   5  -7  13 160.714 134.996   2
  -5   7  12 738.793 181.240  10
  -5   7  12 1259.20 215.500   8
   5  -7  12 1225.07 207.916   2
   5  -7  11 3989.96 283.247  18
  -5   7  11 4099.40 346.674  10
   5  -7  11 4385.78 345.746   2
   5  -7  10 4724.20 332.071  18
   5  -7  10 4825.23 359.077   2
  -5   7  10 4532.00 374.370  10
  -5   7  10 4626.81 384.864   8
  -5   7   9 1653.46 263.025   8
   5  -7   8 1977.66 248.414  18
   5  -7   8 2038.81 247.561   2
   5  -7   7 2552.39 263.668   2
  -5  -7  -7 2649.92 244.022  21
   5  -7   7 2787.75 291.605  18
   5  -7   6 10256.1 511.471   2
  -5  -7  -6 9900.81 498.409  21
   5  -7   6 9967.82 509.290   4
   5  -7   6 10047.3 557.620  18
  -5  -7  -5 16661.7 693.448  19
  -5  -7  -5 16679.2 691.594  21
  -5  -7  -5 15452.5 677.157  20
  -5  -7  -4 4686.41 365.879  19
  -5  -7  -4 5220.99 386.979  21
  -5  -7  -4 5373.50 383.378  20
  -5  -7  -3 2733.32 281.196  19
  -5  -7  -3 2189.38 260.417  21
  -5  -7  -3 2745.67 290.600  20
  -5  -7  -2 7946.96 470.056  19
  -5  -7  -2 8375.03 488.894  20
  -5   7   2 8165.27 530.988   9
  -5  -7  -1 3949.30 333.992  19
  -5  -7  -1 4347.48 347.371  20
  -5   7   1 4000.32 385.920   9
   5  -7   1 3710.89 252.006  13
  -5  -7   0 1196.51 213.378  19
  -5  -7   0 874.373 207.843  20
  -5   7   0 812.458 235.826   9
   5  -7   0 726.912 136.105  13
  -5  -7   1 4534.25 359.463  19
  -5  -7   1 4187.42 350.286  20
  -5   7  -1 3705.11 381.133   9
   5  -7  -1 3641.55 259.603  13
  -5  -7   2 8880.22 506.020  19
  -5  -7   2 8905.26 509.474  20
  -5   7  -2 8885.83 552.650   9
  -5  -7   3 2275.97 247.343  22
  -5  -7   3 2303.02 276.269  19
  -5  -7   3 2344.09 284.365  21
  -5  -7   3 1950.51 261.716  20
  -5   7  -3 2358.48 315.840   9
  -5  -7   4 5243.28 391.583  19
  -5  -7   4 4764.67 374.943  21
  -5  -7   4 4200.01 354.549  20
  -5  -7   4 4383.10 332.960  22
  -5   7  -4 5158.87 419.801   9
  -5  -7   5 17247.9 736.833  19
  -5  -7   5 18080.1 750.122  21
  -5  -7   5 17365.6 739.354  20
  -5  -7   5 15245.0 688.366  22
  -5   7  -5 17909.8 792.271   9
  -5  -7   6 11395.6 573.010  22
  -5  -7   6 11249.9 553.840  19
  -5  -7   6 11015.8 548.887  21
  -5   7  -6 10475.4 588.344   9
   5  -7  -6 10208.3 498.196   4
  -5  -7   7 2893.73 307.066  22
  -5  -7   7 2523.84 251.187  21
  -5   7  -8 2101.91 245.206  16
  -5  -7   8 1993.55 268.150  22
  -5   7  -8 2408.31 280.694   9
  -5  -7   9 1947.29 261.051  22
  -5   7  -9 1705.07 254.890   9
  -5   7 -10 4818.67 336.048  16
  -5   7 -10 4808.56 372.333   9
  -5  -7  11 3110.65 312.594  22
  -5   7 -11 3663.42 326.325   9
   5   7  11 3545.17 255.705  12
  -5  -7  12 924.974 190.459  22
  -5   7 -12 1335.00 217.732   9
  -5   7 -12 1085.99 166.622  16
   5   7  12 859.803 142.940  12
  -5  -7  13 18.9919 128.762  22
  -5   7 -13 189.175 145.028   9
  -5   7 -13 15.1938 94.3818  16
   5   7  13 175.143 94.5575  12
  -5   7 -14 2110.38 174.967  16
   5   7  14 2136.14 168.291  12
  -5  -7  14 1988.80 196.994  22
   5   7  15 351.369 71.8768  12
  -5  -7  15 509.650 109.864  22
   5  -8  14 167.941 104.076   2
  -5   8  13 166.261 107.601  10
   5  -8  13 115.464 106.752   2
  -5   8  12 617.852 152.582  10
  -5   8  12 437.498 153.305   8
   5  -8  12 610.252 163.396   2
   5  -8  11 2268.19 205.324  18
  -5   8  11 2417.13 259.704  10
  -5   8  11 2735.58 269.990   8
   5  -8  11 3181.33 275.313   2
   5  -8  10 3869.43 293.959  18
   5  -8  10 4877.21 339.118   2
  -5   8  10 4444.38 351.420  10
  -5   8   9 1241.63 227.372   8
   5  -8   9 1347.42 205.230   2
   5  -8   9 1608.28 213.299  18
  -5   8   8 5753.83 427.045   8
   5  -8   8 6163.46 385.614   2
  -5  -8  -6 937.710 175.973  19
  -5  -8  -6 605.964 154.810  21
   5  -8   6 308.757 131.393   4
   5  -8   6 540.791 188.074  18
  -5  -8  -5 1044.62 193.694  21
   5  -8   5 1112.53 217.392  18
   5  -8   4 4813.48 367.532   4
   5  -8   4 3856.33 351.006  18
  -5  -8  -4 4979.23 370.572  21
  -5  -8  -3 1599.79 235.712  21
   5  -8   3 1526.80 229.645   4
   5  -8   3 1239.37 209.318  18
   5  -8   2 12739.2 598.788  18
  -5  -8  -2 11877.3 585.235  19
  -5  -8  -2 10803.5 568.736  21
   5  -8   1 12230.7 592.840  18
  -5  -8  -1 12634.3 611.968  19
  -5  -8  -1 11386.4 588.530  21
  -5  -8  -1 13628.7 632.487  20
  -5   8   1 13150.3 677.900   9
   5  -8   0 945.473 187.370  18
  -5  -8   0 659.566 185.834  19
  -5  -8   0 944.218 199.449  21
  -5  -8   0 800.637 192.576  20
  -5   8   0 478.688 205.060   9
   5  -8  -1 12197.1 562.286  18
  -5  -8   1 12681.7 614.142  19
  -5  -8   1 12286.9 611.172  21
  -5  -8   1 12311.7 613.540  20
  -5   8  -1 12709.6 673.523   9
   5  -8  -2 11615.3 531.383  18
  -5  -8   2 10265.0 564.325  19
  -5  -8   2 10571.2 569.027  21
  -5   8  -2 11784.1 655.063   9
  -5  -8   3 1726.31 255.422  19
  -5  -8   3 1131.38 224.385  21
  -5   8  -3 1964.73 293.832   9
   5  -8  -3 1375.53 212.247   4
  -5  -8   4 4353.83 357.714  21
  -5   8  -4 4444.80 402.919   9
   5  -8  -4 4386.50 327.104   4
  -5  -8   5 1366.46 218.168  22
  -5  -8   5 1363.74 224.719  21
  -5  -8   6 870.501 175.735  19
  -5  -8   6 684.723 174.182  22
  -5  -8   6 407.037 162.848  21
  -5   8  -6 628.330 195.898   9
   5  -8  -6 589.718 144.648   4
  -5  -8   7 14492.2 668.564  22
  -5   8  -7 13742.4 664.879   9
  -5   8  -8 6733.31 397.054  16
  -5   8  -8 5736.18 409.525   9
  -5   8  -9 1385.13 197.174  16
  -5  -8   9 1484.49 231.692  22
  -5   8  -9 1668.60 235.269   9
  -5   8 -10 4475.24 303.926  16
  -5  -8  10 4515.48 348.849  22
  -5   8 -10 4350.05 339.580   9
  -5   8 -11 2888.99 233.036  16
  -5  -8  11 2402.20 262.060  22
  -5   8 -11 2361.20 249.634   9
  -5   8 -12 350.008 110.884  16
  -5  -8  12 507.577 140.683  22
  -5   8 -12 373.186 140.352   9
   5  -8 -13 135.591 83.6159   5
  -5  -8  13 155.905 106.671  22
   5  -8 -14 33.1916 57.7496   5
  -5  -8  14 94.7522 81.7198  22
   5  -9  13 1786.85 160.930   2
  -5   9  12 173.403 96.9082  10
   5  -9  12 131.684 106.911   2
  -5   9  11 3051.01 251.646  10
  -5   9  11 2868.09 250.881   8
   5  -9  11 2706.93 233.133   2
  -5   9  10 2043.29 237.558  10
  -5   9  10 1767.42 229.705   8
   5  -9  10 2177.30 220.944   2
   5  -9   9 12429.9 554.927  18
  -5   9   9 13184.1 605.482  10
  -5   9   9 12461.6 590.597   8
   5  -9   9 14280.9 566.877   2
   5  -9   8 5670.81 372.466  18
   5  -9   8 4280.22 312.537   2
   5  -9   7 639.256 167.346  18
  -5   9   7 545.772 194.914   8
   5  -9   7 367.615 131.217   2
   5  -9   6 1543.58 208.198   4
   5  -9   5 49.6148 127.127   4
  -5  -9  -5-22.3770 103.365  19
  -5  -9  -5-88.8890 117.384  21
   5  -9   4 9463.55 520.143   4
  -5  -9  -4 9345.61 498.095  19
  -5  -9  -4 9700.69 511.182  21
   5  -9   4 10236.2 541.759  18
   5  -9   3 450.635 155.705  18
   5  -9   3 160.668 143.599   4
  -5  -9  -3 150.692 128.802  19
  -5  -9  -3 248.936 140.920  21
   5  -9   2 5021.14 368.016  18
  -5  -9  -2 4526.24 357.318  19
  -5  -9  -2 4791.23 365.457  21
   5  -9   1 16660.5 687.039  18
  -5  -9  -1 15179.5 681.476  19
  -5  -9  -1 14408.2 662.870  21
   5  -9   0 30175.9 956.252   5
  -5  -9   0 29182.6 1037.50  19
  -5  -9   0 29654.5 1037.67  21
   5  -9   0 29825.2 1007.10  18
   5  -9  -1 17095.0 660.406   5
  -5  -9   1 15268.4 687.902  21
   5  -9  -1 16297.1 656.362  18
   5  -9  -2 5364.74 362.866   5
  -5  -9   2 4579.69 363.960  19
   5  -9  -2 4474.21 315.393  18
  -5  -9   2 4672.53 366.594  21
   5  -9  -3 196.435 129.813   4
  -5  -9   3 268.996 144.265  19
  -5  -9   3 346.557 172.546  21
   5  -9  -4 9284.35 493.287   4
  -5  -9   4 10069.0 539.111  19
  -5  -9   4 10010.9 529.127  21
   5  -9  -5 66.2012 99.9641   4
  -5  -9   5 49.4153 124.630  19
  -5  -9   5 122.621 129.551  21
   5  -9  -6 1191.96 176.386   4
  -5   9  -7 550.699 145.949  16
  -5   9  -8 5168.81 327.910  16
  -5  -9   8 4789.57 358.905  22
  -5  -9   9 13020.7 589.612  22
  -5  -9  10 2382.68 244.345  22
   5  -9 -11 3244.80 240.811   5
  -5  -9  11 2936.36 249.449  22
   5  -9 -12 125.463 82.7633   5
  -5  -9  12 44.7925 100.326  22
   5  -9 -13 2250.69 152.442   5
   5 -10  11 1882.14 165.490   2
   5 -10  10 2348.69 195.779   2
  -5  10  10 2439.08 222.327  10
  -5  10  10 2367.10 216.706   8
   5 -10   9 307.898 114.298   2
  -5  10   9 134.010 109.728  10
  -5  10   9 18.7659 108.896   8
  -5  10   8 1321.28 192.652   8
  -5  10   8 642.135 163.142  10
   5 -10   8 1042.28 172.662  18
   5 -10   8 581.216 132.323   2
   5 -10   7 5984.20 378.123  18
  -5  10   7 5022.61 362.441   8
   5 -10   6 645.452 148.882   3
  -5  10   6 588.015 173.894   8
   5 -10   6 613.047 175.379  18
   5 -10   6 744.218 157.348   4
   5 -10   5 2012.82 240.932  18
   5 -10   5 1778.50 225.048   4
   5 -10   4 8607.73 485.076   4
   5 -10   4 9399.22 505.496  18
   5 -10   3 1988.30 242.973  18
   5 -10   3 2333.27 262.847   4
   5 -10   2 305.350 164.743   4
   5 -10   1 7171.47 437.805   4
  -5 -10  -1 6668.57 417.979  21
   5 -10   0 49.6452 138.622   4
  -5 -10   0 24.2643 130.046  19
  -5 -10   0 121.263 144.073  21
   5 -10  -1 7941.85 455.580   4
  -5 -10   1 7131.60 435.769  19
   5 -10  -1 8072.64 418.792  18
   5 -10  -2 119.949 130.416   4
   5 -10  -3 1983.81 242.835   4
   5 -10  -4 9206.69 474.826   4
   5 -10  -5 2368.25 242.654   5
   5 -10  -5 2692.92 248.184   4
   5 -10  -6 736.080 148.298   3
   5 -10  -6 902.429 154.401   4
   5 -10  -6 910.239 170.039   5
   5 -10  -7 5198.45 331.441   5
   5 -10  -8 813.708 149.594   5
   5 -10  -9 16.2525 97.6613   5
   5 -10 -10 2765.67 212.993   5
   5 -10 -11 2219.65 175.364   5
   5 -10 -12 2752.93 166.055   5
  -5  11   8 971.647 144.522  10
  -5  11   8 901.177 143.789   8
  -5  11   7 679.147 143.525   8
  -5  11   7 358.241 124.069  10
  -5  11   6 505.755 138.190   8
  -5  11   6 392.024 122.302  10
   5 -11   5 1826.87 210.505   3
  -5  11   5 1802.89 210.122   8
   5 -11   5 1986.56 216.626  18
   5 -11   5 1947.81 210.896   4
   5 -11   4 8451.88 441.329   4
   5 -11   4 8373.19 435.172   3
   5 -11   4 7175.81 404.977  18
   5 -11   3 2839.09 271.365   4
   5 -11   3 2760.84 266.392   3
   5 -11   3 2690.88 248.498  18
   5 -11   2 1326.63 183.786  18
   5 -11   2 1715.00 219.548   4
   5 -11   1 264.587 114.941  18
   5 -11   1 158.027 132.616   4
   5 -11   0 2744.51 266.993   4
   5 -11   0 2533.00 228.142  18
   5 -11  -1 232.123 105.248   5
   5 -11  -1 219.458 128.929   4
   5 -11  -2 1751.26 209.260   4
   5 -11  -2 1471.66 177.658   5
   5 -11  -3 2742.61 236.270   5
   5 -11  -3 2687.30 252.922   4
   5 -11  -3 2592.52 247.557   3
   5 -11  -4 7678.80 388.029   5
   5 -11  -4 6943.43 386.435   4
   5 -11  -4 7429.38 393.842   3
   5 -11  -5 1815.71 191.951   3
   5 -11  -5 1784.13 191.417   4
   5 -11  -6 382.287 108.171   3
   5 -11  -6 379.210 105.274   4
   5 -11  -6 515.512 135.613   5
   5 -11  -7 737.826 131.759   5
   5 -11  -8 951.408 139.419   5
   5 -11  -9 2375.27 184.739   5
   5 -11 -10 244.142 80.5011   5
   5 -12   4 268.157 108.167   3
   5 -12   4 355.224 103.971   4
   5 -12   3 1168.88 161.596   3
   5 -12   3 1027.02 158.723   4
   5 -12   2 912.558 162.063   3
   5 -12   2 1158.68 165.184   4
   5 -12   1 1553.59 192.749   3
   5 -12   1 1301.84 178.018   4
   5 -12   0 659.274 145.382   3
   5 -12   0 478.497 133.880   4
   5 -12  -1 1634.57 188.144   3
   5 -12  -1 1565.58 184.840   4
   5 -12  -2 754.659 148.119   3
   5 -12  -2 869.928 147.930   4
   5 -12  -3 733.561 144.106   3
   5 -12  -3 716.438 123.682   5
   5 -12  -3 847.138 138.720   4
   5 -12  -4 329.579 110.794   3
   5 -12  -4 356.968 100.266   5
   5 -12  -4 313.466 106.671   4
   5 -12  -5 978.586 128.390   7
   5 -12  -5 1371.83 140.317   3
   5 -12  -5 1180.99 135.514   5
   5 -12  -6 1933.37 147.398   7
   5 -12  -6 2434.07 178.712   5
   5 -12  -6 2563.23 159.661   3
   5 -12  -6 2432.85 159.914   6
   5 -12  -7 186.188 77.3693   5
   5 -12  -8 926.370 104.896   5
   5 -12  -9 311.986 68.6098   5
   5 -13   4 3717.19 197.563   7
   5 -13   4 3684.85 196.381   6
   5 -13   4 3884.39 200.355   3
   5 -13   3 2146.22 161.232   7
   5 -13   3 2267.38 167.448   3
   5 -13   3 2225.60 167.099   6
   5 -13   2 460.366 103.761   7
   5 -13   2 534.824 107.332   3
   5 -13   1 58.0304 83.4595   7
   5 -13   1 57.7324 81.0304   3
   5 -13   0 789.797 115.059   7
   5 -13   0 815.680 124.706   3
   5 -13  -1 101.802 80.0905   7
   5 -13  -1 203.753 88.8589   3
   5 -13  -2 505.566 100.805   7
   5 -13  -2 428.907 96.6600   3
   5 -13  -3 1932.71 150.964   3
   5 -13  -3 1879.13 148.430   6
   5 -13  -4 3688.86 191.032   7
   5 -13  -4 3969.00 195.202   6
   5 -13  -4 3658.58 191.438   3
   5 -13  -5 3864.73 178.552   5
   5 -13  -5 3226.01 157.521   3
   5 -13  -6 206.669 55.0564   5
   5 -14   1 613.774 70.4954   3
   5 -14   0 698.267 75.2245   3
   5 -14  -1 517.567 67.7306   3
   6   0   0 1799.40 194.622  14
   6   0   0 1937.20 196.520  13
   6   0   0 1865.46 192.578  12
  -6   0   0 1437.73 247.867   9
   6   0   1 2422.17 220.195  14
   6   0  -1 2323.17 211.262  12
   6   0  -1 2167.81 211.977  13
   6   0   1 2020.59 207.734  12
   6   0   1 2162.41 209.561  13
  -6   0  -1 2969.21 310.507   9
  -6   0   1 2888.34 310.011   9
   6   0   2 1088.05 171.514  14
   6   0   2 1312.51 179.444  13
   6   0  -2 1219.33 167.573  13
   6   0   2 985.797 169.591  12
   6   0  -2 1117.21 161.314  12
  -6   0  -2 888.696 207.706   9
  -6   0   2 943.386 221.542   9
   6   0   3 125.587 120.533  14
   6   0   3-54.6955 123.596  13
   6   0  -3 32.8995 103.244  13
   6   0   3 55.2939 115.680  12
  -6   0  -3 23.8421 160.178   9
   6   0   4 1373.59 192.064  14
   6   0   4 951.612 179.934  13
   6   0   4 1160.50 195.836  12
   6   0  -4 1082.44 164.980  13
  -6   0  -4 1135.21 221.187   9
   6   0   5 1280.87 193.004  14
   6   0   5 1356.77 205.750  12
   6   0  -5 1079.64 164.261  13
  -6   0  -5 961.576 217.940   9
   6   0   6 951.308 180.553  14
   6   0   6 754.429 175.907  12
   6   0  -6 931.107 154.035  13
  -6   0  -6 633.658 198.300   9
   6   0   7 1718.01 223.713  14
  -6   0  -7 1404.72 210.115  16
   6   0   7 1346.54 216.383  12
  -6   0  -7 817.836 210.160   9
  -6   0  -8 21940.0 829.437  16
   6   0   8 23272.8 839.857  12
  -6   0   8 21455.5 823.359   8
  -6   0  -8 24576.7 912.017   9
  -6   0  -9 4588.40 347.664  16
   6   0   9 5218.13 365.645  12
  -6   0  -9 5365.96 408.634   9
  -6   0 -10 19272.4 761.646  16
   6   0  10 19860.7 763.348  12
   6   0  11 111.919 134.524  12
  -6   0 -12 4063.35 320.817  16
   6   0  12 3859.54 306.577  12
   6   0  13 150.485 122.880  14
  -6   0 -13 62.6852 119.716  16
  -6   0 -13-121.982 162.404   9
   6   0  14 2609.99 219.815  14
  -6   0 -14 2716.25 243.724  16
   6   0  14 2803.71 231.838  12
  -6   0 -14 2505.68 262.732   9
  -6   0 -15 1714.36 186.404  16
   6   0  15 1846.63 173.328  14
   6   0  15 1742.87 174.726  12
  -6   0 -15 2006.36 211.971   9
   6   0  16 917.686 108.731  13
   6   0  16 884.278 112.079  12
   6   0 -16 897.444 126.965  15
   6   0  16 762.017 102.762  14
   6  -1  16 825.553 132.164   2
   6   1 -16 719.740 109.244  15
   6  -1  15 243.374 88.9490  14
  -6  -1 -15 234.133 106.937  16
   6  -1  15 139.951 79.8472  13
   6  -1  15 101.589 89.1804  12
  -6  -1 -14 2208.53 218.206  16
   6  -1  14 2271.45 202.000  14
   6  -1  14 1886.38 197.136  12
  -6  -1 -14 2018.49 226.097   9
   6  -1  13 882.159 154.995  14
  -6  -1 -13 798.431 162.814  16
   6  -1  13 1120.19 171.490  12
  -6  -1 -13 750.388 185.193   9
   6  -1  12 9294.95 457.098  14
  -6  -1 -12 9033.82 463.728  16
   6  -1  12 9100.36 457.317  12
  -6  -1 -12 9318.80 506.572   9
   6  -1  11 130.463 121.446  12
  -6   1  11 93.2086 136.823   8
   6  -1  10 3345.54 290.755  14
  -6  -1 -10 3097.66 279.482  16
   6  -1  10 3442.80 293.481  12
  -6   1  10 3118.16 300.453   8
   6  -1   9 4624.97 337.009  14
  -6  -1  -9 4134.13 317.993  16
   6  -1   9 4820.55 349.598  12
  -6   1   9 4659.11 360.789   8
   6  -1   8 3967.87 312.342  14
  -6  -1  -8 4343.47 320.890  16
   6  -1   8 3881.16 317.155  12
  -6  -1  -8 3432.62 335.067   9
   6  -1   7 4687.40 327.558  14
  -6  -1  -7 4072.19 312.724  16
   6  -1   7 4495.40 329.398  12
  -6  -1  -7 4009.08 343.531   9
   6  -1   6 4888.00 344.022  14
  -6  -1  -6 4840.03 327.515  16
   6   1  -6 4915.34 304.148  13
   6  -1   6 4886.39 345.810  12
  -6  -1  -6 4429.97 357.231   9
   6  -1   5 12957.1 566.449  14
   6  -1   5 13160.4 567.955  13
   6   1  -5 13216.1 528.878  13
   6  -1   5 14384.0 606.537  12
  -6  -1  -5 13281.3 607.115   9
   6  -1   4 8616.18 422.924  13
   6  -1   4 6681.26 383.264  14
   6   1  -4 7249.72 374.017  13
   6  -1   4 7652.28 411.355  12
  -6  -1  -4 8217.28 460.835   9
   6  -1   3 9150.60 436.317  13
   6  -1   3 9057.70 434.368  14
   6   1  -3 8363.22 396.568  13
   6  -1   3 9134.35 436.578  12
  -6  -1  -3 7903.80 463.587   9
  -6   1   3 8448.17 512.488   9
   6  -1   2 19795.7 713.216  14
   6   1  -2 20467.1 695.637  13
   6  -1   2 21029.6 724.129  13
   6   1  -2 21080.8 685.774  12
   6  -1   2 21683.7 731.404  12
  -6  -1  -2 21625.1 807.890   9
  -6   1   2 21374.4 844.888   9
   6  -1   1 6399.92 354.489  14
   6   1  -1 7147.12 355.023  13
   6   1  -1 6785.45 339.285  12
   6  -1   1 6344.09 347.785  13
   6  -1   1 6695.25 359.652  12
  -6  -1  -1 5585.79 401.357   9
  -6   1   1 6275.46 445.802   9
   6   1   0 2414.66 217.896  14
   6  -1   0 2807.39 229.644  13
   6  -1   0 2437.25 217.614  12
   6   1   0 2647.29 224.610  12
   6   1   0 2164.18 205.763  13
  -6   1   0 2274.82 288.931   9
  -6  -1   0 2470.58 288.565   9
   6   1   1 6367.63 347.442  14
   6  -1  -1 6652.70 353.500  13
   6  -1  -1 6785.27 355.185  12
   6   1   1 6262.81 341.133  12
   6   1   1 6740.74 353.396  13
  -6   1  -1 6061.71 433.229   9
  -6  -1   1 6359.16 425.998   9
   6   1   2 21993.1 749.428  13
   6   1   2 21137.8 733.786  14
   6  -1  -2 23138.6 748.798  13
   6   1   2 22408.1 749.037  12
  -6   1  -2 20991.6 835.886   9
  -6  -1   2 22158.2 837.117   9
   6   1   3 8764.85 424.319  14
   6   1   3 7762.83 411.927  13
   6   1   3 9023.53 439.742  12
  -6   1  -3 8798.60 506.898   9
   6   1   4 7059.11 388.687  14
   6  -1  -4 8421.72 416.005  13
   6   1   4 7581.04 409.296  12
  -6   1  -4 7395.76 458.460   9
   6   1   5 13171.0 563.898  14
   6  -1  -5 13760.6 556.556  13
   6   1   5 12300.2 558.564  12
  -6   1  -5 14262.7 647.846   9
   6   1   6 4820.84 327.872  14
   6  -1  -6 4694.38 313.860  13
   6   1   6 5106.11 342.274  12
  -6   1  -6 4115.76 359.209   9
   6   1   7 4822.79 351.459  12
  -6   1  -7 4467.86 376.813   9
  -6   1  -8 3584.71 321.027  16
   6   1   8 4270.42 327.774  12
  -6   1  -8 4172.02 368.432   9
  -6   1  -9 4227.96 338.374  16
   6   1   9 4616.40 342.840  12
  -6   1 -10 2961.01 284.004  16
   6   1  10 3388.81 301.588  12
   6   1  11 203.927 145.205  12
  -6   1 -12 8899.69 475.901  16
   6   1  12 8662.85 457.626  12
  -6   1 -12 9715.57 537.101   9
  -6   1 -13 957.382 183.816  16
  -6   1 -13 828.371 197.840   9
   6   1  14 2102.70 209.629  14
  -6   1 -14 2154.52 227.837  16
   6   1  14 2196.21 210.745  12
  -6   1 -14 2225.93 247.145   9
   6   1  15 80.5123 90.1911  14
  -6   1 -15 110.240 108.684  16
   6   1  15 218.460 107.862  12
  -6   1 -15 128.576 115.313   9
   6   1  16 1021.43 114.641  13
   6   1  16 1006.27 122.728  12
   6   1  16 840.277 110.302  14
  -6   1 -16 891.337 125.940  16
   6   1  17 1053.35 92.8842  12
   6  -1 -17 1067.86 103.293  15
   6  -2  16 9063.85 353.378   2
   6   2 -16 6885.72 275.847  15
   6  -2  14 2805.99 213.758  12
   6  -2  14 3255.60 221.664  13
   6  -2  14 3020.29 222.568  14
   6  -2  13 4978.60 312.482  12
  -6  -2 -13 3920.12 283.839  16
   6  -2  13 4187.48 283.654  14
   6  -2  13 4414.65 280.906  13
  -6  -2 -12 855.156 174.346   9
  -6   2  12 1224.10 186.638  10
   6  -2  12 1228.83 182.545  14
  -6  -2 -12 864.736 176.087  16
  -6   2  11 13034.1 595.067  10
  -6  -2 -11 14079.8 618.023   9
  -6   2  11 11749.5 587.893   8
   6  -2  11 13828.4 582.948  12
  -6  -2 -11 12802.5 565.389  16
  -6  -2 -10 11547.2 566.651   9
  -6   2  10 11447.1 579.329   8
   6  -2  10 12183.7 548.087  12
   6  -2  10 11858.1 535.772  14
  -6  -2 -10 10422.6 511.360  16
  -6   2   9 11372.5 586.324   8
   6  -2   9 11405.7 542.480  12
   6  -2   9 11760.7 540.313  14
  -6  -2  -9 11138.7 520.902  16
  -6  -2  -8 1655.21 230.955   9
   6  -2   8 2023.73 230.541  14
  -6  -2  -8 2154.70 224.525  16
   6  -2   8 2246.84 243.862  12
  -6  -2  -7-41.2251 100.561  19
  -6  -2  -7 71.1290 137.532   9
   6  -2   7 63.5563 131.575  14
  -6  -2  -7 120.129 105.762  16
   6  -2   7 132.666 137.324  12
  -6  -2  -6 10904.8 528.462  19
  -6  -2  -6 11458.8 552.069   9
   6  -2   6 12386.9 551.261  12
   6  -2   6 11766.5 529.649  14
  -6  -2  -6 10948.0 498.565  16
   6  -2   6 11645.2 525.900  13
  -6  -2  -5 12097.6 558.537   9
   6   2  -5 11676.2 476.899  13
   6  -2   5 12112.7 543.147  12
  -6  -2  -5 11179.9 499.276  16
   6  -2   5 12596.1 543.076  14
   6  -2   5 12488.1 541.995  13
  -6  -2  -4 3432.61 305.547   9
   6   2  -4 4056.70 265.686  13
   6  -2   4 3995.41 299.976  12
   6  -2   4 4402.69 307.885  14
   6  -2   4 3699.92 293.266  13
  -6  -2  -3 780.985 194.830   9
  -6   2   3 899.117 252.740   9
   6  -2   3 928.048 172.381  13
   6   2  -3 1003.55 144.425  13
   6  -2   3 829.718 169.777  12
   6  -2   3 941.664 175.677  14
  -6  -2  -2 9260.55 490.278   9
  -6   2   2 9367.50 546.307   9
   6   2  -2 8949.56 400.773  13
   6   2  -2 9365.72 392.584  12
   6  -2   2 9142.65 435.189  13
   6  -2   2 8349.97 425.392  12
   6  -2   2 8898.70 433.241  14
  -6  -2  -1 9617.36 489.354   9
  -6   2   1 9216.01 552.693   9
   6   2  -1 9411.18 415.561  13
   6  -2   1 9164.97 433.257  12
   6   2  -1 9437.66 407.874  12
   6  -2   1 10902.9 458.064  13
   6  -2   1 8631.00 425.391  14
  -6   2   0-27.8692 200.387   9
  -6  -2   0-67.1195 154.353   9
   6   2   0-15.7878 105.097  13
   6  -2   0-34.0025 119.297  13
   6   2   0 15.0501 91.4578  12
   6  -2   0-17.1236 115.040  12
   6   2   0 30.3041 103.630  14
  -6   2  -1 10408.9 574.396   9
  -6  -2   1 10014.1 501.900   9
   6  -2  -1 9672.83 445.731  13
   6  -2  -1 9482.35 441.940  12
   6   2   1 10022.8 439.252  12
   6   2   1 10268.6 447.985  13
   6   2   1 9948.65 433.962  14
  -6   2  -2 8878.43 521.202   9
   6  -2  -2 8519.10 419.738  13
   6   2   2 8784.39 419.650  12
   6   2   2 8645.96 419.825  13
   6   2   2 8788.48 414.259  14
  -6   2  -3 720.108 219.617   9
   6   2   3 951.530 174.904  13
   6   2   3 1072.48 179.086  12
   6  -2  -3 664.353 155.489  13
   6   2   3 1110.98 173.114  14
  -6   2  -4 3973.55 360.160   9
   6  -2  -4 3868.36 280.074  13
   6   2   4 4037.53 294.017  12
   6   2   4 3668.96 278.717  14
  -6   2  -5 11717.1 610.035   9
   6   2   5 12531.9 536.898  14
   6  -2  -5 11765.7 522.734  13
   6   2   5 11815.2 530.596  12
  -6  -2   6 10758.0 550.584  19
  -6   2  -6 10751.1 583.549   9
   6   2   6 11333.1 517.780  12
  -6  -2   7 166.777 125.890  19
   6   2   7 194.397 138.395  12
  -6   2  -7 57.1377 171.699   9
  -6   2  -8 2237.56 265.585  16
   6   2   8 2098.35 250.340  12
  -6   2  -8 2179.03 288.463   9
  -6   2  -9 11553.6 582.506  16
   6   2   9 12427.0 573.395  12
   6   2  10 12341.8 568.204  12
  -6   2 -10 12239.3 633.938   9
   6   2  11 13887.6 607.826  12
  -6   2 -11 14240.8 690.358   9
  -6   2 -12 967.770 193.786  16
   6   2  12 1276.49 194.656  12
  -6   2 -12 958.739 228.565   9
  -6   2 -13 4501.47 323.914  16
   6   2  13 4205.14 303.026  12
  -6   2 -13 4635.50 368.257   9
  -6   2 -14 3506.33 274.532  16
   6   2  14 3538.80 255.413  12
  -6   2 -14 3106.45 286.725   9
   6   2  15 210.925 93.3852  14
  -6   2 -15 216.963 115.859  16
   6   2  15 186.455 93.5672  12
  -6   2 -15 307.407 139.073   9
   6   2  16 9098.56 342.877  12
  -6   2 -16 8227.87 351.469  16
   6   2  16 8297.77 326.984  14
   6  -2 -16 8342.37 349.736  15
   6  -3  16 624.741 111.346   2
   6  -3  15 778.518 143.022   2
   6  -3  14 2125.44 225.336   2
  -6   3  13 5120.98 339.088   8
   6  -3  13 5684.94 309.763  12
   6  -3  13 5507.08 301.393  14
   6  -3  12 7743.68 383.026  14
   6  -3  12 7764.92 373.677  13
  -6   3  11 3030.59 298.978  10
  -6   3  11 3492.51 322.009   8
   6  -3  11 4064.30 290.687  12
   6  -3  11 3507.61 265.775  13
   6  -3  11 3058.29 257.973  14
   6  -3  10 16647.9 643.474  12
  -6   3  10 15538.3 704.100   8
  -6   3   9 6957.86 473.344   8
   6  -3   9 8498.96 436.102  12
   6  -3   9 7806.78 411.973  13
   6  -3   9 7703.33 414.652  14
   6  -3   8 34612.5 1071.95  12
   6  -3   8 32540.3 1044.36  13
   6  -3   8 35185.7 1070.34  14
  -6  -3  -7 6877.60 400.497  20
   6  -3   7 7231.06 412.064  12
   6  -3   7 8203.93 426.024  14
   6  -3   7 7516.49 409.152  13
  -6  -3  -6 18348.5 711.607  19
   6  -3   6 18067.3 691.540  12
   6  -3   6 17674.3 672.534  13
   6  -3   6 17091.9 675.718  14
  -6  -3  -5 5287.06 368.575  19
   6  -3   5 5324.69 346.575  12
   6  -3   5 5243.35 333.488  13
   6  -3   5 5265.17 345.178  14
  -6  -3  -4 21759.8 845.197  19
   6  -3   4 22710.6 796.145  14
   6   3  -4 23091.9 734.672  13
   6  -3   4 24117.9 810.271  12
   6  -3   4 23927.7 799.320  13
  -6  -3  -3 1328.18 222.324  19
  -6   3   3 1077.96 270.884   9
   6  -3   3 1349.91 193.143  13
   6   3  -3 1604.56 170.065  13
   6  -3   3 1665.42 210.652  12
   6  -3   3 1650.46 204.171  14
  -6   3   2 6563.97 488.247   9
   6  -3   2 7489.85 390.024  13
   6   3  -2 7363.13 351.739  13
   6  -3   2 7432.19 397.420  12
   6  -3   2 8125.76 411.431  14
   6  -3   1 19239.2 689.982  13
   6   3  -1 19553.7 655.568  13
   6  -3   1 20332.2 702.728  12
   6   3  -1 19200.1 636.443  12
  -6   3   1 19920.2 852.772   9
  -6   3   0 22977.5 932.200   9
   6   3   0 22028.3 711.875  12
   6  -3   0 23281.3 770.747  13
   6  -3   0 22196.8 761.505  12
   6   3   0 22459.0 731.429  13
   6   3   0 23563.2 726.526  14
  -6   3  -1 19170.6 841.867   9
   6  -3  -1 19670.7 694.158  13
   6   3   1 20231.2 667.243  12
   6   3   1 20062.2 677.881  13
   6   3   1 19349.3 659.415  14
  -6   3  -2 7546.02 509.089   9
   6   3   2 7424.33 382.691  13
   6   3   2 7476.24 371.523  14
   6  -3  -2 7667.87 397.845  13
   6   3   2 7740.52 378.437  12
  -6  -3   3 1369.88 233.789  19
  -6   3  -3 1338.16 258.695   9
   6   3   3 1754.02 199.190  14
   6   3   3 1385.14 193.186  13
   6   3   3 1474.66 193.685  12
   6  -3  -3 1894.80 215.434  13
  -6  -3   4 23205.0 904.059  19
  -6   3  -4 22006.7 906.069   9
   6   3   4 23124.0 781.297  14
   6  -3  -4 23057.8 793.448  13
   6   3   4 23871.3 795.351  12
  -6  -3   5 4456.72 368.857  19
  -6   3  -5 5380.20 419.659   9
   6   3   5 5418.96 339.075  14
   6  -3  -5 5470.63 340.498  13
   6   3   5 5310.13 340.125  12
  -6  -3   6 15389.5 701.706  19
  -6   3  -6 16512.9 754.908   9
  -6  -3   7 6121.90 406.387  19
  -6  -3   7 7067.75 433.610  20
   6   3   7 7092.03 407.957  12
  -6   3  -7 7141.93 482.289   9
  -6   3  -8 33799.8 1120.82  16
   6   3   8 33485.6 1066.62  12
  -6   3  -8 32113.3 1155.56   9
  -6   3  -9 7154.30 447.743  16
   6   3   9 7734.06 435.381  12
   6   3  10 16018.7 664.156  12
  -6   3 -10 16171.0 743.329   9
  -6   3 -11 2925.19 295.712  16
   6   3  11 3841.90 306.175  12
  -6   3 -11 3894.95 378.681   9
  -6   3 -12 7775.34 435.319  16
  -6   3 -12 7201.28 462.611   9
  -6   3 -13 5338.48 344.722  16
   6   3  13 5014.13 319.084  12
  -6   3 -13 5099.71 373.819   9
  -6   3 -14 1982.20 212.105  16
   6   3  14 1810.46 190.547  12
  -6   3 -14 1807.36 226.119   9
   6   3  15 1013.51 132.027  14
  -6   3 -15 1042.56 153.654  16
   6   3  15 755.256 125.915  12
  -6   3 -15 942.716 159.546   9
   6   3  16 768.988 107.230  12
   6   3  16 728.868 98.5301  14
   6  -3 -16 869.825 117.565  15
  -6   3 -16 597.648 105.320  16
   6  -4  15-26.7860 92.4002   2
   6  -4  14 272.340 126.402   2
  -6   4  14 372.612 115.567  10
   6  -4  13 180.798 138.644   2
  -6   4  13 244.219 122.778  10
  -6   4  13 119.027 117.904   8
   6  -4  12 2295.62 248.591   2
  -6   4  12 2062.84 239.353  10
  -6   4  12 2462.36 267.314   8
   6  -4  12 2341.80 201.568  12
   6  -4  12 2335.67 198.691  14
  -6   4  11 3072.48 294.990  10
  -6   4  11 3173.46 305.415   8
   6  -4  11 3425.32 241.301  13
   6  -4  11 3316.11 246.673  14
  -6   4  10 9399.92 538.966   8
   6  -4  10 10213.3 453.467  12
   6  -4  10 8777.23 416.326  13
  -6   4   9 2232.58 301.217   8
   6  -4   9 2209.77 218.562  12
   6  -4   9 2292.67 223.214  14
   6  -4   9 2187.88 206.608  13
   6  -4   8 1410.87 194.363  12
   6  -4   8 1757.88 195.650  13
   6  -4   8 1511.64 198.103  14
  -6  -4  -7 813.741 159.957  20
   6  -4   7 989.183 173.233  12
   6  -4   7 960.175 158.098  13
   6  -4   7 915.288 165.678  14
  -6  -4  -6 34166.1 1116.17  19
  -6  -4  -6 33308.1 1110.73  20
   6  -4   6 36085.2 1084.18  12
   6  -4   6 36345.9 1070.10  13
   6  -4   6 36642.3 1087.05  14
  -6  -4  -5 4269.19 341.218  19
  -6  -4  -5 4228.92 341.859  20
   6  -4   5 4170.03 302.777  12
   6  -4   5 4454.14 302.993  13
   6  -4   5 4085.51 298.426  14
  -6  -4  -4 82171.0 2241.87  19
  -6  -4  -4 83123.9 2252.21  20
   6  -4   4 84479.5 2159.65  14
   6  -4   4 90527.1 2177.57  12
   6  -4   4 84933.9 2144.68  13
  -6  -4  -3 23682.4 910.614  19
  -6   4   3 25178.1 1018.22   9
   6  -4   3 27296.7 853.943  13
   6  -4   3 24793.3 840.496  12
  -6  -4  -2 8409.31 499.227  19
  -6   4   2 9089.77 574.285   9
   6  -4   2 8679.25 431.025  13
   6  -4   2 8467.85 431.543  12
  -6  -4  -1 13780.5 658.897  19
  -6   4   1 15439.0 756.440   9
   6   4  -1 14894.7 534.042  13
   6  -4   1 15507.9 591.729  13
   6  -4   1 14309.8 583.611  12
  -6  -4   0 47036.2 1482.43  19
  -6   4   0 49829.3 1569.40   9
   6   4   0 49680.4 1298.66  13
   6  -4   0 48401.6 1347.42  13
  -6  -4   1 13606.9 658.486  19
  -6   4  -1 13601.8 711.615   9
   6  -4  -1 15170.6 584.697  13
   6   4   1 14541.9 540.019  13
  -6  -4   2 8051.67 497.580  19
  -6   4  -2 9077.93 570.961   9
   6   4   2 9333.21 409.292  14
   6   4   2 8975.91 420.420  13
   6  -4  -2 8373.12 424.365  13
   6   4   2 9013.34 402.004  12
  -6  -4   3 23063.2 930.417  19
  -6   4  -3 25085.9 985.940   9
   6   4   3 24496.1 807.948  13
   6   4   3 26226.9 808.514  14
   6  -4  -3 23749.7 821.403  13
   6   4   3 24365.6 801.884  12
  -6   4  -4 87267.9 2319.08   9
   6   4   4 84038.7 2099.54  14
   6  -4  -4 81392.8 2124.20  13
   6   4   4 87412.9 2121.23  12
  -6  -4   5 3596.66 340.917  19
  -6  -4   5 3751.10 351.527  20
  -6   4  -5 3941.93 384.668   9
   6   4   5 4457.47 302.723  14
   6   4   5 3640.70 281.096  12
  -6  -4   6 33583.4 1152.05  19
  -6  -4   6 33735.4 1155.90  20
  -6   4  -6 35518.6 1218.98   9
   6   4   6 36088.8 1076.86  12
  -6  -4   7 1042.43 186.478  20
   6   4   7 939.053 169.658  12
  -6   4  -7 808.848 223.029   9
   6   4   8 1850.96 222.663  12
  -6   4  -8 2033.29 255.396  16
  -6   4  -9 2110.85 282.393   9
   6   4   9 2236.20 232.955  12
  -6   4  -9 2232.54 259.895  16
   6   4  10 9412.82 479.766  12
  -6   4 -10 10423.8 567.845   9
  -6   4 -11 3606.16 345.179   9
  -6   4 -11 3371.51 297.817  16
   6   4  11 3771.55 290.402  12
  -6  -4  12 1827.39 201.142  22
  -6   4 -12 1634.56 249.031   9
  -6   4 -12 2420.07 251.415  16
   6   4  12 2295.72 229.673  12
  -6  -4  13 62.9259 95.6905  22
  -6   4 -13 360.967 155.702   9
  -6   4 -13 245.038 131.224  16
   6   4  13 308.548 125.761  12
  -6  -4  14 187.391 90.7111  22
  -6   4 -14 339.747 117.382  16
   6   4  14 343.211 112.757  12
  -6   4 -14 252.384 145.135   9
   6   4  15 98.9468 87.4050  12
   6   4  15 10.8964 75.1879  14
  -6   4 -15 141.417 97.4492  16
   6   4  16 845.723 99.7958  12
   6  -4 -16 781.903 100.389  15
   6  -5  15 1042.94 134.768   2
   6  -5  14 288.203 115.114   2
  -6   5  14 268.727 100.239  10
   6  -5  13 128.585 123.416   2
  -6   5  13-17.9804 110.480  10
  -6   5  13 131.901 131.121   8
  -6   5  12 6471.19 406.061  10
  -6   5  12 7466.62 435.496   8
  -6   5  11 514.938 177.889  10
   6  -5  11 282.627 113.438  18
   6  -5  11 502.237 166.876   2
   6  -5  10 7360.20 408.572  18
   6  -5  10 7476.67 361.493  14
   6  -5  10 7680.92 438.018   2
  -6   5  10 7218.93 467.265   8
   6  -5   9 1730.76 183.793  12
  -6   5   9 1881.94 281.876   8
   6  -5   8 11932.8 545.340   2
   6  -5   8 11775.4 496.091  14
   6  -5   8 11736.3 478.544  13
   6  -5   8 12420.8 505.705  12
   6  -5   7 36155.7 1090.98   2
  -6  -5  -7 34080.5 1083.72  20
   6  -5   7 35994.9 1050.12  12
   6  -5   7 32336.6 1003.40  13
   6  -5   7 35854.6 1048.76  14
  -6  -5  -6 15905.0 680.154  20
   6  -5   6 16879.8 623.088  13
   6  -5   6 17843.4 648.121  12
   6  -5   6 16866.2 639.700  14
  -6  -5  -5 27386.3 978.315  19
  -6  -5  -5 27997.6 984.498  20
   6  -5   5 27605.1 884.881  13
   6  -5   5 29529.1 919.649  12
  -6  -5  -4 7201.27 453.059  19
  -6  -5  -4 7186.63 455.599  20
   6  -5   4 8205.16 405.546  13
   6  -5   4 7435.88 402.779  12
  -6  -5  -3 17303.3 747.185  19
  -6  -5  -3 17540.2 757.241  20
   6  -5   3 18687.2 669.259  13
   6  -5   3 17207.5 664.291  12
  -6  -5  -2 15428.5 709.937  19
  -6  -5  -2 14429.9 691.678  20
  -6   5   2 16692.3 798.761   9
   6  -5   2 17131.5 628.639  13
   6  -5   2 16107.3 625.941  12
  -6  -5  -1 895.432 205.168  20
  -6  -5  -1 753.300 199.831  19
  -6   5   1 1137.61 278.387   9
   6  -5   1 813.116 157.193  13
  -6  -5   0 18898.5 797.151  19
  -6  -5   0 19438.8 811.718  20
  -6   5   0 19765.2 881.021   9
   6  -5   0 18073.2 677.219  13
  -6  -5   1 1071.93 232.419  20
  -6  -5   1 606.580 194.811  19
  -6   5  -1 1025.91 273.661   9
   6  -5  -1 760.133 156.828  13
  -6  -5   2 15451.9 727.968  19
  -6  -5   2 16224.6 740.071  20
  -6   5  -2 15329.2 766.988   9
   6  -5  -2 15861.0 618.716  13
  -6  -5   3 17289.3 782.206  19
  -6  -5   3 16524.0 773.964  20
  -6   5  -3 17989.3 822.076   9
   6   5   3 17854.5 630.111  13
   6  -5  -3 17414.3 659.443  13
   6   5   4 7975.44 398.613  13
  -6  -5   4 7732.13 495.792  19
  -6  -5   4 7578.97 498.563  20
  -6   5  -4 8198.19 533.523   9
  -6  -5   5 26461.8 1016.15  19
  -6  -5   5 28234.4 1034.69  20
  -6   5  -5 28266.2 1070.12   9
   6   5   5 28700.7 884.914  14
   6   5   5 28162.9 886.876  12
  -6  -5   6 15243.7 701.807  20
  -6   5  -6 17233.8 777.631   9
   6   5   6 17542.5 640.636  12
   6   5   6 16048.1 619.956  14
  -6  -5   7 32814.3 1111.69  20
   6   5   7 36351.8 1065.03  12
  -6   5  -8 11518.8 625.819   9
   6   5   8 11555.0 517.083  12
  -6   5  -8 13314.1 613.408  16
  -6   5  -9 1504.46 253.166   9
   6   5   9 1817.18 211.719  12
  -6  -5  10 7067.51 413.109  22
  -6   5 -10 7717.61 489.836   9
  -6   5 -10 8400.10 457.921  16
   6   5  10 7631.86 404.549  12
  -6   5 -11 566.637 158.413  16
  -6  -5  11 643.301 151.375  22
  -6   5 -11 485.525 191.282   9
  -6  -5  12 7267.99 377.207  22
  -6   5 -12 7598.97 447.361   9
  -6   5 -12 7056.35 391.772  16
   6   5  12 7542.94 372.980  12
  -6  -5  13 14.4505 88.7947  22
  -6   5 -13 83.3946 130.857   9
  -6   5 -13 16.9097 116.669  16
   6   5  13 169.758 104.905  12
  -6  -5  14 240.984 80.7750  22
   6   5  14 293.013 92.0908  14
  -6   5 -14 169.965 96.1516  16
   6   5  14 316.795 103.723  12
  -6   5 -14 158.322 124.566   9
   6   5  15 831.724 104.559  12
   6  -5 -15 742.543 104.535  15
  -6   5 -15 752.729 110.443  16
   6  -6  14 809.426 131.742   2
  -6   6  13 967.159 153.467  10
   6  -6  13 922.886 155.858   2
  -6   6  12 199.275 130.247  10
  -6   6  12 245.170 149.279   8
   6  -6  12 182.087 126.774   2
   6  -6  11 9264.65 423.548  18
   6  -6  11 11022.4 497.275   2
  -6   6  11 9571.30 498.997  10
  -6   6  11 9971.20 515.683   8
   6  -6  10 1084.95 166.113  18
   6  -6  10 1003.07 173.382   2
   6  -6   9 1450.59 200.216  18
  -6   6   9 1281.92 231.196   8
   6  -6   9 1366.45 204.073   2
   6  -6   8 895.111 139.609  12
   6  -6   8 1074.49 176.769   2
   6  -6   7 1085.98 150.053  12
  -6  -6  -6 622.124 165.363  19
  -6  -6  -6 1106.87 197.912  21
  -6  -6  -6 1266.90 193.317  20
   6  -6   6 702.864 140.950  12
  -6  -6  -5 26684.9 959.424  20
   6  -6   5 26259.1 834.543  13
   6  -6   5 27955.8 871.389  12
  -6  -6  -4 9027.92 509.240  20
   6  -6   4 8341.14 405.575  13
   6  -6   4 8712.95 422.596  12
  -6  -6  -3 5071.81 388.757  19
  -6  -6  -3 5021.74 383.928  20
   6  -6   3 5287.85 320.334  13
  -6  -6  -2 7737.52 483.458  19
  -6  -6  -2 7540.80 484.683  20
  -6   6   2 8413.74 570.280   9
   6  -6   2 8915.22 424.332  13
  -6  -6  -1 35727.7 1226.94  19
  -6  -6  -1 36496.8 1233.84  20
  -6   6   1 35777.5 1300.46   9
   6  -6   1 37911.5 1104.49  13
  -6  -6   0 15783.9 724.839  19
  -6  -6   0 14154.1 699.225  20
  -6   6   0 15684.1 785.922   9
   6  -6   0 16801.2 628.372  13
  -6  -6   1 34736.7 1219.82  19
  -6  -6   1 35480.2 1226.50  20
  -6   6  -1 36990.5 1308.33   9
   6  -6  -1 36102.5 1082.03  13
  -6  -6   2 7168.09 484.646  19
  -6  -6   2 8121.27 504.937  20
  -6   6  -2 7016.50 520.596   9
   6  -6  -2 7560.30 401.591  13
  -6  -6   3 4505.96 394.535  19
  -6  -6   3 4669.94 397.799  20
  -6   6  -3 5061.64 442.878   9
  -6  -6   4 7839.41 505.525  20
  -6   6  -4 8837.41 560.964   9
  -6  -6   5 25103.1 966.049  20
  -6  -6   6 1012.37 201.317  19
  -6  -6   6 746.111 178.339  21
  -6  -6   6 895.410 200.537  20
  -6  -6   7 1041.83 192.390  21
  -6   6  -7 1623.36 271.272   9
  -6   6  -8 875.384 214.818   9
  -6   6  -9 1308.35 207.383  16
  -6  -6   9 1457.42 204.914  22
  -6   6  -9 1529.88 247.387   9
  -6  -6  10 962.925 172.646  22
  -6   6 -10 1036.67 213.385   9
  -6   6 -10 1000.28 181.684  16
   6   6  10 907.517 150.572  12
  -6  -6  11 8886.49 434.687  22
  -6   6 -11 9136.41 495.323   9
  -6   6 -11 9331.93 457.830  16
   6   6  11 10102.2 419.229  12
  -6  -6  12 341.056 110.735  22
  -6   6 -12 256.276 140.966   9
   6   6  12 214.299 92.5900  14
  -6   6 -12 290.985 121.247  16
   6   6  12 306.864 104.835  12
  -6  -6  13 697.994 117.784  22
   6   6  13 738.844 113.821  14
  -6   6 -13 689.895 131.733  16
   6   6  13 791.153 119.403  12
  -6   6 -13 654.960 152.385   9
   6   6  14 1010.16 110.499  12
  -6   6 -14 834.097 118.059  16
   6  -7  13 4520.64 256.585   2
   6  -7  12 60.8805 105.016   2
  -6   7  12 105.060 119.766  10
  -6   7  12 71.0128 122.490   8
  -6   7  11 420.451 152.655   8
  -6   7  11 348.373 144.116  10
   6  -7  11 458.301 139.572   2
   6  -7  11 523.937 106.418  18
  -6   7  10 23.7025 144.040   8
  -6   7  10 190.169 147.633  10
   6  -7  10 17.5229 88.3870  18
   6  -7  10 36.1462 112.246   2
   6  -7   9 1119.30 174.831  18
   6  -7   9 1197.80 181.875   2
   6  -7   8 2354.15 256.470  18
   6  -7   7 304.150 159.204  18
  -6  -7  -6 2878.95 263.487  19
  -6  -7  -6 2865.63 263.843  21
   6  -7   6 2584.30 254.001   4
  -6  -7  -5 244.695 134.869  19
  -6  -7  -5 97.6813 134.598  21
  -6  -7  -5 99.4562 131.372  20
  -6  -7  -4 15327.2 686.824  19
  -6  -7  -4 16790.4 708.264  21
  -6  -7  -4 15790.9 698.044  20
  -6  -7  -3 2020.42 259.448  19
  -6  -7  -3 1939.96 258.454  21
  -6  -7  -3 2168.31 261.618  20
  -6  -7  -2 2602.05 293.562  20
   6  -7   2 2135.40 205.860  13
  -6  -7  -1 3810.62 349.110  20
   6  -7   1 3876.63 276.438  13
  -6  -7   0 2903.96 312.622  20
   6  -7   0 2653.93 233.391  13
  -6  -7   1 4821.31 399.006  20
   6  -7  -1 4217.72 295.444  13
  -6  -7   2 2421.68 300.866  20
  -6  -7   3 1759.69 269.344  19
  -6  -7   3 1661.26 261.101  21
  -6  -7   3 2219.41 288.817  20
  -6  -7   4 15914.2 742.197  19
  -6  -7   4 17530.2 780.421  21
  -6  -7   4 17051.9 765.698  20
  -6   7  -4 16176.5 786.115   9
  -6  -7   5 112.660 146.603  19
  -6  -7   5 140.465 150.592  21
  -6  -7   5 114.499 144.411  20
  -6   7  -5 294.680 185.258   9
  -6  -7   6 2684.86 285.328  19
  -6  -7   6 2415.96 267.471  21
  -6   7  -6 2991.83 329.346   9
   6  -7  -6 2575.30 243.219   4
  -6   7  -7 172.427 164.689   9
  -6   7  -8 3341.81 292.722  16
  -6  -7   8 2888.68 268.548  22
  -6   7  -8 3103.72 324.506   9
  -6   7  -9 1080.29 178.988  16
  -6  -7   9 715.105 158.052  22
  -6   7  -9 1044.97 205.004   9
  -6   7 -10 19.0747 118.479  16
  -6  -7  10 72.1950 109.698  22
  -6   7 -10 276.875 160.559   9
  -6   7 -11 534.085 126.949  16
  -6  -7  11 505.428 132.347  22
  -6   7 -11 466.968 158.920   9
  -6   7 -12 84.4904 95.4932  16
  -6  -7  12 91.3274 91.5828  22
  -6   7 -12 248.392 136.313   9
  -6  -7  13 4039.97 219.047  22
  -6   7 -13 4581.38 239.234  16
   6   7  13 3866.55 188.691  12
   6  -8  11 617.280 117.023   2
  -6   8  11 415.709 124.966  10
  -6   8  11 364.881 146.328   8
  -6   8  10-60.9696 127.552   8
  -6   8  10-40.3034 118.307  10
   6  -8  10 103.777 85.9936  18
   6  -8  10-58.4894 97.3392   2
   6  -8   9 2296.49 216.501  18
  -6   8   9 2405.62 262.289   8
   6  -8   8 2508.03 252.672  18
  -6   8   8 2461.87 278.082   8
   6  -8   7 1184.72 205.158  18
   6  -8   6 1937.73 216.454   4
  -6  -8  -6 1892.54 215.827  19
  -6  -8  -6 2111.72 221.245  21
   6  -8   5 5392.52 366.996   4
  -6  -8  -5 5226.82 359.136  19
   6  -8   4 803.877 181.178   4
  -6  -8  -4 523.558 157.107  19
  -6  -8  -4 719.176 171.670  21
   6  -8   3 4499.93 347.842   4
  -6  -8  -3 4237.38 346.219  19
  -6  -8  -3 3901.30 339.615  21
  -6  -8  -2 218.511 158.479  19
  -6  -8  -2 136.182 165.556  21
   6  -8   1 6123.34 393.420  18
  -6  -8  -1 5509.12 411.005  19
  -6  -8  -1 5581.77 414.902  21
  -6  -8  -1 6449.49 437.893  20
   6  -8   0 7508.87 428.256  18
  -6  -8   0 7120.05 475.346  19
  -6  -8   0 8071.35 500.966  21
  -6  -8   0 8045.41 498.242  20
  -6   8   0 8454.85 553.921   9
   6  -8  -1 6190.06 379.563  18
  -6  -8   1 6025.43 433.868  19
  -6  -8   1 6533.28 445.544  21
  -6  -8   1 6741.30 452.181  20
  -6   8  -1 6595.58 498.602   9
  -6  -8   2 29.2779 147.695  19
  -6  -8   2 350.288 177.409  21
  -6   8  -2 67.3331 188.022   9
  -6  -8   3 4377.86 382.725  19
  -6  -8   3 5000.51 399.128  21
  -6   8  -3 5284.07 440.397   9
   6  -8  -3 5150.69 357.748   4
  -6  -8   4 536.787 174.088  19
  -6  -8   4 730.320 199.180  21
  -6   8  -4 640.840 215.675   9
   6  -8  -4 636.310 161.334   4
  -6  -8   5 5591.47 399.126  19
  -6   8  -5 5369.39 433.240   9
   6  -8  -5 6184.86 375.724   4
  -6  -8   6 2091.00 238.352  19
  -6  -8   6 1910.89 230.587  21
   6  -8  -6 2103.74 218.261   4
  -6   8  -6 1841.14 277.205   9
  -6   8  -7 1266.23 237.698   9
  -6   8  -7 1000.92 177.817  16
  -6   8  -8 2689.89 285.462   9
  -6   8  -8 2871.69 258.854  16
  -6   8  -9 1837.01 234.122   9
  -6   8  -9 2494.40 229.716  16
  -6   8 -10 81.6000 133.270   9
  -6   8 -10 62.9730 90.2099  16
  -6   8 -11 342.989 101.660  16
   6  -8 -13 503.252 79.9783   5
  -6   9  11 209.242 94.8773   8
  -6   9  10 354.411 122.232  10
  -6   9  10 191.383 119.276   8
   6  -9   9 301.193 106.014  18
  -6   9   9 504.409 154.415   8
  -6   9   9 507.557 147.722  10
   6  -9   8 252.146 128.592  18
  -6   9   8 291.908 151.212   8
   6  -9   7-102.502 131.324  18
  -6   9   7 46.3396 146.930   8
  -6  -9  -6 747.110 143.060  21
   6  -9   6 920.489 156.693   4
   6  -9   6 1136.74 193.533  18
  -6  -9  -5 1632.07 203.193  21
   6  -9   5 1728.88 212.375   4
   6  -9   5 1807.52 232.787  18
   6  -9   4 3431.07 295.947   4
  -6  -9  -4 3083.74 279.911  19
  -6  -9  -4 4128.16 308.474  21
   6  -9   4 4770.89 337.823  18
   6  -9   3 2321.52 251.514   4
  -6  -9  -3 2287.13 256.071  19
  -6  -9  -3 2158.09 249.563  21
   6  -9   3 2180.70 243.701  18
  -6  -9  -2 749.185 188.263  19
   6  -9   2 440.224 153.229   4
   6  -9   2 507.854 146.067  18
  -6  -9  -1 1135.13 210.694  19
   6  -9   1 1598.46 214.608   4
   6  -9   1 1096.53 180.454  18
  -6  -9   0 1842.42 252.711  19
   6  -9   0 1740.46 226.322   4
   6  -9   0 1646.15 203.065  18
  -6  -9   1 1175.84 213.574  19
   6  -9  -1 1020.68 168.601  18
   6  -9  -1 985.844 180.612   4
  -6  -9   2 508.551 171.958  19
  -6   9  -2 716.894 225.159   9
   6  -9  -2 714.062 170.840   4
   6  -9  -2 606.040 146.174   5
  -6  -9   3 2027.79 253.566  19
  -6  -9   3 2318.70 278.308  21
  -6   9  -3 2307.45 284.202   9
   6  -9  -3 1934.36 229.384   4
   6  -9  -3 2713.23 244.110   5
  -6  -9   4 4315.75 344.458  19
  -6  -9   4 3486.65 320.391  21
  -6   9  -4 3874.04 347.555   9
   6  -9  -4 4003.54 304.334   4
  -6  -9   5 1794.73 228.294  19
  -6  -9   5 1580.63 218.490  21
   6  -9  -5 2032.65 213.492   4
  -6   9  -5 1384.56 228.048   9
  -6   9  -6 823.682 192.855   9
   6  -9  -6 1115.66 158.236   4
  -6   9  -6 777.984 167.023  16
  -6   9  -7 85.6457 135.777   9
  -6   9  -7 18.6518 102.781  16
  -6   9  -8 16.6241 97.5977  16
  -6   9  -9 412.825 109.769  16
   6  -9 -10 386.265 104.131   5
  -6   9 -10 403.814 95.5858  16
   6  -9 -11 340.336 88.1279   5
   6  -9 -12 2284.63 145.069   5
  -6  10   9 634.676 123.666   8
  -6  10   8 786.307 147.564   8
  -6  10   8 635.075 136.013  10
   6 -10   7 2211.74 202.640  18
  -6  10   7 1802.54 214.597  10
  -6  10   7 2517.61 233.029   8
  -6  10   6 1026.09 180.474   8
   6 -10   6 1475.34 189.068  18
  -6  10   5 1389.85 207.499   8
   6 -10   5 1712.77 199.460  18
   6 -10   5 1636.54 189.562   4
   6 -10   4 1927.10 214.332   4
  -6 -10  -4 2071.79 214.827  21
   6 -10   4 2006.26 213.368  18
   6 -10   3 4137.87 307.721   4
  -6 -10  -3 4697.35 324.798  21
   6 -10   3 4507.36 307.008  18
   6 -10   2 578.824 143.192  18
   6 -10   2 600.375 145.924   4
  -6 -10  -2 854.818 177.967  21
   6 -10   1 2553.18 248.089   4
  -6 -10  -1 2320.57 244.272  21
   6 -10   1 2567.70 226.859  18
   6 -10   0 5538.79 352.874   4
  -6 -10   0 5319.20 370.325  21
   6 -10   0 5411.73 322.457  18
   6 -10  -1 1840.67 221.096   4
  -6 -10   1 2866.78 279.610  21
   6 -10  -2 519.724 145.473   4
  -6 -10   2 801.739 181.390  21
   6 -10  -3 4695.44 290.724   5
   6 -10  -3 4437.94 305.042   4
  -6 -10   3 4768.13 348.071  21
   6 -10  -4 2209.04 204.525   5
   6 -10  -4 1994.85 213.866   4
  -6 -10   4 2219.36 237.395  21
   6 -10  -5 1568.94 180.431   3
   6 -10  -5 1450.11 172.485   4
   6 -10  -5 1315.89 165.307   5
  -6  10  -5 1755.53 201.290  16
   6 -10  -6 1073.08 144.700   3
   6 -10  -6 988.744 136.809   4
   6 -10  -6 785.754 134.676   5
  -6  10  -6 1033.64 153.655  16
   6 -10  -7 2433.18 195.870   5
   6 -10  -8 1072.51 139.487   5
   6 -10  -9 474.573 101.308   5
   6 -10 -10 1149.45 120.154   5
  -6  11   7 1514.18 151.742   8
  -6  11   6 53.0774 88.3394   8
  -6  11   5 366.856 113.062   8
  -6  11   4 2846.33 235.481   8
   6 -11   4 3361.86 237.577   4
   6 -11   4 3242.48 233.774   3
   6 -11   3 6083.33 315.941  18
  -6  11   3 5462.00 327.706   8
   6 -11   3 6442.96 339.372   4
   6 -11   3 6204.66 332.523   3
   6 -11   2 1145.43 161.779   3
   6 -11   2 944.210 147.289   4
   6 -11   2 998.416 140.224  18
   6 -11   1 1276.01 170.849   4
   6 -11   1 1205.77 165.986   3
   6 -11   0 1929.20 196.735   4
   6 -11   0 1827.38 198.450   3
   6 -11  -1 1122.47 161.932   4
   6 -11  -1 845.903 153.115   3
   6 -11  -2 1341.37 169.331   4
   6 -11  -2 952.559 152.022   3
   6 -11  -3 6717.89 339.497   4
   6 -11  -3 5668.01 315.891   3
   6 -11  -4 3090.19 223.919   4
   6 -11  -4 2992.26 220.650   3
   6 -11  -5 229.043 88.8624   4
   6 -11  -5 202.177 82.1901   5
   6 -11  -5 305.667 95.9841   3
   6 -11  -6-31.5358 71.8946   5
   6 -11  -6 51.7915 60.0635   3
   6 -11  -7 1814.24 144.225   5
   6 -11  -8 476.332 82.8829   5
   6 -12   3 577.862 101.462   3
   6 -12   2 1975.38 165.967   3
   6 -12   1 2251.18 177.407   3
   6 -12   1 2248.80 173.960   4
   6 -12   0 458.184 99.9904   4
   6 -12   0 470.350 108.549   3
   6 -12  -1 2316.52 177.798   3
   6 -12  -1 2257.12 174.554   4
   6 -12  -2 2138.81 170.726   3
   6 -12  -3 608.641 107.147   3
   6 -12  -4 3256.42 180.124   3
   6 -12  -5 321.077 62.1521   3
   6 -13   2 1772.10 110.430   3
   6 -13   1 3812.70 170.699   3
   6 -13   0 601.934 76.4739   3
   6 -13  -1 3468.38 160.450   3
   7   0   0 77.8475 129.557  13
   7   0   0 56.7181 112.310  12
  -7   0   0-59.3823 190.190   9
   7   0   1 879.331 166.721  13
   7   0  -1 582.851 145.893  13
   7   0   1 576.978 153.604  12
  -7   0  -1 685.654 221.549   9
  -7   0   1 977.687 229.791   9
  -7   0  -2 4625.86 394.290   9
   7   0   2 4137.26 301.803  12
   7   0  -2 4446.46 301.784  13
   7   0   2 4568.93 316.353  13
   7   0   2 3941.48 293.309  14
  -7   0  -3 15742.7 729.572   9
   7   0  -3 14301.0 594.315  13
   7   0   3 14736.0 603.097  12
   7   0   3 14325.3 597.473  13
   7   0   3 15413.8 616.385  14
  -7   0  -4-29.1319 156.134   9
   7   0   4 82.6436 113.858  13
   7   0  -4 58.8119 109.484  13
   7   0   4 61.3642 109.634  12
   7   0   4 164.263 126.163  14
  -7   0  -5 941.049 223.450   9
   7   0   5 1039.74 182.843  13
   7   0   5 1059.91 179.613  12
   7   0  -5 1127.02 177.572  13
   7   0   5 1333.66 187.392  14
   7   0   6 1065.39 178.831  13
   7   0   6 1217.56 191.401  12
   7   0   6 994.039 179.898  14
  -7   0  -6 1212.36 187.982  16
  -7   0  -7 1971.87 269.253   9
   7   0   7 1857.75 227.546  13
   7   0   7 1815.73 230.541  12
   7   0   7 2015.96 229.844  14
  -7   0  -7 1844.69 236.145  16
   7   0   8-45.3713 134.760  12
  -7   0  -8 27.3979 156.972   9
  -7   0  -9 10297.0 559.735   9
  -7   0  -9 9744.48 501.918  16
  -7   0 -10 3603.43 333.978   9
   7   0  10 4198.70 318.395  12
  -7   0 -10 4402.75 320.116  16
   7   0  10 4196.63 314.394  14
   7   0  10 4000.22 304.713  13
  -7   0 -11 3580.44 312.900   9
   7   0  11 3173.09 269.248  12
   7   0  11 3344.40 267.502  13
  -7   0 -11 3536.36 281.066  16
   7   0  11 3711.88 276.937  14
  -7   0 -12 332.274 145.921   9
   7   0  12 672.637 139.364  13
   7   0  12 281.000 119.095  12
   7   0  12 387.196 125.102  14
  -7   0 -12 231.928 112.230  16
  -7   0 -13 263.510 129.447   9
   7   0  13 384.057 104.786  13
   7   0  13 356.259 102.561  12
  -7   0 -13 155.103 105.342  16
   7   0  13 351.312 98.8953  14
   7   0  14 581.853 97.3219  13
   7   0  14 677.208 110.396  12
   7   0  14 510.071 96.5653  14
   7   0  15 95.6284 56.1858  12
   7  -1  15 1870.46 119.630  12
   7  -1  14 257.712 77.8878  13
   7  -1  14 215.609 78.0227  12
   7  -1  14 148.153 70.5818  14
   7  -1  13 1007.26 133.773  13
   7  -1  13 1013.26 140.023  12
   7  -1  13 951.988 131.959  14
   7  -1  12 3254.91 240.619  12
   7  -1  12 3192.09 231.865  13
   7  -1  12 3244.67 240.107  14
  -7  -1 -11 277.192 147.138   9
   7  -1  11 139.391 111.655  13
   7  -1  11 90.4128 112.345  12
   7  -1  11 142.349 111.721  14
  -7  -1 -10 3802.10 320.390   9
  -7  -1 -10 3498.74 278.772  16
   7  -1  10 3699.52 288.513  14
   7  -1  10 3982.68 293.185  13
  -7  -1  -9 222.495 150.266   9
   7  -1   9 61.8683 115.210  13
   7  -1   9 169.534 135.785  12
   7  -1   9 291.251 149.619  14
  -7  -1  -9 125.950 109.288  16
   7  -1   8 5026.66 341.293  12
  -7  -1  -8 4382.27 355.359   9
  -7  -1  -7 4900.41 378.032   9
   7  -1   7 5867.21 372.119  12
   7  -1   7 4651.92 332.812  13
  -7  -1  -7 4715.80 334.068  16
   7  -1   7 4958.94 340.371  14
  -7  -1  -6 15144.0 667.364  19
   7  -1   6 15568.0 641.597  12
  -7  -1  -6 15286.7 639.980  16
   7  -1   6 15563.0 640.066  13
   7  -1   6 15649.4 639.497  14
  -7  -1  -5 1864.36 258.039   9
   7  -1   5 1658.07 211.130  13
   7   1  -5 1482.65 190.127  13
   7  -1   5 1389.17 202.050  12
   7  -1   5 1986.87 225.962  14
  -7  -1  -5 1633.41 210.662  16
  -7  -1  -4 12237.1 619.757   9
   7   1  -4 11623.2 512.159  13
   7  -1   4 12200.8 540.921  12
   7  -1   4 12645.7 545.702  13
   7  -1   4 11245.5 524.188  14
  -7  -1  -3 870.918 214.729   9
   7  -1   3 343.459 136.178  13
   7   1  -3 508.110 132.510  13
   7  -1   3 524.409 158.617  12
   7  -1   3 569.466 147.803  14
  -7  -1  -2 849.900 218.120   9
  -7   1   2 436.022 209.605   9
   7  -1   2 617.272 151.429  13
   7   1  -2 392.988 126.338  13
   7  -1   2 875.887 174.349  12
   7  -1   2 585.534 151.341  14
   7  -1   1 16194.7 642.551  13
   7   1  -1 16394.6 631.208  13
   7  -1   1 16518.5 643.222  12
   7   1  -1 17178.3 626.022  12
  -7  -1  -1 17245.0 752.235   9
  -7   1   1 15778.5 759.070   9
   7   1   0 209.635 122.131  13
   7  -1   0 99.0091 120.389  13
   7   1   0 109.830 113.741  12
   7  -1   0 252.101 131.512  12
  -7   1   0 313.537 204.849   9
  -7  -1   0 168.495 183.483   9
   7   1   1 17760.3 661.403  13
   7   1   1 17308.9 648.306  12
   7  -1  -1 17368.7 662.891  13
  -7   1  -1 16607.5 781.995   9
  -7  -1   1 16728.0 747.501   9
  -7   1  -2 403.323 192.923   9
   7   1   2 391.703 133.123  13
   7  -1  -2 517.258 147.837  13
   7   1   2 476.864 142.820  12
   7   1   2 500.024 140.794  14
  -7   1  -3 281.238 194.336   9
   7   1   3 419.385 140.505  13
   7  -1  -3 529.889 145.730  13
   7   1   3 508.247 139.807  12
   7   1   3 608.831 155.436  14
  -7   1  -4 12282.0 646.425   9
   7  -1  -4 12683.6 544.637  13
   7   1   4 11337.4 523.691  12
   7   1   4 11643.3 531.652  13
   7   1   4 12724.0 548.262  14
  -7   1  -5 2017.71 274.704   9
   7   1   5 1354.68 200.632  14
   7   1   5 1488.74 200.971  13
   7   1   5 1322.88 196.658  12
   7  -1  -5 1722.06 210.937  13
   7   1   6 17051.9 662.141  14
   7   1   6 15720.3 649.842  13
   7   1   6 16031.6 659.721  12
  -7  -1   7 4477.41 350.170  19
   7   1   7 5501.71 356.957  14
  -7   1  -7 4996.56 369.410  16
   7   1   7 5378.62 356.453  13
   7   1   7 5151.47 360.348  12
   7   1   8 5558.62 373.967  12
  -7   1  -8 4973.49 403.757   9
   7   1   9 21.4312 127.361  14
  -7   1  -9 188.442 136.682  16
   7   1   9 216.091 139.845  13
   7   1   9 182.481 141.709  12
  -7   1  -9 364.255 177.716   9
   7   1  10 4249.04 309.891  14
  -7   1 -10 3378.56 296.727  16
   7   1  10 3639.56 295.737  13
  -7   1 -10 3628.11 343.070   9
   7   1  11 390.135 138.854  14
  -7   1 -11 82.2063 114.856  16
   7   1  11 298.152 135.123  13
   7   1  11 216.999 130.180  12
  -7   1 -11 147.722 149.684   9
  -7   1 -12 3470.49 272.426  16
   7   1  12 3657.93 257.923  14
   7   1  12 3384.37 249.997  13
   7   1  12 3366.45 258.039  12
  -7   1 -12 3064.61 283.975   9
   7   1  13 1167.44 145.446  14
  -7   1 -13 875.804 151.283  16
   7   1  13 990.075 142.168  13
   7   1  13 1055.78 149.305  12
  -7   1 -13 837.781 160.474   9
   7   1  14 137.634 80.9117  13
   7   1  14 97.4739 84.4923  12
  -7   1 -14 247.712 107.672  16
   7   1  14 312.356 90.0449  14
   7   1  15 1929.71 130.403  12
   7  -2  14 950.905 131.767   2
   7  -2  14 833.115 102.277  12
   7  -2  14 801.155 99.0928  14
   7  -2  13 419.414 95.7819  13
   7  -2  13 288.463 88.4317  12
   7  -2  13 441.595 101.831  14
   7  -2  12 2446.77 203.193  12
   7  -2  12 2168.44 183.954  13
   7  -2  12 2429.11 199.059  14
   7  -2  11 333.691 115.525  13
   7  -2  11 479.297 129.989  12
   7  -2  11 529.900 131.955  14
   7  -2  10 5121.46 321.214  14
   7  -2  10 5278.33 318.674  13
  -7   2   9 92.4501 137.307   8
   7  -2   9 190.883 117.293  13
   7  -2   9-19.8062 110.617  12
   7  -2   9 98.7897 120.080  14
   7  -2   8 7522.23 414.781  12
   7  -2   7 2356.45 240.323  12
   7  -2   7 2545.09 241.241  13
   7  -2   7 2261.04 239.798  14
  -7  -2  -6 693.178 162.370  19
   7  -2   6 619.770 148.073  13
   7  -2   6 735.709 162.227  12
   7  -2   6 718.666 165.355  14
   7   2  -5 18063.8 654.752  13
   7  -2   5 19347.8 714.779  12
   7  -2   5 18254.0 696.865  13
   7  -2   5 17809.5 694.306  14
   7   2  -4 36010.5 1046.65  13
   7  -2   4 34116.0 1078.43  13
   7  -2   4 35372.1 1095.03  12
   7  -2   4 34933.9 1092.47  14
   7  -2   3 2100.08 221.777  13
   7   2  -3 2134.90 211.457  13
   7  -2   3 2131.89 231.793  12
   7  -2   3 2114.34 235.797  14
   7  -2   2 23113.8 803.156  13
   7  -2   2 22679.0 800.161  12
   7   2  -2 22937.6 768.866  13
  -7   2   2 21516.0 932.361   9
   7  -2   1 2068.27 226.215  13
   7   2  -1 1789.01 200.931  13
   7  -2   1 1921.99 225.565  12
  -7   2   1 1573.29 287.486   9
   7   2   0-18.5187 107.418  13
   7  -2   0 80.5096 122.312  13
   7   2   0-17.4350 107.121  12
   7  -2   0 19.7414 119.966  12
  -7   2   0-164.552 212.908   9
   7   2   1 2053.75 210.726  12
   7   2   1 2012.43 212.974  13
   7  -2  -1 1489.78 199.437  13
  -7   2  -1 1906.22 298.798   9
  -7   2  -2 22842.5 951.916   9
   7  -2  -2 22761.7 805.115  13
   7   2   2 22918.4 790.389  13
   7   2   2 24591.5 798.121  12
   7   2   2 22081.1 775.326  14
  -7   2  -3 2319.08 321.932   9
   7  -2  -3 2158.48 227.627  13
   7   2   3 1946.77 219.355  12
   7   2   3 2293.02 225.436  13
   7   2   3 2185.89 219.642  14
  -7   2  -4 36965.5 1255.90   9
   7  -2  -4 35011.3 1086.11  13
   7   2   4 35464.2 1078.18  12
   7   2   4 33950.0 1074.49  13
   7   2   4 34649.2 1071.93  14
   7  -2  -5 17523.2 688.013  13
   7   2   5 19330.5 707.445  12
   7   2   5 18449.1 692.960  14
   7   2   5 18200.7 699.994  13
  -7  -2   6 637.972 176.428  19
   7   2   6 625.983 147.061  14
   7   2   6 793.518 163.127  13
   7   2   6 560.101 157.934  12
  -7  -2   7 2298.53 264.941  20
  -7  -2   7 2125.91 252.437  19
   7   2   7 2762.54 259.291  14
  -7   2  -7 2891.11 295.587  16
   7   2   7 2415.76 254.074  13
   7   2   7 2439.35 255.546  12
  -7   2  -7 2699.40 320.021   9
   7   2   8 7524.46 429.802  12
  -7   2  -8 7050.01 477.551   9
   7   2   9 124.895 130.665  14
  -7   2  -9 48.4972 128.107  16
   7   2   9 130.755 129.476  12
  -7   2  -9 171.640 175.776   9
   7   2  10 5578.36 350.736  14
  -7   2 -10 5564.04 366.864  16
  -7   2 -10 4767.50 394.211   9
   7   2  11 521.404 140.472  14
  -7   2 -11 477.107 150.671  16
   7   2  11 487.821 153.302  12
  -7   2 -11 397.963 180.537   9
  -7   2 -12 2390.97 229.641  16
   7   2  12 1822.79 192.999  14
   7   2  12 2074.36 203.204  13
   7   2  12 2383.00 219.144  12
  -7   2 -12 2003.36 240.976   9
   7   2  13 261.986 100.187  14
  -7   2 -13 400.367 127.459  16
   7   2  13 198.102 94.4145  13
   7   2  13 432.819 123.299  12
  -7   2 -13 299.143 132.431   9
   7   2  14 877.639 115.038  13
   7   2  14 1138.83 129.831  12
  -7   2 -14 809.119 129.326  16
   7   2  14 866.894 112.292  14
   7   2  15 201.799 61.3935  12
   7  -3  13 2304.83 196.237   2
   7  -3  12 1469.03 188.198   2
   7  -3  12 1424.67 149.684  12
   7  -3  12 1337.65 145.810  14
  -7   3  11 132.265 121.042   8
   7  -3  11 82.9575 86.7869  13
   7  -3  11 14.7941 91.8887  12
   7  -3  11 59.4340 93.2647  14
  -7   3  10 3663.86 292.976  10
  -7   3  10 3198.14 284.417   8
   7  -3  10 4049.50 262.803  13
   7  -3  10 3460.28 257.983  14
   7  -3   9 411.681 120.805  13
   7  -3   9 544.484 133.967  12
   7  -3   9 526.211 130.875  14
   7  -3   8 3457.98 274.614  12
   7  -3   8 3347.12 264.456  13
   7  -3   7 2151.18 225.604  12
  -7  -3  -6 3913.64 328.939  19
  -7  -3  -6 4579.83 345.571  20
   7  -3   6 4115.38 296.567  13
   7  -3   6 4482.19 312.564  12
   7  -3   6 3873.52 301.400  14
  -7  -3  -5 1074.85 206.973  19
   7  -3   5 1728.10 207.604  14
   7  -3   5 1175.51 174.388  13
   7  -3   5 1338.16 196.666  12
   7  -3   4 2557.42 238.541  13
   7  -3   4 1759.33 214.338  12
   7  -3   3 19008.3 710.964  13
   7  -3   3 19153.9 720.218  12
  -7  -3  -2 11573.5 636.588  19
  -7   3   2 12812.0 701.092   9
   7  -3   2 13913.8 577.642  13
   7   3  -2 13767.6 533.287  13
   7  -3   2 12919.2 562.738  12
  -7  -3  -1 3081.74 330.400  19
  -7   3   1 2943.87 366.054   9
   7  -3   1 4325.35 305.079  13
   7   3  -1 3964.59 271.377  13
   7  -3   1 3758.94 298.142  12
  -7  -3   0 63.4512 157.417  19
  -7   3   0-310.504 216.532   9
   7   3   0 106.078 108.628  13
   7  -3   0-20.3309 120.775  13
   7   3   0 129.413 104.655  12
  -7  -3   1 3249.84 342.512  19
  -7   3  -1 3503.85 400.779   9
   7   3   1 3433.40 259.460  13
   7   3   1 3693.79 259.641  12
   7  -3  -1 3870.77 296.258  13
  -7  -3   2 12013.7 662.502  19
  -7   3  -2 13926.4 722.470   9
   7   3   2 12759.0 528.825  12
   7  -3  -2 12586.4 563.939  13
   7   3   2 13565.6 548.786  13
   7   3   2 14048.9 547.522  14
  -7   3  -3 18868.8 860.393   9
   7  -3  -3 18669.1 711.596  13
   7   3   3 18666.2 675.570  12
   7   3   3 18838.0 687.398  13
   7   3   3 18826.1 680.893  14
   7   3   4 1873.95 213.605  13
   7  -3  -4 1600.18 211.787  13
   7   3   4 2007.00 215.125  12
   7   3   4 1993.65 206.602  14
  -7  -3   5 1217.05 229.551  19
   7   3   5 1226.51 183.305  14
   7   3   5 1096.17 181.918  13
   7   3   5 1234.32 188.671  12
  -7  -3   6 4465.39 370.507  19
  -7  -3   6 4272.10 367.719  20
  -7   3  -6 4598.33 399.333   9
   7   3   6 4200.55 306.996  13
   7   3   6 4104.18 297.686  14
   7   3   6 4254.51 305.678  12
  -7  -3   7 1798.68 237.558  19
   7   3   7 2041.64 235.510  12
  -7   3  -7 1976.07 298.130   9
   7   3   8 2790.18 256.020  14
  -7   3  -8 3171.53 313.560  16
   7   3   8 2781.97 264.365  13
   7   3   8 3922.53 299.629  12
  -7   3  -8 3281.56 343.069   9
   7   3   9 467.972 140.594  14
  -7   3  -9 534.520 166.501  16
   7   3   9 613.137 159.613  12
  -7   3  -9 340.229 189.031   9
   7   3  10 4186.36 296.066  14
  -7   3 -10 4223.25 327.244  16
  -7   3 -10 4036.59 357.072   9
   7   3  11 16.6642 103.510  14
  -7   3 -11 122.012 126.306  16
   7   3  11 69.5216 111.348  12
  -7   3 -11 314.212 165.318   9
   7   3  12 1680.46 177.169  14
  -7   3 -12 1454.04 195.869  16
   7   3  12 1327.13 162.531  13
   7   3  12 1842.57 184.832  12
  -7   3 -12 1509.03 213.454   9
   7   3  13 2420.11 184.128  13
  -7   3 -13 2492.11 213.114  16
   7   3  13 2395.61 185.236  14
   7   3  13 2422.80 190.712  12
  -7   3 -13 2473.74 234.204   9
   7   3  14 508.770 93.6580  13
   7   3  14 734.848 102.678  12
  -7   3 -14 612.704 115.592  16
   7   3  14 675.955 98.0028  14
   7   3  15 837.348 81.2909  12
   7  -3 -15 779.651 91.0172  15
   7  -4  13 96.0757 86.3748   2
   7  -4  12 497.267 121.812   2
  -7   4  12 418.922 117.150   8
   7  -4  11 1855.44 199.841   2
   7  -4  11 2579.25 194.937  12
  -7   4  11 2344.09 221.479  10
  -7   4  11 3056.75 256.800   8
   7  -4  10 367.219 132.852   2
  -7   4  10 496.389 154.218   8
  -7   4  10 318.527 141.658  10
   7  -4  10 402.717 103.593  13
   7  -4  10 498.474 117.655  12
   7  -4  10 449.608 119.133  18
   7  -4  10 503.986 119.704  14
   7  -4   9 134.885 97.0220  13
   7  -4   9 212.608 109.930  14
   7  -4   8 16748.0 608.381  13
   7  -4   8 16509.6 620.248  12
   7  -4   8 17747.3 635.754  14
   7  -4   7 1797.05 203.553  12
  -7  -4  -6 6124.81 405.195  19
   7  -4   6 7047.41 383.108  12
  -7  -4  -5 889.975 188.488  20
  -7  -4  -5 695.814 179.027  19
   7  -4   5 879.198 160.606  13
   7  -4   5 879.999 170.877  12
  -7  -4  -4 3410.66 326.202  19
  -7  -4  -4 3427.80 328.808  20
   7  -4   4 3480.09 276.248  13
   7  -4   4 2733.49 261.026  12
  -7  -4  -3 3115.33 334.949  20
   7  -4   3 3370.28 274.196  13
   7  -4   3 3340.45 277.253  12
  -7  -4  -2 23776.4 966.891  20
   7  -4   2 25360.1 852.593  13
   7  -4   2 24653.9 848.659  12
  -7   4   1 9856.85 627.378   9
   7  -4   1 10040.3 481.527  13
  -7   4   0 5916.42 487.338   9
   7  -4   0 6349.33 376.279  13
  -7   4  -1 10678.4 647.085   9
   7   4   1 9459.20 431.948  13
   7  -4  -1 9845.59 481.111  13
[truncated: 44,496 more chars]
