# Supplementary material for: Identification of antibacterial constituents from Rhododendron simsii Planch with an activity-guided method
Source: Front Pharmacol. 2024 Oct 8;15:1490335. doi: 10.3389/fphar.2024.1490335 (PMC11493700; doi:10.3389/fphar.2024.1490335)
Supplement: Supplementary file 1 [file DataSheet2.zip › CIF_12_auto.cif]

data_20230303-cys-b54_auto
_audit_creation_date               2024-08-20
_audit_creation_method
;
Olex2 1.5
(compiled 2022.04.07 svn.rca3783a0 for OlexSys, GUI svn.r6498)
;
_shelx_SHELXL_version_number       '2019/3'
_audit_contact_author_address      ?
_audit_contact_author_email        ?
_audit_contact_author_name         ''
_audit_contact_author_phone        ?
_publ_contact_author_id_orcid      ?
_publ_section_references
;
Dolomanov, O.V., Bourhis, L.J., Gildea, R.J, Howard, J.A.K. & Puschmann, H.
 (2009), J. Appl. Cryst. 42, 339-341.

Sheldrick, G.M. (2015). Acta Cryst. C71, 3-8.
;
_chemical_name_common              ?
_chemical_name_systematic          ?
_chemical_formula_moiety           'C20 H29 O4'
_chemical_formula_sum              'C20 H29 O4'
_chemical_formula_weight           333.43
_chemical_absolute_configuration   ad
_chemical_melting_point            ?
loop_
  _atom_type_symbol
  _atom_type_description
  _atom_type_scat_dispersion_real
  _atom_type_scat_dispersion_imag
  _atom_type_scat_source
 'C' 'C' 0.0181 0.0091 'International Tables Vol C Tables 4.2.6.8 and 6.1.1.4'
 'H' 'H' 0.0000 0.0000 'International Tables Vol C Tables 4.2.6.8 and 6.1.1.4'
 'O' 'O' 0.0492 0.0322 'International Tables Vol C Tables 4.2.6.8 and 6.1.1.4'

_shelx_space_group_comment
;
The symmetry employed for this shelxl refinement is uniquely defined
by the following loop, which should always be used as a source of
symmetry information in preference to the above space-group names.
They are only intended as comments.
;
_space_group_crystal_system        'orthorhombic'
_space_group_IT_number             19
_space_group_name_H-M_alt          'P 21 21 21'
_space_group_name_Hall             'P 2ac 2ab'
loop_
  _space_group_symop_operation_xyz
 'x, y, z'
 '-x+1/2, -y, z+1/2'
 'x+1/2, -y+1/2, -z'
 '-x, y+1/2, -z+1/2'

_cell_length_a                     6.7557(5)
_cell_length_b                     15.3389(11)
_cell_length_c                     17.2985(13)
_cell_angle_alpha                  90
_cell_angle_beta                   90
_cell_angle_gamma                  90
_cell_volume                       1792.6(2)
_cell_formula_units_Z              4
_cell_measurement_reflns_used      6084
_cell_measurement_temperature      100.00(10)
_cell_measurement_theta_max        75.0280
_cell_measurement_theta_min        3.7960
_shelx_estimated_absorpt_T_max     ?
_shelx_estimated_absorpt_T_min     ?
_exptl_absorpt_coefficient_mu      0.677
_exptl_absorpt_correction_T_max    1.00000
_exptl_absorpt_correction_T_min    0.67968
_exptl_absorpt_correction_type     multi-scan
_exptl_absorpt_process_details
;
CrysAlisPro 1.171.41.112a (Rigaku Oxford Diffraction, 2021)
Empirical absorption correction using spherical harmonics,
implemented in SCALE3 ABSPACK scaling algorithm.
;
_exptl_absorpt_special_details     ?
_exptl_crystal_colour              'clear light colourless'
_exptl_crystal_colour_lustre       clear
_exptl_crystal_colour_modifier     light
_exptl_crystal_colour_primary      colourless
_exptl_crystal_density_diffrn      1.235
_exptl_crystal_density_meas        ?
_exptl_crystal_density_method      ?
_exptl_crystal_description         needle
_exptl_crystal_F_000               724
_exptl_crystal_size_max            1.5
_exptl_crystal_size_mid            0.7
_exptl_crystal_size_min            0.7
_exptl_transmission_factor_max     ?
_exptl_transmission_factor_min     ?
_diffrn_reflns_av_R_equivalents    0.0622
_diffrn_reflns_av_unetI/netI       0.0638
_diffrn_reflns_Laue_measured_fraction_full  0.998
_diffrn_reflns_Laue_measured_fraction_max  0.960
_diffrn_reflns_limit_h_max         8
_diffrn_reflns_limit_h_min         -7
_diffrn_reflns_limit_k_max         18
_diffrn_reflns_limit_k_min         -19
_diffrn_reflns_limit_l_max         21
_diffrn_reflns_limit_l_min         -19
_diffrn_reflns_number              13042
_diffrn_reflns_point_group_measured_fraction_full  0.997
_diffrn_reflns_point_group_measured_fraction_max  0.943
_diffrn_reflns_theta_full          67.684
_diffrn_reflns_theta_max           75.921
_diffrn_reflns_theta_min           3.852
_diffrn_ambient_temperature        100.15
_diffrn_detector_area_resol_mean   10.0000
_diffrn_detector_type              'HyPix-Arc 150'
_diffrn_measured_fraction_theta_full  0.998
_diffrn_measured_fraction_theta_max  0.960
_diffrn_measurement_details
;
List of Runs (angles in degrees, time in seconds):

  # Type    Start    End  Width  t~exp~   \w     \q     \k     \f   Frames
--------------------------------------------------------------------------
  1  \w     28.00  77.00   0.50    0.20    --   62.62-125.00-150.00   98
  2  \w     68.00  93.00   0.50    0.20    --   76.78-125.00-120.00   50
  3  \w     35.00  84.00   0.50    0.20    --   72.59-125.00  30.00   98
  4  \w     38.00  94.00   0.50    0.20    --   76.78-125.00 120.00  112
  5  \w     35.00  60.00   0.50    0.20    --   72.59-111.00 126.00   50
  6  \w     39.00  64.00   0.50    0.20    --   76.78-111.00 126.00   50
  7  \w     25.00  50.00   0.50    0.20    --   62.62-111.00 126.00   50
  8  \w     65.00 113.00   0.50    0.20    --   72.59  15.00   0.00   96
  9  \w    -93.00 -58.00   0.50    0.20    --  -63.75 -15.00-120.00   70
 10  \w    -99.00 -74.00   0.50    0.20    --  -76.65 -15.00 -60.00   50
 11  \w   -102.00 -63.00   0.50    0.20    --  -63.75 -15.00  60.00   78
 12  \w   -109.00 -67.00   0.50    0.20    --  -71.53 -15.00  90.00   84
 13  \w   -101.00 -59.00   0.50    0.20    --  -63.75 -15.00 150.00   84
 14  \w   -107.00 -72.00   0.50    0.20    --  -76.65 -15.00 120.00   70
 15  \w   -121.00 -88.00   0.50    0.20    --  -81.44 -15.00-120.00   66
 16  \w   -115.00 -77.00   0.50    0.20    --  -81.44 -15.00-180.00   76
 17  \w    -90.00 -65.00   0.50    0.20    --  -81.44 111.00-140.00   50
 18  \w    -67.00 -42.00   0.50    0.20    --  -81.44 125.00-180.00   50
 19  \w    -51.00 -26.00   0.50    0.20    --  -63.75 111.00-140.00   50
 20  \w    -60.00 -34.00   0.50    0.20    --  -71.53 111.00-140.00   52
 21  \w    -73.00 -48.00   0.50    0.20    --  -76.65 111.00-140.00   50
 22  \w    -92.00 -46.00   0.50    0.20    --  -76.65 125.00 -90.00   92
 23  \w    -90.00 -64.00   0.50    0.20    --  -76.65 125.00   0.00   52
 24  \w    -93.00 -47.00   0.50    0.20    --  -76.65 125.00  90.00   92
;
_diffrn_measurement_device         'four-circle diffractometer'
_diffrn_measurement_device_type    'ROD, Synergy Custom system, HyPix-Arc 150'
_diffrn_measurement_method         '\w scans'
_diffrn_radiation_type             CuK\a
_diffrn_radiation_wavelength       1.54184
_diffrn_source                     ?
_reflns_Friedel_coverage           0.701
_reflns_Friedel_fraction_full      0.995
_reflns_Friedel_fraction_max       0.920
_reflns_number_gt                  2805
_reflns_number_total               3533
_reflns_special_details
;
 Reflections were merged by SHELXL according to the crystal
 class for the calculation of statistics and refinement.
 
 _reflns_Friedel_fraction is defined as the number of unique
 Friedel pairs measured divided by the number that would be
 possible theoretically, ignoring centric projections and
 systematic absences.
;
_reflns_threshold_expression       'I > 2\s(I)'
_computing_cell_refinement         'CrysAlisPro 1.171.41.112a (Rigaku OD, 2021)'
_computing_data_collection         'CrysAlisPro 1.171.41.112a (Rigaku OD, 2021)'
_computing_data_reduction          'CrysAlisPro 1.171.41.112a (Rigaku OD, 2021)'
_computing_molecular_graphics      'Olex2 1.5 (Dolomanov et al., 2009)'
_computing_publication_material    'Olex2 1.5 (Dolomanov et al., 2009)'
_computing_structure_refinement    'SHELXL 2019/3 (Sheldrick, 2015)'
_computing_structure_solution      'SHELXT  (Sheldrick, 2015)'
_refine_diff_density_max           0.257
_refine_diff_density_min           -0.532
_refine_diff_density_rms           0.064
_refine_ls_abs_structure_details
;
 Flack x determined using 900 quotients [(I+)-(I-)]/[(I+)+(I-)]
 (Parsons, Flack and Wagner, Acta Cryst. B69 (2013) 249-259).
;
_refine_ls_abs_structure_Flack     -0.14(16)
_refine_ls_extinction_coef         0.0033(8)
_refine_ls_extinction_expression  
 'Fc^*^=kFc[1+0.001xFc^2^\l^3^/sin(2\q)]^-1/4^'
_refine_ls_extinction_method       'SHELXL-2019/2 (Sheldrick 2019)'
_refine_ls_goodness_of_fit_ref     1.199
_refine_ls_hydrogen_treatment      constr
_refine_ls_matrix_type             full
_refine_ls_number_parameters       223
_refine_ls_number_reflns           3533
_refine_ls_number_restraints       0
_refine_ls_R_factor_all            0.0753
_refine_ls_R_factor_gt             0.0494
_refine_ls_restrained_S_all        1.199
_refine_ls_shift/su_max            0.001
_refine_ls_shift/su_mean           0.000
_refine_ls_structure_factor_coef   Fsqd
_refine_ls_weighting_details      
 'w=1/[\s^2^(Fo^2^)+(0.0767P)^2^+0.2034P] where P=(Fo^2^+2Fc^2^)/3'
_refine_ls_weighting_scheme        calc
_refine_ls_wR_factor_gt            0.1290
_refine_ls_wR_factor_ref           0.1554
_refine_special_details            ?
_olex2_refinement_description
;
1. Fixed Uiso
 At 1.2 times of:
  All C(H) groups, All C(H,H) groups
 At 1.5 times of:
  All C(H,H,H) groups, All O(H) groups
2.a Riding coordinates:
 O23(H23)
2.b Ternary CH refined with riding coordinates:
 C4(H4), C1(H1), C14(H14), C13(H13), C11(H11)
2.c Secondary CH2 refined with riding coordinates:
 C10(H10A,H10B), C9(H9A,H9B), C7(H7A,H7B), C19(H19A,H19B), C5(H5A,H5B)
2.d Idealised Me refined as rotating group:
 C24(H24A,H24B,H24C), C17(H17A,H17B,H17C), C16(H16A,H16B,H16C), C21(H21A,H21B,
 H21C)
2.e Idealised tetrahedral OH refined as rotating group:
 O22(H22)
;
_atom_sites_solution_hydrogens     mixed
_atom_sites_solution_primary       ?
_atom_sites_solution_secondary     ?
loop_
  _atom_site_label
  _atom_site_type_symbol
  _atom_site_fract_x
  _atom_site_fract_y
  _atom_site_fract_z
  _atom_site_U_iso_or_equiv
  _atom_site_adp_type
  _atom_site_occupancy
  _atom_site_site_symmetry_order
  _atom_site_calc_flag
  _atom_site_refinement_flags_posn
  _atom_site_refinement_flags_adp
  _atom_site_refinement_flags_occupancy
  _atom_site_disorder_assembly
  _atom_site_disorder_group
 O22 O 0.0326(4) 0.28233(15) 0.97609(14) 0.0239(6) Uani 1 1 d . . . . .
 H22 H -0.038001 0.288520 1.015677 0.036 Uiso 1 1 calc R U . . .
 O23 O 0.3166(4) 0.20482(16) 0.88558(14) 0.0226(6) Uani 1 1 d . . . . .
 H23 H 0.384956 0.188858 0.847582 0.034 Uiso 1 1 d R U . . .
 O15 O 0.2930(4) 0.18107(17) 0.72998(15) 0.0304(7) Uani 1 1 d . . . . .
 O20 O -0.4343(4) -0.10568(18) 0.9873(2) 0.0416(8) Uani 1 1 d . . . . .
 C18 C -0.2786(6) -0.0687(2) 0.9978(2) 0.0263(8) Uani 1 1 d . . . . .
 C3 C 0.1105(5) 0.1947(2) 0.8670(2) 0.0199(8) Uani 1 1 d . . . . .
 C24 C 0.3582(6) 0.0008(2) 0.8165(2) 0.0299(9) Uani 1 1 d . . . . .
 H24A H 0.331179 0.002184 0.760824 0.045 Uiso 1 1 calc R U . . .
 H24B H 0.387025 -0.059136 0.832423 0.045 Uiso 1 1 calc R U . . .
 H24C H 0.472319 0.038068 0.827965 0.045 Uiso 1 1 calc R U . . .
 C8 C -0.1065(6) -0.1033(2) 1.0455(2) 0.0244(8) Uani 1 1 d . . . . .
 C4 C -0.0013(6) 0.1979(2) 0.9434(2) 0.0205(8) Uani 1 1 d . . . . .
 H4 H -0.145922 0.192260 0.932123 0.025 Uiso 1 1 calc R U . . .
 C17 C -0.1802(6) 0.2788(3) 0.8049(2) 0.0292(9) Uani 1 1 d . . . . .
 H17A H -0.246332 0.221996 0.802136 0.044 Uiso 1 1 calc R U . . .
 H17B H -0.217360 0.313932 0.759889 0.044 Uiso 1 1 calc R U . . .
 H17C H -0.220543 0.308929 0.852287 0.044 Uiso 1 1 calc R U . . .
 C10 C 0.0745(7) -0.1075(2) 0.9154(2) 0.0270(9) Uani 1 1 d . . . . .
 H10A H -0.043047 -0.105596 0.881294 0.032 Uiso 1 1 calc R U . . .
 H10B H 0.180477 -0.139317 0.887712 0.032 Uiso 1 1 calc R U . . .
 C2 C 0.0445(6) 0.2654(2) 0.8055(2) 0.0241(8) Uani 1 1 d . . . . .
 C16 C 0.1487(7) 0.3537(2) 0.8147(2) 0.0328(10) Uani 1 1 d . . . . .
 H16A H 0.121034 0.377299 0.866237 0.049 Uiso 1 1 calc R U . . .
 H16B H 0.099970 0.394206 0.775318 0.049 Uiso 1 1 calc R U . . .
 H16C H 0.291835 0.345820 0.808531 0.049 Uiso 1 1 calc R U . . .
 C1 C 0.0992(6) 0.2215(3) 0.7298(2) 0.0270(8) Uani 1 1 d . . . . .
 H1 H 0.044124 0.244729 0.680230 0.032 Uiso 1 1 calc R U . . .
 C9 C 0.0218(6) -0.1574(2) 0.9897(2) 0.0276(9) Uani 1 1 d . . . . .
 H9A H 0.145415 -0.174533 1.016401 0.033 Uiso 1 1 calc R U . . .
 H9B H -0.050273 -0.211325 0.975791 0.033 Uiso 1 1 calc R U . . .
 C21 C -0.1734(7) -0.1570(3) 1.1147(2) 0.0323(9) Uani 1 1 d . . . . .
 H21A H -0.242216 -0.119152 1.151637 0.048 Uiso 1 1 calc R U . . .
 H21B H -0.057773 -0.183243 1.139792 0.048 Uiso 1 1 calc R U . . .
 H21C H -0.263375 -0.203125 1.097360 0.048 Uiso 1 1 calc R U . . .
 C7 C 0.0059(6) -0.0184(2) 1.0637(2) 0.0236(8) Uani 1 1 d . . . . .
 H7A H 0.144470 -0.030772 1.078786 0.028 Uiso 1 1 calc R U . . .
 H7B H -0.059593 0.014186 1.105971 0.028 Uiso 1 1 calc R U . . .
 C6 C -0.0021(5) 0.0335(2) 0.9870(2) 0.0208(8) Uani 1 1 d . . . . .
 C12 C 0.1991(6) 0.0302(2) 0.8551(2) 0.0229(8) Uani 1 1 d . . . . .
 C19 C -0.2223(6) 0.0205(2) 0.9655(2) 0.0244(8) Uani 1 1 d . . . . .
 H19A H -0.305081 0.066834 0.988821 0.029 Uiso 1 1 calc R U . . .
 H19B H -0.240064 0.021910 0.908655 0.029 Uiso 1 1 calc R U . . .
 C14 C 0.1160(6) 0.1281(2) 0.7405(2) 0.0247(8) Uani 1 1 d . . . . .
 H14 H 0.072256 0.087521 0.698623 0.030 Uiso 1 1 calc R U . . .
 C13 C 0.0776(6) 0.1053(2) 0.82409(19) 0.0215(8) Uani 1 1 d . . . . .
 H13 H -0.065377 0.089350 0.829190 0.026 Uiso 1 1 calc R U . . .
 C5 C 0.0548(6) 0.1284(2) 1.00270(19) 0.0211(8) Uani 1 1 d . . . . .
 H5A H -0.005151 0.145328 1.052724 0.025 Uiso 1 1 calc R U . . .
 H5B H 0.200179 0.130558 1.009497 0.025 Uiso 1 1 calc R U . . .
 C11 C 0.1445(6) -0.0137(2) 0.9315(2) 0.0243(8) Uani 1 1 d . . . . .
 H11 H 0.271211 -0.019449 0.960910 0.029 Uiso 1 1 calc R U . . .

loop_
  _atom_site_aniso_label
  _atom_site_aniso_U_11
  _atom_site_aniso_U_22
  _atom_site_aniso_U_33
  _atom_site_aniso_U_23
  _atom_site_aniso_U_13
  _atom_site_aniso_U_12
 O22 0.0316(15) 0.0187(11) 0.0214(13) -0.0035(10) 0.0036(11) -0.0021(10)
 O23 0.0179(13) 0.0296(13) 0.0204(12) -0.0027(11) 0.0003(11) -0.0024(10)
 O15 0.0291(15) 0.0384(15) 0.0238(14) 0.0008(12) 0.0068(12) 0.0015(12)
 O20 0.0289(16) 0.0290(14) 0.067(2) 0.0145(14) -0.0140(16) -0.0061(13)
 C18 0.022(2) 0.0209(16) 0.036(2) -0.0001(16) -0.0059(17) -0.0023(15)
 C3 0.0180(19) 0.0232(17) 0.0186(16) 0.0000(14) -0.0027(14) -0.0029(14)
 C24 0.029(2) 0.033(2) 0.0280(19) -0.0072(17) -0.0004(17) 0.0035(16)
 C8 0.023(2) 0.0209(17) 0.029(2) 0.0038(15) -0.0028(16) 0.0017(15)
 C4 0.0234(19) 0.0176(16) 0.0205(17) -0.0020(14) 0.0015(15) -0.0023(14)
 C17 0.031(2) 0.0318(19) 0.0244(19) 0.0029(16) -0.0027(17) 0.0088(17)
 C10 0.034(2) 0.0203(17) 0.0266(18) -0.0036(15) -0.0011(17) 0.0023(16)
 C2 0.028(2) 0.0252(17) 0.0189(17) 0.0016(14) -0.0006(16) -0.0021(15)
 C16 0.045(3) 0.0275(19) 0.0262(19) 0.0055(17) -0.0017(19) -0.0045(17)
 C1 0.025(2) 0.0342(19) 0.0215(18) 0.0032(16) -0.0015(16) 0.0040(16)
 C9 0.027(2) 0.0208(16) 0.035(2) 0.0006(15) -0.0055(17) 0.0017(15)
 C21 0.032(2) 0.0282(19) 0.036(2) 0.0092(17) -0.0022(19) -0.0058(17)
 C7 0.028(2) 0.0210(17) 0.0219(17) 0.0017(15) -0.0035(16) 0.0001(15)
 C6 0.0223(19) 0.0196(15) 0.0207(17) 0.0010(14) 0.0005(15) -0.0016(14)
 C12 0.026(2) 0.0229(16) 0.0200(17) -0.0025(14) -0.0014(16) 0.0017(15)
 C19 0.025(2) 0.0201(16) 0.0282(19) 0.0012(15) -0.0041(16) 0.0013(15)
 C14 0.024(2) 0.0330(19) 0.0167(17) -0.0021(15) -0.0026(15) 0.0009(16)
 C13 0.0217(19) 0.0258(17) 0.0171(16) -0.0034(14) -0.0015(15) 0.0032(15)
 C5 0.027(2) 0.0190(16) 0.0175(16) -0.0011(13) -0.0011(15) -0.0006(14)
 C11 0.028(2) 0.0227(17) 0.0219(18) -0.0015(15) -0.0024(15) 0.0024(15)

_geom_special_details
;
 All esds (except the esd in the dihedral angle between two l.s. planes)
 are estimated using the full covariance matrix.  The cell esds are taken
 into account individually in the estimation of esds in distances, angles
 and torsion angles; correlations between esds in cell parameters are only
 used when they are defined by crystal symmetry.  An approximate (isotropic)
 treatment of cell esds is used for estimating esds involving l.s. planes.
;
loop_
  _geom_bond_atom_site_label_1
  _geom_bond_atom_site_label_2
  _geom_bond_distance
  _geom_bond_site_symmetry_2
  _geom_bond_publ_flag
 O22 H22 0.8400 . ?
 O22 C4 1.431(4) . ?
 O23 H23 0.8399 . ?
 O23 C3 1.437(4) . ?
 O15 C1 1.448(5) . ?
 O15 C14 1.457(5) . ?
 O20 C18 1.209(5) . ?
 C18 C8 1.522(5) . ?
 C18 C19 1.526(5) . ?
 C3 C4 1.523(5) . ?
 C3 C2 1.583(5) . ?
 C3 C13 1.576(5) . ?
 C24 H24A 0.9800 . ?
 C24 H24B 0.9800 . ?
 C24 H24C 0.9800 . ?
 C24 C12 1.343(5) . ?
 C8 C9 1.539(5) . ?
 C8 C21 1.522(5) . ?
 C8 C7 1.541(5) . ?
 C4 H4 1.0000 . ?
 C4 C5 1.528(5) . ?
 C17 H17A 0.9800 . ?
 C17 H17B 0.9800 . ?
 C17 H17C 0.9800 . ?
 C17 C2 1.531(6) . ?
 C10 H10A 0.9900 . ?
 C10 H10B 0.9900 . ?
 C10 C9 1.538(5) . ?
 C10 C11 1.540(5) . ?
 C2 C16 1.534(5) . ?
 C2 C1 1.519(5) . ?
 C16 H16A 0.9800 . ?
 C16 H16B 0.9800 . ?
 C16 H16C 0.9800 . ?
 C1 H1 1.0000 . ?
 C1 C14 1.450(5) . ?
 C9 H9A 0.9900 . ?
 C9 H9B 0.9900 . ?
 C21 H21A 0.9800 . ?
 C21 H21B 0.9800 . ?
 C21 H21C 0.9800 . ?
 C7 H7A 0.9900 . ?
 C7 H7B 0.9900 . ?
 C7 C6 1.549(5) . ?
 C6 C19 1.546(5) . ?
 C6 C5 1.529(5) . ?
 C6 C11 1.558(5) . ?
 C12 C13 1.513(5) . ?
 C12 C11 1.527(5) . ?
 C19 H19A 0.9900 . ?
 C19 H19B 0.9900 . ?
 C14 H14 1.0000 . ?
 C14 C13 1.510(5) . ?
 C13 H13 1.0000 . ?
 C5 H5A 0.9900 . ?
 C5 H5B 0.9900 . ?
 C11 H11 1.0000 . ?

loop_
  _geom_angle_atom_site_label_1
  _geom_angle_atom_site_label_2
  _geom_angle_atom_site_label_3
  _geom_angle
  _geom_angle_site_symmetry_1
  _geom_angle_site_symmetry_3
  _geom_angle_publ_flag
 C4 O22 H22 109.5 . . ?
 C3 O23 H23 109.0 . . ?
 C1 O15 C14 59.9(2) . . ?
 O20 C18 C8 125.6(3) . . ?
 O20 C18 C19 125.6(3) . . ?
 C8 C18 C19 108.8(3) . . ?
 O23 C3 C4 106.4(3) . . ?
 O23 C3 C2 110.4(3) . . ?
 O23 C3 C13 109.6(3) . . ?
 C4 C3 C2 114.9(3) . . ?
 C4 C3 C13 111.5(3) . . ?
 C13 C3 C2 103.9(3) . . ?
 H24A C24 H24B 109.5 . . ?
 H24A C24 H24C 109.5 . . ?
 H24B C24 H24C 109.5 . . ?
 C12 C24 H24A 109.5 . . ?
 C12 C24 H24B 109.5 . . ?
 C12 C24 H24C 109.5 . . ?
 C18 C8 C9 106.2(3) . . ?
 C18 C8 C21 112.9(3) . . ?
 C18 C8 C7 101.1(3) . . ?
 C9 C8 C7 107.8(3) . . ?
 C21 C8 C9 111.7(3) . . ?
 C21 C8 C7 116.3(3) . . ?
 O22 C4 C3 107.0(3) . . ?
 O22 C4 H4 108.2 . . ?
 O22 C4 C5 109.1(3) . . ?
 C3 C4 H4 108.2 . . ?
 C3 C4 C5 115.9(3) . . ?
 C5 C4 H4 108.2 . . ?
 H17A C17 H17B 109.5 . . ?
 H17A C17 H17C 109.5 . . ?
 H17B C17 H17C 109.5 . . ?
 C2 C17 H17A 109.5 . . ?
 C2 C17 H17B 109.5 . . ?
 C2 C17 H17C 109.5 . . ?
 H10A C10 H10B 107.8 . . ?
 C9 C10 H10A 109.1 . . ?
 C9 C10 H10B 109.1 . . ?
 C9 C10 C11 112.6(3) . . ?
 C11 C10 H10A 109.1 . . ?
 C11 C10 H10B 109.1 . . ?
 C17 C2 C3 112.1(3) . . ?
 C17 C2 C16 109.7(3) . . ?
 C16 C2 C3 113.9(3) . . ?
 C1 C2 C3 102.0(3) . . ?
 C1 C2 C17 107.2(3) . . ?
 C1 C2 C16 111.6(3) . . ?
 C2 C16 H16A 109.5 . . ?
 C2 C16 H16B 109.5 . . ?
 C2 C16 H16C 109.5 . . ?
 H16A C16 H16B 109.5 . . ?
 H16A C16 H16C 109.5 . . ?
 H16B C16 H16C 109.5 . . ?
 O15 C1 C2 114.1(3) . . ?
 O15 C1 H1 119.4 . . ?
 O15 C1 C14 60.4(2) . . ?
 C2 C1 H1 119.4 . . ?
 C14 C1 C2 110.3(3) . . ?
 C14 C1 H1 119.4 . . ?
 C8 C9 H9A 109.0 . . ?
 C8 C9 H9B 109.0 . . ?
 C10 C9 C8 112.7(3) . . ?
 C10 C9 H9A 109.0 . . ?
 C10 C9 H9B 109.0 . . ?
 H9A C9 H9B 107.8 . . ?
 C8 C21 H21A 109.5 . . ?
 C8 C21 H21B 109.5 . . ?
 C8 C21 H21C 109.5 . . ?
 H21A C21 H21B 109.5 . . ?
 H21A C21 H21C 109.5 . . ?
 H21B C21 H21C 109.5 . . ?
 C8 C7 H7A 111.0 . . ?
 C8 C7 H7B 111.0 . . ?
 C8 C7 C6 104.0(3) . . ?
 H7A C7 H7B 109.0 . . ?
 C6 C7 H7A 111.0 . . ?
 C6 C7 H7B 111.0 . . ?
 C7 C6 C11 105.5(3) . . ?
 C19 C6 C7 100.0(3) . . ?
 C19 C6 C11 113.8(3) . . ?
 C5 C6 C7 109.1(3) . . ?
 C5 C6 C19 114.0(3) . . ?
 C5 C6 C11 113.1(3) . . ?
 C24 C12 C13 120.8(3) . . ?
 C24 C12 C11 118.5(3) . . ?
 C13 C12 C11 120.7(3) . . ?
 C18 C19 C6 105.5(3) . . ?
 C18 C19 H19A 110.6 . . ?
 C18 C19 H19B 110.6 . . ?
 C6 C19 H19A 110.6 . . ?
 C6 C19 H19B 110.6 . . ?
 H19A C19 H19B 108.8 . . ?
 O15 C14 H14 119.9 . . ?
 O15 C14 C13 113.0(3) . . ?
 C1 C14 O15 59.8(2) . . ?
 C1 C14 H14 119.9 . . ?
 C1 C14 C13 109.8(3) . . ?
 C13 C14 H14 119.9 . . ?
 C3 C13 H13 107.9 . . ?
 C12 C13 C3 114.8(3) . . ?
 C12 C13 H13 107.9 . . ?
 C14 C13 C3 103.0(3) . . ?
 C14 C13 C12 115.0(3) . . ?
 C14 C13 H13 107.9 . . ?
 C4 C5 C6 118.9(3) . . ?
 C4 C5 H5A 107.6 . . ?
 C4 C5 H5B 107.6 . . ?
 C6 C5 H5A 107.6 . . ?
 C6 C5 H5B 107.6 . . ?
 H5A C5 H5B 107.0 . . ?
 C10 C11 C6 110.5(3) . . ?
 C10 C11 H11 105.8 . . ?
 C6 C11 H11 105.8 . . ?
 C12 C11 C10 109.2(3) . . ?
 C12 C11 C6 118.8(3) . . ?
 C12 C11 H11 105.8 . . ?

loop_
  _geom_torsion_atom_site_label_1
  _geom_torsion_atom_site_label_2
  _geom_torsion_atom_site_label_3
  _geom_torsion_atom_site_label_4
  _geom_torsion
  _geom_torsion_site_symmetry_1
  _geom_torsion_site_symmetry_2
  _geom_torsion_site_symmetry_3
  _geom_torsion_site_symmetry_4
  _geom_torsion_publ_flag
 O22 C4 C5 C6 169.3(3) . . . . ?
 O23 C3 C4 O22 62.5(3) . . . . ?
 O23 C3 C4 C5 -59.5(4) . . . . ?
 O23 C3 C2 C17 -159.9(3) . . . . ?
 O23 C3 C2 C16 -34.6(4) . . . . ?
 O23 C3 C2 C1 85.8(3) . . . . ?
 O23 C3 C13 C12 39.1(4) . . . . ?
 O23 C3 C13 C14 -86.7(3) . . . . ?
 O15 C1 C14 C13 105.7(3) . . . . ?
 O15 C14 C13 C3 45.4(4) . . . . ?
 O15 C14 C13 C12 -80.3(4) . . . . ?
 O20 C18 C8 C9 88.6(5) . . . . ?
 O20 C18 C8 C21 -34.1(6) . . . . ?
 O20 C18 C8 C7 -159.0(4) . . . . ?
 O20 C18 C19 C6 -173.4(4) . . . . ?
 C18 C8 C9 C10 51.0(4) . . . . ?
 C18 C8 C7 C6 -41.1(4) . . . . ?
 C3 C4 C5 C6 -69.8(4) . . . . ?
 C3 C2 C1 O15 -44.8(4) . . . . ?
 C3 C2 C1 C14 20.9(4) . . . . ?
 C24 C12 C13 C3 -104.8(4) . . . . ?
 C24 C12 C13 C14 14.5(5) . . . . ?
 C24 C12 C11 C10 -67.7(5) . . . . ?
 C24 C12 C11 C6 164.3(3) . . . . ?
 C8 C18 C19 C6 6.6(4) . . . . ?
 C8 C7 C6 C19 45.1(3) . . . . ?
 C8 C7 C6 C5 165.0(3) . . . . ?
 C8 C7 C6 C11 -73.2(4) . . . . ?
 C4 C3 C2 C17 -39.6(4) . . . . ?
 C4 C3 C2 C16 85.7(4) . . . . ?
 C4 C3 C2 C1 -153.9(3) . . . . ?
 C4 C3 C13 C12 -78.5(4) . . . . ?
 C4 C3 C13 C14 155.7(3) . . . . ?
 C17 C2 C1 O15 -162.6(3) . . . . ?
 C17 C2 C1 C14 -97.0(4) . . . . ?
 C2 C3 C4 O22 -60.1(4) . . . . ?
 C2 C3 C4 C5 178.0(3) . . . . ?
 C2 C3 C13 C12 157.1(3) . . . . ?
 C2 C3 C13 C14 31.4(4) . . . . ?
 C2 C1 C14 O15 -106.9(3) . . . . ?
 C2 C1 C14 C13 -1.2(4) . . . . ?
 C16 C2 C1 O15 77.2(4) . . . . ?
 C16 C2 C1 C14 142.9(4) . . . . ?
 C1 O15 C14 C13 -100.3(3) . . . . ?
 C1 C14 C13 C3 -19.3(4) . . . . ?
 C1 C14 C13 C12 -144.9(3) . . . . ?
 C9 C8 C7 C6 70.1(3) . . . . ?
 C9 C10 C11 C6 -49.1(4) . . . . ?
 C9 C10 C11 C12 178.4(3) . . . . ?
 C21 C8 C9 C10 174.4(3) . . . . ?
 C21 C8 C7 C6 -163.6(3) . . . . ?
 C7 C8 C9 C10 -56.7(4) . . . . ?
 C7 C6 C19 C18 -31.1(3) . . . . ?
 C7 C6 C5 C4 -161.6(3) . . . . ?
 C7 C6 C11 C10 63.1(4) . . . . ?
 C7 C6 C11 C12 -169.5(3) . . . . ?
 C19 C18 C8 C9 -91.5(3) . . . . ?
 C19 C18 C8 C21 145.9(3) . . . . ?
 C19 C18 C8 C7 21.0(4) . . . . ?
 C19 C6 C5 C4 -50.7(4) . . . . ?
 C19 C6 C11 C10 -45.5(4) . . . . ?
 C19 C6 C11 C12 81.9(4) . . . . ?
 C14 O15 C1 C2 100.5(3) . . . . ?
 C13 C3 C4 O22 -178.0(3) . . . . ?
 C13 C3 C4 C5 60.1(4) . . . . ?
 C13 C3 C2 C17 82.5(4) . . . . ?
 C13 C3 C2 C16 -152.1(3) . . . . ?
 C13 C3 C2 C1 -31.7(3) . . . . ?
 C13 C12 C11 C10 112.6(4) . . . . ?
 C13 C12 C11 C6 -15.4(5) . . . . ?
 C5 C6 C19 C18 -147.4(3) . . . . ?
 C5 C6 C11 C10 -177.7(3) . . . . ?
 C5 C6 C11 C12 -50.3(4) . . . . ?
 C11 C10 C9 C8 45.9(5) . . . . ?
 C11 C6 C19 C18 80.9(4) . . . . ?
 C11 C6 C5 C4 81.4(4) . . . . ?
 C11 C12 C13 C3 74.9(4) . . . . ?
 C11 C12 C13 C14 -165.9(3) . . . . ?

_shelx_res_file
;
TITL 20230303-CYS-B54_auto in P212121 #19
    20230303-cys-b54_auto.res
    created by SHELXL-2019/3 at 16:33:01 on 20-Aug-2024
REM reset to P212121 #19
CELL 1.54184 6.755742 15.338929 17.298495 90 90 90
ZERR 4 0.000546 0.001147 0.001335 0 0 0
LATT -1
SYMM 0.5-X,-Y,0.5+Z
SYMM 0.5+X,0.5-Y,-Z
SYMM -X,0.5+Y,0.5-Z
SFAC C H O
UNIT 80 116 16

L.S. 4
PLAN  2
TEMP -173
CONF
fmap 2
acta
MORE -1
BOND $H
REM <olex2.extras>
REM <HklSrc "%.\\20230303-cys-b54_auto.hkl">
REM </olex2.extras>

WGHT    0.076700    0.203400
EXTI    0.003290
FVAR       5.50681
O22   3    0.032628    0.282334    0.976091    11.00000    0.03157    0.01873 =
         0.02143   -0.00355    0.00361   -0.00205
AFIX 147
H22   2   -0.038001    0.288520    1.015677    11.00000   -1.50000
AFIX   0
O23   3    0.316566    0.204818    0.885581    11.00000    0.01791    0.02955 =
         0.02039   -0.00271    0.00033   -0.00243
AFIX   3
H23   2    0.384956    0.188858    0.847582    11.00000   -1.50000
AFIX   0
O15   3    0.292954    0.181070    0.729981    11.00000    0.02909    0.03839 =
         0.02382    0.00078    0.00680    0.00150
O20   3   -0.434327   -0.105685    0.987300    11.00000    0.02893    0.02904 =
         0.06675    0.01449   -0.01401   -0.00607
C18   1   -0.278594   -0.068654    0.997796    11.00000    0.02196    0.02086 =
         0.03609   -0.00011   -0.00588   -0.00232
C3    1    0.110482    0.194699    0.866982    11.00000    0.01802    0.02322 =
         0.01860    0.00001   -0.00271   -0.00292
C24   1    0.358163    0.000837    0.816474    11.00000    0.02905    0.03269 =
         0.02797   -0.00723   -0.00045    0.00348
AFIX 137
H24A  2    0.331179    0.002184    0.760824    11.00000   -1.50000
H24B  2    0.387025   -0.059136    0.832423    11.00000   -1.50000
H24C  2    0.472319    0.038068    0.827965    11.00000   -1.50000
AFIX   0
C8    1   -0.106467   -0.103341    1.045490    11.00000    0.02281    0.02093 =
         0.02933    0.00380   -0.00277    0.00173
C4    1   -0.001314    0.197938    0.943394    11.00000    0.02342    0.01757 =
         0.02053   -0.00199    0.00151   -0.00230
AFIX  13
H4    2   -0.145922    0.192260    0.932123    11.00000   -1.20000
AFIX   0
C17   1   -0.180162    0.278766    0.804901    11.00000    0.03140    0.03185 =
         0.02439    0.00290   -0.00268    0.00883
AFIX 137
H17A  2   -0.246332    0.221996    0.802136    11.00000   -1.50000
H17B  2   -0.217360    0.313932    0.759889    11.00000   -1.50000
H17C  2   -0.220543    0.308929    0.852287    11.00000   -1.50000
AFIX   0
C10   1    0.074546   -0.107478    0.915403    11.00000    0.03425    0.02028 =
         0.02660   -0.00360   -0.00108    0.00226
AFIX  23
H10A  2   -0.043047   -0.105596    0.881294    11.00000   -1.20000
H10B  2    0.180477   -0.139317    0.887712    11.00000   -1.20000
AFIX   0
C2    1    0.044464    0.265392    0.805512    11.00000    0.02825    0.02519 =
         0.01889    0.00163   -0.00062   -0.00208
C16   1    0.148746    0.353652    0.814733    11.00000    0.04475    0.02746 =
         0.02623    0.00548   -0.00173   -0.00452
AFIX 137
H16A  2    0.121034    0.377299    0.866237    11.00000   -1.50000
H16B  2    0.099970    0.394206    0.775318    11.00000   -1.50000
H16C  2    0.291835    0.345820    0.808531    11.00000   -1.50000
AFIX   0
C1    1    0.099238    0.221524    0.729779    11.00000    0.02530    0.03417 =
         0.02148    0.00324   -0.00145    0.00403
AFIX  13
H1    2    0.044124    0.244729    0.680230    11.00000   -1.20000
AFIX   0
C9    1    0.021758   -0.157362    0.989732    11.00000    0.02665    0.02081 =
         0.03535    0.00061   -0.00547    0.00171
AFIX  23
H9A   2    0.145415   -0.174533    1.016401    11.00000   -1.20000
H9B   2   -0.050273   -0.211325    0.975791    11.00000   -1.20000
AFIX   0
C21   1   -0.173418   -0.156992    1.114735    11.00000    0.03214    0.02825 =
         0.03638    0.00916   -0.00222   -0.00582
AFIX 137
H21A  2   -0.242216   -0.119152    1.151637    11.00000   -1.50000
H21B  2   -0.057773   -0.183243    1.139792    11.00000   -1.50000
H21C  2   -0.263375   -0.203125    1.097360    11.00000   -1.50000
AFIX   0
C7    1    0.005927   -0.018393    1.063709    11.00000    0.02794    0.02101 =
         0.02188    0.00173   -0.00352    0.00006
AFIX  23
H7A   2    0.144470   -0.030772    1.078786    11.00000   -1.20000
H7B   2   -0.059593    0.014186    1.105971    11.00000   -1.20000
AFIX   0
C6    1   -0.002132    0.033527    0.986970    11.00000    0.02228    0.01960 =
         0.02065    0.00098    0.00055   -0.00157
C12   1    0.199107    0.030166    0.855146    11.00000    0.02557    0.02295 =
         0.02004   -0.00254   -0.00145    0.00168
C19   1   -0.222328    0.020545    0.965452    11.00000    0.02484    0.02011 =
         0.02818    0.00121   -0.00413    0.00129
AFIX  23
H19A  2   -0.305081    0.066834    0.988821    11.00000   -1.20000
H19B  2   -0.240064    0.021910    0.908655    11.00000   -1.20000
AFIX   0
C14   1    0.116032    0.128078    0.740531    11.00000    0.02430    0.03299 =
         0.01673   -0.00211   -0.00260    0.00090
AFIX  13
H14   2    0.072256    0.087521    0.698623    11.00000   -1.20000
AFIX   0
C13   1    0.077581    0.105250    0.824094    11.00000    0.02166    0.02576 =
         0.01710   -0.00344   -0.00146    0.00321
AFIX  13
H13   2   -0.065377    0.089350    0.829190    11.00000   -1.20000
AFIX   0
C5    1    0.054757    0.128394    1.002699    11.00000    0.02664    0.01902 =
         0.01755   -0.00113   -0.00107   -0.00063
AFIX  23
H5A   2   -0.005151    0.145328    1.052724    11.00000   -1.20000
H5B   2    0.200179    0.130558    1.009497    11.00000   -1.20000
AFIX   0
C11   1    0.144464   -0.013682    0.931492    11.00000    0.02820    0.02267 =
         0.02191   -0.00153   -0.00239    0.00240
AFIX  13
H11   2    0.271211   -0.019449    0.960910    11.00000   -1.20000
AFIX   0
HKLF 4


REM  20230303-CYS-B54_auto in P212121 #19
REM wR2 = 0.1554, GooF = S = 1.199, Restrained GooF = 1.199 for all data
REM R1 = 0.0494 for 2805 Fo > 4sig(Fo) and 0.0753 for all 3533 data
REM 223 parameters refined using 0 restraints

END

WGHT      0.0767      0.2034

REM Highest difference peak  0.257,  deepest hole -0.532,  1-sigma level  0.064
Q1    1   0.4117  0.0403  0.7723  11.00000  0.05    0.26
Q2    1  -0.1905 -0.0158  0.9777  11.00000  0.05    0.24
;
_shelx_res_checksum                96584
_shelx_hkl_file
;
   0   0  -1-13.3337 71.5783  12
   0   0   1 3.92049 20.9833   9
   0   0  -2 212948. 10812.9  12
   0   0   2 236750. 10719.8   9
   0   0   3 175.406 390.834   1
   0   0   3 82.8879 202.470   2
   0   0  -3 143.465 327.532  12
   0   0   3 15.4703 58.0598   9
   0   0   4 326134. 14338.7   1
   0   0  -4 281747. 14332.1  12
   0   0   4 307115. 14091.0   9
   0   0   5 261.350 527.874   1
   0   0   5 15.4574 82.2037   9
   0   0  -5 246.612 565.889  12
   0   0   6 132148. 6029.65   1
   0   0  -6 114354. 6131.57  12
   0   0   6 122467. 5697.00   9
   0   0   7-221.610 491.568   1
   0   0  -7 479.276 712.834  12
   0   0   7 4.54300 90.6944   9
   0   0  -7 34.6741 573.383  11
   0   0   8 33074.1 1831.67   1
   0   0  -8 28244.7 2129.84  12
   0   0   8 29639.1 1463.99   9
   0   0  -9 202.823 605.385  11
   0   0  -9-60.6038 719.859  12
   0   0   9-12.3396 96.4472   9
   0   0 -10 21644.9 2077.55  12
   0   0  10 23015.2 1167.79  15
   0   0  10 22889.2 1165.67   9
   0   0 -10 23962.0 1944.59  11
   0   0  11 65.4560 100.203  15
   0   0 -11 368.114 828.203  11
   0   0 -11 337.158 909.249  12
   0   0 -12 3196.61 1112.26  11
   0   0 -13-205.853 945.418  11
   0   0 -14 691.216 1058.60  11
   0   0  15-32.3924 314.973   7
   0   0 -15-244.564 1021.75  11
   0   0  16 36879.4 2122.89   7
   0   0  16 33316.6 2019.89   4
   0   0  17 34.1774 361.734   7
   0   0  17-172.700 292.550   4
   0   0 -17-584.530 1092.14  11
   0   0  18 323.630 281.981   4
   0   0  18 136.714 368.915   5
   0   0  18 362.063 372.612   7
   0   0  19 23.4989 265.869   4
   0   0  19 31.0871 363.508   6
   0   0  19-30.1000 344.396   5
   0   0  19 178.391 326.688   7
   0   0  20 1003.97 281.577   4
   0   0  20 494.889 335.678   5
   0   0  20 854.398 339.487   7
   0   0  20 757.371 338.311   6
   0   0  21-150.189 237.474   5
   0   0  21 361.129 258.333   6
   0   1   0 9.87488 26.9097  13
   0  -1   0 8.74458 22.3069   8
   0   1   1 50969.5 2556.21  11
   0  -1   1 49983.1 2478.37  13
   0   1   2 98828.3 4597.94  22
   0   1   2 103413. 4698.59  24
   0  -1  -2 92393.4 4733.14  11
   0  -1   2 101638. 4589.11  10
   0  -1  -2 91902.6 4652.63   1
   0   1   2 103750. 4579.63   3
   0   1   2 96278.8 4578.82  15
   0   1  -2 96964.1 4670.71  14
   0   1   3 108047. 4912.43  22
   0  -1  -3 106689. 5086.90  11
   0   1   3 106421. 4875.89   9
   0   1  -3 95775.8 5031.49  14
   0   1   3 107616. 4876.79  15
   0  -1  -3 103411. 5116.69  12
   0   1   3 114820. 4982.78   1
   0  -1  -3 91737.9 5022.23   1
   0   1   3 104121. 4874.34   3
   0  -1  -4 6310.11 701.365  11
   0   1   4 6669.77 337.079   9
   0   1  -4 5766.21 611.957  12
   0   1   4 6373.91 336.089  15
   0   1  -4 4932.33 657.921  14
   0  -1  -4 5254.62 761.670  12
   0   1   4 6766.90 516.925   1
   0   1   4 6233.51 333.468   3
   0   1   5 15516.8 754.732   9
   0  -1  -5 16321.3 1166.03  11
   0  -1  -5 13420.9 1178.88  12
   0   1  -5 12168.5 1083.73  14
   0   1  -5 13911.1 1047.97  12
   0   1   5 16489.2 950.681   1
   0   1   5 15069.1 748.820   3
   0  -1   5 17003.0 875.648   2
   0   1   6 911.272 120.390   9
   0  -1  -6 1238.90 716.877  12
   0  -1  -6 1468.23 676.443  11
   0  -1   6 875.222 118.679   9
   0   1  -6 842.390 573.924  12
   0   1   6 979.814 117.315  15
   0   1   6 828.113 356.098   1
   0  -1  -7 15669.7 1304.79  11
   0   1   7 15098.1 771.921   9
   0  -1   7 15173.5 778.847   9
   0  -1   7 15233.7 1302.85   1
   0   1   7 15682.0 997.196   1
   0  -1  -7 13336.3 1360.22  12
   0   1  -7 13857.0 1287.74  12
   0   1   7 15492.2 773.783  15
   0   1  -8 49116.7 3234.29  12
   0   1   8 55603.3 2610.52  15
   0  -1  -8 48670.7 3285.75  12
   0   1   9 39293.0 2510.94  24
   0  -1  -9 34184.7 2470.60  11
   0  -1   9 36420.1 1795.75   9
   0   1   9 36671.0 1793.36  15
   0   1  10 1375.85 859.314  24
   0   1  10 1545.49 179.309  15
   0   1 -10 2124.63 779.840  11
   0  -1  10 1603.81 181.608   9
   0   1 -10 1779.92 923.667  12
   0  -1 -10 1466.76 872.768  11
   0   1  11 14590.1 784.542  15
   0   1 -11 12815.2 1700.23  12
   0  -1  11 13958.9 780.753   9
   0  -1 -11 15949.3 1725.81  11
   0   1 -11 13908.4 1527.04  11
   0  -1  12 13000.1 742.738  15
   0  -1 -12 12300.1 1689.83  11
   0   1 -12 13468.8 1645.84  11
   0   1 -12 11190.2 1729.76  12
   0  -1  12 13640.6 748.057   9
   0  -1 -13 58580.6 4299.92  11
   0   1 -13 66296.9 4336.92  11
   0  -1 -14 5073.26 1437.24  11
   0   1 -14 3276.21 1306.15  11
   0   1 -15 21214.9 2457.51  11
   0  -1 -15 22623.2 2523.06  11
   0  -1  15 22727.2 1470.37   7
   0  -1  15 19569.6 1352.95   4
   0   1  15 22482.6 1460.75   7
   0  -1  16 10160.0 902.936   7
   0   1  16 11660.6 934.493   7
   0   1  16 9218.24 833.981   4
   0  -1  16 8589.00 781.845   4
   0   1 -17 2141.80 1244.15  11
   0   1  17 1231.49 420.694   7
   0  -1  17 1315.43 440.075   7
   0   1  17 1181.99 362.835   4
   0  -1  18 638.865 408.421   5
   0   1  18 953.956 389.628   7
   0   1  18 683.227 414.915   5
   0  -1  18 841.831 385.517   7
   0  -1  18 310.926 275.507   4
   0   1  18 444.932 324.528   4
   0   1  19-93.3496 348.020   6
   0   1  19 120.113 327.945   5
   0  -1  19-87.4168 324.001   7
   0  -1  19 413.055 352.254   5
   0  -1  19-122.279 363.112   6
   0   1  19 88.9710 327.816   7
   0  -1  19-154.281 265.815   4
   0   1  19-73.8271 281.566   4
   0  -1  20 24.5904 295.101   7
   0   1  20 75.2211 288.488   7
   0   1  20 24.6134 276.899   5
   0   1  20 101.285 299.232   6
   0  -1  20 124.150 306.871   6
   0  -1  20 144.824 291.125   5
   0  -1  20 82.7878 208.509   4
   0   1  20 19.6929 244.548   4
   0   1  21 206.174 237.117   5
   0   1  21 56.3015 231.965   6
   0  -1  21-18.3419 216.779   5
   0  -1  21 146.943 225.947   6
   0   1  21 79.8851 183.128   4
   0  -2   0 37560.3 1822.28   8
   0   2   0 41052.4 1831.27  13
   0   2   0 39955.8 1840.11  16
   0  -2  -1 140906. 6593.10   8
   0   2  -1 152099. 6640.43  13
   0   2  -1 142228. 6649.65  16
   0   2   2 231994. 10676.8  24
   0   2  -2 218239. 10583.5  13
   0   2   2 229906. 10489.5  15
   0   2   3 584.016 544.102  24
   0   2   3 446.235 154.033  22
   0  -2   3 460.782 115.567  10
   0  -2  -3 151.825 497.274  11
   0   2   3 880.875 151.822   3
   0   2  -3 541.954 296.987  14
   0   2   3 449.095 78.3008  15
   0   2   4 527.977 178.558  22
   0   2   4 420.212 592.102  24
   0  -2  -4 23.7803 626.145  11
   0  -2   4 554.382 139.049  10
   0   2   4 502.121 93.8308   3
   0   2  -4 500.521 435.437  14
   0   2   4 481.461 92.9181  15
   0   2   5 1205.95 644.492  24
   0  -2  -5 583.419 602.335  11
   0   2   5 775.954 109.342   3
   0   2   5 838.787 107.973  15
   0   2  -5 1042.77 529.125  14
   0   2   6 7949.64 932.940  24
   0  -2  -6 7444.88 965.131  11
   0   2   6 7366.05 413.516   3
   0   2  -6 6558.36 859.255  14
   0   2   6 8086.30 424.952  15
   0   2  -6 9181.41 819.949  12
   0   2   7 51985.9 2899.11  24
   0  -2  -7 46492.8 2986.26  11
   0   2   7 50805.8 2383.17  15
   0   2  -7 47233.7 2818.46  12
   0   2   8 30678.9 1993.32  24
   0  -2   8 27329.1 2044.35   1
   0   2  -8 23606.4 1884.33  12
   0   2   8 28069.5 1370.50  15
   0   2   9 27585.6 2065.04  24
   0  -2  -9 29135.9 2220.57  11
   0  -2   9 28854.5 1423.33   9
   0  -2   9 27830.1 2090.05   1
   0   2   9 28396.3 1416.00  15
   0   2 -10 10657.6 1398.20  12
   0   2  10 12886.8 693.114  15
   0  -2  10 12157.2 689.556   9
   0  -2 -10 12075.4 1501.94  11
   0   2 -11 11786.5 1578.13  12
   0   2  11 14049.6 778.331  15
   0   2 -11 16192.3 1647.99  11
   0  -2  11 14179.4 780.378   9
   0  -2 -11 13318.3 1656.56  11
   0   2  12 31941.6 1596.30  15
   0   2 -12 25381.3 2585.36  12
   0   2 -12 32094.2 2570.40  11
   0  -2  12 31708.4 1591.64   9
   0  -2 -12 29205.3 2630.79  11
   0  -2  13 10894.2 646.954   9
   0   2 -13 11075.8 1840.76  12
   0  -2 -13 10055.0 1670.48  11
   0   2 -13 11149.2 1591.84  11
   0  -2 -14 7898.31 1667.55  11
   0   2 -14 7918.89 1585.39  11
   0   2 -15 20863.6 2275.33  11
   0  -2  15 18168.5 1276.66   7
   0   2  15 19744.2 1311.17   7
   0  -2  15 16297.7 1173.37   4
   0  -2  16 433.564 294.229   4
   0   2  16 153.983 310.846   4
   0   2  16 33.6498 324.755   7
   0  -2  16-32.8370 331.429   7
   0   2 -17 10587.5 1839.88  11
   0   2  17 11618.1 1005.36   7
   0  -2  17 12501.9 1013.56   7
   0   2 -18-525.276 1013.61  11
   0   2  18-270.147 386.361   5
   0   2  18 65.3864 348.230   7
   0  -2  18-31.6820 339.615   7
   0  -2  18 490.851 380.593   5
   0  -2  18-96.1973 244.396   4
   0   2  18 197.216 302.009   4
   0  -2  19 646.463 363.041   6
   0   2  19 936.424 343.899   7
   0  -2  19 738.253 339.020   5
   0   2  19 941.013 394.833   5
   0  -2  19 536.857 333.921   7
   0   2  19 818.101 384.806   6
   0   2  19 700.147 329.392   4
   0  -2  20-69.8153 279.318   5
   0   2  20 24.1857 268.984   7
   0  -2  20 165.355 284.950   6
   0  -2  20 46.5325 260.280   7
   0   2  20 294.753 317.730   6
   0   2  20 239.690 303.238   5
   0   2  20 265.002 251.984   4
   0   2  21 550.875 239.315   6
   0  -2  21 119.248 203.132   5
   0  -2  21 561.811 236.570   6
   0   2  21 35.5730 220.530   5
   0   2  21 748.792 214.918   4
   0  -3   0 28.6421 61.1676   8
   0   3   0 97.8327 108.976  16
   0   3   0 25.9884 89.4199  13
   0  -3   1 316473. 14247.4   8
   0  -3  -1 299332. 14231.2   8
   0   3  -1 301531. 14280.4  13
   0   3  -1 302924. 14301.0  16
   0   3   1 325276. 14244.7  16
   0  -3  -2 50708.9 2396.63   8
   0   3  -2 55339.0 2532.55  13
   0  -3   3 41791.1 2055.11  10
   0   3  -3 49262.8 2224.08  14
   0   3   4 108492. 6019.02  24
   0   3   4 116347. 5752.24  22
   0  -3   4 118622. 5746.59  10
   0   3   4 110554. 5724.72  15
   0   3  -4 110095. 5911.19  14
   0   3   5 1892.53 732.044  24
   0   3   5 1692.44 224.352  22
   0  -3  -5 1653.92 744.397  11
   0  -3   5 1508.84 171.638  10
   0   3   5 1410.02 138.817   3
   0   3   5 1705.98 151.264  15
   0   3  -5 1227.38 511.557  14
   0   3   6 148593. 6850.31  24
   0  -3  -6 145184. 6999.56  11
   0   3   6 134341. 6381.99   3
   0   3   6 141713. 6395.49  15
   0   3  -6 123884. 6783.97  14
   0   3   7 3659.15 806.391  24
   0  -3  -7 3371.99 844.337  11
   0   3   7 2908.90 217.728   3
   0   3   7 3370.31 236.483  15
   0   3  -7 3009.28 736.774  14
   0   3  -7 3505.53 668.564  12
   0   3   8 1499.78 813.937  24
   0  -3  -8 276.931 759.390  11
   0   3   8 804.899 118.281   3
   0   3  -8 506.946 609.749  14
   0   3   8 621.180 118.818  15
   0   3   9 2800.94 233.641  15
   0   3  -9 3127.88 782.064  12
   0  -3   9 2508.66 227.364   9
   0  -3  -9 2001.49 922.766  11
   0   3 -10 15123.9 1628.31  12
   0   3  10 16604.5 892.206  15
   0  -3 -10 15147.1 1705.37  11
   0  -3  10 17035.0 898.433   9
   0   3 -11 82.7226 841.232  12
   0  -3 -11 85.3081 885.603  11
   0  -3  11 715.526 148.023   9
   0   3  12 740.089 157.924  15
   0  -3 -12 671.454 918.752  11
   0   3 -12 574.920 780.568  11
   0  -3  12 632.036 143.974   9
   0   3 -12 486.942 976.143  12
   0   3 -13 12935.7 1902.96  12
   0   3 -13 14193.9 1778.67  11
   0  -3  13 13489.7 775.205   9
   0   3 -14 13860.3 1753.66  11
   0   3 -14 12603.7 1976.90  12
   0  -3  14 9411.83 777.623   4
   0   3 -15 11522.5 1763.17  11
   0  -3  15 7620.59 692.470   4
   0   3 -16 841.827 1026.16  11
   0   3  16 938.293 374.984   4
   0  -3  16 591.128 371.014   7
   0   3  16 703.029 384.563   7
   0   3 -17 934.127 1136.00  11
   0  -3  17 941.908 377.660   7
   0   3  17 606.850 369.816   5
   0  -3  17 924.956 416.976   5
   0   3  17 879.915 403.801   7
   0   3 -18 1142.53 1072.45  11
   0   3  18 1666.88 417.308   4
   0   3  18 1710.44 455.190   6
   0   3  18 1111.46 447.766   5
   0  -3  18 1404.08 449.000   6
   0  -3  18 1341.76 409.280   5
   0  -3  18 1449.27 409.681   7
   0   3  18 1784.70 440.161   7
   0   3 -19 247.425 826.247  11
   0   3  19 24.9752 304.214   4
   0  -3  19-164.668 310.505   6
   0  -3  19-107.950 305.333   7
   0   3  19 140.298 317.462   5
   0  -3  19 213.080 314.744   5
   0   3  19 57.8436 321.591   6
   0   3  19 199.009 351.347   7
   0  -3  20 5303.19 551.988   6
   0   3  20 5384.59 558.326   5
   0  -3  20 3711.42 499.163   5
   0   3  21-14.1248 178.680   4
   0  -3  21 119.466 182.797   6
   0   4   0 7398.83 453.216  16
   0   4   0 7379.56 425.258  13
   0  -4   0 7742.13 397.227   8
   0  -4   1 28190.4 1292.61   8
   0   4   1 27732.3 1308.68  16
   0   4  -1 24395.6 1366.71  16
   0   4  -1 25418.6 1341.91  13
   0   4   1 28032.9 1289.99  13
   0  -4  -1 25983.2 1276.65   8
   0  -4   2 5100.03 300.819   8
   0   4   2 5046.60 286.001  16
   0   4  -2 4635.06 433.331  13
   0  -4  -2 4531.54 273.158   8
   0  -4   3 7933.70 402.013   4
   0   4  -3 7180.03 637.298  13
   0   4   4 17834.2 908.551  22
   0  -4   4 16733.0 886.246  10
   0   4  -4 17987.1 1098.81  14
   0   4   5 363.689 179.628  22
   0  -4   5 208.398 135.598  10
   0   4   5 248.703 118.951   3
   0   4  -5 118.049 410.828  14
   0   4   6 5788.25 407.650  22
   0  -4   6 6189.56 392.537  10
   0   4  -6 6066.57 756.744  14
   0   4   6 5953.60 354.397   3
   0   4   7 217872. 10094.2   3
   0   4  -7 196292. 10619.3  14
   0   4  -8 42891.0 3105.07  14
   0   4   8 54800.9 2558.32  15
   0   4   9 1034.39 159.977  15
   0   4  -9 1220.87 630.480  12
   0  -4  10 4169.64 322.679   9
   0   4 -10 5004.69 954.901  12
   0   4 -11 3141.83 1028.53  12
   0  -4  11 2541.30 251.102   9
   0   4 -12 28139.2 2510.05  12
   0  -4  12 26144.6 1370.32   9
   0   4 -13 14229.0 1790.64  11
   0  -4  13 12771.0 747.874   9
   0   4 -13 9949.73 1766.20  12
   0   4  14 798.155 363.789   7
   0  -4  14 505.669 303.522   7
   0   4 -14 509.900 904.219  11
   0   4 -14 123.552 1095.33  12
   0   4 -15 3743.39 1241.06  11
   0   4 -15 2875.73 1435.91  12
   0   4  16 68.0284 338.389   7
   0  -4  16 162.396 330.175   7
   0   4 -16 343.747 1015.53  11
   0   4  16 315.024 335.657   4
   0   4  17 5408.72 649.966   7
   0  -4  17 4527.15 614.283   7
   0   4  17 5339.96 677.925   5
   0  -4  17 4607.28 612.648   5
   0   4 -17 6263.19 1540.22  11
   0  -4  18 4466.59 589.488   6
   0  -4  18 3452.02 551.692   5
   0   4  18 5840.45 669.602   6
   0   4  18 4508.49 593.290   5
   0  -4  18 4693.43 580.654   7
   0   4  18 4740.43 615.754   7
   0   4  18 5461.15 614.347   4
   0   4 -18 4510.08 1308.07  11
   0   4  19 5461.04 590.661   6
   0   4  19 4257.06 551.964   5
   0  -4  19 4368.44 525.202   6
   0   4  19 6370.52 608.018   4
   0   4  19 6765.09 631.348   7
   0  -4  19 2588.40 472.636   5
   0  -4  19 4600.98 542.242   7
   0   4 -19 5957.36 1173.20  11
   0   4  20 917.449 306.664   4
   0  -4  20 784.557 278.577   6
   0  -4  20-19.0721 221.478   5
   0   4  21 920.880 214.072   4
   0  -5   0-27.5817 80.3086   8
   0   5   0 12.4967 145.151  13
   0   5   0 8.07793 173.458  16
   0  -5   1 43240.0 2038.32   8
   0   5  -1 40561.9 2140.54  16
   0   5   1 44384.2 2083.70  16
   0   5   1 44056.0 2053.70  13
   0   5  -1 41789.0 2112.34  13
   0  -5  -1 42683.9 2030.09   8
   0  -5   2 22773.0 1053.56   7
   0  -5   2 23705.3 1056.84   5
   0   5   2 21162.3 1042.92   7
   0  -5   2 24686.8 1090.94   8
   0   5   2 25107.7 1105.20  16
   0   5  -2 22268.1 1227.34  13
   0   5   2 24603.4 1077.88  13
   0  -5  -2 22632.5 1066.73   8
   0  -5   3 387.305 126.896   8
   0   5  -3 448.013 369.212  13
   0   5   3 341.998 101.011  16
   0  -5   4 35528.5 1763.41  10
   0   5   4 36163.4 1730.88  16
   0   5  -4 38441.5 2013.05  14
   0   5   5 5128.36 385.269  22
   0  -5   5 5135.01 362.670  10
   0   5  -5 5003.33 621.167  14
   0  -5   6 22264.2 1138.58  10
   0   5   6 22071.0 1103.68   3
   0   5  -6 20476.8 1506.44  14
   0   5   7 7788.56 454.570   3
   0   5  -7 7751.72 937.609  14
   0   5  -8 22788.7 1694.08  12
   0   5  -9 24544.9 1834.87  12
   0   5  -9 19997.2 1863.88  14
   0   5 -10 578.200 648.797  12
   0   5 -11 4174.80 1000.31  12
   0  -5  11 4625.40 355.317   9
   0  -5  12 4741.54 373.388   9
   0   5 -12 4262.63 1294.71  12
   0   5 -13 3814.34 1349.73  12
   0  -5  13 3571.73 322.716   9
   0   5 -13 2703.37 1035.26  11
   0  -5  13 4034.51 514.117   7
   0   5  13 3604.03 502.631   7
   0   5 -14 34216.9 2735.84  11
   0  -5  14 26693.3 1695.10   7
   0   5  14 28166.8 1739.08   7
   0   5 -14 27236.6 2753.47  12
   0   5  15 3975.93 560.961   4
   0  -5  15 4020.14 561.051   7
   0   5  15 4012.91 576.486   7
   0   5 -16 329.656 1019.46  11
   0   5  16 1280.85 393.659   4
   0  -5  16 1197.44 406.004   7
   0   5  16 1283.46 410.463   7
   0   5 -17 4726.58 1357.27  11
   0   5  17 6121.90 665.956   7
   0  -5  17 3772.60 564.630   5
   0   5  17 7142.50 699.104   4
   0   5  17 6083.99 687.172   6
   0  -5  17 6083.85 654.578   7
   0  -5  17 4567.44 602.651   6
   0   5  17 6070.94 686.301   5
   0   5 -18-95.0987 938.906  11
   0   5  18 163.082 326.465   4
   0   5  18 349.412 318.310   7
   0  -5  18 210.465 296.280   5
   0  -5  18 216.303 293.816   6
   0   5  18 174.889 326.308   6
   0   5  18 510.358 340.528   5
   0  -5  18 621.620 327.883   7
   0   5 -19 74.5461 769.031  11
   0   5  19 1536.29 379.468   4
   0  -5  19 237.000 258.543   5
   0  -5  19 1303.15 318.631   6
   0   5  20 238.393 241.308   4
   0  -5  20 30.3430 187.554   6
   0   6   0 70172.5 3429.04  16
   0   6   0 71262.4 3392.53  13
   0  -6   0 70965.9 3322.01   8
   0   6   1 43526.4 2071.07  16
   0   6  -1 37465.2 2114.47  16
   0   6   1 42037.7 2021.36  13
   0   6  -1 40151.4 2089.68  13
   0  -6  -1 41487.6 1986.73   8
   0  -6   1 43041.8 1991.04   8
   0  -6  -2 204.917 96.1713   8
   0  -6   2 67.8790 98.8677   8
   0   6   2 53.5218 145.285  16
   0   6   2 27.4905 100.441  13
   0   6   3 69586.2 3511.85   7
   0  -6   3 81149.4 3558.94   8
   0   6   3 71588.5 3515.96   5
   0  -6   3 76903.3 3529.46   7
   0   6   3 79734.3 3567.98  16
   0   6   3 84384.5 3546.07  13
   0  -6  -3 72098.2 3527.55   8
   0   6   4 15505.6 812.135   7
   0  -6   4 15389.1 825.363   7
   0  -6   4 15062.3 820.510   8
   0  -6   4 16288.3 843.088  10
   0   6  -4 16825.0 1104.60  14
   0   6   4 15567.6 814.097  16
   0  -6   5 628.082 172.954  10
   0   6   5 713.625 130.936  16
   0   6  -5 832.392 432.308  14
   0  -6   6 24858.3 1329.75  10
   0   6   6 28442.7 1327.92   3
   0   6  -6 22645.1 1685.96  14
   0   6   6 25356.6 1284.81  16
   0   6   7 20906.1 1105.06   3
   0   6   7 22487.0 1100.35  16
   0   6   8 906.533 131.786  16
   0   6  -8 903.006 661.235  14
   0   6   9 10565.8 585.028  16
   0   6  -9 9424.85 1138.82  12
   0   6  -9 7997.35 1209.84  14
   0   6 -10 7398.34 1235.78  14
   0   6 -10 9224.78 1197.71  12
   0  -6  11 639.407 160.687   9
   0   6 -11 403.242 796.489  12
   0  -6  11 438.632 268.067   7
   0   6  11 554.854 274.178   7
   0  -6  11 416.292 140.590   8
   0   6  12 1340.74 335.613   7
   0  -6  12 1423.54 331.029   7
   0  -6  12 1222.59 191.237   8
   0  -6  12 1240.77 205.173   9
   0   6 -12 1074.28 898.891  12
   0   6  13 3776.84 513.804   7
   0  -6  13 3277.15 295.573   8
   0  -6  13 4012.20 507.389   7
   0  -6  13 4095.40 341.408   9
   0   6 -13 3117.63 1234.88  12
   0   6 -14 709.903 923.548  11
   0   6 -14-120.490 1077.80  12
   0   6  15 4759.14 601.938   7
   0  -6  15 3666.69 533.087   7
   0  -6  15 3331.45 528.146   5
   0   6  15 3405.37 564.170   5
   0   6  15 4800.42 598.261   4
   0   6 -15 5181.94 1465.37  12
   0   6 -15 4437.46 1317.90  11
   0  -6  16 1971.29 428.116   5
   0  -6  16 2672.39 490.660   6
   0   6  16 2116.09 459.272   7
   0  -6  16 2493.52 458.529   7
   0   6  16 2056.54 450.496   5
   0   6 -16 3189.84 1422.99  12
   0   6 -16 2183.59 1090.95  11
   0  -6  17-135.473 294.153   5
   0  -6  17-278.885 281.468   6
   0  -6  17 139.353 306.286   7
   0   6 -17-496.628 1044.33  11
   0   6  17-116.262 319.411   4
   0  -6  18 228.574 252.001   5
   0  -6  18 443.564 275.208   6
   0   6 -18 1318.84 936.732  11
   0   6  18 779.777 333.878   4
   0   6  19 5375.14 510.605   4
   0   6 -19 4864.97 1015.94  11
   0   6  20 1503.26 291.786   4
   0  -7   0 10.7134 89.7523   8
   0   7   0 14.4767 234.245  16
   0   7   1 45856.4 2308.00  16
   0   7  -1 43383.2 2342.27  13
   0  -7  -1 46677.0 2197.26   8
   0  -7   1 45976.3 2193.97   8
   0   7   2 6647.13 473.824  16
   0   7  -2 6811.53 610.645  13
   0  -7   2 6177.30 390.886   8
   0  -7  -2 6610.36 390.230   8
   0   7   3 18693.3 958.714  16
   0  -7  -3 17027.3 883.010   8
   0   7   4 3963.65 281.611  13
   0   7  -4 4046.83 552.308  14
   0   7   4 3585.29 314.725  16
   0  -7   5 13846.1 769.289   8
   0   7   5 13859.9 777.971  16
   0   7   5 14358.0 748.940  13
   0   7   6 76514.0 3989.79  16
   0  -7   6 77252.3 3992.00   8
   0  -7   7 17848.9 956.286   8
   0   7   7 17360.1 940.006  16
   0   7  -7 16394.6 1460.31  14
   0  -7   7 18091.6 979.776  10
   0  -7   8 3962.03 333.785   8
   0   7   8 4669.77 331.747  16
   0   7  -9 241.566 634.962  12
   0   7  -9 290.057 772.385  14
   0  -7   9 41.5504 126.550   8
   0   7 -10 483.693 753.463  14
   0   7 -10 204.930 699.442  12
   0  -7  10 520.329 146.188   8
   0   7 -11 9712.80 1377.14  12
   0  -7  11 9776.25 609.451   8
   0  -7  12 3341.99 315.919   9
   0  -7  12 3262.66 286.121   8
   0   7 -13-112.847 1097.77  12
   0  -7  13 746.181 145.195   8
   0   7 -14 5148.76 1456.33  12
   0   7  14 6226.54 672.813   4
   0   7 -15 1673.28 1081.49  11
   0   7  15-61.7207 295.422   4
   0   7 -16 4799.57 1462.18  12
   0   7 -16 7855.06 1467.05  11
   0   7  16 7373.69 725.034   4
   0   7 -17 6482.34 1377.76  11
   0   7  17 7632.85 711.593   4
   0   7 -18 793.489 882.580  11
   0   7  18 453.621 310.940   4
   0   7  19 310.638 255.825   4
   0   8   0 35375.8 1780.55  13
   0   8   0 30277.6 1781.53  16
   0  -8   1 198.382 102.353   8
   0   8   1 233.338 195.548  13
   0   8  -1 236.080 261.203  13
   0   8   1 387.907 254.370  16
   0  -8   2 162.591 96.5247   8
   0   8  -2 315.389 327.289  13
   0   8   2 312.666 162.491  13
   0   8   2 326.659 215.132  16
   0   8   3 4479.38 404.680  16
   0   8   3 4576.41 359.146  13
   0   8  -3 4402.15 619.078  13
   0  -8   3 4409.77 315.127   8
   0  -8   4 9597.44 552.782   8
   0   8   4 9402.18 625.981  16
   0   8   4 9135.48 567.179  13
   0  -8   5 6210.59 413.764   8
   0  -8   5 6366.61 452.540  10
   0   8   5 5722.33 456.385  16
   0   8   5 6544.63 420.049  13
   0   8  -5 6434.28 754.580  14
   0  -8   6 4675.28 347.765   8
   0  -8   6 4390.60 382.365  10
   0   8   6 4226.40 373.487  16
   0   8   6 4328.98 333.704  13
   0   8  -6 4502.12 754.712  14
   0  -8   7 2581.06 249.796   8
   0   8  -7 2118.43 689.118  14
   0   8   7 2646.49 237.142  13
   0  -8   7 2483.90 282.780  10
   0  -8   8 35019.5 1685.97   8
   0   8   8 32740.5 1705.42  16
   0  -8   8 32319.5 1701.47  10
   0  -8   9 6667.30 460.693   8
   0   8  -9 5946.81 1117.35  14
   0   8  -9 7761.27 1070.71  12
   0  -8  10 1550.29 210.462   8
   0   8 -10 772.784 805.055  14
   0   8 -10 1360.17 725.584  12
   0  -8  11 11181.0 665.932   8
   0   8 -11 9029.44 1385.63  12
   0  -8  12 7407.18 483.940   8
   0   8  12 8207.22 731.042   4
   0  -8  12 7083.25 503.261   9
   0  -8  13 2395.01 233.448   8
   0   8 -13 1796.54 1193.22  12
   0   8  13 2295.95 425.623   4
   0   8 -14 2179.26 1070.09  11
   0   8 -14 1867.65 1134.00  12
   0   8  14 3230.50 509.313   4
   0   8 -15 13638.6 1982.02  12
   0   8 -15 19239.6 1988.58  11
   0   8 -16 1900.37 985.850  11
   0   8 -16 3267.20 1269.45  12
   0   8  16 1680.57 411.250   4
   0   8  17 5551.56 573.328   4
   0   8 -17 5979.94 1242.45  11
   0   8 -18 3905.34 1012.50  11
   0   8  18 4576.77 493.037   4
   0   9   0-64.0724 245.729  13
   0  -9   0 81.1195 109.412   8
   0   9   1 105.227 228.891  13
   0   9  -1-25.5370 293.882  13
   0   9   1 268.879 292.051  16
   0  -9  -1 179.885 113.082   8
   0  -9   1 143.723 109.170   8
   0   9   2 14487.1 938.581  13
   0  -9  -2 15926.9 849.015   8
   0  -9   2 16456.4 845.834   8
   0   9   3 7160.22 533.237  13
   0  -9   3 7472.97 457.072   8
   0  -9   4 78.1513 151.743  10
   0   9   4 76.1073 157.505  13
   0   9  -4-69.9676 384.387  14
   0  -9   4-25.4998 100.967   8
   0  -9   5 75629.2 3867.77  10
   0  -9   5 83161.7 3831.94   8
   0   9  -5 74563.0 4281.38  14
   0   9   5 83108.0 3879.52  13
   0  -9   6 14015.1 815.416   8
   0  -9   6 14105.7 871.962  10
   0   9   6 13396.0 897.531  16
   0   9   6 13369.3 828.412  13
   0   9  -6 12546.6 1284.32  14
   0  -9   7 7936.56 495.705   8
   0   9   7 8189.72 581.718  16
   0   9   7 7115.24 494.097  13
   0   9  -7 6977.21 1010.35  14
   0  -9   7 6712.29 525.800  10
   0  -9   8 6316.37 431.637   8
   0   9   8 6415.23 514.497  16
   0  -9   8 5915.44 465.517  10
   0  -9   9 6723.85 458.096   8
   0   9   9 6401.12 600.399   4
   0   9  -9 7509.95 1125.66  12
   0   9  -9 5870.91 1210.39  14
   0   9  10 10746.1 803.332   4
   0  -9  10 9379.41 596.192   8
   0   9 -10 7381.88 1314.65  14
   0   9 -10 10606.4 1345.01  12
   0   9  11 7044.23 669.205   4
   0   9 -11 5728.37 1204.25  12
   0  -9  11 6936.18 469.051   8
   0   9 -12 95.4961 869.605  12
   0   9  12 394.646 267.935   4
   0  -9  12 226.239 110.604   8
   0   9  13 1426.46 387.129   4
   0   9 -13 1639.67 1097.11  12
   0   9 -14 1649.91 1186.87  12
   0   9 -14 94.9279 849.537  11
   0   9  15 138.807 308.774   4
   0   9 -15 864.963 1091.01  12
   0   9 -15-87.1267 891.650  11
   0   9  16 5013.65 561.666   4
   0   9 -16 4751.38 1333.03  12
   0   9 -16 5086.58 1176.41  11
   0  -9  17-56.8450 774.360  24
   0   9 -17 3425.07 960.170  11
   0  10   0 84688.3 4788.97  13
   0 -10   0 100296. 4556.41   8
   0 -10   1 614.892 149.611   8
   0 -10  -1 703.247 157.892   8
   0  10   1 362.825 257.478  13
   0  10  -1 476.775 374.658  13
   0  10   2 8403.48 739.395  16
   0  10  -2 7563.54 872.432  13
   0  10   2 8764.33 712.241  13
   0 -10  -2 9491.96 577.296   8
   0 -10   2 10304.6 586.766   8
   0  10   3 134.721 199.710  13
   0  10   3 300.855 260.367  16
   0  10  -3-144.820 373.092  14
   0 -10   3 47.7838 124.200   8
   0  10   4 2179.23 384.404  16
   0  10   4 1735.35 293.278  13
   0  10  -4 2625.11 557.001  14
   0 -10   4 2973.09 306.941  10
   0 -10   4 2277.09 241.036   8
   0 -10   5-26.8407 172.816  10
   0 -10   5 69.4221 118.409   8
   0  10  -5 188.628 444.195  14
   0  10   5 16.8327 179.295  13
   0  10   5-109.639 232.063  16
   0 -10   6 9726.21 617.141   8
   0 -10   6 9596.60 673.282  10
   0  10   6 9569.51 748.196  16
   0  10  -6 7669.40 1058.16  14
   0  10   6 9344.28 676.486  13
   0  10  -7 2642.60 782.087  14
   0  10   7 2029.89 347.897  16
   0 -10   7 2484.06 253.288   8
   0 -10   7 3044.42 322.809  10
   0  10   8 5821.14 553.174  16
   0  10  -8 4926.55 1116.53  14
   0 -10   8 6010.74 475.485  10
   0 -10   8 6065.98 426.961   8
   0  10  -9 9049.22 1294.95  12
   0  10  -9 7041.36 1274.75  14
   0 -10   9 9324.54 577.684   8
   0  10 -10 6968.71 1159.32  12
   0 -10  10 7855.17 498.560   8
   0  10 -11 6549.90 1183.23  12
   0 -10  11 6650.37 452.621   8
   0 -10  12 1824.60 208.478   8
   0  10 -12 2527.39 1032.00  12
   0 -10  12 1706.83 238.357   9
   0 -10  13 8.68046 91.2672   8
   0  10 -14 306.995 964.032  12
   0  10 -14 352.517 889.394  11
   0  10 -15 157.075 775.371  11
   0  10 -15 293.006 949.722  12
   0  10 -16 174.506 905.253  12
   0  10 -16 143.171 762.521  11
   0 -10  17-273.165 668.105  24
   0  10 -17 1036.48 682.023  11
   0 -11   0 44.4914 130.751   8
   0  11   0-175.574 371.619  13
   0  11   1 27939.7 1844.83  13
   0  11  -1 25412.0 1905.95  13
   0 -11  -1 32527.1 1597.27   8
   0 -11   1 31940.9 1595.96   8
   0  11   2 17359.9 1290.01  13
   0 -11   2 21742.4 1118.27   8
   0 -11   3-11.2153 134.590   8
   0  11   3 258.820 292.823  13
   0  11  -3-41.5450 407.056  14
   0 -11   4 5114.00 439.194  10
   0 -11   4 5086.12 399.667   8
   0  11   4 5307.28 528.792  13
   0  11  -4 5291.41 800.668  14
   0  11   4 4620.05 565.086  16
   0 -11   5 3420.20 306.691   8
   0 -11   5 3544.23 367.070  10
   0  11  -5 2957.11 705.239  14
   0  11   5 2973.18 416.066  13
   0  11   5 2696.45 450.775  16
   0 -11   6 9909.57 716.354  10
   0 -11   6 10928.4 670.480   8
   0  11   6 10163.2 841.254  16
   0  11  -6 9405.89 1200.78  14
   0  11   6 9477.08 767.439  13
   0  11   7 51396.2 2844.38  16
   0  11  -7 48069.7 3411.55  14
   0 -11   7 54841.5 2642.44   8
   0 -11   7 54366.7 2693.59  10
   0 -11   8 123.596 127.198   8
   0  11  -8 330.642 739.347  14
   0 -11   8 43.3743 166.398  10
   0  11  -9 12962.9 1737.62  14
   0  11  -9 16160.6 1684.18  12
   0 -11   9 17333.5 943.908   8
   0  11 -10 1318.52 976.570  14
   0  11 -10 2206.14 862.137  12
   0 -11  10 2445.24 253.373   8
   0  11 -11-174.189 771.920  12
   0 -11  12 8297.74 516.312   8
   0 -11  12 8151.96 541.562   9
   0  11 -13 2342.74 1115.81  12
   0  11 -14 651.418 953.002  12
   0  11 -14 866.247 801.069  11
   0  11 -15 68.6316 697.636  11
   0  11 -15 860.455 939.853  12
   0  11 -16 361.881 678.651  11
   0  11 -16 291.872 825.676  12
   0  12   0 16264.0 1480.83  13
   0 -12   0 23209.2 1189.74   8
   0  12   1 25252.4 1887.65  13
   0 -12   1 32500.1 1607.21   8
   0  12  -2 3720.84 661.975  14
   0  12   2 3455.28 591.349  13
   0 -12   2 4414.86 374.999   8
   0 -12   3 1085.68 208.071   8
   0  12  -3 953.422 535.289  14
   0  12   3 891.991 406.080  13
   0 -12   3 1041.11 240.679  10
   0 -12   4 354.146 157.797   8
   0  12   4 262.961 332.029  13
   0  12  -4 372.210 501.095  14
   0 -12   4 322.931 208.743  10
   0 -12   5 213.114 150.713   8
   0  12  -5-62.6946 600.223  14
   0  12   5 209.183 283.931  13
   0 -12   5 209.940 207.243  10
   0 -12   6 62.0269 129.592   8
   0  12  -6-69.5267 610.456  14
   0 -12   6 47.4487 185.936  10
   0 -12   7 40575.4 2147.10  10
   0 -12   7 44625.0 2119.11   8
   0  12  -8 12691.8 1457.70  12
   0  12  -8 10192.7 1435.01  14
   0 -12   8 11617.7 712.236   8
   0  12  -9 1566.17 977.733  14
   0  12  -9 1872.16 795.896  12
   0 -12   9 1580.79 218.139   8
   0  12 -10 729.625 866.744  14
   0  12 -11 2657.80 956.712  12
   0 -12  11 3293.88 286.962   8
   0 -12  12 81.3849 100.032   8
   0  12 -12 180.611 891.492  12
   0 -12  12 90.4432 119.431   9
   0  12 -13 355.301 896.434  12
   0  12 -14 81.7982 770.504  12
   0  12 -14-201.748 678.587  11
   0  12 -15 3063.57 859.681  11
   0  12 -15 3929.98 1013.00  12
   0  12 -16 112.749 652.154  12
   0  13   0-257.344 400.856  14
   0  13  -1 31065.7 2068.43  14
   0 -13   1 33358.1 1658.94   8
   0  13   2 24363.7 1850.24  13
   0  13  -2 27459.4 1991.44  14
   0 -13   2 27816.5 1560.05  10
   0  13  -3 6177.26 912.878  14
   0  13   3 5452.91 740.367  13
   0 -13   3 6558.41 531.500  10
   0 -13   3 7480.25 519.583   8
   0 -13   4 151.045 154.602   8
   0  13  -4 426.155 596.524  14
   0  13   4-78.9780 365.874  13
   0 -13   4 163.734 204.366  10
   0  13   5 26.0276 264.577   3
   0 -13   5 201.147 155.256   8
   0  13  -5 272.328 614.485  14
   0 -13   5 99.4652 193.947  10
   0 -13   6 170.890 142.787   8
   0  13  -6-221.680 666.922  14
   0 -13   6 62.8708 172.783  10
   0  13  -7 1071.92 805.619  14
   0 -13   7 1743.16 235.957   8
   0 -13   7 1756.78 270.413  10
   0  13  -8 287.255 665.335  12
   0  13  -8 88.0006 842.453  14
   0 -13   9 241.954 139.330   8
   0  13  -9-354.017 840.531  14
   0 -13  10 1083.69 182.390   8
   0  13 -10 531.530 778.576  12
   0 -13  11 885.184 164.515   8
   0  13 -11 939.521 807.792  12
   0 -13  12 2998.41 251.448   8
   0  13 -12 2804.51 1061.71  12
   0  13 -13-229.965 789.953  12
   0  13 -14 987.129 637.281  11
   0  13 -14 1899.97 832.766  12
   0  13 -15 1696.65 676.257  12
   0  14   0-46.4142 418.902  14
   0  14   1 3458.01 652.394  14
   0  14  -1 3332.25 688.506  14
   0 -14   2 212.345 157.737   8
   0  14  -2 496.435 506.738  14
   0  14   2 248.939 367.846  14
   0 -14   2 192.223 184.574  10
   0 -14   3 440.287 178.897   8
   0  14  -3 478.016 519.960  14
   0 -14   3 309.967 197.555  10
   0  14   4 464.118 372.996   3
   0 -14   4 139.960 147.335   8
   0  14  -4 65.0284 531.966  14
   0 -14   4 116.653 192.914  10
   0 -14   5-13.5974 144.834   8
   0  14  -5 429.582 706.795  14
   0 -14   5 47.4989 172.916  10
   0  14  -6 848.554 733.728  14
   0 -14   6 906.252 221.139  10
   0 -14   7 383.398 155.247   8
   0  14  -7 165.448 779.406  14
   0 -14   8-34.7075 129.408   8
   0  14  -8-201.140 651.924  12
   0 -14   9 753.859 161.253   8
   0  14  -9 79.2744 783.274  14
   0  14  -9 608.647 678.295  12
   0  14 -10 3890.39 967.785  12
   0 -14  10 5439.13 382.571   8
   0 -14  11 90.5735 105.658   8
   0  14 -11-146.779 756.247  12
   0  14 -12 210.290 751.464  12
   0  14 -13 152.656 513.618  11
   0  14 -13 499.377 669.259  12
   0  14 -14 528.759 570.895  12
   0  15   0-50.4326 467.196  14
   0 -15   0 31.1869 178.415  10
   0  15   1 184.749 405.849  14
   0  15  -1 385.853 523.705  14
   0 -15   1 390.760 202.795  10
   0  15   2 2848.89 615.432  14
   0  15  -2 3256.05 747.660  14
   0 -15   2 3567.39 375.223  10
   0  15   3 97.2974 358.501   3
   0  15  -3-316.946 592.182  14
   0 -15   3 80.1707 172.979  10
   0  15   4 227.166 196.675   3
   0 -15   5 4850.71 399.664   8
   0 -15   6 24.0430 137.546   8
   0  15  -6-61.8859 624.457  12
   0  15  -6 151.508 742.233  14
   0 -15   6 13.1083 151.638  10
   0 -15   7 123.408 137.365   8
   0  15  -7-377.896 751.663  14
   0  15  -7-365.430 605.726  12
   0  15  -8 3111.65 969.526  14
   0  15  -8 2699.52 772.352  12
   0 -15   8 3641.28 306.585   8
   0 -15   9 9.04913 108.042   8
   0  15  -9 245.392 619.028  12
   0  15 -10-191.366 741.970  12
   0 -15  10-301.377 1056.27   1
   0  15 -11 245.056 613.852  12
   0  15 -12 327.593 581.751  12
   0  16   0 6202.48 928.972  14
   0 -16   0 10083.1 642.782  10
   0  16   1 332.469 493.811  14
   0  16  -1 432.131 538.177  14
   0 -16   1 650.594 211.716  10
   0 -16  -1 901.912 227.778  10
   0 -16   2 4192.47 412.606  10
   0 -16  -2 4404.68 410.371  10
   0 -16   3 6645.79 523.397  10
   0  16  -3 5418.13 1003.13  14
   0 -16   4 25.3872 155.369  10
   0  16  -4 64.7573 614.959  14
   0  16   4-27.2661 163.596   3
   0  16  -5 66.9626 641.083  14
   0  16  -5 106.593 534.020  12
   0 -16   5 235.357 162.734  10
   0  16  -6 2458.32 681.952  12
   0  16  -6 3112.12 861.636  14
   0  16  -7 209.768 521.557  12
   0  16  -7-188.072 680.473  14
   0  16  -8-107.166 585.211  12
   0  16  -9-217.098 578.187  12
   0  16 -10 362.589 612.313  12
   0  16 -11-91.1363 494.630  12
   0 -17   0 98.5637 154.494  10
   0  17   0 131.562 320.531   3
   0 -17   1 2669.16 305.180  10
   0 -17  -1 2845.74 305.779  10
   0 -17  -2 914.806 204.601  10
   0 -17   2 731.243 188.216  10
   0  17   2 772.953 211.906   3
   0 -17  -3 1648.12 231.755  10
   0 -17   3 1624.42 225.956  10
   0  17  -3 1364.95 685.303  14
   0  17   3 1697.20 235.025   3
   0  17  -4-42.8437 447.487  12
   0  17  -4-219.073 575.834  14
   0 -17  -4 107.577 142.130  10
   0 -17   4-19.8477 130.017  10
   0  17  -5 588.165 607.399  14
   0  17  -5 516.599 455.914  12
   0 -17  -5 1384.67 202.544  10
   0  17  -6-260.403 488.226  12
   0 -17  -6 83.5817 129.187  10
   0 -17  -7 1692.62 200.193  10
   0  17  -7 663.811 511.415  12
   0  17  -8 89.2326 469.107  12
   0 -17  -8 69.7702 95.9953  10
   0  18   0 378.539 153.775   3
   0 -18   0 210.865 129.556  10
   0  18   1 55.8724 130.556   3
   0  18  -1 285.350 184.474   3
   0 -18   1 59.6478 124.245  10
   0 -18  -1 63.2393 129.445  10
   0  18   2 238.358 120.696   3
   0  18  -2 563.282 240.341   3
   0 -18   2 211.485 126.499  10
   0 -18  -2 181.658 131.919  10
   0  18  -3 6036.42 508.046   3
   0 -18  -3 2808.94 272.433  10
   0 -18  -4 2447.66 234.175  10
   0 -18  -5 2639.34 232.228  10
   0 -18  -6 69.0985 89.6959  10
   0 -19  -1 4602.81 291.235  10
   1   0   0-99.9276 316.572  23
   1   0   0 49.5500 177.175  22
   1   0   0 383.221 517.787  24
  -1   0   0 63.7037 214.777  11
  -1   0   0-4.13137 37.8930   9
   1   0   0 42.8973 67.1805   3
   1   0   0 65.8665 353.476   1
   1   0   0 199.210 167.302   4
   1   0   1 209667. 9806.58   3
   1   0  -1 215852. 9789.73   3
   1   0  -1 210434. 9915.41   1
   1   0   1 226710. 10080.0   1
   1   0   1 207583. 9867.84  22
   1   0   1 223225. 9960.59  23
   1   0   1 233568. 10043.1  24
   1   0  -1 206914. 9973.17  24
  -1   0   1 210326. 9792.51   9
   1   0  -1 204815. 9949.87  11
   1   0   1 217382. 9867.45  20
   1   0   1 213298. 9908.05  18
   1   0   1 216447. 9869.11  19
   1   0   1 218853. 9867.77   4
   1   0   1 207205. 9864.49   5
   1   0   1 207817. 9870.64   6
   1   0   2 318553. 14556.4   5
   1   0   2 328393. 14552.8   4
   1   0   2 313981. 14558.4   6
   1   0   2 323591. 14560.7   7
  -1   0   2 300496. 14600.6   1
   1   0  -2 314213. 14459.5   3
   1   0   2 311450. 14493.9   3
   1   0   2 312833. 14806.3   1
   1   0   2 305331. 14567.3  22
   1   0   2 329329. 14587.3  21
   1   0  -2 297169. 14670.7  11
  -1   0   2 314243. 14481.4   9
   1   0   2 316333. 14624.5  18
   1   0   2 323955. 14592.9  20
   1   0  -2 308938. 14753.5  12
  -1   0  -2 315519. 14463.4  13
   1   0   3 9562.24 569.716   7
   1   0   3 9147.07 542.607   4
   1   0   3 9125.27 979.642   1
   1   0   3 9052.16 471.457   3
  -1   0   3 8931.57 552.738   1
   1   0   3 8518.47 599.777  22
   1   0   3 7952.48 632.337  21
  -1   0   3 8982.14 459.513   9
   1   0  -3 8840.00 797.748  11
   1   0   3 7948.65 656.223  17
  -1   0  -3 8359.23 510.589  14
   1   0  -3 7097.31 861.326  12
   1   0   4 1026.92 251.952   7
   1   0   4 958.003 242.599   4
   1   0   4 996.446 145.222   3
  -1   0   4 672.867 199.001   1
   1   0   4 1291.97 797.475   1
   1   0   4 1131.42 325.805  22
   1   0  -4 862.719 578.506  11
  -1   0   4 906.539 126.028   9
   1   0   4 922.842 68.1418   9
   1   0  -4 562.368 692.529  12
   1   0   4 837.385 386.360  17
  -1   0  -4 565.174 300.617  14
  -1   0  -4 830.683 274.750  12
   1   0   5 8381.03 853.966   2
   1   0   5 8567.69 999.993   1
   1   0   5 9153.07 570.357   7
  -1   0  -5 6789.98 624.901  12
   1   0  -5 7271.95 1022.70  12
   1   0  -5 8733.79 915.866  11
  -1   0   5 8765.87 455.583   9
   1   0   5 7723.22 394.801   9
   1   0   6 161124. 7516.18   1
   1   0   6 156756. 7296.28   2
  -1   0  -6 131495. 7176.15  12
   1   0   6 145958. 6884.69  15
   1   0  -6 138191. 7530.39  12
   1   0  -6 154562. 7445.77  11
  -1   0   6 157175. 6938.59   9
   1   0   6 150677. 6884.57   9
   1   0   7 35400.8 1956.77   2
   1   0   7 36733.8 2224.76   1
   1   0  -7 32672.6 2362.63  12
   1   0   7 32589.3 1538.44  15
   1   0   7 32413.1 1537.28   9
   1   0   8 9810.03 884.074   2
  -1   0  -8 8907.30 1016.26  12
   1   0   8 9621.18 508.287  15
   1   0  -8 9831.85 1404.36  12
   1   0  -8 10988.5 1266.71  11
  -1   0  -8 11147.7 997.100  11
  -1   0   8 9961.02 565.663   9
  -1   0  -9 245.597 624.145  12
   1   0  -9 1362.74 894.628  12
  -1   0   9 55.5459 109.619   9
   1   0  -9 690.520 856.555  11
  -1   0  -9 172.592 535.784  11
   1   0  10 22147.3 1286.05   7
   1   0 -10 19566.4 1929.41  11
  -1   0 -10 19338.6 1681.09  11
  -1   0  10 20217.0 1084.91   9
   1   0  11 748.401 289.676   4
   1   0  11 1026.24 1039.28  24
   1   0 -11 1250.26 1022.49  11
  -1   0 -11 494.762 758.618  12
  -1   0 -11 964.103 740.444  11
  -1   0  11 935.481 174.920   9
   1   0  11 982.831 338.072   7
  -1   0  11 734.486 161.391  15
   1   0  12 7570.68 1523.56  24
  -1   0 -12 8174.55 1279.45  11
   1   0 -12 7886.61 1588.47  11
   1   0  12 8207.10 733.637   4
   1   0  12 8765.73 783.755   7
  -1   0  12 10084.8 600.544  15
   1   0  13 3028.58 1305.21  24
   1   0  13 5744.49 663.041   7
   1   0  13 5328.68 611.543   4
  -1   0  13 6455.32 458.600  15
  -1   0 -13 6722.59 1293.82  11
   1   0 -13 4537.97 1443.97  11
   1   0  14 23858.8 1612.67   7
   1   0  14 21164.3 1522.27   4
  -1   0  14 26839.2 1351.31  15
   1   0 -14 25281.2 2779.62  11
   1   0  15 3026.83 523.955   4
   1   0  15 2620.14 560.321   7
   1   0  15 2948.83 599.474   5
  -1   0  15 4565.02 364.903  15
   1   0 -15 3465.71 1495.66  11
   1   0  16 129.247 337.595   4
   1   0  16 497.205 410.077   7
   1   0  16 78.1499 399.972   5
  -1   0  16 181.889 143.873  15
   1   0  17 13406.5 1148.32   7
   1   0 -17 15308.2 2237.60  11
  -1   0  18 494.011 350.572   7
   1   0  18 356.701 401.350   7
   1   0  18 36.0285 393.565   6
   1   0  18 311.369 380.226   5
   1   0  18 29.1184 329.545   4
  -1   0  18 72.6077 249.538   4
   1   0  19 61.8195 363.345   5
  -1   0  19-133.148 292.596   7
   1   0  19 31.3567 358.769   6
   1   0  19 99.3502 296.541   4
  -1   0  19-63.1536 234.072   4
  -1   0  20 678.279 302.803   7
   1   0  20 554.990 317.726   5
  -1   0  20 1101.39 359.711   6
   1   0  20 874.466 368.351   6
  -1   0  20 348.313 304.536   5
  -1   0  20 624.310 240.639   4
   1   0  20 776.026 270.943   4
   1   0  21-18.7623 226.294   6
  -1   0  21 67.5314 205.654   5
  -1   0  21 103.046 218.237   6
   1  -1  21 778.882 260.222   6
  -1   1  21 168.642 203.575   5
   1  -1  20 450.703 233.776   4
  -1   1  20 46.2503 266.692   5
  -1   1  20 472.687 282.720   7
   1  -1  20 376.401 322.237   6
  -1   1  20 524.413 316.770   6
   1  -1  20 572.521 318.248   5
  -1   1  20 440.794 245.008   4
  -1   1  19 4219.29 473.479   4
   1  -1  19 4161.73 497.199   4
   1  -1  19 3093.14 527.203   5
  -1   1  19 4716.41 542.069   7
   1  -1  19 3075.74 547.858   6
   1  -1  18 177.396 358.260   6
   1  -1  18-141.211 381.059   7
  -1   1  18 558.983 356.849   7
   1  -1  18 552.394 422.800   5
  -1   1  18 202.096 294.129   4
   1  -1  18 499.933 323.318   4
  -1   1  17 975.786 371.042   7
   1  -1  17 1047.64 458.148   5
   1  -1  17 1085.33 453.797   7
   1   1 -17 928.900 1240.56  11
   1  -1  16 1900.53 443.550   4
  -1   1  16 2276.05 276.444  15
   1  -1  16 1898.44 502.282   5
   1  -1  16 2919.38 557.689   7
   1  -1  16 1789.37 514.710   6
   1   1 -15 4134.10 1476.10  11
   1  -1  15 4256.54 632.963   7
   1  -1  15 5178.70 697.493   5
   1  -1  15 4275.87 568.276   4
  -1   1  15 5517.63 420.374  15
   1   1 -14 15146.8 2118.65  11
   1  -1  14 12078.4 1035.26   7
   1  -1  14 10962.6 945.741   4
  -1   1  14 14948.8 808.135  15
   1  -1  13 5985.33 1541.84  24
   1   1 -13 7124.92 1627.72  11
   1  -1  13 6772.72 654.771   4
   1  -1  13 6014.75 678.812   7
  -1   1  13 6974.61 491.353  15
   1  -1  12 11420.0 1707.38  24
  -1  -1 -12 9968.79 1444.90  11
   1   1 -12 12802.0 1751.56  11
   1  -1  12 11095.3 857.198   4
   1  -1  12 10516.3 887.058   7
  -1   1  12 12029.8 700.607  15
  -1  -1 -11 620.987 753.679  11
   1   1 -11 709.407 977.902  12
   1   1 -11 676.286 917.692  11
   1  -1  11 150.431 250.352   4
   1  -1  11 312.636 287.480   7
  -1   1  11 336.072 145.510  15
   1   1 -10 7263.00 1227.16  11
  -1  -1 -10 4364.10 888.857  11
   1   1 -10 5335.89 1273.66  12
   1  -1  10 6671.88 1005.90   1
   1  -1  10 6417.10 581.483   7
   1  -1  10 5936.91 541.838   4
  -1   1  10 5950.48 414.132  15
  -1   1   9 26882.0 1350.18   9
   1   1  -9 29209.5 2147.30  11
   1  -1   9 31093.3 2159.01   1
  -1   1   9 26255.3 1351.82  15
   1   1  -8 48989.3 2985.66  11
  -1   1   8 47799.7 2285.68   9
  -1  -1  -8 45870.0 2744.37  11
   1  -1   8 46921.2 2233.04   9
   1  -1   8 47865.9 2633.18   2
  -1   1   8 48633.7 2284.97  15
  -1  -1  -8 41597.5 2759.35  12
  -1  -1  -7 15310.2 1162.71  11
   1  -1   7 15242.3 751.677   9
   1  -1   7 15454.3 1172.48   2
   1  -1   7 17835.3 1571.67   1
   1   1  -7 13085.9 1419.14  12
  -1  -1  -7 14627.5 1220.64  12
  -1   1   6 70659.6 3319.11   9
  -1  -1  -6 68265.0 3596.71  11
   1  -1   6 71443.4 3277.60   9
   1   1  -6 62278.1 3859.59  12
  -1  -1  -6 64607.1 3626.07  12
   1  -1   5 27507.7 1314.79   9
  -1   1   5 27792.5 1354.19   9
  -1  -1  -5 29354.0 1585.98  11
   1  -1   5 29524.8 2041.07   1
   1  -1   5 30543.5 1469.76   7
   1  -1   5 30148.9 1448.60   4
  -1  -1  -5 24924.8 1580.95  12
   1   1  -5 24840.0 1836.31  12
   1  -1   4 29822.6 1453.11   4
   1  -1   4 30945.1 1467.93   7
  -1  -1  -4 29756.2 1530.27  11
  -1   1   4 28147.3 1366.23   9
   1  -1   4 29427.9 2041.48   1
   1  -1   4 26261.4 1539.96  17
   1   1  -4 28233.3 1777.56  12
  -1  -1  -4 25277.9 1510.76  12
   1  -1   3 85631.5 3654.28   5
   1  -1   3 79000.6 3518.29   8
   1  -1   3 79431.2 3622.62   4
   1  -1   3 82019.4 3642.16   7
   1  -1   3 75447.9 4076.87   1
  -1  -1  -3 72663.1 3514.21   9
  -1  -1  -3 75624.6 3630.18  11
  -1   1   3 80415.2 3551.20   9
   1  -1   3 75272.8 3715.45  18
   1  -1   3 73757.2 3689.63  17
  -1  -1  -3 70244.1 3610.36  12
   1   1  -3 77900.1 3870.68  12
   1  -1   2 209485. 9989.57   7
   1  -1   2 221184. 9994.13   6
   1  -1   2 228469. 9988.06   4
   1  -1   2 213690. 9985.99   5
   1   1  -2 189441. 9986.69   2
   1  -1   2 206789. 10328.3   1
   1  -1   2 228912. 10081.5  23
   1  -1   2 216656. 10010.2  22
   1  -1   2 222598. 10013.1  21
   1  -1   2 212150. 9888.88   8
  -1   1   2 217797. 9912.16   9
   1  -1   2 219222. 9893.98  10
   1  -1   2 224264. 10046.1  18
   1   1  -2 196858. 10109.9  12
   1  -1   1 317078. 14736.2   6
   1  -1   1 321503. 14732.5   4
   1  -1   1 326916. 14812.2  23
   1  -1   1 336635. 14742.0  22
   1  -1   1 314330. 14728.1  20
   1  -1   1 321470. 14735.5  19
  -1   1   1 317973. 14657.7  15
   1   1  -1 293649. 14802.4  12
   1  -1   0 27128.2 1704.59   1
   1  -1   0 28025.3 1466.20  22
   1   1   0 26460.2 1748.29  24
   1   1   0 29281.1 1577.02  23
  -1  -1   0 30312.3 1401.19  10
   1   1   0 28529.8 1474.29   4
  -1   1   0 27472.1 1397.96  15
   1   1   0 26233.9 1491.07  12
   1  -1  -1 317942. 15214.8   1
   1   1   1 332204. 15039.6   3
   1   1   1 328071. 15241.7   1
   1   1   1 316387. 15329.7  24
   1  -1  -1 327601. 15058.0  22
   1  -1  -1 313966. 15126.0  24
  -1  -1   1 326987. 15024.9  10
   1   1   1 340738. 15100.5  20
   1   1   1 333036. 15100.5  19
   1   1   1 332047. 15153.9  18
   1   1   1 327695. 15093.8   4
   1   1   1 308661. 15094.9   6
   1   1   2 222855. 10498.8   2
   1  -1  -2 224982. 10331.5   1
   1   1   2 224773. 10501.6   1
   1   1   2 213898. 10250.5   3
   1   1   2 224355. 10343.1  21
   1   1   2 223793. 10325.2  22
   1   1   2 226559. 10590.8  24
   1  -1  -2 214570. 10243.3  22
   1  -1  -2 223624. 10533.1  11
   1   1   2 231701. 10317.0   7
   1   1   2 223787. 10308.2   5
   1   1   2 219884. 10313.7   6
   1   1   2 222909. 10305.3   4
  -1   1  -2 228914. 10230.9  13
   1   1   3 81944.2 3742.71   4
   1   1   3 81288.8 3749.66   7
   1   1   3 78435.7 3679.94   3
   1   1   3 89722.2 4024.14   1
   1   1   3 77131.1 3946.52   2
   1   1   3 85895.4 4102.64  24
   1   1   3 77486.0 3768.27  22
   1  -1  -3 76882.2 4030.41  11
   1   1   3 78794.0 3818.97  17
  -1   1  -3 74314.4 3704.03  13
   1   1   4 29326.6 1414.92   7
   1   1   4 28701.2 1707.23   1
   1   1   4 28168.2 1666.82   2
   1   1   4 27111.2 1328.83   3
   1   1   4 31881.9 1859.82  24
   1   1   4 28649.1 1454.52  22
   1  -1  -4 26118.2 1776.29  11
   1   1   4 26918.9 1505.49  17
  -1   1  -4 27501.2 1424.50  14
   1   1   4 29022.0 1280.24  15
   1   1   4 24393.0 1289.14  13
   1   1   5 27395.8 1362.03   3
   1   1   5 28649.1 1689.16   2
   1   1   5 31446.4 1823.69   1
   1   1   5 32362.7 2021.58  24
   1   1   5 28173.5 1493.99  22
  -1  -1   5 28339.8 1360.43   9
   1  -1  -5 25164.4 1856.51  11
   1   1   5 31038.6 1467.55   7
  -1   1  -5 23621.1 1523.18  14
   1   1   5 27777.4 1312.93  15
   1   1   6 76252.4 3935.82  24
  -1  -1   6 72486.8 3285.54   9
   1  -1  -6 71362.3 3872.99  11
  -1   1  -6 68069.2 3524.09  12
   1   1   6 69899.6 3236.56  15
   1   1   6 76841.5 3769.49   1
   1   1   6 68026.9 3282.90   3
   1   1   6 73757.9 3653.23   2
   1   1   7 17808.3 1583.03  24
   1   1   7 17478.2 1226.56   2
   1   1   7 15743.5 1273.52   1
   1   1   7 15660.6 770.846  15
  -1   1  -7 13608.8 1111.10  12
   1   1   8 51852.2 3107.96  24
  -1  -1   8 49308.1 2289.20   9
   1  -1  -8 46458.8 3092.79  11
  -1   1  -8 40244.2 2684.84  12
   1   1   8 46661.3 2223.06  15
   1   1   9 29743.4 2266.81  24
   1  -1  -9 29539.1 2282.81  11
  -1  -1   9 27462.0 1375.97   9
   1   1  10 5772.19 568.903   7
  -1   1 -10 6844.20 946.643  11
   1  -1 -10 5723.14 1215.65  11
  -1  -1  10 6131.26 425.730   9
   1   1  11 335.718 286.612   7
   1   1  11 245.846 998.258  24
  -1   1 -11 425.476 630.742  11
   1  -1 -11-284.737 937.055  11
  -1  -1  11 277.911 146.965   9
  -1   1 -11 503.216 693.727  12
   1   1  12 11841.2 914.441   7
   1   1  12 10838.7 872.495   4
   1   1  12 8583.28 1651.68  24
   1  -1 -12 9617.50 1767.87  11
  -1   1 -12 10307.4 1494.72  12
  -1   1 -12 12659.6 1449.91  11
  -1  -1  12 11783.0 699.632   9
   1   1  13 6819.91 701.816   7
   1   1  13 6179.11 661.749   4
  -1  -1  13 7130.29 490.720  15
  -1   1 -13 5838.67 1181.44  11
   1  -1 -13 6906.78 1649.47  11
  -1  -1  13 6501.20 476.491   9
   1   1  14 12837.8 1066.33   7
   1   1  14 12172.3 1015.53   4
  -1  -1  14 14538.5 825.329  15
  -1   1 -14 12337.9 1701.22  11
   1  -1 -14 12813.6 2120.28  11
   1   1  15 4281.78 654.778   7
   1   1  15 4992.68 625.827   4
   1   1  15 5516.10 705.560   5
  -1  -1  15 5605.75 427.864  15
   1  -1 -15 4977.65 1626.12  11
   1   1  16 2174.80 476.012   4
  -1  -1  16 2428.41 278.892  15
   1   1  16 2407.80 528.678   7
   1   1  16 2226.14 520.934   5
   1   1  16 2460.00 545.773   6
   1   1  17 945.086 447.579   7
  -1  -1  17 1328.66 387.372   7
   1   1  18 500.251 424.613   7
  -1  -1  18 86.5149 303.461   7
   1   1  18 279.570 410.981   5
   1   1  18 395.091 382.774   6
   1   1  18 120.082 328.095   4
  -1  -1  18 368.495 273.846   4
   1   1  19 3199.13 543.873   5
   1   1  19 4696.49 550.305   4
   1   1  19 4649.14 610.431   6
  -1  -1  19 4405.04 545.438   7
  -1  -1  19 4430.86 468.659   4
  -1  -1  20 439.880 262.336   7
  -1  -1  20 908.368 327.254   6
  -1  -1  20 338.936 294.475   5
   1   1  20 663.270 347.543   6
   1   1  20 455.467 339.294   5
   1   1  20 364.428 262.935   4
  -1  -1  20 579.436 214.588   4
  -1  -1  21 1157.40 260.692   6
   1   1  21 1088.70 282.843   6
  -1   2  21 288.572 213.708   6
  -1   2  21 79.5260 198.581   5
   1  -2  21 164.943 209.732   6
  -1   2  20 1467.87 355.760   6
   1  -2  20 874.612 331.504   5
  -1   2  20 380.494 301.299   5
   1  -2  20 1238.86 362.498   6
  -1   2  20 1381.66 329.017   7
  -1   2  20 1504.62 309.551   4
  -1   2  19 5767.74 613.988   7
  -1   2  19 4432.84 568.497   5
   1  -2  19 4961.05 631.747   6
   1  -2  19 4867.61 602.319   5
  -1   2  19 5842.79 561.846   4
   1  -2  18 2018.80 500.577   7
   1  -2  18 2557.40 507.062   6
   1  -2  18 1720.22 475.010   5
  -1   2  18 2775.32 483.124   7
  -1   2  18 2976.72 449.665   4
   1  -2  18 2419.61 431.971   4
   1   2 -18 1520.76 1250.89  11
   1  -2  17 1976.35 496.665   5
  -1   2  17 2903.32 498.191   7
   1  -2  17 2622.10 553.610   7
   1   2 -17 2112.19 1365.03  11
   1  -2  16 1932.53 432.474   4
   1   2 -16 1788.00 1422.87  11
   1  -2  16 3234.62 579.695   6
   1  -2  16 2565.58 537.538   5
   1  -2  16 2828.51 552.795   7
  -1   2  16 3089.70 310.982  15
   1   2 -15 5683.49 1607.23  11
   1  -2  15 6060.99 681.603   4
   1  -2  15 6494.36 755.400   5
  -1   2  15 9014.67 559.116  15
   1  -2  14 1386.06 1269.85  24
   1  -2  14 3673.55 515.889   4
   1  -2  14 2531.93 511.729   7
  -1   2  14 3864.53 344.491  15
   1   2 -14 3214.24 1283.72  11
   1  -2  13 6325.83 686.237   7
   1  -2  13 6351.28 625.828   4
  -1   2  13 6334.06 464.991  15
   1   2 -13 6496.55 1489.09  11
   1   2 -13 4974.53 1542.39  12
   1  -2  12 33818.3 1971.37   7
   1  -2  12 29757.0 1885.04   4
  -1   2  12 36514.1 1753.76  15
   1   2 -12 32627.4 3061.75  12
   1   2 -12 34169.9 2845.40  11
   1  -2  11 2404.86 377.296   4
   1  -2  11 3362.37 473.561   7
  -1   2  11 3457.94 300.541  15
   1   2 -11 2609.71 1182.36  12
   1   2 -11 2592.77 997.225  11
  -1  -2 -11 3917.36 1022.45  11
   1  -2  10 16413.7 1641.65   1
   1  -2  10 14164.8 981.305   7
   1  -2  10 14593.6 942.770   4
   1   2 -10 12648.3 1684.31  12
   1   2 -10 16398.9 1636.20  11
  -1  -2 -10 14334.8 1479.16  11
   1  -2   9 2262.65 325.934   4
   1  -2   9 1420.48 881.668   1
   1  -2   9 2222.55 362.211   7
  -1   2   9 2516.32 239.652  15
   1   2  -9 3490.63 938.762  11
   1   2  -9 2384.15 984.175  12
   1  -2   8 18324.7 1286.64   2
   1  -2   8 18296.1 1775.94   1
  -1  -2  -8 16598.8 1394.48  11
   1  -2   8 16109.3 836.435   9
  -1   2   8 17295.9 886.878  15
   1  -2   8 17086.1 995.648   4
   1  -2   7 137975. 6523.14   9
  -1  -2  -7 133597. 6997.19  11
   1  -2   7 141418. 6668.22   4
   1   2  -7 135911. 7265.48  12
  -1   2   7 148482. 6570.12  15
   1  -2   6 76981.1 4389.75   1
  -1   2   6 70995.9 3660.86  24
  -1  -2  -6 71999.6 3925.97  11
  -1   2   6 79415.9 3591.82  15
   1   2  -6 68338.6 4104.71  12
   1  -2   6 80719.4 3683.07   4
  -1  -2  -5 38947.8 2133.05  11
   1  -2   5 40709.9 1953.82   7
   1  -2   5 38054.6 1922.61   4
  -1   2   5 38387.7 1844.85  15
   1   2  -5 35321.0 2234.27  12
   1  -2   4 106270. 4970.03   7
   1  -2   4 102782. 4855.02   8
   1  -2   4 109473. 4957.93   4
   1  -2   4 110044. 5075.55  23
  -1  -2  -4 105335. 5073.91  11
   1  -2   4 107009. 4867.30  10
   1  -2   4 104932. 5033.30  17
  -1   2   4 104312. 4880.34  15
   1   2  -4 95170.8 5169.03  12
   1  -2   3 4426.91 234.736   8
   1  -2   3 4516.07 377.661   7
   1  -2   3 4970.31 393.677   5
   1  -2   3 4266.33 370.570   4
   1  -2   3 4859.29 507.701  23
   1  -2   3 4425.85 255.017  10
   1  -2   3 3762.31 462.718  18
   1  -2   3 3779.61 441.950  17
   1   2  -3 3974.08 582.080  12
   1   2  -3 4381.36 678.691  14
  -1   2   3 4328.92 261.253  15
   1  -2   2 2081.99 269.196   7
   1  -2   2 1992.90 248.662   4
   1  -2   2 2152.58 270.394   5
   1  -2   2 1916.30 257.257   6
   1  -2   2 1844.55 317.157  21
   1  -2   2 2199.27 128.390   8
  -1  -2  -2 2000.83 112.868   8
   1  -2   2 2295.28 333.273  18
  -1   2   2 2137.15 152.051  15
   1   2  -2 2465.32 411.447  12
   1   2  -2 1395.12 500.237  14
   1  -2   1 147582. 6426.68   4
   1   2  -1 138640. 6500.06   2
   1   2  -1 133276. 6476.28  23
   1  -2   1 136159. 6345.95   8
   1   2  -1 144974. 6430.22  18
   1  -2   1 138899. 6421.54  20
   1  -2   1 138954. 6425.16  19
  -1   2   1 137301. 6355.81  15
   1   2  -1 122322. 6499.63  14
   1   2   0 400.549 178.508   4
   1   2   0 417.686 326.571   2
   1   2   0 417.309 378.689  23
   1   2   0 327.239 273.657  18
   1   2   0 445.753 255.486  14
   1   2   1 142279. 6598.32   4
   1   2   1 144237. 6762.16   2
   1   2   1 140546. 6947.74  24
  -1  -2   1 142657. 6543.46  10
  -1   2  -1 144031. 6531.13  16
   1   2   1 146529. 6610.57  20
   1   2   1 140122. 6608.57  19
   1   2   1 132543. 6567.71  14
   1   2   2 2302.84 262.691   5
   1   2   2 2028.07 262.773   7
   1   2   2 2257.99 263.965   6
   1   2   2 2296.91 257.888   4
   1   2   2 2468.36 204.971   3
   1   2   2 2198.37 487.735   2
   1   2   2 2419.10 368.861  21
   1   2   2 2006.37 882.354  24
  -1  -2   2 1949.94 173.074  10
   1   2   2 1572.27 223.661  11
  -1   2  -2 2346.90 173.635  16
  -1   2  -2 2136.04 158.009  13
   1   2   3 4671.75 371.750   4
   1   2   3 5002.26 385.070   7
   1   2   3 4716.18 381.989   5
   1   2   3 4135.64 286.988   3
   1   2   3 4446.72 624.503   2
   1   2   3 4069.25 416.023  22
   1   2   3 4666.88 1000.53  24
   1  -2  -3 5383.56 830.898  11
  -1  -2   3 4757.45 287.217  10
   1   2   3 4129.74 463.412  17
   1   2   3 4563.33 230.252  13
  -1   2  -3 4237.73 332.012  13
   1   2   4 108934. 4912.43   7
   1   2   4 101434. 4835.53   3
   1   2   4 115042. 5181.53   2
   1   2   4 113011. 5397.39  24
   1   2   4 105876. 4942.74  22
   1  -2  -4 112092. 5363.36  11
   1   2   4 107296. 4998.44  17
  -1   2  -4 91512.4 4917.17  13
   1   2   5 35809.5 1845.06   3
   1   2   5 44048.2 2262.52   2
   1   2   5 38705.0 1971.07  22
   1   2   5 39865.0 2445.68  24
   1  -2  -5 44340.5 2505.91  11
   1   2   5 40818.8 1940.15   7
  -1   2  -5 37944.2 2009.74  14
   1   2   6 81648.9 4139.68  24
   1   2   6 70761.0 3563.34  22
   1  -2  -6 77373.3 4127.18  11
  -1   2  -6 67838.7 3672.68  14
   1   2   6 73305.8 3426.79   3
   1   2   7 149392. 7379.31  24
   1   2   7 140053. 6636.72   3
  -1   2  -7 154547. 7018.06  12
   1   2   7 144473. 6597.00  15
   1   2   8 18831.4 1737.86  24
  -1  -2   8 17777.8 897.905   9
   1  -2  -8 17776.9 1714.66  11
  -1   2  -8 12982.0 1226.41  14
   1   2   8 16674.7 839.905  15
  -1   2  -8 15707.4 1244.31  12
   1   2   9 2593.97 366.571   7
   1   2   9 1782.41 1043.14  24
  -1  -2   9 2118.11 229.201   9
   1  -2  -9 2731.51 1043.38  11
  -1  -2  10 14579.6 826.619   9
   1   2  10 14923.8 995.440   7
  -1   2 -10 12999.7 1402.54  12
   1   2  11 3050.88 445.498   7
   1   2  11 2243.56 1204.82  24
  -1  -2  11 3377.89 303.063   9
  -1   2 -11 2979.15 933.202  12
   1  -2 -11 3330.09 1225.15  11
  -1   2 -11 3134.46 875.177  11
   1   2  12 31977.1 1960.69   7
   1   2  12 34043.9 1949.27   4
  -1   2 -12 32077.6 2646.59  12
  -1  -2  12 34338.3 1741.17   9
  -1   2 -12 35296.9 2567.27  11
   1  -2 -12 36850.1 3096.51  11
   1   2  13 5572.85 643.400   4
   1   2  13 6406.71 681.412   7
   1  -2 -13 5746.72 1612.86  11
  -1  -2  13 6494.37 463.864   9
  -1   2 -13 4092.14 1219.52  12
  -1   2 -13 5880.08 1160.10  11
   1   2  14 3101.94 557.157   7
   1   2  14 4125.01 577.399   4
  -1  -2  14 4312.07 371.158  15
  -1   2 -14 4149.38 1123.76  11
   1  -2 -14 4877.14 1576.52  11
  -1  -2  14 3978.09 357.251   9
  -1  -2  15 8880.64 577.232  15
   1   2  15 7334.35 820.388   5
   1   2  15 7325.43 777.733   4
   1   2  16 2458.60 495.430   4
  -1  -2  16 3440.01 320.147  15
   1   2  16 2450.75 567.994   5
   1   2  16 3141.72 589.700   7
   1   2  16 3855.05 616.718   6
  -1  -2  17 2236.78 408.613   4
   1   2  17 2874.85 554.028   5
  -1  -2  17 2708.45 475.765   7
   1   2  17 2298.11 530.408   7
   1   2  18 2573.57 479.754   4
  -1  -2  18 2389.94 380.313   4
   1   2  18 3469.90 574.432   7
  -1  -2  18 2506.13 467.411   7
   1   2  18 3293.45 594.100   6
   1   2  18 2798.97 562.099   5
   1   2  19 5008.32 627.301   5
   1   2  19 6302.22 626.292   4
  -1  -2  19 3525.96 536.191   5
   1   2  19 5227.38 643.018   6
  -1  -2  19 5348.12 577.912   7
   1   2  20 1099.41 322.095   4
  -1  -2  20 619.824 292.250   5
   1   2  20 1403.39 381.042   6
  -1  -2  20 1292.24 345.800   6
  -1  -2  20 1298.51 313.138   7
   1   2  20 806.004 350.662   5
  -1  -2  21 198.329 191.284   6
  -1  -2  21-45.3776 187.890   5
   1   2  21 222.482 218.498   6
  -1   3  20 1394.21 298.613   4
  -1   3  20 708.738 298.535   5
  -1   3  20 1021.92 320.584   6
   1  -3  20 1036.57 330.822   6
   1  -3  20 628.873 297.944   5
  -1   3  19 3129.52 456.868   7
   1  -3  19 2277.92 460.311   6
  -1   3  19 2100.45 440.279   5
  -1   3  19 3326.69 435.028   4
   1  -3  19 1667.25 413.803   5
   1   3 -18 1144.08 1121.83  11
  -1   3  18 1299.49 388.951   4
   1  -3  18 906.991 375.272   7
  -1   3  18 1145.14 372.877   7
   1  -3  18 868.607 405.615   5
   1  -3  18 592.055 368.378   6
   1  -3  17 2903.43 543.920   5
   1  -3  17 2594.64 529.893   7
  -1   3  17 3812.46 525.565   7
   1   3 -17 3356.67 1442.63  11
   1  -3  16 9338.20 893.337   6
   1  -3  16 7998.94 852.127   7
   1  -3  16 8517.55 866.300   5
   1   3 -16 7001.76 1769.63  11
   1  -3  15 882.259 1182.55  24
   1   3 -15 131.527 1133.21  11
   1  -3  15 484.593 369.200   5
   1  -3  15 824.201 350.918   4
   1  -3  14 796.541 353.249   4
   1  -3  14 1104.96 1230.05  24
   1  -3  14 1404.84 440.638   5
   1  -3  14 1284.15 416.523   7
  -1   3  14 1527.87 232.794  15
   1   3 -14 1199.15 1083.89  11
   1   3 -14 416.714 1232.49  12
   1  -3  13 398.582 294.640   4
   1  -3  13 831.455 356.343   7
  -1   3  13 517.046 175.245  15
   1   3 -13 787.263 1141.36  12
   1   3 -13-641.086 998.436  11
   1  -3  12 501.528 272.791   4
   1  -3  12 560.475 330.298   7
  -1   3  12 532.617 163.039  15
   1   3 -12 552.991 889.564  11
   1   3 -12 116.026 1119.72  12
   1  -3  11 2285.87 952.096   1
   1  -3  11 2456.50 389.521   4
   1  -3  11 2452.70 416.118   7
  -1   3  11 2755.59 275.968  15
   1   3 -11 2974.80 1128.36  12
   1   3 -11 3334.23 963.567  11
   1  -3  10 307.226 257.962   7
   1  -3  10-151.401 228.247   4
   1  -3  10-82.5764 901.830   1
   1   3 -10 289.241 799.285  11
   1   3 -10 84.2257 902.859  12
   1  -3   9 5664.72 1315.43   1
   1   3  -9 4748.60 1101.71  12
   1  -3   9 4587.69 453.690   4
   1  -3   9 4336.31 471.460   7
  -1   3   9 4888.46 349.975  15
   1  -3   8 69429.6 4390.01   1
   1  -3   8 61778.0 3592.08  23
  -1  -3  -8 66208.0 3912.73  11
  -1   3   8 73772.3 3396.03  15
   1  -3   8 75158.7 3553.28   7
   1  -3   8 73074.0 3506.28   4
   1  -3   7 15533.1 1088.50  23
  -1   3   7 17193.8 877.048  15
   1   3  -7 15402.8 1453.48  12
   1  -3   7 16511.1 1005.21   7
   1  -3   7 16996.4 969.948   4
   1  -3   6 14614.6 979.945  23
   1  -3   6 14827.5 763.525   8
   1  -3   6 14460.7 866.387   4
  -1   3   6 16280.2 797.600  15
   1   3  -6 15537.6 1252.35  12
  -1   3   5 12837.7 651.407   3
   1  -3   5 13406.5 894.208  23
   1  -3   5 14290.9 704.428  10
   1  -3   5 15962.3 838.844   7
   1  -3   5 14350.1 797.432   4
   1  -3   5 14692.2 692.269   8
   1   3  -5 12037.0 1189.24  14
   1   3  -5 14148.8 1090.22  12
  -1   3   5 14589.9 718.742  15
   1  -3   4 63384.9 3061.54   7
   1  -3   4 63558.5 2947.41   8
   1  -3   4 65540.1 3042.97   4
   1  -3   4 62152.4 3107.96  23
   1  -3   4 62964.8 3106.18  17
   1   3  -4 56193.4 3343.94  14
  -1   3   4 63494.5 2970.35  15
   1   3  -4 68935.7 3317.35  12
   1  -3   4 61757.6 2963.17  10
   1  -3   3 42936.4 2052.35   5
   1  -3   3 44777.8 2037.75   4
   1  -3   3 44823.0 2058.48   7
   1  -3   3 45036.4 2064.06   6
   1  -3   3 43724.7 1942.24   8
  -1  -3  -3 38328.4 1922.34   8
   1  -3   3 40573.3 2085.57  18
   1  -3   3 38385.3 2083.63  17
   1   3  -3 40233.6 2277.18  14
  -1   3   3 42716.1 1964.12  15
   1  -3   2 3731.34 318.825   5
   1  -3   2 3674.16 333.760   6
   1  -3   2 3598.08 310.495   4
   1  -3   2 3233.12 362.038  21
  -1  -3  -2 3252.04 183.082   8
   1  -3   2 3307.03 198.727   8
   1  -3   2 2780.61 358.701  17
  -1   3   2 3558.23 225.379  15
   1   3  -2 3295.53 514.213  14
   1  -3   1 2.34269 65.1093   8
  -1  -3  -1 14.0375 68.5401   8
   1   3  -1-102.595 311.308  23
   1  -3   1 60.2660 218.200  21
   1  -3   1 134.304 207.905  20
   1   3  -1 11.5810 284.875  14
   1   3   0 14238.5 768.062   4
   1  -3   0 14242.0 703.725   8
   1   3   0 14928.9 778.046  19
   1  -3   0 13875.7 760.868  19
   1   3   0 15239.7 814.003  14
   1   3   1 25.0897 183.930   4
   1   3   1 29.3532 256.981  21
   1   3   1 65.2647 238.893  20
  -1   3  -1 84.1029 90.2882  16
   1   3   1 62.5310 201.479  13
   1   3   2 3215.13 312.668   5
   1   3   2 3104.90 302.548   6
   1   3   2 3223.82 291.005   4
   1   3   2 3533.55 1044.59  24
   1   3   2 3380.51 378.738  21
  -1  -3   2 3460.84 246.917  10
   1   3   2 3203.16 409.148  17
  -1   3  -2 3454.16 257.371  16
  -1   3  -2 3577.28 238.183  13
   1   3   2 3476.46 258.481  13
   1   3   3 45792.3 2204.65   6
   1   3   3 45435.0 2200.23   4
   1   3   3 42671.7 2194.23   7
   1   3   3 43144.2 2193.97   5
   1   3   3 39669.0 2701.71  24
   1   3   3 44331.8 2229.97  22
  -1  -3   3 46791.2 2149.35  10
  -1   3  -3 39113.2 2182.94  16
   1   3   3 44844.4 2128.73  16
   1   3   3 40537.7 2267.42  17
  -1   3  -3 42875.4 2178.78  13
   1   3   3 45730.8 2107.32  13
   1   3   4 63100.5 3123.54   7
   1   3   4 59719.5 3056.35   3
   1   3   4 61751.9 3159.33  22
   1   3   4 66110.2 3705.45  24
  -1  -3   4 65248.1 3065.60  10
   1   3   4 65933.4 3207.06  17
   1   3   4 66924.3 3025.42  16
   1   3   4 66941.4 3005.41  13
  -1   3  -4 58741.8 3158.29  13
   1   3   5 14715.9 851.242   7
   1   3   5 13656.7 766.056   3
   1   3   5 15071.3 714.979  16
  -1   3  -5 16793.4 977.316  14
   1   3   5 13893.6 890.126  22
   1   3   5 14631.8 1492.88  24
   1   3   6 13610.7 774.485   3
   1   3   6 14086.7 906.949  22
   1   3   6 15586.4 1561.69  24
   1   3   6 15025.7 710.464  16
  -1   3  -6 15148.3 1049.11  14
   1   3   7 15998.6 860.435   3
   1   3   7 19411.0 1749.70  24
   1   3   7 16060.3 1009.97  22
   1  -3  -7 17532.9 1646.83  11
   1   3   7 18084.3 993.374   7
  -1   3  -7 14233.7 1172.07  14
   1   3   8 67829.5 3353.91   3
   1   3   8 76597.8 4292.63  24
   1  -3  -8 73581.1 4314.50  11
  -1  -3   8 72702.2 3377.91   9
   1   3   8 73271.4 3511.05   7
  -1   3  -8 60400.3 3805.80  14
  -1   3  -8 77271.9 3853.19  12
   1   3   9 5470.86 1302.80  24
   1   3   9 4261.89 467.081   7
  -1   3  -9 3874.71 804.135  14
   1  -3  -9 5195.21 1205.14  11
  -1  -3   9 4763.46 351.246   9
   1   3  10 107.753 252.031   7
  -1   3 -10-109.346 574.851  12
  -1  -3  10 112.673 131.394   9
   1  -3 -10-177.194 925.372  11
   1   3  11 2055.46 399.748   7
  -1   3 -11 1881.43 866.321  12
   1  -3 -11 2815.08 1142.60  11
  -1  -3  11 2498.08 264.364   9
   1   3  12 670.300 337.358   7
   1   3  12 535.201 321.666   4
  -1  -3  12 305.243 152.763   9
  -1   3 -12 527.371 771.213  11
  -1   3 -12 1091.97 906.291  12
   1   3  13 441.611 347.296   7
   1   3  13 847.513 351.393   4
  -1  -3  13 400.139 161.050   9
  -1   3 -13 572.128 853.952  11
  -1   3 -13 973.356 878.750  12
   1   3  14 873.488 415.787   5
   1   3  14 1121.94 416.159   7
   1   3  14 983.368 386.901   4
  -1   3 -14 1278.52 923.290  11
  -1   3 -14 1939.20 1032.90  12
  -1  -3  14 1446.60 224.082   9
   1   3  15 100.673 344.615   4
   1   3  15 341.157 372.514   5
  -1  -3  15 858.358 187.944  15
  -1   3 -15 496.410 838.659  11
  -1  -3  16 10195.9 607.609  15
   1   3  16 7492.94 849.309   5
   1   3  16 8290.84 894.722   6
   1   3  16 9209.20 911.497   7
   1   3  16 7046.82 799.051   4
   1   3  17 2680.92 532.315   5
   1   3  17 3048.42 577.104   7
  -1  -3  17 3431.71 493.764   7
   1   3  18 1209.83 420.212   4
   1   3  18 1409.92 444.212   7
   1   3  18 784.469 399.537   6
  -1  -3  18 1160.90 364.235   7
   1   3  18 700.335 392.849   5
   1   3  19 3369.94 484.256   4
  -1  -3  19 2101.31 388.183   7
   1   3  19 1797.63 444.973   5
   1   3  19 2788.21 483.706   6
  -1  -3  19 1372.31 371.863   5
   1   3  20 1546.35 338.953   4
   1   3  20 637.588 310.077   5
  -1  -3  20 155.692 240.545   5
   1   3  20 1227.79 348.323   6
  -1  -3  20 718.471 282.682   6
  -1   4  20 1036.82 277.596   4
   1  -4  20 247.420 238.901   6
   1   4 -19-354.189 955.174  11
  -1   4  19 22.0904 275.591   4
   1  -4  19-304.049 319.038   5
  -1   4  19 216.749 266.210   7
  -1   4  19 76.5025 288.513   6
  -1   4  19-148.248 287.375   5
   1  -4  19-25.5646 284.262   6
   1   4 -18 2635.42 1234.17  11
  -1   4  18 3252.86 465.974   4
   1  -4  18 2103.50 463.577   5
   1  -4  18 2133.88 468.329   6
  -1   4  18 3152.01 466.062   7
  -1   4  17 1220.11 392.262   7
   1  -4  17 305.925 383.141   5
   1  -4  17 244.060 357.617   6
   1  -4  17 345.112 363.654   7
   1   4 -17 1491.65 1281.11  11
  -1   4  16 2298.48 451.922   7
   1  -4  16 1496.69 471.417   6
   1  -4  16 1652.11 493.556   7
   1  -4  16 321.590 1194.61  24
   1   4 -16 1292.26 1315.66  11
   1  -4  15 5275.23 691.530   6
   1  -4  15 4196.55 622.193   5
   1   4 -14 6212.64 1727.44  12
   1   4 -14 5835.66 1454.59  11
   1  -4  14 4999.31 649.978   5
   1  -4  14 4991.61 651.049   7
   1   4 -13 28108.4 2558.61  11
   1   4 -13 23436.3 2691.88  12
  -1   4  13 26720.7 1397.28  15
   1  -4  13 24488.9 1628.54   7
   1  -4  13 23638.0 1632.84   5
   1   4 -12 5123.63 1389.04  12
   1   4 -12 5042.64 1215.21  11
   1  -4  12 6163.87 658.204   7
  -1   4  12 6454.89 476.759  15
   1  -4  11 25446.9 2375.92   1
   1   4 -11 26114.6 2462.57  12
  -1   4  11 26125.0 1311.78  15
   1  -4  11 22685.6 1482.25   7
   1  -4  11 21257.4 1404.52   4
   1  -4  10 45717.7 3257.90   1
  -1   4  10 40431.1 2025.73  15
   1   4 -10 41340.7 3070.40  12
   1  -4  10 39108.3 2200.00   7
   1  -4   9 24563.5 2303.63   1
   1   4  -9 22197.1 2014.76  12
   1  -4   9 23562.3 1349.66   7
   1  -4   9 21507.6 1114.79   8
   1  -4   9 22916.4 1281.57   4
   1   4  -8 25889.4 2075.18  12
  -1   4   8 29415.6 1416.47  15
   1  -4   8 28647.1 1558.27   7
   1  -4   8 27256.6 1364.83   8
   1  -4   8 26211.8 1498.06   4
  -1   4   7 26733.7 1310.31  15
   1  -4   7 27425.3 1448.99   7
   1  -4   7 24319.0 1382.75   4
   1  -4   7 26132.3 1271.61   8
   1  -4   6 136875. 6255.78  10
   1  -4   6 126053. 6332.00   4
   1  -4   6 133066. 6234.86   8
  -1   4   6 140686. 6271.44  15
   1   4  -6 115987. 6792.31  14
   1   4  -6 140823. 6758.93  12
   1  -4   5 137929. 7094.18  10
   1  -4   5 134726. 7155.80   4
   1  -4   5 140087. 7072.63   8
   1  -4   5 138514. 7188.01   7
   1  -4   5 145894. 7207.43   5
  -1   4   5 141177. 7099.16  15
   1   4  -5 154335. 7522.28  12
   1   4  -5 117565. 7498.06  14
   1  -4   4 33699.3 1772.64   4
   1  -4   4 36035.6 1694.31   8
   1  -4   4 41661.1 1849.12   6
   1  -4   4 35166.7 1808.68   7
   1  -4   4 35284.4 1810.48   5
  -1   4   4 34935.8 1721.16  15
   1   4  -4 31632.4 2079.24  14
   1  -4   4 35778.0 1715.33  10
   1  -4   3 18192.6 940.364   5
   1  -4   3 18024.5 943.751   6
   1  -4   3 18487.0 942.275   7
   1  -4   3 17589.2 907.852   4
   1  -4   3 16268.3 954.550  17
   1  -4   3 16126.5 961.528  18
   1   4  -3 15337.5 1132.79  14
  -1  -4  -3 16021.7 810.629   8
   1  -4   3 17065.1 827.662   8
   1  -4   2 8654.75 522.355   6
   1  -4   2 7960.09 410.035   8
  -1  -4  -2 7738.68 396.229   8
   1  -4   2 6954.15 521.427  17
   1   4  -2 6644.17 656.117  14
   1  -4   1 7216.21 503.831  21
   1   4  -1 7833.19 609.682  23
  -1  -4  -1 8711.70 431.724   8
   1   4  -1 8415.05 605.332  14
   1  -4   1 8233.42 432.902   8
   1   4   0 65231.0 3104.92   4
   1  -4   0 66833.6 3062.79   8
   1  -4   0 63688.0 3095.52  19
   1   4   0 66646.7 3109.86  19
   1  -4   0 62766.5 3091.50  20
   1   4   0 64901.0 3105.46  20
  -1   4   0 69551.7 3075.62  16
   1   4   0 61204.3 3192.55  13
   1   4   1 7864.59 505.476   4
  -1   4  -1 8518.99 474.239  16
   1   4   1 7856.97 549.453  13
  -1   4  -1 8967.06 458.287  13
   1   4   1 7896.02 534.314  21
   1   4   2 7825.31 499.877   6
   1   4   2 8751.60 507.659   4
   1   4   2 7747.80 497.304  16
  -1   4  -2 8190.36 495.919  16
   1   4   2 7760.08 563.168  17
   1   4   2 7966.96 478.491  13
  -1   4  -2 7858.46 465.124  13
   1   4   3 16182.7 910.619   5
   1   4   3 17360.3 925.353   6
   1   4   3 17340.6 928.220   4
   1   4   3 16400.0 916.977   7
  -1  -4   3 18752.9 888.636  10
  -1   4  -3 15043.6 931.502  16
   1   4   3 16610.1 985.513  17
   1   4   3 17448.1 885.435  16
   1   4   3 17026.2 850.687  13
  -1   4  -3 17401.7 930.013  13
   1   4   4 35803.4 1821.14   6
   1   4   4 38361.9 1823.14   4
   1   4   4 34153.8 1806.93   5
   1   4   4 34241.6 1801.86   7
   1   4   4 41878.7 1785.02   3
   1   4   4 34674.8 1854.95  22
   1   4   4 31279.6 2415.55  24
  -1  -4   4 36504.0 1762.94  10
   1   4   4 36059.6 1734.70  16
   1   4   4 36016.7 1704.53  13
  -1   4  -4 32001.3 1864.13  13
   1   4   5 139060. 6711.71   7
   1   4   5 135276. 6637.32   3
   1   4   5 131723. 7322.89  24
   1   4   5 142007. 6757.28  22
  -1  -4   5 139995. 6651.80  10
   1   4   5 146273. 6609.92  16
   1   4   5 145814. 6582.68  13
   1   4   6 137073. 6475.75  22
   1   4   6 132256. 7097.87  24
   1   4   6 130519. 6341.27   3
   1   4   6 139816. 6295.26  16
  -1   4  -6 129184. 6588.77  14
   1   4   7 24189.4 1266.75   3
   1   4   7 26222.8 1390.69   7
  -1   4  -7 24429.9 1639.43  14
   1   4   7 23771.6 2106.98  24
   1   4   7 26163.4 1419.46  22
   1   4   8 25387.8 1341.82   3
   1   4   8 27970.5 2294.99  24
   1   4   8 29957.3 1506.63   7
  -1   4  -8 24246.3 1809.78  14
   1   4   9 22451.1 2194.13  24
   1   4   9 24261.9 1427.22   7
  -1   4  -9 24766.8 1792.71  12
  -1  -4   9 25233.6 1293.89   9
   1   4  10 40430.1 2216.89   7
  -1   4 -10 38737.4 2637.08  12
  -1  -4  10 41239.8 2038.45   9
   1   4  11 25158.9 1525.96   7
   1   4  11 23820.0 1512.65   4
  -1   4 -11 22275.5 1985.77  12
  -1  -4  11 25878.1 1337.77   9
   1   4  12 6066.03 657.541   7
   1   4  12 5619.55 630.386   4
  -1  -4  12 6329.71 467.945   9
  -1   4 -12 4794.31 1150.53  12
   1   4  13 22797.4 1589.53   4
   1   4  13 25639.4 1651.25   7
   1   4  13 25816.6 1671.95   5
  -1   4 -13 21900.8 2313.71  12
  -1  -4  13 26975.8 1398.07   9
  -1   4 -13 30009.6 2375.66  11
   1   4  14 4275.07 630.104   7
   1   4  14 5422.87 678.433   5
   1   4  14 4664.55 633.939   4
  -1   4 -14 4087.48 1256.02  12
  -1  -4  14 6372.04 453.893   9
  -1   4 -14 6098.09 1171.78  11
   1   4  15 4531.35 635.517   4
   1   4  15 6601.68 770.303   6
   1   4  15 6058.45 724.738   5
  -1  -4  15 5905.30 444.995  15
   1   4  16 985.102 413.669   4
   1   4  16 1679.72 481.607   7
  -1  -4  16 1805.59 421.507   7
   1   4  16 1306.16 442.735   6
  -1  -4  16 1609.29 224.419  15
  -1   4 -16 2077.96 1042.75  11
   1   4  17 984.824 403.401   4
   1   4  17 725.157 409.442   6
   1   4  17 932.416 446.737   7
  -1  -4  17 748.837 339.714   7
   1   4  17 565.336 399.084   5
   1   4  18 2570.68 483.735   4
   1   4  18 1758.48 456.100   5
   1   4  18 2854.80 518.586   6
  -1  -4  18 2412.36 420.902   7
   1   4  19 252.939 319.951   4
   1   4  19 80.4108 303.254   5
  -1  -4  19-22.1545 252.077   7
  -1  -4  19 227.265 267.158   5
   1   4  19-189.369 307.806   6
  -1  -4  19-23.4582 263.894   6
  -1  -4  20 337.221 223.460   5
  -1  -4  20 103.074 200.582   6
  -1   5  20 769.184 249.814   4
   1   5 -19 575.109 864.902  11
  -1   5  19 1145.04 326.378   4
   1  -5  19 828.898 301.566   6
   1   5 -18 1856.47 1127.83  11
   1  -5  18 1079.90 337.163   5
  -1   5  18 858.151 337.866   5
   1  -5  18 1177.57 376.330   6
  -1   5  18 2108.39 405.412   4
   1  -5  17 93.1553 1090.61  24
  -1   5  17 1351.66 382.226   7
   1  -5  17 923.260 372.254   5
   1  -5  17 1262.37 407.433   6
   1   5 -17 2359.89 1320.81  11
  -1   5  17 1268.22 394.257   4
   1  -5  16 10836.7 969.873   5
  -1   5  16 14258.8 1002.03   7
   1  -5  16 10429.7 977.964   7
   1   5 -16 14330.3 2082.04  11
   1  -5  15 11974.3 982.155   7
   1  -5  15 10410.2 944.292   6
   1  -5  15 8345.14 870.874   5
   1   5 -15 11330.6 2091.32  12
   1  -5  14 3767.79 570.280   7
   1  -5  14 3522.62 564.111   5
   1  -5  14 3917.12 597.434   6
   1   5 -14 4086.18 1501.01  12
   1   5 -14 3711.73 1240.30  11
   1  -5  13 10114.5 915.220   6
   1  -5  13 9994.94 893.606   7
   1  -5  13 9376.91 891.031   5
   1   5 -13 12957.5 1753.56  11
   1   5 -13 11921.9 1969.39  12
   1  -5  12 6354.63 678.026   5
   1  -5  12 5743.53 652.597   7
   1   5 -12 6946.94 1498.79  12
   1   5 -12 8009.63 1430.42  11
   1  -5  11 12562.6 1870.99   1
   1  -5  11 12041.2 955.302   7
   1  -5  11 13529.4 993.312   5
   1   5 -11 13621.0 1781.88  12
   1  -5  10 1282.95 332.685   7
   1   5 -10 1608.99 965.346  12
   1  -5  10 1053.45 1193.33   1
   1  -5   9 2964.61 231.953   8
   1  -5   9 2911.01 403.904   7
   1   5  -9 2821.10 867.919  12
   1  -5   8 14726.0 999.714   7
   1   5  -8 12867.7 1393.18  12
  -1   5   8 16756.2 881.809  15
   1  -5   7 11151.9 761.122   5
   1  -5   7 10543.9 744.246   7
   1  -5   7 10635.5 575.833   8
   1   5  -7 11088.7 1109.38  12
   1  -5   7 9925.06 591.596  10
   1  -5   6 15908.0 810.000   8
   1  -5   6 16388.3 978.148   5
   1   5  -6 13316.2 1376.78  14
   1  -5   6 15524.8 834.816  10
   1  -5   5 32318.3 1641.62   7
   1  -5   5 30086.3 1579.60   4
   1  -5   5 34578.6 1666.73   6
   1  -5   5 32071.7 1644.75   5
   1  -5   5 30372.4 1502.12   8
   1  -5   5 31004.6 1530.98  10
   1  -5   4 7153.37 523.788   7
   1  -5   4 6848.49 519.191   5
   1  -5   4 7840.58 536.073   6
   1  -5   4 7297.91 477.009   4
   1   5  -4 5874.61 789.061  14
   1  -5   4 7695.96 412.264   8
   1  -5   3 59787.1 2810.38   6
   1  -5   3 55946.7 2798.55   5
   1  -5   3 59577.5 2712.57   8
  -1  -5  -3 57372.8 2696.22   8
   1   5  -3 55198.8 3027.18  14
   1  -5   3 54656.6 2818.89  18
   1  -5   2 14030.1 683.704   8
  -1  -5  -2 13217.2 668.260   8
   1  -5   2 12738.2 752.369  17
   1   5  -2 13783.2 936.689  14
  -1  -5  -1 8222.06 426.783   8
   1   5  -1 7277.81 611.139  23
   1  -5   1 8446.36 437.819   8
   1  -5   1 6818.53 484.271  17
  -1   5   1 7576.02 445.905  16
   1   5  -1 8305.19 483.811  19
   1   5  -1 9003.28 652.236  14
  -1  -5   0 210466. 9034.04   8
   1   5   0 186002. 9044.09   4
   1  -5   0 179081. 9038.52  21
   1   5   0 201767. 9061.07  21
  -1   5   0 203737. 9051.62  16
   1  -5   0 180332. 9038.90  20
   1   5   0 199754. 9058.55  20
   1   5   0 177711. 9175.61  13
  -1   5   0 206852. 9037.42  13
   1  -5   0 199458. 9026.53   8
   1   5   1 6688.72 466.513   4
   1  -5  -1 7347.16 449.507  19
   1   5   1 7682.44 501.792  17
  -1   5  -1 8208.89 485.756  16
  -1   5  -1 8516.96 456.429  13
   1   5   1 8079.93 550.453  13
   1  -5  -1 7795.59 429.560   8
   1   5   2 12626.1 735.252   4
  -1   5  -2 13778.0 766.725  16
   1   5   2 12509.2 760.061  16
   1   5   2 12634.8 753.042  17
  -1   5  -2 13362.2 733.766  13
   1   5   2 13970.3 751.720  13
   1   5   3 53307.3 2715.91   6
   1   5   3 58003.2 2737.98   4
   1   5   3 53033.0 2713.49   5
  -1  -5   3 62531.1 2704.76  10
   1   5   3 58336.1 2726.46  16
  -1   5  -3 50973.3 2769.51  16
  -1   5  -3 55367.0 2760.49  13
   1   5   3 57383.3 2689.77  13
   1   5   4 6641.38 489.451   5
   1   5   4 6681.39 492.279   7
   1   5   4 7411.15 509.074   4
   1   5   4 6887.32 497.267   6
  -1  -5   4 7378.73 465.254  10
   1   5   4 6782.51 447.739  16
   1   5   4 6931.73 414.080  13
   1   5   5 28748.7 1584.07   5
   1   5   5 29333.6 1585.31   7
   1   5   5 33059.0 1614.36   4
   1   5   5 31174.5 1603.51   6
   1   5   5 31063.4 1529.73   3
   1   5   5 30850.5 1649.16  22
  -1  -5   5 31596.3 1537.93  10
   1   5   5 30587.2 1508.01  16
   1   5   5 30073.3 1468.93  13
   1   5   6 16272.0 969.410   5
   1   5   6 15042.5 861.443   3
   1   5   6 15809.0 1000.65  22
  -1  -5   6 16279.9 882.962  10
   1   5   6 16897.5 845.532  16
  -1   5  -6 16719.8 1144.19  14
   1   5   6 16429.0 806.915  13
   1   5   7 9144.54 580.665   3
   1   5   7 11140.9 714.090   7
  -1   5  -7 9586.71 929.633  14
   1   5   7 10450.0 728.052  22
   1   5   8 17261.9 1056.36   7
   1   5   8 15402.5 1806.13  24
   1   5   9 2708.43 259.152   3
   1   5   9 2089.42 1138.95  24
   1   5   9 3262.03 412.935   7
  -1   5  -9 2991.42 676.391  12
  -1   5  -9 2686.78 732.913  14
   1   5  10 869.009 309.294   4
   1   5  10 1032.95 340.030   7
  -1   5 -10 1047.73 630.110  12
  -1   5 -10 1720.62 789.699  14
  -1  -5  10 1560.20 221.882   9
   1   5  11 12715.1 975.934   7
   1   5  11 13506.6 1015.63   5
   1   5  11 12649.9 986.216   4
  -1   5 -11 13281.5 1413.22  12
  -1  -5  11 14221.3 813.882   9
   1   5  12 6786.45 684.685   4
   1   5  12 6643.86 693.385   7
   1   5  12 5824.21 689.498   5
  -1   5 -12 6296.74 1171.46  12
  -1  -5  12 7131.98 515.501   9
   1   5  13 9820.57 894.057   4
   1   5  13 11138.5 940.543   7
   1   5  13 11014.2 952.447   5
  -1  -5  13 11208.1 698.554   9
  -1   5 -13 8312.20 1475.29  12
   1   5  14 3781.33 605.798   7
   1   5  14 3786.50 593.351   6
   1   5  14 3676.77 604.629   5
   1   5  14 5180.56 628.868   4
  -1   5 -14 5176.44 1155.39  11
  -1  -5  14 4669.98 392.641   9
  -1   5 -14 3428.79 1261.91  12
   1   5  15 13340.3 1071.95   6
   1   5  15 11850.4 1030.50   5
   1   5  15 10941.9 994.525   4
   1   5  15 12733.6 1058.00   7
  -1   5 -15 10595.2 1697.71  12
  -1  -5  15 12422.7 754.764   9
   1   5  16 12115.6 1050.77   7
  -1  -5  16 13141.3 975.388   7
   1   5  16 10596.6 1011.08   4
   1   5  16 10987.7 1017.48   5
  -1  -5  16 14575.5 787.917  15
  -1   5 -16 13546.0 1710.05  11
  -1   5 -17 823.424 957.166  11
   1   5  17 1279.05 439.744   4
   1   5  17 1368.86 440.824   5
   1   5  17 1324.31 436.863   6
  -1  -5  17 1029.77 330.891   7
   1   5  18 1756.90 422.640   4
  -1  -5  18 1894.35 370.136   7
  -1  -5  18 1081.53 334.800   5
   1   5  19 1005.09 337.240   4
  -1  -5  19 496.649 269.185   6
  -1  -5  19 621.558 251.575   5
  -1  -5  19 1151.95 287.730   7
   1   5  20 1059.02 293.684   4
  -1   6  20 552.563 204.583   4
   1   6 -19 740.954 823.884  11
  -1   6  19 19.6603 245.297   4
   1  -6  18-69.8399 909.685  24
   1   6 -18 761.130 1072.38  11
   1  -6  18 1105.45 324.236   5
   1  -6  18 1870.32 390.069   6
  -1   6  18 2024.50 387.003   4
   1  -6  17 88.1738 1031.02  24
   1   6 -17-218.923 1104.52  11
   1  -6  17 143.650 304.050   5
   1  -6  17-203.911 336.977   6
  -1   6  17 107.631 297.429   4
   1  -6  16 1949.78 431.249   5
  -1   6  16 3542.91 487.794   7
   1  -6  16 2728.13 507.116   6
   1   6 -16 2284.00 1221.97  11
   1  -6  15 4252.66 595.274   7
  -1   6  15 5486.42 603.226   7
   1  -6  15 3539.24 566.984   6
   1   6 -15 5188.40 1432.55  11
   1   6 -15 4794.23 1617.15  12
   1  -6  14 5333.14 665.757   5
   1  -6  14 6745.09 717.885   6
   1   6 -14 7473.53 1732.83  12
   1  -6  13 1922.92 455.646   7
   1  -6  13 1858.90 457.503   5
   1  -6  13 2102.85 472.554   6
   1   6 -13 3664.50 1161.17  11
   1   6 -13 2962.42 1348.60  12
   1  -6  12 6475.58 704.674   6
   1  -6  12 6586.51 699.974   7
   1  -6  12 6816.98 700.882   5
   1   6 -12 6229.84 1477.98  12
   1  -6  12 8115.98 1688.00   1
   1  -6  11 1266.95 372.464   7
   1  -6  11 1105.56 367.998   5
   1  -6  11 944.469 361.549   6
   1   6 -11 1027.00 1059.42  12
   1  -6  11 478.247 1154.63   1
   1  -6  10 10490.6 1829.50   1
   1  -6  10 10200.9 808.293   7
   1  -6  10 10156.2 810.732   5
   1  -6  10 11405.5 864.506   6
   1  -6  10 9429.79 559.065   8
   1   6 -10 9400.53 1424.35  12
   1  -6   9 19368.0 1237.10   6
   1  -6   9 18982.9 1215.81   7
   1  -6   9 19182.9 989.438   8
   1  -6   9 19086.6 1222.78   5
   1   6  -9 18487.7 1762.46  12
   1  -6   8 649.243 275.425   5
   1  -6   8 840.000 276.244   7
   1  -6   8 770.401 123.872   8
   1   6  -8 455.500 641.447  12
   1   6  -8 1016.75 793.354  14
   1  -6   7 9934.38 706.137   5
   1  -6   7 10181.9 709.885   7
   1  -6   7 9946.67 718.712   6
   1   6  -7 9887.37 1067.19  12
   1  -6   7 8949.32 563.701  10
   1  -6   6 21771.5 1223.56   5
   1  -6   6 22066.3 1233.34   6
   1  -6   6 20339.7 1103.45  10
   1  -6   5 20002.6 1128.29   5
   1  -6   5 20707.6 1140.11   6
   1  -6   5 20609.6 1134.52   7
   1   6  -5 18003.7 1476.97  14
   1  -6   5 19742.7 998.526   8
   1  -6   5 19351.5 1029.45  10
   1  -6   4 40044.1 2056.34   5
   1  -6   4 38861.5 2053.39   6
   1   6  -4 40218.5 2390.89  14
   1  -6   4 42185.4 1956.84   8
   1  -6   3 79191.3 3668.93   8
  -1  -6  -3 77504.3 3653.90   8
   1   6  -3 73967.9 3993.73  14
  -1   6   3 84255.8 3689.02  16
   1  -6   3 70769.1 3749.50  18
  -1  -6  -2 23330.8 1158.45   8
   1  -6   2 24652.1 1175.72   8
  -1   6   2 23452.8 1191.88  16
   1   6  -2 24486.9 1432.60  14
   1   6  -1 38613.6 2138.25  23
   1   6  -1 38773.0 1990.53  20
  -1   6   1 40989.4 2026.52  16
   1   6  -1 48520.9 2245.47  14
   1  -6   1 45188.0 2005.46   8
  -1  -6  -1 42525.3 1987.01   8
  -1  -6   0 17708.8 851.997   8
  -1   6   0 16573.8 902.940  16
   1  -6   0 16647.2 851.019   8
   1   6   1 38080.9 1839.19   4
  -1  -6   1 42342.8 1826.80   8
  -1   6  -1 41290.9 1898.85  16
   1   6   1 38734.8 1958.89  13
   1  -6  -1 41607.9 1815.18   8
   1   6   2 21761.1 1175.61   4
  -1  -6   2 23251.2 1149.36   8
  -1   6  -2 22248.8 1236.30  16
   1   6   2 23078.2 1223.29  13
   1   6   3 76684.1 3738.28   4
   1   6   3 75710.4 3760.38  16
   1   6   3 77164.5 3725.80  13
  -1  -6   3 81969.9 3712.38  10
   1   6   4 36541.5 1950.52   5
   1   6   4 36189.3 1952.58   6
   1   6   4 39804.7 1988.72   4
  -1  -6   4 43550.4 1955.74  10
   1   6   4 40288.6 1970.59  16
  -1   6  -4 37329.0 2102.29  13
   1   6   4 40720.4 1928.46  13
   1   6   5 18834.8 1088.17   5
   1   6   5 19515.4 1112.03   4
   1   6   5 18072.4 1085.87   7
   1   6   5 18145.1 1087.51   6
   1   6   5 19719.0 1179.20  22
  -1  -6   5 21411.1 1072.46  10
   1   6   5 19607.9 1060.89  16
   1   6   5 19951.9 1016.81  13
  -1   6  -5 17387.5 1259.20  13
   1   6   6 23063.5 1219.87   4
   1   6   6 20421.3 1191.99   6
   1   6   6 19482.0 1175.47   5
   1   6   6 21259.8 1114.06  16
  -1   6  -6 21974.4 1413.72  14
   1   6   6 21898.0 1264.86  22
   1   6   7 9679.96 685.401   5
   1   6   7 10111.1 690.748   7
   1   6   7 9460.65 694.500   6
   1   6   8 641.346 265.115   4
   1   6   8 715.609 166.756   3
  -1   6  -8 632.179 523.373  14
   1   6   8 677.714 253.904   7
   1   6   8 828.097 274.785   5
   1   6   9 17901.5 1012.99   3
   1   6   9 19511.5 1189.84   5
   1   6   9 19286.2 1177.04   7
   1   6   9 19673.9 1202.17   4
  -1   6  -9 17276.7 1604.95  14
   1   6  10 9271.83 778.943   7
   1   6  10 11086.8 824.295   5
   1   6  10 11129.0 825.580   4
  -1   6 -10 9751.07 1156.34  12
   1   6  11 1108.18 337.939   4
   1   6  11 907.645 317.112   7
   1   6  11 1064.13 344.924   5
   1   6  11 1122.10 350.880   6
  -1   6 -11 1206.55 687.875  12
  -1  -6  11 1228.99 211.877   9
   1   6  12 6376.70 721.783   6
   1   6  12 7495.59 725.298   7
   1   6  12 7135.33 732.312   4
   1   6  12 7016.62 725.525   5
  -1  -6  12 8066.60 550.945   9
  -1   6 -12 6981.84 1166.17  12
  -1  -6  13 2726.27 303.347   9
  -1   6 -13 2291.86 1011.72  12
   1   6  13 2113.29 452.212   5
   1   6  13 2061.17 455.097   7
   1   6  13 2126.64 466.858   6
   1   6  13 2995.42 512.918   4
   1   6  14 7695.62 784.237   6
   1   6  14 7332.14 769.484   5
   1   6  14 7408.25 767.912   4
  -1   6 -14 6349.73 1392.55  12
  -1  -6  15 4404.11 554.434   7
   1   6  15 4123.60 635.024   7
   1   6  15 4604.01 641.973   6
   1   6  15 5094.35 651.975   4
  -1   6 -15 4871.47 1159.66  11
  -1  -6  15 6021.13 430.262   9
  -1  -6  16 3164.85 459.524   7
   1   6  16 2667.34 500.238   5
   1   6  16 3157.16 531.106   6
  -1  -6  16 3495.29 308.486   9
  -1   6 -16 4035.35 1128.62  11
  -1   6 -16 2500.36 1140.62  12
  -1   6 -17 251.559 783.350  11
   1   6  17 185.598 333.680   4
  -1  -6  17-72.4601 243.721   7
  -1  -6  17 25.1754 268.157   5
  -1  -6  18 850.190 272.523   5
  -1  -6  18 1045.36 301.686   6
   1   6  19 44.4122 279.614   4
   1   6  20 589.074 241.340   4
  -1   7  19 691.980 257.492   4
   1  -7  18 559.294 884.051  24
   1   7 -18 170.623 897.388  11
  -1   7  18 655.333 305.074   4
   1  -7  17 80.1320 980.884  24
   1   7 -17-199.943 972.136  11
  -1   7  17 328.930 308.420   4
   1  -7  16-386.005 1034.89  24
   1   7 -16 870.895 1273.55  12
   1   7 -16 212.681 1073.45  11
  -1   7  16 811.304 347.049   4
   1   7 -15 3023.87 1194.68  11
   1   7 -14 6794.03 1604.72  12
   1   7 -13 5327.21 1507.67  12
   1   7 -13 4546.97 1301.04  11
   1  -7  12 27593.6 2919.48   1
  -1   7  12 30600.0 1565.56  16
   1   7 -12 28407.4 2849.13  12
  -1   7  11 2923.82 279.013  16
   1   7 -11 3141.20 1178.61  12
   1  -7  11 1951.91 1329.07   1
   1  -7  10 707.962 123.016   8
   1   7 -10 586.879 815.850  12
   1   7  -9 21659.3 1931.29  12
   1  -7   9 20783.2 1076.43   8
   1   7  -8 5529.11 1045.71  14
   1   7  -8 5156.54 924.848  12
   1  -7   8 4821.65 332.948   8
   1   7  -7 9324.77 1069.15  12
   1   7  -7 7327.17 1100.28  14
   1  -7   7 8758.74 510.535   8
   1  -7   7 8701.90 545.999  10
  -1   7   6 8483.34 513.903  16
   1  -7   6 8644.21 492.176   8
  -1   7   5 19259.1 989.679  16
   1  -7   5 18806.1 970.128   8
   1  -7   5 18598.7 1003.72  10
  -1   7   4 49613.2 2352.78  16
   1   7  -4 43630.7 2761.94  14
  -1   7   3 38867.5 1812.92  16
   1   7  -3 37123.2 2148.16  14
  -1  -7  -3 35282.5 1762.34   8
  -1   7   2 29440.0 1487.45  16
   1   7  -2 29295.3 1734.58  14
  -1   7   2 30222.9 1465.82  13
  -1  -7  -2 29078.0 1436.24   8
  -1   7   1 85756.1 4178.62  16
   1   7  -1 98515.6 4403.51  14
  -1   7   1 86795.1 4145.31  13
  -1  -7  -1 87290.6 4109.81   8
  -1   7   0 2417.41 283.230  16
  -1   7   0 2349.45 234.666  13
  -1  -7   0 2317.36 193.642   8
  -1  -7   1 90114.9 4056.54   8
  -1   7  -1 83296.1 4155.77  16
  -1   7  -1 82172.0 4108.51  13
  -1   7  -2 28018.3 1505.81  16
  -1   7  -2 26414.9 1454.89  13
   1   7   3 33253.6 1765.24   4
   1   7   3 32953.8 1821.65  16
   1   7   3 34481.0 1806.46  13
  -1   7  -3 33012.3 1872.99  13
  -1  -7   3 39641.3 1762.74  10
   1   7   4 45513.4 2268.55   4
  -1  -7   4 44220.2 2209.51   8
  -1  -7   4 47994.9 2236.39  10
   1   7   4 42822.3 2279.35  16
   1   7   4 44892.1 2241.38  13
  -1   7  -4 45073.1 2430.77  13
   1   7   5 17955.4 1097.61   4
   1   7   5 18801.2 1175.21  22
   1   7   5 17706.0 1075.88  16
  -1   7  -5 14625.6 1258.46  13
   1   7   6 8168.96 534.962   3
   1   7   6 8136.98 616.580   4
  -1   7  -6 8197.59 806.918  14
  -1  -7   6 8715.39 554.316  10
   1   7   7 8561.01 553.203   3
   1   7   7 8532.81 658.824   4
  -1  -7   7 9477.17 577.510  10
   1   7   8 5190.65 384.587   3
  -1   7  -8 4227.24 776.481  14
   1   7   8 4637.04 500.105   4
   1   7   9 20000.6 1088.25   3
  -1   7  -9 17862.2 1659.16  14
   1   7   9 20129.5 1251.22   4
   1   7  10 361.640 277.619   4
  -1   7 -10 733.658 771.626  14
  -1   7 -10 625.109 635.566  12
   1   7  11 2560.52 458.031   4
  -1   7 -11 2539.75 905.242  14
  -1   7 -11 2176.25 793.510  12
  -1  -7  11 2517.27 291.691   9
   1   7  12 28045.3 1753.61   4
  -1  -7  12 29650.8 1537.24   9
  -1  -7  13 4957.43 403.441   8
   1   7  13 4331.29 603.055   4
  -1  -7  13 5266.48 433.243   9
  -1   7 -13 5029.49 1239.91  12
   1   7  14 8813.94 803.052   4
  -1  -7  14 7152.92 506.162   8
  -1  -7  14 7528.95 536.310   9
  -1   7 -14 6450.93 1382.87  12
  -1  -7  15 1661.89 209.356   8
  -1   7 -15 2812.00 992.251  11
  -1  -7  15 2167.57 255.301   9
  -1   7 -15 1674.47 1125.13  12
  -1   7 -16 993.060 1017.37  12
  -1   7 -16 850.430 871.593  11
  -1  -7  16 1093.22 184.692  15
   1   7  16 797.380 389.501   4
   1   7  17 29.1413 338.970   4
  -1   7 -17 540.416 773.438  11
   1   7  18 642.920 336.043   4
  -1   7 -18 631.838 651.734  11
   1   7  19 810.249 292.337   4
   1   7  19-160.716 454.264  23
   1   8 -18 8761.59 1294.96  11
  -1   8  18 9819.77 626.088   4
  -1   8  17 2169.41 384.945   4
   1   8 -17 2518.24 1071.60  11
   1   8 -16 5539.48 1513.80  12
   1   8 -16 6683.93 1413.43  11
  -1   8  16 5258.23 563.828   4
   1   8 -15 127.128 1245.67  12
   1   8 -15-614.276 1090.59  11
  -1   8  15 449.162 299.369   4
   1   8 -14 3079.08 1227.27  11
   1   8 -13 11738.7 1927.43  12
   1   8 -12 4833.49 1465.45  12
   1  -8  12 4434.12 1526.39   1
  -1   8  11 2238.77 264.588  16
   1   8 -11 2648.70 1111.50  12
   1  -8  11 3200.96 1578.00   1
  -1   8  10 9222.68 583.388  16
   1  -8  10 8364.43 518.314   8
  -1   8   9 5133.84 389.574  16
   1   8  -9 4749.19 1024.32  12
   1   8  -9 3340.32 1095.42  14
   1  -8   9 4598.30 335.567   8
  -1   8   8 2683.43 265.824  16
   1   8  -8 1983.76 781.930  12
   1   8  -8 1352.87 858.805  14
   1  -8   8 2043.18 252.400  10
   1  -8   8 1993.32 208.351   8
  -1   8   7 10619.0 630.817  16
   1  -8   7 10307.9 586.376   8
   1  -8   7 9241.10 620.491  10
  -1   8   6 14562.8 861.654  16
   1   8  -6 15146.8 1482.87  14
   1  -8   6 16272.3 836.225   8
   1  -8   6 15472.0 880.073  10
   1   8  -5 9419.23 1049.89  14
   1  -8   5 9808.94 548.205   8
   1  -8   5 8703.57 571.582  10
  -1   8   4 4919.92 389.239  16
   1  -8   4 5573.46 359.146   8
  -1   8   3 19410.5 1048.28  16
  -1   8   3 18646.7 1006.23  13
   1  -8   3 19228.3 993.331   8
  -1   8   2 8035.96 548.633  16
   1   8  -2 7983.31 763.958  14
  -1   8   2 8134.57 509.407  13
   1  -8   2 8068.30 486.716   8
  -1   8   1 35759.0 1870.31  16
  -1   8   1 34119.1 1809.55  13
   1   8  -1 39459.4 2082.92  14
   1  -8   1 37389.9 1786.92   8
   1  -8   0 60.4187 109.399   8
   1   8   0 305.868 345.094  13
  -1   8   0 113.390 160.133  13
  -1   8   0 148.913 209.493  16
  -1   8  -1 33159.3 1862.81  16
   1   8   1 30956.0 1916.98  13
  -1   8  -1 32941.3 1813.72  13
   1  -8  -1 35836.2 1723.27   8
  -1  -8   1 36899.3 1715.30   8
  -1  -8   2 8018.51 469.785   8
   1   8   2 7752.56 631.768  13
  -1   8  -2 6228.85 569.317  13
  -1   8  -2 6882.52 620.338  16
   1   8   3 15976.8 1041.07  13
  -1   8  -3 16726.7 1119.13  13
  -1  -8   3 18301.2 937.729   8
  -1  -8   4 5444.65 408.389  10
  -1  -8   4 5334.36 379.490   8
   1   8   4 5022.29 456.055  13
  -1   8  -4 4328.09 578.968  13
  -1  -8   5 10215.0 630.653   8
   1   8   5 9491.18 767.026  22
  -1  -8   5 10717.2 664.723  10
   1   8   5 8342.49 683.012  16
  -1   8  -5 7119.27 854.564  13
   1   8   6 17156.9 945.767   3
  -1  -8   6 15840.2 920.574   8
  -1   8  -6 16021.6 1248.21  14
  -1  -8   6 16303.2 938.851  10
   1   8   7 9735.54 623.021   3
   1   8   7 9365.67 716.720   4
  -1  -8   7 9988.58 626.939   8
  -1   8  -7 7684.80 936.580  14
  -1  -8   7 10357.5 647.403  10
   1   8   8 2236.90 270.538   3
   1   8   8 1961.62 351.996   4
  -1   8  -8 1623.98 620.092  14
  -1  -8   8 2163.38 260.563   8
   1   8   9 4748.14 388.216   3
  -1   8  -9 4960.00 943.922  14
  -1  -8   9 4382.60 392.817   8
   1   8   9 5060.10 537.714   4
  -1   8 -10 8990.45 1284.88  14
  -1   8 -10 9027.10 1168.02  12
   1   8  10 8675.96 752.511   4
  -1  -8  10 8098.20 572.487   8
   1   8  11 1581.34 409.957   4
  -1  -8  11 1739.67 241.923   8
  -1   8 -11 1454.17 783.185  12
  -1   8 -11 1506.40 865.784  14
   1   8  12 4059.74 575.326   4
  -1  -8  12 4523.96 390.299   8
  -1   8 -12 5211.66 1065.39  12
  -1  -8  12 5718.39 433.245   9
   1   8  13 8793.45 813.436   4
  -1  -8  13 8117.13 553.003   8
  -1   8 -13 9461.19 1481.35  12
  -1  -8  14 2554.86 289.832   9
   1   8  14 2958.01 528.904   4
  -1   8 -15 83.7345 788.743  11
  -1  -8  15 175.239 138.817   9
  -1   8 -15-99.2819 950.397  12
  -1  -8  15 44.3866 94.0215   8
   1   8  15 31.9069 348.480   4
   1   8  16 5477.69 626.977   4
  -1   8 -16 3744.18 1038.25  11
  -1   8 -16 4415.33 1221.19  12
   1   8  17 1560.22 404.959   4
  -1   8 -17 1994.13 873.025  11
   1   8  18 5542.37 855.468  23
   1   8  18 8792.85 681.497   4
   1   8  19 138.761 344.655  23
   1  -9  17 556.853 857.754  24
   1   9 -17 624.018 841.856  11
   1   9 -16 10300.9 1453.78  11
   1   9 -16 8090.10 1544.69  12
   1   9 -15 370.169 947.552  11
   1   9 -15-235.007 1211.20  12
  -1   9  15 784.101 315.609   4
   1   9 -14-97.1388 958.944  11
   1   9 -14-120.970 1185.26  12
  -1   9  14 81.3758 285.206   4
   1   9 -13 913.410 948.888  11
   1   9 -13 731.340 1090.89  12
   1   9 -12 6605.28 1477.07  12
  -1   9  11 6717.67 519.648  16
   1   9 -11 5624.57 1351.34  12
   1  -9  11 5263.78 1717.90   1
  -1   9  10 13068.1 782.255  16
  -1   9  10 12048.2 711.780  13
   1   9 -10 10205.4 1484.34  12
   1  -9  10 11043.3 672.721   8
  -1   9   9 31254.7 1612.97  16
   1   9  -9 30096.0 2404.17  12
   1  -9   9 30058.0 1524.03   8
  -1   9   8 1605.05 236.280  16
   1   9  -8 342.745 659.619  12
   1   9  -8 1015.55 903.922  14
   1  -9   8 1634.31 193.305   8
   1  -9   8 1271.57 208.417  10
  -1   9   7 12036.2 749.574  16
  -1   9   7 13219.8 723.210  13
   1   9  -7 12507.7 1332.76  12
   1  -9   7 11688.9 684.030   8
   1  -9   7 11434.7 726.251  10
   1  -9   6 1051.15 165.719   8
  -1   9   6 1438.82 226.900  16
  -1   9   6 1040.81 173.951  13
   1   9  -6 956.706 649.926  14
   1  -9   6 766.527 195.603  10
  -1   9   5 44507.3 2172.40  16
  -1   9   5 43611.6 2114.49  13
   1  -9   5 39475.1 2108.24  10
   1  -9   5 43391.9 2087.31   8
  -1   9   4 10371.5 676.697  16
   1   9  -4 8685.99 1030.69  14
  -1   9   4 10096.8 622.359  13
   1  -9   4 9898.11 596.979   8
  -1   9   3 11311.3 680.632  13
   1   9  -3 10500.2 1020.95  14
   1  -9   3 11417.1 651.161   8
  -1  -9  -3 10753.2 625.039   8
   1   9  -2 3279.19 550.558  14
  -1   9   2 2851.07 300.266  13
  -1  -9  -2 3471.09 269.947   8
   1  -9   2 3549.76 287.776   8
  -1   9   1 6375.35 503.665  13
   1  -9   1 7038.95 454.093   8
  -1  -9  -1 6870.39 432.701   8
  -1   9   0 18056.2 1148.30  13
  -1  -9   0 20684.4 1054.97   8
   1  -9   0 21365.1 1081.41   8
  -1   9  -1 5840.59 551.408  13
   1   9   1 6178.38 665.187  13
  -1  -9   1 7323.69 435.476   8
  -1   9  -2 3118.22 456.488  13
   1   9   2 3608.93 496.428  13
  -1  -9   2 3738.93 290.024   8
  -1  -9   3 10804.8 636.092   8
  -1   9  -3 9341.06 856.212  13
   1   9   3 11281.3 823.870  13
  -1  -9   3 11144.0 677.472  10
  -1  -9   4 9431.72 566.589   8
   1   9   4 8600.46 690.771  13
  -1  -9   4 9306.94 605.033  10
  -1  -9   5 44577.1 2386.75   8
  -1  -9   5 42374.0 2422.57  10
   1   9   6 1057.33 226.248   3
  -1  -9   6 1232.65 201.230   8
  -1   9  -6 1178.57 470.672  14
  -1  -9   6 1243.20 243.559  10
   1   9   7 12312.2 764.107   3
  -1  -9   7 13010.9 755.827   8
  -1   9  -7 11608.6 1162.51  14
  -1  -9   7 11847.0 765.756  10
   1   9   8 1550.90 243.931   3
  -1  -9   8 1715.45 233.896   8
  -1   9  -8 1413.35 643.518  14
  -1  -9   9 30124.7 1509.47   8
   1   9   9 26808.4 1665.19   4
  -1   9  -9 23921.8 2139.76  14
   1   9  10 10407.6 877.994   4
  -1  -9  10 11942.7 724.183   8
  -1   9 -10 12727.4 1392.43  12
  -1   9 -10 11057.9 1479.95  14
  -1  -9  11 6653.84 469.617   8
   1   9  11 5538.46 651.883   4
  -1   9 -11 5938.02 1087.28  12
  -1   9 -11 5039.11 1173.27  14
   1   9  12 5613.09 643.294   4
  -1  -9  12 6794.42 468.793   8
  -1   9 -12 4607.69 1107.61  12
  -1  -9  13 1071.66 213.292   9
   1   9  13 1312.10 396.971   4
  -1  -9  14 247.987 148.393   9
  -1   9 -14-388.967 923.500  12
  -1  -9  14 206.781 118.791   8
   1   9  14 344.779 352.739   4
  -1  -9  15 842.331 170.065   9
  -1   9 -15 557.214 903.817  12
   1   9  15 643.693 340.631   4
  -1   9 -16 7419.36 1342.04  12
  -1   9 -16 7832.16 1191.37  11
  -1   9 -17-59.7816 611.786  11
   1   9  18 327.036 472.239  23
   1 -10  17-50.8552 704.915  24
   1  10 -17 979.406 779.778  11
   1 -10  16 137.386 896.324  24
   1  10 -16 909.685 872.357  11
   1  10 -16 89.6155 1025.51  12
   1  10 -15 335.648 834.533  11
   1  10 -15-314.579 1011.72  12
   1  10 -14 444.519 1029.91  12
   1  10 -14 800.900 898.428  11
   1  10 -13 3441.76 1117.20  11
   1  10 -13 1950.14 1195.04  12
   1 -10  13 1551.00 1234.15   1
   1  10 -12 3892.49 1291.60  12
   1 -10  12 3421.66 1548.92   1
  -1  10  11 5921.74 513.821  16
   1 -10  11 4762.50 360.607   8
   1  10 -11 6013.84 1296.41  12
   1 -10  11 4315.01 1708.92   1
   1 -10  10 637.317 145.239   8
   1  10 -10 637.292 865.143  12
  -1  10  10 850.886 248.841  16
   1 -10   9 421.878 135.246   8
  -1  10   9 603.903 226.602  16
   1  10  -9 94.2787 924.049  14
  -1  10   9 675.330 172.538  13
   1  10  -9 319.901 722.194  12
  -1  10   8 32960.3 1706.10  16
   1  10  -8 31416.9 2415.66  12
  -1  10   8 32251.2 1620.35  13
   1 -10   8 27594.9 1584.35  10
   1 -10   8 31060.0 1566.14   8
  -1  10   7 3279.10 367.535  16
  -1  10   7 3157.95 317.264  13
   1  10  -7 4098.06 890.997  12
   1  10  -7 2628.36 939.550  14
   1 -10   7 3052.29 282.673   8
   1 -10   7 2611.51 312.469  10
  -1  10   6 3448.47 390.951  16
  -1  10   6 3262.61 328.453  13
   1  10  -6 3776.94 952.901  14
   1 -10   6 3217.25 292.094   8
   1 -10   6 2927.46 324.857  10
   1 -10   5 702.866 155.691   8
  -1  10   5 827.614 261.722  16
   1  10  -5 362.345 610.260  14
  -1  10   5 724.791 174.451  13
   1 -10   5 710.833 186.522  10
  -1  10   4 15235.0 975.947  16
  -1  10   4 15264.5 907.886  13
   1 -10   4 15990.9 869.483   8
  -1  10   3 15006.6 995.649  16
  -1  10   3 14510.0 913.522  13
   1  10  -3 12392.0 1231.53  14
  -1 -10  -3 15440.3 839.223   8
   1 -10   3 16249.0 864.746   8
  -1  10   2 5733.59 543.085  16
   1  10  -2 4174.11 679.860  14
  -1  10   2 5681.40 495.291  13
   1 -10   2 5738.82 417.196   8
  -1 -10  -2 6002.36 400.001   8
  -1  10   1 3125.30 385.779  13
  -1  10   1 2879.03 425.195  16
   1  10  -1 3501.98 564.017  14
  -1 -10  -1 3806.90 295.175   8
   1 -10   1 3440.37 311.027   8
  -1 -10   0 99.2147 111.212   8
   1 -10   0 330.059 145.282   8
  -1  10   0 49.3165 274.292  16
   1  10   0 281.078 310.699  14
  -1  10   0 126.049 235.094  13
  -1  10  -1 2874.24 439.510  13
  -1 -10   1 3493.53 283.368   8
  -1  10  -2 5087.60 617.090  13
   1  10   2 4558.85 604.731  13
  -1 -10   2 5928.45 396.319   8
  -1  10  -3 12248.6 1116.97  13
   1  10   3 14430.2 1072.35  13
  -1 -10   3 14824.1 884.456  10
  -1 -10   3 15927.9 843.980   8
  -1 -10   4 14668.1 816.288   8
  -1 -10   4 14682.7 873.602  10
   1  10   5 1601.29 333.306   3
  -1 -10   5 703.860 162.250   8
  -1  10  -5 820.135 455.025  14
  -1 -10   5 875.069 230.454  10
   1  10   6 3791.61 366.911   3
  -1 -10   6 3369.84 309.991   8
  -1  10  -6 2738.77 614.476  14
  -1 -10   6 2943.50 343.690  10
   1  10   7 3048.05 334.322   3
  -1 -10   7 3759.14 321.146   8
  -1  10  -7 2350.13 705.416  14
  -1 -10   7 2484.17 323.321  10
   1  10   8 31950.4 1663.95   3
  -1  10  -8 26749.2 2241.60  14
  -1 -10   8 31334.8 1625.73   8
  -1  10  -9 522.984 737.919  14
  -1 -10   9 510.385 164.761   8
  -1  10 -10 652.248 705.509  12
  -1  10 -10 422.931 848.089  14
  -1 -10  10 767.772 176.650   8
  -1  10 -11 3953.02 1054.38  14
  -1  10 -11 5076.69 991.764  12
  -1 -10  11 5327.84 403.736   8
  -1  10 -12 4206.71 1077.58  12
  -1 -10  12 5608.09 439.532   9
  -1  10 -13 1240.50 865.656  12
  -1 -10  13 1904.61 211.688   8
  -1 -10  13 1771.41 252.445   9
  -1 -10  14 479.894 120.083   8
  -1 -10  14 608.505 164.288   9
  -1  10 -14 542.159 931.415  12
  -1  10 -15 702.367 748.418  11
  -1  10 -15 167.279 832.080  12
  -1  10 -16 856.437 680.651  11
  -1  10 -16 146.482 760.258  12
   1  10  17 832.738 564.962  23
   1  10  18 1280.71 432.714  23
   1 -11  16 110.655 809.124  24
   1  11 -16 385.225 675.161  11
   1  11 -15 1363.39 983.170  12
   1  11 -15 1748.89 841.517  11
   1  11 -14 199.491 1006.48  12
   1  11 -14-237.532 775.777  11
   1  11 -13 1561.66 908.074  11
   1  11 -13 846.701 1136.05  12
   1  11 -12-1067.35 1092.88  12
   1 -11  12-260.333 1246.56   1
   1 -11  11 2339.20 1489.59   1
  -1  11  10 2674.15 388.432  16
   1  11 -10 2029.52 957.148  12
   1 -11  10 2376.87 246.533   8
   1 -11   9 9614.32 605.044   8
   1  11  -9 8772.57 1338.36  12
  -1  11   9 10054.3 766.506  16
   1 -11   8 31048.4 1570.30   8
   1 -11   8 28704.9 1588.01  10
   1  11  -8 26587.3 2317.24  12
  -1  11   8 30815.4 1653.08  13
   1  11  -8 24050.6 2438.41  14
  -1  11   8 33530.5 1772.43  16
   1 -11   7 33625.3 1624.50   8
   1 -11   7 28295.8 1630.80  10
  -1  11   7 32513.4 1701.38  13
   1  11  -7 28473.3 2510.44  14
   1  11  -7 33460.5 2426.93  12
  -1  11   7 29778.0 1766.25  16
   1 -11   6 14130.8 786.658   8
   1 -11   6 12105.0 807.766  10
  -1  11   6 12674.8 852.668  13
  -1  11   6 14161.5 952.740  16
   1 -11   5 12314.5 742.511   8
   1 -11   5 12382.5 773.034  10
   1  11  -5 10946.4 1320.34  14
  -1  11   5 11874.4 822.564  13
  -1  11   5 12987.9 920.725  16
   1 -11   4 8533.75 545.895   8
   1 -11   4 7101.62 546.024  10
  -1  11   4 7848.23 619.815  13
   1  11  -4 6668.45 1029.01  14
  -1  11   4 8295.36 706.915  16
   1 -11   3 9618.40 592.686   8
  -1  11   3 8459.95 676.980  13
   1  11  -3 7414.50 1006.43  14
  -1  11   3 8405.35 753.174  16
  -1 -11  -2 4886.22 367.749   8
   1 -11   2 5059.85 394.451   8
   1  11  -2 3751.39 712.208  14
  -1  11   2 4130.61 483.216  13
  -1  11   2 5111.39 569.572  16
  -1 -11  -1 7171.20 473.590   8
   1 -11   1 7240.29 498.319   8
   1  11  -1 6737.54 789.255  14
  -1  11   1 6591.06 637.395  13
  -1  11   1 5610.36 639.948  16
  -1  11   0 1779.10 415.635  13
   1  11   0 1938.72 509.024  14
  -1 -11   0 2005.62 231.103   8
   1  11   1 6860.88 727.110  14
  -1  11  -1 6074.32 711.509  13
  -1 -11   1 7466.11 488.379   8
  -1  11  -2 3844.45 624.042  13
   1  11   2 5227.68 618.689  14
  -1 -11   2 4904.13 428.654  10
  -1 -11   2 4981.96 380.998   8
  -1  11  -3 6862.00 876.160  13
   1  11   3 6057.67 753.038  13
  -1 -11   3 9307.79 548.898   8
  -1 -11   3 8110.60 584.715  10
  -1 -11   4 8004.13 526.593   8
  -1 -11   4 7754.68 588.398  10
  -1  11  -5 12004.4 1198.89  14
  -1 -11   5 12888.5 810.061   8
  -1 -11   5 13449.6 878.458  10
   1  11   6 13472.1 862.622   3
  -1  11  -6 11676.0 1229.98  14
  -1 -11   6 14036.0 807.488   8
  -1 -11   6 13734.9 860.325  10
   1  11   7 33812.0 1700.84   3
  -1  11  -7 26583.6 2203.02  14
  -1 -11   7 32547.2 1634.50   8
  -1 -11   7 29013.8 1674.21  10
   1  11   8 31584.9 1646.19   3
  -1 -11   8 30785.9 1589.31   8
  -1  11  -9 5750.72 1167.54  14
  -1 -11   9 9824.11 605.907   8
  -1  11 -10 1983.56 930.302  14
  -1  11 -10 2336.16 774.591  12
  -1 -11  10 2279.55 251.895   8
  -1  11 -11 5092.03 1101.73  14
  -1 -11  12 12.5718 130.483   9
  -1  11 -12-557.175 718.381  12
  -1 -11  12 148.027 107.840   8
  -1 -11  13 1343.42 212.055   9
  -1 -11  13 1187.41 168.021   8
  -1  11 -13 1438.21 942.430  12
  -1 -11  14 176.037 125.170   9
  -1  11 -14 81.9075 808.633  12
  -1 -11  14 221.207 98.6623   8
  -1  11 -15 1035.47 705.992  11
  -1  11 -15 877.670 790.203  12
  -1  11 -16 970.916 601.651  11
  -1  11 -16 480.844 641.112  12
   1  11  17-225.384 427.274  23
   1 -12  16-40.5445 586.781  24
   1 -12  15 116.153 744.570  24
   1  12 -15 74.4767 772.685  12
   1  12 -15 60.2456 673.818  11
   1  12 -14 1976.12 861.620  11
   1  12 -14 1387.90 973.373  12
   1  12 -13 560.120 969.727  12
   1  12 -13 1435.13 851.067  11
   1  12 -12 591.525 973.750  12
   1 -12  12 832.445 1242.48   1
   1  12 -11 683.137 927.887  12
   1 -12  11 1653.22 1360.80   1
  -1  12  10 8553.13 748.188  16
  -1  12   9 2848.21 459.552  16
   1 -12   9 3500.41 307.767   8
   1  12  -8 1857.74 854.515  12
   1  12  -8 1873.85 994.993  14
  -1  12   8 1850.74 411.413  16
   1 -12   8 1784.59 232.392   8
   1 -12   7 4081.30 353.178   8
   1 -12   7 4233.82 390.669  10
  -1  12   7 3645.53 451.534  13
   1  12  -7 4704.54 945.857  12
   1  12  -7 4056.18 1069.81  14
  -1  12   7 3629.85 520.841  16
   1 -12   6 50834.8 2383.28   8
   1 -12   6 44190.8 2391.46  10
  -1  12   6 46601.1 2522.87  13
   1  12  -6 50826.7 3230.46  12
  -1  12   6 49258.6 2633.79  16
  -1  12   5 3106.14 502.475  16
   1  12  -5 2743.75 935.062  14
  -1  12   5 2847.17 407.373  13
   1 -12   5 3113.25 315.004   8
   1 -12   5 3560.87 368.120  10
  -1  12   4 1412.12 386.561  16
   1  12  -4 880.479 678.667  14
  -1  12   4 1866.88 350.133  13
   1 -12   4 1841.01 276.701  10
   1 -12   4 2040.77 258.621   8
   1 -12   3 7739.96 520.313   8
  -1  12   3 6049.41 640.251  13
   1  12  -3 6596.60 1020.28  14
  -1  12   3 5872.49 695.492  16
  -1  12   2 1624.86 397.967  13
   1  12  -2 1152.76 546.284  14
  -1  12   2 1338.77 409.065  16
   1 -12   2 1589.47 245.436   8
   1  12  -1 5256.92 789.640  14
  -1  12   1 5387.14 649.477  13
  -1 -12  -1 6170.70 447.281   8
  -1  12   0 9531.97 937.695  13
   1  12   0 10380.1 1025.47  14
  -1 -12   0 11493.6 688.091   8
  -1  12  -1 4689.90 697.579  13
   1  12   1 4752.97 683.910  14
  -1 -12   1 6169.27 441.459   8
  -1  12  -2 1670.59 524.786  13
  -1 -12   2 1733.57 232.942   8
  -1 -12   2 1457.84 265.069  10
  -1  12  -3 5655.34 858.256  13
  -1 -12   3 6822.32 544.062  10
  -1 -12   3 7129.65 494.859   8
  -1  12  -4 1466.15 518.258  14
  -1 -12   4 1596.14 297.870  10
  -1 -12   4 2021.53 246.473   8
   1  12   5 4470.57 451.597   3
  -1  12  -5 2999.40 674.756  14
  -1 -12   5 3642.63 330.077   8
  -1 -12   5 3036.04 366.729  10
   1  12   6 50834.9 2515.17   3
  -1  12  -6 43534.2 3028.12  14
  -1 -12   6 47412.9 2484.15  10
  -1 -12   6 49540.0 2435.45   8
   1  12   7 4852.32 428.184   3
  -1  12  -7 3611.79 848.985  14
  -1 -12   7 4196.60 362.569   8
  -1 -12   7 3813.56 394.243  10
  -1  12  -8 1754.97 772.841  14
  -1 -12   8 1712.73 225.025   8
  -1  12  -9 3182.49 947.734  14
  -1 -12   9 2802.29 279.512   8
  -1  12 -10 7000.33 1259.82  14
  -1 -12  11 346.741 170.810   9
  -1  12 -11 142.745 672.402  12
  -1 -12  11 231.941 119.792   8
  -1 -12  12 1083.13 196.443   9
  -1  12 -12 370.550 710.640  12
  -1 -12  12 821.421 152.221   8
  -1 -12  13 657.490 134.823   8
  -1  12 -13 628.928 776.741  12
  -1 -12  13 756.442 165.722   9
  -1  12 -14 1475.76 747.896  11
  -1  12 -14 1199.57 874.257  12
   1  12  15 86.5378 534.763  23
  -1  12 -15 151.567 571.625  11
  -1  12 -15 183.269 679.293  12
   1  12  16 1142.80 497.753  23
   1 -13  15 204.055 620.706  24
   1  13 -14 854.237 814.616  12
   1  13 -14 55.1471 587.587  11
   1  13 -13 625.146 670.456  11
   1  13 -13 158.273 895.568  12
   1  13 -12 518.234 891.813  12
   1  13 -12 2422.26 902.929  11
   1 -13  12 715.739 1018.46   1
   1  13 -11 446.306 847.876  12
   1 -13  11 368.109 1211.46   1
   1 -13  10 863.528 166.829   8
   1  13 -10 869.411 799.511  12
   1 -13  10 280.543 1353.95   1
   1  13  -9 1241.77 833.657  12
   1 -13   9 1884.69 228.911   8
  -1  13   8 7314.19 721.934  16
  -1  13   7 1365.17 354.497  13
  -1  13   7 1761.14 437.406  16
   1  13  -7 1438.41 745.399  12
   1  13  -7 1353.99 907.820  14
   1 -13   7 1576.53 254.580  10
   1 -13   7 2147.40 250.906   8
   1 -13   6 226.195 150.372   8
  -1  13   6 428.000 341.873  16
   1  13  -6 208.199 567.855  12
   1  13  -6 173.270 753.593  14
   1 -13   6 442.659 189.718  10
   1  13  -5 8363.61 1321.03  14
   1 -13   5 9841.20 637.617   8
   1 -13   5 8962.10 650.608  10
  -1  13   4 2495.22 473.431  13
   1  13  -4 1679.58 803.875  14
   1 -13   4 3729.55 338.163   8
   1 -13   4 2562.07 321.221  10
  -1  13   3 9787.40 914.312  13
   1  13  -3 8406.93 1195.94  14
   1 -13   3 10576.4 697.800  10
  -1  13   2 1001.20 446.827  13
   1  13  -2 362.316 588.199  14
   1  13  -1 8678.22 1051.36  14
  -1  13   1 8609.69 917.355  13
   1  13   0 8275.90 1012.27  14
  -1  13   0 8645.01 975.433  13
  -1 -13   0 11325.8 680.945   8
  -1  13  -1 8433.05 984.341  13
  -1 -13   1 8573.44 646.334  10
  -1 -13   1 9468.29 612.129   8
  -1 -13   2 1119.88 208.950   8
  -1 -13   2 787.626 236.097  10
  -1  13  -3 11281.5 1138.28  14
  -1 -13   3 11602.3 717.391   8
  -1 -13   3 10818.9 760.303  10
  -1  13  -4 2487.33 682.537  14
  -1 -13   4 3063.52 320.989   8
  -1 -13   4 3267.49 381.319  10
  -1  13  -5 8456.32 1085.53  14
  -1 -13   5 10697.6 675.900   8
  -1 -13   5 9594.65 709.630  10
   1  13   6 331.581 202.035   3
  -1 -13   6 363.528 182.233  10
  -1 -13   6 694.681 180.355   8
  -1  13  -7 1310.65 717.203  14
  -1 -13   7 2168.91 255.789   8
  -1  13  -8 7165.01 1154.96  14
  -1  13  -9 1698.25 795.398  12
  -1 -13   9 2027.35 236.082   8
  -1  13 -10 529.173 597.898  12
  -1  13 -10 474.922 770.352  14
  -1 -13  10 746.697 169.190   8
  -1 -13  11 611.899 165.215   9
  -1  13 -11 200.916 661.443  12
  -1 -13  11 336.903 130.727   8
  -1 -13  12 943.668 155.201   8
  -1 -13  12 1022.91 170.204   9
  -1  13 -12 1361.23 758.137  12
  -1 -13  13 414.800 106.347   8
  -1 -13  13 474.351 125.253   9
  -1  13 -13 808.968 784.331  12
   1  13  14 629.981 518.173  23
  -1  13 -14 49.1473 543.402  11
  -1  13 -14 58.5573 639.641  12
   1  13  15 950.242 468.979  23
   1  14 -14 407.309 576.322  12
   1  14 -13 729.176 562.899  11
   1  14 -13 255.356 710.281  12
   1  14 -12 2083.82 731.096  11
   1  14 -12 643.811 749.780  12
   1 -14  11 102.345 1054.66   1
   1  14 -11 307.003 827.986  12
   1 -14  10 731.413 1212.39   1
   1  14 -10-564.379 830.862  12
   1  14  -9 3296.97 955.072  12
   1  14  -8 1261.87 724.061  12
   1  14  -7 1517.44 750.222  12
  -1  14   7 927.148 400.260  13
  -1  14   6-177.245 347.329  13
   1  14  -6 168.708 774.787  14
   1 -14   6-13.7431 153.715  10
  -1  14   5 8139.76 835.231  13
   1  14  -5 6544.95 1208.60  14
   1 -14   5 7821.52 571.856  10
  -1  14   4 1421.38 470.618  13
   1  14  -4 2622.87 757.523  12
   1  14  -4 1907.02 791.318  14
   1 -14   4 2129.17 298.777  10
   1  14  -3 2076.44 786.058  14
   1 -14   3 1707.16 273.882  10
   1  14  -2 3899.34 891.920  14
   1 -14   2 5212.53 449.735  10
   1  14  -1 3747.83 807.087  14
  -1 -14   0 27300.6 1500.04  10
  -1  14  -1 5225.93 770.739  14
  -1 -14   1 5982.95 446.795   8
  -1 -14   1 4866.17 464.055  10
  -1  14  -2 5669.22 819.119  14
  -1 -14   2 5637.43 495.460  10
  -1 -14   2 6190.45 470.775   8
  -1  14  -3 1796.75 577.851  14
  -1 -14   3 1550.91 292.243  10
  -1 -14   3 1937.39 256.933   8
   1  14   4 2276.15 357.827   3
  -1  14  -4 1386.92 613.329  14
  -1 -14   4 1776.00 286.830  10
  -1 -14   4 2352.88 269.881   8
  -1  14  -5 6492.20 1008.18  14
  -1 -14   5 7597.90 565.769  10
   1  14   6 166.050 187.883   3
  -1  14  -6 200.934 609.867  14
  -1 -14   6-14.6125 174.483  10
  -1 -14   7 1610.93 231.511   8
  -1  14  -8 517.601 641.141  12
  -1 -14   8 1279.68 200.579   8
  -1  14  -9 3039.56 795.592  12
  -1  14  -9 3062.37 1029.10  14
  -1 -14   9 3803.84 320.531   8
  -1 -14  10 572.904 141.954   8
  -1  14 -10 120.684 596.233  12
  -1  14 -10 758.636 776.240  14
   1  14  11 217.716 540.893  23
  -1 -14  11 382.111 128.883   9
  -1 -14  11 293.629 113.211   8
  -1  14 -11 731.224 653.379  12
   1  14  12 1145.04 564.469  23
  -1 -14  12 1595.95 170.206   8
  -1 -14  12 1556.77 181.292   9
  -1  14 -12 975.176 677.411  12
   1  14  13 342.651 409.834  23
  -1  14 -13-435.191 615.458  12
   1  15 -12 2711.70 706.334  12
   1 -15  11 945.430 926.600   1
   1  15 -11 628.999 551.299  11
   1  15 -11 489.279 711.941  12
   1 -15  10 490.683 1091.23   1
   1  15 -10 66.9000 684.679  12
   1 -15   9-579.009 1249.21   1
   1  15  -9-140.869 759.863  12
   1  15  -8-67.1314 642.632  12
   1  15  -7 390.894 648.171  12
   1  15  -6 1562.42 803.515  14
   1  15  -6 933.957 629.471  12
  -1  15   6 548.796 384.102  13
   1 -15   6 878.777 197.027  10
  -1  15   5 869.215 446.505  13
   1  15  -5 717.139 602.112  12
   1  15  -5 2040.26 857.313  14
   1 -15   5 1608.64 242.040  10
  -1  15   4 1107.34 502.213  13
   1  15  -4 576.812 553.582  12
  -1  15   3 134.478 452.350  13
   1  15  -3 112.619 512.753  12
  -1  15   2 744.996 499.608  13
   1 -15   2 428.095 191.353  10
  -1 -15  -2 491.202 196.239  10
  -1  15   1 1521.49 499.939  14
  -1 -15  -1 1543.48 256.756  10
   1 -15   1 1654.37 263.212  10
  -1  15   0 1483.42 513.152  14
  -1 -15   0 2028.73 288.645  10
  -1  15  -1 1803.17 569.982  14
  -1 -15   1 1860.70 290.967  10
   1  15   2 751.942 363.033   3
  -1 -15   2 384.430 157.363   8
  -1  15  -2-49.8394 429.725  14
  -1 -15   2 549.328 209.011  10
  -1 -15   3 243.780 157.576   8
   1  15   3 377.308 251.869   3
  -1 -15   4 1010.93 216.387   8
   1  15   4 1335.90 259.916   3
   1  15   5 2516.19 327.235   3
  -1 -15   5 2092.51 259.030   8
   1  15   6 1202.78 236.868   3
  -1  15  -6 584.971 676.921  14
  -1 -15   6 1433.32 212.818   8
  -1 -15   7 163.094 143.795   8
  -1  15  -7-204.227 752.503  14
  -1 -15   8 229.987 128.063   8
  -1  15  -8 450.231 555.677  12
  -1  15  -8-68.0201 715.242  14
  -1 -15   9 393.666 127.030   8
  -1  15  -9 270.750 550.561  12
  -1  15  -9 127.196 655.567  14
  -1 -15  10 467.951 123.246   8
  -1  15 -10 54.3582 556.651  12
  -1 -15  10 437.626 130.440   9
  -1 -15  11 841.821 129.816   8
  -1 -15  11 740.161 132.366   9
  -1  15 -11 708.236 686.933  12
  -1  15 -12 629.363 568.646  12
  -1 -15  12 2988.91 207.421   8
   1  16 -10 295.184 517.439  12
   1 -16   9 353.750 928.783   1
   1  16  -9 3385.32 798.885  12
   1 -16   8 208.541 1166.20   1
   1  16  -8-404.946 616.182  12
  -1 -16  -8 47.5119 109.735  10
   1  16  -7 3766.73 877.837  12
  -1 -16  -7 6775.28 438.464  10
  -1 -16  -6 1077.19 188.916  10
   1 -16   5 993.274 192.028  10
  -1 -16  -5 1264.28 209.646  10
   1  16  -4 314.628 665.943  14
  -1 -16  -4 97.0491 154.857  10
   1 -16   4 11.8708 138.828  10
  -1  16   3 1059.97 432.293  14
   1  16  -3 1250.17 693.985  14
  -1 -16  -3 1591.27 240.263  10
   1 -16   3 1372.17 231.090  10
  -1  16   2 390.953 397.779  14
   1 -16   2 340.588 187.639  10
  -1 -16  -2 517.880 185.037  10
  -1  16   1 661.048 435.646  14
  -1 -16  -1 786.332 211.726  10
   1 -16   1 674.788 198.092  10
   1  16   0 129.028 391.074   3
  -1  16   0 355.948 439.323  14
   1 -16   0 310.900 179.547  10
  -1 -16   0 70.7799 174.334  10
   1  16   1 1680.86 363.364   3
  -1  16  -1 1616.86 545.957  14
  -1 -16   1 704.816 218.387  10
   1 -16  -1 910.800 220.292  10
   1  16   2 450.172 228.151   3
  -1  16  -2-152.208 497.281  14
  -1 -16   2 255.782 178.343  10
   1  16   3 2322.85 306.976   3
  -1 -16   3 1824.87 254.777  10
   1  16   4 233.185 175.886   3
  -1  16  -4 56.4273 557.079  14
  -1 -16   4 72.8772 151.664  10
   1  16   5 1087.39 223.836   3
  -1  16  -5 882.436 636.482  14
  -1  16  -6 832.930 575.006  12
  -1  16  -6 612.445 663.265  14
  -1 -16   6 1383.19 195.187   8
  -1  16  -7 5258.59 971.221  14
  -1  16  -7 5400.91 864.319  12
  -1 -16   7 7463.25 464.051   8
  -1 -16   8 24.0420 102.743   8
  -1  16  -8-235.593 492.134  12
  -1  16  -8-222.599 615.126  14
  -1  16  -9 3227.76 742.717  12
  -1 -16   9 7059.16 419.309   9
  -1  16 -10 271.830 500.936  12
  -1  16 -11 701.880 513.668  12
   1  17  -8 6256.33 462.767   3
  -1 -17  -7 1390.69 170.817  10
   1 -17   7-260.030 983.532   1
  -1 -17  -6 1485.65 184.272  10
   1 -17   6 586.926 1127.43   1
  -1 -17  -5 1450.44 197.225  10
  -1 -17  -4 2413.31 254.998  10
   1 -17   4 2544.38 245.785  10
  -1 -17  -3 263.671 160.499  10
   1 -17   3 29.7470 129.486  10
   1  17  -3 177.878 321.479   3
   1 -17   2 1050.85 192.068  10
  -1 -17  -2 756.593 188.189  10
   1 -17   1 2633.32 293.414  10
  -1 -17  -1 2958.29 303.852  10
  -1  17   1 2224.78 561.053  14
   1 -17   0 391.467 169.003  10
  -1 -17   0 640.036 180.237  10
  -1  17   0 212.581 423.546  14
   1  17   0 770.739 254.463   3
   1 -17  -1 2941.86 301.478  10
  -1 -17   1 2704.65 282.492  10
   1  17   1 3372.55 343.257   3
   1 -17  -2 849.770 186.691  10
  -1 -17   2 1004.85 188.586  10
  -1  17  -2 656.902 567.604  14
   1  17   2 1100.62 224.111   3
   1 -17  -3 339.557 167.446  10
  -1  17  -3 449.818 549.261  14
   1  17   3 134.089 154.568   3
  -1  17  -4 1630.18 644.948  14
   1  17   4 2500.06 266.718   3
  -1  17  -5 1184.01 514.483  12
  -1  17  -5 1592.22 714.914  14
   1  17   5 1510.15 200.919   3
  -1  17  -6 643.043 495.318  12
  -1  17  -6 750.367 566.841  14
  -1  17  -7 503.703 456.731  12
  -1  17  -7 1137.79 587.036  14
  -1  17  -8 1313.46 516.026  12
   1  18  -5 2080.41 221.613   3
  -1 -18  -4 2294.50 203.668  10
   1  18  -4 3363.50 286.612   3
  -1 -18  -3 1328.30 164.122  10
   1  18  -3 1571.60 215.536   3
   1 -18   2 836.920 144.424  10
  -1 -18  -2 954.951 145.541  10
   1  18  -2 738.146 179.899   3
   1 -18   1 1315.20 176.392  10
  -1 -18  -1 1237.18 168.467  10
   1  18  -1 1444.21 213.805   3
  -1 -18   0 15.2606 110.102  10
   1 -18   0 134.030 111.188  10
  -1  18   0 43.7354 118.938   3
   1  18   0 141.274 143.528   3
   1 -18  -1 1293.19 188.311  10
  -1  18  -1 1792.74 267.575   3
   1  18   1 1231.46 193.515   3
   1 -18  -2 769.369 164.665  10
   1  18   2 1042.43 169.765   3
   1 -18  -3 1229.88 176.287  10
  -1  18  -3 475.390 387.291  12
  -1  18  -3 793.953 509.081  14
  -1  18  -4 1328.96 493.287  14
  -1  18  -4 249.130 361.240  12
   1 -18  -5 1558.64 175.122  10
  -1  18  -5 1057.16 487.299  14
   1 -18  -6 1279.33 150.352  10
   2   0   0 57245.7 2749.79  22
   2   0   0 55916.6 3105.30  24
  -2   0   0 54532.7 2587.95   9
   2   0   0 57720.0 2625.92   3
   2   0   0 55917.4 2989.30   1
   2   0   1 62142.7 2906.93   4
   2   0   1 61301.2 2757.96   3
   2   0   1 60066.7 3193.38   1
   2   0  -1 56355.0 3026.37   1
   2   0  -1 61546.5 2737.76   3
   2   0   1 62053.5 2893.30  22
   2   0  -1 58433.4 2845.77  22
   2   0   1 58748.9 3078.60  23
   2   0   1 58732.7 3305.61  24
   2   0  -1 58169.8 3186.91  24
  -2   0   1 58431.6 2721.42   9
   2   0   1 59879.3 2882.64  20
   2   0   1 58366.8 2880.73  19
  -2   0  -1 55816.8 2697.09  15
   2   0   2 236449. 11261.2   1
   2   0   2 236347. 10770.2   3
   2   0  -2 231406. 10733.4   3
   2   0   2 229353. 11082.2  23
   2   0   2 238880. 10906.7  22
   2   0   2 246835. 11311.8  24
   2   0  -2 225121. 11101.7  11
  -2   0   2 228477. 10739.5   9
   2   0   2 238246. 10995.2  18
   2   0   2 236884. 10909.4  20
   2   0   2 234556. 10917.8  19
   2   0   2 235342. 10914.0   4
   2   0   3 39171.6 1984.34   6
   2   0   3 36577.5 1954.91   4
   2   0   3 34595.2 1953.36   5
   2   0  -3 38099.3 1758.43   3
   2   0   3 38131.0 1816.37   3
   2   0   3 37095.0 2361.36   1
   2   0   3 36694.7 1973.10  22
   2   0   3 37702.6 2001.06  21
   2   0   3 35225.8 2141.53  23
   2   0   3 38879.4 2437.63  24
   2   0  -3 37110.2 2252.53  11
  -2   0   3 38666.2 1791.89   9
   2   0   3 36958.1 2079.95  18
   2   0   3 37544.1 2014.29  20
  -2   0  -3 36887.9 1750.61  13
   2   0   4 109596. 5171.35   4
   2   0   4 109960. 5190.67   6
   2   0   4 108930. 5180.51   5
   2   0   4 112523. 5024.02   3
   2   0   4 120099. 5726.53  24
   2   0   4 112937. 5416.88  23
   2   0   4 104584. 5180.72  22
   2   0   4 106924. 5218.49  21
   2   0  -4 113034. 5565.25  11
  -2   0   4 114020. 5003.29   9
   2   0   4 103821. 5249.95  17
  -2   0  -4 94583.5 4998.20  14
   2   0   5 21025.1 1175.55   4
   2   0   5 20221.2 1193.82   6
   2   0   5 21367.3 1188.73   5
   2   0   5 23913.1 1828.71  24
   2   0   5 20213.7 1206.41  22
   2   0  -5 19512.2 1610.13  11
   2   0   5 18923.2 1270.99  17
  -2   0  -5 16199.6 1035.74  12
   2   0   6 31171.6 1727.76   5
   2   0   6 31151.4 1737.24   7
   2   0   6 29966.9 1704.79   4
   2   0   6 31263.3 1742.96   6
   2   0   6 33628.6 2278.24   1
   2   0   6 31178.5 2120.10   2
   2   0  -6 29282.8 2207.57  11
  -2   0   6 33541.1 1547.29   9
   2   0   6 29452.5 1826.90  17
  -2   0  -6 26453.5 1666.12  12
   2   0   7 26233.4 1958.31   2
   2   0   7 29132.0 2144.41   1
   2   0   7 31118.5 2351.75  24
   2   0   7 29256.2 1739.07  17
   2   0  -7 27260.9 2175.70  11
  -2   0   7 29965.4 1430.50   9
   2   0   7 25563.4 1605.55   7
   2   0   7 26765.4 1591.16   4
   2   0   7 27668.1 1636.55   6
   2   0  -8 7583.54 1305.38  11
  -2   0   8 7900.59 504.514   9
   2   0   8 7592.11 695.015   7
   2   0   8 8104.02 713.170   5
   2   0   8 8690.21 1003.20   2
   2   0   8 8562.13 1209.67   1
   2   0   9-395.624 1067.01  24
  -2   0   9 424.479 149.396   9
   2   0  -9 330.355 955.487  11
   2   0   9 153.684 321.356   7
   2   0   9 77.8140 316.263   5
   2   0   9 380.901 323.491   6
   2   0   9 386.804 708.484   1
   2   0   9 383.768 581.613   2
   2   0   9 209.036 286.028   4
   2   0  10 890.443 1058.73  24
   2   0 -10 1425.95 1094.71  11
  -2   0  10 1292.06 206.082   9
   2   0  10 799.389 370.650   7
   2   0  10 938.659 397.813   6
   2   0  10 895.228 369.963   5
   2   0  10 203.123 654.969   1
   2   0  10 898.777 360.272   4
   2   0  11 21697.2 1826.25   1
   2   0  11 17602.5 2182.93  24
   2   0 -11 16596.4 2170.48  11
  -2   0  11 19953.3 1079.82   9
   2   0  11 17518.8 1318.88   7
   2   0  11 16767.4 1253.13   4
   2   0  11 18981.2 1364.92   6
   2   0  11 19361.5 1341.64   5
  -2   0  11 20336.4 1082.89  15
   2   0  12 10372.2 1871.36  24
   2   0 -12 11179.0 1897.27  11
   2   0  12 10755.1 989.280   5
   2   0  12 11458.2 1009.06   7
   2   0  12 11134.1 944.175   4
   2   0  12 11040.0 1021.35   6
  -2   0  12 12714.3 758.892  15
   2   0  13 19800.1 2523.97  24
   2   0  13 21425.4 1844.78  23
   2   0 -13 28129.0 2958.71  11
   2   0  13 24515.5 1696.95   7
   2   0  13 25226.9 1699.11   5
   2   0  13 23638.7 1615.90   4
   2   0  13 23914.8 1700.44   6
  -2   0  13 27774.3 1396.65  15
   2   0  14 2940.97 543.814   4
   2   0  14 1827.14 1468.36  24
   2   0 -14 3208.72 1501.08  11
  -2   0  14 4208.79 382.287  15
   2   0  14 3116.40 609.936   7
   2   0  14 3556.03 615.151   5
   2   0  14 2691.29 599.661   6
   2   0  15 15048.1 1255.85   5
   2   0  15 13795.9 1176.68   4
   2   0  15 15554.5 1299.25   6
   2   0  16 2253.98 504.133   4
   2   0  16 2878.85 605.528   6
  -2   0  16 4354.86 380.135  15
   2   0 -16 1903.15 1496.15  11
   2   0  17 1718.54 474.342   4
   2   0  17 2459.60 581.733   5
   2   0  17 2742.84 582.206   6
   2   0  18 322.328 346.264   4
  -2   0  18-11.2850 132.664  15
   2   0  18 35.4028 405.064   5
   2   0  18 107.823 397.276   6
  -2   0  19 1672.77 302.283   4
  -2   0  19 1933.33 377.381   7
   2   0  19 1935.77 466.016   6
   2   0  19 1189.08 359.284   4
  -2   0  20 12.7181 164.489   4
   2   0  20-16.3559 208.760   4
  -2   0  20-79.4189 251.144   5
  -2   1  20 614.516 208.172   4
  -2   1  20 297.429 246.053   5
  -2   1  19-149.248 227.238   4
   2  -1  19 109.276 271.374   4
  -2   1  19 159.021 262.793   7
   2  -1  19-60.2330 352.152   6
   2  -1  18 2315.54 437.766   4
   2  -1  18 1533.97 460.636   5
   2  -1  18 1556.97 484.534   6
   2   1 -17 1762.99 1378.34  11
   2  -1  17 155.954 415.888   5
   2  -1  17 754.193 457.229   6
   2  -1  17 486.698 376.008   4
   2  -1  16 766.999 388.459   4
   2  -1  16-248.484 1289.91  24
   2   1 -16 876.172 1353.66  11
   2  -1  16 1049.58 461.106   6
  -2   1  16 1228.58 233.744  15
   2  -1  15 1257.14 447.248   4
   2  -1  15 1443.38 494.797   5
   2  -1  15 1441.21 497.922   6
  -2   1  15 1710.37 254.273  15
   2   1 -14 7222.42 1814.18  11
   2  -1  14 5819.48 744.921   5
   2  -1  14 5389.13 754.427   7
   2  -1  14 4904.38 674.121   4
   2  -1  14 6071.25 781.124   6
  -2   1  14 6994.61 507.509  15
   2  -1  13 1294.73 408.334   4
   2  -1  13 358.718 1391.86  24
   2   1 -13 1074.57 1375.76  11
   2  -1  13 1105.85 486.734   6
   2  -1  13 1176.59 465.777   5
   2  -1  13 1012.61 456.516   7
  -2   1  13 1341.41 227.534  15
   2  -1  12 3999.00 1002.65   1
   2  -1  12 4349.27 1503.39  24
   2   1 -12 5422.19 1487.63  11
   2  -1  12 4751.20 662.868   7
   2  -1  12 4193.10 668.818   5
   2  -1  12 5103.65 615.723   4
   2  -1  12 5057.16 685.016   6
  -2   1  12 6436.53 462.885  15
   2  -1  11 6414.27 1166.00   1
   2  -1  11 6920.04 959.387  23
   2  -1  11 7277.65 1525.56  24
   2   1 -11 9885.65 1634.78  11
   2  -1  11 6602.11 731.844   5
   2  -1  11 6520.52 730.312   7
   2  -1  11 6414.57 676.947   4
   2  -1  11 7822.39 788.539   6
  -2   1  11 7847.96 528.648  15
   2  -1  10 7509.48 1214.51   1
   2  -1  10 6756.74 953.394  23
   2  -1  10 8527.35 1486.42  24
   2   1 -10 7444.12 1410.73  11
   2  -1  10 7686.54 749.801   5
   2  -1  10 8095.37 772.052   7
   2  -1  10 8443.17 784.205   6
   2  -1  10 6867.34 679.851   4
  -2   1  10 8409.54 541.760  15
   2  -1   9 5063.02 1239.41  24
   2   1  -9 2471.04 1091.57  12
   2   1  -9 5333.96 1121.94  11
  -2   1   9 4012.95 331.232   9
   2  -1   9 3585.98 509.276   7
   2  -1   9 3918.68 530.694   5
   2  -1   9 3946.15 487.765   4
   2  -1   9 4335.52 553.937   6
   2  -1   9 5195.22 1016.75   1
   2  -1   9 4184.05 776.024   2
   2  -1   8 2298.89 661.161   2
   2  -1   8 3425.70 968.413   1
   2  -1   8 2658.57 683.647  23
   2   1  -8 3129.33 1089.34  12
   2   1  -8 2940.03 937.594  11
  -2   1   8 2792.65 258.313   9
   2  -1   8 2222.02 419.541   7
   2  -1   8 2870.53 455.761   5
  -2   1   8 2889.84 260.608  15
   2  -1   7 5146.42 1108.27   1
   2  -1   7 4746.95 784.228  23
   2   1  -7 5247.89 985.417  11
  -2   1   7 5262.82 360.959   9
   2  -1   7 5034.00 629.057  17
   2  -1   7 4892.45 544.278   7
   2  -1   7 4767.51 515.670   4
   2  -1   7 5035.65 558.472   6
   2  -1   6 10295.3 1291.54   1
   2  -1   6 8110.87 879.985  23
   2   1  -6 9240.20 1316.28  12
  -2  -1  -6 7813.13 650.957  11
   2   1  -6 6585.81 996.951  11
  -2   1   6 8481.94 495.731   9
   2  -1   6 8318.35 783.074  17
   2  -1   6 8168.58 684.910   5
   2  -1   6 7909.96 679.045   7
   2  -1   6 8407.11 659.333   4
   2  -1   6 9160.77 714.214   6
   2  -1   5 23545.8 1373.44   4
   2  -1   5 23609.2 1401.09   6
   2  -1   5 22619.7 1378.49   5
   2  -1   5 23420.9 1384.88   7
   2   1  -5 24588.6 1138.80   3
   2  -1   5 25084.7 1626.70  23
   2   1  -5 25962.0 1748.95  11
  -2  -1  -5 22806.4 1272.94  11
   2  -1   5 24014.7 1474.14  17
   2   1  -5 22214.5 1859.15  12
   2  -1   4 19237.8 1186.10   5
   2  -1   4 21997.8 1196.07   4
   2  -1   4 19910.8 1196.54   6
   2   1  -4 20820.3 966.842   3
   2   1  -4 17292.6 1141.57   2
   2  -1   4 19899.8 1233.32  21
   2  -1   4 19830.0 1218.09  22
   2  -1   4 19324.8 1383.03  23
   2   1  -4 20284.3 1460.77  11
  -2   1   4 20725.6 1006.53   9
   2  -1   4 17165.1 1287.82  18
   2  -1   4 17403.9 1246.84  17
   2   1  -4 22315.4 1682.17  12
   2  -1   3 46500.9 2353.20   6
   2  -1   3 44534.1 2337.48   5
   2  -1   3 46647.1 2340.73   4
   2  -1   3 48562.6 2875.27   1
   2   1  -3 46463.8 2142.88   3
   2  -1   3 43434.1 2341.11  22
   2  -1   3 45389.1 2522.85  23
   2  -1   3 45105.7 2357.46  21
   2   1  -3 46062.8 2558.03  11
  -2   1   3 45719.3 2160.81   9
   2  -1   3 43095.4 2426.42  18
   2  -1   3 43978.0 2367.34  20
   2   1  -3 42472.9 2657.97  12
   2  -1   2 29618.6 1438.47   4
   2  -1   2 28263.5 1894.72   1
   2   1  -2 28951.7 1235.70   3
   2  -1   2 26621.4 1440.65  21
   2  -1   2 29049.6 1627.68  23
   2  -1   2 28488.8 1862.39  24
   2  -1   2 26484.5 1419.55  22
   2   1  -2 25425.5 1559.22  11
  -2  -1  -2 24245.6 1180.19   9
  -2   1   2 26810.7 1230.16   9
   2  -1   2 25495.1 1492.04  18
   2  -1   2 27087.7 1439.52  19
   2  -1   2 25065.4 1407.35  20
  -2   1   2 26130.6 1228.09  15
   2  -1   1 18358.9 1042.67   4
   2   1  -1 18148.5 870.667   3
   2  -1   1 18398.9 1441.66   1
   2  -1   1 18892.2 1033.59  22
   2   1  -1 16679.5 1120.52  11
  -2  -1  -1 16787.7 826.570   9
   2  -1   1 16932.1 1024.99  20
   2  -1   1 16440.1 1012.99  19
  -2   1   1 18083.3 850.342  15
   2   1   0 41964.6 2309.02   1
   2   1   0 43542.1 1975.39   3
   2  -1   0 41233.8 2414.30   1
   2  -1   0 43720.9 2423.75  24
   2  -1   0 44951.1 2098.30  22
   2   1   0 42236.6 2293.25  23
   2   1   0 41350.9 2098.04  22
   2   1   0 39701.9 2531.66  24
  -2  -1   0 41525.5 1934.01   9
   2  -1   0 40166.3 2084.09  19
  -2   1   0 39733.8 1931.12  15
   2   1   1 18865.3 1043.00   4
   2   1   1 18886.6 889.632   3
   2  -1  -1 19210.8 1272.09   1
   2   1   1 18296.8 1305.84   1
   2   1   1 18886.4 1038.98  22
   2  -1  -1 18275.7 1315.70  24
   2   1   1 18028.6 1255.53  23
   2  -1  -1 17732.7 979.487  22
   2   1   1 17798.6 1561.32  24
  -2  -1   1 16551.1 847.016   9
   2   1   1 16215.8 1020.16  19
   2   1   1 17073.6 1018.60  20
   2   1   1 18799.0 1137.55  18
  -2   1  -1 17016.5 826.733  15
   2   1   2 27148.0 1784.92   1
   2   1   2 27461.9 1362.03   3
   2  -1  -2 24721.6 1583.68   1
   2   1   2 27119.3 1715.69  23
   2   1   2 27279.7 1541.65  21
   2  -1  -2 28096.2 1425.29  22
   2   1   2 26655.7 2002.45  24
   2   1   2 28258.9 1513.88  22
  -2  -1   2 28404.1 1331.03   9
   2   1   2 26824.6 1527.94  19
   2   1   2 28811.2 1522.63  20
   2   1   2 25676.2 1600.99  18
   2   1   2 28437.6 1505.45   4
   2   1   3 47509.7 2346.79   4
   2   1   3 49265.2 2366.96   6
   2   1   3 43071.0 2333.72   5
   2   1   3 49075.4 2693.77   1
   2   1   3 45694.1 2200.47   3
   2   1   3 45720.9 2379.02  21
   2   1   3 44878.1 2347.70  22
   2  -1  -3 47680.3 2238.01  22
   2   1   3 47039.2 2916.81  24
   2   1   3 46108.7 2583.58  23
   2  -1  -3 44596.9 2678.59  11
  -2  -1   3 47312.8 2173.99   9
  -2   1  -3 45184.6 2147.79  16
   2   1   3 44272.0 2390.84  20
   2   1   3 43311.7 2479.36  18
  -2   1  -3 45034.2 2144.58  13
   2   1   4 20676.3 1187.60   5
   2   1   4 21060.7 1180.95   4
   2   1   4 19943.2 1189.38   6
   2   1   4 19431.6 1029.74   3
   2   1   4 17622.6 1492.58   2
   2   1   4 19145.6 1194.91  22
   2   1   4 20168.9 1248.66  21
   2   1   4 22621.9 1862.40  24
   2  -1  -4 20708.9 1045.48  22
   2  -1  -4 20203.5 1617.90  11
  -2  -1   4 21749.7 1011.67   9
   2   1   4 19214.0 1275.92  17
  -2   1  -4 18284.3 1018.09  13
   2   1   5 23882.7 1354.96   5
   2   1   5 22584.8 1330.65   4
   2   1   5 22640.1 1355.50   6
   2   1   5 21346.6 1330.28   7
   2   1   5 23212.0 1190.69   3
   2   1   5 24602.6 1724.20   2
   2   1   5 23877.8 1380.09  22
   2  -1  -5 24394.0 1183.40  22
   2   1   5 26242.5 2054.43  24
   2   1   5 22915.9 1453.79  17
  -2   1  -5 22988.9 1249.57  14
   2   1   6 9483.13 700.997   7
   2   1   6 7630.19 666.751   5
   2   1   6 7570.69 646.126   4
   2   1   6 8203.83 680.751   6
   2   1   6 9965.84 1136.08   1
   2   1   6 8591.02 977.319   2
   2   1   6 8010.44 495.314   3
   2   1   6 7280.24 673.675  22
   2   1   6 10992.8 1425.30  24
   2  -1  -6 8146.57 1176.06  11
  -2  -1   6 8449.47 495.995   9
   2   1   6 7383.94 760.986  17
  -2   1  -6 7075.67 626.660  14
   2   1   7 3947.99 525.911   6
   2   1   7 4769.94 512.773   4
   2   1   7 5128.48 538.879   7
   2   1   7 4680.49 836.947   2
   2   1   7 5132.41 927.275   1
   2   1   7 4679.36 1270.60  24
   2   1   7 4495.66 559.183  22
  -2  -1   7 5014.39 351.249   9
   2  -1  -7 5167.54 1114.96  11
   2   1   7 4928.33 644.107  17
  -2   1  -7 4403.08 535.428  12
   2  -1  -8 3961.21 1109.11  11
  -2  -1   8 3115.73 278.336   9
   2   1   8 2827.98 449.142   7
   2   1   8 2984.20 444.694   5
   2   1   8 2873.52 817.302   1
   2   1   8 2961.47 738.808   2
   2   1   9 4537.18 1408.13  24
   2  -1  -9 4316.95 1231.78  11
  -2  -1   9 3828.77 331.978   9
   2   1   9 3449.72 512.603   5
   2   1   9 4078.00 529.032   7
   2   1   9 4113.60 544.078   6
   2   1   9 3887.85 498.838   4
   2   1   9 4219.77 881.050   1
   2   1  10 9354.56 1552.17  24
   2  -1 -10 7018.12 1489.89  11
  -2  -1  10 8135.87 524.907   9
   2   1  10 7545.28 726.159   5
   2   1  10 6825.52 715.637   7
   2   1  10 6874.52 727.322   6
   2   1  10 6840.22 677.620   4
   2   1  10 6848.83 1087.26   1
   2   1  11 7347.50 770.347   5
   2   1  11 6881.26 746.214   7
   2   1  11 6460.94 731.555   6
   2   1  11 6692.17 713.765   4
   2   1  11 7424.66 1627.53  24
   2  -1 -11 8054.79 1620.08  11
  -2  -1  11 8034.71 535.383   9
   2   1  12 6324.06 1687.24  24
   2  -1 -12 4762.75 1536.77  11
  -2  -1  12 5826.18 444.448   9
   2   1  12 3737.74 607.094   7
   2   1  12 5139.65 692.140   6
   2   1  12 4392.27 600.269   4
   2   1  12 4801.33 671.178   5
  -2  -1  12 5212.91 430.954  15
   2   1  13 1390.67 462.311   4
   2   1  13 1385.09 1550.16  24
   2  -1 -13 822.844 1314.53  11
  -2  -1  13 1828.61 263.990   9
   2   1  13 1320.32 449.406   7
   2   1  13 1097.59 440.637   5
   2   1  13 1063.45 472.688   6
  -2  -1  13 1463.30 249.348  15
   2   1  14 5135.31 978.949  23
   2   1  14 2223.24 1543.36  24
   2  -1 -14 4962.64 1744.49  11
   2   1  14 5738.06 737.689   5
   2   1  14 4558.16 712.733   7
   2   1  14 4849.97 688.413   4
   2   1  14 5615.75 746.316   6
  -2  -1  14 7048.32 503.085  15
   2   1  15 1401.79 455.937   4
   2   1  15 1405.13 514.150   5
   2   1  15 1529.39 510.515   6
  -2  -1  15 1998.70 269.596  15
   2   1  15 258.547 1306.72  24
   2   1  15 1383.52 684.936  23
   2   1  16 1244.14 441.418   4
  -2  -1  16 1407.73 233.522  15
   2   1  16 1391.85 504.946   6
   2   1  17 546.334 423.248   4
   2   1  17 667.382 467.453   5
   2   1  17 999.332 497.422   6
  -2  -1  18 1848.98 342.227   4
   2   1  18 1941.71 469.356   4
  -2  -1  18 2693.28 268.736  15
   2   1  18 2181.44 527.189   5
   2   1  18 2607.40 543.458   6
   2   1  19 49.4064 287.313   4
  -2  -1  19-22.1439 237.372   7
   2   1  19-121.883 348.630   6
  -2  -1  19 16.1628 193.953   4
   2   1  20 413.769 251.559   4
  -2  -1  20 212.276 242.289   5
  -2   2  20 56.9847 224.692   5
  -2   2  20 352.734 198.442   4
  -2   2  19 2715.27 376.490   4
  -2   2  19 2034.26 381.002   7
   2  -2  18 3903.14 524.868   4
   2  -2  18 3721.01 601.821   5
  -2   2  18 5764.64 596.828   7
   2  -2  18 4968.73 661.410   6
   2  -2  17 216.672 1226.35  24
   2   2 -17 802.469 1239.64  11
   2  -2  17 841.941 456.381   5
   2  -2  17 895.835 424.710   6
   2  -2  17 974.289 380.221   4
   2  -2  16 123.761 1387.96  24
   2   2 -16 1444.10 1375.17  11
  -2   2  16 2540.63 303.043  15
   2  -2  16 1619.22 518.364   6
   2  -2  15 6074.73 768.920   5
   2  -2  15 4860.71 643.704   4
   2  -2  15 4607.49 712.760   7
   2  -2  15 5348.88 732.581   6
  -2   2  15 6308.95 484.139  15
   2  -2  14 690.197 366.466   4
   2  -2  14 627.817 1311.81  24
   2   2 -14-142.149 1175.70  11
   2  -2  14 578.560 429.809   7
   2  -2  14 1001.47 464.383   5
   2  -2  14 371.923 409.071   6
  -2   2  14 702.535 215.157  15
   2  -2  13 6882.80 1689.66  24
   2   2 -13 9454.01 1865.05  11
   2  -2  13 7467.21 831.852   5
   2  -2  13 6985.12 767.728   4
   2  -2  13 7901.27 887.578   6
   2  -2  13 8159.16 866.043   7
  -2   2  13 9489.53 619.394  15
   2  -2  12 5607.99 1133.74   1
   2  -2  12 5611.63 1464.73  24
   2   2 -12 4868.50 1426.83  11
   2  -2  12 5421.88 694.282   5
   2  -2  12 4677.94 663.686   7
   2  -2  12 5284.44 645.052   4
   2  -2  12 4609.04 664.529   6
  -2   2  12 6122.79 463.536  15
   2  -2  11 11715.4 1570.55   1
   2  -2  11 11769.8 1781.44  24
   2  -2  11 11263.1 958.327   5
   2  -2  11 10310.4 934.139   7
   2  -2  11 9804.91 878.184   4
   2  -2  11 11685.3 983.558   6
  -2   2  11 12166.6 718.433  15
   2   2 -11 10358.7 1871.44  12
   2   2 -11 10580.4 1660.55  11
   2  -2  10 11236.6 1488.53   1
   2   2 -10 10574.4 1790.09  12
   2   2 -10 8386.97 1483.79  11
   2  -2  10 9631.59 850.478   5
   2  -2  10 8841.37 837.999   7
   2  -2  10 9459.64 809.396   4
   2  -2  10 10088.2 875.808   6
  -2   2  10 10151.1 630.117  15
   2  -2   9 11925.9 1232.57   2
   2  -2   9 13207.8 1608.62   1
   2  -2   9 10657.6 1044.87  23
   2   2  -9 13182.9 1549.72  11
   2  -2   9 11765.5 915.470   5
   2  -2   9 11912.8 933.325   7
   2  -2   9 11391.3 872.297   4
   2  -2   9 12977.5 964.517   6
   2   2  -9 10670.4 1716.33  12
   2  -2   8 1908.64 974.503   1
   2  -2   8 1051.71 544.431  23
   2   2  -8 1524.80 1005.47  12
   2   2  -8 2710.10 874.401  11
   2  -2   8 1752.72 393.868   7
   2  -2   8 1709.12 380.975   5
  -2   2   8 2371.02 235.368  15
   2  -2   7 17137.3 1806.27   1
   2  -2   7 14164.6 1179.72  23
   2   2  -7 15972.6 1484.11  11
   2  -2   7 14821.1 1033.98   7
   2  -2   7 14117.7 996.311   4
   2  -2   7 16211.2 1063.61   6
  -2   2   7 15782.5 835.335  15
   2  -2   6 44514.9 2363.30   5
   2  -2   6 44765.5 2335.81   4
   2  -2   6 44883.8 2378.19   6
   2  -2   6 42328.7 2360.46   7
   2  -2   6 45299.8 3091.96   1
   2  -2   6 44774.5 2537.67  23
   2   2  -6 49517.5 2812.61  11
   2  -2   6 40263.7 2400.99  17
   2   2  -6 42192.5 2904.05  12
  -2   2   6 46243.6 2163.19  15
   2  -2   5 29561.1 1495.90   5
   2  -2   5 30474.3 1474.75   4
   2  -2   5 28881.7 1502.10   6
   2  -2   5 30950.8 2253.93   1
   2  -2   5 31189.9 1689.60  23
   2  -2   5 24009.0 1172.41   9
   2  -2   5 26777.3 1542.67  17
  -2   2   5 31022.3 1278.13  15
   2   2  -5 28547.3 1980.05  12
   2  -2   4 53127.7 2726.56   5
   2  -2   4 56621.9 2722.08   4
   2  -2   4 55218.6 2734.07   6
   2   2  -4 49259.3 2638.16   2
   2  -2   4 54269.9 2887.93  23
   2  -2   4 51618.6 2742.78  21
   2   2  -4 62559.2 3038.92  11
   2  -2   4 48286.6 2760.32  17
   2  -2   4 50704.7 2801.68  18
  -2   2   4 55581.8 2537.88  15
   2   2  -4 50186.8 3069.79  12
   2  -2   3 9307.19 669.644   4
   2  -2   3 8778.54 680.423   6
   2   2  -3 9041.05 667.067   2
   2  -2   3 7734.82 1260.00   1
   2  -2   3 7419.90 673.269  21
   2  -2   3 8557.58 838.928  23
   2   2  -3 9563.94 849.446  11
   2  -2   3 8177.91 413.265  10
   2  -2   3 7712.74 721.666  18
  -2   2   3 8457.14 459.606  15
   2   2  -3 8216.28 967.570  12
   2  -2   2 84172.6 4088.46   4
   2   2  -2 74225.4 4144.47   2
   2  -2   2 77286.0 4631.34   1
   2  -2   2 79599.1 4088.52  21
   2   2  -2 87676.8 4188.05  11
  -2  -2  -2 80897.0 3879.01  10
   2  -2   2 82741.0 4080.41  20
  -2   2   2 82875.6 3917.07  15
   2   2  -2 76637.2 4277.36  12
  -2  -2  -2 81283.2 3884.16  13
   2  -2   1 12503.9 1383.61   1
   2   2  -1 10696.1 975.041   2
   2  -2   1 13517.9 838.427  22
   2   2  -1 13790.1 874.243  11
  -2  -2  -1 12910.7 636.159  10
   2  -2   1 12480.3 822.533  20
   2  -2   1 12146.7 825.110  19
  -2   2   1 12954.4 659.159  15
   2   2  -1 11352.9 974.774  12
   2   2   0 12673.5 809.467   4
   2  -2   0 14150.1 1296.07   1
   2   2   0 13974.1 688.088   3
   2   2   0 10784.1 1008.38   2
   2  -2   0 14907.0 1095.06  24
   2   2   0 13066.8 1034.23  23
   2  -2   0 13842.4 815.257  22
   2   2   0 12498.8 789.192  11
   2   2   0 12620.9 902.340  18
   2   2   0 12588.0 824.567  19
   2  -2   0 12644.8 803.648  19
  -2   2   0 12675.6 641.830  15
   2  -2  -1 12269.5 779.192  22
   2   2   1 14547.4 1515.20  24
   2   2   1 13406.0 1072.98  23
   2  -2  -1 13326.1 1048.19  24
   2   2   1 13037.4 1089.66   2
   2  -2  -1 14267.2 1204.56   1
   2   2   1 13517.5 701.097   3
   2   2   1 13350.1 835.469  19
   2   2   1 13954.8 839.661  20
   2   2   1 12064.6 923.034  18
   2   2   1 13092.3 839.543   4
   2   2   2 84814.8 4068.25  21
   2  -2  -2 80223.6 4086.02  24
   2   2   2 83440.8 4256.48  23
   2  -2  -2 82191.6 3938.66  22
   2   2   2 82859.8 4043.85  22
   2   2   2 83505.7 4602.22  24
   2   2   2 84212.8 3902.82   3
   2  -2  -2 79498.4 4211.60   1
   2   2   2 77388.1 4288.32   2
  -2   2  -2 82099.7 3849.43  16
   2   2   2 86548.8 4060.19  19
   2   2   2 76899.9 4144.45  18
   2   2   2 89640.0 4063.63  20
   2   2   2 86803.3 4042.67   4
   2   2   3 8418.85 636.961   4
   2   2   3 8336.40 650.024   6
   2   2   3 7696.95 1364.21  24
   2  -2  -3 8204.45 510.445  22
   2   2   3 8470.31 673.449  22
   2   2   3 8996.86 713.935  21
   2   2   3 8077.21 496.414   3
   2  -2  -3 8054.91 696.743   1
   2   2   3 9288.06 961.400   2
  -2   2  -3 8864.70 467.897  16
  -2   2  -3 8519.27 452.133  13
   2   2   4 55779.2 2686.79   4
   2   2   4 51330.3 2682.88   6
   2   2   4 53080.9 2687.62   5
   2  -2  -4 51200.7 2498.29  22
   2   2   4 53999.6 2715.57  22
   2   2   4 56283.2 3379.24  24
   2   2   4 53660.2 2750.36  21
   2   2   4 53622.0 2542.68   3
   2   2   4 56248.3 3034.86   2
   2   2   4 53883.6 2793.34  17
  -2   2  -4 52689.1 2544.51  13
   2   2   5 31787.1 2036.58   1
   2   2   5 26966.0 1454.81   3
   2   2   5 30363.8 1961.14   2
   2   2   5 31358.2 1657.37  22
   2   2   5 31462.9 2368.06  24
   2   2   5 27607.9 1713.63  17
   2   2   5 30161.4 1619.52   5
   2   2   5 30175.8 1610.13   4
   2   2   5 30027.0 1628.32   6
   2   2   6 43916.1 2333.90   5
   2   2   6 44366.4 2353.37   6
   2   2   6 42796.7 2320.17   4
   2   2   6 45663.3 2348.83   7
   2   2   6 42982.5 2167.69   3
   2   2   6 52602.2 2824.90   1
   2   2   6 51427.2 2752.17   2
   2   2   6 45290.0 3099.81  24
   2   2   6 42742.5 2356.39  22
  -2  -2   6 46353.5 2161.42   9
   2  -2  -6 46565.1 2999.66  11
   2   2   6 42008.1 2431.48  17
  -2   2  -6 41652.0 2297.70  14
   2   2   7 15488.6 1405.18   1
   2   2   7 17418.6 1383.09   2
   2   2   7 15249.4 1789.38  24
   2   2   7 14155.0 1034.23  22
   2   2   7 14689.5 1011.09   7
   2   2   7 14966.3 1025.16   6
  -2   2  -7 13793.9 1051.05  14
   2  -2  -7 14991.3 1669.42  11
  -2  -2   7 15993.9 841.884   9
   2   2   8 2261.58 385.618   4
   2   2   8 1708.75 227.405   3
  -2  -2   8 2023.00 232.809   9
   2  -2  -8 1723.96 1026.00  11
   2   2   8 2507.04 414.104   7
   2   2   8 1761.00 376.816   5
  -2   2  -8 1484.75 429.732  12
   2   2   9 11076.8 924.137   5
   2   2   9 12727.7 957.395   7
   2   2   9 12105.9 949.624   6
   2   2   9 11151.3 898.369   4
   2   2   9 12183.2 1769.26  24
   2  -2  -9 13171.9 1766.36  11
  -2  -2   9 13947.1 759.766   9
   2   2  10 9218.40 834.693   5
   2   2  10 9228.03 847.388   7
   2   2  10 10170.9 871.818   6
   2   2  10 9288.03 805.483   4
   2   2  10 11557.5 1832.46  24
   2  -2 -10 10082.0 1796.45  11
  -2  -2  10 10841.6 653.069   9
   2   2  11 11431.9 966.747   5
   2   2  11 10461.8 947.545   7
   2   2  11 11163.3 961.659   6
   2   2  11 9910.40 900.114   4
   2   2  11 11223.0 1883.93  24
   2  -2 -11 10647.7 1796.99  11
  -2  -2  11 12764.4 738.569   9
   2   2  12 4803.59 675.354   7
   2   2  12 5362.47 679.846   5
   2   2  12 5179.37 684.448   6
   2   2  12 4001.35 627.716   4
   2   2  12 5743.66 1625.63  24
   2  -2 -12 4952.27 1489.25  11
  -2  -2  12 6222.88 459.996   9
   2   2  13 8090.17 843.590   5
   2   2  13 6679.10 810.986   7
   2   2  13 7111.68 799.067   4
   2   2  13 7739.13 851.900   6
  -2  -2  13 9228.61 595.212   9
   2   2  14 953.623 434.270   4
   2   2  14-390.284 1429.68  24
  -2  -2  14 586.063 200.399   9
   2   2  14 206.427 408.476   7
   2   2  14 400.301 410.558   5
   2   2  14 413.013 426.458   6
  -2  -2  14 746.605 210.490  15
   2   2  15 5376.10 760.502   7
   2   2  15 4987.15 719.635   5
   2   2  15 5563.16 716.179   4
   2   2  15 5160.64 742.962   6
  -2  -2  15 7180.30 508.919  15
   2   2  15 4483.51 984.754  23
   2   2  16 1621.31 491.388   4
   2   2  16 1885.49 530.163   6
  -2  -2  16 2496.03 290.466  15
   2   2  16 2252.89 766.884  23
   2   2  17 1318.64 476.994   4
   2   2  17 1343.58 482.372   5
   2   2  17 1105.91 493.814   6
   2   2  18 4857.91 664.540   5
  -2  -2  18 4586.51 453.746   4
   2   2  18 4432.80 610.614   4
  -2  -2  18 5344.18 572.140   7
   2   2  18 4816.29 668.608   6
  -2  -2  19 1572.23 340.491   7
   2   2  19 1789.09 473.907   6
   2   2  19 1618.13 399.968   4
   2   2  20 149.002 236.687   4
  -2  -2  20 17.9948 214.872   5
  -2   3  20 1733.45 282.253   4
  -2   3  20 1447.29 292.503   6
  -2   3  19 2695.52 386.315   4
  -2   3  19 1798.27 350.404   7
   2  -3  18 1512.39 466.544   5
  -2   3  18 1765.60 390.430   7
   2  -3  18 1460.10 474.065   6
   2   3 -18 1124.41 1288.55  11
   2  -3  17 6111.86 728.118   5
   2  -3  17 6245.33 761.278   6
   2   3 -17 6252.27 1651.70  11
   2   3 -16 1828.66 1519.70  11
   2  -3  15 1341.07 422.857   4
   2  -3  15 2125.48 512.155   5
   2  -3  15 1416.62 489.328   6
  -2   3  15 2266.33 296.565  15
   2   3 -14 5006.27 1655.93  11
   2  -3  14 7043.33 824.619   5
   2  -3  14 6030.52 722.556   4
   2  -3  14 5994.18 777.887   6
  -2   3  14 8238.79 567.877  15
   2  -3  13 917.761 393.652   4
   2  -3  13 933.564 1252.89  24
   2   3 -13 1781.50 1210.45  11
   2  -3  13 1423.60 516.255   6
   2  -3  13 1303.60 474.464   7
   2  -3  13 1455.58 467.293   5
  -2   3  13 1960.10 267.315  15
   2  -3  12 12431.6 1697.80   1
   2  -3  12 16567.8 2062.04  24
   2  -3  12 12408.5 1075.24   5
   2  -3  12 12039.1 1077.40   7
   2  -3  12 11748.4 1000.88   4
   2  -3  12 12392.6 1081.89   6
  -2   3  12 15274.2 846.883  15
   2   3 -12 13409.3 1892.87  11
   2   3 -12 11285.6 2161.80  12
   2  -3  11 6110.75 1329.85   1
   2  -3  11 7215.56 748.557   5
   2  -3  11 6179.03 723.795   7
   2  -3  11 6055.85 656.663   4
   2  -3  11 6658.14 746.226   6
  -2   3  11 7286.62 514.361  15
   2   3 -11 6608.64 1692.45  12
   2   3 -11 9018.42 1456.71  11
   2  -3  10 3027.88 472.288   4
   2  -3  10 1879.40 1175.52   1
   2  -3  10 2745.40 508.368   7
   2  -3  10 2922.60 502.771   5
   2  -3  10 3140.21 533.191   6
  -2   3  10 3406.43 318.378  15
   2   3 -10 2566.19 1353.88  12
   2   3 -10 3451.60 1025.30  11
   2  -3   9 11328.7 1579.31   1
   2   3  -9 11124.7 1397.31  11
   2  -3   9 8757.32 811.953   5
   2  -3   9 9290.84 840.492   7
   2  -3   9 9548.55 775.263   4
   2  -3   9 8818.62 825.695   6
  -2   3   9 10399.9 619.131  15
   2   3  -9 10403.2 1607.92  12
   2  -3   8 1795.83 529.373  23
   2   3  -8 1917.16 821.510  11
   2   3  -8 2429.96 1012.99  12
   2  -3   8 1954.25 402.017   7
   2  -3   8 1839.52 389.471   5
   2  -3   8 1056.95 1033.45   1
   2  -3   7 7056.95 1460.24   1
   2  -3   7 6507.36 781.560  23
   2   3  -7 10347.2 1159.21  11
   2  -3   7 8530.15 710.609   7
   2  -3   7 7197.55 637.657   4
   2  -3   7 7775.78 693.729   6
   2   3  -7 8639.63 1283.48  12
  -2   3   7 7842.27 489.284  15
   2  -3   6 22678.6 1343.00   7
   2  -3   6 21415.3 1295.67   4
   2  -3   6 22612.4 1348.03   6
   2  -3   6 21602.6 1321.67   5
   2  -3   6 22906.7 2117.35   1
   2  -3   6 21004.9 1453.86  23
   2  -3   6 20570.3 1362.86  17
  -2   3   6 22841.4 1131.64  15
   2   3  -6 19798.6 1767.08  12
   2  -3   5 43.4301 53.5514   8
   2  -3   5 111.540 280.936   5
   2  -3   5-170.796 276.371   4
   2  -3   5 342.234 321.036   6
   2  -3   5 926.357 1009.57   1
   2  -3   5 285.385 475.568  23
   2   3  -5 283.428 657.025  12
   2  -3   5 151.052 401.502  17
  -2   3   5 69.7334 110.560  15
   2  -3   4 11818.1 766.810   4
   2  -3   4 10894.2 775.249   6
   2  -3   4 11025.4 767.300   5
   2  -3   4 11692.0 1510.38   1
   2  -3   4 9383.58 784.704  21
   2  -3   4 9770.66 516.258   8
   2  -3   4 10558.3 528.541  10
   2  -3   4 10338.0 843.735  18
   2  -3   4 9474.25 801.562  17
   2   3  -4 11314.7 1112.17  12
  -2   3   4 10515.5 568.366  15
   2  -3   3 16741.7 925.294   4
   2  -3   3 14121.2 917.936  21
  -2  -3  -3 13444.5 657.052   8
   2  -3   3 15904.1 980.446  18
   2   3  -3 15745.7 1208.55  12
  -2   3   3 15089.7 728.981  15
   2  -3   2 103382. 4743.73   4
  -2  -3  -2 98344.3 4544.14   8
   2  -3   2 94968.3 4741.15  21
   2  -3   2 94148.6 4738.27  20
   2   3  -2 101100. 4741.16  18
  -2   3   2 98642.0 4581.56  15
   2   3  -2 95369.6 4930.05  12
   2   3  -1 28036.7 1722.11   2
   2   3  -1 27944.7 1701.12  23
  -2  -3  -1 31188.9 1406.62  10
   2  -3   1 28479.2 1561.97  19
   2  -3   1 27632.7 1548.23  20
   2   3  -1 30845.5 1630.12  18
  -2   3   1 29054.6 1417.69  15
   2   3  -1 26463.1 1680.07  12
   2   3   0 3006.52 570.987   2
   2  -3   0 2980.52 943.297   1
   2   3   0 3358.19 617.197  23
   2   3   0 2726.46 454.541  12
  -2  -3   0 3067.22 218.255  10
   2   3   0 2866.95 382.708  19
   2  -3   0 3217.01 377.294  19
   2   3   0 3369.83 487.833  18
   2   3   0 3090.69 364.078   4
   2   3   1 30590.8 1597.29   4
   2   3   1 34764.9 1503.38   3
   2  -3  -1 25846.9 1993.64   1
   2   3   1 27547.5 1813.81   2
   2   3   1 29715.1 1800.76  23
   2  -3  -1 32662.5 1744.68  24
  -2  -3   1 30811.3 1447.63  10
   2   3   1 30660.9 1617.57  19
   2   3   1 29800.5 1609.32  20
   2   3   1 23866.6 1512.81  12
   2   3   2 102052. 4852.77   4
   2   3   2 100209. 4730.50   3
   2  -3  -2 97969.4 5168.65   1
   2   3   2 94868.0 5103.84   2
   2   3   2 106791. 4898.40  21
   2  -3  -2 96379.0 4856.01  24
   2   3   2 97719.9 5505.86  24
  -2  -3   2 102090. 4701.34  10
   2   3   2 108722. 4900.36  20
  -2   3  -2 99490.5 4693.30  16
  -2   3  -2 100840. 4688.31  13
   2   3   3 14901.8 942.811   4
   2   3   3 17498.9 1793.71  24
   2   3   3 16213.7 1026.94  21
   2   3   3 15816.8 992.003  22
   2   3   3 15126.1 816.142   3
   2   3   3 16013.2 1260.34   2
   2  -3  -3 14827.8 1150.21   1
  -2   3  -3 15510.1 804.122  16
  -2   3  -3 14789.3 780.815  13
   2   3   4 10973.3 751.797   5
   2   3   4 10782.3 742.660   4
   2   3   4 11345.1 753.343   6
   2   3   4 11361.0 1537.11  24
   2   3   4 10199.9 829.084  21
   2   3   4 11491.9 806.859  22
   2   3   4 10191.9 602.072   3
   2  -3  -4 9668.78 743.113   1
   2   3   4 12291.8 1102.17   2
   2   3   4 10288.7 850.315  17
  -2   3  -4 9821.10 612.034  13
   2   3   5 17.1615 273.019   5
   2   3   5 35.0966 268.540   6
   2   3   5 568.601 1088.28  24
   2   3   5 75.1854 316.557  22
   2   3   5 8.06935 137.974   3
   2   3   5 200.722 552.023   2
   2   3   5-116.318 278.412   4
   2   3   5 70.9909 422.343  17
  -2   3  -5-53.9887 225.556  13
   2   3   6 21347.3 1292.69   5
   2   3   6 21033.7 1294.76   7
   2   3   6 22012.7 1308.28   6
   2   3   6 21370.7 1290.40   4
   2   3   6 20409.9 2110.23  24
   2   3   6 21846.7 1336.18  22
   2   3   6 23034.0 1431.17  17
  -2   3  -6 22694.8 1304.29  14
   2   3   7 7653.37 1569.52  24
   2   3   7 6441.13 666.118  22
  -2  -3   7 7774.02 473.972   9
   2   3   7 6983.19 639.384   7
   2   3   7 7335.69 638.100   6
  -2   3  -7 5323.52 645.655  14
   2   3   8 1960.29 373.179   4
   2   3   8 2094.76 242.382   3
   2   3   8 1527.35 432.539  22
  -2  -3   8 2064.85 236.257   9
   2   3   8 2044.81 409.178   7
   2   3   8 1607.01 371.592   5
  -2   3  -8 1588.44 488.440  14
   2   3   9 9223.03 1687.70  24
  -2  -3   9 10368.0 629.481   9
   2   3   9 9569.38 811.042   5
   2   3   9 9086.59 794.861   7
   2   3   9 10170.7 851.084   6
   2   3   9 8354.03 762.000   4
   2   3   9 9609.24 604.512   3
   2   3  10 1864.08 1324.52  24
  -2  -3  10 3722.27 340.291   9
   2   3  10 3765.93 544.085   7
   2   3  10 3222.96 499.671   5
   2   3  10 2520.61 491.395   6
   2   3  10 2967.12 477.619   4
   2   3  11 6233.22 720.536   5
   2   3  11 6187.83 719.587   7
   2   3  11 6126.03 719.379   6
   2   3  11 6339.26 705.836   4
   2   3  11 5446.79 1615.54  24
  -2  -3  11 8270.08 537.258   9
   2   3  12 11919.5 1055.12   5
   2   3  12 13256.6 1110.79   7
   2   3  12 12916.9 1097.85   6
   2   3  12 12605.5 1045.25   4
   2   3  12 10623.9 2025.15  24
  -2  -3  12 14628.4 844.269   9
   2   3  13 510.654 1404.40  24
   2   3  13 1408.76 450.541   7
   2   3  13 2087.81 497.878   5
   2   3  13 1175.91 458.640   6
   2   3  13 1025.03 458.361   4
  -2  -3  13 1657.89 258.319   9
   2   3  14 6872.48 827.967   5
   2   3  14 6371.54 811.068   7
   2   3  14 6285.73 788.051   4
   2   3  14 7390.98 859.662   6
  -2  -3  14 8469.35 585.408  15
  -2  -3  14 8408.66 578.259   9
   2   3  15 1781.93 480.432   4
  -2  -3  15 1900.10 276.290  15
   2   3  15 1932.66 529.246   5
   2   3  15 1593.21 497.436   6
   2   3  16 2735.02 540.634   4
  -2  -3  16 2554.29 294.659  15
   2   3  17 4930.17 879.157  23
   2   3  17 5916.68 713.198   4
   2   3  17 6491.41 758.014   6
   2   3  17 5523.99 719.442   5
   2   3  18 1609.78 466.210   5
  -2  -3  18 2254.89 390.175   7
   2   3  18 1638.07 462.226   6
   2   3  18 1608.89 447.214   4
   2   3  19 2453.11 456.313   4
  -2  -3  19 2310.26 361.814   7
   2   3  20 1455.51 310.755   4
  -2  -3  20 1022.74 249.260   6
  -2   4  20 2204.37 298.692   4
  -2   4  19 8717.67 594.120   4
  -2   4  19 3414.06 461.826   5
  -2   4  18 330.919 266.305   7
   2  -4  18 575.966 364.063   6
   2  -4  18-816.406 1037.46  24
   2   4 -18-640.237 1114.60  11
   2  -4  17 2113.58 489.123   5
   2  -4  17 1684.88 486.734   6
   2  -4  17 414.297 1251.94  24
   2   4 -17 2370.65 1381.69  11
   2  -4  16 2861.69 564.023   5
   2   4 -16 1632.44 1387.96  11
   2  -4  15 240.431 383.871   5
   2  -4  15 367.091 411.827   6
   2  -4  15-120.603 1276.42  24
   2   4 -15 1391.66 1384.12  11
   2  -4  14-361.667 1275.91  24
   2   4 -14 133.078 1146.27  11
   2  -4  14 640.001 403.873   5
   2  -4  14 244.870 390.938   6
  -2   4  14 279.632 180.213  15
   2  -4  13 6932.23 1721.52  24
   2   4 -13 8761.74 1850.83  12
   2   4 -13 10425.3 1752.09  11
   2  -4  13 6805.13 830.382   7
   2  -4  13 7119.30 833.812   6
   2  -4  13 8811.82 871.890   5
  -2   4  13 8663.13 611.959  15
   2   4 -12 6588.04 1805.19  12
   2   4 -12 6641.67 1427.91  11
   2  -4  12 8161.89 1507.87   1
   2  -4  12 6878.45 777.657   5
   2  -4  12 6626.59 775.622   7
   2  -4  12 5878.82 682.890   4
   2  -4  12 7237.13 811.089   6
  -2   4  12 8359.25 575.613  15
   2   4 -11 49552.7 3462.24  11
   2  -4  11 45232.2 3461.75   1
   2  -4  11 39721.4 2494.83   5
   2  -4  11 44653.5 2556.16   7
   2  -4  11 39686.1 2420.65   4
   2  -4  11 42973.8 2535.15   6
  -2   4  11 48219.1 2264.17  15
   2   4 -11 46595.6 3762.68  12
   2   4 -10 584.538 928.835  11
   2   4 -10 963.783 1080.84  12
   2  -4  10 186.140 276.979   4
   2  -4  10 527.643 1042.06   1
   2  -4  10 764.026 378.936   7
   2  -4  10 154.693 338.784   5
   2  -4  10 640.031 384.808   6
  -2   4  10 725.944 182.813  15
   2   4  -9 7094.22 1393.13  12
   2  -4   9 8185.61 1613.15   1
   2  -4   9 8862.49 785.393   5
   2  -4   9 8357.65 790.542   7
   2  -4   9 7700.62 713.349   4
   2  -4   9 7832.93 762.207   6
  -2   4   9 8773.84 563.984  15
   2  -4   8 3083.94 476.221   7
   2  -4   8 2513.98 456.720   5
   2  -4   8 2729.13 452.827   6
   2   4  -8 4022.45 1125.08  12
   2  -4   8 3730.53 1340.71   1
   2   4  -7 4551.92 984.821  12
   2  -4   7 5511.00 1334.29   1
   2  -4   7 4405.01 513.644   5
   2  -4   7 4024.00 474.637   4
   2  -4   7 3796.06 501.877   7
  -2   4   7 4358.22 335.141  15
   2  -4   6 15088.9 766.770   8
   2  -4   6 16835.3 1067.04   6
   2  -4   6 16855.2 1023.73   4
  -2   4   6 15619.3 839.083  15
   2  -4   5 69420.0 3228.93   4
   2  -4   5 66671.2 3251.56   5
   2  -4   5 66081.9 3261.18   6
   2  -4   5 62230.4 3299.19  18
   2  -4   5 57286.7 3245.16  17
  -2   4   5 67404.3 3045.29  15
   2   4  -5 62336.6 3644.26  12
   2  -4   5 63108.6 2981.25   8
   2  -4   5 61779.8 2994.82  10
   2  -4   4 1995.69 349.804   4
   2  -4   4 2486.22 390.155   6
   2  -4   4 1926.48 164.789  10
   2  -4   4 1986.17 152.904   8
   2   4  -4 2597.00 636.794  12
   2   4  -4 2306.17 318.891  18
   2  -4   4 1743.24 400.273  17
   2  -4   4 1852.67 443.286  18
  -2   4   4 2051.52 200.405  15
   2  -4   3 5067.88 475.013   4
   2  -4   3 5253.64 540.673  21
   2  -4   3 5287.86 300.154   8
  -2  -4  -3 4986.71 268.294   8
   2  -4   3 5112.29 551.258  18
   2   4  -3 5308.51 471.367  18
   2  -4   3 4475.91 544.699  17
  -2   4   3 5733.98 343.745  15
   2   4  -3 4567.69 688.298  12
  -2  -4  -2 13123.5 629.311   8
   2  -4   2 11418.0 820.907  21
   2   4  -2 11524.6 971.098  12
   2  -4   2 13166.1 852.577  20
   2   4  -2 11954.3 817.683  18
   2   4  -1 18804.6 1250.15  23
   2  -4   1 19827.1 1105.52  19
   2   4  -1 18735.1 1148.13  18
   2  -4   1 18864.5 1087.95  20
   2   4  -1 18702.0 1177.86  12
   2   4   0 14107.4 1073.19  23
  -2  -4   0 15167.2 733.359  10
   2   4   0 14944.3 887.300  20
   2   4   0 15308.5 891.300  19
   2  -4   0 12325.3 836.989  20
   2  -4   0 13540.1 850.399  19
   2   4   0 12584.9 876.959  12
   2   4   1 20550.4 1178.07   4
   2   4   1 20866.8 1418.50  23
  -2  -4   1 21886.6 1055.30  10
   2   4   1 22388.0 1212.34  20
  -2   4  -1 19158.4 1034.18  16
   2   4   1 20803.5 1208.94  19
   2   4   2 12803.2 849.064   4
   2   4   2 15906.4 790.132   3
   2   4   2 13677.6 916.730  21
   2  -4  -2 14610.0 911.720  24
  -2  -4   2 13080.6 725.611  10
  -2   4  -2 13288.6 723.578  16
   2   4   2 13841.7 914.255  20
  -2   4  -2 13694.8 710.199  13
   2   4   3 5085.88 496.057   4
   2  -4  -3 4642.84 826.918   1
   2   4   3 5241.81 375.874   3
   2   4   3 4879.02 1270.64  24
   2   4   3 5426.05 575.471  21
   2   4   3 5426.77 556.690  22
  -2  -4   3 5455.97 354.414  10
  -2   4  -3 5297.00 381.332  16
   2   4   3 4820.13 582.426  17
  -2   4  -3 5486.05 360.596  13
   2   4   4 1916.37 363.112   6
   2   4   4 1533.23 1184.49  24
   2   4   4 2190.63 417.041  22
   2  -4  -4 1605.12 545.466   1
   2   4   4 1907.72 222.928   3
   2   4   4 2218.66 347.538   4
   2   4   4 1787.75 441.988  17
  -2   4  -4 2046.13 258.965  13
  -2   4  -4 1841.18 267.073  16
   2   4   5 63476.4 3209.66   5
   2   4   5 66048.0 3216.36   4
   2   4   5 63172.0 3209.41   6
   2   4   5 61617.6 3308.76  17
  -2   4  -5 61025.1 3173.89  13
   2   4   5 67997.4 3281.24  22
   2   4   5 64777.7 4085.27  24
   2   4   6 14509.5 990.192   5
   2   4   6 14981.1 1013.21   6
   2   4   6 15093.0 1010.57   4
  -2   4  -6 17375.6 1055.05  14
   2   4   6 16073.8 1066.63  22
   2   4   6 16641.0 1932.35  24
   2   4   7 3865.86 324.838   3
   2   4   7 4362.88 549.589  22
   2   4   7 3561.81 473.392   5
   2   4   7 3601.37 463.589   7
  -2   4  -7 3043.12 495.123  14
   2   4   8 3059.29 293.050   3
   2   4   8 2622.86 425.672   4
  -2  -4   8 3508.51 308.093   9
   2   4   8 2630.46 432.429   7
   2   4   8 2752.19 423.699   5
   2   4   8 3015.64 445.261   6
  -2   4  -8 2392.91 550.096  14
   2   4   9 8141.52 540.737   3
   2   4   9 8304.74 1661.66  24
  -2  -4   9 8958.66 560.184   9
   2   4   9 7811.17 737.903   5
   2   4   9 6630.03 715.851   7
   2   4   9 7974.56 749.142   6
   2   4   9 7963.69 717.135   4
  -2   4  -9 9211.31 943.151  12
   2   4  10 506.051 356.729   4
   2   4  10 762.614 1403.16  24
  -2  -4  10 649.045 195.060   9
   2   4  10 1033.38 394.100   7
   2   4  10 266.049 316.126   5
   2   4  10 672.775 371.724   6
  -2   4 -10 680.342 537.894  12
   2   4  11 41834.2 2485.83   5
   2   4  11 40614.1 2492.92   7
   2   4  11 41940.4 2511.57   6
   2   4  11 42973.2 2484.68   4
   2   4  11 36878.1 3450.91  24
  -2  -4  11 49638.3 2275.58   9
   2   4  12 6827.76 762.055   5
   2   4  12 7379.08 790.411   7
   2   4  12 6962.61 773.258   6
   2   4  12 6413.75 741.235   4
   2   4  12 4819.96 1653.81  24
  -2  -4  12 8409.83 569.834   9
   2   4  13 6801.35 807.412   5
   2   4  13 7062.86 832.156   7
   2   4  13 6983.36 774.932   4
   2   4  13 6953.57 814.998   6
  -2  -4  13 9098.09 605.499   9
   2   4  14 159.623 411.339   5
   2   4  14 40.7266 374.218   6
   2   4  14 261.758 400.983   4
  -2  -4  14 276.690 172.243   9
   2   4  15 604.551 395.717   4
  -2  -4  15 659.421 209.646   9
   2   4  15 403.790 402.635   5
   2   4  15 534.474 391.513   6
  -2  -4  15 703.982 200.675  15
   2   4  16 2756.89 566.550   5
  -2  -4  16 3003.85 312.430  15
   2   4  17 1926.71 516.875   4
   2   4  17 1815.57 506.712   5
   2   4  17 1782.06 492.559   6
  -2  -4  17 2067.94 245.193  15
   2   4  17 1325.68 694.806  23
  -2  -4  18 344.475 257.521   7
   2   4  18 220.282 362.382   6
   2   4  18 474.756 390.690   4
   2   4  19 8556.96 641.397   4
  -2  -4  19 5949.25 470.977   7
   2   4  20 2036.88 331.421   4
  -2  -4  20 806.875 208.410   6
  -2   5  20 232.992 181.026   4
  -2   5  19 233.327 229.333   4
   2  -5  18-76.7140 1030.31  24
   2   5 -18-198.460 986.921  11
  -2   5  18 289.085 284.016   4
  -2   5  17 1282.33 339.723   7
   2  -5  17 817.916 389.573   6
   2  -5  17 589.427 1149.70  24
   2   5 -17 703.179 1216.83  11
   2  -5  16 6252.80 742.155   6
   2  -5  16 7113.79 764.083   5
   2   5 -16 6344.54 1745.36  11
   2  -5  15 3473.24 593.465   6
   2   5 -15 5862.90 1720.73  11
   2  -5  14 1617.63 477.706   5
   2  -5  14 1326.46 456.622   6
   2  -5  14 242.177 1283.05  24
   2   5 -13 21780.9 2343.16  11
   2  -5  13 16510.0 2028.56   1
   2  -5  13 16734.0 1328.51   5
   2  -5  13 17153.1 1330.35   6
   2  -5  12 8333.11 859.741   5
   2  -5  12 8894.59 885.170   6
   2   5 -12 10330.0 1640.10  11
   2   5 -12 11174.9 2066.34  12
   2  -5  12 7820.35 1678.35   1
   2   5 -11 19352.0 2078.00  11
   2  -5  11 21984.5 2417.96   1
   2  -5  11 19399.8 1412.78   6
   2  -5  11 18067.9 1384.00   5
  -2   5  11 22086.4 1178.66  15
   2   5 -11 18428.9 2396.40  12
   2   5 -10 2158.17 980.715  11
   2   5 -10 1181.28 1094.94  12
   2  -5  10 2489.19 1351.57   1
   2  -5  10 2232.44 460.512   5
   2  -5  10 1998.49 455.799   6
  -2   5  10 1840.28 257.581  15
   2   5  -9 2529.72 1165.78  12
   2  -5   9 2281.08 1455.53   1
   2  -5   9 2593.95 474.995   5
   2  -5   9 2506.34 473.219   6
  -2   5   9 3345.33 317.317  15
   2   5  -8 5970.33 1173.39  12
   2  -5   8 6261.31 1530.01   1
  -2   5   8 6732.31 469.448  15
   2  -5   8 6387.77 651.582   5
   2  -5   8 5798.50 649.963   6
   2  -5   7 20641.8 2317.74   1
   2  -5   7 20079.4 1280.78   5
   2   5  -7 18809.8 1809.29  12
   2  -5   6 338.869 82.5992   8
   2  -5   6 315.642 264.418   4
   2  -5   6 160.531 298.251   6
  -2   5   6 382.194 146.342  15
   2  -5   6 289.252 100.757  10
   2   5  -6 275.616 641.287  12
   2  -5   5 46398.3 2527.76   6
   2  -5   5 48623.5 2467.53   4
   2  -5   5 47874.5 2271.23   8
   2  -5   5 48003.2 2292.22  10
  -2   5   5 50204.5 2334.28  15
   2  -5   5 43251.2 2538.69  18
   2  -5   5 46608.2 2513.15  17
   2  -5   4 8203.75 439.534   8
   2   5  -4 7611.72 838.277  12
   2  -5   4 7056.82 642.239  17
   2  -5   4 7347.66 680.644  18
  -2  -5  -3 37495.4 1771.17   8
   2  -5   3 40261.5 1807.92   8
   2  -5   3 37652.4 2043.23  18
   2  -5   3 32479.0 1977.60  17
   2   5  -3 31162.9 2248.44  14
   2   5  -3 38417.2 2201.36  12
   2  -5   2 34411.2 1910.50  21
  -2  -5  -2 37871.4 1738.34   8
   2   5  -2 36868.1 2094.08  12
  -2  -5  -1 19574.8 929.537   8
   2  -5   1 17764.9 1078.36  21
   2   5  -1 16928.7 1212.92  23
   2   5  -1 19056.4 1187.83  12
   2  -5   1 19278.5 1086.42  20
   2   5  -1 18998.8 1076.56  19
   2   5   0 11654.4 961.449  23
  -2   5   0 12392.3 641.214  16
   2  -5   0 10919.1 735.224  20
   2  -5   0 11414.3 744.714  19
   2   5   0 12820.1 785.473  20
   2   5   0 13663.2 798.139  19
   2   5   0 9232.10 870.236  14
   2   5   0 12029.2 817.726  12
   2   5   1 18618.4 1079.50   4
   2   5   1 20841.3 1148.24  21
   2   5   1 18989.2 1346.34  23
  -2  -5   1 20426.6 971.822  10
   2  -5  -1 17056.4 1042.30  19
   2   5   1 20196.2 1129.00  20
  -2   5  -1 18520.3 965.467  16
   2   5   1 19329.5 1072.22  12
   2   5   2 38685.3 2207.13  21
  -2   5  -2 38862.7 2078.09  16
   2   5   2 37718.3 2173.25   4
  -2  -5   2 41762.3 2069.08  10
   2   5   3 42513.4 2025.10   3
  -2  -5   3 42748.6 1990.64  10
   2   5   3 38381.1 2179.03  17
  -2   5  -3 38630.1 2031.76  16
   2   5   3 38565.8 2108.21   4
   2   5   4 7555.82 699.704  22
  -2  -5   4 8921.58 512.396  10
   2   5   4 7838.27 703.926  17
   2   5   4 6934.24 614.881   4
   2   5   5 46971.1 2497.64   4
   2   5   5 46331.0 2494.03   6
   2   5   5 51419.3 2572.47  22
   2   5   5 52071.0 2595.74  17
  -2   5  -5 45392.9 2483.70  13
   2   5   6 428.378 286.294   6
   2   5   6 359.020 158.266   3
   2   5   6 208.115 312.209  22
   2   5   7 18788.7 1050.13   3
   2   5   7 18305.0 1201.14   5
   2   5   7 20473.8 1223.19   4
  -2   5  -7 19069.9 1290.68  14
   2   5   8 4514.48 1482.80  24
   2   5   8 5927.99 610.023   5
   2   5   8 6604.03 633.672   6
   2   5   8 6363.28 614.447   4
   2   5   8 5979.70 444.411   3
   2   5   9 2443.22 279.565   3
   2   5   9 2295.15 424.178   4
   2   5   9 1660.82 1324.70  24
   2   5   9 2759.62 505.083  22
  -2  -5   9 3338.46 316.057   9
   2   5   9 3033.64 485.339   6
   2   5   9 2357.94 434.814   5
  -2   5  -9 2490.01 667.193  14
   2   5  10 1806.22 240.718   3
   2   5  10 1510.01 406.349   4
   2   5  10 1113.25 1344.76  24
  -2  -5  10 1719.36 253.480   9
   2   5  10 1414.61 389.861   5
   2   5  10 1329.82 393.172   6
  -2   5 -10 1947.16 613.338  12
   2   5  11 19140.6 1366.01   5
   2   5  11 18537.2 1360.33   6
   2   5  11 19097.8 1370.41   4
  -2   5 -11 19680.7 1685.45  12
  -2  -5  11 22535.9 1161.64   9
  -2  -5  12 10181.8 646.797   9
   2   5  12 7408.73 798.019   5
   2   5  12 9183.94 871.606   6
   2   5  12 6732.67 800.006   4
  -2  -5  13 21403.0 1129.22   9
   2   5  13 17447.8 1355.38   5
   2   5  13 16757.9 1346.07   4
   2   5  13 17457.9 1369.49   6
   2   5  14 1581.22 476.062   4
   2   5  14 1926.47 510.001   5
   2   5  14 1602.71 474.916   6
  -2  -5  15 4704.67 412.776   9
   2   5  15 4741.78 688.744   6
   2   5  15 4213.52 659.273   4
   2   5  16 6571.45 774.663   5
   2   5  16 7398.39 798.499   6
   2   5  17 1432.71 451.311   4
  -2  -5  17 1129.73 322.781   7
   2   5  17 948.406 412.403   6
  -2  -5  17 1324.91 198.422  15
   2   5  17 890.834 687.118  23
   2   5  18-129.558 504.975  23
  -2  -5  18 58.8537 229.393   7
   2   5  18-112.548 344.398   4
   2   5  19 356.908 299.611   4
  -2  -5  19 31.7178 186.475   5
  -2  -5  19 65.1646 200.419   6
   2   5  20 340.504 217.446   4
  -2   6  19 2805.92 352.247   4
   2  -6  18 487.679 956.050  24
   2   6 -18 1439.84 1017.42  11
  -2   6  18 2609.02 386.934   4
   2  -6  17-90.1786 1066.43  24
   2   6 -17 2166.56 1176.57  11
   2  -6  16 4172.45 603.878   6
   2   6 -16 5417.25 1475.14  11
   2  -6  15 758.605 393.989   5
   2   6 -15 1865.33 1341.99  11
   2  -6  14 5864.90 724.677   5
   2  -6  14 5723.12 719.120   6
   2   6 -14 7867.94 1844.20  12
   2   6 -14 8741.74 1664.03  11
   2  -6  13 2937.68 576.984   5
   2  -6  13 3029.13 582.899   6
   2   6 -13 4847.96 1751.19  12
   2   6 -13 5174.51 1394.61  11
   2  -6  12 2371.92 507.290   5
   2  -6  12 2383.27 533.111   6
   2   6 -12 4193.08 1517.29  12
   2   6 -12 4362.29 1363.01  11
   2  -6  12 2093.92 1230.52   1
   2  -6  11 20632.3 2464.43   1
   2  -6  11 17237.6 1283.48   5
   2  -6  11 15776.3 1273.69   6
   2   6 -11 19122.4 2359.77  12
   2  -6  10 463.623 325.085   5
   2  -6  10 338.705 351.968   6
   2   6 -10 1295.03 1096.89  12
   2  -6  10 258.267 1255.78   1
   2  -6   9 4355.49 578.912   5
   2  -6   9 4957.05 599.121   6
   2   6  -9 4375.98 1289.47  12
   2  -6   9 3496.09 1459.42   1
   2  -6   8 1013.32 359.512   5
   2  -6   8 1498.26 411.174   6
   2   6  -8 2129.13 923.162  12
   2  -6   8 2267.26 1496.83   1
   2  -6   7 6668.76 652.674   5
   2   6  -7 6577.41 1107.47  12
   2  -6   6 597.742 316.270   6
   2   6  -6 886.054 627.390  12
   2  -6   6 729.454 138.238  10
   2   6  -5 8635.89 1001.01  12
   2  -6   5 8383.31 495.519  10
   2  -6   4 1171.09 141.253   8
   2   6  -4 1213.63 674.818  14
   2  -6   4 1273.69 311.812  17
   2  -6   4 1072.61 366.209  18
  -2  -6  -3 2418.83 173.075   8
   2  -6   3 2753.20 212.719   8
   2  -6   3 2428.62 374.582  17
   2  -6   3 2268.43 412.743  18
   2   6  -3 2718.47 557.072  12
   2   6  -3 2482.11 701.967  14
   2  -6   2 31160.0 1780.80  21
  -2  -6  -2 34283.3 1631.60   8
   2  -6   2 34608.3 1664.04   8
   2   6  -2 36969.7 1801.39  19
   2  -6   2 31245.3 1800.57  17
  -2   6   2 35513.4 1681.03  16
   2   6  -2 29197.0 2087.70  14
   2   6  -2 37736.7 2055.60  12
  -2  -6  -1 7714.75 404.296   8
   2   6  -1 6809.50 534.535  20
  -2   6   1 7150.60 430.272  16
   2   6  -1 6854.15 535.296  19
   2   6  -1 6094.85 749.215  14
   2   6  -1 6107.85 677.363  23
   2  -6   1 5494.75 516.726  21
  -2  -6   0 42202.8 1909.22   8
   2  -6   0 37188.2 1998.08  21
   2   6   0 35730.8 2206.40  23
   2   6   0 42384.0 2059.67  21
   2  -6   0 36711.9 1991.94  20
   2   6   0 40344.4 2042.69  20
  -2   6   0 40017.0 1925.52  16
   2   6   0 33746.7 2159.70  14
   2   6   1 5735.02 500.922   4
   2   6   1 6867.20 574.730  21
   2   6   1 6525.87 789.252  23
  -2  -6   1 7479.10 438.204  10
  -2   6  -1 7243.12 456.646  16
   2  -6  -1 6539.22 495.387  20
   2  -6  -1 6891.78 501.459  19
  -2   6  -1 6779.13 426.158  13
   2   6   1 5520.39 606.192  14
   2   6   2 33492.5 1815.84   4
   2   6   2 34528.5 1850.96  21
  -2   6  -2 33833.5 1754.54  16
   2   6   2 34342.1 1873.11  17
   2  -6  -2 33066.0 1765.48  19
  -2   6  -2 32623.6 1710.68  13
  -2  -6   2 38849.4 1728.08  10
   2   6   3 2417.84 344.608   4
  -2  -6   3 2553.75 255.122  10
   2   6   3 3125.60 440.419  17
  -2   6  -3 2101.20 303.899  16
  -2   6  -3 2385.00 278.757  13
   2   6   4 1160.41 318.658   4
   2   6   4 1412.92 218.014   3
   2   6   4 1128.29 391.445  22
  -2  -6   4 1462.69 204.418  10
   2   6   4 1088.87 353.508  17
  -2   6  -4 1334.92 285.669  13
   2   6   5 8937.05 567.331   3
   2   6   5 9629.22 698.348   4
  -2   6  -5 7706.40 695.859  13
   2   6   5 7937.23 726.377  22
   2   6   6 808.579 195.473   3
  -2   6  -6 600.274 342.202  13
   2   6   6 791.405 286.337   6
   2   6   7 5406.83 428.260   3
   2   6   7 5324.94 560.503   4
   2   6   7 5381.94 552.703   5
  -2   6  -7 5625.57 646.768  14
   2   6   8 1605.81 251.173   3
   2   6   8 1275.81 366.063   4
   2   6   8 1459.80 353.506   5
   2   6   8 1390.38 354.628   6
  -2   6  -8 1171.28 437.845  14
   2   6   8 1326.14 419.941  22
   2   6   9 4988.47 416.823   3
   2   6   9 5387.63 577.815   5
   2   6   9 4400.58 552.996   6
   2   6   9 5798.62 621.178   4
  -2   6  -9 3925.76 750.858  14
   2   6  10 350.649 167.898   3
   2   6  10 583.754 374.778   4
   2   6  10 427.755 342.327   5
   2   6  10 562.537 333.497   6
  -2   6 -10 776.726 518.691  12
  -2   6 -10 124.327 585.898  14
  -2  -6  10 488.352 203.645   9
   2   6  11 18615.7 1039.69   3
   2   6  11 16913.3 1270.76   5
   2   6  11 16960.0 1283.30   4
   2   6  11 17998.4 1298.49   6
  -2   6 -11 14560.3 1505.65  12
  -2  -6  11 19999.9 1083.53   9
  -2  -6  12 3377.01 350.185   9
  -2   6 -12 1515.47 754.525  12
   2   6  12 2759.57 534.590   4
   2   6  12 2715.78 505.895   5
   2   6  12 2262.01 476.835   6
  -2  -6  13 4779.19 414.167   9
   2   6  13 4169.89 618.568   4
   2   6  13 3513.75 589.037   5
   2   6  13 3349.72 586.265   6
   2   6  14 6317.36 770.855   5
   2   6  14 6475.24 780.862   4
   2   6  14 6707.10 805.101   6
  -2  -6  14 9002.26 589.236   9
   2   6  15 730.328 404.067   5
  -2  -6  15 1690.55 253.252   9
   2   6  16 4873.51 685.072   4
  -2  -6  16 4902.28 536.835   7
  -2  -6  16 5546.95 407.024   8
   2   6  16 4033.57 964.261  23
  -2  -6  16 6940.12 456.727   9
   2   6  17 1698.28 459.597   4
  -2  -6  17 1752.72 337.135   7
  -2  -6  17 2944.32 262.786  15
   2   6  17 1687.69 703.112  23
   2   6  18 1171.16 566.928  23
   2   6  18 1735.23 396.077   4
  -2  -6  18 241.158 212.672   5
   2   6  19 2188.19 372.084   4
  -2   7  19 826.995 216.232   4
   2   7 -18 2849.98 1046.58  11
  -2   7  18 4649.23 460.945   4
   2  -7  17 329.301 1065.15  24
   2   7 -17 1463.04 1072.09  11
  -2   7  17 607.659 286.199   4
   2  -7  16-95.8731 1115.42  24
   2   7 -16 1436.13 1138.69  11
   2   7 -15 1274.32 1195.16  11
  -2   7  14 5915.52 443.813  16
   2   7 -14 6717.76 1535.42  11
  -2   7  13 3004.18 305.514  16
   2  -7  13 2350.15 1290.40   1
   2   7 -13 2131.04 1323.00  12
   2  -7  12 13110.0 2100.12   1
   2   7 -12 16919.5 1992.40  11
   2   7 -12 12796.9 2146.08  12
   2  -7  11 279.235 1214.27   1
   2   7 -11-199.819 941.135  11
   2   7 -11 734.552 1124.50  12
   2  -7  10 14515.4 2289.30   1
   2   7 -10 14996.7 2030.13  12
   2  -7   9 12377.1 2086.92   1
   2   7  -9 11432.1 1649.96  12
   2   7  -8 3711.84 1129.57  12
   2   7  -7 20007.9 1809.55  12
   2  -7   7 20065.0 1030.85   8
   2   7  -6 4765.56 864.802  12
   2  -7   6 5497.02 354.469   8
   2   7  -5 2900.43 827.810  14
   2   7  -5 4067.17 753.256  12
   2  -7   5 4044.93 285.648   8
   2  -7   5 3807.01 299.182  10
   2   7  -4 27253.3 1888.36  12
   2  -7   4 28535.5 1412.94   8
  -2  -7  -3 32385.9 1564.88   8
   2  -7   3 33579.6 1606.74   8
   2   7  -3 27349.6 2119.48  14
  -2   7   3 32173.1 1620.41  16
  -2  -7  -2 5243.19 315.976   8
   2  -7   2 5281.13 349.047   8
   2   7  -2 4622.22 732.546  14
  -2   7   2 5192.67 367.740  16
  -2  -7  -1 2116.53 178.044   8
   2   7  -1 1925.69 540.439  14
  -2   7   1 2367.28 236.794  16
   2   7   0 23154.4 1522.99  23
  -2   7   0 24240.2 1270.83  16
  -2   7   0 25132.2 1241.72  13
   2   7   0 21255.0 1503.54  14
   2   7   1 1979.24 565.618  23
  -2   7  -1 2545.87 285.921  16
  -2   7  -1 2121.88 233.007  13
   2   7   1 2081.98 423.907  14
  -2  -7   1 2270.53 242.182  10
  -2  -7   2 5017.23 360.885   8
  -2  -7   2 5473.56 385.877  10
  -2   7  -2 4924.54 441.305  16
  -2   7  -2 4502.73 389.359  13
   2   7   3 30267.6 1799.44   4
  -2   7  -3 31404.9 1814.02  16
  -2   7  -3 29517.9 1761.38  13
   2   7   4 25082.1 1523.98   4
  -2   7  -4 24095.0 1519.54  13
  -2  -7   5 3667.36 333.094  10
   2   7   5 4204.91 352.336   3
  -2   7  -5 3081.65 505.420  13
   2   7   6 5714.20 433.807   3
   2   7   6 5456.61 565.957   4
  -2   7  -6 4597.44 620.646  13
   2   7   6 5215.20 633.747  22
   2   7   7 21196.6 1153.69   3
   2   7   7 19803.8 1291.42   4
  -2   7  -7 19911.0 1430.83  14
   2   7   7 20550.8 1360.56  22
  -2   7  -8 3647.39 643.873  14
   2   7   8 3634.71 349.162   3
   2   7   8 3000.80 487.723   4
   2   7   9 12639.5 796.329   3
   2   7   9 12740.5 989.159   4
  -2   7  -9 13048.7 1279.33  14
   2   7  10 14860.2 906.077   3
   2   7  10 13682.7 1102.42   4
  -2   7 -10 12289.7 1446.23  14
  -2   7 -10 16947.2 1493.23  12
  -2  -7  10 16542.8 937.503   9
   2   7  11 268.365 161.381   3
   2   7  11 343.015 377.178   4
  -2   7 -11 317.958 553.244  12
  -2   7 -11 144.534 713.563  14
  -2  -7  11 409.388 187.962   9
   2   7  12 13278.4 1124.81   4
  -2   7 -12 13277.4 1502.46  12
  -2  -7  12 15322.9 911.403   9
   2   7  13 1818.14 476.498   4
  -2   7 -13 1722.90 841.653  12
  -2   7 -14 6523.58 1142.02  11
  -2  -7  14 5639.87 462.953   9
   2   7  14 4851.45 695.097   4
  -2  -7  15 1147.77 213.924   9
  -2  -7  15 719.168 179.566   8
   2   7  15 990.830 426.652   4
   2   7  16 1097.42 432.750   4
   2   7  16 1818.54 816.016  23
  -2  -7  16 957.483 183.785   9
  -2  -7  16 1044.23 162.439   8
  -2  -7  16 1187.64 194.952  15
   2   7  17 535.641 375.850   4
  -2  -7  17 893.627 158.737  15
   2   7  17 258.170 591.942  23
   2   7  18 1829.72 608.491  23
   2   7  18 4780.39 523.218   4
   2   7  19 929.674 253.970   4
   2  -8  18-552.680 730.490  24
  -2   8  18 2598.78 323.425   4
   2   8 -17 3846.07 1139.86  11
  -2   8  17 3921.22 441.351   4
   2  -8  16-261.349 1050.69  24
   2   8 -16 697.651 1061.60  11
   2  -8  15 599.503 1175.97  24
   2   8 -15 1895.31 1137.32  11
  -2   8  14 6092.35 466.280  16
   2   8 -14 4240.64 1555.12  12
   2   8 -14 7572.38 1546.78  11
  -2   8  13 2556.90 287.087  16
   2   8 -13 3190.56 1404.47  12
   2   8 -13 3507.27 1207.92  11
   2  -8  13 592.355 1112.71   1
  -2   8  12 8258.07 567.971  16
   2   8 -12 4888.36 1555.64  12
   2   8 -11 19218.8 2030.39  11
   2  -8  11 13546.9 2302.95   1
   2   8 -11 15456.2 2129.37  12
  -2   8  11 16146.2 946.518  16
   2  -8  10 18366.1 2563.12   1
  -2   8  10 21193.0 1149.88  16
   2   8 -10 16161.6 2149.53  12
  -2   8   9 1056.77 204.036  16
   2   8  -9 896.139 946.759  12
   2  -8   9 439.140 1345.33   1
  -2   8   8 11291.1 690.938  16
   2   8  -8 9613.97 1431.49  12
   2  -8   7 207.087 106.343   8
  -2   8   7 442.474 153.409  16
   2   8  -7 644.960 758.484  12
   2  -8   7 184.509 121.122  10
   2  -8   6 575.804 131.948   8
   2  -8   6 640.104 159.221  10
   2   8  -6 729.615 639.949  12
   2   8  -6 1012.26 760.786  14
  -2   8   6 747.348 165.816  16
   2  -8   5 5115.54 377.006  10
   2  -8   5 5398.12 369.367   8
   2   8  -5 5823.27 879.205  12
   2   8  -5 4575.63 951.175  14
  -2   8   5 5666.37 404.829  16
   2  -8   4 18353.5 963.960   8
   2   8  -4 15553.7 1574.66  14
   2   8  -4 19058.9 1485.66  12
  -2   8   4 18067.1 997.385  16
   2  -8   3 5538.49 377.136   8
   2   8  -3 6637.91 789.468  12
  -2   8   3 5321.75 408.318  16
  -2   8   2 359.911 132.601  13
  -2  -8  -1 7300.56 425.650   8
  -2   8   1 7161.05 479.168  13
   2   8  -1 6701.62 825.332  14
  -2  -8   0 31853.7 1539.07   8
  -2   8   0 31123.2 1595.87  13
   2   8   0 27497.6 1868.63  14
   2   8   1 6422.82 806.886  23
  -2  -8   1 7992.73 470.737   8
  -2   8  -1 7104.08 522.397  13
  -2  -8   2 357.278 137.893   8
  -2   8  -2 238.560 186.586  13
  -2  -8   2 329.611 166.857  10
  -2  -8   3 6082.16 458.311  10
  -2  -8   3 5625.52 421.867   8
  -2   8  -3 4814.82 504.215  13
   2   8   4 18893.6 1262.99  22
  -2  -8   4 18479.6 1026.62  10
  -2  -8   4 16567.5 998.999   8
  -2   8  -4 15893.2 1173.39  13
   2   8   5 5560.33 634.980  22
  -2  -8   5 5215.71 417.376  10
   2   8   5 5597.76 440.506   3
  -2   8  -5 4196.55 618.026  13
   2   8   6 662.397 196.028   3
   2   8   6 521.523 285.790   4
   2   8   6 506.282 396.046  22
  -2   8  -7 272.961 393.722  14
   2   8   7 364.622 291.628   4
   2   8   7 290.548 174.893   3
   2   8   8 9659.25 657.371   3
  -2   8  -8 8788.76 976.999  14
   2   8   8 9464.41 810.545   4
   2   8   9 780.511 217.648   3
   2   8   9 887.350 363.474   4
  -2   8  -9 824.241 595.228  14
   2   8  10 18013.3 1043.07   3
   2   8  10 15484.3 1234.16   4
  -2   8 -10 15068.9 1641.63  14
  -2  -8  10 19442.1 1067.33   9
   2   8  11 13323.7 1086.11   4
  -2   8 -11 12167.6 1497.04  14
  -2   8 -11 11980.5 1356.51  12
  -2  -8  11 14486.2 863.144   9
   2   8  12 6592.71 745.689   4
  -2  -8  12 6398.59 490.271   8
  -2   8 -12 5786.85 1040.43  12
   2   8  13 2089.97 509.417   4
  -2  -8  13 2763.80 322.711   9
  -2  -8  14 5437.19 438.318   9
  -2  -8  14 4944.27 397.978   8
  -2  -8  15 2733.97 288.045   9
  -2   8 -15 2647.09 854.146  11
  -2  -8  15 2359.47 243.774   8
   2   8  15 1904.24 471.877   4
   2   8  16 466.866 357.859   4
   2   8  16 996.137 714.947  23
  -2  -8  16 1059.46 180.816   9
  -2  -8  16 1012.96 171.026  15
  -2  -8  16 820.432 138.526   8
   2   8  17 3098.81 771.692  23
   2   8  17 2904.38 467.433   4
   2   8  18 1529.69 528.368  23
   2  -9  17-120.776 839.930  24
   2   9 -17-72.0436 786.811  11
   2  -9  16 305.013 973.452  24
   2   9 -16 520.475 906.232  11
   2  -9  15 361.087 1094.32  24
   2   9 -15 480.940 991.353  11
   2   9 -14 879.912 1194.10  12
   2   9 -14 498.567 1041.91  11
  -2   9  13 1645.44 263.971  16
   2   9 -13 2010.68 1038.64  11
   2  -9  13 931.517 1125.94   1
  -2   9  12 4324.71 398.401  16
   2   9 -12 4102.81 1196.96  11
   2   9 -12 2278.26 1263.19  12
   2  -9  12 2038.57 1303.87   1
   2   9 -11 16498.5 2191.54  12
  -2   9  11 15707.1 956.753  16
   2  -9  10 14776.4 2467.15   1
   2   9 -10 14027.6 2042.19  12
  -2   9  10 19857.2 1107.97  16
   2  -9   9 10889.0 2152.33   1
  -2   9   9 11197.0 737.442  16
   2   9  -9 12458.0 1722.32  12
  -2   9   8 6364.52 482.360  16
   2  -9   8 5824.37 402.728   8
  -2   9   7 4697.15 391.221  16
   2   9  -7 4178.19 943.904  12
   2  -9   7 3926.67 312.917   8
   2  -9   7 3528.16 322.283  10
  -2   9   6 8108.02 545.925  16
   2   9  -6 5382.16 1097.59  14
   2   9  -6 6068.52 1025.20  12
   2  -9   6 6881.43 489.366  10
   2  -9   6 7130.19 468.297   8
  -2   9   5 18798.4 1020.07  16
   2   9  -5 13971.3 1639.94  14
   2   9  -5 17604.4 1533.20  12
   2  -9   5 16687.5 956.421  10
   2  -9   5 17715.5 953.479   8
  -2   9   4 2418.13 287.595  16
  -2   9   4 2281.01 253.772  13
   2   9  -4 1898.59 780.724  14
   2   9  -4 1609.23 581.734  12
   2  -9   4 2347.41 236.721   8
  -2   9   3 2038.68 270.589  16
  -2   9   3 1990.01 239.579  13
   2   9  -3 2068.01 590.701  12
   2   9  -3 2011.47 695.382  14
   2  -9   3 1833.77 215.763   8
  -2   9   2 11044.8 731.076  16
  -2   9   2 11000.6 683.047  13
   2   9  -2 9228.99 1084.66  14
  -2  -9  -2 11193.9 619.380   8
  -2   9   1 12915.3 821.809  16
  -2   9   1 11604.2 744.895  13
  -2  -9  -1 12363.4 675.779   8
  -2   9   0 11270.9 796.652  16
  -2   9   0 11052.5 736.062  13
  -2  -9   0 11917.7 650.168   8
  -2   9  -1 11396.4 832.114  16
  -2   9  -1 11197.8 777.425  13
  -2  -9   1 11999.5 724.964  10
  -2  -9   1 12376.1 679.436   8
  -2  -9   2 10991.7 638.524   8
  -2  -9   2 11555.9 694.311  10
  -2   9  -2 10159.9 808.781  16
  -2   9  -2 9557.87 749.199  13
  -2  -9   3 2250.44 289.406  10
  -2  -9   3 2067.12 238.293   8
  -2   9  -3 1919.55 397.380  13
   2   9   4 3535.98 375.438   3
   2   9   4 2824.87 519.129  22
  -2  -9   4 2301.63 286.546  10
  -2  -9   4 2640.04 272.936   8
  -2   9  -4 1943.01 445.078  13
   2   9   5 18412.5 1059.69   3
   2   9   5 19009.1 1304.42  22
  -2  -9   5 17665.8 1027.39  10
  -2  -9   5 18660.2 1021.08   8
  -2   9  -5 14781.6 1279.56  13
   2   9   6 7415.50 553.182   3
  -2  -9   6 6836.46 513.910   8
  -2   9  -6 7349.89 805.404  14
   2   9   6 7475.11 762.290  22
   2   9   7 4105.83 403.868   3
  -2   9  -7 3492.87 651.103  14
  -2  -9   7 3966.94 367.915   8
   2   9   8 5532.93 476.950   3
  -2   9  -8 5460.23 859.576  14
  -2  -9   8 5875.75 471.426   8
   2   9   9 11703.2 731.649   3
   2   9   9 9782.26 880.183   4
  -2  -9   9 10568.9 698.107   8
   2   9  10 17759.3 1016.79   3
   2   9  10 16150.5 1213.52   4
  -2  -9  10 17366.2 1001.16   8
   2   9  11 14137.0 1121.14   4
  -2  -9  11 14746.6 873.393   8
  -2   9 -11 11522.3 1503.81  14
  -2   9 -11 15052.2 1500.62  12
   2   9  12 3284.80 557.458   4
  -2  -9  12 3982.43 355.986   8
  -2   9 -12 3486.41 909.449  12
  -2  -9  12 3633.17 366.038   9
  -2  -9  13 1564.37 259.216   9
  -2   9 -13 875.611 746.036  12
  -2  -9  13 1193.85 195.646   8
  -2  -9  14 899.378 203.434   9
  -2   9 -14 1348.23 818.347  12
  -2  -9  14 928.766 165.374   8
   2   9  14 1025.37 388.830   4
  -2  -9  15 559.762 134.850   8
   2   9  15 689.015 759.679  23
  -2   9 -15 123.341 595.623  11
  -2  -9  15 662.901 166.993   9
   2   9  16 682.437 624.170  23
  -2  -9  16 581.516 136.940   9
  -2  -9  16 638.063 142.296  15
   2   9  17-163.321 528.125  23
   2   9  18 664.628 400.048  23
   2 -10  17 47.2843 684.324  24
   2 -10  16 577.745 886.267  24
   2  10 -16 218.222 754.844  11
   2 -10  15-314.025 1006.57  24
   2  10 -15 828.586 905.008  11
   2  10 -14 2714.59 1225.25  12
   2  10 -14 2250.29 1041.61  11
  -2  10  13 7178.45 557.409  16
   2  10 -13 6147.48 1526.52  12
   2  10 -13 6895.68 1359.55  11
   2  10 -12 470.051 937.190  11
   2 -10  12 1971.70 1445.72   1
  -2  10  12 1473.77 276.714  16
  -2  10  12 1405.20 226.239  13
   2  10 -11 5113.45 1265.28  11
   2  10 -11 2723.99 1241.02  12
   2 -10  11 3246.73 1650.18   1
  -2  10  11 3602.06 353.411  13
  -2  10  11 4125.00 420.498  16
  -2  10  10 9497.76 683.353  16
   2  10 -10 6389.16 1465.57  12
   2  10  -9 3746.64 1214.91  12
   2 -10   9 4203.68 1777.68   1
  -2  10   9 4460.88 434.417  16
  -2  10   9 4575.24 393.850  13
  -2  10   8 3531.86 390.791  16
  -2  10   8 3610.32 341.567  13
   2 -10   8 3008.32 284.097   8
   2  10  -8 2733.45 1030.09  12
  -2  10   7 4518.06 440.055  16
  -2  10   7 4797.08 394.825  13
   2  10  -7 4384.84 1027.31  12
   2 -10   7 4089.01 336.813   8
   2 -10   7 3989.30 353.268  10
  -2  10   6 10476.1 688.436  16
  -2  10   6 9535.87 624.330  13
   2  10  -6 8123.28 1164.41  12
   2  10  -6 6633.98 1319.55  14
   2 -10   6 8754.65 569.434   8
   2 -10   6 8509.77 586.293  10
  -2  10   5 7329.18 588.624  16
  -2  10   5 7433.98 533.527  13
   2  10  -5 5398.18 953.311  12
   2  10  -5 5522.69 1123.64  14
   2 -10   5 7898.49 503.242   8
   2 -10   5 6872.30 501.086  10
  -2  10   4 2834.22 356.547  16
   2  10  -4 2861.43 709.370  12
  -2  10   4 2511.98 291.038  13
   2  10  -4 2345.67 799.366  14
   2 -10   4 2569.49 269.839   8
  -2  10   3 8066.88 617.363  16
  -2  10   3 6782.48 521.519  13
   2  10  -3 6492.43 891.208  12
   2  10  -3 6261.78 1022.16  14
  -2  10   2 7047.48 602.868  16
  -2  10   2 6825.44 538.379  13
   2  10  -2 7128.45 1017.91  14
  -2 -10  -2 7766.85 471.398   8
  -2 -10  -1 270.247 118.147   8
   2  10  -1 814.482 572.764  14
  -2  10   1 166.505 183.334  13
  -2  10   1 260.831 246.200  16
  -2  10   0 4707.31 522.430  16
  -2  10   0 4154.24 449.038  13
  -2 -10   0 4846.58 342.198   8
  -2 -10   1 126.991 103.340   8
  -2  10  -1 76.7802 279.559  16
  -2  10  -1 127.948 228.651  13
  -2 -10   1 89.7724 168.097  10
  -2  10  -2 6830.28 684.989  13
  -2 -10   2 8348.52 567.104  10
  -2 -10   2 7745.30 505.034   8
  -2 -10   3 6974.55 482.310   8
  -2  10  -3 6852.09 729.103  13
   2  10   4 3488.57 397.392   3
   2  10   4 3346.33 562.200  22
  -2 -10   4 2404.62 307.298  10
  -2 -10   4 2282.64 256.957   8
  -2  10  -4 1945.00 492.751  13
   2  10   5 7071.28 554.266   3
   2  10   5 6985.24 766.936  22
  -2 -10   5 7678.11 512.587   8
  -2  10  -5 5217.50 775.401  13
  -2 -10   5 6978.45 535.880  10
   2  10   6 9175.05 668.998   3
  -2  10  -6 9369.88 967.305  14
  -2 -10   6 9652.06 626.612   8
   2  10   7 4265.77 419.662   3
  -2 -10   7 4237.98 373.822   8
   2  10   8 3295.19 360.649   3
  -2 -10   8 3306.10 328.812   8
   2  10   9 4230.19 412.503   3
  -2 -10   9 4161.17 370.629   8
   2  10  10 8809.83 615.488   3
  -2  10 -10 8584.72 1159.61  12
  -2  10 -10 6277.57 1145.10  14
  -2 -10  10 8433.24 577.679   8
  -2 -10  11 3231.07 347.089   9
  -2  10 -11 2016.38 745.744  12
  -2  10 -11 3835.92 956.704  14
  -2 -10  11 3670.33 330.200   8
  -2 -10  12 1468.32 253.280   9
  -2  10 -12 1331.99 744.950  12
  -2 -10  12 1472.97 218.018   8
  -2 -10  13 8033.11 545.201   9
  -2 -10  13 6919.15 473.730   8
  -2 -10  14 3677.76 326.215   9
  -2 -10  14 3613.20 287.625   8
   2  10  15 1212.94 749.439  23
  -2  10 -15 602.131 552.478  11
  -2 -10  15 273.831 130.416   9
  -2  10 -15 510.134 661.676  12
  -2 -10  15 231.479 96.1816   8
   2  10  16 44.7233 573.373  23
   2  10  17 33.7034 458.078  23
   2 -11  16 255.844 743.197  24
   2 -11  15 196.132 870.931  24
   2  11 -15 140.205 722.405  11
   2 -11  14 80.0149 967.487  24
   2  11 -14 3197.16 1199.30  12
   2  11 -14 1862.53 905.246  11
   2 -11  13-292.140 1017.16   1
   2  11 -13 409.799 784.651  11
   2  11 -13 861.766 1154.77  12
   2 -11  12 1349.48 1396.26   1
   2  11 -12 427.808 894.341  11
   2  11 -12 892.655 1051.62  12
   2 -11  11 1835.02 1456.98   1
  -2  11  11 1624.90 322.812  16
  -2  11  11 1981.03 272.074  13
   2  11 -11 2059.16 963.413  11
   2  11 -11 1672.91 1152.32  12
   2 -11  10 9935.98 2115.06   1
  -2  11  10 9456.31 740.237  16
  -2  11  10 9559.24 659.479  13
  -2  11   9 1146.80 285.196  16
   2 -11   9 972.559 1397.09   1
   2  11  -9 1365.03 1006.55  12
  -2  11   8 3539.06 441.499  16
  -2  11   8 3361.43 363.311  13
   2  11  -8 3600.08 1118.94  12
  -2  11   7 5935.88 546.318  16
  -2  11   7 5497.48 469.047  13
   2  11  -7 4659.37 1075.30  12
   2 -11   7 4945.25 404.356  10
  -2  11   6 6230.87 584.081  16
  -2  11   6 6722.91 518.726  13
   2  11  -6 6121.92 1094.70  12
   2 -11   6 5363.47 445.933  10
  -2  11   5 6994.65 615.262  16
  -2  11   5 6881.59 538.123  13
   2  11  -5 6853.11 1029.70  12
   2 -11   5 6168.16 483.389  10
  -2  11   4 5405.06 535.668  16
  -2  11   4 4852.28 446.273  13
   2  11  -4 4707.29 861.234  12
   2  11  -4 3210.83 915.060  14
   2 -11   4 4542.56 387.203  10
  -2  11   3 18606.3 1240.42  16
  -2  11   3 21024.8 1197.46  13
   2  11  -3 21417.0 1651.09  12
  -2  11   2 2211.42 348.464  13
  -2  11   2 2256.34 407.974  16
   2  11  -2 1395.19 733.724  14
  -2 -11  -2 2560.53 242.932   8
  -2  11   1 3421.83 499.319  16
  -2  11   1 4130.75 468.738  13
  -2 -11  -1 4163.68 328.788   8
  -2  11   0 1140.03 382.250  16
  -2  11   0 1301.56 332.521  13
  -2 -11   0 1567.66 203.292   8
  -2 -11   0 1466.14 241.303  10
  -2  11  -1 3770.42 524.820  13
  -2 -11   1 4081.54 387.683  10
  -2 -11   1 4391.64 340.042   8
  -2  11  -2 2227.11 470.286  13
  -2 -11   2 2640.05 257.988   8
  -2 -11   2 2528.89 319.969  10
  -2 -11   3 20251.9 1133.79   8
  -2 -11   3 19494.5 1194.72  10
  -2  11  -3 17119.3 1426.37  13
   2  11   4 4603.17 694.788  22
   2  11   4 6000.06 517.576   3
  -2  11  -4 3846.69 694.656  13
  -2 -11   4 5246.01 448.093  10
  -2 -11   4 4657.19 381.678   8
   2  11   5 7377.21 576.884   3
  -2  11  -5 7640.20 904.132  14
  -2 -11   5 7186.00 499.021   8
  -2 -11   5 6313.39 526.333  10
   2  11   6 5625.57 507.378   3
  -2  11  -6 5557.88 797.760  14
  -2 -11   6 6088.07 448.322   8
   2  11   7 5830.78 512.854   3
  -2 -11   7 6161.51 449.009   8
   2  11   8 3659.57 392.284   3
  -2  11  -8 3215.16 803.771  14
  -2 -11   8 3641.64 334.549   8
   2  11   9 792.783 221.094   3
  -2  11  -9 558.093 590.041  14
  -2 -11   9 797.610 180.186   8
  -2  11 -10 6628.70 1109.65  14
  -2 -11  11 1506.60 250.882   9
  -2  11 -11 2080.47 722.641  12
  -2 -11  11 1733.72 223.573   8
  -2 -11  12 973.855 208.111   9
  -2 -11  12 851.442 163.959   8
  -2  11 -12 472.387 636.946  12
  -2 -11  13 509.255 128.721   8
   2  11  13 375.865 680.432  23
  -2 -11  13 659.679 174.221   9
  -2  11 -13 280.930 662.036  12
   2  11  14 1758.11 723.154  23
  -2 -11  14 2114.88 196.819   8
  -2 -11  14 2204.66 236.997   9
  -2  11 -14 910.146 758.167  12
  -2 -11  15 94.9702 80.0440   8
   2  11  15-411.008 582.885  23
  -2  11 -15-159.312 572.847  12
  -2  11 -15 45.7768 520.843  11
  -2 -11  15 22.8775 96.9305   9
   2  11  16 713.024 481.829  23
   2 -12  15 611.686 765.890  24
   2 -12  14-128.748 846.994  24
   2  12 -14 510.677 688.675  11
   2  12 -13 365.383 954.815  12
   2  12 -13 1129.35 790.341  11
   2  12 -12 783.963 1024.87  12
   2  12 -12 1351.29 811.504  11
   2 -12  12 1172.76 1151.26   1
   2  12 -11 1192.92 891.029  11
   2  12 -11 804.563 1044.72  12
   2 -12  11 259.029 1180.46   1
  -2  12  11 1240.25 322.394  16
   2  12 -10 920.213 991.380  12
   2 -12  10 1439.37 1466.03   1
  -2  12  10 2447.91 345.978  13
  -2  12  10 1968.92 378.907  16
   2 -12   9 1567.73 1733.68   1
  -2  12   9 1175.78 339.030  16
  -2  12   9 1108.22 268.880  13
   2  12  -8 660.334 836.158  12
   2 -12   8 1976.17 1649.85   1
  -2  12   8 158.010 266.122  16
  -2  12   8 358.996 206.016  13
  -2  12   7 9559.99 785.577  16
   2  12  -7 8896.08 1330.79  12
   2 -12   7 8898.37 592.341  10
   2  12  -6 1138.40 709.526  12
  -2  12   6 2090.44 339.212  13
  -2  12   6 2568.99 429.537  16
   2 -12   6 2038.94 266.940  10
   2  12  -5 1034.09 675.908  12
  -2  12   5 671.233 259.990  13
  -2  12   5 508.272 292.005  16
   2  12  -5 166.967 712.372  14
   2 -12   5 473.416 177.037  10
  -2  12   4 30175.9 1778.50  16
  -2  12   4 31468.0 1704.57  13
   2  12  -4 25809.3 2301.57  14
   2  12  -4 26459.3 2124.95  12
   2 -12   4 28776.5 1545.57  10
  -2  12   3 3783.63 460.313  13
  -2  12   3 2033.22 458.950  16
   2  12  -3 2320.18 842.285  14
  -2  12   2 7294.17 761.963  16
  -2  12   2 7827.63 702.856  13
  -2 -12  -2 8591.33 527.709   8
  -2 -12  -1 965.852 170.458   8
  -2  12   1 831.340 337.760  13
  -2  12   1 909.939 399.931  16
  -2 -12  -1 821.935 225.207  10
  -2  12   0 5250.78 627.146  13
  -2 -12   0 5714.97 422.849   8
  -2 -12   0 5842.01 476.464  10
  -2 -12   1 1050.64 184.796   8
  -2  12  -1 661.433 388.804  13
  -2 -12   1 886.109 232.976  10
  -2 -12   2 7914.89 624.337  10
  -2 -12   2 8581.58 571.563   8
  -2  12  -2 8091.25 887.390  13
   2  12   3 3859.38 668.922  22
  -2  12  -3 2570.69 597.792  13
  -2 -12   3 3092.29 301.365   8
  -2 -12   3 2982.36 358.446  10
   2  12   4 37280.4 1852.78   3
  -2 -12   4 31838.6 1699.79   8
  -2 -12   4 32011.4 1761.35  10
   2  12   5 784.093 240.800   3
  -2 -12   5 559.754 151.597   8
  -2  12  -5 47.8894 401.023  14
  -2 -12   5 596.158 219.804  10
  -2 -12   6 2315.36 259.617   8
   2  12   6 2554.68 350.836   3
  -2  12  -6 2224.32 630.271  14
   2  12   7 7912.46 1166.49  23
   2  12   7 10268.3 701.855   3
  -2  12  -7 9220.32 1115.33  14
  -2 -12   7 9537.20 617.596   8
  -2  12  -8 456.952 663.671  14
  -2 -12   8 425.734 150.189   8
  -2  12  -9 1501.63 743.779  14
   2  12   9 1131.72 246.730   3
  -2 -12  10 2070.96 230.172   8
  -2 -12  10 1478.13 246.448   9
  -2  12 -10 1585.45 714.006  12
   2  12  11 1071.29 738.847  23
  -2 -12  11 1237.66 213.585   9
  -2 -12  11 1136.11 175.032   8
  -2  12 -11 1046.71 641.075  12
  -2  12 -11 1665.65 787.055  14
   2  12  12 758.566 653.579  23
  -2 -12  12 878.555 191.777   9
  -2 -12  12 731.010 143.208   8
  -2  12 -12 440.336 612.674  12
  -2 -12  13 418.222 113.344   8
   2  12  13-155.235 595.783  23
  -2 -12  13 750.433 162.707   9
  -2  12 -13 699.355 723.754  12
  -2 -12  14 258.760 91.3239   8
   2  12  14 43.5091 562.874  23
  -2  12 -14 852.924 591.290  11
  -2 -12  14 322.986 118.414   9
  -2  12 -14 490.581 627.260  12
   2  12  15 1046.63 507.186  23
   2 -13  14-810.282 705.015  24
   2 -13  13 121.803 781.101  24
   2  13 -13 505.293 788.660  12
   2  13 -13 732.392 637.782  11
   2  13 -12 3650.34 1137.37  12
   2  13 -12 3345.42 868.713  11
   2  13 -11-267.332 693.390  11
   2  13 -11-88.3944 910.862  12
   2 -13  11 443.210 1118.06   1
   2  13 -10 648.641 727.245  11
   2  13 -10 272.247 889.162  12
   2 -13  10 517.435 1314.59   1
  -2  13  10-25.9160 286.500  16
   2  13  -9-276.579 923.934  12
   2 -13   9 431.776 1333.52   1
  -2  13   9 645.917 276.372  13
   2  13  -8 269.793 806.096  12
  -2  13   8 1317.87 392.095  16
  -2  13   8 1160.16 305.989  13
   2 -13   8 1711.46 1636.70   1
  -2  13   7 11636.5 858.022  13
  -2  13   7 10768.6 917.302  16
   2 -13   6 9090.45 605.882  10
  -2  13   6 9218.82 758.212  13
  -2  13   6 9663.30 857.888  16
  -2  13   5 2119.89 477.889  16
  -2  13   5 1808.38 391.403  13
   2 -13   5 1995.34 270.597  10
   2 -13   4 10907.4 690.130  10
  -2  13   4 10412.9 931.727  16
   2 -13   3 21434.1 1181.62  10
  -2  13   3 22406.1 1477.63  16
  -2  13   2 1313.03 416.116  13
  -2 -13  -2 1373.23 240.622  10
  -2  13   1 18122.6 1359.33  13
  -2 -13  -1 19622.0 1065.57   8
  -2 -13  -1 19415.1 1113.38  10
  -2  13   0 4644.44 688.150  13
  -2 -13   0 5831.16 482.014  10
  -2 -13   0 5469.81 418.545   8
  -2 -13   1 19652.2 1115.32   8
  -2 -13   1 18573.0 1169.68  10
   2  13   2 1422.09 370.711   3
  -2 -13   2 1249.07 213.307   8
  -2  13  -2 1217.16 573.378  13
  -2 -13   2 1376.93 261.723  10
  -2 -13   3 23479.6 1294.43   8
  -2 -13   3 22749.1 1341.53  10
   2  13   4 12800.8 833.012   3
  -2  13  -4 11031.5 1131.61  14
  -2 -13   4 11692.4 721.699   8
  -2 -13   4 11261.7 759.956  10
   2  13   5 2434.41 338.148   3
  -2  13  -5 1827.18 614.353  14
  -2 -13   5 2139.32 253.736   8
  -2  13  -6 8785.74 1058.44  14
  -2  13  -7 8151.13 1132.68  14
   2  13   7 10945.4 732.705   3
   2  13   8 1058.82 238.698   3
  -2 -13   8 1131.48 189.954   8
   2  13   9 698.827 206.544   3
  -2 -13   9 826.228 170.332   8
  -2  13  -9 742.298 634.011  12
  -2  13  -9 687.676 709.485  14
   2  13  10 269.665 660.160  23
  -2 -13  10 123.763 150.842   9
  -2 -13  10 95.3776 119.106   8
  -2  13 -10-115.823 563.121  12
  -2  13 -10 958.239 769.976  14
   2  13  11-301.088 611.242  23
  -2 -13  11 54.5181 128.911   9
  -2 -13  11 119.821 107.349   8
  -2  13 -11 391.973 580.960  12
   2  13  12 3946.78 772.446  23
  -2 -13  12 4412.76 338.965   9
  -2 -13  12 4236.17 304.701   8
  -2  13 -12 3260.45 819.851  12
   2  13  13 1580.68 558.665  23
  -2 -13  13 1471.52 176.448   9
  -2 -13  13 1663.16 162.134   8
  -2  13 -13 956.808 635.429  12
   2  13  14 986.844 469.621  23
  -2 -13  14 2154.31 167.194   8
   2 -14  13 124.470 585.716  24
   2 -14  12-53.6794 709.199  24
   2  14 -12 250.009 726.953  12
   2 -14  11-177.711 922.570   1
   2  14 -11 1568.28 820.937  12
   2 -14  10 218.883 1163.27   1
   2  14 -10 4627.21 1118.23  12
   2 -14   9 1623.07 1479.21   1
   2  14  -9 2614.39 956.686  12
   2 -14   8 138.768 1339.02   1
  -2  14   8 429.061 288.086  13
   2  14  -8 396.138 799.669  12
   2 -14   7 2398.20 1657.91   1
  -2  14   7 1279.68 375.606  13
   2  14  -7 1356.26 862.776  12
  -2  14   6 2559.71 466.654  13
   2 -14   6 1752.05 227.014  10
  -2  14   5 384.960 337.751  13
  -2  14   4 752.554 392.793  13
   2 -14   4 719.532 198.848  10
  -2  14   3 10152.6 942.610  13
  -2 -14  -3 9789.46 646.715  10
   2 -14   3 9562.68 648.356  10
  -2  14   2 2487.01 553.990  13
   2 -14   2 2547.40 304.263  10
  -2 -14  -2 2747.88 317.171  10
  -2  14   1 544.771 426.617  13
  -2 -14  -1 558.346 207.478  10
  -2  14   0 2855.90 648.663  13
  -2 -14   0 2776.93 347.799  10
   2  14   1 738.316 351.160   3
  -2  14  -1 286.396 488.897  13
  -2 -14   1 378.376 194.964  10
  -2 -14   2 2988.93 337.327  10
  -2  14  -3 10698.2 1075.83  14
  -2 -14   3 10306.8 692.852  10
  -2  14  -4 793.719 475.766  14
  -2 -14   4 610.241 192.567  10
   2  14   5 125.641 194.872   3
  -2 -14   5 71.2406 134.404   8
  -2  14  -5 324.378 541.627  14
   2  14   6 2333.37 325.477   3
  -2 -14   6 2469.10 269.259   8
   2  14   7 1335.31 262.475   3
  -2  14  -7 1518.61 678.529  14
  -2 -14   7 1452.91 204.197   8
   2  14   8 238.398 167.948   3
  -2  14  -8 64.8161 630.371  14
  -2 -14   8 338.888 143.976   8
  -2 -14   9 4004.06 319.546   8
  -2  14  -9 3496.17 833.889  14
  -2  14  -9 3036.14 743.535  12
  -2 -14  10 7073.55 473.882   9
  -2 -14  10 7612.76 460.624   8
  -2  14 -10 5587.82 888.659  12
  -2  14 -10 5007.63 943.188  14
  -2 -14  11 1469.81 187.597   9
  -2 -14  11 1277.66 161.750   8
   2  14  12 500.713 437.005  23
  -2 -14  12 1188.61 140.939   8
  -2 -14  12 1334.82 164.342   9
  -2  14 -12 482.694 542.597  12
  -2 -14  13 503.912 91.0608   8
   2 -15  10 334.126 923.445   1
   2 -15   9 710.890 1155.94   1
   2 -15   8 805.449 1309.69   1
   2 -15   7 127.812 1375.08   1
  -2  15   7 2837.37 492.954  13
   2 -15   6 2201.27 1547.74   1
  -2  15   6 264.203 345.317  13
  -2  15   5 1302.37 449.570  13
   2 -15   5 1368.11 204.131  10
  -2  15   4 189.128 387.102  13
  -2 -15  -4 71.0369 129.332  10
   2 -15   4 35.5930 139.495  10
  -2  15   3 2274.97 544.369  13
  -2 -15  -3 2589.65 295.307  10
   2 -15   3 3094.15 313.657  10
   2  15  -2 990.473 440.419   3
  -2  15   2-43.0235 458.853  13
  -2 -15  -2 499.095 187.648  10
   2 -15   2 534.946 190.258  10
  -2  15   1 2235.28 622.689  13
  -2 -15  -1 2455.99 314.131  10
   2  15   0 209.318 257.088   3
  -2  15   0-420.626 481.594  13
   2  15   1 3270.89 416.779   3
  -2 -15   2 324.272 146.138   8
   2  15   2 840.923 265.404   3
  -2 -15   2 497.266 185.292  10
   2  15   3 3599.18 388.782   3
  -2 -15   3 2923.36 289.093   8
  -2 -15   3 2561.41 298.316  10
   2  15   4 100.824 200.720   3
  -2 -15   4 144.250 128.508   8
  -2  15  -4 200.220 526.315  14
   2  15   5 1667.23 278.348   3
  -2  15  -5 1088.36 602.361  14
  -2 -15   5 1606.33 217.258   8
   2  15   6 472.281 203.753   3
  -2 -15   6 339.726 141.631   8
  -2  15  -6 673.855 578.922  14
   2  15   7 3562.10 353.930   3
  -2 -15   7 3865.86 313.818   8
   2  15   8 701.019 170.899   3
  -2 -15   8 781.803 148.696   8
  -2  15  -8 543.032 506.306  12
  -2  15  -8 519.142 615.313  14
  -2 -15   9 579.686 133.275   8
  -2  15  -9 370.101 493.383  12
  -2  15  -9 374.623 592.074  14
  -2 -15   9 516.103 139.688   9
  -2  15 -10 490.955 489.549  12
  -2 -15  10 1057.96 144.112   8
  -2 -15  10 960.053 153.570   9
  -2  15 -11 86.8446 472.939  12
  -2 -15  11 903.812 121.852   8
   2 -16   8-705.117 992.027   1
   2  16  -7 276.122 183.302   3
   2 -16   7 100.024 1023.68   1
   2  16  -6 2298.19 330.765   3
  -2  16   6 1380.61 413.807  13
   2  16  -5 3687.08 408.771   3
   2 -16   5 944.642 1303.50   1
  -2  16   5 1694.38 473.939  13
  -2  16   4 11126.6 1027.97  13
   2 -16   4 11043.0 689.993  10
   2  16  -3 815.465 300.244   3
  -2 -16  -3 440.465 151.381  10
   2 -16   3 449.899 152.482  10
  -2  16   2 3837.09 605.248  14
   2 -16   2 4263.26 365.450  10
  -2 -16  -2 4154.97 352.153  10
   2  16  -1 2261.02 333.171   3
  -2  16   1 1255.31 449.999  14
   2 -16   1 1384.25 225.188  10
  -2 -16  -1 1377.71 209.897  10
   2  16   0 2997.99 354.806   3
  -2  16   0 2603.55 556.699  14
   2 -16   0 2469.22 278.124  10
  -2 -16   0 2428.34 268.104  10
   2  16   1 1472.46 266.457   3
  -2  16  -1 1105.09 475.019  14
  -2 -16   1 1205.28 198.076  10
   2 -16  -1 1569.71 232.589  10
   2  16   2 5086.04 444.554   3
  -2  16  -2 3847.52 700.028  14
   2  16   3 430.610 202.478   3
  -2  16  -3-93.8759 497.012  14
   2  16   4 14753.1 846.006   3
  -2  16  -4 9438.78 1161.51  14
   2  16   5 2904.47 311.394   3
  -2 -16   5 2396.35 235.142   8
   2  16   6 1627.23 232.186   3
  -2 -16   6 1581.92 187.782   8
   2  16   7 240.476 130.642   3
  -2 -16   7 23.0466 96.3929   8
  -2  16  -7-42.9689 451.798  12
  -2  16  -7 100.945 561.231  14
  -2 -16   8 1789.06 193.705   9
  -2 -16   8 1838.13 182.876   8
  -2  16  -9 820.317 527.662  12
  -2 -16   9 5270.11 307.199   8
   2  17  -6 1289.88 178.589   3
   2  17  -5 2883.54 276.579   3
   2 -17   5 344.119 970.269   1
   2 -17   4 273.045 963.316   1
   2  17  -4 315.267 165.828   3
  -2 -17  -3 573.878 123.469  10
  -2  17   3 519.577 325.944  14
   2  17  -3 832.808 203.371   3
   2 -17   2 240.546 120.127  10
  -2 -17  -2 361.780 122.990  10
  -2  17   2 157.110 332.869  14
   2  17  -2 491.252 182.012   3
   2 -17   2 279.422 985.815   1
   2 -17   1 857.373 168.466  10
  -2 -17  -1 898.405 151.247  10
  -2  17   1 903.795 440.729  14
   2  17  -1 1431.79 232.398   3
   2 -17   0 616.566 161.477  10
  -2  17   0 180.234 374.906  14
   2  17   0 622.305 195.531   3
   2 -17  -1 718.906 162.573  10
   2  17   1 1183.60 219.490   3
   2 -17  -2 538.801 156.499  10
  -2  17  -2 572.074 475.864  14
   2  17   2 498.013 181.613   3
   2 -17  -3 743.933 164.648  10
  -2  17  -3 676.170 513.757  14
   2  17   3 1084.03 204.733   3
   2 -17  -4 379.281 149.626  10
  -2  17  -4 130.349 505.549  14
   2  17   4 262.066 158.557   3
  -2  17  -5 1778.64 593.841  14
   2  17   5 2605.98 248.884   3
  -2  17  -6 383.373 394.922  12
  -2  17  -6 631.784 487.728  14
  -2  17  -7-226.118 428.913  14
  -2  17  -7-228.152 370.983  12
   2  18  -3 6138.50 398.673   3
   2  18  -2 184.848 121.895   3
  -2  18   1-141.175 317.650  14
   2  18  -1 130.983 122.441   3
   2 -18   0 1003.22 135.771  10
   2  18   0 1064.03 173.528   3
   2 -18  -1 128.133 95.4094  10
  -2  18  -1 160.597 395.080  14
   2  18   1 94.0526 116.788   3
   2 -18  -2 247.666 110.004  10
  -2  18  -2 33.2722 370.105  14
   2  18   2 225.747 120.336   3
  -2  18  -3-57.9127 361.216  12
  -2  18  -3 2276.48 532.529  14
   2 -18  -4 318.233 99.3435  10
  -2  18  -4-132.469 377.027  14
  -2  18  -5-90.9824 363.952  14
   3   0   0 18.1424 330.388  22
   3   0   0 50.7930 945.048  24
   3   0   0 90.5890 127.277   3
  -3   0   0-21.0797 56.9634  15
   3   0   1 2482.23 234.254   3
   3   0  -1 2748.65 218.341   3
   3   0   1 2466.34 715.842   1
   3   0   1 2114.45 1089.56  24
   3   0  -1 2494.81 421.901  22
   3   0   1 2542.03 475.370  22
  -3   0   1 2233.77 169.982   9
   3   0   1 1562.77 392.224  20
   3   0   1 3117.45 574.436  18
   3   0   1 1908.63 431.150  19
  -3   0   1 2200.37 170.554  15
   3   0  -2 64506.4 2835.11   3
   3   0   2 62168.6 2875.11   3
   3   0   2 60149.0 3497.82   1
   3   0  -2 59271.3 3013.61  22
   3   0   2 58159.6 3076.55  22
   3   0   2 61277.8 3747.31  24
  -3   0   2 56703.5 2817.35   9
   3   0   2 58138.9 3092.39  19
   3   0   2 54671.1 3170.61  18
   3   0   2 56368.9 3068.75  20
   3   0   2 61051.9 3108.88   4
   3   0   3 7743.00 482.583   3
   3   0   3 6355.59 1024.21   1
   3   0   3 7636.71 745.250  21
   3   0   3 7067.97 687.646  22
   3   0   3 7306.61 992.171  23
   3   0   3 9588.56 1434.24  24
   3   0  -3 6988.86 601.692  22
   3   0   3 7365.37 728.180  20
   3   0   3 7601.44 842.843  18
   3   0   3 8022.38 729.514   4
   3   0   4 230.716 695.633   1
   3   0  -4 92.3917 264.602  22
   3   0   4-231.878 371.003  22
   3   0   4 821.271 1149.66  24
   3   0   4 101.365 430.052  21
   3   0   4 207.798 657.350  23
  -3   0   4-39.0990 100.343   9
   3   0   4 101.853 524.368  18
   3   0   4-97.1068 362.158   4
   3   0   5 3389.30 567.757  22
   3   0   5 2940.68 772.111  23
   3   0  -5 4214.87 437.424  22
   3   0   5 4616.60 1292.31  24
   3   0   5 2645.59 609.203  17
   3   0   5 3279.37 625.906  21
   3   0   5 4444.54 989.504   1
   3   0  -5 3648.75 929.604  11
  -3   0   5 4385.88 304.895   9
   3   0   6 33153.2 2427.60   1
   3   0  -6 32375.6 2436.18  11
  -3   0   6 32133.4 1555.43   9
   3   0   6 28174.9 1913.87  17
   3   0   6 27077.0 1828.18   6
   3   0   7-346.323 664.447  23
   3   0   7 179.808 1147.49  24
  -3   0   7 58.1137 128.531   9
   3   0  -7 547.925 910.392  11
   3   0   7 28.9202 360.803   4
   3   0   7-359.595 780.639   1
   3   0   7-253.119 691.094   2
   3   0   7 548.888 394.398   5
   3   0   7 126.989 392.351   6
   3   0   8 4564.00 966.521   2
   3   0   8 3523.83 563.489   4
   3   0   8 4492.96 1042.59   1
   3   0   8 3063.54 1466.01  24
   3   0   8 4249.84 897.439  23
   3   0  -8 3582.09 1147.06  11
  -3   0   8 4341.55 352.141   9
   3   0   8 3330.86 648.394  17
   3   0   8 3355.16 569.008   5
   3   0   8 3822.75 612.806   6
   3   0   9 8351.03 1357.45   1
   3   0   9 6560.79 1066.55   2
   3   0   9 6951.47 1054.11  23
   3   0   9 7989.74 1749.75  24
   3   0  -9 8022.27 1468.63  11
  -3   0   9 8209.47 533.496   9
   3   0   9 6549.03 797.889   5
   3   0   9 5825.62 738.703   4
   3   0   9 6295.62 800.584   6
  -3   0   9 8080.86 530.675  15
   3   0  10 4031.44 869.061   2
   3   0  10 2667.02 596.329   4
   3   0  10 4108.88 1034.21   1
   3   0  10 2924.83 829.661  23
   3   0  10 2401.80 1464.59  24
   3   0 -10 3202.94 1409.52  11
  -3   0  10 3667.05 354.963   9
   3   0  10 2565.21 566.225   5
   3   0  10 3010.71 594.356   6
  -3   0  10 4281.05 368.745  15
   3   0  11 41923.1 2827.66   2
   3   0  11 42003.3 3034.44   1
   3   0  11 36102.1 2677.02  23
   3   0  11 42504.4 3675.16  24
   3   0 -11 42630.0 3572.04  11
   3   0  11 37360.9 2435.04   5
   3   0  11 37413.7 2392.51   4
   3   0  11 35661.2 2423.73   6
  -3   0  11 45757.3 2125.47  15
   3   0  12 3601.48 1767.42  24
   3   0  12 4800.89 946.747  23
   3   0 -12 4568.83 1600.97  11
   3   0  12 5216.30 717.584   4
   3   0  12 4378.66 718.216   5
   3   0  12 4952.61 774.536   6
  -3   0  12 5421.43 457.739  15
   3   0  13 12075.0 1377.49  23
   3   0 -13 15313.7 2330.92  11
   3   0  13 12410.4 1195.84   5
   3   0  13 13216.9 1166.33   4
   3   0  13 12287.9 1206.78   6
  -3   0  13 15610.3 899.011  15
   3   0  14 1232.00 490.111   4
   3   0  14 685.200 491.973   5
   3   0  14 608.202 490.959   6
  -3   0  14 1199.23 247.340  15
   3   0  14 287.831 1572.44  24
   3   0  15 46.4638 466.853   6
   3   0  15 519.590 427.223   4
  -3   0  15 1103.72 241.898  15
   3   0  15-687.120 1501.25  24
   3   0  16 369.391 416.180   4
   3   0  16 475.851 509.039   6
  -3   0  16 545.783 192.293  15
   3   0  16 123.546 1389.98  24
   3   0  17 1842.86 479.606   4
  -3   0  17 2339.07 276.278  15
   3   0  18 312.783 325.490   4
  -3   0  19 6463.50 479.962   4
  -3   0  19 5973.63 537.188   7
   3   0  19 5986.73 549.022   4
  -3   1  19 343.070 227.442   7
   3  -1  19 125.636 211.851   4
  -3   1  19 28.6003 177.675   4
   3  -1  18 594.037 1104.15  24
   3  -1  18 215.589 301.825   4
  -3   1  17 12808.6 721.075  15
   3  -1  17 10527.5 918.104   4
   3  -1  16 2819.11 549.086   4
   3  -1  16 2313.73 597.006   6
  -3   1  16 3524.81 350.016  15
   3  -1  15 961.741 1565.80  24
   3   1 -15 443.464 1417.91  11
  -3   1  15 2516.44 322.079  15
   3  -1  15 1369.59 485.076   4
   3  -1  15 1477.59 527.187   6
   3  -1  14-285.595 1530.73  24
   3  -1  14-45.8989 449.735   5
   3  -1  14-242.450 407.762   4
   3  -1  14-330.816 483.653   6
  -3   1  14-16.9880 179.838  15
   3  -1  13 923.371 430.762   4
   3  -1  13 1134.05 1483.08  24
   3   1 -13 2192.11 1518.60  11
   3  -1  13 1172.98 517.595   5
   3  -1  13 2191.19 593.285   6
  -3   1  13 2612.65 326.217  15
   3  -1  12 8239.27 1397.44   1
   3  -1  12 10702.0 2105.30  24
   3  -1  12 9393.22 1183.76  23
   3   1 -12 9594.46 1919.84  11
   3  -1  12 7571.80 928.651   5
   3  -1  12 8467.60 903.451   4
   3  -1  12 7772.79 960.442   6
  -3   1  12 11598.9 697.685  15
   3  -1  11 21950.7 2079.76   1
   3  -1  11 20950.5 1821.64   2
   3  -1  11 20509.7 2543.05  24
   3  -1  11 17561.5 1646.76  23
   3   1 -11 22517.5 2627.44  11
   3  -1  11 17900.8 1478.48   5
   3  -1  11 19036.7 1453.61   4
   3  -1  11 19070.7 1507.77   6
  -3   1  11 23680.1 1203.64  15
   3  -1  10 4029.41 903.225   2
   3  -1  10 2868.03 1007.57   1
   3  -1  10 3124.36 574.530   4
   3  -1  10 3099.39 1485.62  24
   3  -1  10 2574.86 757.298  23
   3   1 -10 2139.02 1177.39  11
   3  -1  10 2582.66 577.302   5
   3  -1  10 3070.60 600.148   6
  -3   1  10 3657.62 340.905  15
   3  -1   9 4879.91 1074.41   1
   3  -1   9 2782.87 539.592   4
   3  -1   9 4118.92 900.165   2
   3  -1   9 4076.47 1474.14  24
   3  -1   9 3210.74 770.848  23
   3   1  -9 2595.38 1172.88  11
   3  -1   9 3841.89 612.093   5
   3  -1   9 3928.21 608.949   6
  -3   1   9 3758.68 345.277  15
   3  -1   8 2027.81 487.733   5
   3  -1   8 1538.59 469.751   6
   3  -1   8 1898.52 958.223   1
   3  -1   8 1890.33 793.470   2
   3  -1   8 1513.65 432.270   4
   3  -1   8 1414.70 1353.03  24
   3  -1   8 1927.56 658.084  23
   3   1  -8 1136.54 969.685  11
   3  -1   8 1443.09 496.844  17
  -3   1   8 1861.37 235.253  15
   3  -1   7 9429.64 1602.22  24
   3   1  -7 10526.5 1493.11  11
  -3   1   7 8921.49 561.566   9
   3  -1   7 9648.95 1390.78   1
   3  -1   7 10158.0 858.586   4
   3  -1   7 8806.15 852.766   6
   3  -1   7 8210.86 822.132   5
   3  -1   6-148.411 375.451   6
   3  -1   6-435.016 786.970   1
   3   1  -6-65.8808 753.774  11
  -3   1   6 16.8205 125.463   9
   3  -1   6 195.555 465.097  17
  -3   1   6-8.46011 114.531  15
   3  -1   5 25802.6 2139.15   1
   3  -1   5 30758.1 2379.33  24
   3  -1   5 24796.0 1832.50  23
   3   1  -5 25883.7 2027.21  11
  -3   1   5 25294.2 1290.15   9
   3  -1   5 22826.3 1622.46  17
  -3   1   5 26107.7 1297.01  15
   3  -1   4 23418.0 1405.49   4
   3  -1   4 22285.2 1935.62   1
   3   1  -4 19106.8 1399.58   2
   3  -1   4 21450.4 1644.89  23
   3  -1   4 18399.6 1373.13  21
   3  -1   4 21895.1 1382.10  22
   3  -1   4 22353.9 2052.97  24
  -3   1   4 21579.3 1100.11   9
   3  -1   4 21936.5 1521.95  18
  -3   1   4 22840.9 1108.12  15
   3  -1   3 11790.0 906.926   4
   3  -1   3 11715.5 1330.94   1
   3   1  -3 11454.9 607.301   3
   3  -1   3 13305.2 1591.12  24
   3  -1   3 10362.4 860.430  22
   3  -1   3 11046.3 901.717  21
   3   1  -3 11103.3 805.016  22
   3   1  -3 10429.5 1126.95  11
   3  -1   3 10735.0 979.777  18
   3  -1   3 11011.5 906.672  20
  -3   1   3 11522.8 615.842  15
   3  -1   2 302.304 345.537   4
   3  -1   2-211.216 670.975   1
   3   1  -2 70.5606 111.603   3
   3  -1   2-110.622 982.675  24
   3  -1   2-120.300 357.893  22
   3   1  -2 224.812 299.400  22
   3  -1   2 232.539 349.626  19
   3  -1   2 61.4766 355.625  20
   3  -1   2 357.456 465.487  18
  -3   1   2 156.235 89.7429  15
   3   1  -1 48895.8 2129.99   3
   3  -1   1 43528.6 2761.64   1
   3  -1   1 43235.8 2322.60  22
   3   1  -1 48828.5 2334.97  22
   3  -1   1 44012.1 2869.45  24
  -3  -1  -1 42479.7 2047.54   9
   3  -1   1 41658.2 2315.07  19
   3  -1   1 40775.1 2299.17  20
  -3   1   1 44270.3 2078.77  15
   3   1   0 25947.2 1246.28   3
   3  -1   0 24880.5 1929.08  24
   3   1   0 25177.4 2097.36  24
   3   1   0 25924.4 1442.42  22
   3  -1   0 26805.5 1448.79  22
  -3  -1   0 24092.3 1175.80   9
   3  -1   0 22108.6 1408.64  19
   3   1   0 22961.0 1411.47  19
   3   1   0 25138.9 1541.96  18
  -3   1   0 24334.7 1176.84  15
   3  -1  -1 45459.6 2306.47  22
   3   1   1 43637.7 2352.68  22
   3   1   1 43140.1 3014.94  24
   3  -1  -1 46699.1 2793.09  24
  -3  -1   1 44276.6 2092.31   9
   3   1   1 42517.0 2336.95  19
   3   1   1 42938.6 2324.77  20
   3   1   1 44340.8 2472.09  18
   3   1   1 44740.5 2151.23   3
   3   1   1 41688.2 2637.86   1
   3   1   2 394.944 157.594   3
   3  -1  -2 369.833 456.831   1
   3   1   2 89.4637 615.170   1
   3   1   2 684.985 1062.14  24
   3   1   2 414.980 382.898  22
   3   1   2 228.959 644.372  23
   3  -1  -2 77.3043 282.311  22
  -3  -1   2 123.847 93.1732   9
   3   1   2 84.3166 371.132  20
   3   1   2 173.791 387.824  19
   3   1   2 145.384 480.908  18
   3   1   2 238.625 373.785   4
   3   1   3 11690.2 898.461   4
   3   1   3 11414.1 658.188   3
   3   1   3 10614.8 1183.85   1
   3  -1  -3 11635.5 767.782  22
   3   1   3 11710.0 891.410  22
   3   1   3 10847.4 1149.69  23
   3   1   3 11663.9 1581.96  24
   3   1   3 11456.6 910.428  21
   3   1   3 10287.8 913.902  20
   3   1   3 9930.76 999.162  18
  -3   1  -3 11278.2 568.151  13
   3   1   4 21840.9 1455.13  21
   3   1   4 21654.6 1410.04  22
   3  -1  -4 22851.9 1260.56  22
   3   1   4 22660.0 1723.26  23
   3   1   4 20743.1 2117.66  24
  -3  -1   4 22987.3 1145.74   9
   3   1   4 22315.5 1788.73   1
   3   1   4 19698.7 1761.72   2
   3   1   4 23123.7 1428.77   4
   3   1   5 27319.2 1958.71  23
   3   1   5 23555.3 1694.13  17
   3   1   5 27267.2 2087.54   1
   3   1   5 26312.9 1394.02   3
  -3  -1   5 28328.7 1370.80   9
   3   1   6 81.7418 356.966   4
   3   1   6 311.712 713.291   1
  -3  -1   6 17.9045 122.156   9
   3  -1  -6-282.141 854.926  11
   3   1   6 235.497 451.816  17
   3   1   6-115.727 340.094   6
   3   1   7 7735.07 1066.68  23
   3   1   7 8027.19 1694.67  24
   3   1   7 8377.42 825.658  22
   3  -1  -7 8227.44 1402.94  11
  -3  -1   7 9340.57 566.338   9
   3   1   7 9233.79 1183.39   2
   3   1   7 10909.5 1285.61   1
   3   1   7 8643.37 799.757   4
   3   1   7 8513.83 827.471   6
   3   1   7 7544.67 780.893   5
   3   1   8 1768.69 710.721   2
   3   1   8 1576.30 752.354   1
   3   1   8 1182.22 419.938   4
   3   1   8 2381.08 1386.88  24
   3   1   8 1262.75 705.015  23
   3  -1  -8 1925.45 1063.47  11
  -3  -1   8 1832.65 234.720   9
   3   1   8 2234.05 582.006  17
   3   1   8 1303.69 432.174   5
   3   1   8 1910.47 502.728   6
   3   1   9 2146.52 1425.45  24
   3   1   9 4026.72 883.125  23
   3  -1  -9 3420.53 1291.44  11
  -3  -1   9 3965.39 348.687   9
   3   1   9 3247.95 561.423   5
   3   1   9 3464.96 594.025   6
   3   1   9 4027.76 843.699   2
   3   1   9 3125.37 960.655   1
   3   1   9 2899.08 546.161   4
   3   1  10 2093.81 754.448  23
   3   1  10 3319.03 1581.53  24
   3  -1 -10 4184.96 1336.65  11
  -3  -1  10 3106.50 332.771   9
   3   1  10 2736.72 576.880   5
   3   1  10 3415.76 601.359   6
   3   1  10 2158.66 511.525   4
   3   1  10 3037.17 834.716   2
   3   1  11 16645.8 2491.25  24
   3   1  11 18669.7 1811.72  23
   3  -1 -11 19032.8 2435.33  11
  -3  -1  11 24329.3 1229.12   9
   3   1  11 19169.7 1521.09   5
   3   1  11 18534.8 1473.10   4
   3   1  11 18691.1 1523.19   6
  -3  -1  11 22683.8 1214.76  15
   3   1  12 6450.75 1896.34  24
   3   1  12 7882.71 1212.37  23
  -3  -1  12 10960.4 710.624   9
   3   1  12 8723.47 989.815   5
   3   1  12 9742.78 993.031   4
   3   1  12 8992.15 1009.93   6
  -3  -1  12 11739.1 727.135  15
   3   1  13 1528.79 568.180   4
   3   1  13 1480.29 515.228   5
   3   1  13 1529.79 555.138   6
  -3  -1  13 1732.80 290.295  15
   3   1  13 789.467 681.577  23
   3   1  13 433.665 1599.40  24
   3   1  14-209.118 433.919   4
   3   1  14-91.5160 458.417   5
   3   1  14-47.1185 475.455   6
  -3  -1  14 165.454 185.070  15
   3   1  14 1581.78 1751.52  24
   3   1  14-63.9624 672.507  23
   3   1  15 1850.43 542.456   4
   3   1  15 1384.76 525.336   6
  -3  -1  15 2551.04 313.962  15
   3   1  16 3134.97 647.159   6
   3   1  16 3278.00 586.453   4
  -3  -1  16 3491.17 356.652  15
  -3  -1  17 13157.2 757.130  15
   3   1  17 9276.37 951.038   4
  -3  -1  18-21.3652 124.915  15
   3   1  18-27.3490 323.178   4
  -3  -1  19 99.8201 154.274   4
   3   1  19 19.9898 250.549   4
  -3  -1  19-52.5843 206.051   7
  -3   2  19 2791.48 335.637   4
   3  -2  18 4314.69 468.010   4
   3  -2  18 76.2576 1016.56  24
   3  -2  17 1000.87 362.003   4
   3  -2  17-102.873 1210.00  24
   3  -2  16 7875.37 876.630   6
   3  -2  16 9659.96 856.152   4
   3   2 -16 11173.2 2082.02  11
   3  -2  15 135.768 1427.47  24
   3   2 -15 291.020 1289.60  11
  -3   2  15 100.245 174.567  15
   3  -2  15 91.4007 467.702   6
   3  -2  14 2376.06 560.069   4
   3  -2  14 1869.84 563.372   5
   3  -2  14 2929.09 646.076   6
  -3   2  14 3093.08 351.664  15
   3  -2  13 4642.00 1122.89   1
   3  -2  13 2495.35 1685.28  24
   3   2 -13 3750.86 1491.43  11
   3  -2  13 3882.03 707.958   5
   3  -2  13 3968.52 664.144   4
   3  -2  13 4256.95 728.421   6
  -3   2  13 5490.90 461.675  15
   3  -2  12 776.974 872.737   1
   3  -2  12 2122.27 1672.26  24
   3   2 -12 813.468 1320.96  11
   3  -2  12 1408.46 518.772   5
   3  -2  12 1554.41 509.572   4
   3  -2  12 1625.81 574.826   6
  -3   2  12 2274.49 298.059  15
   3  -2  11 1128.60 672.262   2
   3  -2  11 1085.82 968.803   1
   3  -2  11 1465.20 1451.42  24
   3   2 -11 1488.81 1297.06  11
   3  -2  11 825.412 449.212   4
   3  -2  11 666.125 495.190   5
   3  -2  11 892.898 500.367   6
  -3   2  11 1613.52 259.120  15
   3  -2  10 6018.67 1316.06   1
   3  -2  10 4474.93 1019.17   2
   3  -2  10 6684.14 1614.01  24
   3  -2  10 4480.80 842.934  23
   3   2 -10 5983.14 1465.94  11
   3  -2  10 4647.17 679.172   5
   3  -2  10 4482.71 666.748   4
   3  -2  10 5068.30 724.845   6
  -3   2  10 6179.49 457.921  15
   3  -2   9 5807.03 1064.95   2
   3  -2   9 7986.15 1388.82   1
   3  -2   9 5992.81 1564.16  24
   3  -2   9 5443.35 920.406  23
   3   2  -9 7083.73 1431.94  11
   3  -2   9 6398.38 741.478   4
   3  -2   9 7994.84 832.882   6
   3  -2   9 6681.50 778.348   5
  -3   2   9 7818.72 518.560  15
   3  -2   8 2778.89 548.183   5
   3  -2   8 2818.45 517.991   4
   3  -2   8 3013.96 582.694   6
   3  -2   8 3445.73 1070.40   1
   3  -2   8 2767.56 739.035  23
   3  -2   8 4412.81 1423.15  24
   3   2  -8 3213.67 1098.85  11
   3  -2   8 2673.10 551.575  17
  -3   2   8 3632.14 314.456  15
   3  -2   7 9845.87 1503.68  24
   3   2  -7 9509.84 1278.63  11
   3  -2   7 7075.60 1348.62   1
   3  -2   7 8141.49 787.091   4
   3  -2   7 7663.18 796.365   6
   3  -2   6 1627.50 455.958   6
   3  -2   6 2022.51 1061.96   1
   3  -2   6 1085.33 661.487  23
   3  -2   6 1062.32 480.130  17
  -3   2   6 1490.98 192.769  15
   3   2  -6 1441.80 830.856  11
   3  -2   5 33206.4 2695.57   1
   3   2  -5 36902.8 2495.63  11
   3  -2   5 33592.8 2183.80  18
   3  -2   5 31468.3 2114.72  17
  -3   2   5 38914.5 1808.02  15
   3  -2   4 16064.5 1083.14   4
   3  -2   4 14787.5 1656.35   1
   3   2  -4 12527.0 1012.23   2
   3  -2   4 14396.1 1073.12  21
   3  -2   4 17994.0 1719.82  24
   3  -2   4 13994.9 1157.15  18
  -3   2   4 15679.5 801.899  15
   3  -2   3 76368.1 3703.33   4
   3   2  -3 61415.0 3704.42   2
   3  -2   3 69180.3 4285.78   1
   3   2  -3 73710.4 3410.01   3
   3  -2   3 81200.1 4334.00  24
   3  -2   3 65914.8 3664.28  21
   3   2  -3 72123.7 3924.88  11
   3  -2   3 68840.6 3762.35  18
  -3   2   3 73961.6 3406.30  15
   3   2  -2 1066.17 493.647   2
   3   2  -2 530.822 138.600   3
   3  -2   2-59.3373 810.117   1
   3  -2   2 996.435 858.404  24
   3  -2   2 513.791 415.635  21
   3  -2   2 351.298 369.013  22
   3   2  -2 840.624 516.957  11
   3  -2   2 682.405 383.318  20
   3  -2   2 422.226 376.086  19
   3  -2   2 401.825 431.928  18
  -3   2   2 674.546 110.373  15
   3  -2   1 19638.1 1674.95   1
   3   2  -1 18219.6 934.033   3
   3   2  -1 14480.4 1309.52   2
   3  -2   1 17210.0 1132.30  22
   3  -2   1 19485.0 1674.53  24
   3   2  -1 20022.6 1160.69  22
  -3  -2  -1 17574.0 860.439   9
   3   2  -1 17356.6 1202.20  18
   3   2  -1 18037.7 1128.40  19
   3  -2   1 16251.2 1111.91  19
   3  -2   1 18094.1 1121.36  20
  -3   2   1 17933.1 886.653  15
   3   2   0 43499.0 1972.67   3
   3   2   0 36903.6 2411.22   2
   3  -2   0 41836.3 2138.10  22
   3  -2   0 41850.6 2613.61  24
   3   2   0 44940.5 2192.59  22
  -3  -2   0 39447.3 1897.24   9
   3  -2   0 37464.5 2116.77  19
   3   2   0 39017.4 2145.95  19
   3  -2   0 38134.3 2124.26  20
   3   2   0 40630.4 2271.42  18
  -3   2   0 39352.4 1899.68  15
   3   2   1 18421.3 1889.59  24
   3  -2  -1 19490.6 1098.44  22
   3   2   1 17716.6 1147.98  22
   3   2   1 20013.8 1468.42  23
   3  -2  -1 19026.5 1556.12  24
  -3  -2   1 17215.3 886.477   9
   3   2   1 17875.9 1146.42  19
   3   2   1 17185.4 1251.88  18
   3   2   1 17591.3 1128.62  20
   3  -2  -1 16894.2 1105.48  19
   3   2   1 18040.4 952.005   3
   3   2   1 16781.7 1437.66   2
   3  -2  -2 868.134 540.112   1
   3   2   2 582.153 599.447   2
   3   2   2 583.726 173.015   3
   3  -2  -2 394.403 277.339  22
   3   2   2 1012.58 1180.04  24
   3   2   2 581.632 412.294  22
   3   2   2 724.873 436.051  21
   3   2   2 274.706 684.648  23
  -3  -2   2 528.477 115.866   9
   3   2   2 534.966 405.730  19
   3   2   2 671.979 501.614  18
  -3   2  -2 494.120 81.2077  16
   3   2   2 656.259 387.574  20
   3   2   2 369.469 360.180   4
   3  -2  -3 71351.8 3763.36   1
   3   2   3 71033.0 4073.73   2
   3  -2  -3 73920.0 3540.69  22
   3   2   3 71946.0 3993.01  23
   3   2   3 70681.1 3691.61  22
   3   2   3 71740.1 3728.70  21
   3   2   3 69520.9 4488.90  24
   3   2   3 73855.2 3709.40   4
  -3   2  -3 72511.8 3389.97  13
   3   2   4 14321.2 1063.74  22
   3   2   4 15562.0 1112.03  21
   3   2   4 17716.6 1444.93  23
   3   2   4 14263.7 1865.31  24
   3   2   4 12840.4 1354.73   2
   3   2   4 16030.2 1090.82   4
  -3  -2   4 15011.9 810.426   9
  -3  -2   5 38931.6 1805.30   9
   3   2   5 35038.2 1822.41   3
   3   2   6 1366.32 722.546   2
   3   2   6 849.120 399.456   4
   3   2   6 1409.82 212.616   3
   3   2   6 813.554 1295.89  24
  -3  -2   6 1362.44 198.485   9
   3   2   6 1027.94 495.989  17
   3   2   6 1174.73 413.135   6
   3   2   7 7605.02 1658.22  24
   3   2   7 5854.07 739.532  22
   3   2   7 7641.35 1084.29  23
  -3  -2   7 8641.75 530.205   9
   3   2   7 7349.18 744.766   4
   3   2   7 8989.90 813.811   6
   3   2   7 6648.13 1060.02   2
   3   2   7 7393.51 528.770   3
   3   2   8 3361.44 586.414  22
   3   2   8 3363.84 866.259  23
   3   2   8 3544.81 1557.67  24
  -3  -2   8 4077.62 345.185   9
   3   2   8 2736.62 541.647   5
   3   2   8 3334.66 564.269   6
   3   2   8 3444.78 547.890   4
   3   2   8 2895.94 830.019   2
   3   2   9 6792.50 1762.46  24
   3   2   9 6728.54 1115.60  23
  -3  -2   9 8330.52 553.138   9
   3   2   9 7730.70 814.286   5
   3   2   9 5895.25 743.553   4
   3   2   9 6349.57 769.801   6
   3   2   9 7915.71 1151.63   2
   3   2  10 4366.87 688.599   5
   3   2  10 4899.70 696.676   4
   3   2  10 5393.30 736.839   6
   3   2  10 5680.27 1635.75  24
   3   2  10 3712.46 975.433  23
  -3  -2  10 5763.92 454.643   9
   3   2  11 816.060 720.846  23
   3   2  11 2030.76 1633.29  24
  -3  -2  11 1052.60 234.394   9
   3   2  11 1017.79 467.580   5
   3   2  11 582.065 439.025   6
   3   2  11 498.100 407.531   4
   3   2  12 1242.44 470.271   4
   3   2  12 1419.57 1434.58  24
   3   2  12 1733.06 814.405  23
  -3  -2  12 1795.01 274.902   9
   3   2  12 1803.45 531.444   5
   3   2  12 1731.93 572.255   6
  -3  -2  12 1774.63 271.378  15
   3   2  13 4273.86 688.080   4
   3   2  13 2629.55 1758.49  24
   3   2  13 3932.65 995.920  23
  -3  -2  13 5177.51 448.742   9
   3   2  13 3614.83 685.761   5
   3   2  13 4666.58 728.874   6
  -3  -2  13 5709.07 469.169  15
   3   2  14 1596.56 518.592   4
   3   2  14 1949.09 546.876   5
   3   2  14 2395.18 598.886   6
  -3  -2  14 2983.14 344.763  15
   3   2  14 2752.69 856.384  23
   3   2  15 162.922 410.992   4
   3   2  15 62.5915 640.538  23
  -3  -2  15 110.723 174.850  15
   3   2  15-365.371 507.829   6
   3   2  16 6420.22 985.081  23
   3   2  16 9575.01 898.710   4
   3   2  16 8456.31 900.556   6
  -3  -2  17 2187.48 268.591  15
   3   2  17 1941.91 504.172   4
  -3  -2  18 6158.43 417.526  15
   3   2  18 4314.19 609.649   4
   3   2  19 2357.56 399.529   4
  -3   3  19 2740.34 330.200   4
   3  -3  18 74.8480 976.421  24
   3  -3  17-399.613 1228.87  24
   3  -3  16 716.149 1350.90  24
   3   3 -16 924.192 1303.90  11
   3   3 -15 4825.99 1646.80  11
  -3   3  15 4627.62 429.690  15
   3   3 -14 4922.08 1689.42  11
   3  -3  14 4016.01 640.557   4
   3  -3  14 4508.51 745.382   6
  -3   3  14 5713.76 482.116  15
   3  -3  13 1892.25 1424.93  24
   3   3 -13 1559.16 1444.21  11
   3  -3  13 1982.40 561.299   5
   3  -3  13 2015.84 516.422   4
   3  -3  13 2335.68 592.082   6
  -3   3  13 2514.59 323.386  15
   3  -3  12 4411.66 1186.21   1
   3  -3  12 4359.34 1668.81  24
   3   3 -12 5488.26 1559.09  11
   3  -3  12 4666.54 698.130   4
   3  -3  12 4535.52 769.169   6
   3  -3  12 5452.97 783.043   5
  -3   3  12 5953.37 486.061  15
   3  -3  11 211.479 954.517   1
   3  -3  11 720.194 1270.44  24
   3   3 -11 726.622 1083.35  11
   3  -3  11 970.555 509.297   5
   3  -3  11 653.380 481.870   6
   3  -3  11 37.2269 414.388   4
  -3   3  11 384.899 203.487  15
   3  -3  10 2521.61 851.279   2
   3  -3  10 2852.95 1194.93   1
   3  -3  10 2540.81 1370.69  24
   3   3 -10 2146.78 1185.73  11
   3  -3  10 2427.35 566.839   5
   3  -3  10 2219.61 580.443   6
   3  -3  10 2346.26 534.038   4
  -3   3  10 3030.42 323.702  15
   3  -3   9 3422.08 1247.06   1
   3  -3   9 2957.36 1426.22  24
   3   3  -9 3631.11 1192.42  11
   3  -3   9 2836.11 576.374   5
   3  -3   9 2906.06 542.846   4
   3  -3   9 2988.75 605.268   6
  -3   3   9 3549.86 334.762  15
   3  -3   8 10591.1 1701.55   1
   3  -3   8 12824.0 1767.32  24
   3   3  -8 9648.85 1627.35  12
   3   3  -8 9580.62 1408.91  11
   3  -3   8 10953.7 936.466   4
   3  -3   8 9745.37 950.922   6
  -3   3   8 10526.8 661.992  15
   3  -3   7 93.3008 962.721   1
   3  -3   7 1365.56 1174.68  24
   3   3  -7 704.552 945.394  12
   3   3  -7 1609.61 845.520  11
   3  -3   7 1000.21 417.026   6
   3  -3   7 1013.37 383.721   4
  -3   3   7 1152.38 185.761  15
   3  -3   6-309.896 1097.75  24
   3  -3   6 222.648 429.187  17
   3  -3   6 978.970 1018.39   1
   3   3  -6 693.916 920.674  12
   3   3  -6 596.085 722.668  11
   3  -3   5 4579.64 1292.38   1
   3   3  -5 5445.76 911.878  11
   3  -3   5 4976.00 677.164  17
   3  -3   5 4527.38 702.477  18
  -3   3   5 5537.60 375.216  15
   3  -3   4 18311.4 1161.00   4
   3   3  -4 16540.0 858.327   3
   3  -3   4 16336.5 1850.50   1
   3  -3   4 15351.2 1130.07  21
   3  -3   4 19868.8 1804.98  24
   3  -3   4 13732.2 1168.76  18
   3  -3   4 14823.2 1155.84  17
  -3   3   4 17319.0 872.968  15
   3   3  -4 11235.7 1430.26  12
   3  -3   3 6713.84 1215.26   1
   3   3  -3 6155.10 390.176   3
   3   3  -3 5428.44 666.924   2
   3  -3   3 5855.98 621.055  21
   3  -3   3 7446.68 1135.07  24
   3   3  -3 5864.10 810.416  11
   3   3  -3 6266.22 641.521  18
   3  -3   3 5341.58 701.031  18
  -3   3   3 5926.99 375.934  15
   3   3  -2 19852.0 968.927   3
   3  -3   2 20067.4 1873.18   1
   3   3  -2 16320.5 1274.35   2
   3  -3   2 20642.8 1713.98  24
   3  -3   2 17430.7 1174.97  21
   3   3  -2 16221.0 1267.90  11
   3   3  -2 16984.2 1210.42  18
   3  -3   2 16503.7 1234.08  18
   3  -3   2 17768.1 1177.09  20
  -3   3   2 18628.4 934.485  15
   3  -3   1 4060.43 499.847  20
   3   3  -1 4850.67 531.355  19
   3   3  -1 3982.31 577.598  18
   3  -3   1 3909.15 497.373  19
   3   3  -1 4009.56 656.337   2
   3  -3   1 4905.85 1110.24   1
   3   3  -1 4288.78 324.397   3
   3  -3   1 4498.25 997.966  24
   3  -3   0 7187.99 649.032  19
   3   3   0 7694.10 780.848  18
   3  -3   0 7284.91 659.787  20
   3   3   0 8417.09 703.732  19
   3   3   0 8634.50 698.636  20
   3   3   0 8286.78 505.490   3
   3  -3   0 8763.79 1145.24   1
   3   3   0 7366.47 881.664   2
   3  -3   0 8945.69 1111.32  24
   3   3   1 4282.36 534.755  20
   3  -3  -1 4132.86 504.839  19
   3   3   1 3918.82 553.177  19
   3   3   1 4750.21 664.824  18
   3   3   1 4087.10 747.385   2
   3   3   1 4391.63 339.036   3
   3  -3  -1 4319.83 863.337  24
   3   3   1 4775.90 827.544  23
   3   3   1 4442.85 552.482  22
   3  -3  -2 17694.5 1439.07   1
   3   3   2 19234.7 1485.49   2
   3   3   2 17723.8 1444.22  23
   3   3   2 18277.8 1216.96  21
   3   3   2 16493.0 1977.34  24
   3   3   2 18257.5 1210.34  22
   3   3   2 17635.1 1198.99  20
  -3   3  -2 17725.5 897.867  16
   3   3   2 18602.9 1187.49   4
   3   3   3 6079.50 635.074   4
   3  -3  -3 5315.15 706.182   1
   3   3   3 6394.38 921.099   2
   3   3   3 6722.00 693.578  21
   3   3   3 5341.00 931.095  23
   3   3   3 5929.94 1582.09  24
   3   3   3 5260.49 636.081  22
  -3  -3   3 6227.04 380.766   9
  -3   3  -3 5408.28 362.585  16
  -3   3  -3 5768.28 353.889  13
   3   3   4 15967.3 902.230   3
   3   3   4 17906.6 1187.03  21
   3   3   4 17248.9 1238.60  17
  -3   3  -4 14755.9 856.119  13
  -3  -3   4 16783.4 864.111   9
  -3  -3   5 5386.11 373.871   9
   3   3   5 4279.86 689.380  17
   3   3   5 5344.15 913.701   2
   3   3   5 5103.28 404.143   3
   3   3   6 402.813 392.997  22
   3   3   6 290.128 1277.80  24
   3   3   6 424.792 733.182  23
  -3  -3   6 462.548 153.042   9
   3   3   6 487.739 452.884  17
   3   3   6 291.779 158.380   3
   3   3   6 362.333 351.397   4
   3   3   6 527.424 640.257   2
   3   3   7 2056.47 790.007  23
   3   3   7 1150.04 1387.83  24
   3   3   7 1066.76 445.264  22
  -3  -3   7 887.156 193.839   9
   3   3   7 1309.17 444.257   6
   3   3   7 1156.01 407.326   4
   3   3   7 1104.26 215.794   3
   3   3   7 1008.10 710.417   2
   3   3   8 10384.6 1894.53  24
   3   3   8 9961.36 1266.42  23
   3   3   8 10653.5 944.581  22
  -3  -3   8 11682.6 691.580   9
   3   3   8 9155.13 892.097   4
   3   3   8 10108.8 932.390   6
   3   3   8 10357.7 676.194   3
   3   3   9 4284.23 1624.68  24
   3   3   9 3967.53 979.598  23
  -3  -3   9 3369.22 342.321   9
   3   3   9 3137.06 555.013   5
   3   3   9 3431.90 599.221   6
   3   3   9 3478.27 596.521   4
   3   3  10 3145.68 1655.05  24
   3   3  10 1853.26 888.743  23
  -3  -3  10 2979.44 330.922   9
   3   3  10 2327.82 554.805   5
   3   3  10 2837.84 585.784   6
   3   3  10 2454.09 553.412   4
   3   3  11 416.818 1498.78  24
   3   3  11 71.5984 717.324  23
  -3  -3  11 202.055 187.616   9
   3   3  11-81.6203 423.468   5
   3   3  11 337.002 428.161   6
   3   3  11 233.209 416.722   4
   3   3  12 5349.97 732.222   4
   3   3  12 4631.38 723.673   5
   3   3  12 5086.73 759.090   6
   3   3  12 2744.31 1576.66  24
   3   3  12 4668.46 1097.14  23
  -3  -3  12 5801.36 479.137   9
   3   3  13 2089.72 573.727   4
   3   3  13 582.105 1621.70  24
   3   3  13 1453.10 786.216  23
  -3  -3  13 2522.19 315.151   9
   3   3  13 1417.40 515.315   5
   3   3  13 2158.92 585.683   6
  -3  -3  13 2846.05 326.486  15
   3   3  14 4450.61 1023.32  23
  -3  -3  14 4612.98 436.770   9
   3   3  14 5054.90 719.785   4
   3   3  14 4054.68 713.061   6
  -3  -3  14 5689.98 464.701  15
  -3  -3  15 4226.13 405.511  15
   3   3  16 1009.95 487.513   4
   3   3  16 623.707 664.199  23
  -3  -3  17 666.767 182.543  15
   3   3  17 430.163 404.070   4
  -3  -3  18 846.957 161.757  15
   3   3  18 463.178 366.214   4
   3   3  19 2538.50 399.960   4
  -3   4  19 42.7251 185.002   4
  -3   4  18 3593.51 409.761   7
   3  -4  18-354.829 1017.96  24
   3  -4  17 286.446 1202.70  24
   3   4 -17 1203.10 1230.78  11
   3  -4  16 114.212 1344.55  24
   3   4 -16 3271.43 1425.40  11
   3   4 -15 4371.69 1575.89  11
   3  -4  14-931.517 1605.31  24
   3   4 -14 844.021 1325.51  11
   3  -4  14 980.389 502.550   6
   3  -4  14 827.423 866.712   1
   3  -4  13 21289.3 1658.40   6
  -3   4  13 25633.5 1354.72  15
   3  -4  12 7522.54 1528.32   1
   3  -4  12 8627.96 1853.85  24
   3   4 -12 9926.13 1872.60  11
   3  -4  12 8191.28 959.099   6
   3  -4  12 7644.28 873.728   4
  -3   4  12 11113.4 711.866  15
   3  -4  11 5463.78 1356.86   1
   3  -4  11 7428.83 1822.38  24
   3   4 -11 6092.02 1530.36  11
   3  -4  11 6791.06 879.647   6
   3  -4  11 7725.84 828.698   4
  -3   4  11 8659.83 607.730  15
   3  -4  10 5260.18 1065.05   2
   3  -4  10 6947.03 1509.78   1
   3  -4  10 5096.48 1539.47  24
   3   4 -10 6252.66 1408.42  11
   3  -4  10 5071.65 751.689   6
   3  -4  10 4128.16 628.301   4
  -3   4  10 5506.11 449.964  15
   3  -4   9 1793.79 1140.40   1
   3  -4   9 1267.56 1300.12  24
   3   4  -9 1266.31 1154.35  12
   3   4  -9 1095.57 935.620  11
   3  -4   9 866.062 408.768   4
   3  -4   9 668.144 426.871   6
  -3   4   9 1227.80 223.910  15
   3   4  -8 2567.78 1283.19  12
   3   4  -8 3085.22 1032.88  11
   3  -4   8 3686.86 1409.58   1
   3  -4   8 2575.29 516.526   4
   3  -4   8 2810.07 560.796   6
  -3   4   8 3342.01 315.940  15
   3   4  -7 2540.34 1041.18  12
   3   4  -7 2411.23 916.509  11
   3  -4   7 4339.50 1404.92   1
   3  -4   7 2772.85 480.747   4
  -3   4   7 3057.00 293.830  15
   3  -4   6 22495.8 2351.56   1
   3   4  -6 18686.3 1954.59  12
   3   4  -6 21385.2 1787.94  11
   3  -4   5 7451.19 1532.92   1
   3   4  -5 6571.94 1167.03  12
   3   4  -5 7252.36 962.296  11
   3  -4   5 6167.37 710.632  17
   3  -4   5 6123.43 766.156  18
  -3   4   5 6801.11 444.583  15
   3  -4   4 19356.5 2173.48   1
   3  -4   4 19257.7 1354.00  21
   3  -4   4 16684.5 1346.54  17
   3  -4   4 19612.3 1451.64  18
  -3   4   4 21360.3 1116.71  15
   3   4  -4 21519.1 1808.94  12
   3  -4   3 30167.2 2520.03   1
   3  -4   3 23368.2 1582.81  21
   3   4  -3 27952.7 1789.76  11
   3   4  -3 24326.4 1584.00  18
   3  -4   3 23186.3 1667.72  18
  -3   4   3 25890.8 1365.61  15
   3   4  -3 24413.1 1936.46  12
   3  -4   2 25860.9 1912.64  24
   3  -4   2 20392.2 1365.67  21
   3   4  -2 24741.1 1177.62   3
   3  -4   2 20879.4 2088.32   1
   3   4  -2 20363.8 1380.88  18
   3  -4   2 21033.9 1377.85  20
   3   4  -2 19564.8 1592.52  12
   3   4  -1 2565.88 441.725  19
   3  -4   1 2393.20 446.567  19
   3  -4   1 2649.22 425.408  20
   3   4  -1 2179.68 486.350  18
   3   4  -1 3234.17 276.261   3
   3  -4   1 3107.68 1028.44   1
   3  -4   1 3569.01 876.950  24
   3   4   0 22955.7 1348.21  20
   3   4   0 21976.0 1337.83  19
   3  -4   0 19448.7 1285.89  19
   3  -4   0 21254.8 1292.20  20
   3  -4   0 23729.1 1976.03   1
   3   4   0 21478.4 1597.87   2
   3  -4   0 25650.6 1741.41  24
   3   4   0 23872.5 1619.28  23
   3  -4  -1 2107.90 384.172  19
  -3   4  -1 2665.68 210.980  16
   3   4   1 3480.07 495.053  19
   3   4   1 3479.85 489.806  20
   3  -4  -1 3761.71 908.472   1
   3   4   1 3089.23 679.505   2
   3   4   1 2838.35 488.985  22
   3   4   1 3472.06 782.183  23
   3   4   2 19896.1 1634.44   2
  -3   4  -2 20946.9 1088.54  16
   3   4   2 22664.8 1386.75  20
   3   4   2 22308.6 1340.84   4
   3   4   2 21373.0 1637.20  23
   3   4   2 23623.1 1415.63  21
   3   4   2 21479.6 1370.88  22
   3   4   3 25012.6 1332.86   3
  -3   4  -3 25434.6 1298.89  16
   3   4   3 25322.5 1538.62   4
   3   4   3 25442.6 1569.86  21
   3   4   3 26344.3 1872.39  23
   3   4   4 22075.8 1404.14  21
   3   4   4 21734.4 1442.10  17
   3   4   4 19404.2 1113.60   3
   3   4   4 22051.5 1729.52   2
   3   4   5 6914.73 504.766   3
   3   4   5 7259.13 739.719  22
   3   4   5 5860.19 1533.61  24
   3   4   5 7893.88 1054.56  23
  -3  -4   5 7767.25 478.080   9
   3   4   5 5666.77 743.471  17
   3   4   5 5973.17 680.354   4
   3   4   6 21659.3 1458.91  22
   3   4   6 23617.2 1848.46  23
   3   4   6 21071.2 2495.34  24
  -3  -4   6 22741.3 1173.35   9
   3   4   6 20830.8 1195.45   3
   3   4   6 21652.7 1429.11   4
   3   4   7 2728.08 557.900  22
   3   4   7 3426.44 1577.51  24
   3   4   7 3720.84 888.034  23
  -3  -4   7 3196.86 305.743   9
   3   4   7 2279.49 580.107  17
   3   4   7 2961.39 321.224   3
   3   4   7 2714.34 505.254   4
   3   4   8 1902.09 1596.70  24
   3   4   8 3590.85 893.576  23
   3   4   8 3385.57 577.205  22
  -3  -4   8 3488.01 335.647   9
   3   4   8 2633.82 536.675   6
   3   4   8 3010.24 329.305   3
   3   4   8 2988.25 553.595   4
   3   4   9 1001.41 446.827  22
  -3  -4   9 1438.21 240.414   9
   3   4   9 772.169 435.045   6
   3   4   9 835.316 212.835   3
   3   4   9 1228.87 470.314   4
   3   4  10 4492.82 682.503   4
   3   4  10 5274.33 699.925   6
   3   4  10 4051.94 1798.56  24
   3   4  10 4451.45 1059.67  23
  -3  -4  10 5031.94 438.873   9
   3   4  11 7024.00 826.856   4
   3   4  11 7426.10 846.003   6
   3   4  11 8733.87 1323.45  23
  -3  -4  11 8590.34 606.063   9
   3   4  12 8367.37 907.649   4
   3   4  12 8629.82 946.263   6
   3   4  12 8219.07 1268.25  23
  -3  -4  12 10438.1 681.573   9
   3   4  13 19934.3 1401.54   4
   3   4  13 19705.9 1430.09   6
   3   4  13 18055.4 1785.96  23
   3   4  14 1000.53 489.340   4
   3   4  14 1005.45 772.678  23
  -3  -4  14 1407.35 246.792   9
  -3  -4  14 1654.24 269.831  15
   3   4  14 1454.19 505.707   6
  -3  -4  15 5771.60 484.122  15
   3   4  16 3048.37 825.660  23
   3   4  16 3932.64 632.953   4
   3   4  17 611.473 549.551  23
  -3  -4  17 1200.53 200.207  15
   3   4  17 1179.26 467.386   4
  -3  -4  18 5236.83 348.866  15
   3   4  18 4545.62 574.435   4
   3   4  19 189.440 246.225   4
  -3   5  19 4141.42 377.125   4
   3  -5  18-517.867 844.801  24
   3  -5  17 446.481 1117.86  24
   3   5 -17 4742.27 1416.94  11
   3  -5  16 975.909 1390.24  24
   3   5 -16-118.100 1112.53  11
   3  -5  15-120.338 1314.78  24
   3   5 -15 1810.12 1341.93  11
   3  -5  14-282.537 826.913   1
   3  -5  14 767.708 1439.36  24
   3   5 -14 539.996 1261.16  11
   3  -5  13 4643.49 1276.26   1
   3  -5  13 3177.41 1489.80  24
   3  -5  12 12929.0 1941.10   1
   3  -5  12 14164.7 2174.06  24
   3   5 -12 17504.3 2192.12  11
   3  -5  11 5250.78 1488.84   1
   3  -5  11 4027.81 1545.32  24
   3   5 -11 5681.46 1589.76  12
   3   5 -11 8251.85 1621.61  11
   3   5 -10 6343.74 1583.15  12
   3   5 -10 6502.55 1448.85  11
   3  -5  10 8728.31 1718.39   1
  -3   5  10 7572.05 568.450  15
   3   5  -9 1526.64 1196.64  12
   3   5  -9 1627.01 903.250  11
   3  -5   9 3436.30 1375.42   1
  -3   5   9 1910.22 274.943  15
   3   5  -8 622.424 1054.25  12
   3   5  -8-235.564 715.027  11
   3  -5   8 242.833 1207.55   1
  -3   5   8 215.187 162.457  15
   3   5  -7 3397.88 1133.92  12
   3   5  -7 5420.16 1027.67  11
   3  -5   7 5863.01 1560.30   1
   3  -5   7 3006.54 526.101   4
  -3   5   7 4359.54 362.644  15
   3  -5   6 7438.22 1653.60   1
  -3   5   6 7113.17 495.186  15
   3   5  -6 6545.02 1269.80  12
   3   5  -6 8954.76 1114.37  11
   3  -5   5 12775.1 1980.80   1
   3  -5   5 9580.99 884.054  17
   3  -5   5 11174.0 974.905  18
   3   5  -5 11243.4 1351.98  12
   3   5  -5 12238.4 1217.56  11
   3   5  -4 3116.98 651.414  11
   3  -5   4 2099.54 1199.22   1
   3  -5   4 2653.06 551.898  18
   3  -5   4 2165.15 466.492  17
   3   5  -3 894.174 611.906  12
   3  -5   3 2625.73 1245.97   1
   3  -5   3 1737.29 505.252  18
   3  -5   3 1453.78 417.651  17
   3  -5   3 1552.28 423.458  21
   3  -5   2 23217.3 1492.57  21
   3  -5   2 27540.3 2486.36   1
   3   5  -2 27707.6 1523.28  19
   3  -5   1 3847.21 497.337  21
   3  -5   1 6101.08 1019.65  24
   3  -5   1 3641.66 483.250  20
   3   5  -1 3603.40 477.983  19
   3   5  -1 3848.77 499.795  20
   3  -5   1 4176.81 1194.34   1
   3   5   0 829.693 548.943  23
  -3  -5   0 784.402 118.950  10
   3  -5   0 646.171 297.619  20
  -3   5   0 897.323 138.739  16
   3   5   0 960.261 387.704  19
   3  -5   0 604.052 311.301  19
   3   5   0 790.290 356.066  20
   3  -5   0 1671.53 1069.26   1
   3   5   0 773.750 181.255   3
  -3   5  -1 3610.72 278.958  16
   3  -5  -1 3117.16 439.072  20
   3  -5  -1 3216.98 445.002  19
   3   5   1 4841.67 571.718  20
   3   5   1 4166.31 774.199  23
   3   5   1 4643.34 582.409  21
   3   5   1 3752.75 326.606   3
   3  -5  -1 4936.05 1140.86   1
   3   5   2 28203.4 1581.34   4
   3   5   2 27052.0 1615.92  21
   3   5   2 25983.6 1865.72  23
   3   5   2 27071.2 1388.05   3
   3  -5  -2 27852.8 2130.62   1
  -3   5  -2 26305.0 1323.92  13
   3  -5  -2 24992.1 1495.76  19
  -3   5  -2 25534.0 1347.95  16
   3   5   3 2297.60 262.142   3
   3   5   3 1845.35 489.794  17
   3   5   3 1705.14 458.765  21
  -3   5  -3 1760.19 242.903  16
  -3   5  -3 1604.46 209.040  13
   3   5   4 2687.47 533.873  22
   3   5   4 3537.00 836.440  23
   3   5   4 2625.87 294.610   3
  -3   5  -4 2552.02 315.417  16
   3   5   4 2954.18 565.200  17
  -3   5  -4 3101.25 316.116  13
   3   5   5 10638.4 877.621   4
   3   5   5 10100.1 912.550  22
   3   5   5 10313.0 1238.88  23
   3   5   5 10655.9 672.337   3
   3   5   5 10492.9 952.898  17
  -3   5  -5 9628.92 733.712  13
   3   5   6 5615.85 715.152  22
   3   5   6 7651.59 1111.15  23
   3   5   6 6448.54 703.128   4
   3   5   6 6480.06 494.540   3
   3   5   7 3431.28 605.807  22
  -3  -5   7 4275.39 367.422   9
   3   5   7 3159.97 542.988   4
   3   5   7 4125.20 383.126   3
   3   5   8 277.193 409.687  22
  -3  -5   8 368.070 184.754   9
   3   5   8 189.304 185.575   3
   3   5   8 673.400 422.244   4
   3   5   9 1388.89 515.347  22
   3   5   9 2169.71 288.158   3
   3   5   9 1293.70 456.222   4
  -3  -5   9 1862.06 273.626   9
   3   5  10 6595.23 788.314   4
   3   5  10 5688.68 503.199   3
   3   5  11 6279.08 801.990   4
   3   5  11 5634.24 746.517   6
   3   5  11 6105.01 1195.61  23
  -3  -5  11 7264.63 549.118   9
   3   5  12 13500.6 1222.51   4
   3   5  12 13145.2 1623.81  23
  -3  -5  12 16242.8 959.184   9
   3   5  13 6577.87 829.486   4
   3   5  13 5687.13 1133.87  23
   3   5  14-286.739 416.277   4
  -3  -5  14 63.1421 175.528   9
  -3  -5  15 2624.82 306.694   9
   3   5  15 2160.09 538.489   4
  -3  -5  15 2436.64 298.081  15
   3   5  16 57.2690 621.747  23
  -3  -5  16 252.126 159.238  15
   3   5  16 564.095 423.260   4
   3   5  17 3864.16 796.095  23
  -3  -5  17 5867.80 406.630  15
   3   5  17 4541.26 624.991   4
  -3  -5  18 9520.33 540.186  15
   3   5  18 7619.89 734.854   4
   3   5  19 3257.73 393.968   4
  -3   6  18 3974.02 397.196   4
   3  -6  18-226.628 868.420  24
   3  -6  17-406.247 1113.99  24
   3   6 -17 3169.41 1167.06  11
   3  -6  16-100.293 1191.32  24
   3   6 -16 433.142 1061.01  11
   3  -6  15 339.305 1301.42  24
   3   6 -15 603.459 1108.78  11
   3  -6  14 94.5230 837.898   1
   3   6 -14 1142.60 1244.02  11
   3  -6  13 1864.91 1071.33   1
   3  -6  13 991.169 1314.99  24
   3   6 -13 4203.19 1452.62  11
   3  -6  12 1498.89 1357.53  24
   3  -6  11 7992.12 1731.37   1
   3  -6  11 11518.6 2051.90  24
   3   6 -11 10357.7 1959.97  12
   3   6 -11 9374.80 1641.39  11
   3  -6  10 5129.43 1567.31   1
   3   6 -10 8618.42 1730.18  12
   3   6 -10 8671.26 1513.35  11
   3  -6   9 797.266 1303.02   1
   3   6  -9 1657.01 1220.78  12
   3   6  -9 1080.22 883.618  11
   3  -6   8 660.921 1295.37   1
   3   6  -8 316.065 1016.81  12
   3   6  -8 628.835 728.604  11
   3  -6   7 14336.8 2175.05   1
   3   6  -7 12750.4 1683.13  12
   3   6  -7 14805.0 1521.85  11
   3  -6   6 17216.8 2332.95   1
   3   6  -6 16460.8 1842.73  12
   3   6  -6 19869.4 1705.68  11
   3  -6   5 22113.1 2494.99   1
   3  -6   5 17499.6 1257.29  17
   3  -6   5 17711.1 1336.83  18
   3   6  -5 19617.6 1831.80  12
   3   6  -5 22990.1 1688.78  11
   3   6  -4 370.665 521.326  11
   3   6  -4 61.3067 644.672  12
   3  -6   4 1330.90 1303.77   1
   3  -6   4 134.517 337.373  17
   3  -6   4 291.123 390.272  18
   3  -6   3 15833.0 1107.83  21
   3  -6   3 18278.6 2137.09   1
   3  -6   3 15085.8 1121.59  17
   3   6  -3 18080.1 1115.05  19
   3  -6   3 16619.7 1197.42  18
   3  -6   2 5058.59 601.662  21
   3  -6   2 5536.96 1419.93   1
   3   6  -2 5205.59 591.773  19
   3  -6   1 21574.4 1372.14  21
   3  -6   1 21838.1 2305.00   1
   3  -6   1 20346.4 1367.69  20
   3   6  -1 22242.8 1390.34  19
  -3   6   1 21414.0 1181.03  16
   3   6   0 188.450 311.241  21
   3  -6   0 184.477 300.769  21
   3   6   0-309.745 556.456  23
  -3   6   0 41.4357 113.591  16
   3   6   0 204.829 304.441  20
   3  -6   0 323.511 291.636  19
   3   6   0 231.316 355.103  19
   3  -6   0 220.085 282.466  20
   3  -6   0 261.067 1012.13   1
   3   6   0-12.5497 159.515   3
   3   6   1 25931.9 1234.31   3
   3  -6  -1 23644.5 2183.73   1
   3   6   1 22825.9 1405.26  21
  -3  -6   1 22617.4 1140.46  10
   3  -6  -1 19179.1 1289.69  19
  -3   6  -1 22078.6 1171.68  16
   3  -6  -1 19738.7 1283.12  20
  -3   6  -1 22098.6 1147.49  13
   3   6   2 5729.75 642.768  21
   3   6   2 5842.42 650.782  22
   3   6   2 5489.27 420.164   3
   3  -6  -2 5197.00 1148.58   1
   3  -6  -2 4803.60 512.945  19
  -3   6  -2 5199.72 407.191  16
  -3   6  -2 4466.42 359.852  13
   3   6   3 16404.0 1482.98  23
   3   6   3 18220.8 1206.82  21
   3   6   3 18698.3 1246.08  22
   3   6   3 16549.7 962.574   3
  -3   6  -3 16437.0 982.850  16
   3  -6  -3 16579.3 1075.17  19
   3   6   3 16716.8 1212.75  17
  -3   6  -3 16415.8 952.136  13
   3   6   4 290.580 307.490   4
   3   6   4 400.350 413.775  22
   3   6   4 318.121 572.070  23
   3   6   4 303.410 199.734   3
   3   6   4 250.718 372.464  17
  -3   6  -4 216.425 181.187  13
  -3   6  -4 268.741 205.960  16
   3   6   5 21250.2 1338.27   4
   3   6   5 21439.4 1408.88  22
   3   6   5 17194.0 1627.07  23
   3   6   5 19061.0 1109.73   3
   3   6   5 21465.3 1412.26  17
  -3   6  -5 17888.4 1201.70  13
   3   6   6 16863.5 993.995   3
   3   6   6 17500.8 1219.39   4
  -3   6  -6 15014.9 1124.84  13
   3   6   6 16500.6 1637.88  23
   3   6   6 17917.5 1293.29  22
   3   6   7 10809.7 729.946   3
   3   6   7 12179.3 1035.62  22
   3   6   7 10798.9 936.869   4
  -3   6  -7 11011.6 930.098  14
   3   6   8 72.2893 392.404  22
  -3  -6   8 292.369 173.861   9
   3   6   8 92.9491 183.225   3
   3   6   8 34.4727 364.906   4
   3   6   9 972.247 472.960  22
   3   6   9 1661.71 271.984   3
   3   6   9 1029.67 469.468   4
  -3  -6   9 1363.19 252.512   9
  -3  -6  10 8073.49 589.115   9
   3   6  10 6564.35 818.178   4
   3   6  10 7509.78 576.718   3
   3   6  11 7680.98 908.262   4
   3   6  11 9272.85 1395.13  23
  -3  -6  11 10510.9 702.359   9
   3   6  12 1907.58 966.573  23
   3   6  12 1652.67 553.734   4
   3   6  13 2162.34 930.329  23
  -3  -6  13 3138.66 350.801   9
   3   6  13 1768.44 543.923   4
  -3  -6  14 1696.90 263.618   9
   3   6  15 700.831 448.570   4
   3   6  15 321.456 694.483  23
  -3  -6  15 855.333 201.202   9
   3   6  16 1124.06 477.307   4
  -3  -6  16 1316.18 210.504  15
   3   6  16 1826.20 733.617  23
  -3  -6  17 2339.44 214.439   8
   3   6  17 2177.26 441.115   4
  -3  -6  17 2756.77 251.082  15
   3   6  18 2742.14 433.722   4
   3   6  18 1938.23 551.401  23
  -3   7  18 486.114 189.830   4
   3  -7  17 71.2428 941.636  24
   3   7 -17 1099.45 898.960  11
   3  -7  16 273.564 1105.63  24
   3   7 -16 964.269 1014.25  11
  -3   7  15 141.557 141.052  16
   3  -7  15 624.073 1254.45  24
   3   7 -15 1649.17 1140.68  11
   3  -7  14 1393.09 898.786   1
   3  -7  14 112.758 1320.34  24
   3   7 -14 3414.24 1400.19  11
   3  -7  13 1540.17 1029.76   1
   3  -7  13 1069.69 1234.77  24
   3   7 -13 1557.08 1260.98  11
   3  -7  12 251.269 1071.48   1
   3  -7  12 493.156 1261.75  24
   3   7 -12 282.923 1276.78  12
   3   7 -12 115.937 1118.66  11
   3   7 -11 2093.10 1371.61  12
   3   7 -11 2585.43 1100.24  11
   3   7 -10 5358.04 1452.73  12
   3   7 -10 6809.38 1371.89  11
   3  -7  10 5319.34 1597.85   1
   3   7  -9 1921.45 1282.87  12
   3   7  -9 2239.30 952.961  11
   3  -7   9 2145.53 1555.63   1
   3   7  -8 891.524 812.519  11
   3   7  -8 424.729 1016.90  12
   3  -7   8 430.708 1396.32   1
   3   7  -7 1963.28 788.641  11
   3   7  -7 942.845 1001.16  12
   3  -7   7 3343.52 1639.68   1
   3   7  -6 1503.13 689.112  11
   3   7  -6 498.180 802.804  12
   3  -7   6 1607.99 1428.24   1
   3   7  -5 33402.4 2533.67  12
   3  -7   5 33381.2 3208.54   1
   3   7  -4 21242.3 1862.16  12
   3  -7   4 26924.4 2730.93   1
  -3   7   3 28688.2 1456.87  16
   3  -7   3 26855.1 1752.57  18
   3  -7   3 29395.1 2860.98   1
  -3   7   2 4944.97 367.788  16
   3  -7   2 6012.55 1616.39   1
   3   7  -1 32966.8 1698.64   3
   3  -7   1 13375.1 2282.90   1
   3  -7   0 10187.7 1713.47   1
  -3   7   0 10345.8 648.513  13
  -3  -7   0 10741.8 618.069   8
   3   7   1 15946.5 906.088   3
   3  -7  -1 14093.6 1869.26   1
  -3  -7   1 15158.9 813.780   8
  -3   7  -1 13620.4 825.773  13
   3   7   2 5294.93 433.201   3
   3  -7  -2 4592.71 1253.36   1
  -3   7  -2 4630.01 388.409  13
   3   7   2 4455.32 802.668  23
   3   7   3 30820.3 1581.82   3
   3   7   3 29707.5 1723.68   4
  -3   7  -3 28024.8 1580.87  13
   3   7   3 28373.1 2079.99  23
   3   7   3 30821.4 1867.17  22
   3   7   4 22317.9 1243.50   3
   3   7   4 22120.2 1412.53   4
  -3   7  -4 21457.9 1293.70  13
   3   7   4 20878.8 1770.17  23
   3   7   4 24000.0 1556.42  22
   3   7   5 33541.6 1701.47   3
   3   7   5 32479.4 1887.88   4
  -3   7  -5 27457.2 1793.88  13
   3   7   5 33206.7 2008.11  22
   3   7   5 32263.5 2314.11  23
   3   7   6 1313.71 262.129   3
   3   7   6 1029.81 396.600   4
  -3   7  -6 1077.79 384.183  13
   3   7   6 193.800 707.556  23
   3   7   6 1541.77 495.969  22
   3   7   7 1556.89 286.273   3
   3   7   7 1239.81 845.609  23
   3   7   7 1556.52 500.013  22
   3   7   7 861.954 418.742   4
  -3   7  -7 1710.08 448.263  14
   3   7   8 606.261 223.261   3
   3   7   8 488.210 453.630  22
  -3  -7   8 473.086 188.707   9
   3   7   8 840.382 418.826   4
  -3   7  -8 509.192 428.912  14
   3   7   9 1028.93 475.538  22
  -3  -7   9 1829.15 268.202   9
   3   7   9 998.732 432.941   4
   3   7   9 1352.37 262.315   3
   3   7  10 7345.95 1268.57  23
  -3  -7  10 7992.15 585.390   9
   3   7  10 5986.41 788.724   4
   3   7  10 7920.23 581.110   3
   3   7  11 2726.15 1026.02  23
  -3  -7  11 3837.41 390.412   9
   3   7  11 2442.50 597.977   4
   3   7  12-238.298 835.220  23
  -3  -7  12 278.547 185.664   9
   3   7  12 80.4279 411.663   4
   3   7  13 1740.71 529.014   4
   3   7  13 2432.74 965.444  23
  -3  -7  13 3173.50 344.402   9
   3   7  14 3698.04 648.369   4
  -3  -7  14 4833.90 412.699   9
   3   7  15 61.6259 693.252  23
  -3  -7  15-12.5850 160.679   9
  -3  -7  15 149.766 151.323  15
  -3  -7  15 122.071 136.548   8
   3   7  15 206.390 402.239   4
   3   7  16 417.749 614.401  23
  -3  -7  16 657.552 161.426  15
  -3  -7  16 554.871 137.290   8
   3   7  16 384.152 355.585   4
   3   7  17 701.464 584.417  23
  -3  -7  17 1041.55 163.199  15
   3   7  17 1143.53 359.719   4
   3   7  18 85.1223 368.648  23
   3   7  18 203.532 223.284   4
   3  -8  17-119.872 882.371  24
   3  -8  16 160.026 1057.19  24
   3   8 -16 416.698 841.061  11
  -3   8  15 1712.98 235.615  16
   3  -8  15 563.661 1179.77  24
   3   8 -15 390.444 994.715  11
   3  -8  14 312.909 1242.31  24
   3   8 -14 3326.53 1270.97  11
   3  -8  14 1496.56 950.517   1
  -3   8  14 3825.39 350.009  16
   3   8 -13 768.606 1059.42  11
  -3   8  13 156.874 161.519  16
   3  -8  13-107.077 931.264   1
  -3   8  12 6353.40 472.412  16
   3   8 -12 3915.61 1242.53  11
   3  -8  12 3478.96 1380.33   1
  -3   8  11 1073.83 222.353  16
   3   8 -11 136.009 1183.80  12
   3  -8  11 544.457 1314.12   1
   3   8 -10 18126.7 2028.69  11
  -3   8  10 19313.0 1105.07  16
   3   8 -10 17906.4 2328.71  12
  -3   8   9 7681.55 552.353  16
   3   8  -9 5400.29 1528.26  12
   3   8  -9 6910.62 1302.61  11
   3  -8   9 6708.94 1796.17   1
  -3   8   8 1056.82 216.651  16
   3   8  -8 740.899 717.533  11
   3   8  -8 1506.73 1102.41  12
   3  -8   8 759.616 1420.06   1
  -3   8   7 10607.5 686.102  16
   3   8  -7 12663.5 1461.65  11
   3   8  -7 7859.19 1513.88  12
   3  -8   7 12648.9 2335.78   1
  -3   8   6 1977.31 253.980  16
   3   8  -6 1468.81 894.792  12
   3  -8   6 2467.84 1607.10   1
  -3   8   5 20236.5 1096.51  16
   3   8  -5 18278.5 1833.13  12
   3  -8   5 15763.9 2450.18   1
  -3   8   4 3868.06 340.577  16
   3  -8   4 2434.16 1478.22   1
  -3   8   3 3139.98 303.383  16
   3  -8   3 3239.24 1622.84   1
  -3   8   2 1788.95 234.731  16
   3  -8   2 1238.78 1321.98   1
  -3   8   1 5440.04 470.282  16
  -3   8   1 6231.08 456.286  13
  -3  -8   0 72.7404 84.1753   8
   3   8   0-59.7995 235.555   3
   3  -8   0-111.754 1174.98   1
  -3   8   0 29.5451 170.902  16
  -3   8   0 35.1778 121.674  13
  -3  -8   1 5993.99 389.728   8
   3  -8  -1 5035.24 1375.24   1
   3   8   1 6557.79 516.612   3
  -3  -8   1 5485.10 410.845  10
  -3   8  -1 5952.24 502.244  16
  -3   8  -1 4672.43 414.593  13
   3   8   2 1312.26 276.911   3
   3   8   2 2051.58 640.262  23
  -3  -8   2 1267.37 203.208  10
  -3  -8   2 1332.22 190.460   8
  -3   8  -2 1180.38 272.021  16
  -3   8  -2 1655.48 258.210  13
   3   8   3 3552.28 363.767   3
  -3  -8   3 3253.95 302.788   8
  -3   8  -3 2616.07 355.906  13
  -3   8  -3 2272.08 381.285  16
   3   8   3 3447.21 608.257  22
   3   8   3 3222.54 805.129  23
   3   8   4 3530.40 374.937   3
  -3   8  -4 3217.66 451.242  13
   3   8   4 3830.95 624.868  22
   3   8   4 2792.81 813.884  23
   3   8   5 18967.6 1114.63   3
  -3   8  -5 17686.6 1272.97  13
   3   8   5 19894.3 1410.99  22
   3   8   5 18071.7 1681.54  23
   3   8   6 1776.62 290.271   3
   3   8   6 1277.11 405.541   4
  -3   8  -6 1148.91 449.287  13
   3   8   6 1464.49 793.846  23
   3   8   6 1840.21 541.846  22
   3   8   7 9858.97 707.276   3
   3   8   7 9632.54 901.414   4
  -3   8  -7 9377.13 946.986  14
   3   8   7 9872.87 1320.98  23
   3   8   7 10629.9 992.073  22
   3   8   8 821.927 249.211   3
   3   8   8 1494.36 888.414  23
   3   8   8 540.869 443.842  22
   3   8   8 923.716 410.704   4
  -3   8  -8 1294.37 530.432  14
   3   8   9 4891.57 1141.64  23
  -3  -8   9 6939.36 536.026   9
   3   8   9 6190.49 764.717   4
   3   8   9 6874.32 555.186   3
   3   8  10 16332.0 1016.22   3
   3   8  10 18343.7 1831.98  23
  -3  -8  10 17763.4 1027.07   9
   3   8  10 15700.4 1266.83   4
  -3   8 -10 16416.9 1524.19  12
   3   8  11 795.176 826.025  23
   3   8  11 389.994 372.686   4
   3   8  11 1125.97 239.652   3
   3   8  12 4776.35 691.019   4
   3   8  12 5028.01 1138.80  23
  -3  -8  12 5689.29 476.494   9
  -3  -8  13 145.931 160.901   8
   3   8  13 110.850 398.626   4
  -3  -8  13 104.972 179.134   9
   3   8  14 3050.37 557.721   4
  -3  -8  14 3184.42 316.660   8
   3   8  14 2422.07 876.030  23
  -3  -8  14 4243.51 359.245   9
   3   8  15 874.080 388.649   4
  -3  -8  15 1459.28 188.903   8
   3   8  15 1031.08 734.108  23
  -3  -8  15 1626.61 220.457   9
  -3  -8  16 288.189 131.069  15
  -3  -8  16 313.763 102.059   8
   3   8  16 299.430 317.386   4
   3   8  17 583.460 502.069  23
  -3  -8  17 1141.82 145.950  15
   3  -9  16 604.442 945.652  24
   3   9 -16 1225.01 784.263  11
   3  -9  15-578.310 1055.55  24
   3   9 -15 2588.59 982.745  11
   3  -9  14 969.879 859.296   1
   3  -9  14-93.3919 1089.32  24
   3   9 -14 1602.67 1039.11  11
  -3   9  14 1807.25 267.214  16
  -3   9  14 1910.53 228.059  13
   3  -9  13-308.725 1210.57  24
   3   9 -13 2083.24 1090.96  11
   3  -9  13 1218.79 1003.70   1
  -3   9  12 9303.34 638.659  16
   3   9 -12 8217.09 1745.21  12
   3   9 -12 8065.36 1489.40  11
   3  -9  12 5609.08 1549.42   1
  -3   9  11 1315.93 254.249  16
   3   9 -11 1491.90 1040.55  11
   3  -9  11 813.232 1298.85   1
  -3   9  10 2539.36 321.293  16
   3   9 -10 3146.94 1379.88  12
   3  -9  10 3536.74 1613.79   1
  -3   9   9 1224.70 250.708  16
   3   9  -9 1525.97 1177.17  12
   3   9  -9 356.575 861.757  11
  -3   9   8 5113.98 445.676  16
   3   9  -8 5409.13 1144.98  11
   3   9  -8 3813.16 1225.61  12
   3  -9   8 3649.17 1582.74   1
  -3   9   7 7245.98 539.627  16
   3   9  -7 6775.36 1192.43  11
   3   9  -7 5283.45 1277.04  12
   3  -9   7 4264.88 1722.12   1
   3  -9   6 18850.2 2674.35   1
   3   9  -6 16281.0 1872.12  12
  -3   9   6 17227.3 1015.00  16
   3  -9   5 17681.9 2596.50   1
  -3   9   5 17696.5 1041.62  16
   3  -9   4 2508.39 1471.26   1
  -3   9   4 2300.71 303.068  16
   3  -9   3 38994.6 3589.08   1
  -3   9   3 38837.3 1973.67  13
  -3   9   3 38231.3 2012.79  16
  -3   9   2 34818.6 1779.67  13
  -3   9   2 33615.0 1830.33  16
  -3   9   1 4258.54 454.515  16
  -3   9   1 4898.71 426.369  13
  -3  -9   0 30.8189 87.6770   8
  -3  -9   0-22.9192 134.006  10
   3   9   0 88.8091 258.231   3
  -3   9   0 153.754 200.744  16
  -3   9   0 43.2830 145.590  13
  -3  -9   1 5100.05 352.972   8
  -3  -9   1 4644.09 386.275  10
   3  -9  -1 4459.19 1494.82   1
   3   9   1 6312.60 528.366   3
  -3   9  -1 4413.00 484.556  16
  -3   9  -1 4627.81 458.533  13
  -3  -9   2 34795.0 1689.21   8
   3   9   2 37056.6 1820.38   3
  -3  -9   2 34470.4 1719.59  10
  -3   9  -2 28229.0 1835.93  16
  -3   9  -2 29229.3 1802.29  13
   3   9   3 40073.6 2020.76   3
   3   9   3 39322.1 2345.64  22
   3   9   3 37319.6 2508.76  23
  -3  -9   3 38091.0 1940.63  10
  -3  -9   3 39305.0 1928.65   8
  -3   9  -3 33007.8 2075.02  13
   3   9   4 2605.68 332.580   3
  -3  -9   4 2449.31 274.500   8
  -3   9  -4 2078.64 459.013  13
   3   9   4 1966.79 575.740  22
   3   9   4 2098.70 728.655  23
   3   9   5 17080.2 1037.63   3
  -3  -9   5 16921.1 968.742   8
  -3   9  -5 14731.6 1215.81  13
   3   9   5 17718.1 1347.79  22
   3   9   5 15048.9 1547.09  23
  -3  -9   6 17704.5 1004.17   8
   3   9   6 16318.6 1049.78   3
   3   9   6 18427.1 1372.67  22
   3   9   6 15358.8 1612.75  23
   3   9   7 5915.08 523.623   3
  -3  -9   7 6126.06 485.451   8
  -3   9  -7 6279.19 785.443  14
   3   9   7 6473.76 782.986  22
   3   9   7 6156.95 1150.58  23
   3   9   8 4524.46 434.008   3
   3   9   8 3287.89 979.841  23
  -3  -9   8 4076.85 384.180   8
  -3   9  -8 2954.24 667.481  14
   3   9   9 1014.48 246.900   3
   3   9   9 231.440 715.735  23
  -3  -9   9 1015.68 225.940   9
  -3  -9   9 649.775 198.462   8
  -3   9  -9 973.961 599.662  14
   3   9  10 1942.63 297.721   3
   3   9  10 1784.01 953.668  23
   3   9  10 1599.85 476.798   4
  -3  -9  10 2056.88 283.152   8
  -3   9 -10 2441.35 716.606  12
   3   9  11 1198.49 438.416   4
  -3  -9  11 1637.40 272.092   9
   3   9  12 6809.93 779.486   4
  -3  -9  12 7184.73 538.695   8
  -3  -9  12 8971.90 600.068   9
  -3  -9  13 1085.85 195.463   8
   3   9  13 1008.66 800.754  23
  -3  -9  13 1498.52 238.429   9
  -3  -9  14 1462.90 194.160   8
   3   9  14 2093.80 806.410  23
  -3  -9  14 1544.67 222.851   9
  -3  -9  15 2718.08 231.574   8
  -3  -9  15 2888.40 267.108   9
   3   9  16 1243.34 587.820  23
  -3  -9  16 1599.89 185.034  15
  -3  -9  16 1711.92 157.267   8
   3   9  17 2540.33 543.108  23
  -3  -9  17 3852.21 249.710  15
   3 -10  16-156.875 748.901  24
   3 -10  15 345.012 923.235  24
   3  10 -15 3347.36 924.628  11
   3 -10  14-246.697 1064.17  24
   3  10 -14 1590.45 950.140  11
   3 -10  13 643.862 831.733   1
   3 -10  13 183.926 1104.75  24
   3  10 -13 523.900 863.514  11
  -3  10  13 1086.42 254.330  16
  -3  10  13 1240.95 211.039  13
   3 -10  12 1219.93 1275.51  24
   3 -10  12 1890.91 1098.25   1
  -3  10  12 3223.95 315.445  13
   3  10 -12 2385.23 1232.73  12
   3  10 -12 1974.51 1047.07  11
   3 -10  11 4404.45 1466.22   1
  -3  10  11 8029.41 616.803  16
  -3  10  11 8051.69 562.463  13
   3  10 -11 4895.97 1603.53  12
   3  10 -11 6729.40 1322.01  11
  -3  10  10 12928.6 850.810  16
  -3  10  10 12934.3 800.881  13
   3  10 -10 11906.6 1571.38  11
   3 -10   9 776.530 1486.84   1
  -3  10   9 572.512 231.406  16
  -3  10   9 458.882 181.590  13
   3  10  -9-461.863 1069.86  12
   3  10  -9 170.373 755.276  11
  -3  10   8 369.372 210.598  16
   3  10  -8-750.903 1010.54  12
  -3  10   7 10021.0 734.227  16
  -3  10   7 10909.0 707.578  13
   3  10  -7 9778.62 1535.72  12
   3 -10   6 5232.80 1851.88   1
  -3  10   6 6406.16 494.620  13
  -3  10   6 6319.45 543.894  16
   3 -10   5 1133.01 1624.12   1
  -3  10   5 1876.65 262.884  13
  -3  10   5 2244.71 326.437  16
   3 -10   4 316.411 1453.16   1
  -3  10   4 317.959 176.574  13
  -3  10   4 230.935 210.572  16
   3 -10   3 18612.4 2620.94   1
  -3  10   3 19852.4 1129.13  13
  -3  10   3 18543.9 1172.37  16
  -3  10   2 10074.1 694.269  13
  -3  10   2 10447.0 772.127  16
  -3  10   1 3351.03 444.268  16
  -3  10   1 3672.89 393.805  13
   3  10   0 3269.48 459.097   3
  -3  10   0 2197.00 396.521  16
  -3  10   0 2006.71 319.295  13
  -3 -10   0 2222.92 217.460   8
  -3 -10   0 2221.30 274.148  10
   3 -10  -1 2711.22 1437.03   1
   3  10   1 3891.77 436.357   3
  -3  10  -1 3340.37 429.335  13
  -3  10  -1 2999.12 461.466  16
  -3 -10   1 3803.88 298.069   8
  -3 -10   1 3948.58 350.258  10
   3  10   2 11258.2 748.080   3
  -3 -10   2 10203.7 613.564   8
  -3 -10   2 10450.0 660.940  10
  -3  10  -2 8921.04 816.285  16
  -3  10  -2 8880.90 776.624  13
   3  10   3 19964.5 1142.39   3
   3  10   3 19750.6 1456.47  22
  -3 -10   3 18091.5 1046.20  10
  -3 -10   3 18468.6 1013.25   8
  -3  10  -3 16472.4 1255.69  13
   3  10   4 311.483 213.612   3
  -3 -10   4 369.764 152.276   8
  -3  10  -4 257.700 352.719  13
   3  10   4 166.676 455.313  22
   3  10   4 116.853 598.094  23
   3  10   5 2071.48 331.326   3
  -3 -10   5 2121.98 256.436   8
  -3  10  -5 1959.17 556.731  13
   3  10   5 2333.04 608.448  22
   3  10   5 1748.79 774.130  23
   3  10   6 5898.10 530.055   3
  -3 -10   6 6145.93 461.448   8
  -3  10  -6 5329.27 752.452  14
   3  10   6 6115.21 809.535  22
   3  10   6 4244.01 986.728  23
   3  10   7 10300.1 736.040   3
  -3 -10   7 10785.3 672.582   8
  -3  10  -7 8011.66 962.339  14
   3  10   7 10654.7 1003.70  22
   3  10   7 8533.50 1282.67  23
   3  10   8 593.933 232.112   3
   3  10   8 217.774 732.656  23
  -3 -10   8 249.034 153.782   8
  -3  10  -8 383.296 520.240  14
   3  10   9 301.722 193.778   3
   3  10   9 221.192 760.036  23
  -3 -10   9 646.638 211.134   9
  -3 -10   9 438.431 168.997   8
  -3  10  -9 836.675 636.900  14
   3  10  10 8798.27 1333.89  23
  -3 -10  10 11435.3 739.640   9
   3  10  11 6483.92 494.997   3
  -3 -10  11 6877.71 517.431   9
  -3 -10  11 6040.84 461.669   8
  -3 -10  12 2757.99 278.769   8
   3  10  12 2635.85 887.695  23
  -3 -10  12 3082.38 321.866   9
  -3 -10  13 1258.64 182.483   8
   3  10  13 599.206 698.840  23
  -3 -10  13 1016.13 199.917   9
  -3 -10  14 1602.51 178.219   8
   3  10  14 1574.66 747.170  23
  -3 -10  14 1550.63 208.180   9
  -3 -10  15 5044.56 330.887   8
  -3 -10  15 5706.59 372.659   9
  -3 -10  15 5700.29 375.117  15
  -3 -10  16 3299.56 217.101   8
  -3 -10  16 3613.72 250.181  15
   3 -11  15-162.045 765.305  24
   3 -11  14-408.410 918.019  24
   3 -11  13 1418.05 900.671   1
   3 -11  13 390.751 1061.92  24
   3 -11  12-99.8237 973.806   1
   3 -11  12-88.3580 1073.83  24
  -3  11  12 2048.48 332.389  16
  -3  11  12 1744.72 248.819  13
   3 -11  11-97.9567 1110.20  24
   3  11 -11 1586.58 1149.97  12
   3  11 -11 802.417 788.945  11
   3 -11  11 1179.54 1131.05   1
  -3  11  11 1577.74 255.394  13
   3  11 -10 867.577 1015.19  12
   3  11 -10 1132.32 818.702  11
   3 -11  10 272.630 1264.46   1
  -3  11  10 1532.72 315.920  16
  -3  11  10 1452.06 250.856  13
   3  11  -9 9304.64 1651.54  12
   3 -11   9 9767.10 2166.47   1
  -3  11   9 12565.8 788.204  13
  -3  11   9 11467.4 840.279  16
   3 -11   8 9700.09 2179.41   1
  -3  11   8 9797.06 677.370  13
  -3  11   8 9055.57 733.268  16
   3 -11   7 4235.96 1805.69   1
  -3  11   7 2817.88 399.167  16
  -3  11   6 4864.90 530.066  16
  -3  11   5 2624.24 332.110  13
  -3  11   5 2646.88 402.768  16
   3 -11   4 20656.4 2905.56   1
  -3  11   4 23673.9 1360.70  13
  -3  11   4 23939.1 1452.05  16
   3 -11   3 1784.19 1579.02   1
  -3  11   3 1585.28 288.406  13
  -3  11   3 1861.57 375.898  16
   3 -11   2 7906.68 1991.57   1
  -3  11   2 7181.21 634.971  13
  -3  11   2 7085.63 699.124  16
  -3  11   1 1044.38 291.655  13
  -3  11   1 1298.09 362.631  16
   3  11   0 381.980 288.088   3
  -3  11   0 321.164 320.945  16
  -3  11   0 267.767 249.297  13
  -3 -11   0 106.472 150.883  10
   3  11   1 1446.20 317.075   3
  -3 -11   1 1222.01 220.820  10
  -3 -11   1 1157.89 173.532   8
  -3  11  -1 1189.51 344.792  13
  -3  11  -1 1259.67 397.834  16
   3  11   2 8996.76 962.559  22
  -3 -11   2 7859.92 503.581   8
  -3 -11   2 7549.68 548.118  10
   3  11   2 7948.50 634.615   3
  -3  11  -2 6424.28 722.323  13
   3  11   3 1470.25 524.200  22
  -3 -11   3 1487.03 199.952   8
   3  11   3 2034.85 324.374   3
  -3  11  -3 1721.32 474.852  13
   3  11   4 25668.1 1744.01  22
  -3 -11   4 23801.2 1276.42   8
   3  11   4 25173.2 1409.43   3
  -3  11  -4 21265.8 1636.89  13
  -3 -11   5 2445.96 263.546   8
   3  11   5 2350.80 357.767   3
   3  11   5 2613.62 644.712  22
   3  11   6 4677.68 476.946   3
  -3 -11   6 5101.83 390.614   8
  -3  11  -6 4208.20 696.309  14
   3  11   6 3628.52 878.666  23
   3  11   6 4556.24 724.528  22
   3  11   7 2976.14 367.238   3
   3  11   7 1780.63 801.650  23
  -3  11  -7 2386.29 613.062  14
  -3 -11   7 2873.89 289.482   8
   3  11   8 6928.17 1154.27  23
  -3  11  -8 5845.57 896.352  14
   3  11   9 9975.47 1313.60  23
   3  11   9 11166.3 752.427   3
  -3 -11   9 11236.4 731.264   9
   3  11  10 1144.22 237.253   3
  -3 -11  10 1238.51 226.051   9
  -3 -11  10 860.170 183.836   8
  -3  11 -10 502.488 553.086  12
  -3  11 -10 573.508 621.314  14
   3  11  11 2057.62 777.290  23
  -3 -11  11 1398.58 240.537   9
  -3 -11  11 1536.22 204.154   8
  -3  11 -11 1568.31 622.585  12
  -3 -11  12 1624.71 196.353   8
   3  11  12 1723.80 743.386  23
  -3 -11  12 1689.80 240.009   9
  -3  11 -12 479.452 522.940  12
   3  11  13 4497.84 896.806  23
  -3 -11  13 4794.47 338.862   8
  -3 -11  13 5291.02 385.427   9
  -3 -11  14 483.628 104.735   8
   3  11  14 304.429 558.098  23
  -3 -11  14 649.223 143.028   9
  -3 -11  15 113.389 67.3265   8
  -3 -11  15 18.8159 87.6461  15
   3  11  15 482.215 473.652  23
   3 -12  14 51.0201 696.161  24
   3 -12  13-189.687 876.138  24
   3 -12  13-62.9216 648.389   1
   3 -12  12 145.615 968.536  24
   3 -12  12 84.9125 907.262   1
  -3  12  12 1975.29 334.557  16
   3 -12  11 329.521 1028.13  24
   3  12 -11 613.067 915.204  12
   3 -12  11-102.858 1053.00   1
  -3  12  11 587.927 215.894  13
  -3  12  11 787.548 282.685  16
   3 -12  10 363.654 1057.98  24
   3 -12  10 244.216 1160.13   1
  -3  12  10 778.618 229.204  13
  -3  12  10 833.042 300.109  16
   3  12 -10 942.726 991.826  12
   3 -12   9-552.041 1393.33   1
  -3  12   9 1091.01 243.488  13
   3  12  -9 582.013 965.792  12
   3 -12   8 1655.69 1456.04   1
  -3  12   8 2356.35 334.239  13
  -3  12   8 2244.46 408.892  16
   3 -12   7 2519.09 1460.41   1
   3  12  -7 2399.03 413.318   3
  -3  12   7 1475.97 299.030  13
  -3  12   7 1204.82 336.565  16
  -3  12   6 813.565 249.494  13
  -3  12   6 450.648 292.760  16
   3 -12   6-162.264 1503.46   1
  -3  12   5 28562.8 1858.19  13
  -3  12   5 30979.1 1959.90  16
   3 -12   4 15270.4 2665.79   1
  -3  12   4 18192.6 1427.36  16
   3  12  -3 23173.3 1324.35   3
  -3  12   3 9741.52 955.861  16
   3  12  -2 9416.18 760.896   3
  -3  12   2 4167.70 600.344  16
  -3  12   1 16102.1 1219.42  13
  -3  12   1 15440.3 1281.26  16
  -3  12   0 3153.73 493.976  13
  -3  12   0 2622.84 499.804  16
   3  12   0 3974.79 443.521   3
  -3 -12   1 18443.3 1009.32   8
  -3 -12   1 18033.3 1050.29  10
   3  12   1 20816.4 1182.73   3
  -3  12  -1 16599.8 1293.94  13
   3  12   2 4565.20 462.921   3
   3  12   2 4995.95 774.515  22
  -3 -12   2 3973.33 331.719   8
  -3 -12   2 4430.17 388.223  10
   3  12   3 10268.2 736.159   3
   3  12   3 11405.2 1079.97  22
  -3 -12   3 9224.12 598.008   8
   3  12   4 19106.2 1142.92   3
   3  12   4 17887.6 1414.32  22
  -3 -12   4 17861.5 1002.57   8
   3  12   5 32103.0 2002.12  22
  -3 -12   5 28595.4 1526.50   8
  -3  12  -5 28574.2 1985.08  14
   3  12   5 30656.3 1665.60   3
  -3  12  -6 528.300 441.791  14
  -3  12  -7 1017.36 530.647  14
  -3 -12   8 2271.66 246.144   8
   3  12   8 2475.83 330.243   3
   3  12   9 1084.82 235.254   3
   3  12   9 1407.02 705.598  23
  -3 -12   9 1157.55 214.949   9
  -3 -12   9 1256.40 186.181   8
  -3  12  -9 1089.05 650.829  14
   3  12  10 855.348 213.455   3
   3  12  10 449.122 639.638  23
  -3 -12  10 809.340 197.039   9
  -3 -12  10 708.648 149.775   8
  -3  12 -10 411.082 523.278  12
  -3  12 -10 235.859 574.329  14
   3  12  11 888.224 627.722  23
  -3 -12  11 605.522 178.589   9
  -3 -12  11 708.273 139.068   8
  -3  12 -11 437.646 515.526  12
   3  12  12 1123.91 639.012  23
  -3 -12  12 2306.41 241.718   9
  -3  12 -12 1105.33 567.472  12
  -3 -12  12 2223.10 202.373   8
   3  12  13 1726.69 596.891  23
  -3 -12  13 2069.12 184.029   8
  -3 -12  13 2156.97 219.759   9
   3  12  14 449.496 459.448  23
  -3 -12  14 761.557 103.855   8
  -3 -12  15 798.156 100.946  15
   3 -13  13-88.9949 621.239  24
   3 -13  12-195.896 663.598   1
   3 -13  12 55.7913 787.580  24
   3 -13  11 252.717 921.748   1
  -3  13  11 1638.55 349.476  16
   3 -13  11-65.0118 828.027  24
  -3  13  10 13317.9 830.909  16
  -3  13  10 12806.3 748.909  13
   3 -13   9 596.329 1150.97   1
  -3  13   9 629.856 329.567  16
  -3  13   9 503.116 260.286  13
   3 -13   9 79.7053 937.254  24
  -3  13   8 2198.56 343.169  13
   3 -13   8 268.596 1358.52   1
  -3  13   7 1812.99 334.612  13
   3 -13   7 2168.13 1501.93   1
  -3  13   6 592.602 338.819  16
  -3  13   6 553.046 293.403  13
   3 -13   6 151.329 1483.09   1
   3  13  -6 1073.42 309.368   3
   3 -13   5 5934.47 1920.32   1
  -3  13   5 7563.05 728.852  13
  -3  13   5 7537.24 789.899  16
   3 -13   4 2853.78 1750.80   1
  -3  13   4 4114.97 502.965  13
  -3  13   4 3566.65 537.462  16
   3 -13   3 1906.88 1583.76   1
  -3  13   3 1823.58 458.951  16
  -3  13   3 2728.49 458.185  13
   3 -13   2 1887.95 1589.58   1
  -3  13   2 1830.55 421.163  13
  -3  13   2 1688.91 431.036  16
   3  13  -1 3205.26 416.429   3
  -3  13   1 2128.28 499.291  13
   3 -13   0 582.419 1437.40   1
   3  13   0 162.321 213.377   3
  -3  13   0-112.744 373.783  13
   3  13   1 2235.05 561.029  22
  -3 -13   1 2048.77 258.452  10
  -3  13  -1 1834.23 517.838  13
   3  13   1 2427.18 358.500   3
   3  13   2 2154.11 600.275  22
  -3  13  -2 1343.05 533.490  13
   3  13   3 2176.52 607.336  22
  -3  13  -3 3050.71 653.600  13
  -3  13  -4 2800.39 586.620  14
   3  13   5 8906.77 659.678   3
  -3  13  -5 7532.44 929.016  14
  -3 -13   5 8218.94 535.647   8
  -3 -13   6 560.213 151.853   8
   3  13   6 811.936 245.955   3
   3  13   7 1974.29 307.519   3
  -3  13  -7 1867.56 620.374  14
  -3 -13   7 1949.47 221.366   8
   3  13   8 2189.24 306.440   3
  -3  13  -8 1934.51 658.030  14
  -3 -13   8 2314.04 273.541   9
  -3 -13   8 2329.07 238.206   8
   3  13   9 396.965 172.169   3
  -3 -13   9 485.098 164.127   9
  -3 -13   9 414.668 132.102   8
  -3  13  -9 199.906 486.307  12
  -3  13  -9-56.6848 555.712  14
   3  13  10 10467.0 1121.52  23
  -3 -13  10 12995.4 697.331   8
  -3 -13  10 14026.1 755.585   9
   3  13  10 13461.0 741.987   3
  -3  13 -10 6764.77 1086.35  14
  -3  13 -10 7963.53 1023.40  12
   3  13  11 703.878 508.947  23
  -3 -13  11 1242.36 157.845   8
  -3 -13  11 1451.16 195.877   9
  -3  13 -11 389.949 493.492  12
  -3 -13  12 72.1722 84.7656   8
   3  13  12 333.399 453.168  23
  -3 -13  12 191.491 116.797   9
  -3  13 -12 122.081 413.577  12
  -3 -13  13 755.275 105.219   8
  -3 -13  14 1087.11 108.918  15
   3 -14  10-556.936 895.374   1
  -3  14   9 3812.92 444.426  13
   3 -14   9-96.8609 995.418   1
  -3  14   8 4238.53 481.378  13
  -3  14   8 3396.41 509.967  16
  -3  14   7 728.550 310.556  13
  -3  14   7 734.116 374.331  16
   3 -14   7-497.470 1200.34   1
  -3  14   6 534.238 305.512  13
  -3  14   6 655.767 362.623  16
   3  14  -6 748.810 215.966   3
   3 -14   6 935.565 1329.57   1
  -3  14   5 2097.67 442.918  13
   3 -14   5 1397.10 1493.45   1
   3  14  -5 3255.70 371.572   3
  -3  14   4 689.854 353.775  13
   3 -14   4 142.847 1492.71   1
   3  14  -4 1243.92 282.049   3
  -3  14   3 3210.63 538.499  13
   3  14  -3 3962.95 420.994   3
  -3  14   2 4431.04 638.788  13
   3  14  -2 5997.36 507.730   3
   3 -14   1 1107.41 192.287  10
   3 -14   1 1385.07 1447.56   1
   3  14  -1 1152.93 270.317   3
  -3  14   1 1115.95 459.979  13
   3  14   0 3532.51 402.921   3
  -3  14   0 2846.01 618.289  13
   3  14   1 1357.24 298.305   3
  -3  14  -1 1460.10 529.439  13
   3  14   2 4160.79 688.801  22
  -3 -14   2 4916.64 359.533   8
   3  14   2 5394.85 484.119   3
   3  14   3 2567.87 579.503  22
   3  14   3 3402.96 392.959   3
  -3 -14   3 3532.34 302.689   8
   3  14   4 1286.36 266.022   3
  -3 -14   4 1210.76 182.282   8
  -3  14  -4 821.713 469.748  14
   3  14   5 2439.96 325.085   3
  -3 -14   5 2561.66 247.746   8
   3  14   6 496.143 208.085   3
  -3 -14   6 427.804 135.878   8
  -3  14  -6 847.342 544.766  14
   3  14   7 587.841 203.081   3
  -3 -14   7 762.207 157.190   8
  -3  14  -7 153.618 524.857  14
  -3 -14   7 600.899 172.792   9
   3  14   8 4250.79 374.643   3
  -3 -14   8 4268.59 346.100   9
  -3 -14   8 4439.75 323.343   8
   3  14   9 4070.48 339.257   3
  -3  14  -9 2461.69 628.392  12
  -3  14  -9 2129.45 664.915  14
  -3 -14   9 4290.29 330.157   9
  -3 -14   9 4186.23 300.290   8
  -3 -14  10 180.630 94.8809   8
  -3  14 -10 237.928 427.859  12
  -3 -14  10 226.938 120.372   9
  -3 -14  11 589.267 104.624   8
  -3  14 -11-72.5537 418.111  12
  -3 -14  12 1823.65 149.980   8
   3 -15   9-352.447 806.665   1
  -3  15   8 2885.50 433.621  13
   3 -15   8 421.789 955.833   1
  -3  15   7 80.0648 300.236  13
   3 -15   7-1268.02 1158.59   1
  -3  15   6 3863.17 526.922  13
   3 -15   6-323.366 1135.10   1
  -3  15   5 2936.12 518.176  13
   3  15  -5 3548.47 334.686   3
  -3  15   4 8291.25 831.094  13
   3  15  -4 9586.24 610.958   3
  -3  15   3 1206.87 432.323  13
   3  15  -3 1856.05 278.101   3
   3  15  -2 1017.10 504.596  22
  -3  15   2 1214.51 491.552  13
   3 -15   2 1323.16 1362.67   1
   3  15  -2 1774.36 279.570   3
   3  15  -1 3559.70 677.825  22
   3  15  -1 4257.12 406.295   3
  -3  15   1 3062.36 628.162  13
   3  15   0 6863.25 807.917  22
   3 -15   0 6536.61 459.541  10
  -3  15   0 5536.70 788.161  13
   3  15   0 7140.96 554.662   3
   3  15   1 4026.96 667.410  22
   3  15   1 4583.07 449.581   3
  -3  15  -1 4846.58 681.854  14
   3  15   2 1840.40 309.779   3
  -3  15  -2 1889.91 511.881  14
   3  15   3 1375.29 265.220   3
  -3  15  -3 1244.42 480.434  14
  -3 -15   3 1252.15 175.487   8
   3  15   4 9033.24 613.086   3
  -3 -15   4 7851.53 495.169   8
   3  15   5 3515.58 353.706   3
  -3 -15   5 3337.22 271.487   8
   3  15   6 4063.54 375.242   3
  -3 -15   6 4301.19 333.924   9
  -3 -15   6 4237.71 311.456   8
   3  15   7 112.397 140.039   3
  -3 -15   7 281.234 110.647   8
  -3  15  -7 232.126 491.450  14
  -3 -15   7 330.370 126.111   9
   3  15   8 3608.48 292.305   3
  -3 -15   8 3501.15 257.134   8
  -3 -15   8 3604.43 278.930   9
  -3 -15   9 117.213 99.5787   9
  -3 -15   9-23.4818 81.6635   8
  -3  15  -9 239.067 381.976  12
  -3 -15  10-9.77844 65.6632   8
   3  16  -9 1131.01 279.738  22
   3  16  -8 1418.14 345.987  22
   3  16  -7 761.824 340.511  22
   3  16  -6 972.460 375.121  22
  -3  16   6 1475.92 388.733  13
   3  16  -5 1569.22 447.947  22
  -3  16   5 1254.74 415.930  13
   3 -16   5 166.725 928.710   1
   3  16  -4 2427.27 486.586  22
  -3  16   4 2658.36 530.231  13
   3  16  -4 3633.94 312.645   3
   3  16  -3 2136.31 504.252  22
  -3  16   3 2584.15 515.231  13
   3  16  -3 3017.35 303.934   3
   3  16  -2 150.393 363.329  22
   3 -16   2-174.921 978.398   1
   3  16  -2 559.995 191.562   3
   3  16  -1 1017.66 421.767  22
  -3  16   1 1548.18 464.822  14
   3  16  -1 1624.03 257.286   3
  -3  16   0-33.6948 379.149  14
   3  16   0 283.968 191.798   3
  -3  16  -1 771.995 413.932  14
   3  16   1 1327.00 240.667   3
  -3  16  -2 147.719 396.248  14
   3  16   2 436.086 201.078   3
  -3  16  -3 1128.53 508.362  14
   3  16   3 3377.73 326.156   3
  -3  16  -4 2009.64 593.671  14
   3  16   4 3622.76 332.519   3
  -3 -16   5 1162.74 161.526   9
   3  16   5 1480.96 217.595   3
  -3  16  -5 1033.44 519.509  14
   3  16   6 2264.83 236.922   3
  -3  16  -6 1463.88 542.557  14
  -3  16  -7-96.7201 358.563  12
  -3  16  -7 630.099 475.245  14
   3  17  -5 36.7784 247.964  22
   3  17  -4 979.329 322.754  22
   3  17  -4 1414.03 168.262   3
  -3  17   3 1089.42 333.926  14
   3  17  -3 1779.55 200.660   3
  -3  17   2 997.921 351.627  14
   3  17  -2 2571.80 241.265   3
  -3  17   1 666.542 338.291  14
   3  17  -1 748.699 170.826   3
  -3  17   0-29.5918 340.503  14
   3  17   0 159.222 140.606   3
  -3  17  -1 778.966 404.950  14
   3  17   1 886.180 182.123   3
  -3  17  -2 1362.67 477.470  14
   3  17   2 2226.54 239.050   3
  -3  17  -3 1570.47 471.601  14
   3  17   3 2183.02 230.212   3
  -3  17  -4 803.453 431.647  14
   3  17   4 1733.76 191.426   3
  -3  17  -5-196.466 295.138  12
  -3  17  -5 32.3388 376.155  14
   4   0   0 1746.10 491.976  19
   4   0   0 1357.95 443.821  20
   4   0   1 66649.2 3536.17  19
   4   0  -1 66611.8 3506.31  19
   4   0   1 65505.1 3515.68  20
   4   0   1 71778.5 4009.59   1
   4   0   2 100016. 5061.00  22
   4   0   2 98470.2 5090.94  21
   4   0  -2 104820. 5020.32  22
   4   0   2 103163. 5579.72   1
   4   0   2 91394.3 5060.53  20
   4   0  -2 92362.4 5011.12  19
  -4   0   2 102444. 4693.77  15
   4   0   3 2048.61 1239.01  24
   4   0   3 2000.58 486.203  22
   4   0   3 2112.92 562.680  21
   4   0  -3 1791.05 416.717  22
   4   0   3 2167.64 846.469   1
   4   0   3 1186.86 540.101  20
  -4   0   3 2218.82 199.488  15
   4   0   4 41000.7 2444.43  22
   4   0   4 36935.9 2441.75  21
   4   0   4 42368.1 3414.53  24
   4   0   4 39835.4 2932.06   1
   4   0   4 42781.7 2480.84   4
  -4   0   4 44232.1 2083.88  15
   4   0   5 3079.81 587.823  22
   4   0   5 2863.45 1487.29  24
   4   0   5 3352.90 965.407   2
   4   0   5 4125.53 1042.22   1
   4   0   5 3160.33 661.313  17
   4   0   5 2467.19 635.590  21
   4   0   5 3112.90 608.665   4
   4   0   6 16533.7 1299.10   4
   4   0   6 15511.3 2165.50  24
   4   0   6 16371.7 1806.12   1
   4   0   6 14659.0 1640.70   2
   4   0   6 14297.1 1329.84  17
  -4   0   6 17121.5 924.733  15
   4   0   7 10750.4 1037.77   4
   4   0   7 9053.16 1950.14  24
   4   0   7 7197.46 1189.86  23
   4   0   7 11199.4 1514.35   1
   4   0   7 9984.65 1414.96   2
   4   0   7 9258.17 1054.97  17
  -4   0   7 10429.1 644.159  15
   4   0   8 5038.02 723.690   4
   4   0   8 3536.78 1667.93  24
   4   0   8 4693.90 985.833  23
   4   0   8 4336.60 1047.20   2
   4   0   8 3274.76 1035.22   1
   4   0   8 3220.58 730.349  17
  -4   0   8 4222.67 371.688  15
   4   0   9 4388.79 1002.66   2
   4   0   9 4861.56 1221.15   1
   4   0   9 4900.59 764.528   4
  -4   0   9 6012.48 461.372  15
   4   0   9 5146.14 1737.29  24
   4   0   9 5021.90 1050.32  23
   4   0  10 2360.75 906.798   2
   4   0  10 2573.24 658.451   4
  -4   0  10 2401.04 311.576  15
   4   0  10 2340.99 1785.67  24
   4   0  10 2787.36 915.961  23
   4   0  11 27935.6 2418.65   2
   4   0  11 28049.7 2072.96   4
  -4   0  11 35926.7 1734.22  15
   4   0  11 29445.0 2348.66  23
   4   0  11 21316.1 2973.79  24
   4   0  12 137.891 443.530   4
  -4   0  12 151.510 174.804  15
   4   0  12-765.983 1652.57  24
   4   0  12 469.856 662.661  23
   4   0  13 23494.0 1691.24   4
  -4   0  13 28127.2 1365.51  15
  -4   0  14 7462.39 577.568  15
   4   0  15 1117.98 455.975   4
   4   0  15-508.920 1431.89  24
   4   0  16 949.441 403.318   4
  -4   0  16 1145.69 220.637  15
   4   0  16-105.432 1291.42  24
   4   0  17 24.8221 312.549   4
  -4   0  17 33.8313 140.694  15
   4  -1  17 80.8794 1046.05  24
   4  -1  16 1393.25 430.455   4
  -4   1  16 1664.43 246.492  15
   4  -1  15 3599.21 601.230   4
   4  -1  15-759.530 1422.12  24
  -4   1  14 3129.91 357.082  15
   4  -1  13 6019.35 825.693   4
  -4   1  13 7174.22 552.844  15
   4  -1  12 4526.47 741.886   4
  -4   1  12 5468.93 476.571  15
   4  -1  11 3944.77 1131.97   1
   4  -1  11 3874.02 995.875   2
   4  -1  11 4383.33 764.082   4
  -4   1  11 5058.91 447.012  15
   4  -1  11 3594.22 1880.63  24
   4  -1  10 15376.8 1918.68   1
   4  -1  10 16930.5 1748.90   2
   4  -1  10 15967.6 2482.83  24
   4  -1  10 15143.3 1356.35   4
  -4   1  10 17717.4 1022.20  15
   4  -1   9 911.203 843.262   2
   4  -1   9 493.941 892.954   1
   4  -1   9 2057.58 1517.04  24
   4   1  -9 453.957 1070.15  11
   4  -1   9 1083.36 495.526   4
  -4   1   9 1129.17 218.215  15
   4  -1   8 5208.24 753.790   4
   4  -1   8 4329.52 1208.68   1
   4  -1   8 3258.11 1037.20   2
   4  -1   8 3725.13 1606.44  24
   4   1  -8 5514.68 1354.81  11
   4  -1   8 4527.50 779.749  17
  -4   1   8 6091.55 446.750  15
   4  -1   7 11031.1 1021.15   4
   4  -1   7 9466.15 1954.64  24
   4  -1   7 10863.2 1513.00   1
   4  -1   7 9086.46 1358.21   2
   4  -1   7 8866.16 1030.72  17
  -4   1   7 9965.26 635.730  15
   4  -1   6 760.471 469.960   4
   4  -1   6-111.687 1387.59  24
   4  -1   6 1571.90 949.021   1
   4  -1   6 972.969 529.783  17
  -4   1   6 1052.00 179.933  15
   4  -1   5 7989.45 1633.89  24
   4  -1   5 6459.92 805.155  21
   4  -1   5 9014.62 1377.65   1
   4  -1   5 7271.58 880.350  17
   4  -1   5 8132.99 855.091   4
   4  -1   4 7824.01 1277.94   1
   4  -1   4 4954.04 828.490  18
  -4   1   4 6373.57 411.042  15
   4  -1   4 6196.87 1578.97  24
   4  -1   4 5704.42 767.364  21
   4  -1   4 5727.99 727.882  22
   4  -1   3 11204.1 1441.57   1
   4  -1   3 11979.6 1068.59  20
  -4   1   3 13415.0 710.034  15
   4  -1   3 14091.5 1818.05  24
   4  -1   3 13041.5 1046.42  22
   4  -1   3 11695.0 1058.68  21
   4  -1   2 20235.1 1826.83   1
   4  -1   2 19388.7 1400.65  20
   4   1  -2 20507.7 1368.79  19
  -4   1   2 20716.4 1037.90  15
   4  -1   2 21398.2 1401.46  22
   4  -1   2 18541.6 1395.34  21
   4  -1   1 10026.6 1579.80  24
   4  -1   1 11141.8 1222.53   1
   4   1  -1 8664.96 816.034  19
   4   1  -1 8751.51 905.205  18
   4  -1   1 8370.71 813.364  19
   4   1  -1 8745.29 799.181  20
   4  -1   1 7544.27 794.453  20
   4  -1   0 84443.8 4971.78  24
   4  -1   0 89110.8 4684.25   1
   4   1   0 80672.5 4663.47   2
   4  -1   0 78571.7 4205.15  19
   4   1   0 81487.2 4232.78  19
   4  -1   0 82741.6 4214.24  20
   4   1   0 84049.1 4228.37  20
   4   1   1 9339.88 854.159  22
   4  -1  -1 9482.87 808.307  22
   4  -1  -1 8135.35 795.024  19
   4   1   1 8647.02 844.325  19
   4   1   1 8064.32 808.118  20
   4  -1  -1 7990.88 789.532  20
   4   1   1 7656.87 1152.43   2
   4   1   1 9621.58 582.628   3
   4   1   2 22259.1 1126.57   3
   4   1   2 18940.2 1812.83   2
   4   1   2 21780.0 1426.36  22
   4  -1  -2 22334.1 1339.83  22
   4   1   2 20803.1 1442.46  21
   4   1   2 16630.2 2145.94  24
  -4  -1   2 19648.6 1032.64   9
   4   1   2 19813.5 1420.26  20
   4  -1  -2 18971.2 1345.20  19
  -4  -1   2 20547.2 1036.54  15
   4   1   3 12907.8 1073.17  22
   4   1   3 16024.3 2013.99  24
   4   1   3 12112.1 1089.38  21
  -4  -1   3 13210.8 728.048   9
   4   1   3 12302.2 1096.22  20
   4   1   3 14884.0 814.580   3
   4   1   3 12390.1 1444.45   2
   4   1   4 5938.10 803.573  21
   4   1   4 6075.12 736.040  22
   4   1   4 5378.09 1582.60  24
  -4  -1   4 6088.97 401.744   9
   4   1   4 4555.46 1044.97   2
   4   1   4 6935.39 755.829   4
   4   1   5 7491.26 1179.58   2
   4   1   5 8453.72 854.327  22
   4   1   5 8486.13 1796.93  24
   4   1   5 6841.23 1174.92  23
   4   1   5 7828.42 870.019  21
  -4  -1   5 8315.53 518.698   9
   4   1   5 6887.85 902.857  17
   4   1   5 8753.06 901.471   4
   4   1   6 2190.02 855.864   2
   4   1   6 942.641 1414.85  24
   4   1   6 883.131 490.752  22
   4   1   6 643.926 778.228  23
  -4  -1   6 1105.79 190.776   9
   4   1   6 914.424 575.084  17
   4   1   6 1223.17 494.775   4
   4   1   7 10177.0 1036.00   4
   4   1   7 8657.90 1333.37   2
   4   1   7 9807.14 2023.31  24
   4   1   7 10024.2 1333.36  23
  -4  -1   7 10915.7 668.117   9
   4   1   7 9220.63 1053.57  17
  -4  -1   7 10747.5 664.526  15
   4   1   8 5497.32 792.005   4
   4   1   8 5647.32 1082.74   2
   4   1   8 4832.33 1814.28  24
   4   1   8 5446.16 1093.41  23
  -4  -1   8 6129.17 456.196   9
   4   1   8 4479.93 795.877  17
  -4  -1   8 5662.92 447.119  15
   4   1   9 1873.56 853.211   2
   4   1   9 284.314 1732.71  24
   4   1   9 1432.89 844.608  23
  -4  -1   9 1379.10 247.846   9
   4   1   9 927.928 501.170   4
  -4  -1   9 1499.23 248.836  15
   4   1  10 19572.9 1850.69   2
   4   1  10 16172.9 1388.46   4
  -4  -1  10 17928.8 1041.03  15
   4   1  10 15760.6 2467.82  24
   4   1  10 14499.4 1641.07  23
   4   1  11 4183.13 757.868   4
  -4  -1  11 5334.96 450.107  15
   4   1  11 3085.77 1699.66  24
   4   1  11 3651.60 1032.43  23
   4   1  12 4499.92 757.051   4
  -4  -1  12 6101.53 484.662  15
   4   1  12 1863.99 1732.48  24
   4   1  12 2275.98 912.930  23
   4   1  13 5249.96 783.329   4
  -4  -1  13 6896.08 525.259  15
   4   1  13 4552.08 986.839  23
  -4  -1  14 3506.17 373.352  15
   4   1  15 3628.01 636.792   4
   4   1  15-124.274 1459.81  24
   4   1  16 1110.50 454.388   4
  -4  -1  16 1260.28 218.101  15
   4   1  17 495.465 346.382   4
  -4  -1  17 353.147 155.038  15
   4  -2  17-162.608 1109.40  24
   4  -2  16 4008.80 523.801   4
   4  -2  16-315.692 1272.32  24
   4  -2  15 7184.18 741.218   4
   4  -2  15 247.515 1632.18  24
   4  -2  14 10141.2 1024.92   4
  -4   2  14 13500.8 833.649  15
   4  -2  13 3847.25 679.628   4
  -4   2  13 6062.60 492.256  15
   4  -2  12 1826.90 765.292   2
   4  -2  12 1192.18 1679.62  24
   4  -2  12 2250.87 562.250   4
  -4   2  12 2405.18 328.501  15
   4  -2  11 1952.23 805.321   2
   4  -2  11 1994.43 1009.77   1
   4  -2  11 1763.50 1646.65  24
   4   2 -11 1576.34 1241.36  11
   4  -2  11 1539.55 572.666   4
  -4   2  11 2465.14 319.905  15
   4  -2  10 3385.08 1175.07   1
   4  -2  10 2869.62 953.851   2
   4  -2  10 3411.31 1705.78  24
   4   2 -10 4292.01 1429.04  11
   4  -2  10 3883.70 689.759   4
  -4   2  10 3884.36 394.948  15
   4  -2   9 11399.5 1717.35   1
   4  -2   9 10596.9 1491.65   2
   4  -2   9 12294.8 2179.96  24
   4   2  -9 10208.8 1753.33  11
   4  -2   9 11722.1 1112.56   4
  -4   2   9 12163.1 768.512  15
   4  -2   8 16557.5 1330.72   4
   4  -2   8 17560.6 1993.79   1
   4  -2   8 15394.1 1779.59   2
   4  -2   8 15327.5 2269.56  24
   4   2  -8 14233.7 1853.34  11
   4  -2   8 13154.2 1256.82  17
  -4   2   8 16737.0 943.893  15
   4  -2   7 8570.62 918.460   4
   4  -2   7 7431.02 1393.18   1
   4  -2   7 9812.95 1932.46  24
   4   2  -7 7067.16 1353.61  11
   4  -2   7 7090.30 915.680  17
  -4   2   7 9271.21 584.533  15
   4  -2   6 24631.1 1697.05   4
   4  -2   6 24963.3 2354.01   1
   4  -2   6 24237.0 2614.97  24
   4   2  -6 24710.3 2184.59  11
   4  -2   6 22047.5 1695.81  17
  -4   2   6 25648.1 1316.04  15
   4  -2   5 2859.89 1055.14   1
   4  -2   5 2197.62 567.312  21
   4  -2   5 1093.68 526.243  17
  -4   2   5 2142.90 233.664  15
   4  -2   5 1838.93 1313.44  24
   4   2  -5 2892.39 515.185  22
   4  -2   4 1473.27 568.635  18
   4  -2   4 1377.32 504.487  21
   4  -2   4 1927.35 987.300   1
   4  -2   4 1142.06 1166.81  24
   4  -2   3 4895.49 1116.34   1
   4  -2   3 4135.98 751.475  18
   4  -2   3 4088.26 667.409  20
  -4   2   3 5290.07 344.829  15
   4  -2   3 4366.28 661.094  21
   4  -2   3 5286.72 1459.31  24
   4  -2   2 1873.44 857.826   1
   4   2  -2 2709.62 531.072  19
   4  -2   2 2065.54 514.267  20
   4   2  -2 2647.23 608.391  18
  -4   2   2 2249.88 200.858  15
   4  -2   2 2184.23 529.116  21
   4   2  -1 23071.3 1489.79  22
   4  -2   1 24641.2 2201.66  24
   4  -2   1 24191.1 1981.90   1
   4   2  -1 22481.9 1465.72  20
   4   2  -1 23993.0 1495.01  19
   4  -2   1 21497.5 1470.62  19
   4   2  -1 19785.9 1544.70  18
   4  -2   1 21974.1 1455.85  20
   4  -2   0 138.476 922.337  24
   4   2   0 147.918 367.356  22
   4   2   0 653.542 612.663   2
   4  -2   0-59.8058 637.030   1
   4   2   0 32.1056 143.774   3
   4  -2   0 295.595 365.250  20
   4   2   0-85.2075 402.417  19
   4  -2   0 109.161 386.658  19
   4   2   0 83.9986 366.839  20
   4   2   1 23658.0 1511.44  22
   4  -2  -1 23524.4 1429.71  22
   4  -2  -1 20486.4 1425.02  19
   4   2   1 20571.9 1475.40  20
   4   2   1 22995.1 1503.64  19
   4  -2  -1 19998.2 1419.95  20
   4   2   1 24322.1 1226.31   3
   4  -2  -1 24754.4 1828.30   1
   4   2   1 21409.6 1817.96   2
   4   2   2 2164.45 549.955  21
   4   2   2 2023.01 491.061  22
  -4  -2   2 2368.00 202.264   9
   4   2   2 2005.83 541.295  20
   4  -2  -2 1999.00 475.763  19
   4   2   2 2696.48 278.988   3
   4   2   2 2641.29 798.199   2
   4  -2  -2 1458.03 630.551   1
   4   2   3 4807.27 708.803  21
   4   2   3 5397.94 696.238  22
   4   2   3 4211.77 1440.19  24
  -4  -2   3 5072.65 350.650   9
   4   2   3 4975.45 739.397  20
   4   2   3 5390.95 425.614   3
   4   2   3 5238.92 968.459   2
   4   2   4 2034.75 543.588  22
   4   2   4-107.991 1318.32  24
   4   2   4 1237.78 548.438  21
   4   2   4 1874.79 833.088  23
  -4  -2   4 1895.49 210.438   9
   4   2   4 2182.88 285.549   3
   4   2   4 2019.00 766.493   2
   4   2   4 1997.88 521.368   4
   4   2   5 1861.63 268.447   3
   4   2   5 1546.66 777.961   2
   4   2   5 1590.28 543.645  22
   4   2   5 1838.12 1402.36  24
   4   2   5 2286.57 874.929  23
  -4  -2   5 2292.26 232.394   9
   4   2   5 1370.62 589.432  17
   4   2   5 2366.45 597.157  21
   4   2   5 1746.77 510.758   4
   4   2   6 26460.1 2161.15   2
   4   2   6 22929.9 1661.51  22
   4   2   6 24023.3 2071.49  23
   4   2   6 27337.5 2855.57  24
  -4  -2   6 26345.7 1330.77   9
   4   2   6 20951.6 1712.72  17
   4   2   6 25636.6 1738.25   4
   4   2   7 8540.46 1235.95   2
   4   2   7 10181.8 1989.49  24
   4   2   7 8005.13 909.184  22
   4   2   7 7402.85 1252.41  23
  -4  -2   7 8488.40 565.031   9
   4   2   7 7328.82 958.881  17
   4   2   7 7868.11 891.301   4
   4   2   8 15344.5 1651.86   2
   4   2   8 12311.2 2387.32  24
   4   2   8 15860.3 1662.06  23
  -4  -2   8 15787.4 929.860   9
   4   2   8 16424.0 1376.79  17
   4   2   8 16076.1 1325.30   4
   4   2   9 8020.85 2076.76  24
   4   2   9 9251.61 1349.91  23
  -4  -2   9 11973.1 741.029   9
   4   2   9 10777.1 1098.88   4
   4   2   9 10060.4 1428.39   2
   4   2  10 3044.90 1739.77  24
   4   2  10 2563.19 932.457  23
  -4  -2  10 3452.59 364.526   9
   4   2  10 3201.67 699.136   4
  -4  -2  10 3881.53 386.622  15
   4   2  11 623.848 1598.76  24
   4   2  11 1056.10 829.090  23
  -4  -2  11 2005.49 294.397   9
  -4  -2  11 2357.42 312.336  15
   4   2  11 1585.69 583.839   4
   4   2  12 622.767 1619.78  24
   4   2  12 2516.73 905.283  23
  -4  -2  12 2623.44 331.722  15
   4   2  12 3132.28 696.492   4
   4   2  13 2950.15 918.678  23
  -4  -2  13 5623.27 462.892  15
   4   2  13 4123.43 718.506   4
  -4  -2  14 13992.4 878.530  15
   4   2  15 7653.71 858.299   4
  -4  -2  16 6326.91 470.655  15
   4   2  16 5449.29 720.407   4
  -4  -2  17 1101.72 193.693  15
   4   2  17 977.308 397.130   4
  -4  -2  18-86.0923 107.680  15
   4   2  18-19.0565 242.165   4
   4  -3  17 78.3135 1008.45  24
   4  -3  16-101.444 1259.64  24
   4  -3  15-478.902 1465.60  24
   4  -3  14 3328.45 588.442   4
  -4   3  14 4884.30 436.238  15
   4  -3  13 284.763 864.307   1
   4  -3  13 143.325 1516.81  24
   4   3 -13 133.486 1149.71  11
   4  -3  13-115.313 404.166   4
  -4   3  13 159.237 189.727  15
   4  -3  12 5693.81 1254.57   1
   4  -3  12 3082.42 1765.61  24
   4  -3  12 3397.85 656.831   4
  -4   3  12 5278.29 466.491  15
   4  -3  11 5115.21 1089.05   2
   4  -3  11 4805.69 1969.59  24
   4   3 -11 4780.98 1585.49  11
   4  -3  11 6407.04 819.647   4
  -4   3  11 6835.39 543.529  15
   4  -3  10 22965.1 2401.37   1
   4  -3  10 24099.3 2176.60   2
   4  -3  10 21165.3 2795.48  24
   4   3 -10 21947.6 2526.22  11
   4  -3  10 20603.8 1642.10   4
  -4   3  10 25680.1 1355.88  15
   4  -3   9 1352.14 1054.58   1
   4  -3   9 1787.71 916.981   2
   4  -3   9 1726.84 1546.27  24
   4   3  -9 1111.21 1074.04  11
   4  -3   9 1864.18 532.620   4
  -4   3   9 1288.72 241.522  15
   4  -3   8 5737.72 780.308   4
   4  -3   8 6285.40 1426.82   1
   4  -3   8 4717.29 1702.04  24
   4   3  -8 5390.66 1285.53  11
   4  -3   8 4336.76 735.298  17
  -4   3   8 6503.99 475.992  15
   4  -3   7 6487.84 788.752   4
   4  -3   7 5928.46 1378.05   1
   4  -3   7 6387.15 1683.00  24
   4   3  -7 7643.22 1318.06  11
   4  -3   7 5313.92 811.448  17
  -4   3   7 7892.25 518.002  15
   4  -3   6 7436.63 1682.46  24
   4   3  -6 8547.55 818.248  22
   4   3  -6 6736.47 1230.21  11
   4  -3   6 6318.65 851.332  17
  -4   3   6 8809.06 554.969  15
   4  -3   5 8184.01 1494.28   1
   4  -3   5 6352.03 798.025  17
   4  -3   5 5331.49 861.970  18
  -4   3   5 6480.45 451.279  15
   4  -3   5 7947.30 1632.46  24
   4  -3   5 5980.15 782.978  21
   4   3  -5 7361.60 747.450  22
   4  -3   4 115.813 444.532  17
   4  -3   4 412.252 422.946  21
   4  -3   4 1059.15 545.703  18
   4  -3   4 723.883 945.269   1
   4  -3   4 283.614 1146.00  24
   4   3  -4 301.176 360.065  22
   4  -3   3 84.9073 844.428   1
   4   3  -3-29.3494 379.594  19
   4  -3   3-84.5163 499.359  18
   4   3  -3-70.9752 423.700  18
  -4   3   3 75.7409 107.921  15
   4  -3   3 1133.16 1189.37  24
   4   3  -3 30.0072 354.595  22
   4  -3   3-32.1426 400.999  21
   4  -3   2 1359.75 482.059  21
   4   3  -2 2049.28 490.671  22
   4  -3   2 2989.06 984.835   1
   4   3  -2 1934.78 235.004   3
   4  -3   2 1621.35 486.074  20
   4   3  -2 1702.88 458.804  19
   4   3  -2 1427.14 517.624  18
   4  -3   2 1848.91 558.943  18
   4  -3   1 13663.2 1120.14  21
   4  -3   1 15266.7 1763.90  24
   4   3  -1 16430.2 1188.42  22
   4   3  -1 16877.2 888.458   3
   4  -3   1 15497.9 1664.88   1
   4   3  -1 15702.4 1370.98   2
   4  -3   1 14123.3 1114.88  20
   4   3  -1 16396.8 1145.94  19
   4  -3   1 14229.1 1126.80  19
   4   3  -1 14411.5 1110.04  20
   4   3  -1 13282.2 1199.92  18
   4   3   0 59364.7 3005.06  22
   4   3   0 56831.2 2674.38   3
   4  -3   0 58485.3 3519.67   1
   4   3   0 53689.5 3258.48   2
   4   3   0 54429.4 2942.63  19
   4  -3   0 49027.4 2892.60  19
   4  -3   0 49021.5 2877.70  20
   4   3   0 51579.3 2913.95  20
   4   3   1 16695.0 1209.13  21
   4   3   1 15199.8 1162.44  22
   4   3   1 13807.2 1132.89  19
   4  -3  -1 13348.9 1054.60  20
   4  -3  -1 13868.9 1078.17  19
   4   3   1 14962.0 1142.34  20
   4   3   1 15299.1 870.364   3
   4  -3  -1 15058.5 1457.48   1
   4   3   1 14071.7 1401.78   2
   4   3   2 1634.25 540.579  21
   4   3   2 1610.88 502.508  22
  -4  -3   2 1833.88 186.809   9
   4   3   2 1778.86 509.117  20
   4  -3  -2 1544.00 443.123  19
   4  -3  -2 1664.35 626.152   1
   4   3   2 2183.91 268.562   3
   4   3   2 2088.50 769.754   2
   4   3   3-118.163 705.386  23
   4   3   3 69.5518 437.884  21
   4   3   3 100.876 423.399  22
  -4  -3   3-90.7941 103.954   9
   4  -3  -3 56.5126 344.181  19
   4   3   3 63.2284 595.582   2
   4   3   3 39.4144 164.683   3
   4   3   4-334.976 686.369   2
   4   3   4 806.475 203.834   3
   4   3   4-111.820 1388.84  24
   4   3   4 373.338 735.989  23
   4   3   4 667.767 445.743  22
  -4  -3   4 712.017 152.958   9
   4   3   4 459.629 502.461  17
   4   3   4 708.667 483.482  21
   4   3   4 1174.80 457.648   4
   4   3   5 5955.96 1077.16   2
   4   3   5 7000.15 536.019   3
   4   3   5 6804.17 812.438  22
   4   3   5 6505.36 1788.93  24
   4   3   5 7499.89 907.826  21
   4   3   5 7894.36 1178.50  23
  -4  -3   5 7509.59 493.173   9
   4   3   5 5818.70 842.516  17
   4   3   5 7751.99 835.751   4
   4   3   6 8361.74 610.810   3
   4   3   6 9957.90 1332.75   2
   4   3   6 8274.29 919.176  22
   4   3   6 10717.6 2040.20  24
   4   3   6 9064.37 1294.27  23
  -4  -3   6 9385.41 586.597   9
   4   3   6 6690.86 933.576  17
   4   3   6 9292.97 934.188   4
   4   3   7 6601.22 529.220   3
   4   3   7 7192.10 1176.25   2
   4   3   7 5439.18 782.026  22
   4   3   7 6712.68 1933.26  24
   4   3   7 6114.55 1123.62  23
  -4  -3   7 7478.27 516.083   9
   4   3   7 5964.57 861.228  17
   4   3   7 6136.97 799.248   4
   4   3   8 4555.13 1937.82  24
   4   3   8 5258.34 784.657  22
   4   3   8 6042.85 1138.16  23
  -4  -3   8 6458.86 481.867   9
   4   3   8 4905.19 821.764  17
   4   3   8 5091.35 766.530   4
   4   3   9 1782.68 592.573   4
   4   3   9 894.564 1736.17  24
   4   3   9 1367.85 943.027  23
  -4  -3   9 1943.80 270.856   9
   4   3  10 21606.4 1681.44   4
   4   3  10 20808.6 2035.71  23
  -4  -3  10 25724.5 1318.05   9
   4   3  11 6340.85 1215.11  23
  -4  -3  11 6863.65 528.226   9
   4   3  11 5224.68 818.819   4
  -4  -3  11 6573.00 520.885  15
   4   3  12 4497.14 763.854   4
  -4  -3  12 5939.63 480.934  15
   4   3  12 4175.79 1017.88  23
   4   3  13-89.9859 491.512   4
  -4  -3  13 328.999 201.681  15
   4   3  13 876.407 1595.27  24
   4   3  13-71.9343 731.108  23
  -4  -3  14 5141.53 446.829  15
   4   3  15 903.969 479.588   4
  -4  -3  15 1343.69 230.587  15
   4   3  15 559.209 645.705  23
   4   3  16 3477.07 586.714   4
  -4  -3  16 4047.16 362.065  15
   4   3  17 903.669 377.685   4
  -4  -3  17 1004.87 178.366  15
   4   3  18 7214.90 653.866   4
  -4  -3  18 9592.55 526.994  15
  -4   4  17 6623.66 404.327  16
   4  -4  17 219.619 1052.80  24
   4  -4  16 191.077 1246.36  24
   4  -4  15-228.726 1330.16  24
   4  -4  14 516.049 1479.52  24
   4   4 -14 9027.44 1787.38  11
   4   4 -13 32280.7 2783.71  11
   4  -4  13 16950.4 1837.97   1
   4  -4  12-285.839 1532.49  24
   4   4 -12 2200.49 1278.37  11
   4  -4  12 427.121 989.904   1
   4  -4  11 3258.82 926.843   2
   4  -4  11 3250.14 1736.66  24
   4   4 -11 6451.69 1659.39  11
   4  -4  11 4299.68 689.678   4
  -4   4  11 5851.23 488.994  15
   4  -4  10 1412.99 1052.84   1
   4  -4  10 1805.83 866.514   2
   4  -4  10 2203.76 1590.75  24
   4   4 -10 3327.08 1351.56  11
   4  -4  10 2778.98 598.953   4
  -4   4  10 3576.97 379.514  15
   4  -4   9 11437.7 2090.50  24
   4   4  -9 11820.6 1796.03  11
   4  -4   9 10926.3 1791.27   1
  -4   4   9 12520.7 800.079  15
   4  -4   8 123.563 1366.25  24
   4   4  -8 986.779 907.013  11
   4  -4   8 234.272 1094.83   1
  -4   4   8 781.475 203.390  15
   4  -4   7 8030.43 1577.70   1
   4  -4   7 9400.53 1834.46  24
   4   4  -7 7020.78 1350.15  11
   4  -4   7 7094.19 866.776  17
  -4   4   7 9258.39 602.208  15
   4  -4   6 40619.2 3251.16   1
   4  -4   6 32563.8 2228.54  17
  -4   4   6 37546.5 1886.00  15
   4  -4   6 38090.9 3187.71  24
   4  -4   5 1375.50 1099.14   1
   4  -4   5 1072.52 576.229  18
   4  -4   5 977.137 467.596  17
  -4   4   5 1259.77 198.603  15
   4  -4   5 1496.78 1286.14  24
   4  -4   4 7479.97 820.793  21
   4  -4   4 6785.79 1470.10   1
   4  -4   4 8229.50 914.993  18
   4  -4   4 6420.52 837.566  17
   4  -4   3 10202.7 962.605  21
   4  -4   3 12142.8 1680.21  24
   4   4  -3 11716.6 973.103  22
   4  -4   3 12585.9 1699.83   1
   4   4  -3 11779.4 972.554  19
   4  -4   3 9827.98 1039.43  18
   4   4  -2 10405.2 952.558  22
   4  -4   2 9630.74 927.659  21
   4   4  -2 11958.4 690.002   3
   4  -4   2 11996.4 1590.00   1
   4   4  -2 10610.7 923.770  20
   4   4  -2 11102.6 927.779  19
   4   4  -2 10492.8 1001.57  18
   4  -4   2 10766.4 974.110  20
   4  -4   2 10451.1 1033.04  18
   4  -4   1 7260.53 763.258  21
   4   4  -1 7205.42 791.656  22
   4   4  -1 7628.97 512.622   3
   4  -4   1 6512.53 1235.79   1
   4   4  -1 6477.90 731.357  19
   4   4  -1 7139.42 737.142  20
   4  -4   1 6473.91 736.598  20
   4   4   0 28492.8 1720.83  22
   4   4   0 26918.8 1390.45   3
   4  -4   0 28198.3 2235.43   1
   4   4   0 26092.5 1960.58   2
   4   4   0 26562.7 1665.72  19
   4  -4   0 23534.4 1592.25  19
   4   4   0 25818.6 1643.17  20
  -4   4   0 25792.1 1294.62  16
   4  -4   0 22038.5 1565.02  20
   4   4   1 7279.65 811.165  21
   4   4   1 7445.19 801.105  22
   4  -4  -1 6395.14 695.532  20
   4   4   1 7242.81 805.636  20
   4  -4  -1 6694.21 701.508  19
   4   4   1 7363.73 528.497   3
   4  -4  -1 7572.44 1122.34   1
   4   4   1 7280.25 1028.55   2
   4   4   2 11731.1 1009.18  22
   4   4   2 10748.3 1004.22  21
  -4  -4   2 11327.5 634.952   9
   4   4   2 11743.8 1033.13  20
   4  -4  -2 9824.67 893.407  19
   4  -4  -2 10877.2 912.649  20
   4   4   2 11102.4 713.746   3
   4   4   2 11062.9 1286.77   2
   4   4   3 11170.9 1025.69  22
   4   4   3 11990.0 1046.43  21
   4   4   3 9874.06 1287.87  23
  -4  -4   3 12395.0 680.658   9
   4  -4  -3 10903.9 935.875  19
   4   4   3 11350.2 744.134   3
   4   4   3 11399.3 1329.68   2
   4   4   4 9225.81 637.923   3
   4   4   4 8653.43 1208.31   2
   4   4   4 8399.12 922.210  22
   4   4   4 8054.86 933.025  21
   4   4   4 9281.77 1234.65  23
  -4  -4   4 9905.60 583.204   9
   4   4   4 7543.28 960.405  17
   4   4   4 9549.40 903.564   4
   4   4   5 1490.54 273.821   3
   4   4   5 1069.95 792.787  23
   4   4   5 1028.59 517.648  22
  -4  -4   5 1497.29 218.395   9
   4   4   5 1042.73 563.112  17
   4   4   5 1250.86 443.873   4
   4   4   6 35554.8 1910.38   3
   4   4   6 34364.0 2235.01  22
   4   4   6 32296.4 2597.05  23
  -4  -4   6 39367.0 1875.07   9
   4   4   6 34150.9 2288.32  17
   4   4   6 34416.2 2225.70   4
   4   4   7 8040.74 603.504   3
   4   4   7 6564.55 850.943  22
   4   4   7 7165.16 1958.26  24
   4   4   7 8949.76 1290.98  23
  -4  -4   7 8669.00 575.383   9
   4   4   7 8086.65 954.962  17
   4   4   7 6875.56 852.162   4
   4   4   8 254.493 486.312  22
   4   4   8 432.955 1537.52  24
   4   4   8 1058.73 884.822  23
  -4  -4   8 799.300 202.293   9
   4   4   8 385.551 493.857   4
   4   4   8 676.153 213.749   3
   4   4   9 10993.4 1107.85   4
   4   4   9 9462.31 1420.45  23
  -4  -4   9 12382.5 770.587   9
   4   4  10 2477.26 646.012   4
   4   4  10 1381.33 1652.05  24
   4   4  10 2755.72 975.291  23
  -4  -4  10 3639.71 372.207   9
   4   4  11 6498.81 860.951   4
   4   4  11 5194.92 1145.14  23
   4   4  12 997.759 826.989  23
  -4  -4  12 2033.37 298.600   9
   4   4  12 2017.80 583.483   4
  -4  -4  12 1706.02 270.317  15
   4   4  13 22906.5 2149.26  23
  -4  -4  13 29718.7 1518.37   9
   4   4  13 21624.7 1799.06   4
  -4  -4  13 28774.3 1521.19  15
   4   4  14 7224.40 857.673   4
   4   4  14 6830.08 1133.58  23
   4   4  15 4543.49 699.127   4
  -4  -4  15 6109.67 452.864  15
   4   4  15 3663.18 871.630  23
   4   4  16-92.0752 362.696   4
  -4  -4  16 112.914 149.225  15
   4   4  17 4673.16 588.751   4
  -4  -4  17 6512.98 420.449  15
  -4  -4  18 2260.32 198.981  15
   4  -5  17-66.1016 869.660  24
  -4   5  16 868.810 167.275  16
   4  -5  16 705.517 1194.55  24
   4  -5  15 106.713 1299.81  24
   4  -5  14-121.931 1396.46  24
   4   5 -14 2844.14 1288.61  11
   4  -5  14 1292.09 811.413   1
   4   5 -13 1333.25 1188.20  11
   4  -5  13 579.791 896.033   1
   4  -5  12 684.334 1461.15  24
   4   5 -12 3096.51 1331.37  11
   4  -5  12 2292.85 1113.91   1
   4  -5  11 684.246 1381.01  24
   4  -5  11-76.6066 679.212   2
   4  -5  11 1648.02 1081.39   1
   4  -5  10 8091.55 1931.68  24
   4   5 -10 5341.24 1387.16  11
   4  -5  10 6180.39 1193.91   2
   4  -5   9 2306.91 1495.91  24
   4   5  -9 3452.49 1307.27  11
   4  -5   9 2388.09 1180.90   1
   4  -5   8 2133.55 1223.74   1
   4  -5   8 1815.95 1380.45  24
   4  -5   7 24010.2 1696.21  17
   4  -5   7 26589.1 2705.48   1
   4  -5   7 28028.1 2747.56  24
   4  -5   6 733.133 457.294  17
   4  -5   6 597.193 1152.91   1
   4  -5   6 1176.46 1270.85  24
   4  -5   5 9263.96 922.394  17
   4  -5   5 7041.94 934.187  18
   4  -5   5 12454.5 1840.97   1
   4  -5   5 10247.0 1709.01  24
   4   5  -4 471.698 430.865  19
   4  -5   4 149.434 415.508  17
   4  -5   4 102.694 423.151  21
   4  -5   4 264.847 467.247  18
   4  -5   4 436.194 1043.93   1
   4  -5   4-560.614 1080.90  24
   4  -5   3 2464.61 566.106  17
   4   5  -3 2575.34 518.173  19
   4  -5   3 1828.96 495.728  21
   4  -5   3 1329.17 557.637  18
   4   5  -3 2573.65 277.445   3
   4  -5   3 1855.04 1102.93   1
   4  -5   3 3303.15 1209.21  24
   4   5  -2 9399.69 856.041  19
   4  -5   2 9414.23 966.433  18
   4   5  -2 8924.71 848.012  20
   4   5  -2 10379.7 633.820   3
   4  -5   2 8871.89 1568.43   1
   4  -5   2 7903.10 826.767  21
   4  -5   1 4890.58 658.660  20
   4   5  -1 6101.08 672.870  20
   4   5  -1 6128.78 704.373  19
  -4   5   1 5693.17 387.743  16
   4   5  -1 5785.59 454.022   3
   4  -5   1 6028.58 1279.03   1
   4  -5   1 5480.77 670.102  21
   4   5  -1 6712.70 769.503  22
   4   5   0 14093.5 1090.76  20
   4  -5   0 13398.7 1055.36  20
   4   5   0 14197.3 1124.99  19
   4  -5   0 12785.3 1055.99  19
   4   5   0 14924.7 862.158   3
   4  -5   0 13897.7 1658.35   1
   4   5   0 15461.6 1143.07  21
   4  -5   0 12739.3 1060.20  21
   4   5   0 15016.6 1165.03  22
   4   5   1 6189.75 488.739   3
   4  -5  -1 7003.74 1169.86   1
   4   5   1 6950.02 792.299  21
   4   5   1 6241.58 758.722  22
   4   5   1 6601.64 768.704  20
   4  -5  -1 6010.72 682.473  19
   4  -5  -1 5685.96 649.069  20
  -4   5  -1 6382.70 413.154  13
   4   5   2 9184.68 637.149   3
   4   5   2 9346.96 913.914  21
   4   5   2 9602.57 938.742  22
  -4  -5   2 9717.92 556.510   9
   4  -5  -2 8553.10 791.153  20
   4  -5  -2 8845.82 811.131  19
  -4   5  -2 8933.92 557.585  13
   4   5   3 2225.92 587.285  22
   4   5   3 1984.76 768.106  23
  -4  -5   3 2675.41 250.753   9
   4  -5  -3 2815.65 494.147  19
   4   5   3 2476.83 572.468  21
   4   5   3 1741.84 562.460  17
   4   5   3 2639.13 326.000   3
   4   5   4 419.160 204.760   3
   4   5   4 385.897 474.846  22
   4   5   4 196.418 740.878  23
  -4  -5   4 366.917 150.236   9
   4  -5  -4-29.8391 358.361  19
   4   5   4 211.349 470.227  17
   4   5   4 38.9072 469.461  21
   4   5   4 276.307 388.800   4
   4   5   5 9953.67 695.273   3
   4   5   5 10052.3 1021.77  22
   4   5   5 10444.6 1385.02  23
  -4  -5   5 11030.2 654.628   9
   4   5   5 7715.49 977.637  17
   4   5   5 9687.83 953.832   4
   4   5   6 1349.14 285.573   3
   4   5   6 1147.82 569.028  22
   4   5   6 358.702 751.693  23
  -4  -5   6 1411.33 229.721   9
   4   5   6 1227.22 547.516  17
   4   5   6 1242.77 492.667   4
   4   5   7 24953.5 1447.00   3
   4   5   7 22596.2 1754.16  22
   4   5   7 24054.6 2178.12  23
  -4  -5   7 28748.7 1442.29   9
   4   5   7 26494.2 1839.69  17
   4   5   7 26231.3 1793.83   4
   4   5   8 1846.89 572.885  22
   4   5   8 1157.75 874.883  23
  -4  -5   8 2708.30 308.646   9
   4   5   8 2177.69 581.176   4
   4   5   8 2271.50 334.846   3
   4   5   9 2922.32 647.023   4
   4   5   9 2762.34 654.019  22
   4   5   9 3720.33 1077.71  23
  -4  -5   9 3425.46 355.182   9
   4   5  10 7305.26 930.321   4
   4   5  10 6557.06 1225.56  23
  -4  -5  10 8478.65 609.912   9
   4   5  11 729.272 495.511   4
   4   5  11 316.714 805.109  23
   4   5  12 2098.17 590.313   4
   4   5  12 1763.75 841.395  23
  -4  -5  12 2989.04 338.991   9
  -4  -5  13 1656.13 264.742   9
  -4  -5  13 1854.91 268.515  15
   4   5  14 5005.94 713.103   4
   4   5  14 4075.05 985.581  23
   4   5  15 1705.60 505.698   4
  -4  -5  15 1931.55 252.341  15
   4   5  15 1107.98 673.298  23
   4   5  16 368.683 394.918   4
  -4  -5  16 943.639 182.444  15
   4   5  16 970.671 586.643  23
   4   5  17 3811.64 489.374   4
  -4  -5  17 3653.38 276.669   8
  -4  -5  17 4740.04 319.748  15
  -4  -5  18 2679.31 204.484  15
   4  -6  17 114.058 833.922  24
  -4   6  16 3654.73 295.863  16
   4  -6  16-552.488 1028.35  24
  -4   6  15 942.817 180.253  16
   4  -6  15-196.323 1270.25  24
   4  -6  14 453.369 1380.59  24
   4   6 -14-103.478 1051.62  11
   4  -6  14 311.932 710.139   1
   4  -6  13-125.226 1409.10  24
   4   6 -13 1348.73 1205.29  11
   4  -6  13 761.532 859.786   1
   4  -6  12-130.826 1366.65  24
   4   6 -12 583.295 1160.46  11
   4  -6  12 877.156 1024.59   1
   4  -6  11 2654.82 1625.62  24
   4   6 -11 6597.67 1469.27  11
   4  -6  11 5369.17 1407.07   1
   4  -6  10 3527.04 1711.78  24
   4  -6   9 526.285 1198.43   1
   4  -6   9 888.910 1308.91  24
   4  -6   8-1064.23 1361.48   1
   4  -6   8 606.727 1233.28  24
   4  -6   7 7585.52 1691.10   1
   4  -6   7 4562.96 1537.40  24
   4  -6   6 6619.96 780.809  17
   4  -6   6 7356.38 1733.50   1
   4  -6   6 8906.15 1673.28  24
   4  -6   5 17784.5 1352.55  17
   4   6  -5 20408.5 1375.61  19
   4  -6   5 16624.2 1440.69  18
   4  -6   5 21850.8 2416.44   1
   4  -6   5 20330.5 2221.10  24
   4  -6   4 28419.5 1987.96  17
   4   6  -4 36964.8 2045.31  19
   4  -6   4 31710.2 2143.21  18
   4  -6   4 36535.0 3185.06   1
   4  -6   4 38620.5 2935.98  24
   4   6  -3 6493.62 695.451  19
   4  -6   3 3479.72 678.188  18
   4   6  -3 5646.90 662.481  20
   4  -6   3 5437.06 723.039  17
   4  -6   3 6443.02 1575.57   1
   4   6  -3 6340.92 464.237   3
   4  -6   3 6414.67 1360.95  24
   4  -6   3 4826.84 663.622  21
  -4   6   2 3898.45 316.024  16
   4   6  -2 3894.42 609.602  19
   4  -6   2 3410.83 571.113  21
   4   6  -2 3513.61 580.302  20
   4  -6   2 3831.76 697.610  18
   4  -6   2 3316.80 1277.21   1
   4   6  -2 4506.06 385.249   3
   4   6  -1 654.599 423.866  19
   4   6  -1 537.279 391.183  20
   4  -6   1 466.763 388.812  20
  -4   6   1 432.246 133.478  16
   4   6  -1 490.638 201.886   3
   4  -6   1-298.322 996.445   1
   4  -6   1 628.026 389.070  21
   4   6  -1 559.610 452.708  22
   4   6   0 840.599 226.230   3
   4  -6   0 91.6809 945.518   1
   4   6   0 612.192 439.681  20
   4  -6   0 756.309 393.195  20
  -4   6   0 768.577 167.643  16
  -4   6   0 1018.87 155.047  13
   4   6   0 849.992 449.002  21
   4  -6   0 573.741 429.589  21
   4   6   0 898.638 490.007  22
   4   6   1 527.759 203.840   3
   4  -6  -1 332.481 862.664   1
   4   6   1 339.877 440.189  21
   4   6   1 1520.23 552.433  22
   4  -6  -1 515.766 361.540  20
   4   6   1 458.857 438.894  20
   4  -6  -1 324.465 360.036  19
  -4   6  -1 437.195 154.675  16
  -4   6  -1 555.974 148.136  13
   4   6   2 4145.83 400.416   3
   4   6   2 4028.34 659.075  22
  -4  -6   2 4108.38 315.406   9
   4  -6  -2 3530.57 549.089  19
   4   6   2 3759.04 651.161  21
   4  -6  -2 4292.25 545.331  20
  -4   6  -2 3295.38 313.493  13
   4   6   3 6841.22 520.849   3
   4   6   3 6279.56 794.483  22
   4   6   3 5369.20 744.057  21
   4   6   3 4806.02 969.941  23
  -4  -6   3 6454.19 426.982   9
   4  -6  -3 5280.13 633.440  20
   4   6   3 4660.84 737.164  17
   4  -6  -3 6234.87 657.549  19
  -4   6  -3 4613.69 435.015  13
   4   6   4 36528.9 2257.80  22
   4   6   4 35129.9 2567.49  23
  -4  -6   4 36292.1 1812.53   9
   4   6   4 33414.2 2215.65  17
   4  -6  -4 33520.4 2060.88  19
   4   6   4 36370.3 1897.43   3
   4   6   5 21192.0 1222.29   3
   4   6   5 20792.1 1555.49  22
   4   6   5 18623.3 1841.82  23
  -4  -6   5 22328.3 1161.22   9
   4   6   5 19417.7 1519.89  17
   4  -6  -5 20739.8 1407.60  19
   4   6   5 18601.6 1440.66   4
   4   6   6 7651.83 625.739   3
   4   6   6 7219.23 893.060  22
   4   6   6 7843.93 1252.90  23
  -4  -6   6 8968.65 587.416   9
   4   6   6 8090.03 902.231  17
   4  -6  -6 8128.45 802.887  19
   4   6   6 7830.33 857.008   4
   4   6   7 4283.82 766.324  22
   4   6   7 3566.69 1038.22  23
  -4  -6   7 6547.87 483.512   9
   4   6   7 5553.21 739.665   4
   4   6   7 5204.00 491.262   3
   4   6   8-216.851 476.612  22
   4   6   8 470.291 881.775  23
  -4  -6   8 254.367 179.050   9
   4   6   8 253.345 472.330   4
   4   6   8 177.038 203.865   3
   4   6   9 617.208 469.882  22
   4   6   9 79.6682 798.301  23
  -4  -6   9 304.673 186.253   9
   4   6   9 334.590 223.380   3
   4   6   9 783.040 500.769   4
   4   6  10 5351.42 776.196   4
   4   6  10 3929.63 1104.49  23
   4   6  11 5038.21 768.007   4
   4   6  11 4488.53 1113.40  23
  -4  -6  11 6610.66 509.232   9
   4   6  12 75.5543 784.175  23
  -4  -6  12 514.433 201.102   9
   4   6  13 1354.74 539.189   4
  -4  -6  13 1888.65 276.623   9
   4   6  14 124.685 659.815  23
  -4  -6  14 117.650 153.053   9
   4   6  14 71.8393 380.216   4
  -4  -6  14 265.871 175.802  15
   4   6  15 711.965 392.534   4
  -4  -6  15 1093.39 207.627  15
   4   6  15 1057.13 691.097  23
   4   6  16 2743.50 474.521   4
  -4  -6  16 2912.98 248.864   8
  -4  -6  16 3171.59 271.990  15
   4   6  16 2789.13 698.283  23
  -4  -6  17 592.074 103.487   8
   4   6  17 557.151 259.914   4
  -4  -6  17 710.155 131.913  15
  -4   7  17 2769.09 290.984   4
   4  -7  16 544.571 947.115  24
  -4   7  15 647.112 171.534  16
   4  -7  15-174.122 1096.60  24
   4  -7  14-102.704 1228.44  24
   4   7 -14 1731.21 1062.33  11
  -4   7  14 1918.87 243.541  16
   4  -7  14-145.837 690.850   1
   4  -7  13 230.218 1371.54  24
   4  -7  13 1820.21 981.561   1
   4   7 -12 6637.02 1445.01  11
   4  -7  12 3841.33 1262.81   1
   4  -7  11 2745.29 1191.41   1
   4  -7  11 1390.94 1489.88  24
   4  -7  10 6441.33 1587.60   1
   4  -7  10 6055.11 1677.39  24
   4  -7   9 1494.55 1302.63  24
   4  -7   8 5518.12 1602.01   1
   4  -7   8 4090.07 1502.51  24
   4  -7   7 35013.1 3347.44   1
   4  -7   7 33523.5 3122.62  24
   4  -7   6 11997.6 2069.13   1
   4  -7   6 12148.2 1904.41  24
   4  -7   5 1466.61 1350.51   1
   4  -7   5 3592.07 1338.33  24
  -4   7   4 2887.74 289.240  16
   4  -7   4 2075.72 586.021  18
   4  -7   4 2726.63 1440.17   1
   4   7  -4 2395.81 295.026   3
   4  -7   4 3935.04 1284.11  24
   4  -7   3 5034.84 1517.93   1
   4   7  -3 5692.53 462.819   3
  -4   7   3 5719.13 433.363  16
   4  -7   3 5994.41 818.689  18
   4  -7   2 3421.51 1442.19   1
   4   7  -2 4319.55 397.798   3
  -4   7   2 4042.38 354.144  16
   4  -7   2 3530.66 678.972  18
   4  -7   1 111.609 1025.13   1
   4   7  -1 77.7062 162.389   3
   4  -7   1 41.9681 429.509  18
  -4   7   1 175.937 148.573  16
  -4   7   1 75.8930 108.715  13
   4  -7   0-203.640 997.626   1
   4   7   0 63.8004 175.254   3
  -4   7   0 28.2127 147.337  16
  -4   7   0-79.1952 116.583  13
   4   7   0 40.2626 483.149  22
   4   7   1 278.216 197.542   3
  -4   7  -1 173.326 182.454  16
  -4   7  -1 123.923 127.075  13
   4   7   1 406.168 513.828  22
   4   7   2 3889.80 406.729   3
   4   7   2 4108.21 701.797  22
  -4   7  -2 3750.09 412.632  16
  -4   7  -2 3926.87 376.518  13
   4   7   3 5428.65 795.300  22
   4   7   3 4985.78 999.025  23
  -4  -7   3 6439.96 436.124   9
   4   7   3 5643.34 502.898   3
  -4   7  -3 5314.99 488.149  13
   4   7   4 2071.67 620.331  22
   4   7   4 1830.09 792.723  23
  -4  -7   4 2679.11 283.935   9
   4   7   4 2582.21 353.251   3
   4   7   5 1780.12 830.345  23
   4   7   5 2301.01 617.355  22
  -4  -7   5 2315.51 273.041   9
   4   7   5 2315.34 335.937   3
   4   7   6 13546.4 1210.42  22
   4   7   6 11566.9 1506.39  23
  -4  -7   6 12823.9 784.990   9
   4   7   6 11662.9 1050.40   4
   4   7   6 12156.0 838.067   3
   4   7   7 35649.1 2275.72  22
   4   7   7 31852.4 2595.68  23
  -4  -7   7 36419.7 1866.50   9
   4   7   7 33401.9 2174.37   4
   4   7   7 35523.1 1911.60   3
   4   7   8 3953.36 743.129  22
   4   7   8 5184.85 1207.50  23
  -4  -7   8 6348.52 491.632   9
   4   7   8 5734.12 510.621   3
   4   7   8 5238.59 752.430   4
   4   7   9 1617.69 579.178  22
   4   7   9 1352.11 907.466  23
   4   7   9 1759.41 538.936   4
   4   7   9 1378.60 278.049   3
   4   7  10 9043.55 972.450   4
   4   7  10 7905.93 1310.51  23
  -4  -7  10 11061.9 712.821   9
   4   7  11 3099.53 623.644   4
   4   7  11 2775.01 998.346  23
  -4  -7  11 4026.33 391.603   9
   4   7  12 7023.41 850.115   4
  -4  -7  12 7649.48 560.730   9
   4   7  13 3682.76 612.345   4
  -4  -7  13 3472.31 344.023   9
   4   7  14 1168.48 719.999  23
  -4  -7  14 1855.82 248.716   9
   4   7  14 2142.51 487.404   4
  -4  -7  14 1793.59 243.929  15
  -4  -7  15 302.572 130.675   8
   4   7  15 375.024 333.005   4
  -4  -7  15 396.056 144.770  15
   4   7  15 488.075 594.711  23
   4   7  16 2349.58 396.786   4
  -4  -7  16 2425.15 207.298   8
  -4  -7  16 2733.91 238.411  15
  -4  -7  17 3298.64 236.787  15
   4  -8  16 165.785 748.157  24
   4  -8  15 74.8088 1020.91  24
  -4   8  15 475.268 166.921  16
  -4   8  15 353.984 118.703  13
  -4   8  14 856.439 194.498  16
   4  -8  14 547.016 1137.94  24
   4  -8  14 132.585 630.572   1
  -4   8  13 3448.55 329.500  16
   4  -8  13 207.854 1309.78  24
   4  -8  13 680.848 838.819   1
   4  -8  12-336.887 1220.55  24
   4  -8  12 2747.90 1078.94   1
  -4   8  11 5126.08 436.409  16
   4  -8  11 2207.55 1217.85   1
  -4   8  10 151.465 159.399  16
   4  -8  10 120.938 1304.59  24
   4  -8  10 127.876 1154.12   1
  -4   8   9 3137.07 336.862  16
   4  -8   9 3153.71 1533.88  24
   4  -8   9 2322.95 1315.73   1
  -4   8   8 1162.06 220.898  16
   4  -8   8 2114.18 1396.19  24
  -4   8   7 8157.29 583.580  16
   4  -8   7 7544.36 1632.80  24
  -4   8   6 20244.2 1127.27  16
   4  -8   6 14656.2 2085.82  24
   4  -8   6 19042.7 2510.50   1
  -4   8   5 30187.7 1616.80  16
   4  -8   5 30593.0 2786.41  24
   4  -8   5 31170.1 3237.82   1
   4   8  -4 12997.0 815.105   3
   4  -8   4 11126.7 2030.68   1
  -4   8   4 12707.8 797.260  16
   4   8  -3 4610.03 424.798   3
   4  -8   3 4740.19 1701.84   1
  -4   8   3 4516.10 391.774  16
   4  -8   3 3642.90 690.296  18
   4   8  -2 2124.02 304.332   3
   4  -8   2 1035.99 1399.58   1
  -4   8   2 1686.73 234.305  13
  -4   8   2 1889.94 260.189  16
   4  -8   2 2348.73 588.135  18
   4   8  -1 14377.9 901.285   3
   4  -8   1 15407.5 2062.12   1
   4  -8   1 12830.6 1180.07  18
  -4   8   1 14568.3 891.045  16
  -4   8   1 13919.6 845.584  13
   4   8   0 11868.3 1177.62  22
   4  -8   0 9900.46 1727.61   1
   4   8   0 13599.7 861.348   3
  -4   8   0 13244.5 853.109  16
  -4   8   0 12845.1 802.949  13
   4   8   1 13671.2 1248.23  22
   4   8   1 16047.4 931.875   3
  -4   8  -1 13572.1 909.432  16
  -4   8  -1 12822.0 853.106  13
   4   8   2 2319.75 348.138   3
  -4   8  -2 2311.36 357.450  16
  -4   8  -2 1559.88 282.285  13
   4   8   2 2832.79 673.203  22
   4   8   3 4528.26 441.907   3
   4   8   3 4172.07 727.332  22
   4   8   3 3943.87 900.112  23
  -4  -8   3 4043.03 340.917   8
  -4   8  -3 3340.92 430.090  13
   4   8   4 12313.8 823.667   3
   4   8   4 13907.3 1220.47  22
   4   8   4 10916.4 1386.08  23
  -4  -8   4 12072.8 733.357   9
  -4  -8   4 11782.8 727.260   8
  -4   8  -4 9856.00 869.705  13
   4   8   5 32196.1 2122.84  22
   4   8   5 28688.2 2365.80  23
  -4  -8   5 32448.5 1651.21   9
   4   8   5 29521.1 1715.25   3
   4   8   6 19031.2 1517.30  22
   4   8   6 18138.0 1831.93  23
  -4  -8   6 20892.4 1136.35   9
   4   8   6 19207.7 1192.77   3
   4   8   7 8202.99 927.171  22
   4   8   7 6786.76 1168.20  23
  -4  -8   7 8387.87 587.078   9
   4   8   7 7786.96 622.694   3
   4   8   7 6949.42 805.039   4
   4   8   8 961.203 512.689  22
   4   8   8 1084.98 882.810  23
   4   8   8 1421.09 478.845   4
   4   8   8 796.893 239.382   3
   4   8   9 2384.54 624.409  22
   4   8   9 2798.77 915.566  23
  -4  -8   9 3754.10 377.287   9
   4   8   9 2850.94 573.616   4
   4   8   9 2954.61 369.236   3
   4   8  10 270.654 401.254   4
   4   8  10 764.243 859.765  23
  -4  -8  10 171.370 185.302   9
   4   8  11 4984.38 687.635   4
  -4  -8  11 4852.89 433.797   9
   4   8  12 6384.30 755.814   4
  -4  -8  12 5890.88 467.658   8
   4   8  12 6759.19 1162.25  23
  -4  -8  12 7425.52 515.984   9
   4   8  13 3088.09 550.697   4
  -4  -8  13 3164.22 303.763   8
   4   8  13 2394.41 851.370  23
  -4  -8  13 3688.01 335.473   9
   4   8  14 1011.04 737.963  23
  -4  -8  14 682.577 169.495   9
  -4  -8  14 713.622 174.556  15
  -4  -8  14 605.723 149.166   8
  -4  -8  15 551.234 144.134  15
  -4  -8  15 489.186 115.335   8
  -4  -8  16 1626.82 165.357  15
  -4  -8  16 1361.92 136.540   8
   4  -9  15 963.460 893.501  24
   4  -9  14 231.610 967.774  24
   4  -9  14 114.611 565.958   1
  -4   9  14 399.214 177.183  16
  -4   9  14 360.039 131.737  13
   4  -9  13 182.494 1117.31  24
   4  -9  13-304.918 783.087   1
  -4   9  13 2697.10 307.607  16
  -4   9  13 2867.10 274.140  13
   4  -9  12 505.765 1313.28  24
   4  -9  12 5288.07 1287.40   1
   4  -9  11-323.080 1204.48  24
   4  -9  11 109.126 958.143   1
  -4   9  10 3666.21 383.163  16
   4  -9  10 1365.82 1131.81   1
  -4   9   9 11454.6 734.463  16
   4  -9   9 9994.93 1872.12   1
  -4   9   8 6729.16 536.605  16
   4  -9   8 8737.34 1892.38   1
  -4   9   7 8569.38 613.027  16
   4  -9   7 5460.26 1559.06  24
   4  -9   7 5706.32 1677.74   1
  -4   9   6 166.694 191.904  16
   4  -9   6-323.190 1140.12  24
   4  -9   5 148.230 1363.57   1
  -4   9   5 1711.90 279.573  16
   4   9  -4 6418.62 537.943   3
  -4   9   4 7482.75 530.466  13
  -4   9   4 7103.68 552.969  16
   4   9  -3 5987.18 511.535   3
  -4   9   3 6327.70 483.516  13
  -4   9   3 6281.98 535.923  16
   4   9  -2 5770.27 502.708   3
   4  -9   2 5532.81 1552.29   1
  -4   9   2 5452.94 464.210  13
  -4   9   2 6591.31 540.877  16
   4   9  -1 2681.16 350.279   3
   4  -9   1 1041.46 1299.00   1
   4  -9   1 2329.29 597.976  18
  -4   9   1 2041.67 328.702  16
  -4   9   1 2307.84 295.306  13
   4   9   0 11022.0 1084.40  22
   4  -9   0 8234.67 1656.44   1
   4   9   0 9833.02 682.418   3
  -4   9   0 8455.18 696.398  16
  -4   9   0 7821.63 630.061  13
   4   9   1 2568.16 649.083  22
   4   9   1 2722.63 354.588   3
  -4   9  -1 2494.89 353.603  13
  -4   9  -1 2681.15 412.960  16
   4   9   2 5958.30 839.230  22
   4   9   2 5832.14 524.910   3
  -4   9  -2 5030.39 557.757  16
  -4   9  -2 5576.85 544.297  13
   4   9   3 6356.13 545.774   3
  -4  -9   3 5871.01 424.674   8
  -4   9  -3 5590.14 607.968  13
   4   9   3 6954.78 893.377  22
   4   9   4 6670.50 569.606   3
   4   9   4 7363.98 932.116  22
   4   9   4 6127.83 1070.44  23
  -4  -9   4 7065.28 474.648   8
  -4   9  -4 5045.98 669.921  13
   4   9   5 1477.43 592.222  22
   4   9   5 1114.66 767.725  23
  -4  -9   5 1073.46 226.603   9
  -4  -9   5 1336.88 217.836   8
   4   9   5 1580.76 312.635   3
   4   9   6 58.5440 207.913   3
   4   9   6 72.1847 763.942  23
   4   9   6 322.221 474.352  22
  -4  -9   6 200.805 167.781   9
  -4  -9   6 27.1514 133.097   8
  -4   9  -6 268.014 399.927  14
   4   9   7 7001.38 945.843  22
   4   9   7 8067.05 1289.49  23
  -4  -9   7 8574.90 598.637   8
   4   9   7 9571.09 679.997   3
   4   9   8 6285.56 824.327  22
   4   9   8 5523.51 1135.26  23
  -4  -9   8 7207.39 524.678   9
  -4  -9   8 6001.75 475.597   8
   4   9   8 5594.10 528.188   3
   4   9   9 8222.45 1303.57  23
  -4  -9   9 11123.8 720.450   9
  -4  -9  10 3130.37 325.733   8
  -4  -9  10 3482.73 355.072   9
  -4  -9  11 440.157 163.566   8
   4   9  11 674.346 776.113  23
  -4  -9  11 472.093 185.407   9
  -4  -9  12 10232.9 641.582   8
   4   9  12 9142.63 1236.62  23
  -4  -9  12 11332.0 686.741   9
  -4  -9  13 2283.91 231.985   8
   4   9  13 1529.96 759.001  23
  -4  -9  13 2492.44 258.040   9
   4   9  14-46.0547 561.173  23
  -4  -9  14 364.734 131.014   9
  -4  -9  14 296.961 108.071   8
  -4  -9  14 382.306 138.400  15
  -4  -9  15 917.994 119.194   8
  -4  -9  15 1090.81 151.148  15
   4   9  15 941.505 515.005  23
  -4  -9  16 5069.89 308.867  15
  -4  10  14 292.281 176.632  16
   4 -10  14 546.857 835.650  24
   4 -10  13 65.5330 643.522   1
  -4  10  13 1131.72 239.071  16
  -4  10  13 908.764 184.397  13
   4 -10  13 529.104 948.336  24
   4 -10  12-747.265 838.079   1
  -4  10  12 2469.57 323.478  16
  -4  10  12 2587.52 273.400  13
   4 -10  12-433.685 1116.71  24
   4 -10  11 1192.00 1060.94   1
  -4  10  11 4662.62 431.531  16
  -4  10  11 4428.15 379.378  13
   4 -10  11-287.682 1210.78  24
   4 -10  10 1367.46 1119.86   1
  -4  10  10 2003.49 266.868  13
   4 -10  10 102.171 1172.17  24
   4 -10   9 632.169 1257.46   1
  -4  10   9 190.115 210.414  16
  -4  10   9 267.875 180.692  13
   4 -10   9-210.237 1112.51  24
   4 -10   8 1633.11 1354.87   1
  -4  10   8 1110.60 276.853  16
  -4  10   8 1516.66 254.685  13
   4 -10   7 4019.36 1622.16   1
  -4  10   7 5613.79 502.736  16
  -4  10   7 5116.11 444.787  13
   4 -10   6 4709.95 1799.25   1
  -4  10   6 5085.78 445.052  13
  -4  10   6 5149.05 502.819  16
   4 -10   5 1208.14 1326.79   1
  -4  10   5 1026.93 277.679  16
   4  10  -4 1093.63 248.688   3
  -4  10   4 938.022 291.322  16
   4  10  -3 16424.9 1014.61   3
  -4  10   3 16339.3 1007.13  13
  -4  10   3 16456.0 1077.11  16
   4 -10   2 1715.00 1465.03   1
   4  10  -2 1874.50 314.084   3
  -4  10   2 2048.61 365.241  16
  -4  10   2 1743.95 284.341  13
   4  10  -1 7444.21 584.446   3
  -4  10   1 6309.60 622.215  16
  -4  10   1 6850.60 569.766  13
   4  10  -1 7355.51 915.314  22
   4  10   0 6284.21 540.922   3
  -4  10   0 5408.87 580.480  16
  -4  10   0 5931.16 542.728  13
   4  10   1 7878.49 608.150   3
  -4  10  -1 6043.98 652.902  16
  -4  10  -1 6445.76 616.787  13
   4  10   1 8886.56 968.174  22
   4  10   2 2490.00 653.351  22
   4  10   2 1815.12 319.884   3
  -4  10  -2 1501.39 379.966  13
   4  10   3 16890.6 1387.43  22
  -4 -10   3 15564.1 852.704   8
   4  10   3 16368.2 1009.86   3
   4  10   4 712.495 520.177  22
   4  10   4 720.629 259.502   3
  -4 -10   4 894.035 165.379   8
   4  10   5 646.592 508.948  22
   4  10   5 1173.14 742.559  23
  -4 -10   5 871.447 175.416   8
   4  10   5 800.341 262.791   3
   4  10   6 4448.51 462.442   3
   4  10   6 4475.91 1004.42  23
   4  10   6 2853.56 688.884  22
  -4 -10   6 4323.11 388.903   9
  -4 -10   6 4834.36 373.926   8
  -4  10  -6 3275.44 611.751  14
   4  10   7 4328.45 739.391  22
   4  10   7 3936.66 967.053  23
  -4 -10   7 4961.79 419.421   9
  -4 -10   8 1106.93 233.861   9
   4  10   8 998.971 253.190   3
  -4 -10   8 1155.09 199.362   8
  -4 -10   9 331.932 170.075   9
  -4 -10   9 269.930 142.759   8
   4  10   9 164.355 190.507   3
  -4 -10  10 1668.56 221.245   8
   4  10  10 898.535 742.427  23
  -4 -10  10 1796.04 258.559   9
  -4 -10  11 4150.25 334.798   8
   4  10  11 3517.45 901.103  23
  -4 -10  11 4270.72 366.559   9
  -4 -10  12 2282.50 226.246   8
   4  10  12 2196.98 764.287  23
  -4 -10  12 2552.73 263.446   9
  -4 -10  13 832.613 133.922   8
  -4 -10  13 764.422 157.430   9
   4  10  14 447.614 509.609  23
  -4 -10  14 658.309 132.081  15
  -4 -10  14 506.084 100.005   8
  -4 -10  15 731.724 112.152  15
  -4  11  13 1958.98 282.651  16
   4 -11  13 113.987 744.500  24
   4 -11  12-139.513 701.211   1
  -4  11  12 3819.86 383.044  16
  -4  11  12 3666.09 323.406  13
   4 -11  12-490.917 1013.01  24
   4  11 -12 2175.08 428.008  22
   4 -11  11 171.906 803.648   1
  -4  11  11 2630.68 365.874  16
  -4  11  11 2747.75 298.921  13
   4 -11  11-480.119 1053.97  24
   4 -11  10-102.185 985.917   1
  -4  11  10-78.4863 225.747  16
  -4  11  10 89.2484 161.460  13
   4 -11  10-87.5913 1029.64  24
   4 -11   9-231.625 1117.41   1
  -4  11   9 109.882 164.036  13
   4 -11   9 646.925 1114.61  24
  -4  11   8 2443.87 309.846  13
   4 -11   8 1377.34 1165.07   1
  -4  11   7 3474.24 380.988  13
  -4  11   7 3671.21 455.639  16
   4 -11   6 708.990 1378.76   1
  -4  11   6-17.6927 172.034  13
  -4  11   6 23.0432 240.677  16
  -4  11   5 8654.66 644.092  13
  -4  11   5 8688.20 707.930  16
   4 -11   4 4696.94 1783.86   1
  -4  11   4 4862.56 474.033  13
  -4  11   4 4726.83 533.428  16
   4  11  -3 20876.7 1189.89   3
  -4  11   3 19954.3 1214.40  13
  -4  11   3 19055.6 1272.13  16
   4  11  -2 3353.29 389.679   3
  -4  11   2 2779.66 447.276  16
  -4  11   1 20993.2 1425.19  16
   4  11  -1 24259.6 1329.21   3
   4  11  -1 26371.2 1792.77  22
  -4  11   0 5525.02 644.896  16
   4  11   0 7443.32 951.093  22
   4  11   0 7262.51 587.169   3
   4  11   1 24749.0 1814.03  22
   4  11   1 24654.9 1428.48   3
   4  11   2 3064.73 718.325  22
   4  11   2 3625.52 416.594   3
   4  11   3 21917.5 1593.54  22
   4  11   3 19868.1 1171.14   3
   4  11   4 4668.96 795.115  22
   4  11   4 5076.37 488.295   3
  -4  11  -4 3396.09 631.722  13
   4  11   5 8612.33 999.326  22
  -4  11  -5 7236.87 851.670  14
  -4 -11   5 9239.90 604.709   9
  -4 -11   6 10.3979 113.598   8
  -4 -11   6 172.695 156.186   9
   4  11   7 3095.53 635.559  22
   4  11   7 2599.10 811.722  23
  -4 -11   7 3831.46 354.668   9
  -4 -11   7 3628.69 308.336   8
   4  11   7 3405.65 389.659   3
   4  11   8 2094.21 778.403  23
  -4 -11   8 2341.87 287.838   9
  -4 -11   8 2341.07 244.547   8
   4  11   8 2723.76 330.711   3
  -4 -11   9 157.050 164.796   9
  -4 -11   9-28.6872 110.625   8
   4  11   9-14.9565 164.340   3
  -4 -11  10 123.451 112.165   8
   4  11  10 217.087 610.537  23
  -4 -11  10 93.7963 138.644   9
   4  11  11 1918.60 695.793  23
  -4 -11  11 2350.22 219.665   8
  -4 -11  11 2621.93 264.181   9
   4  11  12 2830.96 708.056  23
  -4 -11  12 3785.34 297.593   9
  -4 -11  12 3293.67 250.858   8
  -4 -11  13 1338.64 140.177   8
  -4 -11  14 7097.12 415.923  15
  -4  12  12 1698.61 298.793  16
   4 -12  11-141.371 682.685   1
  -4  12  11 909.742 273.156  16
  -4  12  11 649.940 202.466  13
   4  12 -11 548.832 352.627  22
  -4  12  10 511.438 270.619  16
  -4  12  10 188.875 193.135  13
   4 -12  10 341.074 829.212   1
  -4  12   9 2151.27 302.569  13
  -4  12   9 1389.50 333.939  16
  -4  12   8 3460.34 391.334  13
  -4  12   8 2857.55 422.600  16
  -4  12   7 324.268 218.763  13
   4 -12   7 483.086 1210.00   1
  -4  12   6 3727.17 416.623  13
   4 -12   6 2841.84 1368.49   1
  -4  12   5 14448.9 957.717  13
  -4  12   5 14619.1 1032.43  16
   4 -12   4 136.885 1352.35   1
   4  12  -4 1262.03 254.071   3
  -4  12   4 1068.90 358.136  16
  -4  12   4 1127.17 292.587  13
   4  12  -3 2927.10 356.433   3
  -4  12   3 2891.58 460.622  16
  -4  12   3 2797.53 417.135  13
  -4  12   2 4355.71 560.191  16
  -4  12   2 3435.63 475.776  13
   4  12  -2 4539.17 772.126  22
   4 -12   1 2498.36 1357.16   1
   4  12  -1 4166.53 746.726  22
  -4  12   1 3107.60 477.389  13
  -4  12   1 3932.11 554.767  16
   4  12   0 331.967 548.717  22
  -4  12   0 219.869 341.128  13
   4  12   1 4912.64 811.619  22
  -4  12  -1 3233.84 536.017  13
   4  12   2 4075.14 759.217  22
  -4  12  -2 3950.85 637.501  13
  -4  12  -3 2614.22 563.810  13
  -4 -12   4 857.731 190.631   9
  -4 -12   4 1119.78 164.146   8
   4  12   4 1217.24 290.434   3
   4  12   5 14766.4 1223.29  22
  -4 -12   5 14184.0 832.958   9
  -4 -12   5 13744.7 780.938   8
   4  12   5 15072.0 930.857   3
  -4  12  -5 12487.3 1133.69  14
   4  12   6 2796.01 607.091  22
   4  12   6 3671.61 405.257   3
  -4  12  -6 2703.11 596.207  14
  -4 -12   6 3892.05 331.960   9
  -4 -12   6 3458.06 285.466   8
   4  12   7 291.811 206.870   3
  -4 -12   7 465.170 131.882   8
  -4 -12   7 497.889 164.194   9
   4  12   8 3486.14 364.589   3
  -4 -12   8 3115.75 266.375   8
  -4 -12   8 3282.17 315.412   9
   4  12   9 1880.50 260.164   3
  -4 -12   9 1924.12 193.182   8
  -4 -12   9 1823.71 232.348   9
  -4 -12  10 399.966 143.871   9
  -4 -12  10 413.147 106.799   8
  -4 -12  11 682.820 147.562   9
  -4 -12  11 754.461 117.327   8
  -4 -12  12 1896.73 161.851   8
  -4 -12  13 72.8601 73.5414  15
  -4  13  11 2862.03 342.613  16
   4  13 -11 1033.44 295.853  22
  -4  13  10 6885.50 552.394  16
  -4  13  10 5685.82 473.130  13
   4  13 -10 5088.92 579.744  22
   4 -13   9 561.932 838.858   1
  -4  13   9 514.015 279.424  16
  -4  13   9 732.352 247.947  13
   4  13  -9 315.040 361.564  22
  -4  13   8 10798.8 730.660  13
  -4  13   8 11610.8 817.062  16
  -4  13   7 811.396 353.453  16
  -4  13   7 413.709 253.051  13
   4 -13   7-204.286 985.790   1
  -4  13   6 5756.39 542.789  13
  -4  13   6 5370.44 589.950  16
  -4  13   5 727.773 335.301  16
  -4  13   5 584.555 291.610  13
   4 -13   5-578.837 1225.46   1
   4  13  -4 1392.07 571.903  22
  -4  13   4 1801.88 365.600  13
   4  13  -4 2415.75 298.698   3
   4  13  -3 1469.48 586.086  22
  -4  13   3 1838.63 388.818  13
   4  13  -3 1922.67 295.607   3
   4  13  -2 4504.24 740.698  22
  -4  13   2 3924.12 537.365  13
   4  13  -2 4643.59 434.135   3
   4  13  -1 5829.29 863.533  22
  -4  13   1 4877.92 633.194  13
   4  13  -1 5165.74 477.194   3
   4  13   0 7266.72 907.190  22
   4  13   0 7646.56 579.316   3
   4  13   1 4929.98 780.846  22
  -4  13  -1 4478.77 663.152  13
   4  13   1 5465.07 487.160   3
   4  13   2 3528.21 696.361  22
  -4  13  -2 2932.27 601.925  13
   4  13   2 4950.79 450.478   3
   4  13   3 2192.04 331.181   3
   4  13   3 2003.14 572.817  22
   4  13   4 1823.32 561.482  22
   4  13   4 2180.30 325.882   3
  -4  13  -4 1100.01 427.240  14
  -4 -13   4 1990.35 235.010   9
  -4 -13   4 1676.01 187.692   8
   4  13   5 440.617 216.388   3
  -4 -13   5 871.520 143.889   8
  -4  13  -5 517.461 405.882  14
  -4 -13   5 721.701 165.442   9
   4  13   6 6004.79 486.715   3
  -4 -13   6 5853.33 415.776   9
  -4 -13   6 5497.71 372.164   8
   4  13   7 705.881 212.153   3
  -4 -13   7 531.327 118.247   8
  -4  13  -7 207.829 426.194  14
  -4 -13   7 655.554 157.050   9
   4  13   8 11201.1 664.240   3
  -4 -13   8 11631.5 633.255   9
  -4 -13   8 10501.2 574.748   8
  -4 -13   9 671.753 140.489   9
  -4 -13   9 615.797 117.279   8
  -4 -13  10 6527.21 407.087   9
  -4 -13  10 6214.49 376.449   8
  -4 -13  11 3132.11 215.316   8
  -4 -13  12 364.909 81.0847  15
   4  14 -10 478.226 260.662  22
   4  14  -9 573.330 325.691  22
   4  14  -8 104.763 344.604  22
  -4  14   8 99.9327 227.447  13
   4 -14   8 70.4904 721.384   1
   4  14  -7 622.535 427.391  22
  -4  14   7 1003.45 308.505  13
   4  14  -6-162.469 403.500  22
  -4  14   6-24.0873 258.244  13
   4 -14   6-616.000 1006.86   1
   4  14  -5-139.182 425.907  22
  -4  14   5 355.698 298.676  13
   4  14  -4 2192.06 554.258  22
  -4  14   4 2376.36 436.498  13
   4  14  -3 1395.25 505.411  22
  -4  14   3 2106.45 436.903  13
   4  14  -3 1603.59 250.642   3
   4  14  -2 6606.27 823.212  22
  -4  14   2 5468.56 680.568  13
   4  14  -2 7395.14 514.280   3
   4  14  -1 737.947 466.436  22
  -4  14   1 339.374 361.954  13
   4  14  -1 362.627 197.132   3
   4  14   0 344.319 470.606  22
  -4  14   0 36.0549 403.327  13
   4  14   0 185.908 191.619   3
   4  14   1 226.230 473.163  22
  -4  14  -1 334.238 418.430  13
   4  14   1 611.501 205.025   3
   4  14   2 6407.09 808.042  22
  -4  14  -2 6483.10 760.862  14
   4  14   2 7919.78 574.424   3
   4  14   3 1173.43 469.256  22
   4  14   3 1458.17 275.081   3
  -4  14  -3 1713.03 492.548  14
   4  14   4 3112.12 340.739   3
  -4 -14   4 2600.90 244.226   9
   4  14   5 135.902 184.780   3
  -4 -14   5 98.9485 87.6610   8
  -4  14  -5-154.115 407.781  14
  -4 -14   5 154.224 117.020   9
   4  14   6 87.1561 173.259   3
  -4 -14   6 153.140 85.1689   8
  -4  14  -6 37.8762 411.156  14
  -4 -14   6 75.8274 106.706   9
   4  14   7 1052.42 195.546   3
  -4 -14   7 929.175 124.929   8
  -4 -14   7 828.201 149.402   9
   4  14   8 193.170 136.454   3
  -4  14  -8 29.3592 322.641  12
  -4 -14   8 114.680 80.8830   8
  -4 -14   9 625.886 95.2081   8
   4  15  -8 1092.19 317.842  22
   4  15  -7 874.887 339.214  22
   4  15  -6 507.914 353.738  22
  -4  15   6 353.471 295.966  13
   4  15  -5 3880.25 563.649  22
  -4  15   5 3270.87 481.850  13
   4  15  -4 266.942 398.860  22
  -4  15   4 579.507 344.874  13
   4  15  -3-245.616 422.270  22
  -4  15   3-146.541 327.907  13
   4  15  -2 2774.71 537.263  22
   4  15  -2 3092.48 304.753   3
  -4  15   2 2262.71 480.885  13
   4  15  -1 1595.30 477.115  22
   4  15  -1 1544.48 243.448   3
  -4  15   1 873.641 414.380  13
   4  15   0 278.637 407.366  22
   4  15   0 114.630 172.546   3
   4  15   1 1067.84 430.315  22
   4  15   1 1497.40 246.751   3
  -4  15  -1 871.992 401.798  14
   4  15   2 3680.76 339.217   3
  -4  15  -2 2264.74 477.323  14
   4  15   3 12.1882 160.361   3
  -4  15  -3 159.746 346.793  14
   4  15   4 353.896 162.362   3
  -4  15  -4 102.547 354.918  14
   4  15   5 4624.60 355.552   3
  -4  15  -5 2874.58 555.254  14
   4  15   6 550.284 153.805   3
  -4  15  -6 607.008 391.876  14
   4  15   7 1017.90 157.875   3
   4  16  -5 1975.98 359.867  22
   4  16  -4 997.198 333.652  22
   4  16  -3 2237.10 414.984  22
  -4  16   3 2109.82 382.165  14
   4  16  -2 3337.34 490.455  22
  -4  16   2 3785.45 502.660  14
   4  16  -1 1305.54 382.345  22
   4  16  -1 2426.94 237.613   3
  -4  16   1 2039.00 400.670  14
   4  16   0 2393.84 254.301   3
  -4  16   0 2249.37 418.521  14
   4  16   1 3004.36 266.357   3
  -4  16  -1 1713.48 400.862  14
   4  16   2 5594.90 375.338   3
  -4  16  -2 3369.30 532.224  14
   4  16   3 3414.22 280.656   3
  -4  16  -3 2276.31 461.177  14
   4  16   4 1659.63 189.520   3
  -4  16  -4 1041.89 361.536  14
   5   0   0-78.2042 452.335  20
   5   0   0 40.6303 487.565  19
   5   0   0-208.784 530.434  18
   5   0   0 258.630 425.077  22
   5   0   0 313.392 773.443   2
   5   0   1 19430.9 1502.90  20
   5   0  -1 19262.6 1477.06  19
   5   0  -1 19181.2 1597.05  18
   5   0   1 18475.4 1629.29  18
   5   0  -1 19316.0 1450.55  20
   5   0  -1 23343.2 1498.78  22
   5   0   1 19981.2 1483.22  22
   5   0   1 21373.2 1549.84  21
   5   0  -1 17330.7 1804.68   2
   5   0   1 20966.4 1970.31   2
   5   0   2 3997.26 837.903  18
   5   0  -2 4493.72 724.438  19
   5   0   2 6069.30 863.604  20
   5   0  -2 5380.99 846.925  18
   5   0  -2 4822.99 718.271  20
   5   0  -2 5385.11 701.372  22
   5   0   2 6731.04 822.915  22
   5   0   2 5256.29 823.109  21
   5   0  -2 4888.42 982.083   2
   5   0   2 4803.14 1115.46   2
   5   0  -3 4956.07 747.793  19
   5   0  -3 5131.18 799.399  18
   5   0   3 3300.98 821.586  18
   5   0  -3 5246.88 767.710  20
   5   0   3 5693.57 769.900  22
   5   0   3 5853.29 1774.39  24
   5   0   3 6260.65 852.247  21
   5   0  -3 5059.17 953.154   2
   5   0   3 5463.34 1174.32   2
   5   0   4 560.183 567.589  17
   5   0  -4 340.497 478.183  18
   5   0   4 952.413 605.408  21
   5   0  -4 1151.37 519.394  19
   5   0   4 387.769 1535.81  24
   5   0   4 1365.61 562.799  22
   5   0   4 1159.03 950.444   2
   5   0   5 846.009 582.003  21
   5   0  -5 1061.64 547.393  19
   5   0   5 464.620 626.794  17
   5   0   5 274.492 1414.71  24
   5   0   5 905.433 907.817   2
   5   0   6 1582.62 1562.86  24
   5   0   6 817.002 799.387   2
   5   0   6 365.502 583.799  17
   5   0  -6 1221.54 545.848  19
  -5   0   6 1484.14 211.159  15
   5   0   7 59920.9 5099.18  24
   5   0   7 67169.6 4461.39   2
   5   0   7 58443.5 3883.05  17
  -5   0   7 73393.9 3399.29  15
   5   0   8 773.008 1739.14  24
   5   0   8 362.487 765.055   2
   5   0   8-408.147 577.205  17
  -5   0   8 42.2975 139.191  15
   5   0   9 943.810 1680.53  24
   5   0   9 2677.20 877.409   2
  -5   0   9 2914.94 329.945  15
   5   0  10-157.077 1584.99  24
   5   0  10 346.431 788.617   2
  -5   0  10 110.058 162.100  15
  -5   0  11 5942.80 473.564  15
   5   0  11-306.793 1568.62  24
  -5   0  12 495.725 187.281  15
   5   0  13 523.715 1464.55  24
  -5   0  14 3157.52 330.893  15
   5   0  14 227.696 1393.54  24
  -5   0  15 3953.01 346.175  15
   5   0 -16 898.887 377.796  19
   5   1 -16 673.637 371.042  19
   5  -1  15-186.748 1212.90  24
   5  -1  14-569.911 1374.79  24
  -5   1  14 3227.52 339.096  15
   5  -1  13 655.375 1588.98  24
  -5   1  12 5840.79 482.745  15
   5  -1  11 5853.26 1144.91   2
  -5   1  11 8561.16 591.900  15
   5  -1  10 309.702 1659.98  24
   5  -1  10 341.755 817.978   2
  -5   1  10 282.635 191.705  15
   5  -1   9-465.045 1723.80  24
   5  -1   9 445.815 737.610   2
  -5   1   9 545.524 187.927  15
   5  -1   8 6366.66 1930.70  24
   5  -1   8 5717.12 1242.53   2
   5  -1   8 5475.36 858.935  17
  -5   1   8 6597.28 491.378  15
   5  -1   7 3977.55 1835.37  24
   5  -1   7 5462.80 1232.04   2
   5  -1   7 4482.67 834.134  17
  -5   1   7 7021.47 486.997  15
   5  -1   6 15991.8 2567.02  24
   5  -1   6 21513.1 2185.22   1
   5  -1   6 17699.4 2013.45   2
   5  -1   6 16640.8 1569.30  17
   5   1  -6 21545.1 1559.25  19
   5   1  -6 18554.0 1549.70  18
  -5   1   6 22135.4 1137.08  15
   5  -1   5 2648.20 678.968  21
   5   1  -5 3398.64 640.253  19
   5  -1   5 3110.49 734.126  17
   5   1  -5 4682.33 756.613  18
   5  -1   5 2290.30 1640.44  24
   5  -1   5 3980.73 1101.64   2
   5  -1   5 3376.13 1096.38   1
   5  -1   4 1913.51 659.953  17
   5   1  -4 1954.23 567.758  19
   5  -1   4 1973.07 591.533  21
   5   1  -4 1886.94 587.193  18
   5  -1   4 1148.58 1510.60  24
   5  -1   4 2045.56 981.527   2
   5  -1   3 1251.86 657.264  18
   5   1  -3 1051.76 530.582  19
   5   1  -3 1446.90 513.483  20
   5   1  -3 1573.20 610.370  18
   5  -1   3 1209.94 557.072  21
   5  -1   3 1557.99 1349.43  24
   5   1  -3 1149.73 487.980  22
   5  -1   2 2257.86 618.892  20
   5   1  -2 2096.66 599.561  20
   5  -1   2 1859.12 678.790  18
   5   1  -2 2685.64 601.504  19
   5   1  -2 3408.06 734.122  18
   5  -1   2 2008.25 1281.53  24
   5  -1   2 2826.51 647.487  21
   5   1  -2 2355.20 569.250  22
   5   1  -2 2683.27 801.325   2
   5   1  -1 4985.06 732.264  19
   5  -1   1 3622.50 790.695  18
   5   1  -1 4447.79 843.959  18
   5  -1   1 4756.41 773.106  20
   5   1  -1 4050.06 700.808  20
   5   1  -1 4219.23 661.392  22
   5  -1   1 4899.56 761.458  21
   5  -1   1 5271.76 728.463  22
   5   1  -1 4518.06 971.033   2
   5   1   0 7097.57 885.085  19
   5  -1   0 7583.44 884.634  19
   5  -1   0 6975.53 983.536  18
   5   1   0 7317.52 985.027  18
   5   1   0 7147.99 871.559  20
   5  -1   0 7723.30 885.297  20
   5   1   0 7464.11 870.197  22
   5  -1   0 8597.89 863.370  22
   5   1   0 7944.23 1196.82   2
   5   1   1 3891.59 829.674  18
   5  -1  -1 4102.75 679.917  20
   5   1   1 3913.17 748.920  20
   5  -1  -1 4447.40 700.434  19
   5  -1  -1 4388.25 795.779  18
   5   1   1 4995.75 796.422  21
   5   1   1 5704.20 745.455  22
   5  -1  -1 4578.26 666.316  22
   5   1   1 4287.38 990.102   2
   5  -1  -2 2483.47 558.355  20
   5   1   2 2217.06 614.114  20
   5  -1  -2 2500.29 582.073  19
   5  -1  -2 2382.86 682.878  18
   5   1   2 2094.51 697.502  18
   5   1   2 2216.32 594.606  22
   5   1   2 2369.97 675.797  21
   5   1   2 1827.46 808.617   2
   5  -1  -3 657.761 451.853  20
   5  -1  -3 963.808 531.697  19
   5   1   3 795.676 555.533  21
   5   1   3 991.548 487.361  22
   5   1   3 1317.72 764.029   2
   5  -1  -4 1938.66 551.311  19
   5   1   4 1700.47 654.927  17
   5   1   4 1791.20 628.127  21
   5   1   4 2591.72 675.091  22
   5   1   4 1980.27 1618.35  24
   5   1   4 1529.78 943.641   2
   5  -1  -5 3950.11 673.367  19
   5   1   5 4022.34 772.322  17
   5   1   5 2952.94 723.751  21
   5   1   5 3042.78 1725.75  24
   5   1   5 3704.13 737.933  22
   5   1   5 4420.94 1084.67   2
   5   1   6 15687.0 2615.09  24
   5   1   6 21669.5 2046.62   2
   5  -1  -6 20640.8 1529.02  19
   5   1   6 17431.8 1578.09  17
  -5  -1   6 20738.1 1112.46  15
   5   1   7 7009.80 1256.07   2
   5   1   7 4968.75 874.341  17
  -5  -1   7 6784.65 487.236  15
   5   1   8 3756.28 1966.19  24
   5   1   8 6599.07 1235.86   2
   5   1   8 5721.97 890.275  17
  -5  -1   8 6775.77 495.401  15
   5   1   9-476.398 1744.94  24
   5   1   9 179.886 774.942   2
   5   1   9 48.4333 485.651   4
  -5  -1   9 548.175 188.539  15
   5   1  10 95.3914 474.512   4
  -5  -1  10 307.378 182.043  15
   5   1  10-157.526 1677.92  24
   5   1  11 7722.63 933.783   4
  -5  -1  11 8635.86 594.293  15
  -5  -1  12 5853.02 481.834  15
   5   1  13 778.463 1580.73  24
  -5  -1  14 3586.57 352.892  15
  -5  -1  15-11.5191 136.119  15
   5  -1 -16 560.794 368.528  19
  -5   2  17 3844.02 256.099  16
   5  -2  15 91.3624 1145.10  24
   5  -2  14 111.898 1362.97  24
   5  -2  13-511.947 1528.24  24
  -5   2  12 3251.46 360.053  15
   5  -2  11 2822.91 1748.59  24
   5  -2  11 5072.25 1094.83   2
   5  -2  10 2195.44 919.068   2
  -5   2  10 1482.91 268.146  15
   5  -2   9 16881.7 1841.55   2
  -5   2   9 19132.3 1068.77  15
   5  -2   8 12905.0 2399.17  24
   5  -2   8 15445.6 1924.48   1
   5  -2   8 13671.8 1773.51   2
   5  -2   8 15231.8 1366.14  17
  -5   2   8 16049.0 936.186  15
   5  -2   7 14435.6 2415.28  24
   5  -2   7 14925.9 1926.12   1
   5  -2   7 16058.3 1855.13   2
   5  -2   7 12527.1 1311.03  17
  -5   2   7 16217.3 921.121  15
   5  -2   6 20676.7 2694.31  24
   5  -2   6 23378.1 2316.88   1
   5  -2   6 22558.2 2254.95   2
   5  -2   6 20057.8 1685.77  17
   5   2  -6 22539.1 1639.56  19
   5   2  -6 19123.7 1588.90  18
  -5   2   6 23654.4 1227.09  15
   5  -2   5 14667.9 2323.01  24
   5  -2   5 20177.0 2095.37   1
   5  -2   5 15987.6 1474.88  17
   5   2  -5 19791.1 1469.40  19
   5   2  -5 18071.7 1474.27  18
  -5   2   5 18442.3 1013.09  15
   5  -2   4 597.533 566.919  17
   5   2  -4 721.163 500.240  19
   5   2  -4 433.443 496.687  18
   5  -2   4 409.195 630.910  18
   5  -2   4 354.520 487.343  21
   5  -2   4-876.958 1425.55  24
   5   2  -4 445.337 432.115  22
   5  -2   4 379.886 810.175   1
   5   2  -3 3382.97 651.861  20
   5  -2   3 3366.60 815.723  18
   5   2  -3 3333.32 679.104  18
   5   2  -3 3526.67 683.015  19
   5  -2   3 3888.58 1646.34  24
   5   2  -3 3482.45 648.284  22
   5  -2   3 3080.49 650.904  21
   5  -2   3 3759.96 1063.82   1
   5  -2   2 19640.6 1450.38  20
   5   2  -2 16844.7 1349.61  19
   5   2  -2 16148.7 1433.45  18
   5  -2   2 16055.1 1501.30  18
   5   2  -2 17430.3 1353.42  20
   5   2  -2 20252.5 1413.87  22
   5  -2   2 17862.5 2258.54  24
   5  -2   2 16782.8 1376.36  21
   5  -2   2 19092.9 1878.93   1
   5   2  -2 16292.2 1560.89   2
   5  -2   1 9749.60 1012.55  20
   5   2  -1 8015.47 921.670  20
   5   2  -1 7713.03 902.682  19
   5  -2   1 8217.52 1095.57  18
   5   2  -1 8894.57 1050.72  18
   5   2  -1 10178.8 978.551  22
   5  -2   1 9518.28 1007.96  21
   5   2  -1 10195.9 1233.19   2
   5   2   0 14807.7 1252.82  19
   5  -2   0 12071.3 1172.57  19
   5  -2   0 13214.5 1303.50  18
   5   2   0 13650.4 1334.74  18
   5   2   0 13261.0 1200.58  20
   5  -2   0 13900.8 1197.70  20
   5   2   0 15216.3 1223.79  22
   5   2   0 15579.6 1295.03  21
   5  -2   0 14965.4 1267.51  21
   5   2   0 13932.6 1500.69   2
   5   2   1 9439.74 1010.26  20
   5  -2  -1 8690.61 921.191  19
   5  -2  -1 8663.35 1060.22  18
   5   2   1 7776.10 1057.73  18
   5  -2  -1 8383.27 920.922  20
   5   2   1 10058.3 1000.63  22
   5   2   1 10022.1 1060.52  21
   5   2   1 9774.66 1255.04   2
   5   2   2 19486.3 1471.92  20
   5  -2  -2 18429.5 1374.78  19
   5  -2  -2 16924.8 1464.89  18
   5  -2  -2 17506.5 1358.21  20
   5   2   2 16924.1 1397.03  22
   5   2   2 17761.7 1423.97  21
   5   2   2 17418.0 1756.24   2
   5  -2  -3 3273.33 616.330  20
   5  -2  -3 3607.73 639.995  19
   5   2   3 3453.56 688.432  22
   5   2   3 2416.59 666.463  21
   5   2   3 3412.20 949.245   2
   5   2   4 521.180 580.322  17
   5  -2  -4 433.726 454.675  19
   5   2   4 882.777 552.736  21
   5   2   4 957.531 517.898  22
   5   2   4 577.883 739.027   2
   5   2   5 16140.8 1482.67  17
   5  -2  -5 17948.8 1386.67  19
   5   2   5 17655.0 1446.20  22
   5   2   5 17559.6 1829.91   2
   5   2   6 20738.4 1636.90  22
   5   2   6 17272.2 2681.22  24
   5   2   6 22760.7 2160.91   2
   5   2   6 19692.9 1694.78  17
   5  -2  -6 20980.2 1585.90  19
  -5  -2   6 23062.9 1198.12  15
   5   2   7 14738.0 1760.92   2
   5   2   7 14281.5 1396.64  17
  -5  -2   7 16671.4 928.963  15
   5   2   8 13413.3 1279.44   4
   5   2   8 15301.9 1765.54   2
   5   2   8 13664.9 1329.07  17
  -5  -2   8 15571.8 887.187  15
   5   2   9 14937.5 1377.87   4
  -5  -2   9 18151.2 992.736  15
   5   2  10 1380.63 545.789   4
  -5  -2  10 1509.64 244.838  15
   5   2  10-156.345 1708.78  24
   5   2  11 7660.32 962.294   4
  -5  -2  11 9472.64 621.757  15
  -5  -2  12 3083.46 334.149  15
  -5  -2  13 3340.50 343.354  15
   5   2  13 2361.23 604.072   4
  -5  -2  14 1956.45 259.566  15
  -5  -2  15 1477.96 214.860  15
  -5  -2  16 5331.88 381.402  15
  -5   3  17 3482.52 235.543  16
   5  -3  16-323.940 934.500  24
   5   3 -15 2341.40 458.665  19
   5  -3  15-351.612 1198.11  24
   5  -3  14 643.548 1381.47  24
   5  -3  13 246.119 1491.59  24
   5  -3  12 405.191 1519.47  24
   5  -3  10 2005.94 922.978   2
   5  -3  10 1267.25 1007.10   1
  -5   3  10 2103.83 296.888  15
   5  -3  10 1031.38 1551.89  24
   5  -3   9 4486.40 1133.95   2
   5  -3   9 1863.44 1058.47   1
  -5   3   9 5781.21 466.483  15
   5  -3   9 2663.13 1642.24  24
   5  -3   8 3509.48 1068.62   2
   5  -3   8 4107.82 772.721  17
  -5   3   8 4277.34 391.880  15
   5  -3   8 2481.28 1770.53  24
   5  -3   7 7451.27 1504.05   1
   5  -3   7 5621.31 1311.05   2
   5   3  -7 7600.33 915.096  19
   5  -3   7 7279.57 946.217  17
  -5   3   7 8144.46 562.983  15
   5  -3   7 3965.32 1751.48  24
   5  -3   6 20125.4 2546.21  24
   5  -3   6 24310.0 2388.30   1
   5  -3   6 18249.8 1577.66  17
   5   3  -6 22665.7 1607.00  19
   5  -3   5 2717.45 1387.83  24
   5  -3   5 4525.57 1285.90   1
   5   3  -5 3782.08 691.798  19
   5  -3   5 3166.59 739.964  17
   5  -3   4 1103.62 1299.40  24
   5   3  -4 1479.56 538.919  22
   5  -3   4 1108.44 1026.14   1
   5   3  -4 1331.45 528.220  20
   5  -3   4 1274.30 691.168  18
   5   3  -4 1567.75 560.900  19
   5   3  -4 1305.24 543.267  18
   5  -3   4 1884.53 570.648  21
   5  -3   4 1370.33 590.978  17
   5  -3   3 2424.81 1465.15  24
   5  -3   3 2387.32 642.365  21
   5   3  -3 2386.93 612.646  22
   5  -3   3 2943.13 985.157   1
   5   3  -3 3355.82 615.214  20
   5   3  -3 2090.77 588.398  19
   5   3  -3 2257.64 615.866  18
   5  -3   3 2674.60 748.274  18
   5  -3   2 939.477 520.812  21
   5   3  -2 818.733 467.768  22
   5   3  -2 1114.33 593.370   2
   5  -3   2 1335.21 955.166   1
   5   3  -2 1089.77 519.176  18
   5   3  -2 708.503 488.351  19
   5   3  -2 1238.83 534.098  20
   5  -3   2 597.744 580.415  18
   5   3  -1 10048.4 995.528  22
   5  -3   1 8048.49 942.370  21
   5  -3   1 9877.96 1367.40   1
   5   3  -1 9645.31 1178.34   2
   5  -3   1 9028.69 977.117  20
   5   3  -1 9403.95 947.487  19
   5  -3   1 8479.35 1076.61  18
   5   3  -1 8508.86 1057.53  18
   5   3  -1 9397.10 968.673  20
   5   3   0 13374.2 1167.56  22
   5   3   0 13063.9 1189.80  21
   5  -3   0 12244.0 1142.56  21
   5   3   0 14176.0 810.177   3
   5  -3   0 12841.9 1516.82   1
   5   3   0 12581.3 1416.93   2
   5  -3   0 12064.7 1110.89  20
   5   3   0 12281.4 1154.41  20
   5   3   0 11990.9 1138.25  19
   5  -3   0 11206.7 1083.87  19
   5  -3   0 11191.0 1245.69  18
   5   3   1 9873.69 1004.27  22
   5   3   1 9444.39 1026.99  21
   5   3   1 10611.5 678.712   3
   5   3   1 8977.63 1252.02   2
   5   3   1 8712.78 1029.90  20
   5  -3  -1 9860.96 986.480  19
   5  -3  -1 9309.09 1086.02  18
   5  -3  -1 9247.48 943.884  20
   5   3   2 565.011 535.888  21
   5   3   2 995.288 553.612  22
   5   3   2 990.017 229.330   3
   5   3   2 75.1523 615.888   2
   5  -3  -2 720.186 454.124  19
   5  -3  -2 744.902 453.010  20
   5   3   3 3305.25 697.420  22
   5   3   3 2368.70 660.893  21
   5   3   3 3522.57 363.899   3
   5   3   3 3942.06 932.823   2
   5  -3  -3 3021.55 641.710  19
   5  -3  -3 2173.61 558.718  20
   5   3   4 1613.02 604.516  22
   5   3   4 1235.60 815.233   2
   5  -3  -4 1098.86 499.771  19
   5   3   4 1268.50 615.615  21
   5   3   4 889.742 591.594  17
   5  -3  -4 1496.00 544.437  20
   5   3   5 3688.96 743.758  22
   5  -3  -5 3072.43 619.299  19
   5   3   5 2874.17 752.583  17
   5   3   5 3605.32 993.388   2
   5   3   6 21112.2 2124.44   2
   5   3   6 20839.1 1675.43  22
  -5  -3   6 23851.7 1244.69   9
   5   3   6 20254.8 1736.21  17
   5  -3  -6 21957.4 1621.75  19
  -5  -3   6 23463.6 1242.38  15
   5   3   7 6426.47 922.448  22
   5  -3  -7 7888.40 930.655  19
   5   3   7 6238.32 946.961  17
  -5  -3   7 8450.77 568.228  15
  -5  -3   7 8711.76 570.331   9
   5   3   8 3772.16 731.873   4
  -5  -3   8 4414.10 388.596  15
   5   3   8 4017.95 776.257  17
  -5  -3   9 5423.04 446.813  15
   5   3   9 4011.62 763.414   4
  -5  -3  10 2348.91 300.262  15
   5   3  10 2393.14 644.372   4
  -5  -3  11 1283.99 237.847  15
   5   3  12 2766.70 642.087   4
  -5  -3  13 6343.99 478.913  15
   5   3  13 5889.86 781.514   4
  -5  -3  14 72.7725 143.361  15
   5  -3 -15 3276.97 559.335  19
  -5  -3  15 3564.95 311.020  15
  -5  -3  16 4637.08 338.144  15
   5  -4  16-352.692 882.281  24
  -5   4  16 1528.28 167.186  16
   5  -4  15 81.5713 1138.89  24
   5   4 -15 305.632 323.555  19
   5  -4  14-904.560 1360.81  24
   5   4 -14 638.304 401.097  19
   5  -4  13 464.002 1408.98  24
   5   4 -13 4241.81 636.787  19
   5  -4  12 1539.71 1587.24  24
   5  -4  11 396.449 845.424   1
   5  -4  10 3657.38 981.873   2
   5  -4  10 4400.78 1163.31   1
   5  -4  10 2715.13 1616.66  24
   5  -4   9 5294.24 1303.06   1
   5  -4   9 5219.65 1176.81   2
   5  -4   9 4619.98 1791.23  24
   5  -4   8 26075.9 2438.80   2
   5  -4   8 26062.0 2940.63  24
   5  -4   7 4044.97 1792.59  24
   5  -4   7 2085.34 1167.37   1
   5   4  -7 3046.84 661.566  19
   5  -4   7 2472.84 625.206  17
   5  -4   6 1074.14 1439.57  24
   5  -4   6 678.646 945.529   1
   5   4  -6 708.492 485.570  19
   5  -4   6 472.346 497.457  17
   5  -4   5 1659.19 1387.19  24
   5   4  -5 4337.65 705.665  22
   5  -4   5 3211.17 1145.81   1
   5   4  -5 3927.30 665.308  19
   5  -4   5 3473.75 702.289  17
   5  -4   4 2769.85 1576.57  24
   5   4  -4 3186.22 653.073  22
   5  -4   4 3509.84 1210.54   1
   5   4  -4 3099.51 648.445  20
   5   4  -4 2928.53 605.187  19
   5  -4   4 2994.27 669.242  17
   5  -4   4 2223.40 755.365  18
   5  -4   4 2501.75 656.891  21
   5   4  -3 1951.40 601.921  22
   5  -4   3 1204.15 1022.84   1
   5   4  -3 1449.68 558.768  20
   5  -4   3 1802.10 649.435  17
   5   4  -3 1747.12 545.500  19
   5  -4   3 2104.54 603.747  21
   5  -4   3 1547.44 654.497  18
   5   4  -2 686.759 483.723  22
   5  -4   2 367.623 463.049  21
   5  -4   2 848.950 881.687   1
   5   4  -2 437.198 429.730  20
   5   4  -2 815.032 532.417  19
   5  -4   2 1087.82 605.487  18
   5   4  -1 17825.3 1407.53  22
   5  -4   1 15566.9 1316.49  21
   5   4  -1 18978.6 1004.31   3
   5  -4   1 13154.1 1681.22   1
   5   4  -1 16327.4 1339.32  19
   5  -4   1 15453.1 1319.16  20
   5  -4   1 14136.0 1424.33  18
   5   4  -1 15660.6 1307.41  20
   5   4   0 70934.2 3741.55  22
   5   4   0 65406.4 3677.51  21
   5  -4   0 61047.9 3604.78  21
   5   4   0 71113.2 3282.16   3
   5  -4   0 60216.2 4078.56   1
   5   4   0 62159.1 3658.93  20
   5  -4   0 64080.9 3631.16  20
   5  -4   0 61992.0 3788.72  18
   5   4   1 16734.1 1379.64  22
   5   4   1 17777.4 1388.40  21
   5   4   1 17483.1 1007.27   3
   5   4   1 16585.3 1389.49  20
   5  -4  -1 14336.9 1260.32  19
   5  -4  -1 16389.7 1442.91  18
   5  -4  -1 15838.5 1286.35  20
   5   4   2 939.540 561.706  22
   5   4   2 708.478 537.695  21
   5   4   2 683.560 220.142   3
   5  -4  -2 795.714 453.573  20
   5  -4  -2 620.445 473.464  19
   5   4   3 1914.99 625.622  22
   5   4   3 1727.83 293.889   3
   5  -4  -3 1991.21 542.960  20
   5   4   3 1957.79 674.713  17
   5  -4  -3 2515.41 563.872  19
   5   4   3 1513.37 616.911  21
   5   4   4 4303.87 770.310  22
   5   4   4 3644.67 383.335   3
   5   4   4 3538.48 767.972  21
   5  -4  -4 3662.50 632.135  20
   5  -4  -4 2603.56 625.318  19
   5   4   4 3628.84 731.157  17
   5   4   5 4338.82 783.879  22
   5  -4  -5 4517.51 729.784  19
   5   4   5 2865.18 716.050  17
   5   4   5 4273.81 427.409   3
   5  -4  -6 699.634 499.823  19
   5   4   6 259.228 527.817  17
   5   4   6 945.468 576.677  22
  -5  -4   6 710.341 172.590   9
   5  -4  -7 2659.29 617.175  19
   5   4   7 2768.10 690.243  17
   5   4   7 3651.43 730.483  22
  -5  -4   7 3539.28 337.142   9
  -5  -4   8 31702.6 1674.57  15
   5   4   9 5587.91 816.629   4
   5  -4  -9 5870.52 813.661  19
  -5  -4   9 6725.67 494.802  15
  -5  -4   9 5376.36 460.913   9
  -5  -4  10 7377.52 546.425  15
   5   4  10 6607.45 877.935   4
  -5  -4  11 407.649 176.578  15
   5   4  12 4260.17 709.478   4
   5  -4 -13 3994.10 660.777  19
  -5  -4  13 4775.51 395.163  15
   5  -4 -14 558.079 414.286  19
  -5  -4  14 734.451 175.400  15
   5  -4 -15 961.242 387.271  19
  -5  -4  15 669.558 156.034  15
  -5  -4  16 1506.10 174.480  15
   5  -5  16-100.701 792.377  24
  -5   5  16 6510.67 375.717  16
   5  -5  15 365.819 983.553  24
  -5   5  15 967.810 162.604  16
   5  -5  14-551.492 1231.49  24
  -5   5  14 1628.33 214.875  16
   5  -5  13-107.505 1336.00  24
   5   5 -13 7284.33 731.029  19
   5  -5  12-240.717 1369.63  24
   5  -5  12 87.1768 801.093   1
   5   5 -12 775.297 432.863  19
   5  -5  11 130.179 1514.37  24
   5  -5  11 342.255 661.131   2
   5  -5  11 1077.95 953.328   1
   5   5 -11 809.138 461.965  19
   5  -5  10 1291.36 1047.87   1
   5   5 -10 1206.17 519.213  19
   5  -5   9 4044.83 1785.74  24
   5  -5   9 8315.17 1557.51   1
   5  -5   9 4553.09 1160.56   2
   5   5  -9 8858.93 923.160  19
   5  -5   8 15943.4 2050.79   1
   5  -5   8 9145.93 2086.39  24
   5  -5   7 10372.4 2050.94  24
   5   5  -7 13161.6 1137.60  19
   5  -5   7 10322.5 1064.24  17
   5  -5   6 4863.17 1732.70  24
   5   5  -6 6254.30 817.427  22
   5  -5   6 4165.92 1243.37   1
   5  -5   6 5772.06 793.651  17
   5   5  -6 4971.86 749.891  19
   5  -5   5 3525.17 1552.10  24
   5   5  -5 5021.24 743.570  22
   5  -5   5 3504.84 1234.22   1
   5   5  -5 3910.31 695.312  20
   5   5  -5 4704.79 703.799  19
   5  -5   5 3054.73 653.767  17
   5   5  -4 3961.21 689.045  22
   5  -5   4 3155.82 1183.75   1
   5  -5   4 2526.60 727.361  18
   5   5  -4 1974.06 567.081  20
   5   5  -4 3062.37 598.583  19
   5  -5   4 2231.91 629.075  17
   5   5  -3 5094.48 778.628  22
   5  -5   3 5135.52 1263.96   1
   5  -5   3 3465.36 705.902  17
   5   5  -3 4381.58 702.903  20
   5   5  -3 3163.59 635.125  19
   5  -5   3 4167.35 724.769  21
   5  -5   3 3292.67 761.620  18
   5   5  -2 2767.01 636.533  22
   5  -5   2 2713.49 1066.01   1
   5   5  -2 2608.28 635.156  19
   5   5  -2 2370.51 555.580  20
  -5   5   2 3439.72 289.290  16
   5  -5   2 3041.30 615.327  21
   5  -5   2 2501.99 711.414  18
   5   5  -1 9838.38 1027.82  22
   5  -5   1 8454.51 911.841  21
   5   5  -1 9153.65 998.680  21
   5   5  -1 9010.75 627.474   3
   5  -5   1 6480.06 1297.09   1
   5  -5   1 8026.27 1044.16  18
   5   5  -1 8833.25 969.966  20
   5   5   0 26664.6 1877.00  22
   5   5   0 28553.2 1882.66  21
   5  -5   0 25166.6 1778.91  21
   5   5   0 28066.5 1470.30   3
   5  -5   0 25080.4 2264.43   1
   5   5   0 23774.8 1803.25  20
   5  -5   0 26678.8 1809.72  20
   5  -5   0 23399.0 1911.90  18
   5   5   1 9597.70 992.434  21
   5   5   1 9211.78 1016.80  22
   5  -5  -1 9463.19 960.381  21
   5   5   1 9126.51 647.273   3
   5  -5  -1 7482.63 1000.75  18
   5  -5  -1 7313.23 865.958  20
   5   5   2 3329.43 729.943  22
   5   5   2 3286.78 371.128   3
   5  -5  -2 3043.45 603.126  20
   5  -5  -2 3444.65 649.437  19
   5   5   2 3395.43 670.457  21
   5   5   3 4797.34 810.181  22
   5   5   3 4788.96 445.439   3
   5  -5  -3 4049.02 655.896  20
   5   5   3 3982.79 796.258  17
   5  -5  -3 4089.13 683.529  19
   5   5   3 3153.62 730.674  21
   5   5   4 2949.10 737.704  22
   5   5   4 4302.22 417.694   3
   5  -5  -4 2617.09 586.086  20
   5  -5  -4 3603.66 640.458  19
   5   5   4 3589.94 747.859  17
   5   5   5 2914.59 741.848  22
   5  -5  -5 3526.89 626.056  20
   5  -5  -5 3872.85 686.173  19
   5   5   5 4265.43 768.862  17
   5   5   5 4324.38 437.457   3
   5   5   6 4816.88 830.400  22
  -5  -5   6 5688.97 440.293   9
   5  -5  -6 4613.40 731.957  19
   5  -5  -6 6267.97 773.485  20
   5   5   6 5508.33 835.082  17
   5   5   6 6223.16 525.265   3
   5  -5  -7 13566.2 1185.41  19
   5   5   7 12211.3 1222.83  17
   5   5   7 11608.3 1230.60  22
  -5  -5   7 14309.5 829.475   9
   5   5   8 15043.6 1339.61  22
   5  -5  -9 6706.22 887.632  19
  -5  -5   9 8360.79 580.298  15
  -5  -5   9 8427.48 581.508   9
   5  -5 -10 644.084 487.801  19
  -5  -5  10 1287.76 227.983  15
  -5  -5  10 886.229 212.228   9
   5   5  11 983.165 483.447   4
   5  -5 -11 886.095 486.982  19
  -5  -5  12 838.540 200.230  15
   5  -5 -12 1145.72 490.208  19
  -5  -5  13 8243.89 544.811  15
   5  -5 -13 7110.58 797.397  19
  -5  -5  14 1297.18 202.768  15
   5  -5 -14 1743.01 447.875  19
  -5  -5  15 976.632 165.507  15
  -5  -5  16 6695.23 377.227  15
  -5  -5  16 5347.14 346.843   8
  -5   6  16 227.123 97.6782  16
  -5   6  15 1042.61 163.673  16
   5  -6  15 125.397 815.731  24
  -5   6  14 3056.06 281.335  16
   5  -6  14-407.906 1116.69  24
  -5   6  13 5738.89 417.636  16
   5  -6  13 97.4398 1245.05  24
   5  -6  12 2162.34 983.479   1
   5  -6  12 331.493 1408.73  24
   5   6 -11 716.861 420.157  19
   5  -6  11-286.881 893.607   1
   5  -6  11-363.351 1453.56  24
   5   6 -10 2715.20 556.784  19
   5  -6  10 319.416 921.361   1
   5  -6  10 1541.60 810.002   2
   5   6  -9 2039.98 526.760  19
   5  -6   9 1711.49 1186.85   1
   5  -6   9 2517.70 961.580   2
   5  -6   9-132.803 1380.46  24
   5   6  -8 1642.50 515.984  19
   5  -6   8-119.890 971.540   1
   5  -6   8 532.502 1400.78  24
   5   6  -7 3664.43 635.563  20
   5  -6   7 3654.14 1294.17   1
   5  -6   7 2757.96 1472.15  24
   5   6  -7 5117.31 766.403  22
   5   6  -6 9872.83 996.344  19
   5  -6   6 11310.3 1035.71  17
   5   6  -6 9938.06 990.132  20
   5   6  -6 11408.7 1099.63  22
   5  -6   5 15880.1 1350.71  17
   5   6  -5 16625.2 1336.63  19
   5   6  -5 16755.1 1322.87  20
  -5   6   5 18847.0 1015.09  16
   5  -6   5 15987.4 2159.55   1
   5   6  -5 18191.1 1442.66  22
   5  -6   4 4104.45 837.701  18
   5   6  -4 4943.40 753.419  19
  -5   6   4 5789.94 428.654  16
   5  -6   4 4408.95 721.567  17
   5   6  -4 5631.38 740.633  20
   5  -6   4 5756.69 1445.35   1
   5   6  -4 6303.61 845.260  22
  -5   6   3 24.7111 126.466  16
   5  -6   3 43.3155 424.409  17
   5   6  -3 124.126 465.444  19
   5   6  -3 278.447 442.306  20
   5  -6   3 54.0386 560.642  18
   5  -6   3 447.677 944.856   1
   5   6  -3 46.5021 498.486  22
   5  -6   2 14048.3 1337.28  17
   5   6  -2 19024.7 1396.98  20
  -5   6   2 19119.3 1009.03  16
   5  -6   2 14638.3 1439.83  18
   5  -6   2 14624.8 1906.55   1
   5  -6   2 16514.8 1340.18  21
   5   6  -2 19202.7 1418.34  21
   5   6  -2 18588.9 1482.69  22
   5   6  -1 11807.2 764.728   3
   5   6  -1 11000.4 1084.65  20
  -5   6   1 11574.3 710.128  16
   5  -6   1 9912.02 1149.42  18
  -5   6   1 11604.9 692.508  13
   5   6  -1 11559.9 1146.30  22
   5  -6   1 10091.1 1009.28  21
   5   6  -1 12884.7 1146.93  21
   5   6   0 221.742 198.608   3
   5  -6   0 212.946 529.535  18
  -5   6   0 131.635 134.172  13
   5   6   0 709.572 493.315  21
   5  -6   0 456.114 467.583  21
   5   6   0 380.817 526.256  22
   5   6   1 11328.2 1185.51  22
   5   6   1 10011.3 1066.99  21
   5  -6  -1 11769.8 1087.40  21
   5   6   1 12789.6 810.603   3
   5  -6  -1 12150.5 1095.57  20
   5  -6  -1 11837.0 1230.71  18
   5   6   2 18378.3 1500.86  22
   5   6   2 16530.8 1406.82  21
   5  -6  -2 18049.4 1382.32  21
   5   6   2 20928.5 1140.34   3
   5  -6  -2 17381.4 1356.55  20
   5   6   2 15631.4 1459.17  17
   5   6   3 96.4006 520.002  22
   5   6   3 146.828 199.369   3
   5  -6  -3 112.459 406.966  20
   5   6   3 387.825 526.257  17
   5  -6  -3 234.313 405.232  19
   5   6   4 6238.44 886.398  22
   5   6   4 6365.83 532.389   3
   5  -6  -4 5797.54 782.397  19
   5   6   4 4956.03 815.227  17
   5  -6  -4 5713.51 743.408  20
   5   6   5 15848.2 1432.24  22
   5   6   5 18543.9 1067.34   3
   5   6   5 16671.8 1413.99  17
   5  -6  -5 14359.9 1245.99  19
   5  -6  -5 16474.8 1274.68  20
   5   6   6 9648.56 1112.07  22
   5   6   6 11558.0 767.388   3
   5  -6  -6 11115.9 1026.67  19
   5   6   6 10434.8 1084.32  17
   5  -6  -6 8725.11 938.955  20
   5  -6  -7 4806.64 713.903  20
   5   6   7 4532.38 807.583  22
   5  -6  -8 849.231 470.291  19
   5   6   8 892.370 576.844  22
  -5  -6   8 1099.66 219.566   9
   5  -6  -9 2129.81 562.597  19
  -5  -6   9 2645.30 299.682   9
   5  -6 -10 3446.63 622.416  19
  -5  -6  10 3613.30 344.307  15
  -5  -6  10 3387.08 336.631   9
   5  -6 -11 275.071 413.580  19
  -5  -6  11 703.857 200.245   9
  -5  -6  12 7956.98 545.164  15
  -5  -6  13 4973.18 386.323  15
  -5  -6  14 2657.07 253.282  15
  -5  -6  15 931.344 137.780   8
  -5  -6  15 1194.28 156.542  15
  -5  -6  16 208.677 79.9002  15
  -5   7  15 1095.41 168.497  16
   5  -7  15 99.3243 697.556  24
  -5   7  14 189.301 139.860  16
   5  -7  14-206.864 969.864  24
  -5   7  13 3895.90 335.763  16
   5  -7  13-255.245 1112.83  24
  -5   7  12 1240.67 215.349  16
   5  -7  12-310.183 761.425   1
   5  -7  12 295.798 1202.01  24
   5  -7  11 1815.99 972.274   1
   5  -7  11-439.797 1388.29  24
   5  -7  10 3369.96 911.231   2
   5  -7  10 591.266 1378.94  24
  -5   7   9 4085.37 375.865  16
   5  -7   9 3903.34 1224.85   1
  -5   7   8 13977.0 840.639  16
   5  -7   8 10524.3 1729.92   1
  -5   7   7 14449.6 840.014  16
   5   7  -7 15681.0 1274.51  22
[truncated: 63,348 more chars]
