# Supplementary material for: Identification of antibacterial constituents from Rhododendron simsii Planch with an activity-guided method
Source: Front Pharmacol. 2024 Oct 8;15:1490335. doi: 10.3389/fphar.2024.1490335 (PMC11493700; doi:10.3389/fphar.2024.1490335)
Supplement: Supplementary file 1 [file DataSheet2.zip › CIF_13_auto.cif]

data_20230303-cys-a23_auto
_audit_creation_date               2024-08-20
_audit_creation_method
;
Olex2 1.5
(compiled 2022.04.07 svn.rca3783a0 for OlexSys, GUI svn.r6498)
;
_shelx_SHELXL_version_number       '2018/3'
_audit_contact_author_address      ?
_audit_contact_author_email        ?
_audit_contact_author_name         ''
_audit_contact_author_phone        ?
_publ_contact_author_id_orcid      ?
_publ_section_references
;
Dolomanov, O.V., Bourhis, L.J., Gildea, R.J, Howard, J.A.K. & Puschmann, H.
 (2009), J. Appl. Cryst. 42, 339-341.

Sheldrick, G.M. (2015). Acta Cryst. A71, 3-8.

Sheldrick, G.M. (2015). Acta Cryst. C71, 3-8.
;
_chemical_name_common              ?
_chemical_name_systematic          ?
_chemical_formula_moiety           'C32 H54 O3'
_chemical_formula_sum              'C32 H54 O3'
_chemical_formula_weight           486.75
_chemical_absolute_configuration   ad
_chemical_melting_point            ?
_chemical_oxdiff_formula           CHO
loop_
  _atom_type_symbol
  _atom_type_description
  _atom_type_scat_dispersion_real
  _atom_type_scat_dispersion_imag
  _atom_type_scat_source
 'C' 'C' 0.0181 0.0091 'International Tables Vol C Tables 4.2.6.8 and 6.1.1.4'
 'H' 'H' 0.0000 0.0000 'International Tables Vol C Tables 4.2.6.8 and 6.1.1.4'
 'O' 'O' 0.0492 0.0322 'International Tables Vol C Tables 4.2.6.8 and 6.1.1.4'

_shelx_space_group_comment
;
The symmetry employed for this shelxl refinement is uniquely defined
by the following loop, which should always be used as a source of
symmetry information in preference to the above space-group names.
They are only intended as comments.
;
_space_group_crystal_system        'orthorhombic'
_space_group_IT_number             19
_space_group_name_H-M_alt          'P 21 21 21'
_space_group_name_Hall             'P 2ac 2ab'
loop_
  _space_group_symop_operation_xyz
 'x, y, z'
 '-x+1/2, -y, z+1/2'
 'x+1/2, -y+1/2, -z'
 '-x, y+1/2, -z+1/2'

_cell_length_a                     6.7259(3)
_cell_length_b                     13.3970(8)
_cell_length_c                     30.7968(18)
_cell_angle_alpha                  90
_cell_angle_beta                   90
_cell_angle_gamma                  90
_cell_volume                       2775.0(3)
_cell_formula_units_Z              4
_cell_measurement_reflns_used      5528
_cell_measurement_temperature      100.00(10)
_cell_measurement_theta_max        74.9250
_cell_measurement_theta_min        2.8490
_shelx_estimated_absorpt_T_max     ?
_shelx_estimated_absorpt_T_min     ?
_exptl_absorpt_coefficient_mu      0.551
_exptl_absorpt_correction_T_max    1.00000
_exptl_absorpt_correction_T_min    0.71317
_exptl_absorpt_correction_type     multi-scan
_exptl_absorpt_process_details
;
CrysAlisPro 1.171.41.112a (Rigaku Oxford Diffraction, 2021)
Empirical absorption correction using spherical harmonics,
implemented in SCALE3 ABSPACK scaling algorithm.
;
_exptl_absorpt_special_details     ?
_exptl_crystal_colour              'clear light colourless'
_exptl_crystal_colour_lustre       clear
_exptl_crystal_colour_modifier     light
_exptl_crystal_colour_primary      colourless
_exptl_crystal_density_diffrn      1.165
_exptl_crystal_density_meas        ?
_exptl_crystal_density_method      ?
_exptl_crystal_description         needle
_exptl_crystal_F_000               1080
_exptl_crystal_size_max            0.8
_exptl_crystal_size_mid            0.7
_exptl_crystal_size_min            0
_exptl_transmission_factor_max     ?
_exptl_transmission_factor_min     ?
_diffrn_reflns_av_R_equivalents    0.0615
_diffrn_reflns_av_unetI/netI       0.0656
_diffrn_reflns_Laue_measured_fraction_full  0.998
_diffrn_reflns_Laue_measured_fraction_max  0.945
_diffrn_reflns_limit_h_max         8
_diffrn_reflns_limit_h_min         -6
_diffrn_reflns_limit_k_max         15
_diffrn_reflns_limit_k_min         -16
_diffrn_reflns_limit_l_max         38
_diffrn_reflns_limit_l_min         -37
_diffrn_reflns_number              14060
_diffrn_reflns_point_group_measured_fraction_full  0.962
_diffrn_reflns_point_group_measured_fraction_max  0.890
_diffrn_reflns_theta_full          67.684
_diffrn_reflns_theta_max           76.260
_diffrn_reflns_theta_min           2.870
_diffrn_ambient_environment        N~2~
_diffrn_ambient_temperature        100.00(10)
_diffrn_detector                   'Hybrid Pixel Array Detector'
_diffrn_detector_area_resol_mean   10.0000
_diffrn_detector_type              'HyPix-Arc 150'
_diffrn_measured_fraction_theta_full  0.998
_diffrn_measured_fraction_theta_max  0.945
_diffrn_measurement_details
;
List of Runs (angles in degrees, time in seconds):

  # Type    Start    End  Width  t~exp~   \w     \q     \k     \f   Frames
--------------------------------------------------------------------------
  1  \w     24.00  49.00   0.50    1.00    --   62.70-118.00 112.00   50
  2  \w     36.00  61.00   0.50    1.00    --   72.75-118.00 112.00   50
  3  \w     48.00  91.00   0.50    1.00    --   76.90-118.00 112.00   86
  4  \w     37.00  80.00   0.50    1.00    --   62.70-125.00  90.00   86
  5  \w     34.00  87.00   0.50    1.00    --   72.75-125.00  30.00  106
  6  \w     67.00  94.00   0.50    1.00    --   62.70  15.00  60.00   54
  7  \w     74.00 112.00   0.50    1.00    --   76.90  15.00-120.00   76
  8  \w   -104.00 -66.00   0.50    1.00    --  -63.52 -15.00 -60.00   76
  9  \w   -112.00 -66.00   0.50    1.00    --  -71.68 -15.00 -30.00   92
 10  \w    -85.00 -59.00   0.50    1.00    --  -63.52 -15.00  90.00   52
 11  \w   -121.00 -80.00   0.50    1.00    --  -81.60 -15.00  60.00   82
 12  \w   -106.00 -71.00   0.50    1.00    --  -76.58 -15.00-150.00   70
 13  \w   -118.00 -77.00   0.50    1.00    --  -81.60 -15.00-180.00   82
 14  \w    -62.00 -36.00   0.50    1.00    --  -63.52 118.00-161.00   52
 15  \w    -83.00 -58.00   0.50    1.00    --  -71.68 118.00-161.00   50
 16  \w    -88.00 -55.00   0.50    1.00    --  -81.60 118.00-161.00   66
 17  \w    -81.00 -55.00   0.50    1.00    --  -71.68 125.00  60.00   52
;
_diffrn_measurement_device         'four-circle diffractometer'
_diffrn_measurement_device_type    'ROD, Synergy Custom system, HyPix-Arc 150'
_diffrn_measurement_method         '\w scans'
_diffrn_orient_matrix_type        
 'CrysAlisPro convention (1999,Acta A55,543-557)'
_diffrn_orient_matrix_UB_11        0.0221735000
_diffrn_orient_matrix_UB_12        -0.1036297000
_diffrn_orient_matrix_UB_13        -0.0211708000
_diffrn_orient_matrix_UB_21        0.1143021000
_diffrn_orient_matrix_UB_22        0.0471709000
_diffrn_orient_matrix_UB_23        -0.0381612000
_diffrn_orient_matrix_UB_31        0.1973096000
_diffrn_orient_matrix_UB_32        -0.0156839000
_diffrn_orient_matrix_UB_33        0.0245161000
_diffrn_radiation_monochromator    mirror
_diffrn_radiation_probe            x-ray
_diffrn_radiation_type             'Cu K\a'
_diffrn_radiation_wavelength       1.54184
_diffrn_source                     'Rotating-anode X-ray tube'
_diffrn_source_type                'Rigaku (Cu) X-ray Source'
_reflns_Friedel_coverage           0.643
_reflns_Friedel_fraction_full      0.912
_reflns_Friedel_fraction_max       0.816
_reflns_number_gt                  4296
_reflns_number_total               5173
_reflns_odcompleteness_completeness  99.86
_reflns_odcompleteness_iscentric   1
_reflns_odcompleteness_theta       66.97
_reflns_special_details
;
 Reflections were merged by SHELXL according to the crystal
 class for the calculation of statistics and refinement.
 
 _reflns_Friedel_fraction is defined as the number of unique
 Friedel pairs measured divided by the number that would be
 possible theoretically, ignoring centric projections and
 systematic absences.
;
_reflns_threshold_expression       'I > 2\s(I)'
_computing_cell_refinement         'CrysAlisPro 1.171.41.112a (Rigaku OD, 2021)'
_computing_data_collection         'CrysAlisPro 1.171.41.112a (Rigaku OD, 2021)'
_computing_data_reduction          'CrysAlisPro 1.171.41.112a (Rigaku OD, 2021)'
_computing_molecular_graphics      'Olex2 1.5 (Dolomanov et al., 2009)'
_computing_publication_material    'Olex2 1.5 (Dolomanov et al., 2009)'
_computing_structure_refinement    'SHELXL 2018/3 (Sheldrick, 2015)'
_computing_structure_solution      'SHELXT  (Sheldrick, 2015)'
_refine_diff_density_max           0.335
_refine_diff_density_min           -0.297
_refine_diff_density_rms           0.058
_refine_ls_abs_structure_details
;
 Flack x determined using 1337 quotients [(I+)-(I-)]/[(I+)+(I-)]
 (Parsons, Flack and Wagner, Acta Cryst. B69 (2013) 249-259).
;
_refine_ls_abs_structure_Flack     -0.2(2)
_refine_ls_extinction_coef         0.0014(3)
_refine_ls_extinction_expression  
 'Fc^*^=kFc[1+0.001xFc^2^\l^3^/sin(2\q)]^-1/4^'
_refine_ls_extinction_method       'SHELXL-2018/3 (Sheldrick 2018)'
_refine_ls_goodness_of_fit_ref     1.083
_refine_ls_hydrogen_treatment      constr
_refine_ls_matrix_type             full
_refine_ls_number_parameters       328
_refine_ls_number_reflns           5173
_refine_ls_number_restraints       0
_refine_ls_R_factor_all            0.0740
_refine_ls_R_factor_gt             0.0562
_refine_ls_restrained_S_all        1.083
_refine_ls_shift/su_max            0.001
_refine_ls_shift/su_mean           0.000
_refine_ls_structure_factor_coef   Fsqd
_refine_ls_weighting_details      
 'w=1/[\s^2^(Fo^2^)+(0.0715P)^2^+1.4206P] where P=(Fo^2^+2Fc^2^)/3'
_refine_ls_weighting_scheme        calc
_refine_ls_wR_factor_gt            0.1383
_refine_ls_wR_factor_ref           0.1576
_refine_special_details            ?
_olex2_refinement_description
;
1.a Ternary CH refined with riding coordinates:
 C3(H3), C14(H14), C2(H2), C16(H16), C26(H26), C25(H25), C6(H6)
1.b Secondary CH2 refined with riding coordinates:
 C17(H17A,H17B), C12(H12A,H12B), C24(H24A,H24B), C8(H8A,H8B), C9(H9A,H9B),
 C31(H31A,H31B), C18(H18A,H18B), C13(H13A,H13B), C23(H23A,H23B)
1.c Idealised Me refined as rotating group:
 C21(H21A,H21B,H21C), C34(H34A,H34B,H34C), C35(H35A,H35B,H35C), C27(H27A,H27B,
 H27C), C20(H20A,H20B,H20C), C22(H22A,H22B,H22C), C32(H32A,H32B,H32C), C29(H29A,
 H29B,H29C), C28(H28A,H28B,H28C)
1.d Idealised tetrahedral OH refined as rotating group:
 O33(H33), O19(H19)
;
_atom_sites_solution_hydrogens     geom
_atom_sites_solution_primary       dual
_atom_sites_solution_secondary     ?
loop_
  _atom_site_label
  _atom_site_type_symbol
  _atom_site_fract_x
  _atom_site_fract_y
  _atom_site_fract_z
  _atom_site_U_iso_or_equiv
  _atom_site_adp_type
  _atom_site_occupancy
  _atom_site_site_symmetry_order
  _atom_site_calc_flag
  _atom_site_refinement_flags_posn
  _atom_site_refinement_flags_adp
  _atom_site_refinement_flags_occupancy
  _atom_site_disorder_assembly
  _atom_site_disorder_group
 O33 O -0.1738(4) -0.5221(2) -0.18152(9) 0.0301(6) Uani 1 1 d . . . . .
 H33 H -0.208543 -0.581110 -0.176324 0.045 Uiso 1 1 calc R U . . .
 O19 O 0.0689(4) -0.6910(2) 0.10243(9) 0.0301(6) Uani 1 1 d . . . . .
 H19 H 0.157387 -0.734422 0.106225 0.045 Uiso 1 1 calc R U . . .
 C3 C -0.1143(6) -0.5364(3) -0.10416(12) 0.0231(8) Uani 1 1 d . . . . .
 H3 H -0.253959 -0.516341 -0.097284 0.028 Uiso 1 1 calc R U . . .
 C14 C 0.0758(5) -0.4924(3) 0.01555(11) 0.0203(7) Uani 1 1 d . . . . .
 H14 H 0.212876 -0.510843 0.005896 0.024 Uiso 1 1 calc R U . . .
 C2 C 0.0123(5) -0.5016(3) -0.06543(12) 0.0200(7) Uani 1 1 d . . . . .
 H2 H 0.145066 -0.533828 -0.069639 0.024 Uiso 1 1 calc R U . . .
 O30 O -0.1200(4) -0.6432(2) -0.11168(9) 0.0274(6) Uani 1 1 d . . . . .
 C7 C 0.1155(6) -0.2562(3) -0.19811(13) 0.0264(9) Uani 1 1 d . . . . .
 C1 C -0.0632(5) -0.5396(3) -0.01954(12) 0.0192(7) Uani 1 1 d . . . . .
 C17 C -0.0487(6) -0.6971(3) 0.02843(12) 0.0248(8) Uani 1 1 d . . . . .
 H17A H -0.187104 -0.688634 0.038737 0.030 Uiso 1 1 calc R U . . .
 H17B H -0.019715 -0.769509 0.027457 0.030 Uiso 1 1 calc R U . . .
 C4 C -0.0634(5) -0.4856(3) -0.14689(11) 0.0209(8) Uani 1 1 d . . . . .
 C5 C 0.0677(6) -0.4117(3) -0.15322(11) 0.0212(8) Uani 1 1 d . . . . .
 C16 C 0.0917(6) -0.6473(3) 0.06022(12) 0.0239(8) Uani 1 1 d . . . . .
 H16 H 0.230843 -0.660105 0.050228 0.029 Uiso 1 1 calc R U . . .
 C12 C 0.1593(6) -0.3442(3) -0.03069(12) 0.0233(8) Uani 1 1 d . . . . .
 H12A H 0.300696 -0.364585 -0.031937 0.028 Uiso 1 1 calc R U . . .
 H12B H 0.154741 -0.270415 -0.031956 0.028 Uiso 1 1 calc R U . . .
 C26 C 0.2991(6) -0.4182(3) -0.22012(12) 0.0251(8) Uani 1 1 d . . . . .
 H26 H 0.416752 -0.398282 -0.202269 0.030 Uiso 1 1 calc R U . . .
 C25 C 0.3312(7) -0.3764(3) -0.26634(13) 0.0295(9) Uani 1 1 d . . . . .
 H25 H 0.211991 -0.394194 -0.284148 0.035 Uiso 1 1 calc R U . . .
 C21 C 0.2345(6) -0.4901(3) 0.08995(13) 0.0303(9) Uani 1 1 d . . . . .
 H21A H 0.357502 -0.492526 0.072930 0.045 Uiso 1 1 calc R U . . .
 H21B H 0.250941 -0.529454 0.116526 0.045 Uiso 1 1 calc R U . . .
 H21C H 0.204671 -0.420654 0.097602 0.045 Uiso 1 1 calc R U . . .
 C34 C -0.1501(6) -0.3292(3) -0.07354(12) 0.0232(8) Uani 1 1 d . . . . .
 H34A H -0.219896 -0.348343 -0.100199 0.035 Uiso 1 1 calc R U . . .
 H34B H -0.124370 -0.257161 -0.073898 0.035 Uiso 1 1 calc R U . . .
 H34C H -0.232588 -0.345820 -0.048320 0.035 Uiso 1 1 calc R U . . .
 C24 C 0.3465(7) -0.2635(3) -0.26502(13) 0.0309(9) Uani 1 1 d . . . . .
 H24A H 0.360434 -0.237725 -0.294989 0.037 Uiso 1 1 calc R U . . .
 H24B H 0.467017 -0.244242 -0.248585 0.037 Uiso 1 1 calc R U . . .
 C35 C 0.3789(6) -0.4250(3) -0.11163(13) 0.0274(9) Uani 1 1 d . . . . .
 H35A H 0.356520 -0.496995 -0.114464 0.041 Uiso 1 1 calc R U . . .
 H35B H 0.444137 -0.411114 -0.083831 0.041 Uiso 1 1 calc R U . . .
 H35C H 0.463775 -0.401918 -0.135463 0.041 Uiso 1 1 calc R U . . .
 C8 C 0.2740(6) -0.2226(3) -0.16493(13) 0.0280(9) Uani 1 1 d . . . . .
 H8A H 0.404850 -0.250079 -0.173566 0.034 Uiso 1 1 calc R U . . .
 H8B H 0.283991 -0.148902 -0.165390 0.034 Uiso 1 1 calc R U . . .
 C9 C 0.2254(6) -0.2570(3) -0.11877(12) 0.0249(8) Uani 1 1 d . . . . .
 H9A H 0.110281 -0.217901 -0.108172 0.030 Uiso 1 1 calc R U . . .
 H9B H 0.339997 -0.240805 -0.099856 0.030 Uiso 1 1 calc R U . . .
 C15 C 0.0618(6) -0.5335(3) 0.06286(12) 0.0226(8) Uani 1 1 d . . . . .
 C10 C 0.1768(5) -0.3696(3) -0.11343(12) 0.0215(8) Uani 1 1 d . . . . .
 C31 C 0.0669(7) -0.6851(3) -0.12622(15) 0.0384(10) Uani 1 1 d . . . . .
 H31A H 0.171453 -0.671811 -0.104333 0.046 Uiso 1 1 calc R U . . .
 H31B H 0.107402 -0.653071 -0.153818 0.046 Uiso 1 1 calc R U . . .
 C11 C 0.0509(6) -0.3866(3) -0.07066(12) 0.0207(8) Uani 1 1 d . . . . .
 C6 C 0.1116(6) -0.3719(3) -0.19846(12) 0.0230(8) Uani 1 1 d . . . . .
 H6 H -0.003981 -0.391510 -0.217007 0.028 Uiso 1 1 calc R U . . .
 C18 C -0.0302(6) -0.6536(3) -0.01744(12) 0.0225(8) Uani 1 1 d . . . . .
 H18A H -0.128450 -0.686754 -0.036539 0.027 Uiso 1 1 calc R U . . .
 H18B H 0.103954 -0.669009 -0.028873 0.027 Uiso 1 1 calc R U . . .
 C13 C 0.0716(6) -0.3784(3) 0.01253(12) 0.0236(8) Uani 1 1 d . . . . .
 H13A H -0.067127 -0.354486 0.015066 0.028 Uiso 1 1 calc R U . . .
 H13B H 0.149328 -0.349474 0.036760 0.028 Uiso 1 1 calc R U . . .
 C27 C 0.2905(7) -0.5320(3) -0.22033(14) 0.0335(10) Uani 1 1 d . . . . .
 H27A H 0.172371 -0.554052 -0.236298 0.050 Uiso 1 1 calc R U . . .
 H27B H 0.283711 -0.556601 -0.190388 0.050 Uiso 1 1 calc R U . . .
 H27C H 0.409981 -0.558573 -0.234423 0.050 Uiso 1 1 calc R U . . .
 C20 C -0.2872(5) -0.5195(3) -0.01139(13) 0.0246(8) Uani 1 1 d . . . . .
 H20A H -0.337563 -0.566658 0.010299 0.037 Uiso 1 1 calc R U . . .
 H20B H -0.360987 -0.527880 -0.038584 0.037 Uiso 1 1 calc R U . . .
 H20C H -0.304663 -0.451097 -0.000725 0.037 Uiso 1 1 calc R U . . .
 C22 C -0.1317(6) -0.5071(3) 0.08660(12) 0.0270(9) Uani 1 1 d . . . . .
 H22A H -0.161197 -0.436093 0.082472 0.040 Uiso 1 1 calc R U . . .
 H22B H -0.116676 -0.521106 0.117658 0.040 Uiso 1 1 calc R U . . .
 H22C H -0.240961 -0.547257 0.074832 0.040 Uiso 1 1 calc R U . . .
 C32 C 0.0462(8) -0.7942(3) -0.13276(17) 0.0432(11) Uani 1 1 d . . . . .
 H32A H -0.062416 -0.807248 -0.153200 0.065 Uiso 1 1 calc R U . . .
 H32B H 0.016781 -0.826336 -0.104907 0.065 Uiso 1 1 calc R U . . .
 H32C H 0.170520 -0.821162 -0.144503 0.065 Uiso 1 1 calc R U . . .
 C23 C 0.1642(7) -0.2162(3) -0.24380(13) 0.0318(9) Uani 1 1 d . . . . .
 H23A H 0.047699 -0.227520 -0.262813 0.038 Uiso 1 1 calc R U . . .
 H23B H 0.185637 -0.143258 -0.241854 0.038 Uiso 1 1 calc R U . . .
 C29 C 0.5137(7) -0.4204(4) -0.28858(14) 0.0391(11) Uani 1 1 d . . . . .
 H29A H 0.631269 -0.408998 -0.270455 0.059 Uiso 1 1 calc R U . . .
 H29B H 0.532543 -0.388257 -0.316866 0.059 Uiso 1 1 calc R U . . .
 H29C H 0.494645 -0.492320 -0.292730 0.059 Uiso 1 1 calc R U . . .
 C28 C -0.0895(7) -0.2154(3) -0.18584(14) 0.0320(9) Uani 1 1 d . . . . .
 H28A H -0.132025 -0.244810 -0.158234 0.048 Uiso 1 1 calc R U . . .
 H28B H -0.185505 -0.232537 -0.208586 0.048 Uiso 1 1 calc R U . . .
 H28C H -0.082219 -0.142634 -0.182858 0.048 Uiso 1 1 calc R U . . .

loop_
  _atom_site_aniso_label
  _atom_site_aniso_U_11
  _atom_site_aniso_U_22
  _atom_site_aniso_U_33
  _atom_site_aniso_U_23
  _atom_site_aniso_U_13
  _atom_site_aniso_U_12
 O33 0.0310(14) 0.0279(15) 0.0313(15) -0.0023(12) -0.0044(12) -0.0089(14)
 O19 0.0365(16) 0.0225(14) 0.0313(15) 0.0049(11) 0.0002(12) 0.0060(13)
 C3 0.0265(19) 0.0150(18) 0.0279(19) -0.0040(14) 0.0014(15) -0.0008(16)
 C14 0.0178(16) 0.0161(18) 0.0269(19) -0.0007(14) -0.0035(14) -0.0008(15)
 C2 0.0181(16) 0.0155(18) 0.0264(19) -0.0025(14) -0.0008(14) 0.0013(15)
 O30 0.0297(14) 0.0192(14) 0.0333(15) -0.0051(11) 0.0004(11) -0.0038(12)
 C7 0.032(2) 0.0194(19) 0.028(2) 0.0030(15) -0.0006(17) 0.0019(17)
 C1 0.0198(16) 0.0114(17) 0.0264(19) -0.0009(13) -0.0009(14) 0.0011(15)
 C17 0.0268(19) 0.0139(18) 0.033(2) 0.0002(14) -0.0024(16) -0.0013(16)
 C4 0.0210(17) 0.0174(18) 0.0243(18) -0.0061(13) -0.0059(14) -0.0015(16)
 C5 0.0241(18) 0.0162(18) 0.0232(19) -0.0038(13) -0.0003(15) 0.0015(17)
 C16 0.0227(18) 0.020(2) 0.029(2) 0.0001(15) -0.0034(15) 0.0035(16)
 C12 0.0256(18) 0.0169(19) 0.0275(19) -0.0025(14) 0.0010(16) -0.0045(16)
 C26 0.028(2) 0.022(2) 0.025(2) -0.0024(14) 0.0009(16) 0.0002(18)
 C25 0.034(2) 0.029(2) 0.026(2) -0.0025(15) -0.0008(17) 0.0013(19)
 C21 0.037(2) 0.023(2) 0.030(2) -0.0015(15) -0.0053(17) -0.0032(19)
 C34 0.0265(19) 0.0154(18) 0.0276(19) -0.0012(13) 0.0007(16) 0.0035(16)
 C24 0.040(2) 0.027(2) 0.026(2) 0.0045(15) 0.0023(18) -0.005(2)
 C35 0.026(2) 0.024(2) 0.032(2) 0.0020(16) -0.0004(17) 0.0017(17)
 C8 0.037(2) 0.0149(19) 0.032(2) 0.0016(14) -0.0021(17) -0.0040(18)
 C9 0.030(2) 0.0161(19) 0.028(2) -0.0010(14) -0.0005(16) -0.0050(17)
 C15 0.0242(18) 0.0175(18) 0.0261(19) -0.0015(14) -0.0032(15) -0.0003(16)
 C10 0.0215(17) 0.0168(18) 0.0263(19) 0.0005(14) -0.0029(15) -0.0005(16)
 C31 0.039(2) 0.033(2) 0.043(3) 0.0009(19) 0.009(2) 0.002(2)
 C11 0.0230(18) 0.0129(17) 0.0264(19) -0.0016(13) -0.0019(15) -0.0002(15)
 C6 0.0274(19) 0.0186(18) 0.0230(18) 0.0001(14) -0.0051(15) 0.0004(16)
 C18 0.0258(18) 0.0137(18) 0.028(2) -0.0024(14) -0.0002(15) 0.0006(16)
 C13 0.0294(19) 0.0163(18) 0.0251(19) -0.0023(13) 0.0007(16) -0.0004(17)
 C27 0.046(3) 0.023(2) 0.032(2) -0.0003(16) 0.0077(19) 0.003(2)
 C20 0.0242(18) 0.0212(19) 0.0284(19) 0.0004(14) 0.0018(15) 0.0004(17)
 C22 0.036(2) 0.019(2) 0.027(2) -0.0019(14) 0.0024(16) 0.0041(18)
 C32 0.046(3) 0.029(2) 0.054(3) -0.005(2) 0.001(2) 0.000(2)
 C23 0.042(2) 0.023(2) 0.030(2) 0.0042(15) -0.0010(19) 0.000(2)
 C29 0.047(3) 0.039(3) 0.031(2) 0.0019(19) 0.011(2) 0.003(2)
 C28 0.039(2) 0.025(2) 0.032(2) 0.0046(16) 0.0006(18) 0.008(2)

_geom_special_details
;
 All esds (except the esd in the dihedral angle between two l.s. planes)
 are estimated using the full covariance matrix.  The cell esds are taken
 into account individually in the estimation of esds in distances, angles
 and torsion angles; correlations between esds in cell parameters are only
 used when they are defined by crystal symmetry.  An approximate (isotropic)
 treatment of cell esds is used for estimating esds involving l.s. planes.
;
loop_
  _geom_bond_atom_site_label_1
  _geom_bond_atom_site_label_2
  _geom_bond_distance
  _geom_bond_site_symmetry_2
  _geom_bond_publ_flag
 O33 C4 1.388(4) . ?
 O19 C16 1.434(4) . ?
 C3 C2 1.538(5) . ?
 C3 O30 1.449(4) . ?
 C3 C4 1.520(5) . ?
 C14 C1 1.563(5) . ?
 C14 C15 1.560(5) . ?
 C14 C13 1.529(5) . ?
 C2 C1 1.586(5) . ?
 C2 C11 1.570(5) . ?
 O30 C31 1.448(5) . ?
 C7 C8 1.544(6) . ?
 C7 C6 1.550(5) . ?
 C7 C23 1.540(5) . ?
 C7 C28 1.531(6) . ?
 C1 C18 1.544(5) . ?
 C1 C20 1.551(5) . ?
 C17 C16 1.515(5) . ?
 C17 C18 1.533(5) . ?
 C4 C5 1.341(5) . ?
 C5 C10 1.535(5) . ?
 C5 C6 1.521(5) . ?
 C16 C15 1.540(5) . ?
 C12 C11 1.540(5) . ?
 C12 C13 1.526(5) . ?
 C26 C25 1.545(5) . ?
 C26 C6 1.556(5) . ?
 C26 C27 1.526(5) . ?
 C25 C24 1.516(6) . ?
 C25 C29 1.525(6) . ?
 C21 C15 1.544(5) . ?
 C34 C11 1.558(5) . ?
 C24 C23 1.527(6) . ?
 C35 C10 1.549(5) . ?
 C8 C9 1.530(5) . ?
 C9 C10 1.553(5) . ?
 C15 C22 1.534(5) . ?
 C10 C11 1.582(5) . ?
 C31 C32 1.482(6) . ?

loop_
  _geom_angle_atom_site_label_1
  _geom_angle_atom_site_label_2
  _geom_angle_atom_site_label_3
  _geom_angle
  _geom_angle_site_symmetry_1
  _geom_angle_site_symmetry_3
  _geom_angle_publ_flag
 O30 C3 C2 116.0(3) . . ?
 O30 C3 C4 108.0(3) . . ?
 C4 C3 C2 114.3(3) . . ?
 C15 C14 C1 117.8(3) . . ?
 C13 C14 C1 110.6(3) . . ?
 C13 C14 C15 114.1(3) . . ?
 C3 C2 C1 114.6(3) . . ?
 C3 C2 C11 108.0(3) . . ?
 C11 C2 C1 117.4(3) . . ?
 C31 O30 C3 114.1(3) . . ?
 C8 C7 C6 107.9(3) . . ?
 C23 C7 C8 110.9(3) . . ?
 C23 C7 C6 110.2(3) . . ?
 C28 C7 C8 110.8(3) . . ?
 C28 C7 C6 110.1(3) . . ?
 C28 C7 C23 107.0(3) . . ?
 C14 C1 C2 107.1(3) . . ?
 C18 C1 C14 106.6(3) . . ?
 C18 C1 C2 108.0(3) . . ?
 C18 C1 C20 107.8(3) . . ?
 C20 C1 C14 113.5(3) . . ?
 C20 C1 C2 113.5(3) . . ?
 C16 C17 C18 112.2(3) . . ?
 O33 C4 C3 112.8(3) . . ?
 C5 C4 O33 120.0(3) . . ?
 C5 C4 C3 127.2(3) . . ?
 C4 C5 C10 118.0(3) . . ?
 C4 C5 C6 121.3(3) . . ?
 C6 C5 C10 120.7(3) . . ?
 O19 C16 C17 109.8(3) . . ?
 O19 C16 C15 110.1(3) . . ?
 C17 C16 C15 112.9(3) . . ?
 C13 C12 C11 113.8(3) . . ?
 C25 C26 C6 111.3(3) . . ?
 C27 C26 C25 111.3(3) . . ?
 C27 C26 C6 111.7(3) . . ?
 C24 C25 C26 110.3(3) . . ?
 C24 C25 C29 110.1(4) . . ?
 C29 C25 C26 112.7(3) . . ?
 C25 C24 C23 111.8(4) . . ?
 C9 C8 C7 112.3(3) . . ?
 C8 C9 C10 115.8(3) . . ?
 C16 C15 C14 107.0(3) . . ?
 C16 C15 C21 107.6(3) . . ?
 C21 C15 C14 109.0(3) . . ?
 C22 C15 C14 114.5(3) . . ?
 C22 C15 C16 111.4(3) . . ?
 C22 C15 C21 107.1(3) . . ?
 C5 C10 C35 105.8(3) . . ?
 C5 C10 C9 111.9(3) . . ?
 C5 C10 C11 110.9(3) . . ?
 C35 C10 C9 106.5(3) . . ?
 C35 C10 C11 111.8(3) . . ?
 C9 C10 C11 109.9(3) . . ?
 O30 C31 C32 110.0(4) . . ?
 C2 C11 C10 108.3(3) . . ?
 C12 C11 C2 111.0(3) . . ?
 C12 C11 C34 105.9(3) . . ?
 C12 C11 C10 111.0(3) . . ?
 C34 C11 C2 110.3(3) . . ?
 C34 C11 C10 110.2(3) . . ?
 C7 C6 C26 112.9(3) . . ?
 C5 C6 C7 110.3(3) . . ?
 C5 C6 C26 114.2(3) . . ?
 C17 C18 C1 113.7(3) . . ?
 C12 C13 C14 110.2(3) . . ?
 C24 C23 C7 114.7(3) . . ?

_shelx_res_file
;
TITL 20230303-CYS-A23_auto in P212121 #19
    20230303-cys-a23_auto.res
    created by SHELXL-2018/3 at 16:50:30 on 03-Mar-2023
REM reset to P212121 #19
CELL 1.54184 6.725921 13.396977 30.796824 90 90 90
ZERR 4 0.00031 0.000799 0.001802 0 0 0
LATT -1
SYMM 0.5-X,-Y,0.5+Z
SYMM 0.5+X,0.5-Y,-Z
SYMM -X,0.5+Y,0.5-Z
SFAC C H O
UNIT 128 216 12

L.S. 4
PLAN  7
TEMP -173
fmap 2
ACTA
REM <olex2.extras>
REM <HklSrc "%.\\olex2\\history.hkl">
REM </olex2.extras>

WGHT    0.071500    1.420600
EXTI    0.001427
FVAR       3.30143
O33   3   -0.173835   -0.522076   -0.181521    11.00000    0.03099    0.02791 =
         0.03131   -0.00231   -0.00444   -0.00894
AFIX 147
H33   2   -0.208543   -0.581110   -0.176324    11.00000   -1.50000
AFIX   0
O19   3    0.068920   -0.691034    0.102428    11.00000    0.03653    0.02245 =
         0.03127    0.00488    0.00019    0.00597
AFIX 147
H19   2    0.157387   -0.734422    0.106225    11.00000   -1.50000
AFIX   0
C3    1   -0.114267   -0.536425   -0.104159    11.00000    0.02649    0.01503 =
         0.02791   -0.00403    0.00138   -0.00076
AFIX  13
H3    2   -0.253959   -0.516341   -0.097284    11.00000   -1.20000
AFIX   0
C14   1    0.075774   -0.492364    0.015549    11.00000    0.01781    0.01611 =
         0.02687   -0.00066   -0.00349   -0.00084
AFIX  13
H14   2    0.212876   -0.510843    0.005896    11.00000   -1.20000
AFIX   0
C2    1    0.012347   -0.501603   -0.065431    11.00000    0.01811    0.01554 =
         0.02637   -0.00254   -0.00077    0.00128
AFIX  13
H2    2    0.145066   -0.533828   -0.069639    11.00000   -1.20000
AFIX   0
O30   3   -0.119981   -0.643165   -0.111679    11.00000    0.02968    0.01923 =
         0.03331   -0.00510    0.00042   -0.00383
C7    1    0.115514   -0.256183   -0.198112    11.00000    0.03227    0.01935 =
         0.02771    0.00301   -0.00062    0.00194
C1    1   -0.063232   -0.539644   -0.019536    11.00000    0.01976    0.01144 =
         0.02644   -0.00089   -0.00095    0.00109
C17   1   -0.048706   -0.697094    0.028430    11.00000    0.02684    0.01393 =
         0.03350    0.00024   -0.00244   -0.00126
AFIX  23
H17A  2   -0.187104   -0.688634    0.038737    11.00000   -1.20000
H17B  2   -0.019715   -0.769509    0.027457    11.00000   -1.20000
AFIX   0
C4    1   -0.063363   -0.485646   -0.146890    11.00000    0.02098    0.01741 =
         0.02434   -0.00605   -0.00594   -0.00151
C5    1    0.067741   -0.411677   -0.153224    11.00000    0.02408    0.01622 =
         0.02315   -0.00378   -0.00029    0.00154
C16   1    0.091708   -0.647275    0.060221    11.00000    0.02272    0.02013 =
         0.02874    0.00006   -0.00343    0.00351
AFIX  13
H16   2    0.230843   -0.660105    0.050228    11.00000   -1.20000
AFIX   0
C12   1    0.159320   -0.344219   -0.030688    11.00000    0.02557    0.01689 =
         0.02750   -0.00250    0.00098   -0.00446
AFIX  23
H12A  2    0.300696   -0.364585   -0.031937    11.00000   -1.20000
H12B  2    0.154741   -0.270415   -0.031956    11.00000   -1.20000
AFIX   0
C26   1    0.299078   -0.418223   -0.220120    11.00000    0.02808    0.02220 =
         0.02496   -0.00238    0.00087    0.00016
AFIX  13
H26   2    0.416752   -0.398282   -0.202269    11.00000   -1.20000
AFIX   0
C25   1    0.331164   -0.376407   -0.266341    11.00000    0.03427    0.02874 =
         0.02557   -0.00246   -0.00081    0.00132
AFIX  13
H25   2    0.211991   -0.394194   -0.284148    11.00000   -1.20000
AFIX   0
C21   1    0.234498   -0.490064    0.089954    11.00000    0.03746    0.02341 =
         0.03009   -0.00150   -0.00530   -0.00319
AFIX 137
H21A  2    0.357502   -0.492526    0.072930    11.00000   -1.50000
H21B  2    0.250941   -0.529454    0.116526    11.00000   -1.50000
H21C  2    0.204671   -0.420654    0.097602    11.00000   -1.50000
AFIX   0
C34   1   -0.150146   -0.329154   -0.073537    11.00000    0.02646    0.01542 =
         0.02760   -0.00121    0.00073    0.00345
AFIX 137
H34A  2   -0.219896   -0.348343   -0.100199    11.00000   -1.50000
H34B  2   -0.124370   -0.257161   -0.073898    11.00000   -1.50000
H34C  2   -0.232588   -0.345820   -0.048320    11.00000   -1.50000
AFIX   0
C24   1    0.346511   -0.263546   -0.265023    11.00000    0.03980    0.02688 =
         0.02611    0.00447    0.00234   -0.00488
AFIX  23
H24A  2    0.360434   -0.237725   -0.294989    11.00000   -1.20000
H24B  2    0.467017   -0.244242   -0.248585    11.00000   -1.20000
AFIX   0
C35   1    0.378870   -0.425004   -0.111632    11.00000    0.02627    0.02358 =
         0.03222    0.00202   -0.00043    0.00167
AFIX 137
H35A  2    0.356520   -0.496995   -0.114464    11.00000   -1.50000
H35B  2    0.444137   -0.411114   -0.083831    11.00000   -1.50000
H35C  2    0.463775   -0.401918   -0.135463    11.00000   -1.50000
AFIX   0
C8    1    0.274038   -0.222622   -0.164932    11.00000    0.03736    0.01492 =
         0.03187    0.00163   -0.00210   -0.00402
AFIX  23
H8A   2    0.404850   -0.250079   -0.173566    11.00000   -1.20000
H8B   2    0.283991   -0.148902   -0.165390    11.00000   -1.20000
AFIX   0
C9    1    0.225407   -0.256979   -0.118766    11.00000    0.03024    0.01611 =
         0.02838   -0.00100   -0.00048   -0.00503
AFIX  23
H9A   2    0.110281   -0.217901   -0.108172    11.00000   -1.20000
H9B   2    0.339997   -0.240805   -0.099856    11.00000   -1.20000
AFIX   0
C15   1    0.061790   -0.533481    0.062859    11.00000    0.02421    0.01746 =
         0.02610   -0.00151   -0.00318   -0.00033
C10   1    0.176790   -0.369647   -0.113433    11.00000    0.02152    0.01678 =
         0.02630    0.00054   -0.00289   -0.00049
C31   1    0.066944   -0.685071   -0.126222    11.00000    0.03920    0.03258 =
         0.04333    0.00088    0.00913    0.00163
AFIX  23
H31A  2    0.171453   -0.671811   -0.104333    11.00000   -1.20000
H31B  2    0.107402   -0.653071   -0.153818    11.00000   -1.20000
AFIX   0
C11   1    0.050888   -0.386621   -0.070662    11.00000    0.02296    0.01286 =
         0.02642   -0.00163   -0.00187   -0.00018
C6    1    0.111615   -0.371870   -0.198459    11.00000    0.02737    0.01864 =
         0.02298    0.00011   -0.00507    0.00038
AFIX  13
H6    2   -0.003981   -0.391510   -0.217007    11.00000   -1.20000
AFIX   0
C18   1   -0.030156   -0.653605   -0.017444    11.00000    0.02583    0.01367 =
         0.02805   -0.00238   -0.00018    0.00059
AFIX  23
H18A  2   -0.128450   -0.686754   -0.036539    11.00000   -1.20000
H18B  2    0.103954   -0.669009   -0.028873    11.00000   -1.20000
AFIX   0
C13   1    0.071642   -0.378427    0.012534    11.00000    0.02940    0.01632 =
         0.02511   -0.00227    0.00065   -0.00041
AFIX  23
H13A  2   -0.067127   -0.354486    0.015066    11.00000   -1.20000
H13B  2    0.149328   -0.349474    0.036760    11.00000   -1.20000
AFIX   0
C27   1    0.290520   -0.532043   -0.220325    11.00000    0.04600    0.02288 =
         0.03169   -0.00031    0.00774    0.00340
AFIX 137
H27A  2    0.172371   -0.554052   -0.236298    11.00000   -1.50000
H27B  2    0.283711   -0.556601   -0.190388    11.00000   -1.50000
H27C  2    0.409981   -0.558573   -0.234423    11.00000   -1.50000
AFIX   0
C20   1   -0.287230   -0.519462   -0.011386    11.00000    0.02415    0.02120 =
         0.02837    0.00043    0.00183    0.00043
AFIX 137
H20A  2   -0.337563   -0.566658    0.010299    11.00000   -1.50000
H20B  2   -0.360987   -0.527880   -0.038584    11.00000   -1.50000
H20C  2   -0.304663   -0.451097   -0.000725    11.00000   -1.50000
AFIX   0
C22   1   -0.131738   -0.507102    0.086599    11.00000    0.03557    0.01864 =
         0.02667   -0.00191    0.00239    0.00415
AFIX 137
H22A  2   -0.161197   -0.436093    0.082472    11.00000   -1.50000
H22B  2   -0.116676   -0.521106    0.117658    11.00000   -1.50000
H22C  2   -0.240961   -0.547257    0.074832    11.00000   -1.50000
AFIX   0
C32   1    0.046200   -0.794200   -0.132762    11.00000    0.04606    0.02947 =
         0.05409   -0.00527    0.00131   -0.00006
AFIX 137
H32A  2   -0.062416   -0.807248   -0.153200    11.00000   -1.50000
H32B  2    0.016781   -0.826336   -0.104907    11.00000   -1.50000
H32C  2    0.170520   -0.821162   -0.144503    11.00000   -1.50000
AFIX   0
C23   1    0.164220   -0.216232   -0.243795    11.00000    0.04244    0.02304 =
         0.02993    0.00418   -0.00095    0.00039
AFIX  23
H23A  2    0.047699   -0.227520   -0.262813    11.00000   -1.20000
H23B  2    0.185637   -0.143258   -0.241854    11.00000   -1.20000
AFIX   0
C29   1    0.513707   -0.420427   -0.288585    11.00000    0.04681    0.03941 =
         0.03118    0.00193    0.01127    0.00304
AFIX 137
H29A  2    0.631269   -0.408998   -0.270455    11.00000   -1.50000
H29B  2    0.532543   -0.388257   -0.316866    11.00000   -1.50000
H29C  2    0.494645   -0.492320   -0.292730    11.00000   -1.50000
AFIX   0
C28   1   -0.089498   -0.215370   -0.185844    11.00000    0.03871    0.02546 =
         0.03185    0.00459    0.00057    0.00802
AFIX 137
H28A  2   -0.132025   -0.244810   -0.158234    11.00000   -1.50000
H28B  2   -0.185505   -0.232537   -0.208586    11.00000   -1.50000
H28C  2   -0.082219   -0.142634   -0.182858    11.00000   -1.50000
AFIX   0
HKLF 4


REM  20230303-CYS-A23_auto in P212121 #19
REM wR2 = 0.1576, GooF = S = 1.083, Restrained GooF = 1.083 for all data
REM R1 = 0.0562 for 4296 Fo > 4sig(Fo) and 0.0740 for all 5173 data
REM 328 parameters refined using 0 restraints

END

WGHT      0.0717      1.4249

REM Highest difference peak  0.335,  deepest hole -0.297,  1-sigma level  0.058
Q1    1   0.0573 -0.6308 -0.1034  11.00000  0.05    0.34
Q2    1  -0.1888 -0.4851 -0.1563  11.00000  0.05    0.33
Q3    1   0.0696 -0.5249  0.0392  11.00000  0.05    0.32
Q4    1  -0.1793 -0.5329 -0.0166  11.00000  0.05    0.29
Q5    1   0.0102 -0.5432 -0.0956  11.00000  0.05    0.28
Q6    1  -0.0796 -0.4980  0.0012  11.00000  0.05    0.27
Q7    1   0.1850 -0.4072 -0.1360  11.00000  0.05    0.26
;
_shelx_res_checksum                86540
_shelx_hkl_file
;
   0   0  -2 32846.3 1583.14   6
   0   0   2 33463.4 1582.81   6
   0   0  -3 14.6563 58.9165   6
   0   0   3 18.1096 93.3011   5
   0   0   3 23.1798 60.4807   6
   0   0  -3 90.8933 21.4762   7
   0   0   4 1100.70 59.2826  11
   0   0  -4 1043.64 61.2439   7
   0   0   5 120.279 138.767   5
   0   0   5 15.3924 29.1324  11
   0   0  -5 5.26594 33.5410   7
   0   0   6 36059.5 1693.33  11
   0   0  -6 34922.5 1694.11   7
   0   0   7 50.4420 41.0519  11
   0   0  -7 107.211 49.0624   7
   0   0   8 41008.0 1978.92  11
   0   0  -8 42163.6 1980.74   7
   0   0   9 21.8052 44.0779  11
   0   0  -9 27.0321 54.5832   7
   0   0  10 116996. 5614.73  11
   0   0 -10 119300. 5617.02   7
   0   0  11 189.755 48.0841  11
   0   0 -11 140.210 60.4474   7
   0   0  12 56.5489 44.3730  11
   0   0 -12-3.01976 59.1660   7
   0   0  13 32.1124 48.1626  11
   0   0 -13 47.0058 61.9200   7
   0   0  14 7255.48 370.206  11
   0   0 -14 7871.68 377.126   7
   0   0  15 18.9474 49.0819  11
   0   0 -15 26.0140 64.3272   7
   0   0  16 257.443 54.2727  11
   0   0 -16 295.143 72.8656   7
   0   0 -17-4.93687 67.6454   7
   0   0  17 12.5596 49.6899  11
   0   0 -17 260.029 326.637  12
   0   0  18 2665.22 152.034  11
   0   0 -19 54.3002 74.7733   7
   0   0  19-7.57634 54.9018  11
   0   0 -19-159.864 337.777  12
   0   0 -20 7402.23 624.746  12
   0   0 -20 7689.66 396.298   7
   0   0 -21 232.293 382.744  12
   0   0 -22 34968.0 1886.77  12
   0   0 -23-275.148 387.477  12
   0   0 -24 31222.0 1731.78  12
   0   0 -25-72.2565 411.724  12
   0   0 -26 124.344 394.269  12
   0   0 -27-68.7042 382.935  12
   0   0 -28-32.1030 350.508  12
   0   0 -29 367.054 332.450  12
   0   0 -30 380.377 333.568  12
   0   0  31 102.682 250.057  14
   0   0  32 252.881 243.470  14
   0   0  33-10.4924 229.654  14
   0   0 -33-22.7412 222.080  13
   0   0 -34 38.8078 200.120  13
   0   0  34 128.910 238.847  14
   0   0 -35 140.637 167.401  13
   0   0  35 9.12744 207.398  14
   0   0  36 1124.19 230.391  14
   0   0 -36 776.745 150.408  13
   0   0  38 1114.53 174.061  16
   0   1   0-1.80416 25.0707   9
   0   1  -1 9.24647 58.6806   9
   0   1  -1 26.2790 39.8863   8
   0   1  -2 114262. 5926.49   4
   0  -1  -2 118607. 5938.98  12
   0  -1   2 133358. 5924.19  10
   0  -1   2 119269. 5930.29   8
   0   1  -2 125409. 5934.68   8
   0  -1  -3 31197.9 1651.38  12
   0  -1   3 34975.9 1626.95  10
   0   1  -3 30725.1 1651.57   8
   0  -1  -4 24957.8 1231.07  12
   0  -1  -5 25373.6 1278.35  12
   0   1   5 25545.3 1227.55  11
   0   1   5 26731.0 1245.85   6
   0  -1   6 3054.71 285.478   5
   0  -1  -6 3406.55 305.115  12
   0   1   6 3558.90 166.956  11
   0   1  -6 2948.65 167.747   7
   0   1   6 3878.07 215.774   6
   0  -1   7 6079.30 404.073   5
   0  -1  -7 6660.57 431.357  12
   0   1   7 6311.72 307.834  11
   0   1  -7 6194.51 309.868   7
   0   1   7 6634.97 351.501   6
   0  -1   8 7202.82 458.911   5
   0  -1   8 8076.12 382.368  11
   0  -1  -8 7590.90 499.668  12
   0   1   8 7874.58 382.631  11
   0   1  -8 7707.89 385.039   7
   0   1   8 7493.20 427.437   6
   0  -1   9 44108.4 2185.96   5
   0  -1   9 48434.9 2152.22  11
   0  -1  -9 44078.1 2225.53  12
   0   1   9 43065.0 2151.72  11
   0   1   9 43917.5 2182.23   6
   0  -1  -9 42986.8 2152.68   7
   0   1  -9 46797.6 2153.73   7
   0  -1  10 21026.2 1112.01   5
   0  -1  10 22525.4 1069.20  11
   0  -1 -10 23482.4 1168.64  12
   0   1  10 22340.7 1069.58  11
   0  -1 -10 23198.7 1071.81   7
   0   1  10 23427.2 1110.22   6
   0   1 -10 21137.0 1070.77   7
   0  -1  11 42649.7 1975.83   5
   0   1  11 39493.8 1972.78   6
   0   1 -11 40900.9 1938.64   7
   0  -1 -11 40641.3 1938.50   7
   0   1  11 38750.5 1936.37  11
   0  -1  11 41683.6 1936.09  11
   0  -1 -11 40921.4 2029.26  12
   0   1 -12 6426.06 311.953   7
   0  -1 -12 5751.18 311.535   7
   0   1  12 5860.42 307.662  11
   0  -1  12 6634.55 306.994  11
   0  -1 -12 6180.19 473.734  12
   0   1 -13 15.5277 62.6722   7
   0  -1 -13 14.6664 62.0695   7
   0  -1  13 60.8787 46.7850  11
   0   1  13-5.83362 49.5312  11
   0  -1 -13-8.29569 305.403  12
   0  -1 -14 4466.89 234.633   7
   0   1 -14 4803.11 236.081   7
   0   1  14 4205.17 228.494  11
   0  -1  14 4417.57 226.555  11
   0  -1 -14 4505.37 430.364  12
   0  -1 -15 12800.7 598.751   7
   0   1 -15 11689.7 596.740   7
   0  -1  15 11925.3 591.657  11
   0   1  15 12279.1 594.194  11
   0  -1 -15 12945.7 763.784  12
   0  -1 -16 1380.90 109.484   7
   0  -1  16 1493.53 94.5231  11
   0  -1 -16 1402.59 350.806  12
   0  -1  17 2352.75 134.123  11
   0  -1 -17 2048.08 394.580  12
   0  -1  18 837.844 72.4561  11
   0  -1 -19 57.9464 77.6314   7
   0  -1  19 14.1976 51.6319  11
   0  -1 -19 67.9868 347.160  12
   0  -1 -20 11081.2 554.244   7
   0  -1 -20 10291.6 755.224  12
   0  -1 -21 3616.90 193.439   7
   0  -1  21 2814.19 172.393  11
   0   1 -21 2429.59 454.708  12
   0  -1 -21 2545.59 434.418  12
   0  -1 -22 125.702 87.7212   7
   0  -1  22 75.5954 59.5791  11
   0   1 -22-97.9282 378.389  12
   0  -1 -22 528.837 366.574  12
   0   1 -23-69.5705 387.356  12
   0  -1 -23 80.0816 371.338  12
   0  -1 -23 136.027 87.5726   7
   0  -1 -24 4885.20 549.031  12
   0   1 -24 7505.95 636.756  12
   0   1 -25 12320.2 909.030  12
   0  -1 -25 13346.1 864.674  12
   0  -1 -26 19928.0 1179.85  12
   0   1 -26 20535.5 1246.57  12
   0  -1 -27 2819.07 407.410  12
   0   1 -27 3155.93 514.011  12
   0   1 -28 5878.64 574.651  12
   0  -1 -28 4798.71 505.706  12
   0   1 -29 524.954 387.343  12
   0  -1 -29 619.827 347.129  12
   0  -1 -30 1593.34 372.720  12
   0   1 -30 1646.90 380.070  12
   0   1  31 224.607 242.936  14
   0  -1  31-57.0278 227.008  14
   0   1  32 609.336 253.951  14
   0  -1  32 109.828 238.545  14
   0   1 -32 175.606 292.333  12
   0  -1  33 369.090 249.076  14
   0  -1 -33-43.5229 214.242  13
   0   1  33 93.0672 237.775  14
   0   1  34 536.385 238.784  14
   0  -1  34 217.581 232.420  14
   0  -1 -34 428.944 196.894  13
   0  -1 -35 137.916 155.558  13
   0   1  35 124.622 211.921  14
   0  -1  35 45.4774 215.031  14
   0   1 -35 21.3213 171.112  13
   0   1  36 865.065 211.393  14
   0  -1 -36 610.917 140.814  13
   0  -1  36 655.409 216.714  14
   0   1 -36 360.249 147.347  13
   0   1  38 1211.77 170.709  16
   0  -1  38 994.609 172.957  16
   0  -2   0 15823.9 754.496  13
   0   2   0 15449.8 752.390   9
   0  -2  -1 103199. 4877.61  13
   0   2   1 102559. 4871.41   9
   0   2  -1 101166. 4878.22   9
   0  -2   2 63511.3 3135.98   4
   0  -2  -2 70178.4 3147.73  13
   0   2  -2 66110.5 3152.31   9
   0   2  -2 68970.0 3146.97   8
   0   2  -3 18285.5 922.435   4
   0  -2  -3 20679.3 939.197  13
   0   2  -3 18798.4 956.165   9
   0   2  -3 20423.5 943.449   8
   0  -2  -4 5375.66 307.486  12
   0  -2   4 5015.58 227.340  10
   0   2  -4 5276.86 320.547   8
   0  -2  -5 39385.9 2001.48  12
   0  -2   5 41698.3 1960.41  10
   0   2  -5 38047.5 2011.97   8
   0  -2  -6 361.594 210.253  12
   0   2  -6 26.4209 311.892   8
   0  -2  -7 2510.25 279.291  12
   0  -2  -8 17518.9 944.111  12
   0   2   8 18140.6 897.075   6
   0  -2  -9 17890.1 1008.14  12
   0  -2   9 17812.0 1001.75   5
   0   2   9 20537.4 960.619   6
   0  -2 -10 27111.0 1527.96  12
   0  -2  10 29150.2 1515.65   5
   0   2  10 32482.1 1484.72   6
   0  -2  11 8353.11 398.625  11
   0  -2 -11 6913.41 547.756  12
   0  -2  11 8230.85 510.158   5
   0   2  11 7170.98 455.721   6
   0  -2  12 26360.5 1271.76  11
   0  -2 -12 24441.8 1380.18  12
   0  -2  12 24003.2 1325.43   5
   0  -2 -12 27607.2 1275.35   7
   0  -2  13 84064.4 3995.50  11
   0  -2 -13 78692.3 4092.26  12
   0  -2  13 77590.3 4036.41   5
   0  -2 -13 86235.5 3999.12   7
   0  -2 -14 75915.9 3756.24   7
   0   2  14 78773.6 3803.70   6
   0  -2  14 81250.1 3752.74  11
   0  -2 -14 74664.2 3859.41  12
   0  -2 -15 2222.53 126.395   7
   0  -2  15 1697.57 110.402  11
   0  -2 -15 1576.63 351.585  12
   0  -2 -16 4806.23 269.414   7
   0  -2  16 5372.89 261.387  11
   0  -2  17 7088.73 354.493  11
   0  -2  18 5647.67 285.557  11
   0  -2 -18 5499.77 296.772   7
   0  -2 -19 1877.42 136.425   7
   0  -2  19 1920.72 116.941  11
   0  -2 -19 1578.55 355.188  12
   0  -2 -20 300.833 84.7102   7
   0  -2 -20 322.496 320.763  12
   0  -2 -21 71.3235 83.0447   7
   0  -2  21 25.7692 55.8840  11
   0  -2 -21-40.1843 316.940  12
   0  -2 -22 3395.80 194.309   7
   0  -2  22 2864.61 170.855  11
   0  -2 -23 5384.58 296.079   7
   0  -2  23 5312.30 279.906  11
   0  -2 -23 4911.77 498.712  12
   0   2 -23 5016.08 560.209  12
   0  -2 -24 5562.81 549.704  12
   0   2 -24 6163.48 644.822  12
   0   2 -25 14768.6 1069.76  12
   0  -2 -25 13135.5 988.396  12
   0   2 -26 3354.52 534.511  12
   0  -2 -26 3489.80 446.401  12
   0  -2 -27 1899.42 387.413  12
   0   2 -27 1861.25 486.572  12
   0   2 -28 918.354 448.523  12
   0  -2 -28 778.960 354.806  12
   0   2 -29 965.366 410.805  12
   0   2  30 14488.7 748.727  14
   0  -2 -30 12017.5 717.339  13
   0   2  31 262.248 244.139  14
   0  -2  31 716.797 256.846  14
   0   2 -31 619.631 342.071  12
   0  -2 -31 423.765 247.380  13
   0  -2  32-173.375 237.755  14
   0   2  32 242.341 242.238  14
   0   2 -32 295.518 272.906  12
   0  -2 -32 15.5787 223.709  13
   0  -2 -33 105.560 197.840  13
   0  -2  33 320.599 235.099  14
   0   2  33 151.003 228.606  14
   0   2  34 261.141 225.491  14
   0  -2  34-106.322 221.250  14
   0  -2 -34-10.8650 166.581  13
   0  -2  35 1073.28 253.508  14
   0   2  35 1241.83 232.525  14
   0   2 -35 771.881 189.750  13
   0  -2 -35 886.108 161.630  13
   0   2  36 1222.10 218.864  14
   0  -2  36 1549.84 237.375  14
   0  -2 -36 1257.63 147.377  13
   0   2  37 352.220 163.345  16
   0  -2  37 454.518 179.188  16
   0   2  38 2113.43 188.080  16
   0  -2  38 2853.73 212.434  16
   0  -3   0 141.811 87.6074  13
   0   3   0 179.678 102.861   9
   0  -3  -1 432.881 107.514  13
   0   3  -1 660.117 144.581   9
   0   3   1 344.711 83.1984   9
   0  -3   2 606.015 85.4867   4
   0  -3  -2 423.800 128.281  13
   0   3   2 512.846 74.1546   9
   0  -3  -3 9332.06 478.900  13
   0   3  -3 8767.31 514.976   9
   0   3  -3 9263.17 485.638   8
   0  -3  -4 86709.4 4174.27  13
   0  -3   4 89579.7 4153.68  10
   0   3  -4 76955.3 4191.48   9
   0   3  -4 84836.2 4183.41   8
   0  -3  -5 35552.8 1822.17  13
   0  -3   5 38345.6 1796.01  10
   0   3  -5 36100.3 1849.54   8
   0  -3  -6 12113.1 628.846  13
   0  -3   6 12173.1 584.536  10
   0   3  -6 10800.6 695.085   8
   0  -3   7 22905.3 1080.67  10
   0   3  -7 18553.2 1174.39   8
   0  -3  -8 20552.8 1064.72  12
   0  -3  -9 3815.75 335.922  12
   0  -3 -10-111.303 249.921  12
   0   3  10 245.907 159.373   6
   0  -3 -11 9956.73 601.479  12
   0  -3  11 9769.65 626.539   5
   0  -3 -12 6038.04 459.006  12
   0  -3  12 7036.26 498.841   5
   0  -3 -13 4976.59 415.443  12
   0  -3  13 4915.34 434.829   5
   0   3  13 5707.30 357.702   6
   0   3  14 6835.67 396.296   6
   0  -3  14 5924.80 299.826  11
   0   3  15 129.474 186.768   6
   0  -3  15 107.532 50.9443  11
   0  -3 -15 68.9305 238.918  12
   0  -3  16 24174.6 1165.43  11
   0   3  16 24312.4 1239.04   6
   0  -3  17 12561.5 609.466  11
   0  -3 -17 12303.1 618.426   7
   0  -3 -18 715.730 90.3088   7
   0  -3  18 880.514 73.5316  11
   0  -3 -18 641.523 290.756  12
   0  -3 -19 70.4598 76.0657   7
   0  -3 -19 82.4749 284.603  12
   0  -3 -20 443.075 87.8939   7
   0  -3 -20 599.078 307.106  12
   0  -3 -21 465.723 90.7049   7
   0  -3  21 425.371 64.1205  11
   0  -3 -21 777.844 327.583  12
   0  -3 -22 15864.5 1109.15  12
   0  -3 -22 20468.1 972.929   7
   0  -3 -23 201.797 321.032  12
   0  -3 -23 110.599 95.6058   7
   0  -3 -24 9627.92 723.222  12
   0  -3 -24 10380.4 531.361   7
   0   3 -25 115.807 421.487  12
   0  -3 -25 89.9547 93.6722   7
   0   3 -26 7525.27 708.170  12
   0  -3 -26 8113.36 429.592   7
   0  -3 -27 1842.51 322.611  13
   0   3 -27 2088.67 485.385  12
   0  -3 -27 2359.22 170.817   7
   0  -3 -28 1347.84 291.163  13
   0   3 -28 1271.36 461.456  12
   0   3  29 109.763 238.847  14
   0   3 -29 153.069 413.367  12
   0  -3 -29-37.1429 252.502  13
   0   3  30 571.254 251.117  14
   0  -3  30 694.694 244.778  14
   0  -3 -30 475.039 244.293  13
   0   3  31 262.212 230.471  14
   0  -3  31 591.254 256.767  14
   0   3 -31 167.026 352.414  12
   0  -3  32 882.301 256.496  14
   0   3 -32 316.698 307.696  12
   0   3  32 728.378 227.517  14
   0  -3 -32 692.959 210.645  13
   0  -3  33 400.340 229.375  14
   0  -3 -33 205.066 182.024  13
   0   3  33 464.017 238.928  14
   0   3  34 2344.58 281.890  14
   0  -3  34 2437.91 297.446  14
   0  -3 -34 2318.42 225.900  13
   0  -3  35 179.345 200.262  14
   0   3  35 307.202 198.578  14
   0  -3 -35 115.721 126.359  13
   0   3  36 1137.76 193.100  16
   0  -3 -36 900.369 119.778  13
   0  -3  37 405.238 157.303  16
   0   3  37 58.0707 123.707  16
   0   4   0 76937.6 3681.45   9
   0  -4  -1 9305.26 484.117  13
   0   4   1 9826.35 483.685   9
   0   4  -1 9538.26 506.791   9
   0  -4   2 4149.24 228.752   4
   0   4  -2 5010.61 266.897   8
   0  -4  -2 4301.88 251.493  13
   0   4   2 4261.28 237.227   9
   0   4  -2 4482.73 302.435   9
   0   4   3 38083.5 1821.20  14
   0  -4  -3 37515.7 1842.50  13
   0   4  -3 37285.0 1871.33   9
   0   4   3 39060.2 1831.39   9
   0   4  -3 38182.3 1851.21   8
   0  -4  -4 2744.85 210.544  13
   0   4  -4 3176.32 320.054   9
   0   4   4 2860.05 164.661   9
   0   4  -4 3232.35 257.496   8
   0  -4  -5 24639.0 1258.96  13
   0   4   5 27153.1 1232.21   9
   0  -4   5 25211.3 1227.86  10
   0   4  -5 22875.6 1281.21   8
   0  -4  -6 1051.87 176.952  13
   0  -4   6 1441.49 93.6434  10
   0   4  -6 952.706 292.714   8
   0  -4  -7 1893.32 205.968  13
   0  -4   7 1795.11 110.103  10
   0   4  -7 1767.54 335.121   8
   0  -4  -8 1355.66 197.311  13
   0  -4   8 1266.84 89.2113  10
   0   4  -8 949.823 360.708   8
   0  -4  -9 469.766 183.531  13
   0   4  -9-120.359 369.023   8
   0  -4 -10 339.163 200.126  13
   0  -4 -11 9022.34 523.989  13
   0  -4 -12 28360.1 1458.07  13
   0  -4  12 25840.3 1521.28   5
   0  -4  13 17717.6 1118.12   5
   0   4  13 22025.4 1055.90   6
   0   4  14 516.431 188.248   6
   0   4  15 217.189 188.327   6
   0  -4  15 184.183 54.5598  11
   0  -4 -16 888.031 93.0299   7
   0   4  16 731.528 217.806   6
   0  -4  16 912.001 77.2691  11
   0  -4  17 232.329 57.9783  11
   0  -4 -17 166.424 77.5430   7
   0   4  17 307.145 211.102   6
   0  -4  18 7322.49 379.867  11
   0  -4 -18 7832.29 391.103   7
   0   4  18 8210.43 495.745   6
   0  -4 -19 1222.63 113.620   7
   0  -4 -20 45.4828 75.9289   7
   0  -4 -21 1940.85 298.662  13
   0  -4 -21 2200.09 156.757   7
   0  -4 -22 7181.24 554.919  13
   0  -4 -22 9133.68 456.664   7
   0  -4 -23 3781.17 388.716  13
   0  -4 -23 4740.81 267.889   7
   0  -4 -24 95.9683 261.170  13
   0  -4 -24 71.5224 91.6083   7
   0  -4 -25 432.339 264.799  13
   0  -4 -25 680.224 110.934   7
   0  -4 -26 3658.53 379.836  13
   0  -4 -26 4297.53 252.692   7
   0  -4 -27 1739.24 301.925  13
   0   4 -27 2239.61 483.243  12
   0  -4 -27 2240.73 166.595   7
   0  -4 -28 1339.95 269.233  13
   0   4 -28 710.102 436.592  12
   0   4  28 1441.73 266.113  14
   0  -4 -28 1406.63 135.224   7
   0   4  29 2449.84 306.569  14
   0  -4  29 2404.55 296.665  14
   0   4 -29 2302.63 483.999  12
   0  -4 -29 2330.61 288.828  13
   0  -4  30 301.367 237.660  14
   0   4 -30 158.668 404.389  12
   0   4  30 429.429 225.579  14
   0  -4 -30 481.173 218.895  13
   0  -4  31 2631.34 305.517  14
   0   4  31 2686.80 297.070  14
   0   4  32 1748.18 262.674  14
   0  -4 -32 1629.59 218.991  13
   0  -4  32 1737.63 269.754  14
   0   4 -32 1056.93 332.216  12
   0  -4 -33 240.872 161.821  13
   0   4  33-25.2301 203.449  14
   0  -4  33 176.592 222.432  14
   0   4  34 59.1181 188.450  14
   0  -4  34 314.218 204.904  14
   0  -4 -34 248.526 137.293  13
   0   4  35 106.125 173.140  16
   0  -4 -35 360.516 114.373  13
   0  -4  35 438.867 198.106  14
   0   4  36 434.990 137.664  16
   0  -4 -36 189.597 78.0039  13
   0   5   0 98.6019 152.773   9
   0   5   1 2448.64 198.227   9
   0   5  -1 2878.27 246.773   9
   0   5  -2 58721.8 2487.28   8
   0   5  -2 55506.8 2502.48   9
   0   5   2 53917.5 2470.95   9
   0  -5  -2 54419.7 2471.88  13
   0   5  -3 32355.3 1535.49   8
   0  -5  -3 30721.9 1514.63  13
   0   5   3 30952.9 1508.80   9
   0   5  -3 31240.3 1557.19   9
   0  -5   4 3744.85 135.860  14
   0   5  -4 4012.78 262.099   8
   0  -5  -4 3932.55 198.233  13
   0   5  -4 4212.76 333.104   9
   0   5   4 4014.63 164.679   9
   0   5   5 27249.4 1329.38  14
   0  -5  -5 27337.1 1356.54  13
   0  -5   5 27917.5 1328.52  10
   0   5   5 29119.4 1339.57   9
   0   5  -5 24847.2 1389.97   8
   0  -5  -6 10770.8 603.403  13
   0   5   6 11675.9 576.455   9
   0  -5   6 11840.8 569.360  10
   0  -5  -7 19066.9 964.415  13
   0   5   7 19357.5 930.490   9
   0  -5   7 18957.7 923.867  10
   0  -5  -8 10348.3 572.982  13
   0   5   8 10616.2 524.825   9
   0  -5  -9 260.858 175.522  13
   0   5  -9 10.2307 396.818   8
   0  -5 -10 772.188 190.069  13
   0  -5 -11 1198.39 209.802  13
   0  -5 -12 5939.19 390.697  13
   0  -5 -13 3298.36 289.639  13
   0  -5  13 2694.65 468.201   5
   0   5  13 3216.92 281.966   6
   0  -5 -14 4394.57 346.032  13
   0   5  14 4880.29 348.504   6
   0   5  15 605.702 198.360   6
   0   5  16 2525.05 271.808   6
   0  -5  16 2215.01 133.885  11
   0  -5 -16 1854.89 262.473  13
   0  -5 -17 961.413 96.7330   7
   0   5  17 1397.31 245.191   6
   0  -5 -17 999.018 237.928  13
   0  -5 -18 7224.00 374.040   7
   0   5  18 7220.84 482.004   6
   0  -5 -18 6646.39 472.882  13
   0   5  19 6444.06 466.665   6
   0  -5 -19 7196.09 364.207   7
   0  -5 -19 5955.34 464.271  13
   0  -5 -20 639.500 95.8243   7
   0  -5 -20 686.560 239.934  13
   0  -5 -21 451.582 96.5745   7
   0   5  21 351.063 87.7683   9
   0  -5 -21 130.563 242.143  13
   0  -5 -22 33.6542 85.3235   7
   0   5  22-36.0695 82.1309   9
   0  -5 -22 97.1472 241.774  13
   0  -5 -23 399.675 245.339  13
   0  -5 -23 401.587 103.127   7
   0  -5 -24 2842.80 331.300  13
   0  -5 -24 3179.56 205.826   7
   0  -5 -25 1427.34 271.385  13
   0   5  25 1338.47 255.983  14
   0  -5 -25 1538.38 139.012   7
   0  -5 -26 154.834 232.204  13
   0  -5 -26 134.345 97.2672   7
   0   5 -27 653.275 439.480  12
   0  -5 -27 232.908 225.254  13
   0  -5  27 506.041 244.399  14
   0   5  27 270.902 216.528  14
   0  -5 -27 160.362 100.562   7
   0  -5 -28 455.541 226.366  13
   0   5  28 498.875 235.968  14
   0   5 -28 477.790 430.014  12
   0  -5  28 465.669 235.153  14
   0  -5 -29 3512.42 320.136  13
   0   5  29 3732.15 346.906  14
   0  -5  29 2997.57 341.640  14
   0  -5 -29 3486.70 216.461   7
   0   5  30 1011.89 246.621  14
   0  -5  30 885.325 246.600  14
   0   5 -30 929.989 408.928  12
   0  -5  31 116.435 227.426  14
   0   5 -31 74.4502 352.415  12
   0  -5 -31 248.643 183.463  13
   0  -5  32 268.535 215.924  14
   0   5 -32-84.6323 305.304  12
   0  -5 -32 175.083 152.198  13
   0  -5 -33 130.149 135.536  13
   0  -5 -34 689.681 125.364  13
   0  -5 -35 835.872 101.163  13
   0   6   0 59411.8 2882.42   9
   0   6   1 48041.5 2405.98   9
   0   6  -1 47686.9 2419.31   9
   0   6  -1 52578.9 2407.63   8
   0   6  -2 213039. 10195.4   9
   0   6   2 210913. 10167.6   9
   0   6  -2 215739. 10177.7   8
   0  -6  -3 22409.6 1115.16  13
   0   6   3 22101.2 1119.78   9
   0   6  -3 23292.9 1186.30   9
   0   6  -3 23544.3 1151.93   8
   0  -6  -4 3451.30 240.332  13
   0   6   4 3599.78 240.277   9
   0   6  -4 4520.39 395.430   9
   0   6  -4 4312.53 333.087   8
   0  -6  -5 6503.75 363.638  13
   0   6   5 6310.81 350.283   9
   0   6  -5 6221.02 454.221   8
   0  -6  -6 218.472 132.111  13
   0  -6   6 279.927 69.0106  10
   0   6  -6 173.696 283.378   8
   0  -6  -7 6762.54 415.626  13
   0  -6   7 7647.97 372.943  10
   0   6  -7 6422.54 560.892   8
   0  -6  -8 557.013 160.451  13
   0  -6   8 222.185 65.0607  10
   0   6  -8-98.3951 380.056   8
   0  -6  -9 7713.60 449.784  13
   0  -6   9 7860.07 390.265  10
   0  -6 -10 1317.83 194.602  13
   0   6  10 1189.85 121.568   9
   0  -6  10 1355.10 102.771  10
   0   6  11 1573.46 131.600   9
   0  -6 -11 1899.40 215.451  13
   0   6  12 4899.10 274.167   9
   0   6  13 2750.27 177.257   9
   0   6  14 954.032 216.587   6
   0   6  14 930.645 103.394   9
   0  -6 -14 977.063 212.000  13
   0   6  15 2215.22 258.366   6
   0   6  15 2099.57 151.244   9
   0  -6 -15 2074.78 258.370  13
   0   6  16 235.816 203.874   6
   0   6  16 280.223 84.7601   9
   0  -6 -16 340.522 208.131  13
   0   6  17 1338.48 252.715   6
   0  -6 -17 1025.00 227.374  13
   0   6  17 1217.97 120.420   9
   0  -6 -18 2866.71 301.293  13
   0   6  18 3425.95 215.868   9
   0   6  18 3687.38 341.484   6
   0  -6 -18 3574.67 206.499   7
   0  -6 -19 740.074 231.779  13
   0   6  19 691.090 106.809   9
   0   6  19 816.714 246.330   6
   0  -6 -19 596.219 96.2247   7
   0  -6 -20 1897.85 274.264  13
   0   6  20 1795.82 154.300   9
   0  -6 -20 1870.69 142.409   7
   0   6  20 1947.06 289.840   6
   0   6  21 685.136 118.366   9
   0  -6 -21 546.688 98.1257   7
   0  -6 -22 200.558 225.316  13
   0   6  22 189.762 113.540   9
   0  -6 -22 176.487 93.8634   7
   0  -6 -23 25.4156 227.014  13
   0  -6 -23-3.00626 91.9036   7
   0  -6 -24 5537.15 412.549  13
   0  -6 -24 5416.22 308.046   7
   0  -6 -25 216.312 221.891  13
   0  -6 -25-18.6481 94.0433   7
   0  -6 -26 3578.82 336.287  13
   0  -6 -26 4071.68 244.450   7
   0  -6 -27 53.6647 205.906  13
   0  -6 -27 195.262 100.706   7
   0  -6 -28 358.016 200.104  13
   0   6 -29 103.343 386.578  12
   0  -6 -29-10.7894 87.3168   7
   0   6 -30 188.454 376.413  12
   0  -6 -30 101.976 161.397  13
   0  -6 -30 68.0181 84.0947   7
   0   6 -31 434.231 347.188  12
   0  -6 -31 162.986 151.853  13
   0   6 -32 183.610 281.259  12
   0  -6 -32 152.869 130.163  13
   0  -6 -33 373.330 116.558  13
   0  -6 -34 26.2993 84.1906  13
   0   7   0 201.096 166.941   8
   0   7  -1 149078. 7146.95   8
   0   7   2 23495.7 1245.86   9
   0   7  -2 26128.9 1259.97   8
   0   7   3 9011.90 526.616   9
   0   7  -3 9735.79 562.924   8
   0  -7  -4 3143.60 219.380  13
   0   7   4 2790.18 247.324   9
   0   7  -4 2724.06 318.356   8
   0  -7  -5-50.7633 131.693  13
   0   7   5-37.5779 149.016   9
   0  -7   5 176.439 68.3991  10
   0   7  -5 289.399 290.234   8
   0  -7  -6 99.2948 132.721  13
   0  -7   6 65.4659 69.1087  10
   0   7   6 163.824 136.054   9
   0  -7  -7 316.042 140.556  13
   0  -7   7 476.020 76.2116  10
   0   7   7 428.346 136.145   9
   0   7  -7 796.108 373.113   8
   0  -7  -8 2094.81 202.803  13
   0  -7   8 2289.06 141.644  10
   0   7   8 2118.34 189.433   9
   0   7  -8 1997.04 460.007   8
   0  -7   9 10502.8 514.595  10
   0   7   9 10112.5 544.314   9
   0   7  10 1080.07 143.626   9
   0  -7  10 1143.75 99.4074  10
   0   7  11 7085.46 397.717   9
   0  -7 -11 7432.19 433.875  13
   0   7  12 8695.62 463.878   9
   0  -7 -12 8466.03 503.776  13
   0   7  13 15207.1 752.482   9
   0  -7 -13 13911.9 785.026  13
   0   7  14 2132.73 261.418   6
   0   7  14 1913.43 169.562   9
   0  -7 -14 1621.74 223.066  13
   0   7  15 1182.52 241.468   6
   0   7  15 1296.29 146.777   9
   0  -7 -15 1160.91 224.947  13
   0   7  16 1484.59 252.135   6
   0   7  16 1289.88 148.190   9
   0  -7 -16 1314.07 228.907  13
   0   7  17 1728.68 272.284   6
   0   7  17 1456.09 158.171   9
   0  -7 -17 1566.95 241.841  13
   0   7  18 806.079 246.285   6
   0  -7 -18 1037.80 237.200  13
   0   7  18 780.339 136.519   9
   0  -7 -19 2720.23 297.508  13
   0   7  19 2896.72 218.722   9
   0  -7 -19 2851.50 185.832   7
   0   7  19 3049.46 335.763   6
   0  -7 -20 205.411 209.789  13
   0   7  20 75.0248 124.518   9
   0   7  20 164.151 241.600   6
   0  -7 -20 127.165 87.7674   7
   0  -7 -21 5227.39 393.295  13
   0   7  21 5405.68 331.606   9
   0   7  21 5523.64 433.799   6
   0  -7 -21 5275.67 299.626   7
   0  -7 -22 125.865 209.846  13
   0   7  22 206.530 138.066   9
   0  -7 -22 29.6953 87.6632   7
   0  -7 -23 3322.66 309.916  13
   0  -7 -23 3229.55 210.089   7
   0  -7 -24 6082.28 439.434  13
   0  -7 -24 6874.84 366.101   7
   0  -7 -25 5017.33 375.337  13
   0  -7 -25 5067.91 290.754   7
   0  -7 -26 5503.50 385.701  13
   0  -7 -27 6.54720 178.228  13
   0  -7 -27 131.827 95.6849   7
   0   7 -28 1972.05 458.235  12
   0  -7 -28 2809.65 182.729   7
   0  -7 -29 874.452 173.886  13
   0   7 -29 688.203 387.177  12
   0  -7 -29 1063.91 112.272   7
   0  -7 -30 3208.83 247.168  13
   0  -7 -30 3557.76 202.741   7
   0  -7 -31 537.269 131.263  13
   0   7 -31 408.759 322.336  12
   0  -7 -32 265.431 107.665  13
   0  -7 -33 534.276 97.7193  13
   0   8   0 58170.4 2965.37   9
   0   8   0 61361.9 2935.52   8
   0   8  -1 15923.1 946.127   9
   0   8   1 16790.4 919.719   9
   0   8   1 17523.7 876.063   8
   0   8  -1 15712.3 885.339   8
   0   8   2-7.54327 246.723   9
   0   8  -2 142.612 341.593   9
   0   8  -2 289.977 231.022   8
   0   8   2 87.8489 172.346   8
   0   8   3 148.954 230.317   9
   0   8  -3 291.986 263.106   8
   0   8  -3 203.597 368.097   9
   0   8   4 2421.61 282.233   9
   0   8  -4 2300.66 352.865   8
   0  -8   5 597.639 84.2398  10
   0   8   5 589.043 211.075   9
   0   8  -5 607.805 330.092   8
   0  -8  -6-70.5672 137.560  13
   0   8   6-58.6985 190.017   9
   0  -8   6 75.5172 76.8824  10
   0   8  -6-79.2285 370.319   8
   0  -8  -7 3165.44 248.021  13
   0   8   7 3294.12 278.149   9
   0  -8   7 3526.40 197.425  10
   0   8  -7 2772.70 499.997   8
   0  -8  -8 1233.53 170.901  13
   0   8   8 1259.14 192.902   9
   0  -8   8 1532.31 114.976  10
   0   8  -8 1292.21 470.604   8
   0  -8  -9 1601.18 192.108  13
   0  -8   9 1713.40 125.536  10
   0   8   9 1526.40 196.418   9
   0   8  -9 1379.27 503.385   8
   0  -8 -10 2572.82 241.786  13
   0  -8  10 2974.45 175.772  10
   0   8  10 2789.43 238.038   9
   0   8  11 47534.4 2289.60   9
   0  -8 -11 45924.8 2289.60  13
   0   8  12 4971.98 324.786   9
   0  -8 -12 4894.58 338.864  13
   0   8  13 4005.46 279.652   9
   0  -8 -13 3572.25 292.830  13
   0   8  14 1396.33 247.053   6
   0  -8 -14 1687.09 216.114  13
   0   8  14 1554.81 191.210   9
   0  -8 -15 8996.66 534.395  13
   0   8  15 8892.08 512.696   9
   0   8  15 9813.43 586.481   6
   0  -8 -16 9221.41 547.499  13
   0   8  16 8895.79 520.451   9
   0   8  16 10067.2 599.485   6
   0   8  17 1062.94 252.866   6
   0   8  17 1069.45 183.175   9
   0  -8 -17 1296.22 221.467  13
   0   8  18-82.8436 235.832   6
   0  -8 -18 210.873 197.350  13
   0   8  18 158.914 162.191   9
   0  -8 -19 6053.50 426.947  13
   0   8  19 6709.44 406.814   9
   0   8  19 6755.36 487.848   6
   0  -8 -19 6386.75 349.986   7
   0  -8 -20 337.867 192.782  13
   0   8  20 117.877 165.113   9
   0   8  20 74.3879 253.816   6
   0  -8 -20 148.953 89.2955   7
   0  -8 -21 323.785 193.078  13
   0   8  21 109.350 167.938   9
   0  -8 -21 116.694 89.7164   7
   0  -8 -22 914.051 207.807  13
   0   8  22 1331.93 210.305   9
   0  -8 -22 1066.64 117.589   7
   0  -8 -23 3323.11 294.273  13
   0  -8 -23 3548.07 219.822   7
   0  -8 -24 813.147 199.444  13
   0  -8 -24 788.073 111.293   7
   0  -8 -25 210.491 172.292  13
   0  -8 -26 2887.22 188.948   7
   0  -8 -27 180.873 155.009  13
   0  -8 -27 246.162 89.4314   7
   0  -8 -28 6073.38 383.036  13
   0  -8 -28 6616.48 344.614   7
   0  -8 -29 2935.68 219.398  13
   0   8 -29 2265.58 408.871  12
   0  -8 -29 2836.60 177.002   7
   0   8 -30 674.075 327.311  12
   0  -8 -30 316.349 119.378  13
   0  -8 -30 486.359 78.4465   7
   0   9   0-71.5120 244.172   8
   0   9   0 34.7273 346.370   9
   0   9  -1 438.506 389.010   9
   0   9   1 402.383 217.419   8
   0   9   1 526.295 326.595   9
   0   9  -1 573.940 263.674   8
   0   9   2 2971.10 379.276   9
   0   9   2 2409.34 275.560   8
   0   9  -2 3150.28 471.755   9
   0   9  -2 2628.02 360.417   8
   0   9   3-125.958 294.156   9
   0   9   3 116.476 201.210   8
   0   9  -3 645.130 324.307   8
   0   9   4 36.6271 268.492   9
   0  -9   4 127.163 77.7925  10
   0   9  -4 166.602 339.133   8
   0   9   4 71.0438 186.848   8
   0   9   5 250.328 262.435   9
   0  -9   5 186.205 84.1760  10
   0   9  -5 461.224 412.268   8
   0  -9   6 810.851 99.7738  10
   0   9   6 977.948 258.368   9
   0   9  -6 614.512 452.604   8
   0   9   7 7214.24 488.893   9
   0  -9   7 7153.94 375.583  10
   0   9  -7 6794.09 678.084   8
   0   9   8-120.392 228.275   9
   0  -9   8 14.4257 78.8232  10
   0   9  -8 213.183 518.911   8
   0   9   9 102.085 223.214   9
   0  -9   9 62.9816 75.4520  10
   0   9  -9 325.243 517.660   8
   0  -9 -10 8597.38 516.621  13
   0  -9  10 9630.30 468.883  10
   0   9  10 8643.75 556.954   9
   0  -9 -11-80.0367 160.100  13
   0   9  11 104.512 213.349   9
   0  -9 -12 9603.52 541.065  13
   0   9  12 9241.44 571.889   9
   0  -9 -13 10955.5 620.034  13
   0   9  13 11359.3 644.721   9
   0  -9 -14 29021.7 1469.15  13
   0   9  14 29275.2 1489.88   9
   0   9  14 29360.1 1519.45   6
   0  -9 -15 2349.80 251.890  13
   0   9  15 2758.73 288.931   9
   0   9  15 3199.46 324.871   6
   0   9  16 403.822 253.933   6
   0  -9 -16 290.656 180.975  13
   0   9  16 60.2732 208.866   9
   0  -9 -17 17097.2 933.209  13
   0   9  17 17134.1 951.515   9
   0   9  17 19750.3 999.608   6
   0  -9 -18 2495.86 257.675  13
   0   9  18 2650.52 297.012   9
   0  -9 -19 319.181 185.977  13
   0   9  19 216.641 225.317   9
   0  -9 -19 122.441 84.2646   7
   0  -9 -20 2764.02 264.827  13
   0   9  20 2730.54 298.701   9
   0  -9 -20 2821.87 189.845   7
   0   9  20 3347.48 341.461   6
   0  -9 -21 58.4172 167.140  13
   0   9  21 30.0608 233.259   6
   0  -9 -21 2.87673 84.4464   7
   0  -9 -22 18.7034 168.554  13
   0  -9 -22 283.276 94.8950   7
   0  -9 -23 1521.41 205.788  13
   0  -9 -24 1108.77 188.310  13
   0  -9 -24 1205.93 119.462   7
   0  -9 -25 6170.73 334.615   7
   0  -9 -26 3519.36 261.578  13
   0  -9 -26 3703.03 217.255   7
   0  -9 -27 1390.92 170.793  13
   0  -9 -27 1757.42 129.650   7
   0   9 -28 617.652 339.990  12
   0  -9 -28 116.335 74.8851   7
   0   9 -29 882.261 318.957  12
   0  -9 -29 1110.59 99.3057   7
   0   9 -30-16.9925 236.737  12
   0  10   0 655.871 427.862   9
   0  10   0 427.279 323.405   8
   0  10   1 7436.45 654.689   9
   0  10  -1 8252.61 703.404   9
   0  10   1 8019.06 583.503   8
   0  10  -1 8931.16 624.487   8
   0  10   2 198.638 268.214   8
   0  10   2 231.265 382.045   9
   0  10  -2 530.450 352.363   8
   0 -10   3 96.2006 86.7422  10
   0  10  -3 296.518 390.152   8
   0  10   3-19.2479 244.475   8
   0  10   3-13.2992 364.649   9
   0 -10   4 3040.55 195.014  10
   0  10   4 3004.00 426.822   9
   0  10  -4 3117.22 492.840   8
   0  10   4 3135.52 339.337   8
   0 -10   5 106.204 85.9767  10
   0  10   5 428.630 338.056   9
   0  10   5-26.2113 221.593   8
   0  10  -5 380.358 498.771   8
   0 -10   6 50.6518 80.2987  10
   0  10   6-57.5481 316.978   9
   0  10   6 42.9588 205.531   8
   0  10  -6 242.922 499.198   8
   0 -10   7 2503.94 171.186  10
   0  10   7 2472.91 366.692   9
   0  10  -7 2322.62 609.970   8
   0  10   7 2708.51 297.224   8
   0 -10   8 53.9102 81.7723  10
   0  10   8 21.9349 298.913   9
   0  10   8 168.784 209.852   8
   0  10  -8 201.046 554.914   8
   0  10   9-128.165 292.173   9
   0 -10   9 27.2703 84.5702  10
   0 -10  10 1104.47 113.615  10
   0  10  10 529.583 290.649   9
   0  10  11 5302.80 454.121   9
   0  10  12 6323.99 492.136   9
   0  10  13 20139.9 1109.24   9
   0  10  14 5090.31 434.645   9
   0  10  14 4190.56 390.821   6
   0  10  15 2787.97 354.885   9
   0  10  16 1687.59 323.217   9
   0  10  17 1623.71 279.226   6
   0 -10 -17 1347.35 206.386  13
   0  10  17 1454.20 301.517   9
   0 -10 -18 3400.85 269.792  13
   0  10  18 3777.37 373.306   9
   0 -10 -18 2788.77 188.948   7
   0  10  18 2747.90 339.961   6
   0 -10 -19 2666.84 253.375  13
   0 -10 -19 2929.86 187.459   7
   0  10  19 3056.28 336.892   6
   0 -10 -20-84.9845 171.097  13
   0  10  20 28.7817 275.696   9
   0 -10 -20 50.6325 87.7527   7
   0  10  20 267.025 236.808   6
   0  10  21 797.883 294.429   9
   0  10  21 902.741 245.009   6
   0  10  22 4381.10 413.937   9
   0 -10 -22 4387.51 253.429   7
   0 -10 -23 954.656 107.172   7
   0 -10 -24 495.260 89.9673   7
   0 -10 -25 1188.97 110.546   7
   0 -10 -26 778.784 91.4684   7
   0 -10 -27 1592.54 119.550   7
   0  10 -28 328.120 277.237  12
   0 -10 -28 346.153 73.4243   7
   0 -10 -29 8260.64 412.707   7
   0  11   0 219.070 388.137   8
   0 -11   1 5172.23 291.871  10
   0  11   1 5225.81 524.641   8
   0  11  -1 5527.01 586.037   8
   0  11   1 4660.10 618.047   9
   0 -11   2 300.157 97.5758  10
   0  11  -2 590.692 474.013   8
   0  11   2 370.912 340.980   8
   0  11   2 603.979 473.024   9
   0 -11   3 932.039 117.727  10
   0  11   3 715.261 344.378   8
   0  11  -3 1166.61 527.907   8
   0  11   3 677.082 456.512   9
   0 -11   4 3366.77 211.948  10
   0  11   4 3819.51 545.419   9
   0  11   4 2968.22 399.266   8
   0  11  -4 2977.12 643.794   8
   0 -11   5 410.885 98.9321  10
   0  11   5 411.664 301.208   8
   0  11  -5-69.0333 547.005   8
   0  11   5 894.099 437.062   9
   0 -11   6 885.891 112.820  10
   0  11   6 1353.42 439.988   9
   0  11  -6 313.619 600.755   8
   0  11   6 845.942 292.027   8
   0 -11   7 428.821 97.5787  10
   0  11   7 551.084 287.204   8
   0  11   7 834.023 412.970   9
   0  11  -7 698.717 629.771   8
   0  11   8 6679.43 596.271   9
   0 -11   8 6698.86 356.795  10
   0  11   8 6518.71 492.081   8
   0  11   9 2114.12 439.947   9
   0 -11   9 1618.87 137.722  10
   0  11   9 1175.10 282.819   8
   0  11  -9 1333.65 692.096   8
   0  11  10 9459.30 690.324   9
   0  11  10 9278.93 600.385   8
   0  11  11 818.062 370.983   9
   0  11  11 192.240 239.429   8
   0  11  12 45205.1 2327.15   9
   0  11  13 5468.21 510.380   9
   0  11  13 4306.78 397.554   6
   0  11  14 186.789 239.610   6
   0  11  14 409.872 362.467   9
   0  11  15 1542.11 281.109   6
   0  11  15 1759.11 380.277   9
   0  11  15 1395.29 256.965   8
   0  11  16 334.813 234.517   6
   0  11  16 484.983 229.718   8
   0  11  17 280.452 236.996   6
   0 -11 -17-31.9795 81.8220   7
   0  11  17 217.677 217.766   8
   0  11  18 5699.47 500.182   9
   0  11  18 5200.84 419.756   6
   0  11  18 4965.88 388.295   8
   0  11  19 754.704 352.165   9
   0 -11 -19 598.260 96.3543   7
   0  11  19 900.358 245.455   6
   0  11  19 644.534 228.074   8
   0  11  20 397.737 337.424   9
   0 -11 -20 118.214 79.2196   7
   0  11  20 268.593 211.288   8
   0  11  21 1246.20 347.784   9
   0 -11 -21 701.590 97.7677   7
   0 -11 -22 129.040 76.8409   7
   0 -11 -23 983.237 98.3441   7
   0 -11 -24 49.5386 69.8655   7
   0 -11 -25 226.466 71.6281   7
   0 -11 -26 160.963 66.3692   7
   0  11 -27 876.677 258.726  12
   0 -11 -27 1766.07 111.927   7
   0 -11 -28 23.4482 51.0634   7
   0 -12   0 214.061 98.5659  10
   0  12   0 20.2914 491.623   8
   0 -12  -1 424.615 101.143  10
   0 -12   1 412.805 104.549  10
   0  12   1 756.455 469.841   8
   0  12  -1 739.822 545.799   8
   0 -12   2 628.974 112.767  10
   0  12   2 597.775 434.998   8
   0  12  -2 852.596 581.457   8
   0 -12   3 1351.91 131.869  10
   0  12  -3 1337.42 633.571   8
   0  12   3 1112.21 442.749   8
   0 -12   4 1085.15 121.575  10
   0  12   4 1522.41 547.350   9
   0  12   5 1945.84 556.233   9
   0  12   6 249.865 466.670   9
   0  12   7 408.429 484.705   9
   0  12   8 1500.35 505.306   9
   0  12   9 271.254 320.057   8
   0  12   9 417.733 453.564   9
   0  12  10 183.262 300.258   8
   0  12  10 982.945 465.975   9
   0  12  11 4003.26 427.805   8
   0  12  11 4920.45 564.289   9
   0  12  12 291.786 293.221   8
   0  12  12 100.443 228.329   6
   0  12  13 654.287 289.204   8
   0  12  13 628.688 239.882   6
   0  12  14 4515.40 540.206   9
   0  12  14 4686.14 425.158   8
   0  12  14 5104.87 398.480   6
   0  12  15 833.109 403.207   9
   0  12  15 747.706 293.506   8
   0  12  15 733.254 239.875   6
   0  12  16 1791.34 315.716   8
   0  12  16 2118.54 445.484   9
   0 -12 -16 2125.42 145.439   7
   0  12  16 2135.49 286.377   6
   0  12  17 461.115 260.637   8
   0  12  17 919.868 406.487   9
   0 -12 -17 662.771 90.9906   7
   0  12  17 664.579 245.431   6
   0  12  18 392.316 376.756   9
   0  12  18 254.619 265.948   8
   0  12  18 211.184 220.729   6
   0 -12 -18 230.777 78.5590   7
   0 -12 -19 1227.16 108.405   7
   0  12  19 1575.44 392.697   9
   0 -12 -20-36.8872 70.3174   7
   0  12  20 645.558 364.151   9
   0 -12 -21 745.756 87.4033   7
   0 -12 -22 117.218 69.1579   7
   0 -12 -23 1022.03 92.2915   7
   0 -12 -24 1151.01 94.5076   7
   0 -12 -25 1160.90 90.4357   7
   0 -12 -26 465.509 59.5991   7
   0 -13   0 66.1607 93.7494  10
   0  13   0 488.341 536.275   8
   0 -13  -1 243.361 101.772  10
   0 -13   1-21.4460 87.5485  10
   0  13   1 219.923 489.204   8
   0  13  -1 73.3271 567.823   8
   0 -13   2 151.311 90.3880  10
   0 -13  -2 247.504 98.5728  10
   0  13   2 21.2521 484.455   8
   0  13  -2 274.674 600.875   8
   0 -13  -3 110.174 93.3355  10
   0 -13   3 193.014 91.9258  10
   0  13   3-20.4807 458.707   8
   0  13  -3 276.312 596.769   8
   0 -13   4 1717.26 137.862  10
   0 -13  -4 1448.28 134.136  10
   0  13  -4 934.828 636.446   8
   0  13   4 1856.17 496.311   8
   0 -13   5 4338.76 251.048  10
   0  13   5 4093.01 569.314   8
   0 -13   6 452.583 95.2822  10
   0  13   6 787.130 452.475   8
   0  13   7 702.388 407.134   8
   0  13   8 2170.09 434.640   8
   0  13   9 281.571 358.885   8
   0  13  10 3387.48 446.147   8
   0 -13  10 3114.83 734.375   5
   0  13  11 3249.97 440.120   8
   0  13  11 3160.83 322.710   6
   0  13  12-209.251 338.773   8
   0  13  12 207.759 226.852   6
   0  13  13 724.516 363.814   8
   0  13  13 1348.99 461.368   9
   0  13  13 832.767 233.463   6
   0  13  14 272.194 323.594   8
   0  13  14 122.514 205.242   6
   0 -13 -15 312.455 77.8702   7
   0  13  15 477.424 311.778   8
   0  13  15 436.844 214.467   6
   0 -13 -16 229.290 74.2514   7
   0  13  16 377.987 208.817   6
   0  13  16 348.183 313.946   8
   0  13  17 2967.57 378.291   8
   0 -13 -17 3129.18 183.173   7
   0 -13 -18 47.7424 66.6675   7
   0 -13 -19 56.3240 63.8842   7
   0 -13 -20 474.373 72.8039   7
   0 -13 -21 304.599 63.6770   7
   0 -13 -22 565.634 68.9159   7
   0 -13 -23 410.609 60.5176   7
   0 -13 -24 1235.93 83.3373   7
   0 -14   0 1286.78 121.581  10
   0  14   0 635.920 569.911   8
   0 -14   1 195.484 86.6248  10
   0 -14  -1 179.013 89.2654  10
   0  14   1 746.604 546.017   8
   0  14  -1 283.054 583.345   8
   0 -14   2-26.1371 82.8359  10
   0 -14  -2 84.9570 85.4855  10
   0  14   2 178.065 540.713   8
   0  14  -2 190.920 585.778   8
   0 -14  -3 97.9801 87.1158  10
   0 -14   3 87.6087 85.3334  10
   0  14   3 21.1236 519.470   8
   0  14  -3 72.0073 604.865   8
   0 -14  -4 105.178 88.5366  10
   0 -14   4 158.694 83.3928  10
   0  14   4 304.193 504.716   8
   0 -14  -5 119.557 90.8078  10
   0  14   5 368.993 488.564   8
   0 -14  -6 228.213 92.3990  10
   0  14   6 208.992 492.239   8
   0 -14  -7 238.788 88.4754  10
   0  14   7 306.506 467.149   8
   0  14   8 1019.76 459.746   8
   0 -14  -8 138.063 80.2096  10
   0 -14   8 165.913 617.559   5
   0  14   9 508.179 456.443   8
   0  14   9 523.156 212.467   6
   0  14  10 377.165 440.017   8
   0  14  10 291.248 205.088   6
   0  14  11 1750.30 444.727   8
   0  14  11 2100.43 255.871   6
   0  14  12 296.586 401.132   8
   0  14  12 323.491 190.656   6
   0 -14 -13 5102.67 268.241   7
   0  14  13 5265.81 361.843   6
   0 -14 -14 680.278 80.2899   7
   0  14  14 572.800 371.047   8
   0 -14 -15 890.457 85.3222   7
   0  14  15 797.287 365.169   8
   0 -14 -16 155.526 62.4210   7
   0 -14 -17 539.203 69.7463   7
   0 -14 -18 12.6516 54.8938   7
   0 -14 -19 245.312 55.2411   7
   0 -14 -20 432.534 57.7974   7
   0  15   1-136.226 531.604   8
   0 -15  -2 1515.61 116.630  10
   0  15   2 653.701 533.433   8
   0 -15  -3 1726.53 125.181  10
   0  15   3 1014.04 532.820   8
   0 -15  -4 928.062 95.8874  10
   0  15   4 854.391 513.506   8
   0  15   5-401.797 481.460   8
   0 -15  -5-37.2335 71.1265  10
   0 -15   5 144.458 574.190   5
   0  15   6 944.898 488.428   8
   0 -15  -6 1691.77 121.728  10
   0 -15   6 800.683 565.448   5
   0  15   7 1101.68 486.126   8
   0 -15  -7 1508.92 114.820  10
   0  15   7 1392.48 212.430   6
   0  15   8 106.891 434.605   8
   0 -15  -8 323.071 76.5973  10
   0  15   8 485.187 185.334   6
   0  15   9 290.202 437.218   8
   0 -15  -9 164.290 70.3197  10
   0  15   9 155.082 171.773   6
   0 -15 -10 1925.84 127.320  10
   0 -15 -10 1801.35 117.380   7
   0  15  10 1875.58 214.539   6
   0 -15 -11 2280.41 141.405  10
   0 -15 -11 2236.94 134.100   7
   0 -15 -12 3680.36 198.707  10
   0 -15 -12 3412.30 190.134   7
   0 -15 -13 776.118 72.4195   7
   0 -15 -14 6875.31 344.731   7
   0 -15 -15 9546.64 469.758   7
   0 -15 -16 3272.66 172.558   7
   0 -16   0-126.150 479.200   5
   0 -16  -1 380.495 467.127   5
   0 -16   1 247.445 481.458   5
   0 -16   2 433.277 449.719   5
   0 -16  -2 47.2400 472.201   5
   0 -16   3-115.129 442.354   5
   0 -16   4 1112.03 451.143   5
   0 -16  -8 170.364 385.478   5
   1   0   0 167.584 214.686   5
   1   0   0 13.6016 114.785  16
   1   0   1 38218.5 2463.30   2
   1   0   1 45812.9 2459.91   1
   1   0   1 47378.0 2464.39  16
   1   0   1 46669.0 2463.97  15
  -1   0   1 51439.2 2458.23   6
   1   0   1 54210.1 2495.98   5
   1   0   1 54125.4 2473.70   4
   1   0  -1 56673.9 2487.99   5
  -1   0  -1 53860.0 2447.11  10
   1   0   2 3677.14 227.333  15
   1   0   2 4005.74 233.077  14
   1   0   2 3943.73 228.472  16
  -1   0  -2 3079.76 198.714   8
   1   0  -2 3873.42 180.296   7
  -1   0   2 3896.97 207.898   6
   1   0   2 2886.70 204.680   2
   1   0   2 3395.65 202.050   1
   1   0  -2 4122.89 275.490   5
   1   0   2 3846.23 334.437   5
   1   0   2 3293.76 228.937   4
   1   0   3 25873.8 1152.50  14
  -1   0   3 24209.2 1144.10   6
   1   0  -3 23793.9 1127.28   7
   1   0   3 24943.2 1139.11   3
   1   0   3 19885.1 1137.45   2
   1   0   3 23218.7 1195.95   5
   1   0   3 23727.2 1151.40   4
   1   0  -3 24364.5 1158.71   5
   1   0   4 41113.2 2102.34  17
   1   0   4 46168.3 2104.08  14
   1   0  -4 41477.6 2082.82   7
   1   0   4 49117.9 2093.39   3
   1   0  -4 43365.8 2102.07   5
   1   0   4 44653.5 2146.46   5
   1   0   4 44396.2 2106.40   4
   1   0   5 119903. 5569.85  14
   1   0   5 115863. 5573.04  17
   1   0  -5 117348. 5550.47   7
   1   0   5 116151. 5556.13   3
   1   0   5 117806. 5608.14   5
   1   0  -5 113735. 5561.36   5
   1   0   6 4561.34 228.914   3
   1   0   6 4253.84 279.583  17
   1   0   6 3620.31 230.732   8
   1   0  -6 4461.22 221.105   7
  -1   0   6 4584.52 219.409  11
   1   0   6 4460.29 416.234   5
   1   0   7 10596.1 489.353   3
   1   0   7 8505.68 527.272  17
  -1   0   7 10282.0 483.348  11
   1   0   7 9677.70 629.620   5
   1   0  -7 9976.83 485.394   7
  -1   0  -7 10116.6 478.504   7
   1   0   8 362.771 334.248   5
  -1   0   8 281.405 54.5712  11
   1   0  -8 292.125 61.3371   7
  -1   0  -8 204.343 42.4773   7
  -1   0   9 739.257 67.5933  11
   1   0   9 1016.55 329.323   5
  -1   0  -9 943.619 61.8474   7
   1   0  -9 697.179 78.8561   7
   1   0  10 30985.2 1548.78   5
  -1   0  10 30251.6 1446.22  11
   1   0 -10 30248.4 1449.37   7
  -1   0 -10 30091.4 1443.20   7
  -1   0  11 3955.79 206.565  11
   1   0 -11 4052.05 213.135   7
  -1   0 -11 4000.83 203.817   7
  -1   0  12 8180.38 414.452  11
   1   0 -12 8397.28 418.913   7
  -1   0 -12 8619.42 413.025   7
   1   0 -13 4290.63 238.269   7
  -1   0 -13 4841.96 233.054   7
  -1   0  13 4392.09 232.758  11
  -1   0 -13 4187.14 386.080  12
   1   0 -14 11519.0 557.751   7
  -1   0 -14 11293.6 550.014   7
  -1   0  14 11046.3 550.714  11
  -1   0 -14 11115.9 675.721  12
  -1   0 -15 6056.80 308.304   7
   1   0 -15 6128.07 318.194   7
  -1   0  15 6193.98 309.675  11
  -1   0 -15 5524.99 451.216  12
  -1   0 -16 31.7239 60.0645   7
  -1   0  16 39.5423 53.2957  11
  -1   0 -16 226.354 278.291  12
  -1   0 -17 30278.4 1409.43   7
  -1   0  17 28519.6 1409.26  11
  -1   0 -17 26887.4 1528.07  12
  -1   0 -18 11074.5 533.909   7
   1   0 -18 10520.7 540.496   7
   1   0 -18 10319.6 740.295  12
  -1   0 -18 9874.13 683.720  12
   1   0 -19 1611.73 124.814   7
   1   0 -19 1342.07 391.638  12
  -1   0  20 733.542 79.9509  11
   1   0 -20 622.595 391.493  12
  -1   0 -20 436.631 324.647  12
  -1   0  21 279.944 68.4309  11
   1   0 -21 719.336 407.894  12
  -1   0 -21 104.909 315.809  12
  -1   0  22 32519.2 1545.67  11
   1   0 -22 30381.0 1760.66  12
  -1   0 -22 29398.3 1694.79  12
  -1   0  23 3569.35 206.674  11
  -1   0 -23 3388.91 430.698  12
   1   0 -23 3108.73 539.044  12
   1   0 -24 11458.6 864.844  12
   1   0 -25 10681.1 839.692  12
   1   0 -26 651.500 462.592  12
   1   0  26 440.068 245.741  14
   1   0 -27-138.314 424.358  12
   1   0  27 245.769 242.070  14
   1   0 -28 18.8350 390.945  12
   1   0  29 874.677 278.261  14
   1   0 -29 1022.89 397.996  12
   1   0 -30 2520.81 434.141  12
   1   0  30 3277.30 362.395  14
   1   0  31 157.237 255.374  14
   1   0  32-81.4012 242.628  14
   1   0 -32 56.5030 321.255  12
   1   0  33 119.916 241.668  14
   1   0 -33 457.268 317.172  12
   1   0  34 798.595 257.239  14
  -1   0  34 944.768 237.220  14
   1   0  35 791.428 236.225  14
   1   0 -35 438.506 202.561  13
   1   0  35 299.887 218.811  16
  -1   0  35 796.259 207.564  14
  -1   0  36-7.34823 185.681  14
   1   0 -36-103.887 168.841  13
   1   0  36 95.3029 201.559  14
   1   0  36 293.913 194.753  15
   1   0  36 76.1018 191.113  16
   1   0 -37 969.266 149.632  13
   1   0  37 1183.26 197.554  15
   1   0  37 1274.59 199.788  16
   1   0  38 3377.57 243.819  16
   1  -1  38 786.980 145.082  16
   1  -1  37 4095.79 282.993  16
   1  -1  37 3727.07 277.691  15
  -1   1  36 1004.05 208.784  14
   1   1 -36 777.380 186.280  13
   1  -1  36 1159.72 235.783  14
   1  -1  36 1003.92 219.835  16
   1  -1  36 1074.36 220.953  15
   1  -1  35 470.499 233.843  14
   1  -1  35 693.138 235.830  16
  -1   1  35 672.589 207.386  14
   1   1 -34 277.475 283.550  12
   1  -1  34 734.658 249.532  14
  -1   1  34 670.694 212.759  14
   1  -1  33 2020.22 289.406  14
   1   1 -33 1181.96 332.261  12
   1  -1  32 1576.87 299.968  14
   1   1 -32 1238.98 342.844  12
   1  -1  31 1098.25 295.587  14
   1   1 -30 629.350 395.132  12
   1  -1  30 757.096 286.269  14
   1  -1  29 1226.15 293.298  14
   1   1 -29 681.526 437.490  12
   1   1 -28 2067.12 518.194  12
   1   1 -27 1149.95 490.071  12
   1  -1  27 1042.62 261.953  14
   1   1 -26 2819.03 565.234  12
   1  -1  26 3514.99 355.202  14
   1   1 -25 6545.30 669.283  12
   1  -1  25 6771.89 486.452  14
   1   1 -24 10582.3 837.681  12
  -1  -1 -23 17534.0 1083.86  12
   1   1 -23 24640.4 1264.32  12
  -1  -1 -22 2178.28 347.117  12
   1   1 -22 3105.17 491.512  12
  -1  -1 -21 10093.9 688.770  12
   1   1 -21 13149.7 826.096  12
  -1   1  20 2943.24 174.682  11
  -1  -1 -20 2987.24 177.554   7
  -1   1  19 1701.35 117.311  11
  -1  -1 -18 5538.32 453.819  12
  -1  -1 -17 7828.65 568.365  12
  -1   1  17 8303.47 414.385  11
  -1  -1 -17 8217.51 413.998   7
  -1  -1 -16 4258.93 410.829  12
  -1   1  16 4398.23 238.433  11
  -1  -1 -16 4728.71 240.171   7
  -1  -1 -15 15977.7 948.948  12
  -1   1  15 17215.1 837.744  11
  -1  -1 -15 17456.1 836.887   7
   1  -1  14 7268.29 522.106   5
  -1  -1 -14 7303.49 490.611  12
  -1   1  14 7490.53 347.432  11
   1  -1  14 6381.19 338.315  11
  -1  -1 -14 7277.76 346.163   7
   1  -1  13 16979.2 922.120   5
  -1  -1 -13 16022.7 896.420  12
   1  -1  13 15327.8 783.338  11
  -1   1  13 17126.8 791.037  11
  -1  -1 -13 17386.0 789.493   7
   1  -1  12 27112.6 1323.79   5
  -1  -1 -12 24246.1 1286.90  12
  -1   1  12 25405.0 1204.42  11
   1  -1  12 24426.2 1197.94  11
  -1  -1 -12 25806.3 1203.01   7
   1  -1  11 11344.6 661.535   5
  -1  -1 -11 10854.4 607.915  12
   1  -1  11 10161.2 499.983  11
  -1   1  11 10743.0 507.298  11
   1  -1  10 19624.9 1038.46   5
  -1  -1 -10 19788.9 993.962  12
   1  -1  10 18444.1 915.145  11
  -1   1  10 20637.3 922.347  11
  -1   1  10 19833.9 974.555   6
   1  -1   9 7908.21 516.115   5
  -1  -1  -9 6197.50 434.472  12
   1  -1   9 7054.08 341.224  11
  -1   1   9 7137.13 348.954  11
  -1   1   9 7253.65 414.857   6
   1  -1   8 24620.2 1247.03   5
  -1   1   8 24961.8 1182.86   6
  -1  -1  -8 24768.1 1188.49  12
  -1   1   8 24436.0 1138.24  11
   1  -1   8 23345.7 1132.18  11
   1  -1   7 29741.9 1509.16   5
  -1   1   7 28760.7 1436.86   6
   1  -1   7 31967.8 1409.58   3
  -1  -1  -7 27109.5 1437.03  12
  -1   1   7 28441.2 1402.96  11
   1  -1   6 139862. 6848.76   5
   1  -1   6 146431. 6782.87   3
  -1   1   6 142620. 6802.06   6
  -1  -1  -6 128144. 6794.10  12
  -1   1   6 144800. 6776.77  11
   1  -1   5 5619.04 485.733   5
   1  -1   5 5463.06 325.725   4
   1  -1   5 5757.01 287.695   3
   1  -1   5 5406.32 318.413  14
  -1   1   5 5875.78 321.208   6
  -1  -1  -5 5810.23 317.120  12
  -1   1   5 5641.21 278.136  11
   1  -1   4 7171.83 351.561   3
   1  -1   4 7258.43 373.250  14
  -1   1   4 7391.30 374.806   6
   1  -1   4 6760.72 524.508   5
   1  -1   4 6642.75 379.824   4
  -1   1   4 6977.63 336.733  11
   1  -1   3 1775.91 146.565   2
   1  -1   3 2509.02 149.171   3
   1  -1   3 2538.47 185.225  14
   1  -1   3 2128.20 192.903  17
  -1   1   3 2391.80 167.465   6
   1  -1   3 2265.83 190.056   4
   1  -1   3 2385.44 347.757   5
  -1   1   3 2480.49 121.489  11
   1  -1   2 35353.4 1618.89   3
   1  -1   2 35786.3 1637.41   4
   1  -1   2 34452.3 1687.36   5
  -1   1   2 34178.1 1606.35  11
   1  -1   2 35291.3 1629.55  16
   1  -1   2 34986.4 1630.07  15
   1  -1   2 35227.9 1630.74  14
   1  -1   2 34325.8 1631.47  17
   1  -1   1 524693. 22635.4  17
   1  -1   1 517172. 22633.4  16
   1  -1   1 512813. 22633.2  15
   1  -1   1 417328. 22627.4   1
   1  -1   1 424985. 22632.9   2
   1  -1   1 521276. 22670.5   5
   1   1   0 29264.8 1335.05  16
   1  -1   0 30171.5 1335.91  16
   1  -1   0 28421.8 1309.61   7
   1   1   0 25218.1 1324.00   1
   1  -1   0 26198.2 1379.83   5
   1   1   0 27970.4 1332.31   4
   1   1   1 517963. 26941.5   4
   1   1   1 497078. 26942.6   2
   1   1   1 518406. 26937.9   1
   1   1   1 521501. 26942.2  16
   1   1   1 519235. 26941.5  15
   1   1   1 505966. 26945.8   8
   1  -1  -1 593831. 26928.2   7
   1  -1  -1 524455. 26944.7  12
   1   1   2 36443.9 1637.77   4
   1   1   2 34067.4 1625.63   3
   1   1   2 33824.2 1637.35  16
   1   1   2 33787.3 1637.59  15
   1   1   2 32148.5 1629.33   8
   1  -1  -2 33907.7 1614.94   7
   1  -1  -2 33866.5 1651.35  12
  -1  -1   2 36181.4 1616.22  10
   1   1   3 2147.86 167.613   4
   1   1   3 1889.96 148.279   2
   1   1   3 2382.98 148.930   3
   1   1   3 2581.44 180.390  14
   1  -1  -3 2230.47 123.359   7
   1   1   3 2044.55 137.425   8
   1  -1  -3 2633.53 251.184  12
  -1  -1   3 2744.85 125.343  10
  -1   1  -3 2444.38 119.944   9
   1   1   3 2145.52 173.304   9
   1   1   4 7531.04 343.541   3
   1   1   4 7030.85 368.795  14
   1  -1  -4 6684.88 329.268   7
  -1   1  -4 6512.76 338.904   8
   1  -1  -4 6949.73 434.482  12
   1   1   4 6434.31 337.640   9
   1   1   5 5768.42 269.214   3
   1   1   5 5712.28 306.513  14
   1  -1  -5 5285.83 261.000   7
  -1   1  -5 4434.74 308.969   8
   1   1   5 6380.53 273.185   6
   1  -1  -5 5074.85 390.148  12
  -1   1  -5 5091.04 253.458  10
   1   1   5 5085.24 260.498   9
   1   1   6 148265. 6783.71   3
   1   1   6 134540. 6795.92  17
   1   1   6 144616. 6784.24   6
   1  -1  -6 144155. 6778.29   7
   1  -1  -6 151912. 6836.84  12
   1   1   6 139602. 6775.19   9
   1   1   7 28759.9 1438.89  17
   1   1   7 29146.6 1422.65   6
   1  -1  -7 28797.1 1412.64   7
   1  -1  -7 28213.1 1487.51  12
   1   1   7 31380.6 1417.06   3
   1  -1  -8 24254.8 1241.40  12
   1   1   8 25019.1 1178.75  17
  -1   1  -8 23385.9 1140.90   7
   1   1   8 24576.8 1159.47   6
   1  -1  -8 24436.6 1147.14   7
   1  -1  -9 7359.72 368.035   7
  -1   1  -9 7481.77 361.518   7
   1  -1  -9 7366.80 510.652  12
  -1   1 -10 19520.0 951.419   7
   1  -1 -10 20574.8 957.791   7
   1  -1 -10 20629.1 1076.66  12
  -1  -1  10 19756.1 955.845  11
   1  -1 -11 10691.1 531.848   7
  -1   1 -11 10568.1 525.084   7
   1  -1 -11 10005.3 673.658  12
  -1  -1  11 11542.4 530.733  11
  -1   1 -12 25055.2 1237.66   7
   1  -1 -12 25630.7 1244.31   7
  -1  -1  12 27402.1 1242.86  11
   1  -1 -12 24909.3 1362.90  12
  -1   1 -13 15983.3 797.427   7
   1  -1 -13 17137.8 806.241   7
   1  -1 -13 16364.3 948.019  12
  -1  -1  13 16921.5 801.725  11
   1  -1 -14 7601.10 376.959   7
  -1  -1  14 7243.11 368.902  11
   1  -1 -14 7440.95 570.684  12
   1  -1 -15 17332.7 841.449   7
  -1  -1  15 17151.8 836.067  11
   1  -1 -15 17457.5 1010.85  12
  -1  -1  16 4379.28 230.580  11
  -1  -1  17 7614.67 398.860  11
   1  -1 -17 8548.71 411.343   7
   1  -1 -18 7064.91 363.759   7
   1  -1 -18 5750.95 593.302  12
   1  -1 -19 1929.03 140.687   7
   1  -1 -19 1833.37 433.291  12
   1  -1 -20 3286.53 198.575   7
  -1  -1  20 3125.53 180.385  11
  -1   1 -20 2820.90 409.371  12
   1  -1 -20 2917.31 482.999  12
   1  -1 -21 13150.9 643.069   7
  -1  -1  21 12718.9 631.849  11
   1  -1 -21 11355.1 851.018  12
  -1   1 -21 11829.6 815.277  12
   1  -1 -22 3049.51 194.159   7
  -1  -1  22 3113.45 179.012  11
   1  -1 -22 2223.49 468.410  12
  -1   1 -22 2199.09 416.636  12
  -1  -1  23 24853.8 1181.37  11
  -1   1 -23 22764.7 1360.44  12
   1  -1 -23 20552.3 1396.19  12
  -1  -1  24 11847.1 591.550  11
   1  -1 -24 10985.5 850.173  12
   1   1  25 8383.85 542.715  14
  -1  -1  25 7703.62 402.846  11
   1  -1 -25 6991.61 668.100  12
   1  -1 -26 2938.82 499.769  12
   1   1  26 3964.44 369.915  14
   1  -1 -27 722.222 384.722  12
   1   1  27 686.704 263.616  14
   1  -1 -28 2095.69 413.684  12
   1  -1 -29 684.413 374.170  12
   1   1  29 871.932 272.387  14
   1   1  30 543.708 258.746  14
   1  -1 -30 482.146 360.364  12
   1   1  31 1084.76 285.049  14
   1   1  32 1670.97 302.072  14
   1   1  33 2191.52 306.853  14
   1  -1 -33 1475.90 278.934  13
   1  -1 -34 689.129 221.220  13
   1   1  34 562.345 240.559  14
  -1  -1  34 707.441 226.029  14
   1  -1 -35 329.666 187.126  13
   1   1  35 593.613 233.800  14
  -1  -1  35 511.720 216.694  14
   1   1  35 325.286 221.913  16
  -1  -1  36 1076.08 213.946  14
   1   1  36 643.642 211.665  14
   1  -1 -36 736.578 167.478  13
   1   1  36 909.191 211.142  15
   1   1  36 805.301 208.124  16
   1  -1 -37 3367.52 236.996  13
   1   1  37 3436.45 277.121  15
   1   1  37 4198.59 287.406  16
   1   1  38 643.519 133.818  16
   1  -2  38 1147.90 141.104  16
   1   2 -37 632.326 141.726  13
   1  -2  37 999.122 179.476  16
   1  -2  37 903.635 174.315  15
   1   2 -36 418.557 178.188  13
   1  -2  36 820.950 218.862  14
   1  -2  36 665.306 201.576  15
   1  -2  36 825.433 206.974  16
   1   2 -35 207.454 244.255  12
   1  -2  35 785.884 238.215  14
  -1   2  35 746.531 210.447  14
   1  -2  35 832.767 228.069  16
   1   2 -34 466.461 282.493  12
   1  -2  34 595.837 232.421  14
  -1   2  34 1078.72 232.886  14
   1   2 -33 309.887 286.441  12
   1  -2  33 456.432 244.337  14
  -1   2  33 304.052 223.618  14
   1  -2  32 226.692 256.723  14
   1   2 -32 634.601 336.570  12
   1   2 -31 468.985 397.372  12
   1  -2  31 1106.00 283.708  14
   1   2 -30 402.101 425.208  12
   1  -2  30 278.792 268.813  14
   1  -2  29 519.251 264.985  14
   1   2 -29 642.415 447.388  12
   1   2 -28 814.188 468.362  12
   1   2 -27 8502.71 746.166  12
  -1  -2 -27 7232.88 500.513  13
   1  -2  27 7878.10 545.814  14
  -1  -2 -26 6968.03 481.826  13
   1   2 -26 6910.53 703.198  12
   1  -2  26 6766.24 498.748  14
   1   2 -25 6734.78 681.104  12
   1  -2  25 7131.97 500.747  14
   1   2 -24 3069.03 513.046  12
  -1  -2 -23 2350.98 350.330  12
  -1  -2 -23 2657.19 172.134   7
  -1  -2 -22 894.778 289.366  12
  -1  -2 -22 661.837 96.5330   7
  -1  -2 -21 4277.55 415.444  12
  -1  -2 -21 4887.49 265.266   7
  -1  -2 -20 410.749 263.746  12
  -1  -2 -20 314.599 83.7596   7
  -1  -2 -19 1264.89 108.780   7
  -1  -2 -17 10553.3 630.246  12
  -1  -2 -16 496.259 245.685  12
  -1   2  16 409.797 71.3321  11
  -1  -2 -16 487.214 71.3993   7
   1  -2  15 659.345 336.381   5
  -1  -2 -15 292.792 227.412  12
  -1   2  15 347.988 63.9903  11
   1  -2  15 379.452 44.8483  11
  -1  -2 -15 438.618 66.5392   7
   1  -2  14 27987.3 1414.70   5
  -1  -2 -14 23467.0 1355.48  12
   1  -2  14 25928.9 1278.56  11
  -1   2  14 27922.3 1288.43  11
  -1   2  14 27992.6 1358.78   6
  -1  -2 -14 27620.6 1286.67   7
   1  -2  13 44844.8 2203.30   5
  -1  -2 -13 39346.1 2157.78  12
  -1   2  13 45164.8 2097.72  11
   1  -2  13 43346.8 2089.01  11
  -1   2  13 46610.5 2161.05   6
   1  -2  12 52928.0 2580.35   5
   1  -2  12 50755.9 2470.45  11
  -1   2  12 54831.0 2479.07  11
  -1   2  12 58115.4 2541.71   6
   1  -2  11 22094.1 1118.89   5
  -1   2  11 20888.8 980.952  11
   1  -2  11 20238.5 972.724  11
  -1  -2 -11 18168.1 1037.03  12
   1  -2  10 9926.11 641.898   5
  -1  -2 -10 9179.46 538.649  12
   1  -2  10 9304.76 458.584  11
  -1   2  10 10163.2 467.850  11
   1  -2   9 22253.4 1178.41   5
  -1  -2  -9 21229.6 1087.10  12
   1  -2   9 21128.8 1030.76  11
  -1   2   9 22266.6 1038.05  11
  -1   2   9 24903.0 1090.05   6
   1  -2   8 70263.9 3414.00   5
  -1   2   8 77841.5 3351.26   6
   1  -2   8 68728.7 3303.78  11
  -1   2   8 69632.2 3309.82  11
   1  -2   7 16068.6 980.138   5
  -1   2   7 16686.9 866.668   6
  -1  -2  -7 15111.9 851.551  13
  -1   2   7 16728.0 827.242  11
   1  -2   6 21450.0 1233.61   5
   1  -2   6 22716.4 1133.88   4
   1  -2   6 22150.1 1128.10  14
   1  -2   6 24847.2 1106.56   3
  -1  -2  -6 21273.2 1120.42  13
  -1   2   6 22723.7 1101.41  11
   1  -2   5 3003.08 225.776   4
   1  -2   5 3289.40 210.041  14
  -1  -2  -5 2955.15 196.655  13
  -1   2   5 3168.73 159.367  11
   1  -2   5 2899.08 166.964   3
   1  -2   4 46.4216 137.137   4
   1  -2   4 101.671 62.6914   3
  -1  -2  -4 227.440 98.3655  13
   1  -2   4 20.3928 128.084  14
  -1   2   4 56.4222 44.8871  11
   1  -2   4 78.4963 28.4929  10
   1  -2   3 3329.61 240.582  14
  -1  -2  -3 3402.08 204.992  13
   1  -2   3 3405.19 259.499   4
   1  -2   2 30268.7 1417.85   3
   1  -2   2 31210.4 1428.16  15
   1  -2   2 30145.0 1427.08  16
   1   2  -2 27675.4 1470.49   8
  -1  -2  -2 30785.0 1412.96  13
   1  -2   2 33660.9 1447.70   4
   1   2  -2 30015.1 1420.23   4
   1  -2   1 40788.3 2347.35   2
   1  -2   1 46451.3 2345.37   1
   1  -2   1 48756.2 2351.29  16
   1  -2   1 50118.8 2350.85  15
   1   2  -1 52210.8 2380.11   8
   1  -2   1 54884.7 2339.50  13
   1   2  -1 48175.8 2343.89   4
   1   2   0 52824.4 2380.96   1
   1  -2   0 53021.8 2389.40  17
   1   2   0 49546.1 2397.78   8
   1  -2   0 51667.6 2375.73  13
   1   2   0 53193.4 2381.45   4
   1   2   1 54440.7 2585.48   2
   1   2   1 55851.6 2582.41   1
   1   2   1 52643.0 2587.88  16
   1   2   1 54811.3 2588.07  15
   1  -2  -1 54463.7 2587.11  17
   1   2   1 53254.0 2589.19   8
   1  -2  -1 53541.2 2582.66  13
   1   2   1 51499.7 2597.80   9
   1   2   2 25635.2 1472.35   2
   1   2   2 31535.7 1472.12   3
   1   2   2 31172.2 1483.09  16
   1   2   2 31578.3 1482.80  15
   1  -2  -2 32518.4 1478.68  17
   1   2   2 29525.8 1474.43   8
   1  -2  -2 32731.3 1484.29  13
  -1   2  -2 31378.5 1463.08   9
   1   2   2 30175.2 1487.67   9
  -1  -2   2 30766.6 1464.00  10
   1  -2  -3 3047.22 281.338  12
  -1  -2   3 3513.55 181.944  10
   1   2   3 3167.82 223.527   9
  -1   2  -3 3477.14 187.515   9
   1   2   3 3530.58 228.929  14
   1   2   3 3331.02 227.206  16
   1  -2  -3 3158.61 202.526  17
   1   2   4 96.9160 64.0714   3
   1  -2  -4 73.8671 77.4572  17
   1   2   4 29.6351 137.555  14
   1  -2  -4-121.820 211.565  12
  -1   2  -4-43.0053 115.234   9
   1   2   4 19.7330 101.230   9
  -1  -2   4 83.8745 49.2603  10
   1   2   5 3041.96 160.099   3
   1   2   5 3066.04 215.051  14
   1  -2  -5 2702.74 165.596  17
  -1   2  -5 2710.89 206.517   8
   1  -2  -5 2474.18 299.180  12
  -1   2  -5 2836.15 237.478   9
  -1  -2   5 3122.72 157.004  10
   1   2   5 2847.36 170.133   9
   1   2   6 23790.2 1098.23   3
   1   2   6 23575.5 1122.65  14
  -1   2  -6 24007.6 1136.42   8
   1  -2  -6 23116.7 1177.69  12
   1   2   6 21643.8 1095.28   9
   1   2   7 17417.1 768.228   3
   1   2   7 14780.2 786.930  17
  -1   2  -7 14814.5 826.112   8
   1  -2  -7 15857.6 870.727  12
   1   2   7 15302.7 762.475   9
   1   2   8 68656.1 3368.74  17
   1  -2  -8 70358.9 3347.55   7
   1   2   8 75766.1 3364.39   6
   1  -2  -8 70636.8 3431.80  12
   1   2   8 68883.4 3345.28   9
   1  -2  -9 21827.8 1192.91  12
   1   2   9 21714.6 1108.74  17
   1   2   9 24415.7 1105.51   6
   1  -2  -9 22168.4 1083.46   7
   1  -2 -10 9907.79 483.729   7
   1   2  10 9588.57 514.458   6
   1  -2 -10 9991.05 635.157  12
   1   2  11 20979.9 1017.12   6
   1  -2 -11 20357.5 988.148   7
   1  -2 -11 19939.9 1123.34  12
   1  -2 -12 54815.5 2618.68   7
   1   2  12 54749.5 2644.47   6
   1  -2 -12 54636.7 2735.78  12
   1  -2 -13 46386.0 2245.57   7
  -1  -2  13 47734.8 2243.80  11
   1  -2 -13 43280.7 2368.70  12
   1  -2 -14 27983.5 1397.01   7
  -1  -2  14 30172.2 1395.70  11
   1  -2 -14 26788.1 1535.07  12
  -1  -2  15 363.936 63.0841  11
   1  -2 -15 11.7710 349.285  12
  -1  -2  16 476.904 65.9155  11
   1  -2 -17 13570.0 681.637   7
  -1  -2  17 14216.3 675.799  11
   1  -2 -18 11208.4 555.067   7
   1  -2 -18 9525.81 741.511  12
   1  -2 -19 1226.88 110.884   7
  -1  -2  19 1096.03 91.8993  11
   1  -2 -19 1101.95 372.208  12
   1  -2 -20 403.033 92.8661   7
  -1  -2  20 382.631 69.8978  11
   1  -2 -20 242.354 359.226  12
   1  -2 -21 5175.38 265.529   7
  -1  -2  21 4304.43 244.985  11
   1  -2 -22 710.416 110.703   7
  -1  -2  22 947.734 89.3542  11
   1  -2 -22 736.488 374.259  12
   1  -2 -23 2389.03 168.431   7
   1  -2 -23 2262.33 448.559  12
  -1   2 -23 2381.09 429.588  12
  -1  -2  23 2326.07 149.459  11
   1   2  24 3396.44 347.970  14
   1  -2 -24 3940.05 231.392   7
   1  -2 -24 3082.48 476.303  12
  -1  -2  24 3666.32 211.932  11
   1   2  25 6737.21 494.099  14
   1  -2 -25 7295.76 379.555   7
  -1  -2  25 6971.78 363.090  11
   1   2  26 7110.31 498.260  14
  -1  -2  26 6776.67 356.565  11
   1  -2 -26 5943.72 585.052  12
   1  -2 -27 6968.08 651.591  12
   1   2  27 9332.24 584.686  14
   1  -2 -28 642.109 380.060  12
   1   2  29 1057.43 274.027  14
   1  -2 -29 1052.25 382.851  12
   1   2  30 611.599 256.017  14
   1  -2 -31 875.789 277.529  13
   1   2  31 1222.27 272.500  14
   1   2  32 396.836 252.754  14
   1   2  33 298.432 233.179  14
   1  -2 -33 76.2448 222.661  13
   1  -2 -34 570.865 206.529  13
   1   2  34 695.865 237.614  14
  -1  -2  34 1025.08 239.319  14
   1   2  34 683.832 236.144  16
   1  -2 -35 588.231 176.589  13
   1   2  35 707.128 223.654  14
  -1  -2  35 838.972 219.624  14
   1   2  35 725.382 218.789  16
   1  -2 -36 1045.64 163.730  13
  -1  -2  36 730.728 206.116  14
   1   2  36 1055.62 201.618  15
   1  -2 -37 925.487 128.243  13
   1   2  37 928.862 167.545  16
   1   3 -37 56.8676 117.804  13
   1  -3  37 321.492 143.412  16
   1  -3  36 1128.16 201.698  15
   1  -3  36 1387.32 207.110  16
  -1   3  35 342.241 186.458  14
   1   3 -35 203.480 234.158  12
   1  -3  35 610.919 209.634  14
   1  -3  35 269.180 197.452  16
   1  -3  35 164.045 202.404  15
   1  -3  34 2557.78 295.456  14
   1  -3  34 3041.62 304.282  16
  -1   3  34 2855.22 276.408  14
   1  -3  33 1533.85 274.753  14
   1   3 -33 1145.69 328.526  12
  -1   3  33 1927.65 256.571  14
   1   3 -32-14.9676 344.305  12
   1  -3  32 565.548 253.234  14
  -1   3  32 166.737 217.120  14
   1   3 -31 125.523 411.434  12
   1  -3  31 792.067 264.841  14
   1  -3  30 393.205 263.287  14
   1   3 -29 1003.64 483.395  12
   1  -3  29 1358.80 288.016  14
  -1  -3 -28 474.091 209.500  13
   1  -3  28 391.768 254.833  14
   1   3 -28 367.307 443.069  12
  -1  -3 -27 1078.67 236.766  13
   1   3 -27 1016.38 484.769  12
  -1  -3 -26 581.703 229.007  13
   1   3 -26 552.918 464.078  12
   1  -3  26 568.557 248.045  14
  -1  -3 -25 5181.77 415.607  13
   1   3 -25 6175.02 659.967  12
   1  -3  25 6016.77 448.841  14
  -1  -3 -24 2998.07 324.551  13
   1  -3  24 3057.30 334.650  14
  -1  -3 -24 3300.77 204.050   7
  -1  -3 -23 2045.73 290.661  13
   1  -3  23 2538.48 300.989  14
  -1  -3 -23 2649.37 170.813   7
  -1  -3 -22 4160.06 367.846  13
  -1  -3 -22 4947.25 268.876   7
  -1  -3 -21 3994.79 351.329  13
  -1  -3 -21 4468.97 247.663   7
  -1  -3 -20 285.850 81.4435   7
  -1  -3 -19 3499.00 202.919   7
  -1  -3 -18 2711.39 164.560   7
  -1   3  16 3721.02 323.469   6
   1  -3  15 6868.96 562.112   5
  -1   3  15 7526.31 466.435   6
   1  -3  14 12606.9 788.055   5
  -1   3  14 12503.0 699.473   6
   1  -3  13 13535.0 834.567   5
   1  -3  13 13321.8 639.562  11
  -1   3  13 12574.1 725.011   6
  -1   3  12 93028.1 4259.74   6
   1  -3  12 92344.7 4326.11   5
   1  -3  12 88072.3 4194.80  11
  -1  -3 -12 83575.1 4238.18  13
  -1   3  11 7426.44 425.267   6
   1  -3  11 7687.97 598.466   5
   1  -3  11 6868.12 334.159  11
  -1  -3 -11 5977.54 402.935  13
  -1   3  10 20265.5 968.591   6
  -1  -3 -10 17758.8 946.108  13
   1  -3  10 18909.5 1082.57   5
  -1  -3  -9 26246.4 1295.39  13
   1  -3   9 26459.0 1416.51   5
  -1  -3  -8 705.655 155.915  13
   1  -3   8 838.009 404.894   5
  -1  -3  -7 2706.66 209.968  13
   1  -3   7 3361.89 219.800  14
   1  -3   6 19853.9 1026.42   4
   1  -3   6 20545.8 1021.41  14
  -1  -3  -6 19253.0 1016.29  13
   1  -3   6 21213.0 991.811  10
   1  -3   5 449.055 135.191   4
   1  -3   5 593.597 60.4208   3
   1   3  -5 274.928 339.012   8
   1  -3   5 527.946 139.052  14
  -1  -3  -5 648.628 122.189  13
   1  -3   5 581.673 49.1912  10
   1  -3   4 5243.28 249.806   3
   1  -3   4 5004.68 287.473  14
  -1  -3  -4 5008.85 269.852  13
   1   3  -4 4464.07 250.701   4
   1  -3   4 5278.32 301.443   4
   1  -3   3 27381.5 1247.93   3
   1  -3   3 25043.6 1264.12  15
   1  -3   3 24873.3 1263.26  16
   1   3  -3 23921.6 1326.45   8
  -1  -3  -3 26183.6 1254.20  13
   1  -3   3 27845.8 1281.30   4
   1   3  -3 25449.3 1243.29   4
   1  -3   2 2172.67 130.958   3
   1  -3   2 1868.06 145.053  15
   1  -3   2 1783.18 145.236  16
   1   3  -2 2263.19 313.204   8
  -1  -3  -2 1691.18 131.414  13
   1  -3   2 1957.16 218.143   4
   1  -3   1 17884.9 844.517  16
   1  -3   1 18364.0 835.109  13
   1  -3   1 18992.9 832.322   3
   1   3  -1 16913.9 836.505   1
   1   3  -1 17593.5 885.691   8
   1  -3   0 20188.3 1142.85   2
   1   3   0 23056.8 1142.92   2
   1  -3   0 22331.6 1138.50   1
   1   3   0 24334.3 1136.79   1
   1  -3   0 26651.4 1142.88  13
   1   3   0 25010.8 1189.38   9
   1   3   0 25556.6 1169.22   8
   1  -3  -1 14667.7 845.251   1
   1   3   1 14770.3 842.320   2
   1   3   1 18177.0 839.759   3
   1   3   1 17110.8 861.797   8
   1  -3  -1 18962.4 856.609  13
  -1   3  -1 19233.2 836.223   9
   1   3   1 18435.5 886.515   9
   1   3   2 2073.34 128.105   3
   1   3   2 1605.31 157.053  15
   1   3   2 1496.64 158.661  16
   1   3   2 1684.80 154.864   8
   1  -3  -2 2295.00 185.352  13
  -1   3  -2 2056.21 122.166   9
   1   3   2 1574.62 210.424   9
   1   3   3 27521.1 1283.68   3
   1  -3  -3 26668.8 1307.66  13
  -1  -3   3 26472.8 1281.26  10
   1   3   3 25458.0 1302.52   9
  -1   3  -3 27115.9 1290.60   9
   1   3   3 26611.9 1300.62  15
   1   3   3 26645.9 1300.23  16
   1   3   4 5227.53 260.415   3
   1   3   4 5355.70 301.024  16
   1   3   4 5142.88 303.010  14
   1  -3  -4 4570.77 320.210  13
  -1   3  -4 4895.24 297.201   9
   1   3   4 4887.72 291.549   9
  -1  -3   4 5377.74 261.951  10
   1   3   5 555.623 58.0736   3
  -1   3  -5 562.592 131.973   8
  -1   3  -5 526.400 183.999   9
   1   3   5 639.956 142.102  14
  -1  -3   5 521.373 65.9339  10
   1   3   5 520.953 102.556   9
   1   3   6 21687.2 1005.42  14
  -1   3  -6 19681.4 1012.08   8
   1  -3  -6 20277.0 1055.37  12
  -1  -3   6 20784.4 977.595  10
   1   3   6 19274.4 982.732   9
   1   3   7 3101.54 216.143  14
  -1   3  -7 3099.41 302.540   8
   1  -3  -7 2879.34 322.311  12
  -1  -3   7 3314.44 170.301  10
   1   3   7 2902.66 176.614   9
   1   3   8 760.890 129.064  17
   1   3   8 1009.33 142.939  14
  -1   3  -8 599.960 281.411   8
   1   3   8 841.265 82.3056   9
   1  -3  -8 801.672 266.367  12
   1   3   9 27037.0 1333.66  17
   1  -3  -9 25542.2 1393.46  12
   1   3   9 27755.3 1314.28   9
   1   3  10 17655.7 926.054  17
   1   3  10 20378.3 939.391   6
   1   3  10 18956.7 904.404   9
   1  -3 -10 16602.1 999.674  12
   1  -3 -11 7127.80 357.279   7
   1   3  11 6957.57 354.456   9
   1  -3 -11 6382.69 502.729  12
   1  -3 -12 88579.7 4217.01   7
   1   3  12 93545.3 4249.16   6
   1   3  12 87989.8 4213.96   9
   1  -3 -12 79220.6 4303.46  12
   1  -3 -13 12611.5 638.027   7
   1   3  13 13385.2 633.364   9
   1  -3 -13 11600.4 772.839  12
   1  -3 -14 10941.6 696.431  12
   1   3  15 6931.90 433.814   6
  -1  -3  15 7616.18 377.130  11
   1  -3 -16 3890.71 214.393   7
  -1  -3  16 3781.72 207.208  11
   1  -3 -17 420.968 83.7903   7
   1  -3 -17 701.873 313.354  12
   1  -3 -18 2575.82 162.796   7
   1  -3 -18 2184.27 372.191  12
   1  -3 -19 3379.69 198.755   7
  -1  -3  19 3109.87 182.353  11
   1  -3 -19 2832.79 414.353  12
   1  -3 -20 301.684 87.5302   7
  -1  -3  20 422.697 69.6555  11
   1  -3 -20 544.566 313.216  12
   1  -3 -21 4721.32 249.440   7
  -1  -3  21 3977.72 228.774  11
   1   3  22 4470.71 375.685  14
   1  -3 -22 4341.14 268.665   7
   1  -3 -22 4145.26 480.765  12
  -1  -3  22 4934.74 254.121  11
   1   3  23 2242.30 287.949  14
   1  -3 -23 2303.69 172.907   7
  -1  -3  23 2544.45 153.116  11
   1   3  24 3444.20 332.334  14
   1  -3 -24 3250.77 206.001   7
   1  -3 -24 2881.45 453.550  12
  -1   3 -24 2821.87 457.245  12
  -1  -3  24 3039.86 184.498  11
   1   3  25 6063.60 461.240  14
   1  -3 -25 6249.74 352.553   7
   1  -3 -25 5169.06 571.196  12
  -1  -3  25 6557.67 335.691  11
   1   3  26 585.455 250.312  14
   1  -3 -26 469.737 109.270   7
  -1  -3  26 349.003 77.9409  11
   1  -3 -26 542.992 372.325  12
  -1  -3  27 989.610 100.165  11
   1  -3 -28-31.5846 282.241  13
   1   3  28 340.234 245.242  14
   1  -3 -29 1188.80 299.018  13
   1   3  29 1828.59 308.271  14
   1  -3 -30 220.467 258.540  13
   1   3  30 288.661 260.011  14
   1   3  31 584.635 262.216  14
   1   3  32 124.734 231.497  14
   1  -3 -32 366.616 234.849  13
   1  -3 -33 1453.61 233.352  13
   1   3  33 1630.88 263.623  14
  -1  -3  33 1414.41 255.458  14
   1   3  33 1711.78 267.941  16
   1  -3 -34 2553.45 257.713  13
   1   3  34 2993.18 296.923  16
   1   3  34 3192.30 305.057  14
  -1  -3  34 3132.85 299.824  14
   1   3  35 358.109 199.641  14
   1  -3 -35 234.689 159.137  13
  -1  -3  35 232.246 192.254  14
   1   3  35 316.408 187.432  15
   1   3  35 318.442 185.713  16
   1  -3 -36 1056.12 146.991  13
   1   3  36 1024.75 182.773  15
   1   3  36 1083.14 185.076  16
   1  -3 -37 304.483 90.4030  13
   1   3  37 173.937 106.610  16
   1   4 -35 931.972 243.685  12
   1  -4  35 2019.29 224.303  16
  -1   4  34 696.809 192.940  14
   1   4 -34 162.908 251.166  12
   1  -4  34 1060.40 224.903  14
   1  -4  34 850.767 221.535  16
   1  -4  34 713.148 215.546  15
   1   4 -33 353.058 314.154  12
  -1   4  33 704.460 208.563  14
   1  -4  33 1291.80 248.029  14
   1  -4  33 1214.04 246.092  16
   1   4 -32 106.889 356.828  12
   1  -4  32 415.109 240.257  14
  -1   4  32 592.426 217.525  14
   1  -4  31 639.182 256.435  14
   1   4 -31 739.962 421.248  12
  -1   4  31 818.557 229.385  14
   1  -4  30 553.825 263.708  14
   1   4 -30-96.7733 434.283  12
   1  -4  29 46.8300 252.328  14
   1   4 -28 467.454 452.572  12
  -1  -4 -28 647.170 206.909  13
   1  -4  28 425.750 257.762  14
   1   4 -27 963.732 476.503  12
  -1  -4 -27 1118.11 222.608  13
  -1  -4 -26 1874.43 257.761  13
  -1  -4 -26 2509.00 170.155   7
  -1  -4 -25 694.996 228.161  13
   1  -4  25 406.365 242.857  14
  -1  -4 -25 452.043 96.5932   7
  -1  -4 -24 2322.97 281.835  13
   1  -4  24 2229.04 288.823  14
  -1  -4 -24 2365.31 167.009   7
  -1  -4 -23 4292.68 375.673  13
   1  -4  23 4965.96 396.962  14
  -1  -4 -23 5011.55 276.832   7
  -1  -4 -22 2027.09 272.097  13
   1  -4  22 2140.75 280.037  14
  -1  -4 -22 2383.86 161.782   7
  -1  -4 -21 101.598 200.920  13
   1  -4  21 185.925 205.492  14
  -1  -4 -21 59.4655 79.0002   7
  -1  -4 -20 2493.25 160.620   7
  -1  -4 -20 2136.08 264.695  13
  -1  -4 -19 1196.16 108.926   7
  -1  -4 -19 1272.61 231.952  13
  -1  -4 -18 133.386 73.4173   7
  -1   4  18 288.929 226.932   6
  -1  -4 -18 383.437 201.686  13
  -1   4  17 4414.10 361.713   6
  -1   4  16 3472.15 326.639   6
  -1  -4 -16 3416.30 286.362  13
  -1   4  15 5188.78 384.231   6
   1  -4  15 5694.75 541.812   5
  -1  -4 -15 5033.77 351.409  13
  -1   4  14 7894.77 488.816   6
   1  -4  14 8332.07 648.372   5
  -1  -4 -14 7530.11 456.330  13
  -1   4  13 13842.8 708.171   6
   1  -4  13 12029.2 848.664   5
  -1  -4 -13 12159.4 677.740  13
  -1   4  12 15623.3 766.230   6
   1  -4  12 15052.7 916.060   5
  -1  -4 -12 12874.2 730.924  13
  -1   4  11 12168.9 644.266   6
  -1  -4 -11 11066.3 614.909  13
   1  -4  11 12500.9 806.695   5
  -1  -4 -10 1388.03 181.379  13
   1  -4  10 1596.75 466.804   5
   1  -4  10 1745.50 175.444  14
  -1  -4  -9 1433.18 179.836  13
   1  -4   9 1685.75 461.735   5
   1  -4   9 1519.81 167.910  14
   1  -4   8 10643.3 581.857  14
  -1  -4  -8 11792.3 584.636  13
   1  -4   7 5101.28 301.039  14
  -1  -4  -7 4580.83 297.472  13
   1  -4   7 5178.83 253.923  10
   1  -4   6 5902.62 329.861   4
   1  -4   6 5517.12 321.415  14
  -1  -4  -6 5203.20 316.139  13
   1  -4   6 5775.31 279.477  10
   1  -4   5 11347.0 579.443   4
   1  -4   5 10441.4 572.547  14
   1   4  -5 9354.89 687.989   8
  -1  -4  -5 10256.9 563.759  13
   1  -4   5 11672.4 540.837  10
   1  -4   4 1142.60 71.2195   3
   1  -4   4 1030.45 130.855  16
   1  -4   4 1037.80 132.630  15
   1   4  -4 851.069 333.472   8
  -1  -4  -4 892.030 121.825  13
   1  -4   4 1025.73 163.235   4
   1  -4   3 17972.2 789.231   3
   1  -4   3 14245.5 800.922  15
   1  -4   3 13593.4 799.928  16
   1   4  -3 17197.9 894.113   8
  -1  -4  -3 17335.6 805.836  13
   1  -4   3 18580.7 835.498   4
   1  -4   2 2739.45 186.222  16
   1  -4   2 3089.27 243.068   4
   1  -4   2 2916.12 151.856   3
   1   4  -2 2726.80 169.361   1
   1   4  -2 2971.77 303.767   8
   1   4  -1 20002.2 1058.90   1
   1   4  -1 18404.8 1062.31   2
   1   4  -1 19593.1 1128.67   9
   1   4  -1 21050.1 1105.36   8
   1  -4   0 3563.49 184.140   3
   1  -4   0 3135.65 189.021   2
   1   4   0 3227.12 180.438   3
   1   4   0 3182.66 185.209   2
   1  -4   0 3424.06 207.338  13
   1   4   0 3627.55 326.171   9
  -1   4   0 3767.59 187.631   9
   1   4   0 3395.00 252.278   8
   1  -4  -1 19955.1 1088.29   1
   1  -4  -1 19981.1 1094.51   2
   1  -4  -1 22665.3 1101.50  13
  -1   4  -1 23302.1 1093.39   9
   1   4   1 21166.6 1136.50   9
   1   4   1 20860.9 1110.09   8
   1   4   2 2862.29 150.372   3
   1  -4  -2 2632.51 170.550   1
   1   4   2 3102.82 201.691   8
   1  -4  -2 3075.69 203.287  13
   1   4   2 3179.17 257.842   9
  -1   4  -2 2769.93 181.555   9
   1   4   3 17661.1 849.197   3
   1  -4  -3 17991.0 880.851  13
  -1   4  -3 18160.0 874.086   9
   1   4   3 17843.8 887.241   9
   1   4   3 17338.4 870.314  16
   1   4   3 17363.5 868.660  15
   1   4   4 1287.78 74.0171   3
   1   4   4 1014.50 131.368  16
   1   4   4 1140.99 130.209  15
   1  -4  -4 1024.63 160.646  13
  -1  -4   4 1050.89 87.2462  10
   1   4   4 1217.67 161.672   9
  -1   4  -4 1170.51 185.546   9
   1   4   5 11284.8 566.567  14
   1   4   5 10985.0 564.089  15
   1   4   5 10910.9 563.487  16
  -1   4  -5 11001.7 566.889   8
   1  -4  -5 10634.7 580.320  13
  -1  -4   5 11283.2 536.741  10
   1   4   5 9930.32 558.345   9
  -1   4  -5 11317.2 595.403   9
   1   4   6 5234.55 318.882  14
  -1   4  -6 5438.03 344.671   8
   1  -4  -6 5178.58 342.753  13
  -1   4  -6 4812.69 385.160   9
  -1  -4   6 5566.68 275.668  10
   1   4   6 5318.59 300.337   9
   1   4   7 4914.83 289.405  14
  -1   4  -7 4848.61 358.179   8
   1  -4  -7 4657.05 325.152  13
   1   4   7 4512.23 262.390   9
  -1   4  -8 10172.5 667.243   8
   1  -4  -8 10800.5 622.394  13
   1   4   8 11411.8 573.758   9
   1   4   9 1412.40 165.474  14
   1   4   9 1220.22 131.469  17
  -1   4  -9 1568.92 346.468   8
   1  -4  -9 1507.98 223.009  13
   1   4   9 1542.63 119.233   9
   1   4  10 1173.00 135.179  17
   1   4  10 1471.50 174.328  14
   1   4  10 1565.19 116.002   9
  -1   4 -10 931.604 343.717   8
   1  -4 -11 12049.9 715.864  12
   1   4  11 11574.6 577.446   9
   1  -4 -12 14172.7 829.532  12
   1   4  12 14171.2 697.805   9
   1   4  13 13432.6 699.181  14
   1   4  13 12666.9 649.900   9
   1   4  13 14458.4 701.173   6
   1   4  14 7948.71 404.267   9
   1   4  14 7946.71 464.522   6
   1  -4 -15 5320.58 285.511   7
   1   4  15 5633.36 360.827   6
   1   4  15 5377.36 285.584   9
   1  -4 -15 5578.81 474.170  12
   1  -4 -16 3729.66 410.171  12
   1  -4 -16 3303.50 199.706   7
   1   4  16 3928.34 286.539   6
   1  -4 -17 3457.52 425.345  12
   1   4  17 4185.74 304.492  14
   1   4  17 3811.08 296.504   6
   1  -4 -17 3988.46 224.336   7
   1   4  18 222.991 174.220  14
   1  -4 -18 151.043 76.4362   7
   1  -4 -18 132.518 302.762  12
  -1  -4  18 135.580 65.7304  11
  -1  -4  19 1453.86 108.301  11
   1  -4 -19 1172.27 362.313  12
   1   4  19 1282.71 217.123  14
   1  -4 -19 1417.50 123.641   7
   1   4  20 2311.72 271.171  14
   1  -4 -20 2494.09 167.066   7
   1  -4 -20 2428.76 403.226  12
  -1  -4  20 2348.98 149.201  11
   1   4  21 53.1021 190.126  14
   1  -4 -21 60.7826 88.0589   7
   1  -4 -21 152.810 324.570  12
  -1  -4  21 150.745 67.5646  11
   1   4  22 2593.63 277.887  14
   1  -4 -22 2270.90 169.406   7
  -1  -4  22 2315.13 148.659  11
   1   4  23 4607.89 399.768  14
  -1  -4  23 5406.59 280.389  11
   1  -4 -23 4966.62 295.587   7
   1  -4 -24 2274.78 175.263   7
  -1  -4  24 2613.24 156.627  11
   1  -4 -24 1858.55 329.540  13
   1   4  24 2369.86 302.737  14
   1  -4 -25 358.763 101.693   7
  -1  -4  25 339.200 75.3312  11
   1  -4 -25 441.631 288.981  13
   1   4  25 326.740 242.002  14
   1  -4 -26 2342.01 175.116   7
  -1  -4  26 2311.29 149.260  11
   1  -4 -27 1455.46 138.667   7
  -1  -4  27 1317.69 110.475  11
   1   4  27 1460.25 290.289  14
   1  -4 -28 228.264 256.360  13
   1   4  28 758.068 274.619  14
   1  -4 -29-103.361 249.424  13
   1   4  29 22.4455 236.262  14
   1   4  30 550.246 250.176  14
   1  -4 -30 179.988 238.217  13
   1   4  31 593.624 256.949  14
   1   4  32 546.890 236.319  14
   1  -4 -32 680.575 217.234  13
   1   4  32 656.126 227.907  16
  -1  -4  32 611.346 231.042  14
   1  -4 -33 871.049 200.394  13
   1   4  33 894.307 232.242  14
   1   4  33 886.565 224.511  15
  -1  -4  33 793.636 224.884  14
   1   4  33 1104.40 222.435  16
   1  -4 -34 600.812 165.648  13
  -1  -4  34 639.704 205.572  14
   1   4  34 710.615 192.502  15
   1   4  34 836.115 199.853  16
   1  -4 -35 1712.87 170.254  13
   1   4  35 1405.87 192.869  15
   1   4  35 1549.67 187.954  16
   1  -4 -36 542.525 109.057  13
   1   5 -35 334.907 187.487  12
   1   5 -34 279.014 244.009  12
   1   5 -33 548.038 304.905  12
   1   5 -32 496.864 356.463  12
   1  -5  31 734.351 245.475  14
   1   5 -31 235.406 393.770  12
   1  -5  31 910.625 243.628  16
   1  -5  30 427.488 244.581  14
   1   5 -30 445.805 431.100  12
   1  -5  29 348.926 250.819  14
  -1   5  29 421.674 207.083  14
  -1  -5 -28 1146.83 199.135  13
   1   5 -28 1732.38 477.982  12
   1  -5  28 1436.24 286.048  14
   1  -5  27 250.295 240.568  14
  -1  -5 -27 305.649 190.223  13
  -1  -5 -27 144.946 91.4641   7
  -1  -5 -26 1691.33 246.012  13
  -1  -5 -26 2320.36 161.326   7
  -1  -5 -25 3744.30 321.338  13
   1  -5  25 3192.00 350.698  14
  -1  -5 -25 3918.97 231.070   7
  -1  -5 -24 361.118 211.696  13
   1  -5  24 74.9665 232.535  14
  -1  -5 -24 67.7274 92.8094   7
  -1  -5 -23 510.991 213.863  13
   1  -5  23 397.220 227.630  14
  -1  -5 -23 672.887 103.894   7
  -1  -5 -22 1348.53 237.928  13
   1  -5  22 1518.31 254.324  14
  -1  -5 -22 1323.72 124.393   7
  -1  -5 -21 475.978 207.025  13
   1  -5  21 537.455 216.605  14
  -1  -5 -21 368.921 88.6463   7
  -1  -5 -20 601.852 207.601  13
   1  -5  20 613.120 200.496  14
  -1  -5 -20 601.791 91.6931   7
  -1  -5 -19 1286.37 220.405  13
   1  -5  19 918.256 211.121  14
  -1   5  19 717.591 251.162   6
  -1  -5 -19 1246.13 108.708   7
  -1  -5 -18 118.062 183.040  13
   1  -5  18 125.517 169.778  14
  -1   5  18-19.1244 232.991   6
  -1  -5 -17 1516.11 223.380  13
   1  -5  17 2090.51 218.122  14
  -1   5  17 1947.86 271.810   6
   1  -5  16 2143.49 229.463  14
  -1   5  16 2254.62 276.878   6
   1  -5  15 4713.57 322.396  14
  -1   5  15 4846.25 363.516   6
   1  -5  14 118.710 156.735  14
  -1  -5 -14-50.1116 163.689  13
  -1   5  14-36.1868 191.190   6
  -1  -5 -13 4538.17 308.103  13
   1  -5  13 4057.75 290.790  14
  -1   5  13 4508.26 340.875   6
  -1  -5 -12 4198.06 297.002  13
   1  -5  12 4309.32 289.290  14
  -1   5  12 4359.49 328.442   6
  -1  -5 -11 1661.47 194.163  13
   1  -5  11 1392.80 498.279   5
   1  -5  10 7209.35 412.361  14
  -1  -5 -10 7439.29 416.806  13
  -1  -5  -9 557.376 149.106  13
   1  -5   9 246.631 131.516  14
   1  -5   8 913.660 72.6961  10
   1  -5   8 864.847 145.819  14
  -1  -5  -8 798.249 147.655  13
   1   5  -7 10.5821 399.775   8
  -1  -5  -7 243.817 125.957  13
   1  -5   7 148.623 123.313  14
   1  -5   7 267.254 52.6009  10
   1  -5   6 2324.75 184.175   4
   1  -5   6 2326.08 179.955  15
   1  -5   6 2163.64 177.882  16
   1  -5   6 2221.29 181.676  14
   1   5  -6 1871.77 421.373   8
  -1  -5  -6 1885.01 177.446  13
   1  -5   6 2536.65 131.987  10
   1  -5   5 19521.2 909.982   4
  -1  -5  -5 18632.5 898.265  13
   1  -5   5 19249.4 875.239  10
   1  -5   5 15772.9 892.926  16
   1  -5   5 16749.3 893.322  15
   1  -5   4 7946.57 416.421  15
   1  -5   4 7594.15 415.586  16
  -1  -5  -4 8712.25 427.260  13
   1  -5   4 8713.09 443.322   4
   1   5  -3 8250.12 446.803   1
   1  -5   3 10083.2 496.138   4
  -1   5   3 11005.5 455.847   9
   1  -5   3 7958.84 456.606  16
   1   5  -2 2830.65 176.211   2
   1   5  -2 3064.12 173.577   1
   1  -5   2 3760.40 258.132   4
  -1   5   2 4009.04 189.706   9
   1  -5   1 35774.0 1717.24   3
   1   5  -1 33570.9 1801.49   9
  -1   5   1 39287.3 1736.99   9
   1   5  -1 32714.9 1776.74   8
   1  -5   0 52835.6 2540.80   3
   1   5   0 52402.2 2610.02   9
  -1   5   0 56058.5 2560.45   9
   1   5   0 53152.9 2588.63   8
   1  -5  -1 34588.0 1685.65   3
   1  -5  -1 37217.9 1708.87  13
   1   5   1 35101.8 1747.96   9
  -1   5  -1 36151.1 1705.55   9
   1   5   1 34786.2 1724.97   8
   1  -5  -2 3048.12 189.933   2
   1  -5  -2 3314.35 186.408   1
   1  -5  -2 3807.08 224.640  13
  -1   5  -2 3678.71 232.428   9
   1   5   2 3960.49 301.347   9
   1   5   2 3754.57 241.518   8
   1  -5  -3 9696.89 515.735   1
   1  -5  -3 10697.7 542.093  13
  -1   5  -3 10128.3 554.407   9
   1   5   3 10442.8 571.659   9
   1   5   4 8778.72 477.054  16
  -1   5  -4 10307.0 504.832   8
   1  -5  -4 9413.71 499.922  13
   1   5   4 9482.97 511.825   9
  -1   5  -4 9103.20 525.935   9
   1   5   5 17245.9 889.003  15
   1   5   5 16446.4 888.586  16
  -1   5  -5 20906.2 924.123   8
   1  -5  -5 19507.6 918.676  13
   1   5   5 19668.4 917.134   9
  -1   5  -5 18871.8 948.826   9
   1   5   6 1839.43 164.448  15
   1   5   6 1826.75 166.919  16
  -1   5  -6 2259.51 302.902   9
  -1   5  -6 2271.46 240.135   8
   1  -5  -6 2383.66 217.303  13
   1   5   6 1948.85 185.945   9
   1   5   7 469.150 131.370  16
   1   5   7 432.123 131.293  15
  -1   5  -7 250.965 226.971   8
   1   5   7 454.466 128.210   9
  -1  -5   7 196.577 67.3716  10
   1   5   7 398.366 134.986  14
   1  -5  -7 221.769 170.845  13
  -1  -5   8 852.400 85.0756  10
   1   5   8 846.489 130.216   9
   1   5   8 738.333 148.695  14
   1  -5  -8 927.987 186.826  13
  -1  -5   9 239.556 69.4417  10
   1   5   9 350.605 110.693   9
   1   5   9 370.715 141.832  14
   1  -5  -9 367.265 186.835  13
   1   5  10 8287.91 436.036  14
   1  -5 -10 7054.15 459.251  13
   1   5  10 7401.36 402.373   9
   1  -5 -11 1473.99 227.785  13
   1   5  11 1587.86 139.944   9
   1  -5 -12 3779.45 316.802  13
   1   5  13 4509.43 318.871  14
   1   5  13 4989.64 328.642   6
   1  -5 -14 12.4067 67.5323   7
   1   5  14 89.4793 153.215  14
   1   5  14-128.944 170.873   6
   1   5  15 4903.11 331.917  14
   1  -5 -15 4735.82 262.689   7
   1   5  15 5374.40 348.175   6
   1  -5 -15 4203.13 368.462  13
   1   5  15 5065.53 279.792   9
   1   5  16 2131.32 232.826  14
   1  -5 -16 1956.81 133.103   7
   1   5  16 1911.30 233.493   6
   1  -5 -16 1683.15 280.886  13
   1   5  16 1773.53 150.727   9
   1  -5 -17 1738.51 291.264  13
   1   5  17 1651.07 228.607  14
   1  -5 -17 1893.01 132.353   7
   1   5  17 1932.87 238.151   6
   1   5  18-52.5355 169.648  14
   1  -5 -18 117.309 78.2858   7
  -1  -5  18 153.719 66.6860  11
   1  -5 -18-180.805 251.628  13
   1  -5 -19 1164.07 115.314   7
   1   5  19 1025.24 221.048  14
   1  -5 -19 956.917 263.617  13
  -1  -5  19 1219.85 101.224  11
   1  -5 -20 522.728 96.3284   7
  -1  -5  20 415.919 78.7706  11
   1   5  20 617.829 199.244  14
   1  -5 -21 482.323 95.5748   7
  -1  -5  21 410.522 74.7167  11
   1  -5 -21 386.970 259.614  13
   1   5  21 301.224 207.672  14
   1  -5 -22 1191.01 123.656   7
  -1  -5  22 1270.12 105.723  11
   1   5  22 1340.54 246.495  14
   1  -5 -22 1136.84 288.053  13
   1  -5 -23 770.848 111.937   7
  -1  -5  23 702.051 85.8384  11
   1  -5 -24 12.7302 96.8446   7
  -1  -5  24 62.2558 67.7957  11
   1  -5 -24 99.9162 266.277  13
   1   5  24-85.0805 225.867  14
   1  -5 -25 3838.53 239.309   7
  -1  -5  25 3833.71 216.475  11
   1  -5 -25 3569.17 379.074  13
   1  -5 -26 2295.50 169.566   7
  -1  -5  26 2117.25 141.921  11
   1  -5 -26 1872.51 299.714  13
   1  -5 -27 250.077 259.080  13
   1   5  27-21.7465 231.000  14
   1  -5 -27 142.533 98.2694   7
   1   5  28 1250.48 274.085  14
   1  -5 -28 1324.08 266.697  13
   1   5  29 154.328 224.782  14
   1  -5 -29 154.144 223.545  13
  -1  -5  30 510.134 231.364  14
   1   5  30 196.691 216.599  16
   1  -5 -31 1006.78 216.268  13
   1   5  31 958.737 226.638  16
   1   5  31 759.854 227.049  15
  -1  -5  31 741.172 222.429  14
   1  -5 -32 1421.20 212.023  13
   1   5  32 1407.30 230.615  16
   1  -5 -33 443.197 162.393  13
   1  -5 -34 578.578 139.488  13
   1  -5 -35 797.022 120.722  13
   1  -5 -36 90.7395 75.0002  13
   1   6 -34 301.282 206.350  12
   1   6 -33 351.202 286.006  12
   1   6 -32 369.403 333.505  12
   1   6 -31 340.087 380.132  12
   1   6 -30 656.800 413.408  12
   1   6 -29 1208.71 433.550  12
  -1  -6 -28 2941.82 187.637   7
  -1  -6 -27 1339.68 196.042  13
  -1  -6 -26 342.340 96.0693   7
  -1  -6 -26 288.333 170.169  13
  -1  -6 -25 2964.23 197.016   7
  -1   6  25 3244.88 207.909   9
  -1  -6 -25 2871.30 269.255  13
  -1  -6 -24 2606.90 180.033   7
  -1   6  24 2756.21 188.721   9
  -1  -6 -24 2482.35 256.671  13
  -1  -6 -23 2114.08 240.080  13
  -1  -6 -23 1858.11 148.736   7
  -1  -6 -22 4070.69 331.286  13
  -1  -6 -22 4432.08 253.500   7
  -1  -6 -21 3172.81 290.112  13
   1  -6  21 2603.84 306.892  14
  -1  -6 -21 3436.32 202.979   7
  -1  -6 -20 7428.66 473.628  13
   1  -6  20 8071.08 503.352  14
  -1  -6 -20 7447.49 397.834   7
  -1   6  20 7741.52 534.961   6
  -1  -6 -19 6148.96 411.728  13
   1  -6  19 5926.36 429.083  14
  -1  -6 -19 6326.69 335.984   7
  -1   6  19 6513.48 474.524   6
   1  -6  18 1306.21 210.044  14
  -1  -6 -18 1207.41 211.476  13
  -1   6  18 1302.95 279.519   6
  -1  -6 -17 73.3973 173.373  13
   1  -6  17 188.653 177.070  14
  -1   6  17 195.172 225.384   6
  -1  -6 -16 530.623 183.604  13
   1  -6  16 687.586 179.667  14
  -1   6  16 233.343 223.721   6
  -1  -6 -15 644.680 174.098  13
  -1   6  15 226.825 212.705   6
   1  -6  15 374.711 495.895   5
   1  -6  14 5726.60 691.478   5
  -1   6  14 6658.38 443.959   6
   1  -6  13 1037.71 544.700   5
  -1   6  13 1398.20 225.407   6
  -1  -6 -12 3836.81 272.625  13
   1  -6  12 3376.33 598.001   5
  -1  -6 -11 4362.50 290.864  13
   1  -6  11 3447.27 599.689   5
  -1  -6 -10 10340.7 554.351  13
  -1  -6  -9 4045.86 267.186  13
  -1  -6  -8 3803.04 242.492  13
   1   6  -8 2089.87 498.375   8
  -1  -6  -7 2205.70 180.921  13
   1   6  -7 1346.63 442.946   8
  -1  -6  -6 1174.44 137.998  13
   1   6  -6 952.672 396.446   8
  -1  -6  -5 1971.61 166.745  13
   1   6  -5 1839.70 407.441   8
   1  -6   4 1562.00 157.606   4
   1   6  -4 1475.93 361.112   8
   1  -6   3 3219.63 244.606   4
  -1   6   3 3393.46 206.127   9
   1  -6   2 54485.3 2594.07   4
  -1   6   2 54063.6 2571.31   9
   1   6  -2 49898.9 2627.24   8
  -1   6   1 8967.19 449.907   9
   1   6  -1 7597.68 570.695   9
   1   6  -1 7707.72 515.265   8
  -1   6   0 60727.0 2803.04   9
   1   6   0 56371.5 2854.93   9
   1   6   0 55042.7 2830.60   8
   1   6   1 8365.15 536.233   9
  -1   6  -1 8278.68 462.982   9
   1   6   1 8695.46 489.306   8
   1  -6  -2 53520.3 2564.92  13
   1   6   2 52513.6 2606.15   9
  -1   6  -2 55384.5 2582.04   9
   1   6   2 51000.7 2578.78   8
   1  -6  -3 3136.43 222.999  13
  -1   6  -3 3181.33 281.172   9
   1   6   3 3493.80 303.765   9
   1   6   3 3529.49 247.841   8
   1  -6  -4 1859.50 178.122  13
   1   6   4 1983.01 243.521   9
  -1  -6   4 1671.29 116.979  10
  -1   6  -4 1861.29 265.908   9
   1   6   4 2227.86 194.445   8
  -1   6  -4 1751.79 200.671   8
   1  -6  -5 2183.65 193.941  13
   1   6   5 2173.82 239.769   9
  -1  -6   5 1900.95 129.892  10
  -1   6  -5 1890.72 298.339   9
  -1   6  -5 1980.84 241.210   8
   1  -6  -6 1585.29 180.918  13
  -1  -6   6 1377.90 108.083  10
  -1   6  -6 1783.52 326.233   9
  -1   6  -6 1439.92 248.986   8
   1  -6  -7 2686.21 224.683  13
  -1  -6   7 2355.24 147.619  10
  -1   6  -7 2474.49 310.874   8
   1  -6  -8 3825.07 284.838  13
  -1  -6   8 3564.64 202.360  10
  -1   6  -8 3824.98 416.490   8
   1  -6  -9 4243.78 295.953  13
  -1  -6   9 3782.79 214.551  10
  -1   6  -9 3650.20 468.905   8
   1  -6 -10 11313.1 619.226  13
  -1  -6  10 10959.4 550.580  10
  -1   6 -10 10967.2 756.981   8
   1   6  11 4351.61 271.233   9
  -1   6 -11 2505.26 489.043   8
   1   6  12 4010.06 264.232   9
   1  -6 -13 1488.34 242.599  13
   1   6  13 1292.49 155.963   9
   1  -6 -14 5346.61 396.527  13
   1   6  14 5990.22 343.621   9
   1   6  14 6035.90 392.922   6
   1   6  15 248.077 186.304   6
   1  -6 -15 331.223 209.598  13
   1   6  15 587.267 139.181   9
   1  -6 -15 376.941 77.9701   7
   1   6  16 558.515 199.389   6
   1  -6 -16 376.589 222.771  13
   1   6  16 425.715 136.082   9
   1  -6 -16 479.949 85.5753   7
   1  -6 -17 88.3460 221.368  13
   1   6  17 294.580 135.058   9
   1  -6 -17 321.970 86.4660   7
   1   6  17 542.473 215.704   6
   1  -6 -18 1028.34 257.725  13
  -1  -6  18 1287.58 105.705  11
   1  -6 -18 1166.53 114.256   7
   1  -6 -19 5766.84 441.255  13
  -1  -6  19 6332.70 324.714  11
   1  -6 -19 5896.56 328.883   7
   1  -6 -20 7634.86 527.311  13
  -1  -6  20 8341.66 410.709  11
   1  -6 -20 7489.65 414.463   7
   1  -6 -21 3258.37 336.404  13
  -1  -6  21 3112.95 188.021  11
   1  -6 -21 3229.35 202.445   7
   1  -6 -22 3697.43 367.143  13
  -1  -6  22 3878.44 219.929  11
   1  -6 -22 3923.99 237.660   7
   1  -6 -23 1733.10 293.962  13
  -1  -6  23 1772.16 126.963  11
   1  -6 -23 1923.66 153.754   7
   1  -6 -24 2218.06 300.993  13
  -1  -6  24 2501.01 155.893  11
   1  -6 -24 2431.72 178.021   7
   1  -6 -25 2917.28 317.917  13
  -1  -6  25 2749.77 171.028  11
   1  -6 -25 2933.42 193.596   7
   1  -6 -26 437.098 232.324  13
   1  -6 -26 350.979 103.636   7
   1  -6 -27 1586.34 274.186  13
   1  -6 -28 2632.80 294.792  13
   1  -6 -28 3049.74 197.986   7
   1  -6 -29 1565.93 133.855   7
   1  -6 -30 608.745 195.191  13
   1  -6 -31 327.923 166.704  13
   1  -6 -32 550.449 161.442  13
   1  -6 -33 499.537 135.944  13
   1  -6 -34 345.748 105.570  13
   1  -6 -35 83.4794 77.3546  13
   1   7 -33 446.035 236.354  12
   1   7 -32-212.479 291.049  12
   1   7 -31 677.581 363.425  12
   1   7 -30 2075.05 431.211  12
   1   7 -29 542.228 386.880  12
  -1  -7 -29 827.799 97.1821   7
  -1  -7 -28 1207.84 161.117  13
  -1  -7 -28 1262.43 116.362   7
  -1   7  27 3787.08 262.947   9
  -1  -7 -27 4003.55 232.403   7
  -1  -7 -26 2999.01 242.027  13
  -1   7  26 2861.26 220.361   9
  -1  -7 -25 2166.53 215.140  13
  -1  -7 -25 1956.83 155.636   7
  -1  -7 -24 2030.81 221.684  13
  -1   7  24 2033.29 184.105   9
  -1  -7 -24 2044.61 155.896   7
  -1  -7 -23 8728.17 528.620  13
  -1   7  23 9581.08 500.349   9
  -1  -7 -23 9130.05 477.822   7
  -1  -7 -22 1163.07 201.097  13
  -1   7  22 1375.32 149.629   9
  -1  -7 -22 1294.82 125.508   7
  -1  -7 -21 1318.38 207.411  13
  -1   7  21 1538.12 151.260   9
  -1  -7 -21 1520.68 133.998   7
  -1   7  21 1470.99 303.437   6
  -1  -7 -20 18.8357 168.903  13
  -1   7  20 152.855 102.592   9
  -1  -7 -20 164.671 85.9060   7
  -1   7  20 170.423 254.808   6
  -1  -7 -19 1692.08 220.666  13
  -1   7  19 1947.78 160.762   9
  -1   7  19 1946.05 318.169   6
  -1  -7 -18 3061.73 268.430  13
  -1   7  18 3433.44 217.699   9
  -1   7  18 3039.35 347.821   6
  -1  -7 -17 5578.18 380.612  13
  -1   7  17 6063.63 335.270   9
  -1   7  17 6233.48 455.239   6
  -1   7  16 664.321 238.639   6
  -1  -7 -16 661.277 179.811  13
  -1   7  16 597.707 105.186   9
   1  -7  15 5518.82 709.480   5
  -1  -7 -15 5686.31 377.284  13
  -1   7  15 6256.65 337.173   9
  -1   7  15 6184.69 448.275   6
  -1   7  14 479.773 215.437   6
  -1  -7 -14 562.870 165.139  13
  -1   7  14 556.553 102.341   9
   1  -7  13 8332.39 794.063   5
  -1  -7 -13 8574.76 499.496  13
  -1   7  13 9243.85 468.896   9
  -1   7  13 8805.53 553.558   6
   1  -7  12 1421.48 558.189   5
  -1  -7 -12 1288.94 177.995  13
  -1   7  12 1645.47 135.972   9
  -1  -7 -11 1565.11 178.595  13
  -1   7  11 1643.21 134.927   9
  -1   7  10 8584.34 449.473   9
   1  -7   9 435.923 66.4931  10
  -1   7   9 299.312 96.5178   9
   1  -7   8 159.023 60.8272  10
  -1   7   8 178.487 94.2088   9
   1   7  -8 125.827 439.266   8
  -1  -7  -7 10468.6 578.075  13
  -1   7   7 11447.7 568.248   9
   1  -7   7 11161.4 543.441  10
   1  -7   6 208.508 65.3116  10
  -1   7   6 163.433 104.084   9
  -1   7   5 864.814 134.977   9
   1  -7   5 1255.21 91.0001  10
   1   7  -5 1135.68 411.140   8
  -1   7   4 18636.7 932.258   9
   1   7  -4 18544.9 1068.40   8
  -1   7   3 1902.27 172.379   9
   1   7  -3 1666.94 369.117   8
  -1   7   2 7698.03 420.627   9
   1   7  -2 6919.70 521.881   8
  -1   7   1 75814.0 3552.59   9
   1   7  -1 70636.6 3622.26   9
   1   7  -1 71905.3 3597.68   8
   1   7   0 127.437 230.275   8
   1   7   0 204.179 334.909   9
   1   7   1 76004.8 3698.63   9
   1   7   1 75054.0 3666.03   8
   1   7   2 6762.67 494.350   9
   1   7   2 6724.48 427.053   8
   1  -7  -3 2061.07 189.928  13
   1   7   3 2182.25 314.534   9
  -1   7  -3 2405.36 236.075   8
   1   7   3 2347.47 236.335   8
   1  -7  -4 17818.0 920.071  13
  -1  -7   4 18586.0 891.147  10
   1   7   4 17199.4 972.393   9
  -1   7  -4 18977.8 954.917   8
   1   7   4 17919.8 939.384   8
   1  -7  -5 737.496 152.745  13
   1   7   5 765.077 242.868   9
  -1  -7   5 1082.79 98.9695  10
   1   7   5 986.238 178.161   8
  -1   7  -5 1163.12 241.638   8
   1  -7  -6 175.274 143.329  13
   1   7   6 153.096 218.086   9
  -1  -7   6 272.226 75.7335  10
  -1   7  -6 427.149 264.164   8
   1   7   7 10763.5 628.861   9
  -1  -7   7 11244.7 554.897  10
  -1   7  -7 10634.1 686.067   8
   1   7   8 29.4309 198.415   9
  -1  -7   8 100.954 70.3213  10
  -1  -7   9 489.595 80.6212  10
   1   7   9 438.015 191.640   9
  -1   7  -9 800.193 411.604   8
   1  -7 -10 7581.64 463.255  13
  -1  -7  10 7949.33 403.244  10
   1   7  10 7877.14 467.822   9
  -1   7 -10 6879.94 652.271   8
   1  -7 -11 1738.47 226.279  13
   1   7  11 1453.84 216.226   9
  -1   7 -11 1188.73 474.776   8
   1   7  12 1361.17 208.803   9
   1  -7 -12 1634.40 225.754  13
   1   7  13 8641.83 493.427   9
   1  -7 -13 8235.97 511.139  13
   1   7  14 629.171 213.455   6
   1  -7 -14 378.845 212.035  13
   1   7  14 543.169 177.820   9
   1  -7 -15 5635.70 418.144  13
   1   7  15 5951.54 390.040   9
   1   7  15 6761.37 428.430   6
   1   7  16 783.949 216.213   6
   1  -7 -16 398.726 221.850  13
   1   7  16 524.241 179.690   9
   1  -7 -16 531.043 83.1715   7
   1  -7 -17 5617.22 416.905  13
   1   7  17 5401.99 373.930   9
   1  -7 -17 5646.99 306.115   7
   1   7  17 5777.28 412.153   6
   1  -7 -18 3408.57 327.745  13
   1  -7 -18 3212.34 200.568   7
  -1  -7  19 1797.04 131.063  11
   1  -7 -19 1736.02 282.363  13
   1  -7 -19 1771.11 141.075   7
   1  -7 -20 390.865 238.887  13
  -1  -7  20 202.272 79.6132  11
   1  -7 -20 200.775 88.4173   7
   1  -7 -21 1362.62 261.389  13
  -1  -7  21 1547.08 117.075  11
   1  -7 -21 1300.28 130.208   7
   1  -7 -22 1423.93 263.492  13
  -1  -7  22 1356.13 108.950  11
   1  -7 -22 1150.55 128.926   7
   1  -7 -23 8510.65 574.543  13
  -1  -7  23 9334.09 472.383  11
   1  -7 -23 9474.45 488.252   7
   1  -7 -24 1967.99 273.708  13
   1  -7 -24 1861.02 153.759   7
   1  -7 -25 2261.50 277.573  13
   1  -7 -25 1905.23 159.085   7
   1  -7 -26 2873.17 295.916  13
   1  -7 -27 3763.25 324.392  13
   1  -7 -27 4198.98 245.747   7
   1  -7 -28 1365.99 128.015   7
   1  -7 -29 851.269 189.000  13
   1  -7 -29 751.417 100.369   7
   1  -7 -30 3159.29 254.185  13
   1  -7 -31 1441.41 173.570  13
   1  -7 -32-79.4178 117.292  13
   1  -7 -33 571.046 107.671  13
   1  -7 -34 254.587 80.5225  13
   1   8 -32 34.1937 239.568  12
   1   8 -31 677.856 307.721  12
   1   8 -30 344.126 342.073  12
   1   8 -29 744.881 385.834  12
  -1  -8 -29 731.573 88.0140   7
  -1  -8 -28 1492.92 121.591   7
  -1  -8 -27 7259.04 396.536  13
  -1  -8 -27 6757.04 364.479   7
  -1  -8 -26 1430.45 170.311  13
  -1   8  26 1169.75 182.696   9
  -1  -8 -26 1642.31 130.244   7
  -1   8  25 9555.46 539.425   9
  -1  -8 -25 9730.41 498.580   7
  -1  -8 -24 5135.39 332.591  13
  -1   8  24 5052.62 332.826   9
  -1  -8 -23 3029.45 256.143  13
  -1  -8 -23 3375.62 207.296   7
  -1  -8 -22 3175.06 260.294  13
  -1   8  22 3219.99 245.106   9
  -1  -8 -22 3239.50 205.255   7
  -1  -8 -21 3480.14 286.480  13
  -1   8  21 3779.13 274.687   9
  -1  -8 -21 4249.76 239.892   7
  -1  -8 -20 302.260 163.407  13
  -1   8  20 402.295 140.540   9
  -1  -8 -20 486.423 96.7461   7
  -1  -8 -19 1804.67 212.882  13
  -1   8  19 1948.92 189.465   9
  -1   8  19 1892.08 323.203   6
  -1  -8 -18 3573.20 281.856  13
  -1   8  18 3904.45 262.648   9
  -1   8  18 3481.40 375.778   6
  -1  -8 -17 2968.05 263.960  13
  -1   8  17 3935.93 251.801   9
  -1   8  17 3167.76 354.498   6
  -1  -8 -16 2384.10 232.142  13
  -1   8  16 2453.54 206.237   9
  -1   8  16 2610.59 307.175   6
   1  -8  15 12782.4 1054.48   5
  -1  -8 -15 13254.5 742.029  13
  -1   8  15 14728.0 731.613   9
  -1   8  15 14251.9 814.868   6
   1  -8  14 7917.94 832.442   5
  -1  -8 -14 7444.04 464.574  13
  -1   8  14 8740.35 456.368   9
  -1   8  14 8105.30 535.954   6
   1  -8  13 4676.28 718.062   5
  -1  -8 -13 4215.32 315.976  13
  -1   8  13 5180.48 305.599   9
  -1   8  13 5639.58 400.811   6
   1  -8  12 2560.90 628.084   5
  -1  -8 -12 2160.58 210.434  13
  -1   8  12 2452.21 193.401   9
  -1  -8 -11 11106.6 612.546  13
  -1   8  11 11711.6 604.712   9
  -1  -8 -10 5459.70 345.789  13
  -1   8  10 5780.30 338.847   9
  -1   8   9 13751.3 714.802   9
   1  -8   8 873.228 85.9181  10
  -1   8   8 948.164 150.027   9
   1   8  -8 444.002 505.155   8
  -1   8   7 6602.38 394.756   9
   1  -8   7 7000.95 351.085  10
   1  -8   6 2272.15 143.092  10
  -1   8   6 2358.76 206.860   9
   1   8  -6 2478.39 509.278   8
   1  -8   5 108.624 66.2549  10
  -1   8   5 165.787 145.949   9
   1   8  -5-30.6583 428.392   8
  -1   8   4 5630.57 352.767   9
   1   8  -4 4466.63 543.557   8
  -1   8   3 3143.66 264.781   9
   1   8  -3 3101.21 447.813   8
  -1   8   2 13039.2 702.764   9
   1   8  -2 12351.5 808.370   8
  -1   8   1 6469.95 421.448   9
   1   8  -1 5861.07 485.834   8
   1   8   0 5387.43 531.776   9
  -1   8   0 6286.70 425.390   9
   1   8   0 5742.57 454.712   8
   1   8   1 6898.30 558.876   9
  -1   8  -1 6164.11 470.989   9
  -1   8  -1 7401.22 433.528   8
   1   8   1 6380.06 472.199   8
   1   8   2 11976.4 760.695   9
  -1   8  -2 11659.1 724.361   9
  -1   8  -2 12707.3 681.717   8
   1   8   2 12093.8 703.950   8
  -1   8  -3 3209.19 388.557   9
   1   8   3 3293.92 392.079   9
  -1   8  -3 2821.51 283.060   8
   1   8   3 2703.48 295.624   8
   1   8   4 5518.00 459.128   9
  -1  -8   4 5520.06 293.532  10
  -1   8  -4 4500.66 476.959   9
  -1   8  -4 5733.24 414.989   8
   1   8   4 5258.89 380.273   8
   1  -8  -5 125.044 141.361  13
   1   8   5 206.347 291.703   9
  -1  -8   5 78.5016 77.7226  10
  -1   8  -5 139.399 377.075   9
  -1   8  -5 274.154 271.419   8
   1   8   5 75.0097 181.871   8
   1  -8  -6 2353.98 215.319  13
   1   8   6 2426.47 330.011   9
  -1  -8   6 2468.38 158.868  10
  -1   8  -6 2325.26 363.202   8
   1   8   6 2527.74 250.947   8
   1  -8  -7 6496.17 399.481  13
  -1  -8   7 7110.02 356.278  10
   1   8   7 6247.00 483.252   9
  -1   8  -7 6984.63 563.039   8
   1   8   7 6137.27 416.867   8
   1  -8  -8 985.221 169.633  13
  -1  -8   8 798.620 99.5062  10
   1   8   8 857.777 260.437   9
   1   8   8 1278.76 195.896   8
   1  -8  -9 12747.9 706.734  13
  -1  -8   9 13465.1 660.155  10
   1   8   9 12802.5 754.808   9
  -1   8  -9 13036.6 913.326   8
   1  -8 -10 5661.26 375.792  13
  -1  -8  10 5974.93 316.332  10
   1   8  10 5802.83 429.972   9
  -1   8 -10 4910.23 625.859   8
   1  -8 -11 10861.2 591.871  13
   1   8  11 10925.7 630.768   9
   1  -8 -12 2306.05 250.719  13
   1   8  12 2314.00 294.899   9
   1  -8 -13 5275.15 366.592  13
   1   8  13 4784.03 386.248   9
   1  -8 -14 8066.40 500.875  13
   1   8  14 8182.23 524.578   9
   1   8  14 8358.28 523.173   6
   1  -8 -15 13649.5 754.847  13
   1   8  15 13536.2 771.726   9
   1   8  15 13709.9 771.220   6
   1   8  16 2226.37 273.774   6
   1  -8 -16 2145.42 257.929  13
   1   8  16 2072.93 285.598   9
   1  -8 -16 2184.43 150.735   7
   1  -8 -17 3222.82 301.406  13
   1   8  17 2964.13 319.047   9
   1  -8 -17 3186.17 196.272   7
   1  -8 -18 3220.13 310.412  13
   1   8  18 3229.31 339.613   9
   1  -8 -18 3482.42 211.748   7
   1  -8 -19 2536.29 275.961  13
  -1  -8  19 2251.87 149.917  11
   1  -8 -19 1909.09 154.971   7
   1  -8 -20 479.254 219.687  13
  -1  -8  20 450.623 83.9780  11
   1  -8 -20 376.950 98.0048   7
  -1  -8  21 4020.84 227.879  11
   1  -8 -21 3674.82 338.252  13
   1  -8 -21 3993.64 239.294   7
   1  -8 -22 3142.09 303.442  13
  -1  -8  22 3402.76 191.215  11
   1  -8 -22 2921.43 204.378   7
   1  -8 -23 3432.16 308.967  13
   1  -8 -23 3351.18 214.841   7
   1  -8 -24 5588.71 386.599  13
   1  -8 -24 5201.22 300.696   7
   1  -8 -25 9375.68 553.477  13
   1  -8 -26 1458.63 132.012   7
   1  -8 -27 6015.07 402.079  13
   1  -8 -27 6702.83 350.069   7
   1  -8 -28 1476.87 188.373  13
   1  -8 -28 1387.26 120.396   7
   1  -8 -29 868.120 159.587  13
   1  -8 -29 966.231 100.546   7
   1  -8 -30 97.9186 124.754  13
   1  -8 -31 935.959 130.394  13
   1  -8 -32 74.8273 90.0296  13
   1   9 -31 80.1470 225.598  12
   1   9 -30 576.461 298.942  12
   1   9 -29 681.337 333.884  12
  -1  -9 -29 645.001 75.1129   7
  -1  -9 -28 624.046 81.4009   7
  -1  -9 -27 344.356 80.6848   7
  -1  -9 -26 2475.43 162.088   7
  -1   9  25 2174.38 253.751   9
  -1  -9 -25 2532.20 165.681   7
  -1   9  24 1780.91 232.541   9
  -1  -9 -24 2154.55 151.107   7
  -1   9  23 665.898 194.771   9
  -1  -9 -21 1188.80 178.312  13
  -1  -9 -21 960.691 113.454   7
  -1   9  21 1039.14 276.763   6
  -1  -9 -20 1303.06 191.400  13
  -1   9  20 1791.18 216.112   9
  -1  -9 -20 1458.09 129.851   7
  -1   9  20 1619.25 300.600   6
  -1  -9 -19 1599.73 202.029  13
  -1   9  19 1699.94 213.970   9
  -1  -9 -18 661.089 168.976  13
  -1   9  18 596.034 177.319   9
  -1  -9 -17 5387.29 346.068  13
  -1   9  17 5080.31 348.466   9
  -1   9  17 4907.96 431.789   6
  -1   9  16 419.711 244.435   6
  -1  -9 -16 589.754 167.014  13
  -1   9  16 511.916 168.580   9
   1  -9  15 14241.1 1120.54   5
  -1   9  15 14235.8 769.074   9
  -1   9  15 14654.2 842.295   6
   1  -9  14 15074.6 1159.58   5
  -1   9  14 14920.9 798.991   9
  -1   9  14 15259.9 869.930   6
   1  -9  13 5629.63 782.447   5
  -1   9  13 6937.84 413.637   9
  -1   9  13 6402.08 472.193   6
   1  -9  12 18084.7 1378.17   5
  -1   9  12 21897.3 1093.34   9
  -1   9  11 7733.34 460.657   9
  -1   9  10 5356.81 356.099   9
  -1   9   9 675.567 182.157   9
  -1   9   8 1550.75 216.133   9
   1   9  -8 1375.33 577.283   8
   1  -9   7 2060.03 138.177  10
  -1   9   7 2302.38 242.786   9
   1  -9   6 1926.88 131.757  10
  -1   9   6 1864.72 238.424   9
  -1   9   5 108.469 205.978   9
   1  -9   5 60.4403 74.0881  10
   1   9  -5 207.137 488.171   8
  -1   9   4 327.078 219.161   9
   1  -9   4 471.863 79.3821  10
   1   9  -4 656.288 471.543   8
  -1   9   3 3339.82 332.717   9
   1   9  -3 3434.36 495.191   8
  -1   9   2 1305.70 276.983   9
   1   9  -2 479.875 415.417   8
  -1   9   1 6523.80 471.692   9
   1   9  -1 5430.28 547.306   8
  -1   9   0 1888.56 336.651   9
  -1   9   0 1890.93 251.260   8
   1   9   0 1946.09 387.229   8
  -1   9  -1 5805.60 503.054   9
  -1   9  -1 6252.45 429.216   8
   1   9   1 5786.46 487.398   8
   1   9   2 1215.85 300.792   8
  -1   9  -2 818.854 370.135   9
   1   9   2 1578.43 415.546   9
  -1   9  -2 689.256 251.552   8
  -1   9  -3 3967.60 482.612   9
  -1  -9   3 3807.01 222.463  10
   1   9   3 3719.68 476.274   9
   1   9   3 3261.75 371.000   8
  -1   9  -3 3959.18 381.092   8
  -1  -9   4 543.387 96.4361  10
  -1   9  -4 209.230 398.161   9
   1   9   4 451.542 260.862   8
  -1   9  -4 627.751 312.876   8
   1   9   4 634.400 378.033   9
  -1  -9   5 107.046 83.2534  10
   1   9   5 208.187 241.420   8
  -1   9  -5 48.1133 331.549   8
   1   9   5 255.933 355.899   9
  -1  -9   6 1935.33 143.157  10
   1   9   6 1743.26 267.424   8
  -1   9  -6 1790.87 403.834   8
   1   9   6 2196.42 381.774   9
  -1  -9   7 2079.09 152.406  10
  -1   9  -7 2149.35 470.464   8
   1   9   7 2358.18 378.614   9
   1   9   7 2367.67 284.803   8
   1  -9  -8 1335.46 189.521  13
  -1  -9   8 1339.43 123.424  10
   1   9   8 1442.91 351.173   9
   1   9   8 1465.43 249.309   8
  -1   9  -8 1583.85 488.847   8
   1  -9  -9 545.874 168.330  13
   1   9   9 709.143 317.455   9
  -1  -9   9 664.835 101.812  10
   1   9   9 756.589 218.048   8
  -1   9  -9 916.032 512.744   8
   1  -9 -10 5419.47 374.766  13
  -1  -9  10 6126.41 320.915  10
   1   9  10 5722.24 477.535   9
  -1   9 -10 5133.25 682.410   8
   1   9  10 5499.48 401.023   8
   1  -9 -11 6647.76 419.182  13
   1   9  11 6914.21 524.451   9
  -1   9 -11 5557.54 731.923   8
   1   9  11 7010.96 443.978   8
   1  -9 -12 21067.0 1094.99  13
   1   9  12 19798.0 1153.72   9
   1   9  12 22376.6 1114.33   8
   1  -9 -13 6728.76 429.867  13
   1   9  13 6569.03 521.415   9
   1   9  13 6955.08 448.040   8
   1  -9 -14 14686.5 793.301  13
   1   9  14 14392.5 858.896   9
   1   9  14 15072.7 803.785   8
   1   9  14 14195.6 819.212   6
   1  -9 -15 13896.7 752.562  13
   1   9  15 13631.2 818.455   9
   1   9  15 13586.5 785.602   6
   1   9  15 13729.8 757.088   8
   1  -9 -16 772.123 196.694  13
   1   9  16 415.854 298.870   9
   1  -9 -16 574.726 91.4342   7
   1  -9 -17 4731.96 349.790  13
   1   9  17 5386.05 447.443   9
   1  -9 -17 4717.24 272.622   7
   1  -9 -18 576.116 190.046  13
   1   9  18 887.112 318.734   9
   1  -9 -18 734.865 102.834   7
  -1  -9  19 1994.91 138.846  11
   1  -9 -19 1568.67 234.495  13
   1  -9 -19 1897.96 144.270   7
  -1  -9  20 1864.43 129.929  11
   1  -9 -20 1695.06 231.715  13
   1  -9 -20 1405.53 134.736   7
   1  -9 -21 835.901 199.677  13
   1  -9 -21 745.590 105.130   7
   1  -9 -22 553.859 186.795  13
   1  -9 -22 461.414 96.8682   7
   1  -9 -23 699.855 191.127  13
   1  -9 -24 1982.83 149.248   7
   1  -9 -25 2333.95 163.042   7
   1  -9 -26 2238.36 216.648  13
   1  -9 -26 2432.15 161.711   7
   1  -9 -27 419.341 144.745  13
   1  -9 -27 362.754 81.6031   7
   1  -9 -28 605.321 138.441  13
   1  -9 -28 519.016 83.4061   7
   1  -9 -29 501.584 123.434  13
   1  -9 -29 644.148 79.7767   7
   1  10 -29 9.24486 251.569  12
   1  10 -28 446.144 307.201  12
  -1 -10 -28 509.447 68.9993   7
  -1 -10 -27 285.645 69.3111   7
  -1 -10 -26 232.438 74.3964   7
  -1 -10 -25 205.729 77.5493   7
  -1  10  24 919.234 241.297   9
  -1 -10 -24 1254.18 110.202   7
  -1  10  23 66.8797 220.998   9
  -1 -10 -23 208.427 83.8444   7
  -1  10  22 642.514 238.100   9
  -1 -10 -22 625.283 93.9508   7
  -1  10  21 817.824 236.464   9
  -1 -10 -21 737.264 102.430   7
  -1  10  21 502.177 246.139   6
  -1  10  20 167.694 218.829   9
  -1  10  20 256.019 250.307   6
  -1  10  19 812.530 275.367   6
  -1 -10 -19 713.961 102.371   7
  -1  10  18 486.726 259.448   6
  -1  10  18 303.487 222.070   9
  -1  10  17 718.295 261.414   6
  -1  10  17 582.413 226.278   9
  -1  10  16 1180.22 238.811   9
  -1  10  15 8655.08 541.334   9
   1 -10  14 2431.89 708.530   5
  -1  10  14 2586.77 290.549   9
   1 -10  13 28761.7 1858.86   5
  -1  10  13 32651.2 1578.36   9
  -1  10  13 29261.4 1598.83   6
   1 -10  12 7287.73 901.933   5
  -1  10  12 8549.04 541.702   9
   1 -10  11 52394.4 3132.87   5
  -1  10  11 60609.8 2897.24   9
  -1  10  10 4317.47 370.998   9
  -1  10   9 479.047 251.056   9
  -1  10   8 3079.57 340.182   9
  -1  10   7 618.301 275.821   9
   1  10  -7 190.897 578.030   8
  -1  10   6 2032.96 307.268   9
   1  10  -6 942.294 566.368   8
   1 -10   5 3472.24 204.007  10
  -1  10   5 3281.00 365.195   9
   1  10  -5 3163.75 625.735   8
   1 -10   4 1403.48 121.656  10
  -1  10   4 1863.48 334.944   9
   1  10  -4 1494.45 575.276   8
   1 -10   3 1088.06 109.434  10
  -1  10   3 1477.40 338.751   9
   1  10  -3 1353.81 524.515   8
  -1  10   3 1450.15 257.162   8
  -1  10   2 299.642 333.264   9
  -1  10   2 459.637 230.852   8
   1  10  -2 303.297 459.997   8
  -1  10   1 7676.64 617.018   9
   1  10  -1 8664.03 726.667   8
  -1  10   1 8408.58 543.704   8
   1  10   0 1151.64 440.045   8
  -1  10   0 1320.46 287.903   8
  -1  10   0 1595.22 404.019   9
  -1  10  -1 8820.42 671.156   9
  -1  10  -1 8193.70 569.278   8
   1  10   1 7258.01 651.621   8
  -1 -10   2 460.949 98.9221  10
  -1  10  -2 944.478 319.875   8
   1  10   2 382.177 346.969   8
  -1  10  -2 787.607 438.983   9
  -1 -10   3 1272.79 126.077  10
  -1  10  -3 1240.33 467.604   9
  -1  10  -3 1239.10 366.316   8
   1  10   3 872.822 346.088   8
  -1 -10   4 1287.83 126.035  10
   1  10   4 1497.33 470.990   9
   1  10   4 1202.26 348.140   8
  -1  10  -4 1109.87 381.802   8
  -1 -10   5 3661.79 221.314  10
   1  10   5 3134.35 490.337   9
  -1  10  -5 3354.68 506.337   8
   1  10   5 3252.61 399.245   8
  -1 -10   6 2335.31 162.670  10
  -1  10  -6 2062.28 525.610   8
   1  10   6 1623.29 332.127   8
   1  10   6 1983.08 447.038   9
  -1 -10   7 275.484 91.5140  10
   1  10   7 629.773 286.078   8
  -1  10  -7 58.6996 502.356   8
   1  10   7 708.928 418.627   9
  -1 -10   8 2904.31 191.903  10
   1  10   8 2804.30 357.293   8
  -1  10  -8 2871.08 609.941   8
   1  10   8 3077.68 463.243   9
  -1 -10   9 575.063 104.899  10
   1  10   9 409.351 269.892   8
  -1  10  -9 348.125 556.616   8
   1  10   9 757.161 396.999   9
   1  10  10 4912.87 514.637   9
  -1 -10  10 4609.92 269.478  10
  -1  10 -10 3639.29 699.611   8
   1  10  10 4733.99 412.526   8
   1  10  11 56587.2 2862.91   9
   1  10  11 56368.1 2806.35   8
   1  10  12 7917.75 622.811   9
   1  10  12 7565.27 526.362   8
   1 -10 -13 33817.7 1605.50  13
   1  10  13 30027.3 1694.08   9
   1  10  13 30560.6 1637.55   8
   1 -10 -14 2226.55 241.381  13
   1  10  14 2363.98 294.457   6
   1  10  14 2666.23 425.632   9
   1  10  14 2751.89 317.318   8
   1 -10 -15 7657.35 462.136  13
   1  10  15 8577.47 614.229   9
   1 -10 -15 7302.65 394.754   7
   1  10  15 7442.31 512.846   8
   1 -10 -16 1162.47 199.589  13
   1 -10 -16 1067.05 107.481   7
   1  10  16 1076.02 379.068   9
   1 -10 -17 667.014 187.099  13
   1 -10 -17 562.119 98.8676   7
   1  10  17 813.252 370.492   9
   1 -10 -18 97.8893 169.447  13
   1 -10 -18 149.297 84.0376   7
   1 -10 -19 416.254 172.034  13
   1 -10 -19 548.075 93.4102   7
   1 -10 -20 498.783 171.942  13
   1 -10 -21 361.010 165.853  13
   1 -10 -22 534.533 92.6277   7
   1 -10 -23 271.738 84.9389   7
   1 -10 -24 1170.84 172.814  13
   1 -10 -24 1052.98 108.786   7
   1 -10 -25 180.516 75.8776   7
   1 -10 -26 329.140 77.7070   7
   1 -10 -27 198.126 71.5667   7
   1 -10 -28 500.688 72.1140   7
   1  11 -27 208.930 264.454  12
  -1 -11 -27 441.652 60.4084   7
  -1 -11 -26 3448.81 189.773   7
  -1 -11 -25 71.9695 65.0100   7
  -1 -11 -24 1240.95 103.535   7
  -1  11  23 1368.59 288.718   9
  -1 -11 -23 1467.53 116.403   7
  -1  11  22 489.099 273.761   9
  -1  11  22 247.041 181.316   8
  -1 -11 -22 417.027 82.2653   7
  -1  11  21 489.490 277.496   9
  -1 -11 -21 663.883 89.9559   7
  -1  11  20 592.963 278.595   9
  -1  11  20 529.764 234.449   6
  -1 -11 -20 688.240 95.5537   7
  -1  11  19 395.165 279.980   9
  -1 -11 -19 405.135 88.3075   7
  -1  11  19 759.954 260.698   6
  -1  11  18 1553.88 298.435   9
  -1  11  18 885.865 264.355   6
  -1  11  17 3345.82 370.952   9
  -1  11  17 3175.07 346.689   6
  -1  11  16 2464.65 317.942   6
  -1  11  15 581.189 241.642   6
  -1  11  14 2227.47 342.120   9
  -1  11  14 2061.77 302.953   6
   1 -11  14 2122.58 708.373   5
  -1  11  13 3088.70 327.335   6
  -1  11  13 2520.88 358.726   9
   1 -11  13 2094.61 749.625   5
  -1  11  12 1264.49 327.095   9
   1 -11  12 1505.64 690.819   5
  -1  11  11 3571.77 396.982   9
   1 -11  11 2693.03 770.192   5
  -1  11  10 186.320 311.597   9
   1 -11  10-232.346 696.787   5
  -1  11   9 2640.49 388.313   9
  -1  11   8 2678.98 388.485   9
  -1  11   7 743.050 349.515   9
  -1  11   7 349.592 239.643   8
  -1  11   6 460.269 357.073   9
   1  11  -6 595.703 626.074   8
  -1  11   6 537.426 257.440   8
  -1  11   5 121.775 371.642   9
  -1  11   5 178.962 248.500   8
   1  11  -5 526.547 598.671   8
  -1  11   4 2837.98 455.794   9
   1  11  -4 2465.37 631.775   8
  -1  11   4 2904.66 340.843   8
   1 -11   3 1344.95 125.692  10
  -1  11   3 1698.58 305.993   8
   1  11  -3 1636.54 603.500   8
  -1  11   3 1800.10 447.611   9
   1 -11   2 1061.30 113.444  10
  -1  11   2 1187.41 321.154   8
   1  11  -2 639.261 567.779   8
  -1  11   2 806.431 430.620   9
   1 -11   1 395.049 87.7573  10
  -1  11   1 290.151 318.725   8
   1  11  -1 561.000 549.778   8
  -1  11   1 411.222 452.089   9
  -1 -11   0 58.8840 90.4669  10
  -1  11   0 40.7181 340.231   8
   1  11   0 81.2650 497.292   8
  -1  11   0 839.698 464.383   9
  -1 -11   1 356.920 101.330  10
  -1  11  -1 365.135 370.090   8
  -1  11  -1 428.117 485.001   9
   1  11   1 666.100 501.786   8
  -1 -11   2 1032.85 127.178  10
  -1  11  -2 1363.17 409.239   8
   1  11   2 745.750 466.219   8
  -1 -11   3 1643.81 143.796  10
  -1  11  -3 1604.94 461.997   8
   1  11   3 1143.32 463.243   8
  -1 -11   4 2873.95 193.896  10
   1  11   4 3181.42 501.939   8
  -1  11  -4 2623.60 533.118   8
  -1 -11   5 115.587 94.1113  10
   1  11   5 466.636 396.155   8
  -1  11  -5 285.898 502.225   8
  -1 -11   6 181.326 96.7023  10
   1  11   6 468.686 375.367   8
  -1  11  -6 818.150 550.736   8
  -1 -11   7 335.044 101.925  10
   1  11   7 680.939 356.981   8
  -1  11  -7 577.335 590.379   8
   1  11   7 579.416 474.831   9
  -1 -11   8 2729.31 189.908  10
   1  11   8 3168.20 429.008   8
  -1  11  -8 2647.93 677.200   8
   1  11   8 2487.49 528.452   9
  -1 -11   9 3385.84 214.830  10
   1  11   9 3691.04 545.314   9
   1  11   9 2582.15 413.647   8
  -1  11  -9 2814.20 694.130   8
   1  11  10 505.283 338.572   8
   1  11  10 653.648 473.490   9
   1  11  11 4152.91 542.793   9
   1  11  12 1650.28 478.117   9
   1  11  13 2625.22 312.311   6
   1  11  13 3424.25 509.824   9
   1  11  14 2257.95 355.951   8
   1  11  14 2717.94 497.775   9
   1  11  14 2139.53 285.690   6
   1  11  15 720.979 307.300   8
   1 -11 -15 746.828 101.349   7
   1 -11 -16 2257.02 158.725   7
   1  11  17 3733.62 503.605   9
   1  11  18 1622.52 419.606   9
   1 -11 -19 419.840 87.1099   7
   1 -11 -20 452.286 87.2557   7
   1 -11 -21 701.001 96.3336   7
   1 -11 -22 394.887 80.9936   7
   1 -11 -23 1473.87 116.801   7
   1 -11 -24 1101.07 99.1632   7
   1 -11 -25 5.48929 66.6050   7
   1 -11 -26 3782.44 207.366   7
   1 -11 -27 646.861 69.9772   7
  -1 -12 -25 956.550 75.6119   7
  -1 -12 -24 770.439 77.4314   7
  -1 -12 -23 457.598 70.7444   7
  -1  12  22 840.499 294.435   9
  -1 -12 -22 537.966 76.9761   7
  -1  12  21 1286.03 335.487   9
  -1  12  21 919.405 224.480   8
  -1 -12 -21 1151.51 100.367   7
  -1 -12 -20 85.8499 69.8391   7
  -1  12  20 278.291 310.899   9
  -1  12  20 6.84325 196.822   8
  -1  12  19 659.301 323.629   9
  -1  12  19 622.522 212.569   8
  -1  12  19 983.698 230.673   6
  -1 -12 -19 696.074 92.1413   7
  -1  12  18 575.951 325.340   9
  -1  12  18 332.493 228.090   6
  -1  12  18 297.085 215.398   8
  -1 -12 -18 428.039 82.1305   7
  -1  12  17 211.635 324.864   9
  -1  12  17 88.5754 211.227   8
  -1  12  17 66.5910 226.489   6
  -1  12  16 1088.05 245.500   8
  -1  12  16 1299.80 355.279   9
  -1  12  16 760.501 243.049   6
  -1  12  15 1216.79 251.643   8
  -1  12  15 1233.00 357.618   9
  -1  12  15 1276.01 256.038   6
  -1  12  14 3310.23 417.138   9
  -1  12  14 2865.46 318.512   6
  -1  12  14 2941.83 320.266   8
  -1  12  13 5073.93 405.355   6
  -1  12  13 4690.85 390.734   8
  -1  12  13 4976.25 500.824   9
  -1  12  12 1425.92 278.948   8
   1 -12  12 1101.91 696.807   5
  -1  12  12 1854.00 277.925   6
  -1  12  11 5819.57 448.306   6
  -1  12  11 6407.87 461.536   8
  -1  12  10 2093.35 439.610   9
  -1  12  10 2401.43 320.708   8
  -1  12   9 3407.78 366.676   8
  -1  12   9 4530.85 516.063   9
   1 -12   9 2625.33 775.067   5
  -1  12   8 455.432 272.498   8
  -1  12   8 866.814 425.936   9
  -1  12   7 3533.99 505.926   9
  -1  12   6 863.479 451.264   9
  -1  12   5 2596.02 509.846   9
  -1  12   4 1035.96 501.598   9
  -1  12   3 1285.42 516.111   9
  -1  12   2 293.810 501.020   9
  -1  12   1 1606.81 564.241   9
  -1 -12   8 545.887 109.245  10
   1  12   8 1260.21 453.956   8
  -1  12  -8 482.985 650.711   8
   1  12   9 3786.38 513.288   8
   1  12  10 2322.98 461.992   8
   1  12  11 5694.69 563.881   8
   1  12  12 1580.27 423.036   8
   1  12  12 1737.54 264.335   6
   1  12  13 3889.34 484.823   8
   1  12  13 4565.84 370.820   6
   1  12  14 2806.02 433.178   8
   1  12  15 943.831 368.393   8
   1 -12 -15 1165.09 108.254   7
   1 -12 -16 926.140 96.7336   7
   1 -12 -17 131.694 74.7799   7
   1 -12 -18 468.359 84.1123   7
   1 -12 -19 508.013 81.4809   7
   1 -12 -20 117.779 69.8842   7
   1 -12 -21 1076.11 98.6472   7
   1 -12 -22 572.242 78.2540   7
   1 -12 -23 374.421 69.1903   7
   1 -12 -24 823.545 79.5197   7
   1 -12 -25 1084.48 84.0219   7
   1 -12 -26 686.467 60.3451   7
  -1 -13 -23 1356.02 90.0732   7
  -1 -13 -22 42.0201 55.0871   7
  -1 -13 -21 125.379 57.5469   7
  -1  13  20 841.183 325.602   9
  -1 -13 -20 387.807 69.0335   7
  -1  13  19 254.681 226.675   8
  -1 -13 -19 168.288 64.8486   7
  -1  13  19 449.020 337.847   9
  -1  13  18 937.037 260.367   8
  -1  13  18 1226.25 211.884   6
  -1 -13 -18 1035.71 94.6614   7
  -1  13  18 1413.29 364.322   9
  -1  13  17 851.583 218.625   6
  -1  13  17 657.655 256.983   8
  -1 -13 -17 930.855 91.1855   7
  -1  13  17 1222.48 365.628   9
  -1  13  16 1034.16 282.215   8
  -1  13  16 1477.46 246.071   6
  -1 -13 -16 1305.12 106.411   7
  -1  13  16 1565.73 393.181   9
  -1  13  15 1307.89 290.792   8
  -1  13  15 1075.06 401.151   9
  -1  13  15 812.678 232.137   6
  -1  13  14 1380.95 415.322   9
  -1  13  14 912.515 283.797   8
  -1  13  14 785.603 231.843   6
  -1  13  13 1367.80 317.192   8
  -1  13  13 1745.36 428.564   9
  -1  13  13 1790.02 262.662   6
  -1  13  12 3072.36 321.248   6
  -1  13  12 2738.51 471.082   9
  -1  13  12 3112.73 372.028   8
  -1  13  11 2087.64 338.814   8
  -1  13  11 2699.15 478.991   9
   1 -13  11 1618.16 674.623   5
  -1  13  11 2187.18 285.145   6
  -1  13  10 607.949 319.105   8
  -1  13  10 526.095 432.873   9
  -1  13  10-9.51950 212.582   6
   1 -13  10 750.162 678.489   5
  -1  13   9 1220.81 331.995   8
  -1  13   9 1082.96 464.587   9
   1 -13   9 261.209 660.091   5
  -1  13   8 250.512 321.720   8
  -1  13   8 493.186 457.311   9
   1 -13   8 1521.79 697.618   5
  -1  13   7 2903.34 406.964   8
  -1  13   7 3219.89 546.088   9
   1 -13   7 3489.52 771.423   5
  -1 -13  -6 1750.54 142.290  10
  -1  13   6 1406.96 374.759   8
  -1  13   6 1796.57 535.617   9
  -1 -13  -5 1267.55 130.375  10
  -1  13   5 1703.12 399.243   8
  -1 -13  -4 488.047 105.504  10
  -1  13   4 682.027 391.848   8
  -1 -13  -3 1164.28 130.609  10
  -1  13   3 1160.39 407.903   8
  -1 -13  -2 2451.15 178.466  10
  -1  13   2 2276.43 502.818   8
  -1 -13  -1 532.489 106.692  10
  -1  13   1 209.357 456.393   8
   1  13  -1 811.933 597.855   8
  -1 -13   0 104.379 92.1361  10
  -1  13   0 741.106 510.020   8
   1  13   0 348.140 594.864   8
  -1 -13   1 469.467 102.835  10
  -1  13  -1 260.913 521.578   8
   1  13   1 499.165 572.340   8
   1 -13  -2 2193.55 163.357  10
  -1 -13   2 2437.37 170.950  10
  -1  13  -2 2288.05 617.341   8
   1  13   2 1741.41 606.504   8
   1 -13  -3 1156.27 117.040  10
  -1 -13   3 1202.14 126.794  10
  -1  13  -3 441.185 578.883   8
   1  13   3 529.718 565.334   8
  -1 -13   4 528.598 104.612  10
   1 -13  -4 520.577 91.4921  10
   1  13   4-288.865 550.498   8
  -1  13  -4 551.234 593.680   8
  -1 -13   5 1450.29 136.301  10
   1  13   5 1730.77 543.862   8
  -1  13  -5 1460.51 631.172   8
  -1 -13   6 1889.12 152.341  10
   1  13   6 1610.17 540.049   8
  -1  13  -6 1452.54 645.896   8
   1  13   7 2923.75 565.053   8
  -1  13  -7 1317.28 651.560   8
   1  13   8 641.046 496.596   8
   1  13   9 2262.24 537.594   8
   1  13  10 474.052 474.671   8
   1  13  11 1947.33 493.357   8
   1 -13 -11 2101.71 139.480   7
   1  13  11 1970.14 261.988   6
   1  13  12 2261.32 492.383   8
   1 -13 -12 2873.86 173.359   7
   1 -13 -13 1534.30 118.379   7
   1  13  13 1870.01 462.134   8
   1 -13 -14 1057.38 98.2020   7
   1 -13 -15 932.370 92.7956   7
   1 -13 -16 1308.28 105.284   7
   1 -13 -17 1062.37 94.9957   7
   1 -13 -18 1029.70 92.3127   7
   1 -13 -19 180.002 66.4933   7
   1 -13 -20 581.899 73.4569   7
   1 -13 -21 68.7140 57.4526   7
   1 -13 -22 115.006 53.2912   7
   1 -13 -23 1408.13 91.7852   7
  -1 -14 -20 120.006 43.2011   7
  -1 -14 -19 219.435 54.1723   7
  -1 -14 -18 384.520 60.2308   7
  -1 -14 -17 271.003 64.8299  10
  -1 -14 -17 149.084 57.5823   7
  -1 -14 -16 4137.77 217.721  10
  -1 -14 -16 3981.01 213.935   7
  -1  14  16 3586.04 296.418   6
  -1 -14 -15 1774.52 122.060  10
  -1  14  15 1415.95 219.431   6
  -1 -14 -15 1766.88 117.713   7
  -1 -14 -14 2551.27 161.316  10
  -1 -14 -14 2741.03 158.075   7
  -1  14  14 2768.00 269.614   6
  -1  14  13 95.3580 296.867   8
  -1 -14 -13 194.333 74.4424  10
  -1  14  13 296.617 200.493   6
  -1  14  12 22.4875 314.221   8
  -1 -14 -12 74.8059 75.2735  10
  -1  14  12 176.645 195.876   6
  -1  14  11 828.136 342.771   8
  -1 -14 -11 1411.30 118.481  10
  -1  14  11 1278.55 228.510   6
  -1  14  10 782.217 364.074   8
  -1 -14 -10 1365.78 119.063  10
   1 -14  10 1504.72 631.043   5
  -1  14  10 1000.45 223.655   6
  -1  14   9 1610.00 401.786   8
  -1 -14  -9 1794.55 137.380  10
  -1  14   9 1410.84 245.981   6
   1 -14   9 1371.13 635.121   5
  -1  14   8 514.506 393.149   8
  -1 -14  -8 749.305 102.290  10
  -1  14   8 501.048 214.858   6
   1 -14   8 700.896 630.332   5
  -1  14   7 256.549 391.874   8
  -1 -14  -7 17.0737 85.6911  10
   1 -14   7 262.786 608.357   5
  -1  14   6 595.702 425.795   8
  -1 -14  -6 660.466 106.616  10
   1 -14   6 936.762 639.839   5
  -1  14   5 392.909 441.776   8
  -1 -14  -5 396.386 94.7738  10
   1 -14   5 411.720 636.583   5
  -1  14   4 862.913 474.357   8
  -1 -14  -4 755.537 107.028  10
   1 -14   4 628.938 659.602   5
  -1 -14  -3 212.215 91.2703  10
  -1  14   3 448.668 496.728   8
  -1 -14  -2 312.409 92.5744  10
  -1  14   2-99.3363 499.518   8
  -1 -14  -1 600.552 101.069  10
  -1  14   1 1144.33 550.907   8
  -1 -14   0 102.791 88.0906  10
  -1  14   0-85.6405 551.797   8
  -1 -14   1 263.654 92.2927  10
  -1  14  -1 565.870 556.298   8
   1  14   1 383.598 566.753   8
  -1 -14   2 195.449 90.2795  10
  -1  14  -2 282.698 558.146   8
   1  14   2 466.506 579.321   8
  -1 -14   3 362.992 94.8090  10
  -1  14  -3 178.296 580.412   8
   1  14   3 194.828 552.944   8
  -1 -14   4 770.594 102.978  10
   1  14   4 251.197 542.428   8
  -1  14  -4 22.4063 581.420   8
   1  14   5 632.521 545.437   8
   1 -14  -6 722.945 94.5793  10
   1  14   6 722.286 536.317   8
   1 -14  -7 146.445 78.3679  10
   1  14   7-244.998 510.148   8
   1 -14  -8 638.591 87.4899  10
   1  14   8 301.059 495.063   8
   1  14   9 1265.95 495.577   8
   1  14  10 1037.12 473.062   8
   1 -14 -11 1101.64 92.5874   7
   1  14  11 671.831 458.518   8
   1 -14 -12 56.2305 61.0694   7
   1 -14 -13 109.925 62.5693   7
   1 -14 -14 2625.24 152.185   7
   1 -14 -14 1583.85 481.004   5
   1 -14 -15 1785.25 116.356   7
   1 -14 -16 3871.48 207.881   7
   1 -14 -17 140.127 57.2782   7
   1 -14 -18 296.006 55.7312   7
   1 -14 -19 254.001 49.3303   7
  -1 -15 -16 400.240 48.2457   7
  -1 -15 -15 58.0248 46.1478   7
  -1 -15 -14 450.802 57.0802   7
  -1 -15 -13 500.036 61.9842   7
  -1 -15 -12 2440.44 142.430  10
  -1 -15 -12 2159.87 133.306   7
  -1  15  11 396.427 355.841   8
  -1 -15 -11 275.775 67.7896  10
  -1  15  11 305.940 168.320   6
  -1 -15 -10 1538.73 111.420  10
  -1  15  10 1293.47 197.671   6
  -1 -15  -9 2245.04 143.904  10
  -1  15   9 1763.29 448.024   8
  -1  15   9 2419.10 236.914   6
  -1  15   8 2260.95 242.735   6
  -1 -15  -8 2266.19 144.033  10
  -1  15   7 465.765 426.182   8
  -1 -15  -7 1546.84 115.530  10
   1 -15   7 1197.43 542.187   5
  -1  15   7 1127.48 210.587   6
  -1  15   6 682.267 457.031   8
  -1 -15  -6 162.346 75.6831  10
   1 -15   6 1004.42 563.362   5
  -1  15   6 229.441 182.051   6
  -1  15   5 341.056 463.945   8
  -1 -15  -5 234.981 75.9225  10
  -1  15   5 96.5194 181.834   6
   1 -15   5 279.464 543.703   5
  -1  15   4 371.820 480.421   8
  -1 -15  -4 814.120 93.2937  10
  -1  15   3 293.822 486.616   8
  -1 -15  -3 284.470 80.7001  10
   1 -15   3 161.845 544.804   5
  -1 -15  -2 563.159 86.4557  10
   1 -15   2 915.446 576.517   5
  -1  15   1-108.733 500.204   8
  -1 -15  -1 92.5792 75.4624  10
   1 -15   1 466.191 587.895   5
  -1  15   0 439.908 522.490   8
  -1 -15   0 855.002 96.5085  10
   1 -15   0 768.637 563.176   5
  -1  15  -1-110.346 502.725   8
  -1 -15   1 62.7729 75.3150  10
   1 -15  -1-553.515 566.894   5
   1 -15  -2-21.0130 537.871   5
   1 -15  -3 185.813 541.949   5
   1 -15  -7 681.107 516.421   5
   1 -15  -8 1082.76 506.610   5
   1 -15  -9 1152.96 489.948   5
   1 -15 -10 967.923 448.753   5
   1 -15 -11 50.7144 411.305   5
   1 -15 -12 659.422 378.638   5
  -1 -16  -9 4108.29 210.418   7
  -1 -16  -8 2962.14 157.485   7
   1 -16   5-279.952 386.668   5
   1 -16   4 511.756 416.350   5
   1 -16   3 281.325 425.294   5
   1 -16   2 1053.47 452.342   5
   1 -16   1 1654.37 480.902   5
   1 -16   0 734.933 452.315   5
   1 -16  -1 1517.66 455.854   5
   1 -16  -2 1091.59 448.636   5
   1 -16  -3-390.145 423.035   5
   1 -16  -4 631.932 428.299   5
   1 -16  -5-128.233 398.367   5
   1 -16  -6 1236.17 405.927   5
   2   0   0 12470.8 576.230   1
   2   0   0 11299.1 607.479   4
   2   0   0 11570.7 691.529   5
   2   0   1 4880.77 329.028  16
   2   0   1 4417.56 292.721   1
   2   0   1 5853.83 330.234   2
   2   0  -1 5448.74 305.518   1
   2   0  -1 5118.64 318.387  12
   2   0  -1 5326.59 457.076   5
   2   0   1 4594.42 338.039   4
   2   0   1 5040.47 482.723   5
   2   0   2 66225.5 3264.29   4
   2   0  -2 65814.8 3290.07   5
   2   0   2 64468.3 3306.45   5
   2   0   2 58946.7 3248.82  15
   2   0   2 58632.8 3250.08  16
   2   0   3 32389.5 1569.67   5
   2   0  -3 34370.3 1531.97   5
   2   0   3 30261.3 1486.01   4
   2   0   3 26212.2 1471.37  16
   2   0   3 25081.2 1469.03  15
   2   0   3 30569.4 1464.15   3
   2   0   3 38268.5 1484.20   2
   2   0   4 452.162 178.394  16
   2   0   4 431.796 169.881  15
   2   0   4 391.195 119.892   3
   2   0   4 421.604 127.322   2
   2   0   4 376.506 358.761   5
   2   0  -4 793.405 318.960   5
   2   0   4 435.327 164.491   4
  -2   0  -4 336.265 25.3369  10
   2   0   5 9340.27 542.057  15
   2   0   5 9570.16 537.596  17
   2   0   5 9626.67 541.790  16
   2   0   5 11267.4 513.939   3
  -2   0   5 9674.14 478.323  11
   2   0  -5 9665.79 588.127   5
   2   0   5 9751.89 547.965   4
   2   0   5 10096.4 667.041   5
   2   0   6 14963.7 796.220  17
   2   0   6 14425.9 795.597  15
   2   0   6 14912.8 798.687  14
   2   0   6 14871.8 795.836  16
  -2   0   6 14857.6 740.708  11
   2   0   6 15075.7 798.163   4
   2   0  -6 17098.1 823.044   5
   2   0   6 15986.5 907.724   5
   2   0   7 411.932 397.999   5
   2   0   7 279.188 97.6561   3
   2   0   7 428.855 188.478  17
   2   0   7 206.118 187.431  16
   2   0   7 184.879 188.279  14
  -2   0   7 271.601 56.4205  11
   2   0   8 2750.91 164.425   3
   2   0   8 2456.61 249.530  17
  -2   0  -8 2432.09 125.764   7
   2   0  -8 2628.55 146.325   7
  -2   0   8 2707.33 142.105  11
   2   0   8 2721.91 430.255   5
   2   0   9 1862.36 135.443   3
   2   0   9 1981.87 231.759  17
   2   0  -9 1848.56 121.658   7
  -2   0   9 1906.39 114.018  11
   2   0   9 1827.02 428.654   5
   2   0  10 3097.70 178.349   3
   2   0  10 2327.18 274.958  17
   2   0 -10 3048.60 168.282   7
  -2   0  10 2879.83 161.970  11
   2   0  10 3257.11 447.818   5
   2   0  11 29528.9 1355.89   3
   2   0  11 26879.4 1399.84  14
   2   0 -11 27967.2 1347.37   7
   2   0  11 28336.8 1504.09   5
  -2   0  11 27293.7 1343.29  11
   2   0  12 4875.41 322.902  14
   2   0 -12 4359.31 232.957   7
  -2   0  12 4231.34 226.679  11
   2   0  13 3344.83 274.663  14
   2   0 -13 3136.02 182.090   7
  -2   0  13 3103.37 173.411  11
  -2   0  14 20337.3 982.465  11
   2   0  14 19995.4 1053.06  14
  -2   0  15 11054.9 536.664  11
   2   0  15 9828.82 610.936  14
   2   0 -16 3241.96 429.677  12
   2   0  16 3012.29 282.942  14
   2   0 -17 2365.82 423.892  12
  -2   0  17 2250.95 139.331  11
   2   0  17 2118.24 247.453  14
   2   0 -18 8550.55 698.905  12
  -2   0  18 9544.23 471.635  11
   2   0  18 8815.27 568.928  14
   2   0 -19 215.785 381.646  12
   2   0  19 243.036 201.366  14
  -2   0  19 153.152 66.0709  11
   2   0 -20 1573.06 424.503  12
   2   0  20 1697.79 261.006  14
  -2   0  20 1327.94 107.395  11
   2   0 -21 5584.77 602.117  12
  -2   0  21 5658.77 304.443  11
   2   0  21 5967.72 431.262  14
   2   0 -22 13133.2 959.515  12
  -2   0  22 13497.3 678.748  11
   2   0  22 14416.5 800.450  14
   2   0 -23 11615.1 892.111  12
  -2   0  23 12107.8 603.859  11
   2   0  23 11525.9 730.682  14
   2   0 -24 12649.1 988.813  12
  -2   0  24 14385.6 710.871  11
   2   0  24 14008.3 843.397  14
   2   0 -25 5033.07 623.696  12
   2   0  25 4936.21 437.767  14
   2   0 -26 4902.63 623.721  12
   2   0  26 6527.97 487.663  14
   2   0 -27 14062.1 974.463  12
   2   0 -28 743.513 400.156  12
   2   0  28 283.335 274.614  14
   2   0 -29 1441.21 415.354  12
   2   0  29 1892.78 313.875  14
   2   0  30 709.794 284.284  14
   2   0 -31 2755.34 453.109  12
   2   0  31 5403.13 428.107  14
   2   0 -32 123.411 332.165  12
   2   0  32 67.5236 252.032  14
   2   0  32 208.408 249.464  15
   2   0  32-184.288 252.098  16
   2   0 -33 257.120 300.593  12
   2   0  33 92.5043 241.806  14
   2   0  33 139.582 228.786  15
   2   0  33 78.7230 227.726  16
   2   0 -34 399.740 213.488  13
   2   0  34 821.080 231.606  15
   2   0  34 551.596 220.442  16
   2   0 -35-75.3814 183.617  13
   2   0  35 147.128 190.302  16
   2   0  35 176.068 185.434  15
  -2   0  35 203.238 183.267  14
   2   0 -36 2962.38 242.240  13
   2   0  36 3361.53 261.908  16
   2   0  36 3054.71 256.749  15
   2   0 -37 2882.36 212.202  13
   2   0  37 3342.16 228.094  16
   2   1 -37 890.525 145.559  13
   2  -1  37 1291.46 149.738  16
   2  -1  36 1652.09 194.174  16
   2  -1  36 1488.79 188.721  15
   2   1 -35 175.959 185.630  13
  -2   1  35 309.772 179.805  14
   2  -1  35 580.390 192.686  15
   2  -1  35 612.297 195.943  16
   2   1 -34 159.637 272.011  12
   2  -1  34 257.424 202.817  15
   2  -1  34 342.326 210.446  16
   2  -1  33 224.712 243.238  14
   2   1 -33 514.660 301.983  12
   2  -1  33 38.9503 230.980  16
   2  -1  33 9.82840 229.619  15
   2  -1  32 201.461 246.977  14
   2   1 -32 294.417 307.311  12
   2  -1  32-185.444 231.960  15
   2  -1  32-21.5636 236.821  16
   2  -1  31 309.320 256.745  14
   2   1 -31 227.278 344.845  12
   2  -1  30 1731.52 316.912  14
   2   1 -29 1904.73 466.599  12
   2  -1  29 1669.77 322.812  14
   2   1 -28 880.045 450.606  12
   2  -1  28 322.613 272.583  14
   2   1 -27 4044.38 573.805  12
   2  -1  26 1823.33 307.057  14
   2   1 -26 891.704 498.127  12
   2   1 -25 756.908 500.276  12
   2  -1  25 1171.78 278.473  14
   2   1 -24 5576.63 695.848  12
   2  -1  24 8540.53 549.235  14
   2   1 -23 11875.4 919.178  12
   2  -1  23 13148.2 769.400  14
   2   1 -22 8860.77 758.044  12
  -2   1  22 9496.59 491.669  11
   2  -1  22 10686.3 631.652  14
   2   1 -21 12506.1 913.278  12
  -2   1  21 13656.1 675.702  11
   2  -1  21 13518.5 786.149  14
   2   1 -20 4962.07 571.981  12
  -2   1  20 5552.82 294.686  11
   2  -1  20 5466.94 408.372  14
  -2   1  19 13882.3 684.100  11
   2  -1  19 13443.9 783.252  14
  -2   1  18 5517.27 291.311  11
   2  -1  18 5501.57 396.446  14
   2  -1  17 319.430 208.357  14
  -2   1  17 382.934 67.9075  11
   2  -1  16 2918.12 274.876  14
  -2   1  15 7355.69 369.589  11
   2  -1  15 6953.60 450.950  14
  -2   1  14 8758.05 433.705  11
   2  -1  14 8289.29 509.363  14
   2  -1  13 15371.4 853.384  14
  -2   1  13 16224.8 784.236  11
   2  -1  13 16739.9 989.433   5
   2  -1  12 19571.2 993.144  14
   2  -1  12 21287.6 1122.45   5
  -2   1  12 18862.0 924.257  11
   2  -1  11 10504.4 730.083   5
   2  -1  11 9745.55 580.908  14
   2  -1  11 11130.0 527.769   3
  -2  -1 -11 9197.64 532.331  13
  -2   1  11 10953.8 515.314  11
   2  -1  10 17269.6 1012.52   5
   2  -1  10 15808.3 890.161  14
  -2  -1 -10 15264.3 844.945  13
  -2   1  10 17695.3 833.568  11
   2  -1  10 19320.8 848.383   3
   2  -1   9 12963.8 857.457   5
   2  -1   9 14432.6 675.778   3
  -2  -1  -9 12244.1 666.888  13
  -2   1   9 14292.3 660.922  11
   2  -1   8 6269.40 531.486   5
   2  -1   8 6258.14 286.389   3
   2  -1   8 5612.75 369.617  17
  -2  -1  -8 4692.27 268.298  13
  -2   1   8 5186.14 263.399  11
   2  -1   7 14059.4 811.919   5
   2  -1   7 14808.9 641.185   3
   2  -1   7 13125.6 681.222  16
   2  -1   7 13799.6 682.367  14
   2  -1   7 13939.7 695.415  17
  -2   1   7 12743.1 671.301   6
  -2  -1  -7 11699.6 616.478  13
  -2   1   7 13080.5 618.776  11
   2  -1   6 46482.5 1946.84   3
   2  -1   6 39603.0 1974.70  17
   2  -1   6 37948.7 1966.61  14
   2  -1   6 38338.0 1965.58  16
   2  -1   6 38635.5 1966.11  15
  -2   1   6 39149.8 1958.45   6
   2  -1   6 40888.7 1974.61   4
   2  -1   6 40004.6 2048.60   5
  -2   1   6 39745.3 1920.84  11
   2  -1   5 11055.7 634.716  16
   2  -1   5 11506.8 636.716  15
   2  -1   5 12400.1 650.688  17
  -2   1   5 11098.4 621.734   6
   2  -1   5 12195.6 647.104   4
   2  -1   5 12502.4 756.594   5
  -2   1   5 11715.1 577.846  11
   2  -1   4 37378.7 1736.27   3
   2  -1   4 30734.0 1747.48  16
   2  -1   4 34668.3 1758.47  17
   2  -1   4 30837.6 1746.89  15
  -2   1   4 36300.5 1744.15   6
   2  -1   4 33560.0 1829.49   5
   2  -1   4 33147.0 1757.68   4
  -2   1   4 36409.9 1711.60  11
   2  -1   3 5186.07 265.062   3
   2  -1   3 3929.73 281.160  16
   2  -1   3 4106.03 292.285  17
   2  -1   3 3943.22 278.317  15
  -2   1   3 4164.58 276.328   6
   2  -1   3 4816.44 477.344   5
   2  -1   3 4875.84 333.320   4
  -2   1   3 4287.29 221.994  11
   2  -1   2 7095.18 371.079   1
   2  -1   2 7676.07 379.630   2
   2  -1   2 5828.59 386.991  16
   2  -1   2 5956.69 382.635  15
   2  -1   2 6126.52 389.460  17
  -2   1   2 6395.19 360.387   6
   2  -1   2 5663.48 547.973   5
   2  -1   2 6245.47 403.641   4
  -2   1   2 6485.45 318.370  11
  -2  -1  -2 6613.61 318.001  10
   2   1  -1 104063. 4391.28   1
   2  -1   1 97238.8 4384.39   1
   2  -1   1 89572.1 4397.31  16
   2  -1   1 90958.3 4412.02   4
   2   1  -1 93895.9 4401.97   4
   2  -1   1 87984.6 4453.04   5
  -2   1   1 92764.3 4356.32  11
  -2  -1  -1 86920.0 4356.65  10
  -2   1   1 84114.5 4374.01   6
   2   1   0 24.2663 129.698   1
   2  -1   0 104.026 137.002   1
   2   1   0 119.471 176.732   4
  -2   1   0 118.754 104.312   6
   2  -1   0-146.310 367.386   5
  -2  -1   0 104.504 41.2794  10
  -2   1   0 90.0931 30.6697  11
   2  -1  -1 92878.7 4516.19   5
   2   1   1 93665.7 4472.62   4
   2   1   1 95501.0 4454.96   1
   2  -1  -1 107251. 4464.02   1
   2   1   1 92954.0 4470.87  16
  -2   1  -1 95888.0 4440.16   6
   2  -1  -1 88253.7 4454.14  12
  -2  -1   1 91854.2 4430.04  10
  -2   1  -1 91033.0 4426.27  11
   2   1   2 9027.23 393.733   2
   2   1   2 8028.36 381.249   1
   2   1   2 7120.94 402.119  15
   2   1   2 7483.44 408.762  16
   2   1   2 7275.38 337.376   6
   2  -1  -2 6327.16 330.070   7
  -2   1  -2 6128.78 341.484   6
   2  -1  -2 5894.19 398.564  12
   2  -1  -2 6796.06 526.919   5
   2   1   2 6366.49 384.700   4
   2   1   3 4928.50 270.897   3
   2   1   3 3908.43 291.671  15
   2   1   3 3826.45 292.526  16
   2  -1  -3 4511.93 234.874   7
  -2   1  -3 4872.55 241.352   6
   2  -1  -3 4329.53 343.467  12
   2  -1  -3 3939.93 435.045   5
   2   1   3 4798.96 310.791   4
   2   1   4 38075.8 1700.74   3
   2   1   4 44111.8 1710.78   2
   2   1   4 34354.1 1716.36  16
   2   1   4 34403.5 1715.24  15
   2  -1  -4 36322.4 1676.97   7
  -2   1  -4 31771.5 1674.33   6
   2  -1  -4 36052.8 1745.79  12
   2  -1  -4 37408.6 1772.43   5
   2   1   4 39238.0 1727.74   4
   2   1   5 11350.7 645.753  16
   2   1   5 11526.7 644.975  15
   2  -1  -5 12055.9 590.696   7
   2  -1  -5 11585.1 687.087  12
   2   1   5 11657.0 645.489   4
   2  -1  -5 11889.5 709.229   5
   2   1   6 46315.5 2008.83   3
   2   1   6 40154.2 2030.11  15
   2   1   6 41182.7 2031.32  16
   2   1   6 41757.4 2033.94  14
   2   1   6 42101.8 2030.95  17
   2  -1  -6 40500.9 1986.14   7
   2  -1  -6 39568.7 2063.38  12
   2  -1  -6 41309.6 2054.09   5
   2   1   7 14158.5 662.824   3
   2   1   7 13346.3 710.644  14
   2   1   7 13348.5 696.475  17
   2   1   7 13268.9 707.194  16
   2  -1  -7 12875.1 645.494   7
   2  -1  -7 12005.7 758.001  12
   2  -1  -7 14281.4 734.039   5
   2   1   8 5561.69 285.913   3
   2   1   8 4971.75 343.878  17
   2  -1  -8 5210.41 271.105   7
   2  -1  -8 5027.57 443.776  12
   2  -1  -8 5388.79 380.199   5
   2   1   9 14823.4 723.038   3
   2   1   9 15044.7 771.957  17
   2  -1  -9 14448.9 712.283   7
   2  -1  -9 14130.9 842.589  12
   2  -1  -9 14829.1 763.788   5
   2   1  10 17972.2 934.349  17
   2  -1 -10 18478.6 876.021   7
   2  -1 -10 17123.9 999.724  12
  -2  -1  10 17096.9 872.404  11
   2   1  10 19358.9 885.132   3
   2   1  11 11896.8 626.037  14
   2   1  11 11605.9 629.015  17
   2  -1 -11 11477.6 554.752   7
   2  -1 -11 10701.1 712.121  12
  -2  -1  11 10570.9 550.651  11
   2   1  11 11798.4 562.185   3
   2  -1 -12 17509.9 1058.25  12
  -2  -1  12 19153.8 916.874  11
   2   1  12 17883.2 980.359  14
   2  -1 -12 19058.4 919.547   7
   2  -1 -13 15388.1 917.294  12
  -2  -1  13 15900.7 755.718  11
   2   1  13 15148.4 825.850  14
   2  -1 -13 15107.5 757.573   7
   2   1  14 9014.34 515.812  14
  -2  -1  14 8548.50 430.687  11
   2   1  15 7314.16 462.660  14
   2  -1 -15 7672.50 384.508   7
  -2  -1  15 7305.59 376.787  11
   2  -1 -16 2755.81 446.062  12
   2   1  16 2806.16 289.009  14
   2  -1 -16 3382.83 193.518   7
   2  -1 -17 401.549 88.4528   7
   2  -1 -17 522.129 369.694  12
   2   1  17 325.940 197.988  14
  -2  -1  17 389.880 70.1238  11
   2   1  18 5243.80 405.306  14
   2  -1 -18 5803.29 309.905   7
   2  -1 -18 5552.07 577.060  12
  -2  -1  18 5750.59 299.230  11
   2   1  19 13389.6 810.876  14
   2  -1 -19 15067.0 728.821   7
   2  -1 -19 13383.0 935.886  12
  -2  -1  19 14600.4 720.196  11
   2  -1 -20 4851.55 574.343  12
  -2  -1  20 5335.10 285.751  11
   2   1  20 5760.31 410.992  14
  -2  -1  21 13304.8 660.807  11
   2   1  21 14110.6 778.456  14
  -2  -1  22 10723.1 528.393  11
   2   1  22 9891.25 653.066  14
  -2  -1  23 12775.3 623.241  11
   2   1  23 11609.6 741.553  14
  -2  -1  24 6893.06 364.724  11
   2   1  24 7709.20 525.657  14
   2  -1 -25 725.177 419.073  12
   2   1  25 689.902 278.596  14
  -2  -1  25 935.695 102.081  11
   2  -1 -26 754.867 416.077  12
   2   1  26 1023.21 283.775  14
  -2  -1  26 1458.00 120.476  11
   2  -1 -27 3295.48 478.689  12
   2   1  28 1129.85 293.702  14
   2  -1 -28 606.415 363.067  12
   2  -1 -29 1513.17 397.934  12
   2   1  29 1570.07 309.373  14
   2   1  30 1284.66 313.137  14
   2   1  30 1170.99 298.437  16
   2  -1 -31 678.426 351.629  12
   2   1  31 283.396 260.737  14
   2   1  32 99.4831 244.383  14
   2   1  32 276.137 236.168  16
   2   1  32 225.911 232.326  15
   2  -1 -33 277.034 224.792  13
   2   1  33 328.908 236.032  15
   2   1  33 220.310 227.696  16
   2  -1 -34 370.011 205.085  13
   2   1  34 403.879 211.076  15
   2   1  34 192.869 203.695  16
   2  -1 -35 418.000 182.566  13
  -2  -1  35 642.979 195.315  14
   2   1  35 671.005 192.935  15
   2   1  35 449.266 195.881  16
   2  -1 -36 1141.28 169.971  13
   2   1  36 1472.13 186.357  16
   2   1  36 1262.45 181.469  15
   2  -1 -37 923.851 130.507  13
   2   1  37 1135.64 142.514  16
   2   2 -37 256.590 118.013  13
   2  -2  37 593.937 125.839  16
   2   2 -36 413.192 164.765  13
   2  -2  36 951.974 161.588  16
   2  -2  36 725.509 154.119  15
   2   2 -35 621.756 249.045  12
   2  -2  35 556.101 191.803  16
   2  -2  35 633.682 187.826  15
   2   2 -34 945.743 286.609  12
   2  -2  34 1016.68 230.113  16
   2  -2  34 1104.09 230.185  15
   2   2 -33 598.237 295.413  12
   2  -2  33 899.324 241.347  15
   2  -2  33 828.842 242.583  16
   2   2 -32 375.492 322.729  12
   2  -2  32 760.377 253.790  14
   2  -2  32 391.119 236.701  15
   2  -2  32 887.323 251.922  16
   2   2 -31 301.213 361.427  12
   2  -2  31 976.908 275.707  14
   2  -2  30 1039.31 297.350  14
   2  -2  30 274.281 268.663  16
   2   2 -29-201.794 428.654  12
   2  -2  29 377.437 275.208  14
   2   2 -28 921.402 483.178  12
   2  -2  28 830.492 286.123  14
   2   2 -27 2172.69 538.544  12
   2   2 -26 1833.73 516.880  12
   2   2 -25 217.682 437.521  12
   2  -2  25 98.4765 252.898  14
   2   2 -24 3689.12 581.255  12
   2  -2  24 3928.92 382.307  14
   2   2 -23 588.471 461.730  12
   2  -2  23 751.191 261.050  14
   2   2 -22 23420.2 1450.28  12
   2  -2  22 25359.0 1325.40  14
   2  -2  21 4327.80 375.417  14
   2  -2  20 1202.20 246.092  14
   2  -2  19 3613.67 333.351  14
  -2   2  18 1405.96 111.191  11
   2  -2  18 1283.47 233.209  14
   2  -2  17 896.582 211.269  14
  -2   2  17 949.511 92.1884  11
   2  -2  16 8208.79 644.235   5
   2  -2  16 6658.07 445.321  14
   2  -2  15 6736.25 437.622  14
  -2   2  14 5429.94 282.964  11
   2  -2  14 5490.03 378.258  14
   2  -2  13 11503.9 638.934  14
  -2  -2 -13 10169.3 589.050  13
  -2   2  13 12135.4 566.159  11
   2  -2  12 4610.78 514.036   5
   2  -2  12 4269.84 319.904  14
  -2   2  12 4689.30 335.962   6
  -2  -2 -12 3950.99 260.378  13
  -2   2  12 4533.40 231.327  11
   2  -2  11 18440.4 1072.82   5
   2  -2  11 16592.5 945.121  14
  -2   2  11 19800.7 961.127   6
  -2  -2 -11 16831.4 899.477  13
  -2   2  11 19289.0 886.530  11
   2  -2  10 35417.0 1762.10   5
   2  -2  10 36271.2 1605.44   3
   2  -2  10 32695.3 1646.52  14
  -2   2  10 33351.7 1652.56   6
  -2  -2 -10 30410.4 1602.64  13
  -2   2  10 33311.9 1593.14  11
   2  -2   9 59226.6 2970.65   5
  -2   2   9 60211.8 2885.58   6
  -2  -2  -9 54705.0 2836.53  13
  -2   2   9 60331.0 2830.85  11
   2  -2   9 63758.0 2844.03   3
   2  -2   8 3100.80 487.464   5
   2  -2   8 3061.97 170.894   3
  -2  -2  -8 2520.41 164.215  13
  -2   2   8 2812.57 152.127  11
   2  -2   7 6090.62 564.212   5
   2  -2   7 6150.09 394.311  14
   2  -2   7 5569.34 385.563  16
   2  -2   7 6629.89 331.234   3
  -2  -2  -7 5659.41 314.302  13
  -2   2   7 6719.00 311.598  11
   2  -2   6 522.381 189.218   4
  -2   2   6 992.991 171.584   6
   2  -2   6 227.170 421.329   5
   2  -2   6 639.114 107.401   3
   2  -2   6 382.465 179.949  16
   2  -2   6 363.135 180.986  15
  -2  -2  -6 870.656 73.8504  13
   2  -2   6 523.451 193.943  14
  -2   2   6 890.571 67.4838  11
   2  -2   5 13029.2 741.078  17
   2  -2   5 12363.5 723.267  15
   2  -2   5 12489.7 722.768  16
  -2   2   5 14340.8 720.535   6
   2  -2   5 12469.2 729.819   4
   2  -2   5 13805.4 885.056   5
  -2   2   5 13863.5 675.173  11
   2  -2   4 793.493 138.606   2
   2  -2   4 936.557 132.378   3
   2  -2   4 558.484 159.317  15
   2  -2   4 695.865 160.253  16
   2  -2   4 599.269 218.560  17
  -2   2   4 807.904 156.262   6
   2  -2   4 728.822 434.058   5
   2  -2   4 821.392 209.807   4
  -2   2   4 1076.00 67.7982  11
   2  -2   3 74679.8 3463.74   3
   2  -2   3 63004.2 3470.36  16
   2  -2   3 63846.6 3469.24  15
   2  -2   3 70664.6 3486.87  17
  -2   2   3 72249.8 3467.74   6
   2  -2   3 72281.8 3567.20   5
   2   2  -3 70803.8 3479.33   4
   2  -2   3 75542.3 3500.92   4
  -2   2   3 72378.3 3440.07  11
   2  -2   2 50200.5 2240.23   1
   2  -2   2 43087.6 2242.18  15
   2  -2   2 44433.9 2245.34  16
   2  -2   2 45388.1 2250.40  17
   2   2  -2 44372.8 2243.56   4
   2  -2   2 46753.2 2264.88   4
   2  -2   2 43166.6 2330.16   5
  -2   2   2 45756.8 2205.14  11
   2  -2   1 15736.3 984.286   5
   2   2  -1 18757.0 867.310   4
   2  -2   1 18448.8 893.565   4
   2   2  -1 18827.1 857.590   1
   2  -2   1 18909.2 854.401   1
   2  -2   1 16444.0 864.699  16
   2  -2   1 15825.0 868.558  17
   2  -2   1 16622.2 811.334   7
   2  -2   1 16563.0 817.282  13
  -2   2   1 16833.4 814.026  11
   2  -2   0 667.884 422.269   5
   2   2   0 555.508 148.705   4
   2   2   0 449.704 131.285   1
   2  -2   0 608.308 138.032   1
   2  -2   0 623.458 173.766  17
   2  -2   0 575.000 46.8822   7
   2  -2   0 609.918 84.3234  13
  -2  -2   0 535.823 59.3884  10
   2   2   1 16657.7 865.167   4
   2  -2  -1 16273.2 985.043   5
   2  -2  -1 19164.6 865.163   1
   2   2   1 17786.1 858.242   1
   2  -2  -1 15320.3 859.040  17
   2  -2  -1 16803.7 821.395   7
   2  -2  -1 16147.5 837.171  13
  -2  -2   1 17474.6 825.076  10
   2  -2  -2 44342.6 2299.22   5
   2   2   2 47469.9 2223.65   4
   2   2   2 52975.0 2219.45   2
   2   2   2 51260.1 2215.24   1
   2  -2  -2 43246.8 2214.70  17
   2   2   2 46167.1 2228.49  16
   2   2   2 45737.2 2226.77  15
   2  -2  -2 45116.3 2182.57   7
   2  -2  -2 45737.1 2202.22  13
  -2  -2   2 44276.3 2185.12  10
   2  -2  -3 67748.4 3575.31   5
   2   2   3 76514.6 3520.74   4
   2   2   3 76218.5 3502.63   3
   2   2   3 71988.0 3518.21  15
   2   2   3 74102.4 3521.75  16
   2  -2  -3 71193.0 3480.29   7
   2  -2  -3 71767.8 3529.03  12
  -2  -2   3 71050.2 3482.53  10
   2  -2  -4 588.906 370.060   5
   2   2   4 549.173 162.121   4
   2   2   4 786.831 117.606   3
   2   2   4 752.896 122.620   2
   2   2   4 556.704 160.451  15
   2   2   4 620.406 162.518  16
   2  -2  -4 893.535 69.1504   7
   2  -2  -4 905.790 225.350  12
  -2  -2   4 895.836 73.6135  10
  -2   2  -4 987.039 66.7183   9
   2  -2  -5 12631.2 817.879   5
   2   2   5 12560.3 717.715  15
   2   2   5 12632.8 720.629  16
   2  -2  -5 13405.2 669.276   7
   2  -2  -5 12683.0 748.063  12
  -2   2  -5 13857.6 672.478   9
   2   2   6 994.509 113.550   3
   2   2   6 1129.53 194.138  16
   2   2   6 954.764 190.606  15
  -2   2  -6 674.157 117.684   8
   2  -2  -6 827.575 72.1070   7
   2  -2  -6 738.248 260.001  12
   2  -2  -6 634.403 358.948   5
   2   2   7 6318.95 304.924   3
   2   2   7 6105.03 373.397  15
   2   2   7 5982.53 369.172  16
   2   2   7 5753.40 369.685  14
   2  -2  -7 6631.70 287.994   7
   2   2   7 4643.97 328.400   8
   2   2   7 4933.54 282.273   6
   2  -2  -7 5814.15 440.701  12
   2  -2  -7 6776.33 475.328   5
   2   2   8 2846.25 161.612   3
   2   2   8 2454.22 251.074  16
   2   2   8 2393.49 234.049  17
   2   2   8 1786.17 193.815   8
   2  -2  -8 2707.49 148.229   7
   2  -2  -8 2626.91 351.405  12
   2  -2  -8 2804.97 376.883   5
   2   2   9 64944.7 2923.17   3
   2   2   9 57572.6 2954.55  17
   2  -2  -9 60567.9 2912.51   7
   2  -2  -9 58081.0 3011.19  12
   2  -2  -9 57950.6 2975.98   5
   2   2  10 33611.4 1696.94  17
   2   2  10 31892.8 1698.77  14
   2  -2 -10 33647.2 1647.49   7
   2  -2 -10 31218.3 1761.72  12
   2   2  10 37220.9 1657.11   3
   2  -2 -11 19032.3 1111.66  12
   2   2  11 21011.3 1034.86  14
   2   2  11 22013.9 1031.80  17
   2  -2 -11 19484.1 970.351   7
   2  -2 -12 4093.05 465.950  12
   2   2  12 4997.36 346.970  14
   2   2  12 5032.82 343.911  17
   2  -2 -12 4926.55 259.536   7
   2  -2 -13 11470.5 767.224  12
  -2  -2  13 11919.3 583.789  11
   2   2  13 11675.5 657.430  14
  -2  -2  14 6094.03 309.736  11
   2   2  14 5435.21 397.263  14
   2  -2 -15 6366.56 556.320  12
   2   2  15 5710.54 426.245  14
   2  -2 -15 6722.14 340.996   7
   2  -2 -16 6989.28 605.652  12
   2   2  16 7569.78 479.434  14
   2  -2 -16 7701.69 396.097   7
   2  -2 -17 1084.44 108.031   7
  -2  -2  17 1028.29 92.1207  11
   2  -2 -17 1051.72 369.816  12
   2   2  17 979.081 222.388  14
   2  -2 -18 1381.23 126.616   7
   2  -2 -18 1168.12 397.150  12
   2   2  18 1299.63 237.427  14
  -2  -2  18 1641.37 112.604  11
   2   2  19 3431.56 336.386  14
   2  -2 -19 3882.83 229.486   7
  -2  -2  19 3869.30 215.292  11
   2  -2 -19 3836.47 493.123  12
   2  -2 -20 1089.55 114.764   7
   2  -2 -20 1066.45 405.442  12
   2   2  20 699.815 238.038  14
  -2  -2  20 1032.55 96.2348  11
   2   2  21 4453.70 383.887  14
   2  -2 -21 4796.79 267.574   7
  -2  -2  21 4568.28 253.697  11
   2   2  22 23321.7 1309.96  14
   2  -2 -22 25573.0 1211.13   7
  -2  -2  22 25170.5 1201.29  11
   2  -2 -23 703.871 406.897  12
   2   2  23 812.892 265.785  14
  -2  -2  23 730.345 91.7005  11
   2  -2 -24 3202.60 488.830  12
  -2  -2  24 3930.56 222.202  11
   2   2  24 3288.57 372.649  14
   2  -2 -25 132.458 343.221  12
   2   2  25 49.2164 256.386  14
  -2  -2  25 17.9017 73.3478  11
   2  -2 -26 2057.58 429.050  12
  -2  -2  26 2081.47 145.427  11
   2  -2 -27 2309.00 461.646  12
  -2  -2  27 2744.58 175.736  11
   2  -2 -28 682.445 381.670  12
   2   2  28 808.804 273.479  14
   2   2  29 450.006 263.925  16
   2  -2 -29 689.336 367.571  12
   2   2  29 510.772 267.693  14
   2   2  30 655.284 273.737  16
   2   2  30 806.970 287.352  14
   2   2  31 278.015 234.103  15
   2   2  31 433.525 252.582  14
   2   2  32 352.558 223.663  16
   2   2  32 377.610 234.192  15
   2  -2 -32 309.942 240.236  13
   2   2  32 662.772 255.844  14
   2   2  33 661.546 226.146  15
   2   2  33 588.316 222.519  16
   2  -2 -33 768.801 224.806  13
   2   2  34 1532.19 233.300  16
   2   2  34 1359.35 222.875  15
   2  -2 -34 1093.92 208.202  13
  -2  -2  35 553.278 189.556  14
   2   2  35 968.996 185.448  16
   2   2  35 998.584 186.369  15
   2  -2 -35 733.001 163.934  13
   2   2  36 504.719 134.195  15
   2   2  36 493.424 139.213  16
   2  -2 -36 675.828 142.941  13
   2  -2 -37 380.940 100.785  13
   2  -3  36 1428.54 160.941  16
   2  -3  35 227.342 156.296  16
   2  -3  35 136.158 151.909  15
   2   3 -35 186.167 220.593  12
  -2   3  34 793.968 185.509  14
   2  -3  34 713.515 205.194  16
   2  -3  34 832.332 199.788  15
   2  -3  33 255.013 209.001  15
   2  -3  33 213.063 211.865  16
   2   3 -33-58.2977 289.485  12
   2  -3  32 578.030 229.298  15
   2  -3  32 281.619 225.895  16
   2   3 -32 251.585 323.199  12
   2  -3  31 1770.79 287.730  16
   2  -3  31 1684.05 289.579  15
   2  -3  31 1929.97 304.552  14
   2  -3  30 622.728 251.198  14
   2   3 -30 566.915 426.531  12
   2  -3  29 238.479 251.197  16
   2  -3  29 159.026 259.963  14
   2  -3  28 760.961 278.529  14
   2   3 -28 729.909 472.337  12
   2   3 -27 1142.85 485.730  12
   2  -3  27 640.910 262.943  14
   2   3 -26 2921.19 544.902  12
   2  -3  25 2828.50 348.730  14
   2   3 -25 2458.37 525.905  12
   2  -3  24 2808.55 343.435  14
   2   3 -24 2397.65 529.702  12
   2  -3  23 732.889 263.588  14
   2  -3  22 218.910 232.684  14
   2  -3  21 362.732 230.386  14
   2  -3  20 1657.23 262.864  14
   2  -3  19 961.052 236.492  14
   2  -3  18 6639.33 630.046   5
   2  -3  18 6434.93 443.604  14
   2  -3  17 1195.38 462.008   5
   2  -3  17 1028.26 219.227  14
   2  -3  16 1181.26 459.791   5
   2  -3  16 914.035 218.017  14
  -2   3  15 290.448 212.407   6
   2  -3  15 642.563 422.949   5
   2  -3  15 299.202 187.333  14
  -2   3  14 1477.99 235.591   6
  -2  -3 -14 1184.18 152.672  13
   2  -3  14 1271.36 210.366  14
   2  -3  14 1923.04 476.180   5
  -2  -3 -13 1845.45 170.125  13
   2  -3  13 1921.74 226.332  14
  -2   3  13 1863.81 250.136   6
  -2  -3 -12 4765.19 281.533  13
   2  -3  12 4701.96 334.044  14
  -2   3  12 4915.73 357.408   6
  -2  -3 -11 17605.6 897.296  13
   2  -3  11 18991.6 945.388  14
  -2   3  11 18993.1 957.858   6
   2  -3  10 9192.59 411.221   3
   2  -3  10 7842.09 474.519  14
  -2  -3 -10 6914.72 414.086  13
   2  -3  10 8500.78 686.734   5
  -2   3  10 7470.11 474.676   6
   2  -3   9 1708.30 121.577   3
  -2   3   9 1828.48 215.987   6
  -2  -3  -9 2030.27 138.125  13
   2  -3   9 1529.99 469.198   5
   2  -3   9 1273.48 216.413   4
   2  -3   8 871.580 92.4448   3
   2  -3   8 530.701 171.889  16
  -2  -3  -8 971.334 100.598  13
   2  -3   8 961.698 469.769   5
  -2   3   8 1148.19 201.509   6
   2  -3   7 78433.5 3562.52   3
   2  -3   7 72340.5 3592.98  15
   2  -3   7 74636.5 3595.22  14
   2  -3   7 74443.8 3593.75  16
  -2   3   7 80202.8 3599.12   6
  -2  -3  -7 70843.7 3554.19  13
   2  -3   7 75317.9 3709.98   5
   2  -3   6 21693.7 1290.99   5
   2  -3   6 24559.5 1117.04   3
   2  -3   6 21294.3 1143.47  16
   2  -3   6 21587.7 1143.04  15
   2  -3   5 22760.5 1296.18   5
   2   3  -5 22782.5 1133.46   4
   2  -3   5 20300.9 1134.09  16
   2  -3   5 21098.4 1134.47  15
   2  -3   4 39977.4 2179.26   5
   2  -3   4 48396.8 2095.19   4
   2   3  -4 44791.5 2056.57   4
   2  -3   4 56276.5 2059.58   3
   2  -3   4 33720.1 2051.31  16
   2  -3   4 35255.4 2051.42  15
   2  -3   3 12280.5 566.335   3
   2  -3   3 12874.8 574.773   2
   2  -3   3 10863.8 592.603  16
   2  -3   3 10637.4 587.539  15
   2   3  -3 12341.2 577.324   4
   2  -3   3 10750.0 774.709   5
   2  -3   3 12688.9 626.520   4
   2  -3   3 10882.2 527.707  10
   2  -3   2 10804.3 568.627  16
   2  -3   2 10251.6 509.401   7
   2   3  -2 12235.0 560.424   1
   2  -3   2 13324.8 561.629   2
   2  -3   2 11254.8 545.740   3
   2  -3   2 12694.7 616.106   4
   2   3  -2 10884.1 549.702   4
   2  -3   2 9940.31 727.512   5
   2  -3   1 17736.7 979.892  17
   2  -3   1 18713.7 920.354   7
   2  -3   1 21673.0 966.668   1
   2   3  -1 18461.1 956.865   1
   2   3  -1 19974.6 958.680   4
   2  -3   1 17360.0 1095.37   5
   2   3   0 38545.6 1565.63   2
   2  -3   0 30729.1 1543.87   1
   2   3   0 30346.1 1542.56   1
   2  -3   0 41615.6 1570.74   2
   2  -3   0 30672.6 1562.87  17
   2  -3   0 30692.3 1513.38   7
   2  -3   0 31827.9 1526.49  13
   2   3   0 33615.1 1550.30   4
   2  -3   0 26510.1 1650.14   5
   2   3   1 20985.1 971.327   4
   2   3   1 21422.5 969.242   1
   2  -3  -1 22273.4 970.431   1
   2   3   1 23947.3 976.729   2
   2  -3  -1 18564.0 977.685  17
   2   3   1 15998.8 1020.36   8
   2  -3  -1 18642.2 931.264   7
   2  -3  -1 18848.2 949.929  13
  -2  -3   1 19267.2 936.830  10
   2   3   2 11455.2 588.389   3
   2  -3  -2 11890.5 606.497   1
   2  -3  -2 11121.6 610.903  17
   2   3   2 11389.1 618.615  16
   2   3   2 9768.25 657.160   8
   2  -3  -2 11271.5 560.685   7
   2  -3  -2 11654.9 590.393  13
  -2  -3   2 11998.8 566.622  10
   2   3   3 12922.1 638.827   3
   2   3   3 14852.7 648.047   2
   2  -3  -3 13676.4 660.244  17
   2   3   3 13076.7 672.681  15
   2   3   3 13252.9 677.576  16
   2   3   3 11570.1 698.866   8
   2  -3  -3 12541.7 613.365   7
   2  -3  -3 11965.2 646.764  13
  -2   3  -3 12766.4 616.963   9
  -2  -3   3 12162.6 617.232  10
   2  -3  -4 49244.6 2280.40  17
   2   3   4 47268.0 2288.70  15
   2   3   4 47403.0 2291.21  16
   2   3   4 43636.9 2298.03   8
   2  -3  -4 46462.5 2249.20   7
   2  -3  -4 47604.7 2281.05  13
  -2   3  -4 46179.1 2253.85   9
  -2  -3   4 45092.4 2252.58  10
   2   3   5 26866.4 1156.06   3
   2   3   5 22224.1 1172.78  15
   2   3   5 21818.1 1172.39  16
   2  -3  -5 23561.5 1163.55  17
   2  -3  -5 23525.1 1134.63   7
   2   3   5 21910.0 1182.65   8
   2  -3  -5 24148.5 1175.49  13
  -2  -3   5 23407.4 1138.42  10
  -2   3  -5 24056.9 1147.96   9
   2   3   6 23995.0 1088.67   3
   2  -3  -6 21752.6 1098.15  17
   2   3   6 22167.7 1124.75  16
   2   3   6 22808.6 1124.62  15
   2   3   6 21164.2 1112.20   8
   2  -3  -6 21997.0 1073.68   7
  -2   3  -6 22162.0 1089.86   8
   2  -3  -6 23662.0 1166.52  12
  -2   3  -6 22310.4 1098.55   9
   2   3   7 77715.3 3638.41  16
   2  -3  -7 76283.3 3608.53  17
   2   3   7 77151.3 3637.41  15
   2  -3  -7 75145.2 3590.88   7
  -2   3  -7 74965.3 3615.41   8
   2   3   7 70945.7 3613.55   8
   2  -3  -7 75959.5 3670.13  12
   2   3   7 76269.6 3601.85   3
   2   3   8 1333.81 198.821  16
   2   3   8 1426.46 195.628  15
   2  -3  -8 1094.90 122.103  17
   2  -3  -8 1004.10 84.6104   7
  -2   3  -8 746.361 229.689   8
   2   3   8 1121.76 216.957   9
   2   3   8 1099.83 152.839   8
   2  -3  -8 1043.86 282.075  12
   2   3   8 1210.01 97.8187   3
   2   3   9 1775.41 124.433   3
   2   3   9 1865.69 226.359  16
   2   3   9 1900.20 205.514  17
   2  -3  -9 1910.48 117.144   7
   2   3   9 1760.15 161.703   8
   2  -3  -9 2059.17 305.662  12
   2   3   9 1912.79 218.105   9
   2  -3 -10 6689.71 540.142   5
   2   3  10 7967.05 381.065   3
   2   3  10 7559.86 449.639  14
   2   3  10 7286.95 428.606  17
   2  -3 -10 7283.42 371.858   7
   2  -3 -10 6595.69 497.141  12
   2   3  10 6861.32 422.777   9
   2  -3 -11 16740.0 1019.38  12
   2   3  11 19254.2 957.990  17
   2   3  11 19397.7 974.582  14
   2  -3 -11 18539.5 904.482   7
   2  -3 -12 4144.43 437.330  12
   2   3  12 5313.42 357.727  14
   2   3  12 5005.79 334.184  17
   2   3  13 1857.33 220.891  14
   2   3  13 1586.84 201.023  17
   2  -3 -14 1225.48 326.955  12
   2   3  14 1451.88 226.450  14
   2  -3 -14 1468.54 116.182   7
   2  -3 -15 164.305 305.288  12
   2   3  15 373.700 187.864  14
   2  -3 -15 267.804 80.4026   7
  -2  -3  16 936.556 86.9856  11
   2  -3 -16 971.495 315.390  12
   2   3  16 523.483 206.088  14
   2  -3 -16 591.309 91.2132   7
  -2  -3  17 1068.16 98.1695  11
   2  -3 -17 817.850 324.869  12
   2   3  17 1215.43 227.850  14
   2  -3 -17 1204.38 106.913   7
   2  -3 -18 5691.30 533.998  12
  -2  -3  18 6591.69 347.704  11
   2   3  18 6793.49 461.036  14
   2  -3 -18 6925.85 357.367   7
   2  -3 -19 971.831 107.378   7
  -2  -3  19 849.578 91.3458  11
   2  -3 -19 1044.78 338.777  12
   2   3  19 921.444 231.351  14
   2  -3 -20 1817.92 145.939   7
  -2  -3  20 1835.49 127.293  11
   2  -3 -20 1387.54 382.796  12
   2   3  20 1651.72 265.338  14
   2  -3 -21 534.826 96.5400   7
  -2  -3  21 488.482 83.5210  11
   2  -3 -21 665.832 357.935  12
   2   3  21 630.054 241.371  14
   2  -3 -22 174.505 95.4242   7
  -2  -3  22 103.310 70.1662  11
   2  -3 -22-114.599 359.628  12
   2   3  22 33.0251 226.768  14
   2  -3 -23 285.776 102.812   7
  -2  -3  23 346.210 76.4939  11
   2   3  23 195.379 243.040  14
   2  -3 -23 591.150 395.909  12
   2  -3 -24 2645.61 186.630   7
   2  -3 -24 2471.55 441.659  12
   2   3  24 2138.26 318.679  14
  -2  -3  24 2673.53 167.236  11
   2  -3 -25 2634.97 461.971  12
  -2  -3  25 3078.44 186.188  11
   2   3  25 2887.13 349.285  14
   2  -3 -26 3101.76 478.440  12
  -2  -3  26 3026.91 187.392  11
   2   3  27 1095.48 295.107  14
  -2  -3  27 942.996 103.449  11
   2  -3 -28 393.157 275.591  13
   2   3  28 468.603 275.114  14
  -2  -3  28 750.718 94.2165  11
   2   3  28 839.606 283.800  16
   2   3  29 69.7402 252.630  16
   2  -3 -29 167.690 263.718  13
   2   3  29-47.8981 262.722  14
   2   3  30 545.522 249.279  15
   2   3  30 548.930 269.394  14
   2   3  31 1804.22 289.111  16
   2   3  31 2035.80 289.920  15
   2  -3 -31 1732.54 284.370  13
   2   3  31 2008.89 302.469  14
   2   3  32 756.491 229.133  15
   2   3  32 899.757 236.667  16
   2  -3 -32 664.339 220.528  13
   2   3  33 15.8153 195.447  15
   2   3  33 237.826 198.441  16
   2  -3 -33 128.564 180.737  13
  -2  -3  34 1247.61 212.207  14
   2   3  34 893.871 195.204  16
   2   3  34 982.736 192.839  15
   2  -3 -34 1019.58 187.042  13
   2   3  35 224.535 139.279  15
   2   3  35-28.4851 136.015  16
   2  -3 -35 225.916 144.337  13
   2   3  36 1980.02 171.321  16
   2  -3 -36 1694.98 159.880  13
   2   4 -35 903.407 225.594  12
   2  -4  34 763.824 169.909  16
   2  -4  34 1050.56 177.096  15
   2   4 -34 462.983 246.911  12
  -2   4  33 840.193 183.251  14
   2  -4  33 1101.80 209.156  16
   2  -4  33 923.746 204.398  15
   2   4 -33 305.057 293.075  12
   2  -4  32 161.772 203.771  15
   2  -4  32 222.013 209.109  16
   2   4 -32-142.147 347.991  12
   2  -4  31 718.794 242.259  16
   2  -4  31 423.782 232.959  15
   2   4 -31 434.576 389.549  12
   2  -4  30 1697.67 286.361  16
   2  -4  30 1695.35 286.459  15
   2   4 -30 1490.58 462.836  12
   2  -4  30 1648.92 301.966  14
   2  -4  29 1478.39 289.848  15
   2  -4  29 1923.15 307.921  14
   2  -4  28 1269.46 294.212  16
   2   4 -28 1056.43 481.881  12
   2  -4  28 1211.12 282.751  14
   2  -4  27 1771.87 314.372  16
   2   4 -27 1418.48 489.147  12
   2  -4  27 1429.65 303.278  14
   2   4 -26 303.646 452.739  12
   2  -4  26 293.316 258.637  14
   2  -4  24 3003.73 352.070  14
   2  -4  23 68.8627 234.178  14
   2  -4  22 674.250 255.565  14
   2  -4  21 462.375 242.052  14
   2  -4  20 629.442 234.017  14
   2  -4  19 746.949 227.178  14
   2  -4  18 2267.92 269.788  14
   2  -4  18 3098.91 525.525   5
   2  -4  17 2977.34 297.779  14
  -2   4  17 3551.23 322.740   6
   2  -4  17 3483.55 536.667   5
   2  -4  16 2360.52 272.770  14
   2  -4  16 3137.62 531.293   5
  -2   4  16 2883.82 292.856   6
  -2   4  15 708.902 228.601   6
   2  -4  15 1090.83 470.574   5
   2  -4  15 855.643 212.080  14
  -2   4  14 446.798 206.623   6
  -2  -4 -14 440.454 124.748  13
   2  -4  14 862.025 186.740  14
   2  -4  14 1094.07 459.699   5
   2  -4  13 3893.87 313.353  14
  -2   4  13 4899.44 349.161   6
  -2  -4 -13 4332.34 266.910  13
   2  -4  13 4854.85 580.531   5
   2  -4  12 11519.7 634.980  14
  -2   4  12 11777.8 646.328   6
  -2  -4 -12 10970.8 580.006  13
   2  -4  12 11876.7 850.540   5
  -2  -4 -11 2007.67 160.114  13
   2  -4  11 1733.15 228.873  14
  -2   4  11 2345.59 246.707   6
  -2  -4 -10 16164.0 818.873  13
   2  -4  10 16348.3 870.334  14
   2  -4  10 16237.2 869.373  16
  -2   4  10 18467.2 883.107   6
   2  -4   9 13971.5 761.229  15
   2  -4   9 13275.1 757.877  16
  -2   4   9 16578.9 782.621   6
  -2  -4  -9 14394.8 717.517  13
   2  -4   9 14608.4 770.000   4
   2  -4   8 4357.54 230.898   3
   2  -4   8 3544.19 294.522  16
   2  -4   8 3522.09 291.159  15
  -2   4   8 4688.19 312.713   6
  -2  -4  -8 4589.62 240.538  13
   2  -4   8 3883.93 307.310   4
   2  -4   7 3097.34 257.471  15
   2  -4   7 2878.55 256.068  16
   2  -4   7 3785.16 198.143   3
  -2  -4  -7 3512.81 204.462  13
   2  -4   7 3100.38 553.299   5
   2  -4   6 4326.83 552.550   5
   2  -4   6 4887.12 247.905   3
   2  -4   6 4238.97 286.507  15
   2  -4   6 4001.10 289.115  16
   2   4  -5 501.510 100.694   4
   2  -4   5 464.938 437.842   5
   2  -4   5 635.282 84.3079   3
   2  -4   5 321.739 135.340  15
   2  -4   5 323.746 140.822  16
   2  -4   4 1010.55 106.763   3
   2   4  -4 777.696 111.921   4
   2  -4   4 831.489 52.1073  10
   2  -4   4 998.307 159.470  15
   2  -4   4 749.835 158.932  16
   2  -4   3 7468.20 445.573  16
   2   4  -3 7956.05 430.010   1
   2  -4   3 9714.58 436.458   3
   2   4  -3 7614.57 414.951   4
   2  -4   3 5604.31 629.398   5
   2   4  -2 3477.95 220.538   1
   2  -4   2 3464.90 213.880   3
   2  -4   2 3434.55 220.538   2
   2   4  -1 13427.3 733.334   1
   2  -4   1 14502.0 736.007   3
   2  -4   1 16936.9 750.662   2
   2   4  -1 15996.3 753.903   2
   2   4  -1 11809.8 844.292   8
   2  -4   0 14631.3 813.032  13
   2   4   0 17512.1 830.333   1
   2  -4   0 20332.2 846.309   2
   2  -4   0 17498.0 833.975   1
   2   4   0 17051.2 835.043   2
   2   4   0 12741.5 911.583   8
   2  -4  -1 14161.7 729.393  13
   2   4   1 13221.4 729.853   3
   2  -4  -1 14401.8 736.281   1
   2   4   1 12425.1 824.453   8
   2   4   2 3742.01 216.558   2
   2  -4  -2 3664.93 232.402   1
   2   4   2 3392.36 210.874   3
   2   4   2 3178.94 356.623   8
   2  -4  -2 3281.30 222.463  13
  -2   4  -2 3537.22 194.955   9
   2  -4  -3 7784.82 426.944   1
   2   4   3 8957.23 422.808   3
   2   4   3 7740.39 454.307  16
   2   4   3 6849.30 494.131   8
   2  -4  -3 7415.70 424.213  13
  -2   4  -3 7872.35 401.376   9
   2   4   4 847.230 98.5368   3
   2   4   4 499.836 169.505  15
   2   4   4 653.643 174.475  16
   2   4   4 623.564 230.388   8
   2  -4  -4 743.253 161.970  13
  -2   4  -4 913.291 116.598   9
   2   4   5 624.471 81.1726   3
   2   4   5 392.693 153.021  15
   2   4   5 664.053 161.978  16
   2   4   5 732.607 207.430   8
   2  -4  -5 538.864 166.624  13
  -2  -4   5 558.382 70.6351  10
  -2   4  -5 538.473 145.070   9
   2   4   6 4718.19 241.963   3
   2   4   6 4043.61 285.926  16
   2   4   6 4034.62 284.013  15
   2  -4  -6 4287.47 229.113   7
  -2   4  -6 5457.51 281.976   8
   2   4   6 4053.05 297.790   8
   2  -4  -6 4802.05 307.509  13
  -2   4  -6 4630.87 310.697   9
  -2  -4   6 4497.16 236.220  10
   2   4   6 4223.38 355.971   9
   2   4   7 3835.44 203.152   3
   2   4   7 3926.47 272.602  16
   2   4   7 3795.52 263.445  15
   2  -4  -7 3467.08 192.164   7
  -2   4  -7 3478.03 265.642   8
   2   4   7 3532.43 259.714   8
   2  -4  -7 3346.89 283.571  13
   2   4   7 3607.51 318.947   9
  -2  -4   7 3754.78 200.647  10
   2   4   8 4896.14 246.210   3
   2   4   8 5297.64 323.930  15
   2   4   8 4776.54 321.723  16
  -2   4  -8 3933.54 340.897   8
   2  -4  -8 4472.89 238.669   7
   2   4   8 4026.73 288.768   8
   2  -4  -8 4695.64 328.530  13
   2   4   8 4455.04 337.977   9
   2   4   9 15689.8 798.689  15
   2   4   9 15630.7 798.278  16
   2  -4  -9 15632.1 735.500   7
   2   4   9 13537.1 757.788   8
   2  -4  -9 15617.9 803.627  13
   2   4   9 14398.8 792.023   9
   2   4  10 16820.4 864.963  16
   2   4  10 17256.3 867.963  15
   2   4  10 16115.6 841.427  17
   2   4  10 17484.3 870.943  14
   2  -4 -10 16337.0 796.804   7
   2   4  10 15106.8 845.703   9
   2   4  11 2452.24 251.286  14
   2   4  11 2084.23 242.086  16
   2   4  11 2459.67 221.009  17
   2   4  12 11623.8 640.228  16
   2   4  12 10988.6 612.344  17
   2   4  12 11635.6 642.135  14
   2  -4 -13 4576.64 441.877  12
   2   4  13 5477.31 361.101  14
   2  -4 -13 4552.51 251.101   7
   2  -4 -14 1024.75 329.396  12
   2   4  14 580.416 202.644  14
   2  -4 -14 567.274 84.1328   7
   2  -4 -15 958.170 329.977  12
   2   4  15 891.419 214.210  14
   2  -4 -15 856.866 90.7565   7
   2  -4 -16 2433.06 381.454  12
  -2  -4  16 2989.52 178.277  11
   2   4  16 3046.38 298.022  14
   2  -4 -16 3068.30 184.215   7
   2  -4 -17 3094.36 421.906  12
  -2  -4  17 3124.25 197.124  11
   2   4  17 3685.00 313.767  14
   2  -4 -17 3785.18 206.666   7
   2  -4 -18 3392.99 417.599  12
  -2  -4  18 2587.58 172.800  11
   2   4  18 2861.93 296.996  14
   2  -4 -18 3117.76 182.688   7
   2  -4 -19 858.140 111.104   7
  -2  -4  19 1104.59 100.433  11
   2  -4 -19 1289.24 368.389  12
   2   4  19 956.417 233.723  14
   2  -4 -20 459.636 98.2067   7
  -2  -4  20 573.852 81.5393  11
   2  -4 -20 694.527 355.533  12
   2   4  20 326.922 238.123  14
   2  -4 -21 729.934 107.308   7
  -2  -4  21 447.177 83.4655  11
   2  -4 -21 735.293 382.504  12
   2   4  21 781.274 248.796  14
   2  -4 -22 1105.14 118.502   7
  -2  -4  22 838.633 98.5881  11
   2   4  22 1275.41 283.130  14
   2  -4 -23 115.287 96.9046   7
   2   4  23 196.608 254.092  14
  -2  -4  23 126.949 70.8367  11
   2   4  24 3452.52 376.107  14
   2  -4 -24 4009.90 238.434   7
   2  -4 -24 3157.25 382.725  13
  -2  -4  24 3780.70 219.743  11
   2   4  25 798.638 274.739  16
   2  -4 -25 772.707 118.099   7
  -2  -4  25 709.974 93.1650  11
   2  -4 -25 571.778 288.682  13
   2   4  26-23.5027 246.579  16
  -2  -4  26 198.961 75.6968  11
   2  -4 -26 104.427 273.760  13
   2   4  26 145.263 253.024  14
   2   4  27 1507.05 284.405  16
  -2  -4  27 1498.07 120.056  11
   2  -4 -27 1138.13 290.604  13
   2   4  27 1544.35 296.151  14
   2   4  28 1429.31 278.508  16
   2   4  28 1420.65 279.294  15
  -2  -4  28 1329.30 113.928  11
   2   4  28 1458.52 281.783  14
   2  -4 -28 1215.22 287.905  13
   2   4  29 1826.16 289.454  15
   2  -4 -29 1842.66 292.344  13
   2   4  29 1619.33 293.656  14
   2   4  30 1855.60 275.908  16
   2   4  30 1461.76 266.563  15
   2   4  31 609.329 225.635  16
   2   4  31 670.230 227.262  15
   2  -4 -31 757.296 220.775  13
   2   4  32 82.8097 188.313  16
   2   4  32 322.592 191.659  15
   2  -4 -32 31.1081 182.397  13
   2   4  33 821.605 184.231  15
   2   4  33 661.573 175.037  16
   2  -4 -33 510.802 180.019  13
   2   4  34 753.468 157.621  16
   2   4  34 887.915 149.061  15
   2  -4 -34 988.352 164.433  13
   2   4  35 2502.27 192.908  16
   2  -4 -35 2287.99 189.678  13
   2  -4 -36 593.230 101.007  13
   2   5 -35 114.156 174.137  12
   2   5 -34 370.688 226.356  12
   2   5 -33 128.330 283.704  12
   2   5 -32 868.427 347.651  12
   2   5 -31 555.289 376.693  12
   2  -5  30 243.463 222.461  16
   2  -5  30 179.621 212.610  15
   2   5 -30-336.262 411.615  12
   2  -5  29 534.014 235.478  16
   2  -5  29 555.900 238.226  15
  -2   5  29 555.632 96.7364   9
   2   5 -29 670.978 447.975  12
   2  -5  28 352.671 251.081  14
   2  -5  28 275.927 239.183  15
   2   5 -27 2594.85 521.641  12
   2  -5  27 2549.92 327.547  15
   2  -5  27 3015.58 337.679  16
   2  -5  27 3203.07 354.484  14
   2  -5  26 3249.27 352.400  16
   2  -5  26 3245.41 361.300  14
   2  -5  25 1011.13 267.108  14
   2  -5  25 888.242 252.698  16
   2  -5  24 237.565 241.704  16
   2  -5  23 1258.62 280.962  14
   2  -5  23 944.581 268.295  16
   2  -5  22 1947.67 284.556  14
   2  -5  21 5140.48 408.786  14
   2  -5  20 255.235 227.030  14
  -2  -5 -20 466.817 88.4088   7
   2  -5  19 967.591 234.439  14
  -2  -5 -19 1173.93 105.950   7
   2  -5  18 2421.12 276.244  14
   2  -5  18 2513.51 538.134   5
  -2   5  18 2251.37 318.739   6
  -2   5  17 100.760 224.134   6
   2  -5  17 430.628 466.237   5
   2  -5  17-78.3120 203.611  14
  -2   5  16 261.604 231.269   6
   2  -5  16-68.6769 481.587   5
   2  -5  16 196.737 191.640  14
  -2   5  15 470.043 216.493   6
   2  -5  15 852.229 495.855   5
   2  -5  15 689.100 209.164  14
   2  -5  14 1350.69 512.027   5
  -2   5  14 701.700 226.168   6
  -2  -5 -14 760.788 133.785  13
   2  -5  14 991.921 203.609  14
   2  -5  13 561.440 186.778  16
  -2  -5 -13 448.952 117.545  13
   2  -5  13 439.539 195.128  14
  -2   5  13 432.460 211.067   6
   2  -5  13 733.726 535.492   5
   2  -5  12 5692.59 400.281  14
   2  -5  12 5984.01 402.048  15
   2  -5  12 6663.32 406.289  16
  -2   5  12 7150.63 427.081   6
  -2  -5 -12 6016.75 345.452  13
   2  -5  12 5915.93 690.282   5
   2  -5  11 3880.24 293.764  16
   2  -5  11 3783.28 298.686  14
  -2   5  11 4627.64 331.938   6
  -2  -5 -11 4061.09 245.346  13
   2  -5  11 3698.18 606.546   5
  -2  -5 -10 385.876 101.479  13
  -2   5  10 603.926 196.532   6
   2  -5  10 233.644 513.524   5
   2  -5  10 314.001 166.466  16
   2  -5  10 184.057 157.316  15
  -2  -5  -9 52.6777 95.8137  13
   2  -5   9 99.2703 148.387  16
   2  -5   9 93.1693 142.493  15
   2  -5   9 113.580 497.832   5
  -2   5   9 177.681 180.012   6
   2  -5   8 4347.82 295.923  16
   2  -5   8 4232.22 292.750  15
   2  -5   8 4694.30 622.101   5
   2  -5   8 5329.17 328.791   4
   2  -5   7 2640.47 207.887  15
   2  -5   7 2319.88 210.172  16
   2  -5   7 2953.54 164.213   3
   2  -5   6 536.283 68.3446   3
   2  -5   6 576.111 146.893  16
   2  -5   6 517.283 142.667  15
   2  -5   5 1686.40 116.295   3
   2  -5   5 2056.80 188.426  16
   2  -5   5 1693.53 178.939  15
   2  -5   4 429.602 69.9666   3
   2   5  -4 404.091 114.554   1
   2  -5   4 241.711 147.450  16
   2   5  -3 401.554 104.159   1
   2  -5   3 465.659 81.6505   3
   2   5  -3 134.509 390.034   8
   2   5  -2 2620.08 209.453   2
   2   5  -2 2611.51 192.716   1
   2  -5   1 9476.14 459.076   3
   2   5  -1 8884.02 459.964   1
   2   5  -1 8291.19 464.611   2
   2  -5   1 8780.34 467.665   2
  -2   5   0 1032.80 99.1792   9
   2   5   0 952.894 106.807   3
   2  -5   0 1004.94 124.554   2
   2   5   0 919.933 115.325   2
   2  -5   0 1072.50 113.941   3
   2  -5  -1 9346.08 467.067   1
   2   5   1 8708.50 455.391   3
   2   5   1 8153.35 459.244   2
   2  -5  -1 9533.17 475.785   2
  -2   5  -1 9827.24 455.334   9
   2  -5  -1 8056.48 461.186  13
   2  -5  -2 3412.71 209.378   1
   2  -5  -2 3724.01 235.457   2
   2   5   2 3632.01 195.692   3
  -2  -5   2 2877.67 175.084  10
  -2   5  -2 2946.09 195.488   9
   2  -5  -2 2818.78 205.620  13
   2   5   3 314.319 71.6754   3
   2  -5  -3 433.059 113.381   1
  -2  -5   3 483.333 71.1605  10
  -2   5  -3 460.469 123.066   9
   2  -5  -3 439.501 133.968  13
   2   5   4 414.506 65.6085   3
   2  -5  -4 547.292 123.163   1
   2  -5  -4 418.672 143.771  13
  -2   5  -4 540.769 152.276   9
  -2  -5   4 405.166 69.2126  10
   2   5   5 1418.81 106.500   3
   2   5   5 1108.81 188.436  16
  -2   5  -5 2111.11 176.789   8
   2  -5  -5 1426.15 186.292  13
  -2   5  -5 1566.96 209.023   9
  -2  -5   5 1914.94 114.883  10
   2   5   6 392.393 58.9553   3
   2   5   6 461.911 155.847  15
   2   5   6 474.262 165.280  16
  -2   5  -6 610.826 151.460   8
  -2   5  -6 421.039 217.933   9
   2   5   6 281.085 258.712   9
   2  -5  -6 499.434 169.139  13
  -2  -5   6 578.059 73.4465  10
   2   5   7 3157.69 243.004  16
   2   5   7 2636.19 231.581  15
  -2   5  -7 3258.82 261.968   8
   2  -5  -7 2907.98 246.158  13
   2   5   7 3011.78 321.036   9
  -2   5  -7 2568.07 315.895   9
  -2  -5   7 2879.01 168.356  10
   2   5   8 4860.51 328.630  16
   2   5   8 5382.59 329.773  15
  -2   5  -8 5894.16 405.060   8
   2  -5  -8 5350.80 352.680  13
   2   5   8 5637.66 402.147   9
  -2  -5   8 5415.60 283.236  10
   2  -5  -9 232.741 188.215  13
   2   5   9 86.7874 145.656  16
   2   5   9-38.1658 140.624  15
   2   5   9 89.8108 227.515   9
   2  -5 -10 414.415 209.924  13
   2   5  10 488.025 174.678  15
   2   5  10 318.447 170.111  16
   2   5  10 568.490 222.145   9
   2  -5 -11 4096.60 336.809  13
   2   5  11 4339.22 311.418  16
   2  -5 -11 4283.63 231.280   7
   2   5  12 6454.60 411.534  16
   2  -5 -12 6463.17 333.803   7
   2   5  13 580.407 203.286  14
   2   5  13 467.552 192.884  15
   2   5  13 455.489 185.679  16
   2  -5 -13 522.469 75.1356   7
   2  -5 -14 904.766 248.783  13
   2   5  14 953.984 219.105  14
   2   5  14 833.448 212.575  16
   2   5  14 700.362 202.723  15
   2  -5 -14 849.070 91.4134   7
   2  -5 -15 157.274 235.874  13
   2   5  15 606.412 215.898  14
   2  -5 -15 520.007 84.5634   7
   2  -5 -16 115.562 233.639  13
   2   5  16-25.5958 200.265  14
   2   5  16 133.062 193.208  16
   2  -5 -16 45.5568 74.6409   7
   2   5  17 17.5530 195.502  16
   2  -5 -17 85.4619 76.7457   7
   2  -5 -17 287.429 251.014  13
   2   5  17 62.9153 208.849  14
  -2  -5  17 117.664 70.5752  11
   2  -5 -18 1515.95 295.221  13
  -2  -5  18 2035.73 137.665  11
   2   5  18 1714.20 273.493  14
   2   5  18 2003.79 271.366  16
   2  -5 -18 1981.11 143.738   7
   2  -5 -19 1107.33 276.683  13
  -2  -5  19 894.122 103.936  11
   2   5  19 1670.48 260.576  14
   2   5  19 1229.35 252.888  16
   2  -5 -19 1077.75 112.547   7
   2   5  20 262.591 229.820  16
   2  -5 -20 469.840 95.6157   7
   2  -5 -20 310.824 271.390  13
   2   5  20 238.995 235.376  14
  -2  -5  20 443.654 85.0940  11
   2   5  21 5110.65 419.039  16
   2   5  21 5663.29 432.016  14
   2  -5 -21 5328.95 298.200   7
   2  -5 -21 4873.03 439.095  13
  -2  -5  21 5311.57 290.287  11
   2   5  22 2405.11 310.001  16
   2   5  22 2692.37 315.281  14
   2  -5 -22 2308.66 168.214   7
   2  -5 -22 2520.87 341.006  13
  -2  -5  22 2297.71 156.623  11
   2   5  23 924.686 265.605  16
   2  -5 -23 1067.61 124.877   7
   2  -5 -23 1341.50 294.245  13
   2   5  23 1089.27 275.454  14
  -2  -5  23 1055.02 103.827  11
   2   5  24 300.441 239.657  16
   2   5  24 56.4015 234.574  15
   2  -5 -24 84.5899 101.776   7
   2  -5 -24 340.930 263.299  13
  -2  -5  24 193.427 75.5373  11
   2   5  25 947.142 266.303  15
   2   5  25 1565.01 281.712  16
   2  -5 -25 1476.02 136.556   7
   2  -5 -25 1125.34 280.888  13
   2   5  25 1778.13 284.392  14
  -2  -5  25 1389.85 116.491  11
   2   5  26 3928.04 384.889  16
   2   5  26 4255.47 392.013  14
   2  -5 -26 4417.37 254.569   7
  -2  -5  26 4073.78 235.098  11
   2  -5 -26 3608.29 369.854  13
   2   5  27 2396.28 312.885  16
   2   5  27 2694.58 318.333  15
  -2  -5  27 3230.86 184.515  11
   2  -5 -27 2739.17 320.658  13
   2   5  28 589.247 230.740  15
   2  -5 -28 738.122 239.878  13
  -2  -5  29 562.045 79.6039  11
   2   5  29 457.636 217.148  16
   2   5  29 330.565 216.836  15
   2   5  30 173.665 195.425  16
   2   5  30-7.86272 187.947  15
   2  -5 -30 133.163 194.344  13
   2   5  31 839.252 178.942  16
   2  -5 -31 774.447 202.614  13
   2  -5 -32 1144.03 190.249  13
   2  -5 -33 268.319 142.527  13
   2  -5 -34 692.285 134.057  13
   2  -5 -35 18.0993 89.7155  13
   2   6 -34 269.792 180.464  12
   2   6 -33 202.252 246.917  12
   2   6 -32 615.963 319.370  12
   2   6 -31 764.415 376.587  12
   2   6 -30 212.114 390.809  12
  -2   6  29 189.923 103.242   9
   2   6 -29-249.743 397.322  12
  -2   6  28 497.022 102.746   9
   2   6 -28-113.353 408.244  12
  -2   6  27 794.460 108.939   9
  -2   6  26 1839.37 152.100   9
   2  -6  24 10847.1 669.018  16
   2  -6  23 1139.40 266.402  16
   2  -6  22 2853.79 314.708  15
   2  -6  22 1987.57 287.604  16
   2  -6  21 1544.39 274.046  15
  -2  -6 -21 1728.21 130.367   7
   2  -6  20 1057.98 240.236  16
   2  -6  20 1315.39 247.761  15
  -2  -6 -20 1359.09 118.866   7
   2  -6  19 1816.14 278.372  14
   2  -6  19 2062.74 275.175  16
   2  -6  19 1928.34 275.961  15
  -2   6  19 2284.46 316.625   6
   2  -6  18 2206.25 268.473  16
   2  -6  18 1660.25 256.929  15
  -2   6  18 2193.27 321.169   6
   2  -6  18 1835.80 268.146  14
   2  -6  18 2064.04 548.173   5
   2  -6  17 1940.63 262.195  15
  -2   6  17 2220.68 300.138   6
   2  -6  17 1814.87 261.759  14
   2  -6  17 2429.91 554.782   5
   2  -6  16 1313.74 224.732  15
   2  -6  16 1660.27 243.995  14
  -2  -6 -16 1596.84 166.804  13
   2  -6  16 1635.50 557.625   5
  -2   6  16 1803.42 289.255   6
  -2  -6 -15 1040.52 148.164  13
   2  -6  15 1165.31 217.875  14
  -2   6  15 1049.34 251.935   6
   2  -6  15 1527.73 554.452   5
  -2  -6 -14 1052.94 143.484  13
  -2   6  14 972.633 248.702   6
   2  -6  14 1096.22 553.126   5
   2  -6  13 6598.99 725.218   5
  -2   6  13 6486.69 437.862   6
   2  -6  12 4434.88 684.981   5
  -2   6  12 5423.49 390.810   6
  -2  -6 -11 2555.34 187.070  13
   2  -6  11 3073.10 613.968   5
  -2   6  11 2368.33 276.738   6
   2  -6  10 4339.19 659.332   5
  -2   6  10 4891.52 354.733   6
   2  -6   9 2911.07 599.904   5
   2  -6   8 4269.16 641.778   5
   2  -6   8 5651.20 358.441   4
   2  -6   7 537.117 176.922   4
   2  -6   7 911.671 531.816   5
   2  -6   6 1144.79 201.834   4
   2  -6   5 201.265 167.556   4
   2  -6   4 4991.42 346.160   4
   2   6  -4 3632.72 523.307   8
   2  -6   3 9855.45 554.170   4
   2   6  -3 7321.84 674.345   8
   2  -6   2 1628.99 242.995   4
   2   6  -2 975.610 409.780   8
   2  -6   1 14866.7 764.508   4
   2   6  -1 11226.4 830.623   8
   2   6   0 3742.41 447.735   8
  -2   6  -1 14508.5 716.028   9
   2   6   1 12725.4 830.117   8
   2  -6  -2 1530.17 151.201  13
  -2  -6   2 1545.36 111.029  10
  -2   6  -2 1482.66 164.173   9
   2   6   2 1679.32 325.763   8
   2  -6  -3 7896.48 462.896  13
  -2  -6   3 9052.82 439.833  10
  -2   6  -3 9373.96 489.354   9
   2   6   3 7600.35 562.739   8
   2  -6  -4 4637.04 293.086  13
  -2  -6   4 4702.69 253.512  10
  -2   6  -4 5266.14 334.928   9
   2   6   4 4310.43 387.527   8
   2  -6  -5 65.1775 137.173  13
  -2   6  -5 317.357 217.279   9
  -2  -6   5 172.922 68.8681  10
  -2   6  -5 240.386 158.761   8
   2   6   5 115.296 228.715   8
   2  -6  -6 1318.47 177.453  13
  -2  -6   6 921.008 91.4671  10
  -2   6  -6 1066.96 202.766   8
   2   6   6 1117.79 235.232   8
  -2   6  -6 976.545 266.889   9
   2  -6  -7 811.742 173.855  13
  -2  -6   7 546.819 82.5976  10
  -2   6  -7 725.574 232.756   8
   2   6   7 1212.62 225.284   8
   2  -6  -8 5677.25 349.550  13
  -2  -6   8 5076.05 280.302  10
   2   6   8 5288.29 360.873   8
  -2   6  -8 5461.90 415.812   8
  -2  -6   9 4073.17 224.218  10
   2   6   9 3665.78 296.338   8
   2   6  10 4425.97 389.513   9
   2  -6 -10 4734.44 249.299   7
   2  -6 -11 2646.02 265.162  13
   2  -6 -11 2502.53 153.516   7
   2   6  11 2361.92 309.560   9
   2  -6 -12 4240.21 344.975  13
   2  -6 -12 4746.03 253.118   7
   2  -6 -13 5758.46 410.024  13
   2  -6 -13 6136.11 318.749   7
   2  -6 -14 985.323 232.843  13
   2  -6 -14 852.196 89.3667   7
   2  -6 -15 722.408 235.907  13
   2  -6 -15 1036.98 96.4176   7
   2  -6 -16 1544.19 267.971  13
   2  -6 -16 1603.09 126.689   7
   2  -6 -17 2080.49 280.949  13
   2  -6 -17 2216.13 152.700   7
   2  -6 -18 1860.15 284.073  13
  -2  -6  18 2064.20 140.726  11
   2  -6 -18 1810.19 144.562   7
  -2  -6  19 2493.93 165.884  11
   2  -6 -19 2252.82 304.234  13
   2  -6 -19 2483.03 171.269   7
   2  -6 -20 889.247 258.277  13
  -2  -6  20 1238.99 114.114  11
   2  -6 -20 1132.20 119.248   7
   2  -6 -21 1765.06 296.560  13
  -2  -6  21 1799.17 136.779  11
   2  -6 -21 1815.14 145.301   7
   2  -6 -22 1979.55 298.414  13
  -2  -6  22 2272.01 154.251  11
   2  -6 -22 2334.24 168.155   7
   2  -6 -23 1334.21 275.700  13
  -2  -6  23 1534.75 121.102  11
   2  -6 -23 1405.14 140.093   7
   2  -6 -24 11131.7 735.131  13
  -2  -6  24 12849.1 639.583  11
   2  -6 -24 13184.2 651.642   7
   2  -6 -25 3647.64 353.424  13
   2  -6 -25 3494.20 243.103   7
   2  -6 -26 1829.04 274.473  13
  -2  -6  26 1687.10 125.396  11
   2  -6 -27 925.013 236.740  13
   2  -6 -27 1072.98 117.343   7
  -2  -6  28 424.279 73.8917  11
   2  -6 -29 133.524 194.410  13
   2  -6 -30 419.868 179.811  13
   2  -6 -31 1183.30 183.640  13
   2  -6 -32 998.484 158.446  13
   2  -6 -33 47.1450 112.309  13
   2  -6 -34 472.977 100.378  13
   2  -6 -35 84.7642 60.6868  13
   2   7 -33 127.655 187.143  12
   2   7 -32-192.195 271.000  12
   2   7 -31 1423.58 355.939  12
   2   7 -30 1085.10 377.660  12
   2   7 -29 1124.46 398.984  12
   2   7 -28 156.630 403.299  12
  -2   7  28 528.467 123.366   9
  -2   7  27 1707.86 161.926   9
  -2   7  26 2797.40 204.138   9
  -2   7  25 380.694 116.622   9
  -2   7  23 6690.61 375.485   9
  -2   7  22 5173.73 300.235   9
  -2  -7 -22 4988.11 280.839   7
  -2  -7 -21 617.644 98.0075   7
  -2  -7 -20 3463.68 205.450   7
  -2   7  20 2680.22 364.027   6
  -2   7  19 4114.00 396.792   6
  -2   7  18 663.040 272.610   6
  -2  -7 -17 983.991 151.455  13
  -2   7  17 1083.97 275.628   6
  -2  -7 -16 8872.58 488.029  13
   2  -7  16 9003.13 852.398   5
  -2   7  16 8853.97 589.799   6
  -2  -7 -15 51.2307 120.825  13
  -2   7  15 372.592 239.007   6
   2  -7  15 687.176 569.383   5
  -2   7  14 11106.7 670.287   6
   2  -7  14 11098.8 939.121   5
  -2   7  13 1339.24 252.264   6
   2  -7  13 584.793 580.111   5
   2  -7  12 1966.01 621.266   5
  -2   7  12 1444.39 252.198   6
  -2   7  11 537.999 205.418   6
   2  -7  11 241.601 575.555   5
   2  -7  10 639.363 556.995   5
   2  -7   9 832.089 545.685   5
  -2   7   8 9872.54 499.340   9
   2  -7   8 6760.58 810.030   5
  -2   7   7 14534.6 711.544   9
   2  -7   7 10283.6 999.740   5
  -2   7   6 604.755 102.130   9
  -2   7   5 4891.37 282.438   9
  -2   7   4 12291.1 605.831   9
   2   7  -4 8389.81 802.129   8
  -2   7   3 6677.31 359.217   9
   2   7  -3 4384.71 575.114   8
  -2   7   2 4587.08 279.945   9
   2  -7   2 5000.97 359.718   4
   2   7  -1 7633.11 669.903   8
   2  -7   1 8951.53 548.064   4
  -2   7   1 9170.36 485.079   9
   2   7   0 1719.17 406.758   8
   2  -7   0 1685.19 264.854   4
  -2   7   0 1337.05 172.074   9
  -2   7  -1 9055.46 502.410   9
   2   7   1 8533.73 646.389   8
  -2  -7   2 4500.32 248.448  10
  -2   7  -2 4828.61 330.723   9
   2   7   2 4202.52 459.137   8
   2  -7  -3 6334.08 368.202  13
  -2  -7   3 6481.32 338.186  10
  -2   7  -3 6809.33 428.777   9
   2   7   3 5917.95 498.692   8
   2  -7  -4 10882.9 586.209  13
  -2  -7   4 11064.4 557.133  10
  -2   7  -4 10308.4 647.726   9
  -2   7  -4 12636.0 621.908   8
   2   7   4 10554.2 689.983   8
  -2  -7   5 4697.62 257.291  10
  -2   7  -5 5127.80 342.080   8
   2   7   5 4075.39 392.058   8
  -2  -7   6 720.467 89.8748  10
  -2   7  -6 613.386 232.725   8
   2   7   6 548.303 255.282   8
   2   7   7 13055.6 805.612   9
  -2  -7   7 13503.6 661.315  10
  -2   7  -7 14751.6 778.259   8
   2  -7  -8 8096.56 483.996  13
  -2  -7   8 8816.55 437.552  10
   2   7   8 7830.72 582.278   9
   2   7   8 7802.81 523.845   8
  -2   7  -8 9429.95 600.904   8
   2  -7  -9 1094.89 195.894  13
  -2  -7   9 764.545 95.2747  10
   2   7   9 890.314 231.089   8
  -2   7  -9 658.273 379.767   8
   2   7   9 1306.36 321.875   9
   2  -7 -10 462.619 184.393  13
   2   7  10 376.511 214.557   8
   2   7  10 596.807 326.778   9
   2  -7 -11 555.183 196.035  13
   2  -7 -11 464.513 75.9381   7
   2   7  11 488.988 294.769   9
   2  -7 -12 1305.31 224.525  13
   2  -7 -12 1511.24 114.483   7
   2   7  12 1626.57 331.990   9
   2  -7 -13 1178.11 225.180  13
   2  -7 -13 910.101 97.3529   7
   2  -7 -14 10763.4 634.743  13
   2  -7 -14 10903.6 547.294   7
   2  -7 -15 230.169 220.282  13
   2  -7 -15 138.316 75.8895   7
   2  -7 -16 8438.48 540.363  13
   2  -7 -16 8493.87 438.352   7
   2  -7 -17 1197.89 252.648  13
   2  -7 -17 1170.03 110.250   7
   2  -7 -18 710.523 245.340  13
   2  -7 -18 700.342 98.3243   7
   2  -7 -19 4187.48 366.082  13
  -2  -7  19 4242.17 239.324  11
   2  -7 -19 3979.51 242.799   7
   2  -7 -20 3279.93 331.623  13
  -2  -7  20 3437.72 204.119  11
   2  -7 -20 3127.02 207.769   7
   2  -7 -21 734.334 245.475  13
  -2  -7  21 608.828 94.7670  11
   2  -7 -21 558.234 105.081   7
   2  -7 -22 4538.90 384.149  13
  -2  -7  22 5024.24 270.124  11
   2  -7 -22 4640.76 277.220   7
   2  -7 -23 6596.24 452.303  13
  -2  -7  23 6208.54 338.009  11
   2  -7 -23 6512.11 351.175   7
   2  -7 -24 1171.42 246.788  13
  -2  -7  24 989.952 99.7049  11
   2  -7 -24 807.066 111.199   7
   2  -7 -25 477.484 217.992  13
  -2  -7  25 432.514 79.3437  11
   2  -7 -26 2809.35 280.192  13
   2  -7 -26 2624.44 180.316   7
  -2  -7  27 2088.28 134.963  11
   2  -7 -27 1997.95 150.489   7
   2  -7 -28 529.892 180.911  13
   2  -7 -29 1140.58 186.683  13
   2  -7 -30 627.135 157.532  13
   2  -7 -31 1689.52 168.512  13
   2  -7 -32 200.616 104.429  13
   2  -7 -33 53.2537 81.6038  13
   2  -7 -34 233.760 62.5831  13
   2   8 -32 195.019 207.688  12
   2   8 -31 221.078 277.150  12
   2   8 -30 377.426 319.011  12
   2   8 -29 694.971 352.119  12
   2   8 -28 1401.38 403.217  12
  -2   8  28 1420.22 168.526   9
  -2   8  27 281.084 132.239   9
  -2   8  26 3589.12 250.984   9
  -2   8  25 535.236 135.128   9
  -2   8  24 726.054 143.046   9
  -2  -8 -24 973.754 103.227   7
  -2   8  23 11934.1 632.650   9
  -2   8  21 2039.49 186.335   9
  -2  -8 -21 2017.71 149.529   7
  -2   8  20 4671.15 291.272   9
  -2   8  20 3851.77 395.036   6
  -2  -8 -20 4591.97 257.882   7
  -2   8  19 855.834 136.637   9
  -2   8  18 301.704 120.860   9
   2  -8  17 1436.81 613.159   5
  -2   8  17 1090.02 145.067   9
  -2   8  17 1095.15 288.162   6
   2  -8  16 7098.78 809.080   5
  -2   8  16 7339.92 401.424   9
  -2   8  16 6448.29 514.932   6
  -2   8  15 2883.48 206.079   9
  -2   8  15 2830.73 334.770   6
   2  -8  14 10259.9 945.210   5
  -2   8  14 10447.3 548.561   9
  -2   8  14 10134.1 645.267   6
   2  -8  13 2392.82 665.215   5
  -2   8  13 2835.16 203.163   9
  -2   8  13 2631.36 309.310   6
   2  -8  12 7607.53 878.874   5
  -2   8  12 9086.94 479.451   9
  -2   8  12 8639.18 564.103   6
   2  -8  11 171.808 623.063   5
  -2   8  11 712.033 225.659   6
  -2   8  11 644.388 119.549   9
   2  -8  10 8790.81 907.439   5
  -2   8  10 10191.4 534.691   9
   2  -8   9 5161.61 776.341   5
  -2   8   9 7806.15 421.102   9
   2  -8   8 8361.11 929.205   5
  -2   8   8 11953.8 609.137   9
  -2   8   7 5688.56 336.482   9
  -2   8   6 2275.71 193.762   9
  -2   8   5 17491.0 890.657   9
  -2   8   4 9164.38 488.568   9
   2   8  -4 6648.08 727.173   8
  -2   8   3 7923.55 442.797   9
   2   8  -3 6202.16 666.271   8
  -2   8   2 2357.44 221.630   9
   2   8  -2 1496.22 474.017   8
  -2   8   1 4580.06 321.135   9
   2   8  -1 3118.26 530.270   8
  -2   8   0 7227.02 442.409   9
   2   8   0 5484.25 603.078   8
  -2  -8   1 3811.77 224.341  10
  -2   8  -1 4239.11 336.284   9
   2   8   1 4403.19 515.894   8
  -2   8  -2 2084.05 297.638   9
  -2  -8   2 2345.85 155.364  10
   2   8   2 2359.71 416.400   8
  -2  -8   3 8009.57 421.742  10
  -2   8  -3 7754.32 546.221   9
   2   8   3 7207.19 612.873   8
  -2   8  -3 9091.32 503.096   8
  -2   8  -4 9352.04 603.902   9
  -2  -8   4 8440.00 451.189  10
   2   8   4 9217.76 632.905   8
  -2   8  -4 9426.90 541.635   8
   2  -8  -5 16989.5 863.216  13
  -2   8  -5 16432.8 971.191   9
  -2  -8   5 16610.9 829.797  10
  -2   8  -5 17774.2 927.937   8
   2   8   5 16129.8 968.933   8
   2  -8  -6 1958.58 196.924  13
  -2  -8   6 1849.09 140.444  10
  -2   8  -6 1716.12 306.551   8
   2   8   6 2241.44 357.123   8
  -2   8  -6 2147.33 417.844   9
   2  -8  -7 5345.47 345.038  13
  -2  -8   7 5436.80 299.440  10
  -2   8  -7 5772.82 472.172   8
   2   8   7 5659.18 459.522   8
   2  -8  -8 10732.7 587.425  13
  -2  -8   8 10646.0 541.827  10
  -2   8  -8 10857.2 742.021   8
   2   8   8 10177.3 659.842   8
   2  -8  -9 7074.83 426.106  13
   2   8   9 7239.29 569.802   9
  -2  -8   9 7008.93 374.803  10
  -2   8  -9 6907.77 631.744   8
   2   8   9 7059.10 498.901   8
   2  -8 -10 8799.41 513.758  13
   2   8  10 9234.83 649.436   9
   2   8  10 8931.84 573.780   8
   2  -8 -11 892.897 187.285  13
   2  -8 -11 565.589 81.7787   7
   2   8  11 683.018 365.181   9
   2  -8 -12 8363.25 491.498  13
   2   8  12 8696.88 617.118   9
   2  -8 -12 8000.12 417.617   7
   2  -8 -13 2516.15 257.659  13
   2  -8 -13 2431.56 159.163   7
   2  -8 -14 9601.58 571.666  13
   2  -8 -14 9652.93 492.306   7
   2  -8 -15 2556.85 269.036  13
   2  -8 -15 2261.31 155.072   7
   2  -8 -16 6678.03 442.622  13
   2  -8 -16 6560.37 350.743   7
   2  -8 -17 1093.20 230.534  13
   2  -8 -17 1186.25 112.010   7
   2  -8 -18 422.213 206.067  13
   2  -8 -18 228.853 86.3168   7
  -2  -8  19 905.870 101.576  11
   2  -8 -19 717.628 224.284  13
   2  -8 -19 756.503 105.134   7
   2  -8 -20 4105.68 350.497  13
  -2  -8  20 4721.41 257.826  11
   2  -8 -20 4317.32 259.893   7
  -2  -8  21 2306.71 151.366  11
   2  -8 -21 1693.62 254.072  13
   2  -8 -21 1854.79 152.844   7
   2  -8 -22 400.178 208.389  13
  -2  -8  22 680.701 91.4183  11
   2  -8 -22 682.041 103.218   7
   2  -8 -23 10522.6 649.543  13
  -2  -8  23 11778.3 579.042  11
   2  -8 -24 690.399 201.893  13
  -2  -8  25 632.011 82.2116  11
   2  -8 -25 675.007 100.502   7
   2  -8 -26 3873.51 293.523  13
   2  -8 -26 3922.58 230.112   7
   2  -8 -27 455.884 159.081  13
   2  -8 -27 334.515 82.9432   7
   2  -8 -28 1658.22 183.704  13
   2  -8 -29 879.380 143.080  13
   2  -8 -30-68.8808 112.663  13
   2  -8 -31 444.399 104.568  13
   2  -8 -32 676.479 91.2495  13
   2   9 -30 363.843 251.947  12
   2   9 -29 406.839 304.621  12
   2   9 -28 1069.10 367.328  12
  -2   9  27 14.7250 161.756   9
  -2   9  26 745.718 165.189   9
  -2   9  25 1344.30 194.484   9
  -2  -9 -25 1811.69 124.313   7
  -2   9  24 2359.62 225.562   9
  -2  -9 -24 2585.54 161.715   7
  -2   9  23 3361.58 253.230   9
  -2  -9 -23 2969.93 186.571   7
  -2   9  22 1184.62 176.650   9
  -2  -9 -22 1084.99 109.127   7
  -2   9  21 1140.03 174.769   9
  -2  -9 -20 319.696 89.4815   7
  -2   9  20 301.276 246.968   6
  -2   9  19 601.685 156.282   9
  -2   9  19 496.701 260.117   6
  -2   9  18 1615.51 192.169   9
  -2   9  18 1660.71 297.964   6
   2  -9  17 529.152 591.134   5
  -2   9  17 325.165 150.152   9
   2  -9  16 1711.97 662.519   5
  -2   9  16 906.896 170.294   9
  -2   9  15 255.438 245.257   6
  -2   9  15 137.956 147.140   9
   2  -9  14 10499.5 989.289   5
  -2   9  14 10365.2 571.545   9
  -2   9  14 10140.0 647.125   6
   2  -9  13 1558.98 684.895   5
  -2   9  13 1421.27 276.429   6
  -2   9  13 1605.45 186.926   9
   2  -9  12 20867.5 1452.13   5
  -2   9  12 21772.2 1074.02   9
  -2   9  12 19614.4 1130.76   6
   2  -9  11 1024.03 649.032   5
  -2   9  11 420.353 230.654   6
  -2   9  11 666.900 156.096   9
   2  -9  10 48777.4 3060.68   5
  -2   9  10 59429.7 2806.75   9
   2  -9   9 21723.0 1655.03   5
  -2   9   9 28942.2 1393.46   9
   2  -9   8 5774.20 809.336   5
  -2   9   8 6970.88 418.266   9
   2  -9   7 831.511 626.975   5
  -2   9   7 799.253 180.435   9
  -2   9   6 1319.18 201.815   9
  -2   9   5 6800.28 433.883   9
  -2   9   4 9569.14 534.872   9
   2   9  -4 6581.67 770.001   8
  -2   9   3 13205.2 701.384   9
   2   9  -3 9671.84 899.126   8
  -2   9   2 3013.10 312.357   9
   2   9  -2 2979.45 556.186   8
  -2   9   1 921.845 270.530   9
   2   9  -1 1201.35 489.614   8
  -2  -9   0 25796.0 1260.58  10
  -2   9   0 27287.3 1360.24   9
   2   9   0 22983.2 1478.89   8
  -2   9  -1 1903.71 338.590   9
  -2  -9   1 1458.42 130.080  10
  -2   9  -1 1943.83 253.581   8
  -2   9  -2 3061.80 401.102   9
  -2  -9   2 3083.25 198.260  10
   2   9   2 2710.73 497.768   8
  -2   9  -2 3189.64 308.815   8
  -2   9  -3 12035.1 783.023   9
  -2  -9   3 12588.2 623.921  10
   2   9   3 12245.6 846.324   8
  -2   9  -3 11482.3 715.438   8
  -2   9  -4 8168.24 667.866   9
  -2  -9   4 8949.77 463.491  10
   2   9   4 8878.37 703.835   8
  -2   9  -4 9336.46 598.570   8
  -2   9  -5 6692.34 610.705   9
  -2  -9   5 6713.15 359.384  10
   2   9   5 6033.23 576.288   8
  -2   9  -5 6988.35 526.442   8
  -2  -9   6 1253.94 119.954  10
  -2   9  -6 1070.40 363.217   8
   2   9   6 1429.99 397.278   8
  -2  -9   7 519.072 98.0406  10
  -2   9  -7 1077.17 414.738   8
   2   9   7 800.827 360.775   8
   2  -9  -8 6431.85 416.955  13
  -2  -9   8 7259.64 375.903  10
  -2   9  -8 7314.58 659.083   8
   2   9   8 6443.30 566.276   8
   2  -9  -9 27351.4 1340.25  13
  -2  -9   9 26646.7 1302.01  10
  -2   9  -9 25126.1 1526.96   8
   2   9   9 25446.7 1429.28   8
   2  -9 -10 54587.2 2582.41  13
   2   9  10 49490.6 2647.18   8
   2  -9 -11 453.218 179.260  13
   2  -9 -11 404.193 79.5791   7
   2  -9 -12 20303.9 993.052  13
   2  -9 -12 18544.0 930.769   7
   2  -9 -13 1485.47 212.030  13
   2  -9 -13 1363.76 115.621   7
   2  -9 -14 9172.39 534.023  13
   2  -9 -14 8969.27 463.928   7
   2  -9 -15 348.999 181.776  13
   2  -9 -15 171.975 83.7262   7
   2  -9 -16 1039.42 206.503  13
   2  -9 -16 868.791 104.221   7
   2  -9 -17 315.384 187.624  13
   2  -9 -17 225.723 87.2766   7
   2  -9 -18 1701.62 226.428  13
   2  -9 -18 1538.58 132.593   7
   2  -9 -19 514.191 188.573  13
  -2  -9  19 584.619 92.8527  11
   2  -9 -19 425.974 96.2588   7
   2  -9 -20 372.239 189.489  13
  -2  -9  20 316.859 86.6975  11
   2  -9 -20 284.268 90.1485   7
  -2  -9  21 1473.07 120.761  11
   2  -9 -21 1230.24 206.018  13
   2  -9 -22 1187.05 200.683  13
  -2  -9  23 3681.20 195.315  11
   2  -9 -23 2863.44 200.464   7
   2  -9 -24 2204.79 228.641  13
  -2  -9  24 2641.77 157.031  11
   2  -9 -24 2626.51 170.177   7
   2  -9 -25 1785.48 193.091  13
   2  -9 -25 1683.07 131.574   7
   2  -9 -26 680.046 149.134  13
   2  -9 -26 777.440 91.7000   7
   2  -9 -27 36.6884 124.671  13
   2  -9 -27 183.354 69.5242   7
   2  -9 -28 1970.18 173.574  13
   2  -9 -29 527.659 110.267  13
   2  10 -29 80.8520 228.387  12
   2  10 -28 1007.90 292.838  12
   2  10 -27 197.620 297.706  12
  -2  10  26 2751.34 262.025   9
  -2  10  25 1166.09 217.451   9
  -2 -10 -25 1151.29 95.0829   7
  -2  10  24 2424.63 264.284   9
  -2 -10 -24 2768.97 163.937   7
  -2  10  23 167.503 190.636   9
  -2 -10 -23 497.502 81.2549   7
  -2  10  22 911.713 205.459   9
  -2 -10 -22 743.216 91.4924   7
  -2  10  21 1821.93 226.407   9
  -2 -10 -21 1526.41 125.642   7
  -2  10  20 833.969 194.423   9
  -2 -10 -20 840.082 100.492   7
  -2  10  20 807.134 244.982   6
  -2  10  19 1277.11 205.785   9
  -2  10  19 1325.16 267.758   6
  -2  10  18 4173.55 390.147   6
  -2  10  17 1275.47 285.256   6
  -2  10  16 3484.56 294.717   9
  -2  10  16 3633.76 369.529   6
   2 -10  15 928.242 639.911   5
  -2  10  15 814.579 256.070   6
  -2  10  15 1112.48 207.698   9
   2 -10  14 4703.42 796.721   5
  -2  10  14 5746.14 382.106   9
  -2  10  14 5035.08 431.388   6
   2 -10  13 1668.40 706.356   5
  -2  10  13 1043.89 223.256   9
   2 -10  12 2217.32 715.801   5
  -2  10  12 3080.42 286.542   9
   2 -10  11 6042.52 854.615   5
  -2  10  11 6691.75 431.633   9
  -2  10  11 5749.48 455.446   6
  -2  10  10 880.488 253.263   6
   2 -10  10 1373.74 702.443   5
  -2  10  10 847.399 220.459   9
   2 -10   9 5703.52 814.948   5
  -2  10   9 5579.66 403.696   9
   2 -10   8 7777.47 913.168   5
  -2  10   8 9153.96 559.237   9
   2 -10   7 5108.74 831.461   5
  -2  10   7 5708.87 420.899   9
   2 -10   6 2457.37 695.033   5
  -2  10   6 1758.09 292.599   9
  -2  10   5 3846.12 370.642   9
  -2  10   4 5978.51 460.030   9
  -2  10   3-111.003 281.437   9
   2  10  -3-158.797 559.435   8
  -2  10   2 15211.6 847.796   9
   2  10  -2 11465.1 1025.60   8
  -2  10   1 2721.46 381.777   9
  -2 -10  -1 2327.76 167.678  10
  -2  10   1 2890.03 308.180   8
  -2 -10   0 8493.87 450.418  10
  -2  10   0 8808.89 635.211   9
   2  10   0 7136.96 771.776   8
  -2  10   0 8949.82 561.351   8
  -2 -10   1 2216.49 167.250  10
  -2  10  -1 2038.25 312.512   8
   2  10   1 1791.02 550.434   8
  -2  10  -1 1894.83 411.567   9
  -2  10  -2 14413.8 938.708   9
  -2 -10   2 14948.3 743.727  10
   2  10   2 12817.3 1015.35   8
  -2  10  -2 15108.6 871.099   8
  -2 -10   3 12.2835 88.7544  10
  -2  10  -3 303.902 317.108   8
   2  10   3 111.916 485.162   8
  -2  10  -3 384.037 431.952   9
  -2  10  -4 5304.88 608.916   9
  -2 -10   4 5431.86 308.035  10
   2  10   4 6118.96 640.591   8
  -2  10  -4 5598.53 513.482   8
  -2 -10   5 3903.44 235.202  10
  -2  10  -5 3189.57 450.916   8
   2  10   5 4044.69 558.015   8
  -2 -10   6 2041.79 156.876  10
  -2  10  -6 1879.67 465.603   8
   2  10   6 1779.54 489.625   8
  -2 -10   7 6396.93 347.304  10
  -2  10  -7 6469.49 654.248   8
   2  10   7 5024.73 603.495   8
  -2 -10   8 10474.8 534.795  10
   2  10   8 8786.79 758.773   8
  -2  10  -8 10498.4 856.572   8
   2  10   9 4563.57 539.290   8
   2 -10 -10 723.715 90.5005   7
   2 -10 -11 5615.93 301.520   7
   2 -10 -12 2627.21 168.255   7
   2 -10 -13 968.545 192.729  13
   2 -10 -13 1149.33 108.405   7
   2 -10 -14 5659.38 355.951  13
   2 -10 -14 4979.06 281.628   7
   2 -10 -15 1134.64 196.297  13
   2 -10 -15 1202.73 112.003   7
   2 -10 -16 3362.04 282.082  13
   2 -10 -16 3617.03 213.595   7
   2 -10 -17 956.097 186.607  13
   2 -10 -17 978.359 109.130   7
   2 -10 -18 3493.95 285.705  13
  -2 -10  18 3772.88 220.151  11
   2 -10 -19 1330.88 194.845  13
  -2 -10  19 1364.31 118.160  11
   2 -10 -20 691.517 172.876  13
   2 -10 -20 978.127 103.271   7
  -2 -10  21 1768.27 123.773  11
   2 -10 -21 1559.33 128.834   7
   2 -10 -22 794.290 166.289  13
  -2 -10  22 842.875 85.2813  11
   2 -10 -22 807.368 99.7228   7
   2 -10 -23 418.946 145.254  13
   2 -10 -23 499.267 84.4179   7
   2 -10 -24 2773.03 218.779  13
   2 -10 -24 2782.05 171.239   7
   2 -10 -25 1328.16 107.662   7
   2 -10 -26 3226.52 184.249   7
   2  11 -27 562.800 219.685  12
   2  11 -26 385.638 276.326  12
  -2  11  25 294.303 211.520   9
  -2 -11 -25 535.977 63.3183   7
  -2  11  24 281.692 210.767   9
  -2  11  24 187.698 147.761   8
  -2 -11 -24 64.6433 58.9663   7
  -2  11  23 200.090 229.996   9
  -2 -11 -23 242.553 65.9342   7
  -2  11  22 272.147 223.890   9
  -2 -11 -22 281.362 70.8012   7
  -2  11  21 973.277 245.688   9
  -2 -11 -21 1061.99 98.0420   7
  -2  11  20 586.868 239.903   9
  -2 -11 -20 730.931 90.9478   7
  -2  11  19 425.750 235.523   9
  -2 -11 -19 667.964 91.2182   7
  -2  11  19 746.840 239.529   6
  -2  11  18 254.281 239.776   9
  -2  11  18 179.246 222.237   6
  -2  11  17 545.746 236.170   9
  -2  11  17 281.029 233.911   6
  -2  11  16 132.602 238.700   9
  -2  11  16 234.152 240.893   6
   2 -11  15 672.855 615.883   5
  -2  11  15 1062.27 269.765   6
  -2  11  14 4860.75 401.138   6
  -2  11  13 1015.35 260.478   6
   2 -11  12 3757.65 797.060   5
  -2  11  12 4823.83 408.186   9
  -2  11  12 4738.52 396.164   6
  -2  11  11 1345.22 267.176   6
   2 -11  11 812.066 712.900   5
  -2  11  11 1523.76 304.443   9
   2 -11  10 1205.10 720.810   5
  -2  11  10 1576.06 271.674   6
  -2  11  10 1732.80 318.126   9
   2 -11   9 3585.28 786.001   5
  -2  11   9 4745.76 427.870   9
   2 -11   8-28.7544 649.040   5
  -2  11   8 270.510 294.626   9
   2 -11   7 1607.56 717.591   5
  -2  11   7 1633.44 336.990   9
   2 -11   6 3547.85 764.229   5
  -2  11   6 4163.90 446.425   9
  -2  11   5 8329.32 641.056   9
  -2  11   5 9965.92 590.658   8
  -2  11   4 1667.37 378.335   9
  -2  11   4 1817.83 294.880   8
  -2 -11  -3 419.592 98.9312  10
  -2  11   3 636.540 373.272   9
  -2  11   3 458.682 268.112   8
  -2  11   2 1346.05 435.262   9
  -2 -11  -2 1391.18 138.000  10
  -2  11   2 1192.77 295.922   8
  -2 -11  -1 2912.33 194.603  10
  -2  11   1 2325.50 344.241   8
   2  11  -1 2010.69 634.054   8
  -2  11   1 2327.08 471.822   9
  -2 -11   0 3407.65 220.079  10
   2  11   0 2501.21 649.466   8
  -2  11   0 2881.81 521.531   9
  -2  11   0 3791.95 404.847   8
  -2 -11   1 2761.02 193.721  10
  -2  11  -1 2850.63 402.411   8
   2  11   1 1866.42 613.881   8
  -2 -11   2 1118.06 125.835  10
  -2  11  -2 1743.87 395.342   8
   2  11   2 1127.77 563.494   8
  -2  11  -2 1580.24 506.132   9
  -2 -11   3 580.343 108.368  10
  -2  11  -3 916.977 391.740   8
   2  11   3 746.497 539.192   8
  -2 -11   4 1752.17 151.027  10
  -2  11  -4 2148.68 478.414   8
   2  11   4 1304.24 554.379   8
  -2 -11   5 8240.65 435.093  10
  -2  11  -5 7492.02 725.729   8
   2  11   5 7330.96 757.731   8
  -2 -11   6 4072.11 248.430  10
  -2  11  -6 5106.48 647.805   8
  -2 -11   7 1908.23 157.795  10
  -2  11  -7 1886.93 596.494   8
   2  11   7 1729.81 529.286   8
   2 -11  -9 4282.77 238.827   7
   2 -11 -10 1868.46 133.607   7
   2 -11 -11 1662.53 125.842   7
   2 -11 -12 4069.66 231.717   7
   2 -11 -13 965.275 100.638   7
   2 -11 -14 4005.40 229.722   7
   2 -11 -17 388.072 84.5566   7
   2 -11 -18 450.175 86.1878   7
  -2 -11  19 866.809 91.6389  11
   2 -11 -19 592.065 89.3214   7
  -2 -11  20 660.365 82.5407  11
   2 -11 -20 749.993 92.0145   7
   2 -11 -21 1147.01 103.412   7
   2 -11 -22 282.652 74.8204   7
   2 -11 -23 254.950 70.0827   7
   2 -11 -24 93.0929 61.8621   7
   2 -11 -25 513.182 68.2499   7
  -2  12  23 813.418 256.429   9
  -2 -12 -23 690.536 68.1433   7
  -2  12  22 557.271 253.790   9
  -2 -12 -22 518.766 68.1700   7
  -2  12  21 98.3477 256.312   9
  -2  12  21 5.45980 166.433   8
  -2 -12 -21 65.8546 61.1100   7
  -2  12  20 842.802 277.142   9
  -2  12  20 786.943 193.447   8
  -2 -12 -20 867.576 85.5440   7
  -2  12  19 359.681 263.422   9
  -2  12  19 70.4090 182.755   8
  -2 -12 -19 99.4172 70.3595   7
  -2  12  18 1190.06 296.066   9
  -2  12  18 1038.48 234.279   6
  -2  12  18 1329.82 224.455   8
  -2 -12 -18 1322.51 107.055   7
  -2  12  17 997.688 298.144   9
  -2  12  17 1179.94 224.938   8
  -2  12  17 1049.13 240.239   6
  -2  12  16 1132.76 307.485   9
  -2  12  16 1182.59 228.919   8
  -2  12  16 1315.84 256.467   6
  -2  12  15 1913.79 284.893   6
  -2  12  15 2118.23 344.051   9
  -2  12  15 2505.80 273.648   8
  -2  12  14 668.897 234.416   6
   2 -12  14 359.425 585.335   5
  -2  12  14 359.280 303.336   9
  -2  12  14 540.329 220.710   8
   2 -12  13 4424.30 746.913   5
  -2  12  13 3817.57 415.652   9
  -2  12  13 3692.47 348.383   6
  -2  12  13 3919.71 341.524   8
  -2  12  12 749.761 234.014   6
   2 -12  12 336.804 649.296   5
  -2  12  12 564.029 314.924   9
  -2  12  12 315.156 226.065   8
   2 -12  11 1951.79 723.814   5
  -2  12  11 1553.03 264.598   6
  -2  12  11 2018.92 363.073   9
  -2  12  11 1518.89 267.326   8
  -2  12  10 3581.81 341.563   6
  -2  12  10 3718.70 347.279   8
  -2  12   9 618.183 230.500   6
  -2  12   9 584.866 245.203   8
  -2  12   8 930.050 259.638   8
  -2 -12  -7 2840.41 187.459  10
  -2  12   7 2791.78 332.914   8
   2 -12   6 544.769 710.191   5
  -2  12   6 868.353 426.844   9
  -2 -12  -6 539.703 101.825  10
  -2  12   6 847.175 273.652   8
   2 -12   5 3170.92 794.688   5
  -2  12   5 4147.02 524.518   9
  -2 -12  -5 3818.48 236.940  10
  -2  12   5 4005.79 403.978   8
   2 -12   4 1045.29 702.541   5
  -2 -12  -4 728.548 114.029  10
  -2  12   4 522.157 302.915   8
  -2  12   4 1177.36 440.769   9
   2 -12   3 1703.57 747.084   5
  -2 -12  -3 2530.29 180.746  10
  -2  12   3 2419.05 375.648   8
  -2  12   3 2404.09 509.414   9
  -2  12   2 4510.89 586.160   9
  -2 -12  -2 4206.62 258.242  10
  -2  12   2 4534.83 464.072   8
  -2 -12  -1 2080.36 165.455  10
  -2  12   1 2379.86 413.913   8
  -2  12   1 2033.44 530.294   9
  -2 -12   0 475.854 102.296  10
  -2  12   0 839.130 389.628   8
  -2  12   0 956.248 503.925   9
  -2 -12   1 1876.49 152.800  10
  -2  12  -1 2081.78 440.325   8
  -2 -12   2 4009.97 243.547  10
  -2  12  -2 4258.30 561.137   8
  -2 -12   3 2691.69 187.601  10
  -2  12  -3 2830.55 539.983   8
   2  12   3 1912.27 616.908   8
  -2 -12   4 686.787 110.711  10
  -2  12  -4 1055.25 529.672   8
   2  12   4-44.6285 572.564   8
  -2 -12   5 4107.02 243.845  10
  -2  12  -5 3461.01 625.722   8
  -2 -12   6 531.543 107.206  10
  -2  12  -6 219.528 558.590   8
   2  12   6 248.848 513.826   8
   2  12   7 2540.08 569.878   8
  -2  12  -7 2111.92 630.830   8
   2  12   8 687.936 504.847   8
  -2  12  -8 839.404 609.830   8
   2  12   9 533.797 495.805   8
   2 -12 -12 306.729 75.6789   7
   2 -12 -13 3343.55 195.672   7
   2 -12 -14 306.160 77.4512   7
   2 -12 -15 2121.25 141.712   7
   2 -12 -16 1228.39 105.703   7
  -2 -12  17 1051.87 95.7744  11
   2 -12 -17 928.956 94.8864   7
  -2 -12  18 1347.99 104.989  11
   2 -12 -18 1269.92 105.497   7
   2 -12 -19 96.7677 67.0391   7
   2 -12 -20 1039.40 93.3413   7
   2 -12 -21-3.19280 61.1081   7
   2 -12 -22 553.014 69.5184   7
   2 -12 -23 832.351 73.8407   7
  -2 -13 -21 205.521 49.9058   7
  -2  13  20 325.156 267.994   9
  -2 -13 -20 115.296 52.0364   7
  -2  13  19 713.100 209.535   8
  -2 -13 -19 951.618 80.8642   7
  -2  13  19 859.479 290.896   9
  -2 -13 -18 154.163 63.0233  10
  -2 -13 -18 195.126 60.8387   7
  -2  13  18 179.550 201.764   8
  -2  13  18 495.321 301.385   9
  -2 -13 -17 446.876 73.0143  10
  -2 -13 -17 353.010 69.9846   7
  -2  13  17 273.068 210.585   8
  -2  13  17 222.102 318.281   9
  -2  13  17 431.463 192.769   6
  -2 -13 -16 179.958 68.1548  10
  -2  13  16-37.9093 218.008   8
  -2  13  16 110.247 187.810   6
  -2  13  16 394.818 319.452   9
  -2 -13 -15 1269.54 106.469  10
  -2  13  15 973.819 254.823   8
  -2  13  15 1094.16 231.473   6
  -2  13  15 1348.69 350.564   9
  -2 -13 -14 1356.63 112.316  10
  -2  13  14 1029.85 250.489   8
  -2  13  14 1127.83 358.590   9
  -2  13  14 1250.62 241.591   6
  -2  13  13 1523.90 277.010   8
  -2  13  13 2087.85 394.586   9
  -2 -13 -13 1840.56 134.494  10
  -2  13  13 1724.39 254.911   6
  -2  13  12 150.873 250.983   8
  -2  13  12 421.738 374.450   9
  -2 -13 -12 138.145 81.0215  10
  -2  13  12 25.4654 207.488   6
   2 -13  12 384.688 575.839   5
  -2  13  11 97.7211 254.609   8
  -2  13  11 256.257 375.135   9
  -2 -13 -11 39.8753 81.9906  10
  -2  13  11 25.5427 194.280   6
   2 -13  11 438.279 600.487   5
  -2  13  10 271.827 256.157   8
  -2  13  10 960.183 409.635   9
  -2 -13 -10 501.669 96.7641  10
   2 -13  10 779.778 644.167   5
  -2  13  10 512.864 219.256   6
  -2  13   9 462.833 278.713   8
  -2  13   9 704.525 409.756   9
  -2 -13  -9 444.389 95.5609  10
   2 -13   9 330.601 649.087   5
  -2  13   9 468.853 212.948   6
  -2  13   8 2760.08 375.935   8
  -2  13   8 3121.80 308.422   6
  -2  13   8 2928.09 489.796   9
  -2 -13  -8 3410.95 207.580  10
   2 -13   8 2599.22 703.919   5
  -2  13   7 2808.90 398.785   8
  -2  13   7 2697.96 308.530   6
  -2  13   7 3650.18 514.648   9
  -2 -13  -7 3527.31 212.204  10
   2 -13   7 3700.60 736.737   5
  -2  13   6 1499.35 359.020   8
  -2  13   6 2359.42 494.782   9
  -2 -13  -6 1795.42 148.951  10
   2 -13   6 2176.85 698.805   5
  -2  13   5 1208.12 364.347   8
  -2  13   5 1583.41 482.829   9
  -2 -13  -5 1120.45 123.912  10
   2 -13   5 1502.79 676.024   5
  -2  13   4 625.014 359.176   8
  -2  13   4 1207.74 504.176   9
  -2 -13  -4 256.119 94.0987  10
   2 -13   4 858.442 643.760   5
  -2  13   3 850.521 385.075   8
  -2 -13  -3 305.133 95.3249  10
  -2  13   2 1544.14 422.676   8
  -2 -13  -2 1873.26 148.394  10
  -2  13   1 753.392 432.403   8
  -2 -13  -1 450.167 99.1415  10
   2 -13   1 500.346 659.394   5
  -2  13   0 468.413 459.561   8
  -2 -13   0 254.311 93.5668  10
   2 -13   0 27.6975 638.168   5
  -2  13  -1 650.482 495.051   8
  -2 -13   1 643.647 103.937  10
   2 -13  -1 602.641 674.312   5
  -2  13  -2 1728.01 547.137   8
  -2 -13   2 1998.99 154.200  10
   2 -13  -2 1595.46 701.445   5
  -2 -13   3 199.511 96.1409  10
  -2  13  -3 20.6201 521.987   8
  -2 -13   4 334.224 97.1343  10
  -2  13  -4 399.559 544.028   8
  -2 -13   5 1054.13 120.625  10
  -2  13  -5 1051.83 578.904   8
  -2  13  -6 251.555 553.901   8
   2  13   8 2103.35 546.264   8
   2 -13  -8 1997.84 633.433   5
   2 -13  -9 678.870 583.563   5
   2 -13 -10 577.723 551.405   5
   2 -13 -11 229.583 535.885   5
   2 -13 -12 643.399 513.669   5
  -2 -14 -18 104.309 44.5840   7
  -2 -14 -17 332.238 54.5079   7
  -2 -14 -16 659.190 70.1285   7
  -2 -14 -15 238.583 64.0005  10
  -2  14  15 378.917 166.847   6
  -2 -14 -15 191.637 58.6724   7
  -2  14  15 47.4990 245.695   8
  -2 -14 -14 566.457 77.0080  10
  -2  14  14 369.327 253.034   8
  -2  14  14 385.737 176.182   6
  -2 -14 -13 769.421 86.2199  10
  -2  14  13 189.300 272.669   8
  -2  14  13 551.996 189.292   6
  -2  14  13 1039.34 366.159   9
  -2 -14 -12 901.380 91.6027  10
  -2  14  12 674.813 202.662   6
  -2  14  11 796.761 311.343   8
  -2 -14 -11 1239.82 107.811  10
   2 -14  11 1180.52 520.368   5
  -2  14  11 1037.05 210.157   6
  -2  14  10-227.035 301.972   8
  -2 -14 -10 164.786 78.0148  10
  -2  14  10 121.578 187.224   6
  -2  14   9 314.051 320.639   8
  -2 -14  -9 493.549 87.6126  10
   2 -14   9 598.192 547.667   5
  -2  14   9 769.286 197.228   6
  -2  14   8 4209.79 335.843   6
  -2 -14  -8 4490.85 241.902  10
   2 -14   8 3665.97 659.010   5
  -2  14   7 423.050 365.489   8
  -2 -14  -7 142.765 80.7395  10
   2 -14   7 705.439 566.294   5
  -2  14   7 415.306 203.385   6
  -2  14   6 1224.97 412.237   8
  -2 -14  -6 1255.37 115.668  10
  -2  14   6 1036.67 219.308   6
   2 -14   6 956.846 621.664   5
  -2  14   5 1793.22 441.258   8
  -2  14   5 2138.09 259.631   6
  -2 -14  -5 2747.02 170.840  10
   2 -14   5 1907.14 649.997   5
  -2  14   4-107.456 418.267   8
  -2 -14  -4 302.051 85.2745  10
  -2  14   4 233.393 192.338   6
  -2  14   3 1842.37 489.449   8
  -2 -14  -3 3025.84 187.714  10
   2 -14   3 2876.91 655.676   5
  -2  14   2 1122.55 478.645   8
  -2 -14  -2 752.819 100.551  10
   2 -14   2 687.435 595.282   5
  -2  14   1 590.462 496.333   8
  -2 -14  -1 691.722 100.801  10
   2 -14   1 187.020 565.021   5
  -2  14   0-199.397 514.843   8
  -2 -14   0-21.8371 82.4955  10
   2 -14   0 324.934 594.097   5
  -2  14  -1 149.091 496.545   8
  -2 -14   1 718.172 101.053  10
   2 -14  -1 362.605 552.033   5
  -2  14  -2 552.394 524.385   8
  -2 -14   2 696.858 101.436  10
   2 -14  -2 958.833 574.174   5
  -2  14  -3 707.668 533.308   8
   2 -14  -3 1622.60 605.712   5
  -2  14  -4-221.164 528.941   8
   2 -14  -4 628.037 556.758   5
   2 -14  -5 2245.11 601.729   5
   2 -14  -6 848.442 569.563   5
   2 -14  -7 663.817 527.114   5
   2 -14  -8 2658.96 580.356   5
   2 -14  -9 238.522 499.260   5
   2 -14 -10 922.682 475.635   5
   2 -14 -11 882.830 471.616   5
   2 -14 -12 695.614 428.495   5
  -2 -15 -13 1147.16 81.0501   7
  -2 -15 -12 2977.14 161.107   7
  -2 -15  -9 1800.69 118.996  10
   2 -15   9 913.797 430.389   5
  -2  15   8 2973.09 264.685   6
  -2 -15  -8 3910.24 199.963  10
   2 -15   8 2660.11 511.411   5
  -2  15   7 3436.23 266.300   6
  -2 -15  -7 3586.42 194.198  10
   2 -15   7 3061.40 550.445   5
  -2  15   6 468.538 401.684   8
  -2 -15  -6 1249.12 102.034  10
  -2  15   6 1381.99 194.306   6
   2 -15   6 523.465 477.134   5
  -2  15   5 810.149 420.493   8
  -2 -15  -5 1881.38 124.673  10
   2 -15   5 1061.42 506.551   5
  -2  15   5 1575.65 205.033   6
  -2  15   4-123.847 409.514   8
  -2 -15  -4 194.181 71.0172  10
  -2  15   4 167.179 167.083   6
   2 -15   4 546.780 507.610   5
  -2  15   3 484.922 443.119   8
  -2 -15  -3 506.002 80.5760  10
  -2  15   3 446.909 172.691   6
   2 -15   3 180.052 512.977   5
  -2  15   2 156.816 428.990   8
  -2 -15  -2 95.0423 70.7472  10
  -2  15   2 135.762 158.985   6
   2 -15   2 127.482 512.939   5
  -2  15   1 558.013 455.082   8
  -2 -15  -1 315.817 77.8544  10
   2 -15   1 530.477 518.694   5
  -2  15   1 364.704 168.740   6
  -2  15   0 186.694 164.710   6
   2 -15   0 182.243 492.616   5
  -2  15   0 337.459 456.910   8
   2 -15  -1 539.727 492.163   5
  -2  15  -1-275.565 447.894   8
   2 -15  -2-53.0302 492.544   5
   2 -15  -3 653.905 501.459   5
   2 -15  -4 66.4821 481.170   5
   2 -15  -5 1113.72 486.933   5
   2 -15  -6 934.363 462.847   5
   2 -15  -7 2052.68 484.824   5
   2 -15  -8 1494.67 441.632   5
   2 -15  -9 540.616 384.400   5
   2 -16   2 641.506 347.094   5
   2 -16   1 977.797 358.173   5
   2 -16   0 349.651 348.092   5
   2 -16  -1 1031.23 363.225   5
   3   0   0 26.1617 222.014   4
   3   0   0-132.504 405.973   5
  -3   0   0 32.8307 38.5482  11
   3   0   0-79.2873 178.963   2
   3   0   0-40.7020 146.522   1
   3   0  -1 2096.21 207.411   1
   3   0   1 2403.43 209.385   1
   3   0   1 2610.46 235.396   2
   3   0   1 1936.77 278.530   4
   3   0  -1 2636.41 445.677   5
   3   0   1 2110.52 455.629   5
   3   0  -1 2322.47 268.244   4
  -3   0  -1 1877.22 106.822  11
  -3   0   1 2031.34 109.929  11
   3   0   2 5007.03 293.881   2
   3   0   2 4440.72 287.133   1
   3   0  -2 4204.73 292.365   1
   3   0  -2 3579.13 292.195  12
  -3   0  -2 4105.79 201.153  11
  -3   0   2 3904.23 205.842  11
   3   0  -2 3862.63 466.415   5
   3   0  -2 3830.41 346.941   4
   3   0   2 3929.15 329.865   4
   3   0   2 4674.69 513.498   5
   3   0   3 533.850 207.469  16
   3   0  -3 831.302 165.087   1
   3   0   3 881.540 169.892   2
   3   0   3 835.383 143.731   3
   3   0  -3 679.664 225.334  12
  -3   0   3 736.640 62.5524  11
   3   0  -3 850.361 407.481   5
   3   0   3 610.480 435.650   5
   3   0   3 493.032 193.035   4
   3   0   4 3306.19 302.417  17
   3   0   4 3304.66 297.672  16
   3   0   4 3163.25 285.183  15
   3   0   4 3558.55 243.323   3
   3   0   4 4298.53 266.199   2
   3   0  -4 3447.58 317.719  12
  -3   0   4 3586.44 186.530  11
   3   0   4 3523.05 512.656   5
   3   0  -4 3756.50 439.172   5
   3   0   4 3547.35 298.728   4
   3   0   5 3462.68 302.969  17
   3   0   5 3004.77 300.649  16
   3   0   5 3038.75 296.679  15
   3   0   5 3668.81 263.057   2
   3   0   5 3928.59 250.158   3
   3   0  -5 3762.24 344.140  12
  -3   0   5 3821.68 194.441  11
   3   0   5 4009.26 522.035   5
   3   0   5 3646.09 310.531   4
   3   0  -5 4124.25 423.382   5
   3   0   6 387.065 191.382  16
   3   0   6 814.968 168.188   3
  -3   0   6 609.695 63.3929  11
   3   0  -6 637.925 268.970  12
   3   0   6 384.627 207.640   4
   3   0   7 3927.65 314.109  16
   3   0   7 5001.98 289.113   3
   3   0  -7 4390.22 394.873  12
  -3   0   7 4612.34 236.588  11
   3   0   7 4539.61 347.653   4
   3   0   8 877.457 194.762  16
   3   0   8 982.352 130.048   3
   3   0  -8 1022.80 297.747  12
  -3   0   8 1088.88 79.8003  11
   3   0   8 750.438 200.516   4
   3   0   9 6833.54 635.939   5
   3   0  -9 6335.14 489.411  12
  -3   0   9 6745.27 331.074  11
   3   0   9 6042.38 415.391  15
   3   0   9 6005.95 416.435  16
   3   0  10 3717.92 553.153   5
   3   0  10 4067.78 323.517  16
   3   0  10 3860.23 314.077  15
   3   0  10 4191.43 351.592  17
   3   0 -10 3855.32 404.740  12
  -3   0  10 4092.09 215.082  11
   3   0  11 15337.2 894.481  16
   3   0  11 14514.7 889.273  15
   3   0  11 16840.5 914.268  17
   3   0  11 18309.6 840.015   3
   3   0 -11 15675.3 956.781  12
  -3   0  11 16859.5 814.381  11
   3   0  12 965.135 223.101  15
   3   0  12 1156.53 116.767   3
  -3   0  12 1273.51 92.3632  11
   3   0 -13 3120.47 413.895  12
   3   0  13 2902.02 306.772  15
   3   0  13 2885.30 317.192  14
   3   0  13 3647.06 213.699   3
   3   0 -14 3876.17 455.599  12
  -3   0  14 4321.98 220.424  11
   3   0  14 3365.78 340.301  15
   3   0  14 3423.48 338.821  16
   3   0  14 3315.96 341.951  14
   3   0 -15 24342.1 1322.63  12
  -3   0  15 23599.3 1132.09  11
   3   0  15 22676.1 1225.36  16
   3   0  15 23144.7 1228.05  15
   3   0  15 22166.1 1227.59  14
   3   0 -16 7357.03 623.495  12
  -3   0  16 8113.70 398.841  11
   3   0  16 7279.34 517.751  14
   3   0  16 7467.11 515.716  15
   3   0  16 7017.58 504.496  16
   3   0 -17 390.272 369.251  12
   3   0  17 629.160 234.416  14
  -3   0  17 617.620 78.3623  11
   3   0  17 294.787 223.972  16
   3   0  17 573.872 233.400  15
   3   0 -18 4302.93 537.543  12
  -3   0  18 4953.09 256.590  11
   3   0  18 3750.53 392.841  14
   3   0  18 3978.83 388.648  16
   3   0 -19 3814.48 523.938  12
  -3   0  19 4217.75 234.722  11
   3   0  19 4003.57 386.637  16
   3   0  19 4488.40 394.382  14
   3   0 -20 17379.0 1135.13  12
  -3   0  20 18564.1 898.606  11
   3   0  20 16704.1 1020.45  14
   3   0  20 18595.4 1028.92  16
   3   0  21 1711.32 299.549  14
   3   0 -21 1167.15 475.260  12
  -3   0  21 1458.95 119.648  11
   3   0  21 1896.51 301.770  16
   3   0  21 1465.28 290.218  15
   3   0 -22 6223.16 665.981  12
  -3   0  22 7162.53 377.699  11
   3   0  22 6858.12 527.179  15
   3   0  22 7674.96 541.152  14
   3   0  22 7261.70 532.965  16
   3   0 -23 6650.33 695.525  12
  -3   0  23 8829.22 438.840  11
   3   0  23 8070.17 583.680  15
   3   0  23 8294.65 602.603  14
   3   0  23 7507.07 574.025  16
   3   0 -24 2240.88 484.189  12
  -3   0  24 2364.35 164.667  11
   3   0  24 2899.25 352.162  14
   3   0  24 2426.95 338.037  16
   3   0  24 2584.69 341.973  15
   3   0 -25 1568.79 452.339  12
   3   0  25 1317.52 306.122  16
   3   0  25 1180.21 307.133  15
   3   0 -26 5326.25 581.388  12
   3   0  26 6497.61 503.601  15
   3   0  26 6195.03 493.699  16
   3   0 -27 2871.43 464.383  12
   3   0  27 3447.34 370.624  16
   3   0  28 332.711 256.868  16
   3   0  28 319.741 259.055  15
   3   0 -29 965.895 340.033  12
   3   0  29 2221.91 303.726  15
   3   0 -30 598.333 337.550  12
   3   0  30 569.615 250.477  16
   3   0  30 584.764 241.636  15
   3   0 -31-12.7264 293.808  12
   3   0  31-36.6491 215.944  16
   3   0  31-127.383 206.730  15
   3   0  32 54.7589 186.089  15
   3   0  32 164.650 190.898  16
   3   0 -33 62.1103 195.435  13
   3   0  33 155.991 166.512  16
   3   0  33 261.772 168.884  15
   3   0 -34 175.521 170.537  13
   3   0  34 265.237 159.877  15
   3   0  34 117.004 165.770  16
   3   0 -35-95.4078 134.421  13
   3   0  35 138.358 144.874  15
   3   0  35 309.515 155.251  16
   3   0 -36 681.178 117.816  13
   3   0  36 1051.32 144.343  16
   3   1 -36 1127.30 137.351  13
   3  -1  36 1921.88 162.964  16
   3  -1  35 1930.97 202.066  16
   3  -1  35 1928.56 192.376  15
   3   1 -34 115.933 173.216  13
   3  -1  34 294.552 162.068  15
   3  -1  34 377.023 174.901  16
   3  -1  33 465.196 173.032  15
   3  -1  33 329.068 176.418  16
   3   1 -32 318.394 275.763  12
   3  -1  32 85.2906 178.128  15
   3  -1  32 46.6303 182.483  16
   3   1 -31 784.972 323.498  12
   3  -1  31 1380.99 242.480  15
   3  -1  31 1145.24 241.991  16
   3  -1  30 1782.26 274.658  15
   3  -1  30 1552.48 278.407  16
   3   1 -29 555.680 338.851  12
   3  -1  29 362.382 240.928  15
   3  -1  28 767.932 270.652  16
   3  -1  28 612.134 254.872  15
   3   1 -27 706.913 414.102  12
   3  -1  27 661.445 277.092  16
   3   1 -26 3432.45 520.069  12
   3  -1  26 3547.40 390.575  16
   3  -1  26 3607.80 381.427  15
   3   1 -25 4890.84 599.122  12
   3  -1  25 5035.04 443.906  16
   3  -1  25 5073.21 440.483  15
   3   1 -24 2550.51 538.825  12
   3  -1  24 2916.28 366.261  14
   3  -1  24 2759.80 360.305  15
   3  -1  24 2577.52 346.411  16
   3   1 -23 1241.69 468.484  12
   3  -1  23 1597.57 306.251  14
   3  -1  23 1583.79 293.509  16
   3  -1  23 1013.77 282.459  15
   3   1 -22 5520.98 618.460  12
  -3   1  22 5869.05 324.499  11
   3  -1  22 6027.61 482.938  14
   3  -1  22 6375.10 476.829  16
   3  -1  22 6402.87 480.461  15
   3   1 -21 15767.7 1154.77  12
  -3   1  21 19136.7 916.548  11
   3  -1  21 18120.4 1046.26  14
   3  -1  21 17701.7 1041.02  15
   3  -1  21 18483.2 1047.83  16
   3   1 -20 3381.96 531.663  12
  -3   1  20 4502.87 242.505  11
   3  -1  20 3982.54 385.528  14
   3  -1  20 3947.12 384.153  15
   3  -1  20 3733.01 375.755  16
   3   1 -19 7752.52 683.485  12
  -3   1  19 8573.00 431.913  11
   3  -1  19 7881.97 564.124  14
   3  -1  19 8113.90 561.155  16
   3   1 -18 9827.11 769.096  12
  -3   1  18 10571.7 532.103  11
   3  -1  18 10693.7 657.540  14
   3  -1  18 10444.2 652.033  15
   3  -1  18 10829.7 652.428  16
   3   1 -17 3038.16 440.063  12
  -3   1  17 2886.79 172.536  11
   3  -1  17 2885.57 325.077  15
   3  -1  17 2973.71 324.244  16
   3  -1  17 2706.00 322.596  14
   3   1 -16 19065.6 1150.62  12
  -3   1  16 19492.3 955.019  11
   3  -1  16 20382.0 1066.24  14
   3  -1  16 19063.4 1058.72  15
   3  -1  16 19919.9 1060.31  16
  -3   1  15 8619.60 433.092  11
   3  -1  15 8099.98 541.245  16
   3  -1  15 9330.05 559.321  14
   3  -1  15 7910.73 545.239  15
   3  -1  14 1877.24 262.184  14
   3  -1  14 1512.04 247.901  16
   3  -1  14 1123.20 239.430  15
   3  -1  14 1502.19 492.036   5
  -3   1  14 1712.03 114.604  11
   3  -1  13 10016.5 774.035   5
   3  -1  13 8421.32 559.406  15
   3  -1  13 9113.98 570.676  14
   3  -1  13 9725.28 489.889   3
   3  -1  12 3334.43 317.438  15
   3  -1  12 4001.68 232.326   3
   3  -1  12 4419.18 576.795   5
  -3   1  12 3791.19 207.104  11
   3  -1  11 8699.42 570.234  15
   3  -1  11 8718.06 572.436  16
   3  -1  11 11223.4 520.737   3
  -3   1  11 9807.81 491.211  11
   3  -1  11 10911.5 797.513   5
   3  -1  10 8660.25 576.762  15
   3  -1  10 8494.04 581.012  16
  -3   1  10 10614.1 499.521  11
   3  -1  10 10804.9 794.740   5
   3  -1   9 11432.3 724.596  16
   3  -1   9 13235.9 763.355  17
   3  -1   9 11711.8 723.355  15
   3  -1   9 13265.2 750.470   4
   3  -1   9 14849.3 924.840   5
  -3   1   9 14096.8 655.303  11
   3  -1   8 9156.05 476.728   3
   3  -1   8 8798.41 540.712   4
  -3   1   8 9183.16 441.024  11
   3  -1   7 4420.19 349.662  16
   3  -1   7 6859.09 331.348   3
   3  -1   7 6130.29 396.968   4
  -3   1   7 5179.30 272.160  11
   3  -1   6 9288.08 602.726  16
   3  -1   6 11035.5 632.730   4
  -3   1   6 10745.5 535.318  11
   3  -1   5 23030.7 1266.60  17
   3  -1   5 23116.4 1254.78  16
   3  -1   5 22421.0 1250.08  15
   3  -1   5 27701.4 1234.11   3
   3  -1   5 26333.2 1277.06   4
  -3   1   5 24818.6 1188.67  11
   3  -1   4 1244.36 219.041  15
   3  -1   4 1599.47 228.840  17
   3  -1   4 1403.50 224.994  16
   3  -1   4 1682.22 178.392   2
   3   1  -4 1281.08 247.853   4
   3  -1   4 1530.40 164.605   3
   3  -1   4 1504.09 454.530   5
   3  -1   4 1103.81 223.366   4
  -3   1   4 1541.08 91.4848  11
   3  -1   3 14721.8 827.661  16
   3  -1   3 13953.8 818.418  17
   3  -1   3 16261.0 796.756   3
   3  -1   3 19580.1 826.091   2
   3   1  -3 18469.7 817.297   1
   3  -1   3 15438.7 947.504   5
   3  -1   3 15446.8 845.759   4
   3   1  -3 14921.3 842.234   4
  -3   1   3 15095.8 751.619  11
   3  -1   2 9276.37 575.476  17
   3  -1   2 11359.7 557.710   1
   3   1  -2 10423.0 562.532   1
   3  -1   2 12287.1 570.864   2
   3   1  -2 9901.71 592.209   4
   3  -1   2 10796.0 614.997   4
   3  -1   2 9482.58 711.647   5
  -3   1   2 9924.15 493.450  11
   3  -1   1 1915.46 270.671   4
   3  -1   1 1525.67 431.589   5
   3   1  -1 1872.79 251.651   4
   3  -1   1 1542.87 227.794  17
   3   1  -1 1619.42 203.974  12
  -3   1   1 1786.55 98.8564  11
   3  -1   1 2326.53 231.056   2
   3   1  -1 1702.24 193.534   1
   3  -1   1 1987.48 206.219   1
   3  -1   0 5081.90 317.413   2
   3  -1   0 4260.10 267.443   1
   3   1   0 3726.05 263.761   1
   3   1   0 5235.60 315.111   2
  -3   1   0 3828.67 196.474  11
   3  -1   0 3920.03 336.976   4
   3  -1   0 3992.13 492.461   5
   3   1   0 3811.90 329.363   4
   3   1   1 1708.09 196.709   1
   3  -1  -1 1660.50 280.413   4
   3  -1  -1 1717.92 194.432   1
   3   1   1 2116.64 219.022   2
   3  -1  -1 1823.53 415.680   5
   3   1   1 1704.49 234.765   4
   3   1   2 11895.8 606.740   1
   3  -1  -2 10961.7 613.425   1
   3   1   2 12719.5 615.748   2
   3   1   2 9983.29 620.013   4
   3  -1  -2 10079.1 736.523   5
   3   1   3 14715.9 831.524  16
   3  -1  -3 17596.2 818.751   1
   3   1   3 18602.6 822.369   2
   3   1   3 15734.0 796.555   3
   3  -1  -3 13041.4 802.660  12
   3  -1  -3 15231.8 921.038   5
   3   1   3 15110.2 831.859   4
   3   1   4 1463.05 228.282  16
   3   1   4 1653.55 233.205  15
   3   1   4 1782.14 169.587   3
   3   1   4 1825.12 180.931   2
   3  -1  -4 1481.18 229.442  12
   3  -1  -4 1843.41 399.916   5
   3   1   4 1518.49 227.371   4
   3   1   5 24050.9 1283.69  16
   3   1   5 22718.2 1276.86  15
   3   1   5 28277.5 1259.63   3
   3  -1  -5 22784.8 1283.30  12
   3   1   5 27215.7 1298.42   4
   3  -1  -5 26907.2 1350.76   5
   3   1   6 8822.67 591.852  16
   3   1   6 13240.1 591.364   3
   3  -1  -6 9954.62 630.796  12
   3   1   6 9851.14 606.548   4
   3  -1  -6 12006.7 698.228   5
   3   1   7 6315.82 323.786   3
   3  -1  -7 5071.21 418.770  12
   3  -1  -7 5779.75 472.260   5
   3  -1  -8 9012.70 592.099  12
  -3  -1   8 8791.40 443.079  11
   3   1   8 7912.50 513.170  16
   3   1   8 10015.5 479.050   3
   3  -1  -9 13561.9 801.723  12
  -3  -1   9 13671.0 656.301  11
   3   1   9 12484.4 730.188  16
   3   1   9 12918.2 729.716  15
   3  -1 -10 9419.98 669.830  12
  -3  -1  10 10218.2 510.898  11
   3   1  10 10316.2 598.943  15
   3   1  10 9828.55 598.029  16
  -3  -1  11 9829.38 500.644  11
   3   1  11 10074.2 589.092  15
   3   1  11 10773.7 606.257  17
   3   1  11 9424.79 585.436  16
   3   1  11 11097.4 525.707   3
   3   1  12 4305.63 349.303  15
   3   1  12 5084.77 375.380  17
   3   1  12 4672.93 268.140   3
   3  -1 -13 8191.30 667.255  12
   3   1  13 8776.69 576.865  15
   3   1  13 10308.0 506.368   3
   3  -1 -14 1340.09 366.126  12
   3   1  14 1187.97 245.139  14
  -3  -1  14 1678.11 110.747  11
   3   1  14 1284.00 236.615  16
   3   1  14 1299.54 242.728  15
   3  -1 -15 8228.03 662.406  12
  -3  -1  15 9168.17 453.746  11
   3   1  15 8821.43 568.061  15
   3   1  15 9091.48 571.658  14
   3   1  15 8456.51 562.637  16
   3  -1 -16 18432.5 1146.91  12
  -3  -1  16 20437.6 953.000  11
   3   1  16 18041.5 1048.83  16
   3   1  16 17865.8 1047.25  15
   3   1  16 18549.4 1055.51  14
   3  -1 -17 2280.46 437.398  12
  -3  -1  17 3244.36 181.016  11
   3   1  17 2740.38 324.484  15
   3   1  17 2689.82 321.828  16
   3   1  17 2835.22 325.094  14
   3  -1 -18 9612.99 775.367  12
  -3  -1  18 10979.0 551.638  11
   3   1  18 10929.3 677.017  15
   3   1  18 11075.1 674.950  16
   3   1  18 11900.9 691.824  14
   3  -1 -19 7148.57 671.420  12
  -3  -1  19 8768.41 427.154  11
   3   1  19 7435.78 563.093  14
   3   1  19 7747.72 559.578  15
   3   1  19 7467.46 559.997  16
   3  -1 -20 3713.72 522.693  12
  -3  -1  20 4480.31 250.600  11
   3   1  20 4770.25 416.975  14
   3   1  20 4933.03 410.286  16
   3   1  20 4657.10 402.890  15
  -3  -1  21 19221.5 935.033  11
   3   1  21 19566.5 1069.45  15
   3   1  21 19518.0 1071.70  14
   3   1  21 19322.4 1066.43  16
   3  -1 -22 4802.04 578.417  12
  -3  -1  22 6458.19 322.608  11
   3   1  22 5252.92 461.946  16
   3   1  22 5212.77 468.619  14
   3   1  22 5077.65 456.912  15
   3  -1 -23 1218.36 407.375  12
   3   1  23 2016.36 320.314  14
  -3  -1  23 1501.38 124.447  11
   3   1  23 1501.58 298.818  16
   3   1  23 1594.39 298.558  15
   3  -1 -24 2842.97 455.434  12
  -3  -1  24 2881.85 188.343  11
   3   1  24 3323.07 368.591  15
   3   1  24 3860.43 376.802  16
   3   1  24 3564.40 382.747  14
   3  -1 -25 3911.52 505.424  12
  -3  -1  25 5107.32 276.386  11
   3   1  25 4059.01 427.012  15
   3   1  25 5266.86 443.116  16
   3  -1 -26 3063.17 445.629  12
  -3  -1  26 3596.48 218.606  11
   3   1  26 3936.55 398.246  15
   3   1  26 4035.37 398.993  16
   3  -1 -27 701.232 372.677  12
   3   1  27 315.101 263.610  16
   3   1  28 740.883 259.114  15
   3   1  28 676.960 262.381  16
   3  -1 -29 177.690 320.483  12
   3   1  29 272.907 241.701  15
   3  -1 -30 865.257 335.615  12
   3   1  30 1389.32 267.108  16
   3   1  30 1397.30 260.757  15
   3  -1 -31 1230.85 254.713  13
   3   1  31 1213.51 245.256  16
   3   1  31 1419.85 241.718  15
   3  -1 -32-95.6408 208.345  13
   3   1  32 145.284 172.198  15
   3   1  32-7.66058 179.252  16
   3  -1 -33 464.534 194.038  13
   3   1  33 389.978 165.750  15
   3   1  33 436.105 179.310  16
   3  -1 -34 280.950 169.033  13
   3   1  34 461.245 167.923  15
   3   1  34 625.082 175.852  16
   3  -1 -35 1677.03 173.733  13
   3   1  35 2221.61 203.657  16
   3   1  35 1649.95 189.227  15
   3  -1 -36 1383.62 133.952  13
   3   1  36 1749.60 158.903  16
   3   2 -36 92.3494 101.615  13
   3   2 -35 129.829 134.486  13
   3  -2  35 149.196 144.412  16
   3  -2  34 684.809 174.676  15
   3  -2  34 555.115 178.652  16
   3   2 -33 712.070 273.643  12
   3  -2  33 1331.93 197.581  16
   3  -2  33 1284.58 194.908  15
   3   2 -32 508.268 280.105  12
   3  -2  32 192.497 179.967  15
   3  -2  32 135.648 175.553  16
   3  -2  31 2209.77 261.543  15
   3  -2  31 2060.64 261.478  16
   3   2 -30-14.3929 325.385  12
   3  -2  30 358.367 221.512  15
   3  -2  30 234.458 228.627  16
   3   2 -29 243.931 363.817  12
   3  -2  29 968.913 252.617  15
   3  -2  28 813.813 257.570  16
   3  -2  28 1181.53 264.288  15
   3   2 -27 656.753 427.745  12
   3  -2  27 274.261 268.846  16
   3   2 -26 1949.33 498.506  12
   3  -2  26 1970.61 325.625  16
   3   2 -25 1858.76 500.650  12
   3  -2  25 1055.16 295.053  16
   3  -2  25 1177.64 290.784  15
   3   2 -24 974.684 479.312  12
   3  -2  24 1320.95 285.863  16
   3  -2  24 1294.57 289.637  15
   3   2 -23 5183.99 620.152  12
   3  -2  23 5346.66 440.188  15
   3  -2  23 5201.99 439.160  16
   3  -2  23 5125.79 444.736  14
   3   2 -22 2169.95 505.420  12
   3  -2  22 2735.77 350.225  14
   3  -2  22 2845.92 339.595  16
   3  -2  22 2488.60 326.764  15
   3   2 -21 2267.55 502.383  12
   3  -2  21 1996.71 318.503  14
   3  -2  21 1735.23 304.799  16
   3  -2  21 1964.72 315.604  15
   3   2 -20 37.4008 407.473  12
   3  -2  20 221.477 249.844  14
   3  -2  20-11.2301 230.810  16
   3  -2  20 419.476 241.516  15
   3   2 -19 160.957 391.981  12
   3  -2  19 268.291 234.873  14
   3  -2  19-32.3427 236.107  16
   3  -2  19 293.668 236.242  15
  -3   2  18 3852.07 220.382  11
   3  -2  18 3702.44 351.354  15
   3  -2  18 3826.87 354.333  16
   3  -2  18 3600.88 359.352  14
   3  -2  17 1925.90 287.414  14
  -3   2  17 1545.83 120.647  11
   3  -2  17 1782.21 273.919  16
   3  -2  17 2014.10 278.234  15
  -3   2  16 11309.1 556.254  11
   3  -2  16 10386.9 661.946  15
   3  -2  16 10105.3 661.337  16
   3  -2  16 10957.1 670.567  14
   3  -2  15 4537.78 602.652   5
  -3   2  15 4595.03 239.451  11
   3  -2  15 3966.89 357.467  15
   3  -2  15 3463.89 355.194  16
   3  -2  15 4120.44 369.805  14
   3  -2  14 1783.25 502.148   5
   3  -2  14 1252.18 245.222  14
  -3   2  14 1701.15 112.758  11
   3  -2  14 1306.26 237.719  16
   3  -2  14 1173.34 238.741  15
   3  -2  13 1183.91 508.785   5
   3  -2  13 842.723 211.588  15
   3  -2  12 5674.17 625.481   5
   3  -2  12 5505.61 300.439   3
   3  -2  12 4655.35 381.532  15
   3  -2  11 3797.40 224.925   3
   3  -2  11 3147.08 304.000  15
  -3   2  11 3690.58 199.661  11
   3  -2  11 3633.94 559.832   5
   3  -2  10 18698.1 1073.72  16
   3  -2  10 18625.1 1071.04  15
  -3   2  10 21617.2 1006.84  11
   3  -2  10 22110.8 1251.85   5
   3  -2   9 2257.73 250.000  16
   3  -2   9 2218.59 247.170  15
  -3   2   9 2984.45 158.318  11
   3  -2   9 2746.09 283.008   4
   3  -2   9 3022.18 529.131   5
   3  -2   8 13752.2 743.465   4
   3  -2   8 13813.2 898.605   5
  -3   2   8 13687.5 641.099  11
   3  -2   7 9218.67 426.727   3
   3  -2   7 5426.76 441.716  16
  -3   2   7 7744.39 453.044   6
   3  -2   7 8598.22 494.555   4
   3  -2   7 6485.68 649.648   5
  -3   2   7 7718.21 382.637  11
   3  -2   6 17980.6 1012.69  16
  -3   2   6 18481.5 1002.06   6
   3  -2   6 22141.3 1048.49   4
   3   2  -6 18603.2 1029.97   4
  -3   2   6 20010.6 949.174  11
  -3  -2  -6 18924.7 944.127  10
   3  -2   5 27962.5 1497.88  16
  -3   2   5 27464.3 1478.84   6
   3  -2   5 29611.8 1512.62   4
  -3   2   5 29973.7 1434.14  11
  -3  -2  -5 29694.1 1431.36  10
   3  -2   4 753.081 143.333   3
   3  -2   4 766.734 157.967   2
   3   2  -4 817.451 170.943   1
   3  -2   4 744.078 237.751  17
   3  -2   4 513.757 206.807  16
   3  -2   4 696.294 222.918   4
  -3   2   4 873.343 65.1664  11
  -3  -2  -4 865.455 62.4459  10
   3   2  -3 16116.8 776.364   1
   3  -2   3 15102.3 757.476   3
   3  -2   3 17019.5 771.732   2
   3  -2   3 12664.8 783.310  16
   3  -2   3 13907.1 792.652  17
  -3   2   3 14298.2 757.280   6
   3  -2   3 14905.8 821.719   4
   3  -2   3 12573.1 921.265   5
  -3   2   3 15116.5 711.500  11
  -3  -2  -3 14331.8 710.515  10
   3  -2   2 24273.6 1147.17   3
   3   2  -2 26540.3 1161.14   1
   3  -2   2 22591.9 1183.40  17
  -3   2   2 21644.4 1139.57   6
   3  -2   2 24497.5 1211.06   4
   3  -2   2 22641.2 1291.65   5
  -3   2   2 22979.8 1102.88  11
  -3  -2  -2 21893.8 1103.44  10
   3  -2   1 23153.2 949.817   2
   3  -2   1 20567.2 932.104   1
   3   2  -1 20722.9 927.103   1
   3  -2   1 17203.6 941.586  17
  -3   2   1 16961.1 905.607   6
   3  -2   1 18233.5 977.691   4
   3  -2   1 18281.6 1073.36   5
  -3  -2  -1 17217.7 872.532  10
   3  -2   0 164.930 145.981   1
   3  -2   0 400.519 239.565   4
   3   2   0 388.862 176.499   2
   3   2   0 177.322 147.695   1
   3  -2   0 411.350 190.139   2
   3  -2   0 303.654 180.303  17
  -3   2   0 223.126 123.364   6
   3  -2   0 77.8647 418.437   5
  -3  -2   0 291.131 51.0951  10
   3  -2  -1 15639.6 954.496  17
  -3   2  -1 17592.2 926.106   6
   3   2   1 23502.3 977.729   2
   3  -2  -1 20020.1 955.896   1
   3   2   1 21469.9 961.074   1
   3  -2  -1 18148.6 1006.63   4
   3  -2  -1 17930.1 1090.57   5
   3   2   1 17610.4 970.404   4
   3  -2  -2 26490.8 1208.07   1
   3   2   2 21829.0 1188.74   3
   3   2   2 28428.1 1217.40   2
   3  -2  -2 21899.4 1314.49   5
   3   2   2 23325.2 1220.03   4
   3  -2  -2 22319.0 1206.40  17
   3  -2  -3 18047.0 834.686   1
   3   2   3 15749.8 807.240   3
   3   2   3 19008.9 829.206   2
   3  -2  -3 14337.6 788.372  13
   3  -2  -3 16262.0 956.708   5
   3   2   3 15884.9 842.772   4
   3  -2  -3 14998.1 826.795  17
   3   2   3 15974.8 847.917  16
   3   2   4 968.731 155.925   2
   3  -2  -4 1096.81 174.873   1
   3   2   4 808.454 144.950   3
   3  -2  -4 852.830 151.974  13
   3   2   4 718.503 189.864   4
   3  -2  -4 643.206 374.686   5
   3   2   4 880.520 210.107  16
   3   2   5 35410.3 1546.37   3
   3   2   5 31417.0 1572.16  16
   3   2   5 28938.2 1563.17  15
   3  -2  -5 29440.1 1568.86  12
   3   2   5 30400.8 1568.95   4
   3  -2  -5 30695.1 1637.69   5
   3   2   6 20346.4 1063.40  16
   3  -2  -6 19672.0 991.077   7
   3  -2  -6 18182.7 1066.30  12
   3  -2  -6 20063.7 1136.36   5
   3   2   7 9236.03 434.902   3
   3   2   7 6770.11 474.195  16
   3  -2  -7 7888.02 397.393   7
   3  -2  -7 7028.90 493.464  12
   3  -2  -7 8475.22 586.652   5
   3  -2  -8 12706.4 755.186  12
   3  -2  -8 13945.3 652.010   7
   3  -2  -9 2493.27 328.864  12
   3   2   9 2293.13 259.503  16
   3   2   9 2796.61 260.543  15
   3  -2  -9 3246.87 172.303   7
   3   2  10 20757.6 1086.21  16
   3   2  10 20853.2 1083.47  15
   3  -2 -10 18312.1 1120.95  12
   3   2  11 3145.69 304.984  15
   3   2  11 3362.21 312.488  16
   3   2  11 3826.79 316.719  17
   3   2  11 3731.71 219.375   3
   3   2  12 5322.35 402.291  15
   3   2  12 6339.10 422.145  17
   3  -2 -12 5414.62 299.658   7
   3   2  12 6127.85 317.121   3
   3  -2 -13 1510.46 331.222  12
  -3  -2  13 868.549 89.2819  11
   3   2  13 1176.86 222.471  15
   3   2  13 1194.02 243.092  17
   3  -2 -13 1228.57 103.009   7
   3  -2 -14 2073.86 350.182  12
  -3  -2  14 1641.45 126.658  11
   3   2  14 2119.13 265.200  15
   3   2  14 2157.04 261.555  16
   3  -2 -14 2046.97 133.631   7
   3  -2 -15 4462.24 468.490  12
  -3  -2  15 4579.75 259.425  11
   3   2  15 4694.73 387.721  15
   3   2  15 4665.27 384.975  16
   3  -2 -15 5300.57 268.951   7
   3  -2 -16 10059.0 737.739  12
  -3  -2  16 11023.6 555.563  11
   3   2  16 11692.3 672.779  15
   3   2  16 11033.5 666.027  16
   3   2  16 11767.4 679.027  14
   3  -2 -17 1113.64 359.643  12
   3   2  17 1292.06 271.138  14
  -3  -2  17 1952.71 125.924  11
   3   2  17 1414.12 272.587  16
   3   2  17 1504.74 260.467  15
   3  -2 -18 3689.48 458.721  12
  -3  -2  18 3822.58 214.022  11
   3   2  18 3851.44 367.152  15
   3   2  18 3446.25 360.076  16
   3   2  18 3483.11 364.104  14
   3  -2 -19 107.793 334.147  12
   3   2  19 530.820 263.257  14
  -3  -2  19 249.984 75.0225  11
   3   2  19 401.811 247.612  16
   3   2  19 438.120 258.211  15
   3  -2 -20 534.711 373.100  12
   3   2  20 329.072 258.189  14
  -3  -2  20 258.981 74.0861  11
   3   2  20 316.086 260.675  16
   3   2  20 387.369 259.457  15
   3  -2 -21 1753.39 421.177  12
   3   2  21 2106.27 319.323  14
  -3  -2  21 2115.79 146.872  11
   3   2  21 2020.89 308.688  16
   3   2  21 2489.31 315.667  15
   3  -2 -22 2180.63 416.293  12
   3   2  22 2570.82 346.692  14
  -3  -2  22 2576.80 163.403  11
   3   2  22 2187.26 333.713  16
   3   2  22 2234.95 330.386  15
   3  -2 -23 5018.09 527.881  12
  -3  -2  23 5488.96 296.763  11
   3   2  23 5121.51 457.236  16
   3   2  23 5419.95 456.318  15
   3   2  23 5515.18 468.442  14
   3  -2 -24 505.671 378.127  12
  -3  -2  24 1113.65 107.450  11
   3   2  24 1027.55 284.589  16
   3   2  24 699.270 263.786  15
   3  -2 -25 1232.18 390.741  12
  -3  -2  25 1490.72 122.292  11
   3   2  25 1144.81 295.188  16
   3   2  25 1448.86 306.274  15
   3  -2 -26 1647.92 405.641  12
  -3  -2  26 2208.56 152.500  11
   3   2  26 2239.74 335.349  16
   3  -2 -27 177.524 346.729  12
  -3  -2  27 233.957 81.0697  11
   3   2  27 246.947 261.210  16
   3   2  28 1322.70 279.313  15
   3   2  28 1292.43 276.170  16
   3   2  29 795.214 246.070  15
   3  -2 -30 234.280 227.564  13
   3   2  30 157.949 211.745  15
   3   2  30 215.219 219.830  16
   3  -2 -31 1432.88 247.249  13
   3   2  31 1957.93 244.194  15
   3   2  31 1728.29 238.952  16
   3  -2 -32 182.015 193.866  13
   3   2  32 153.576 171.842  15
   3   2  32 162.229 173.789  16
   3  -2 -33 1260.00 198.463  13
   3   2  33 1781.97 218.431  16
   3   2  33 1871.46 215.678  15
   3  -2 -34 598.949 151.328  13
   3   2  34 837.260 172.725  15
   3   2  34 743.787 179.388  16
   3  -2 -35 124.197 118.493  13
   3   2  35 238.826 141.398  16
   3  -2 -36 209.912 83.2455  13
   3   3 -35 299.023 134.650  13
   3  -3  35 824.069 135.265  16
   3  -3  34 1080.91 167.385  15
   3  -3  34 1166.94 179.590  16
   3   3 -33 171.854 244.801  12
   3  -3  33 450.697 177.147  16
   3  -3  33 327.303 165.738  15
   3  -3  32 963.672 180.256  15
   3  -3  32 805.960 184.942  16
   3   3 -31 843.644 322.362  12
   3  -3  31 1431.05 213.559  15
   3  -3  31 1034.69 208.427  16
   3   3 -30 659.084 349.316  12
   3  -3  30 970.390 227.420  15
   3  -3  30 845.659 225.977  16
   3   3 -29 474.606 393.269  12
   3  -3  29 995.645 245.714  16
   3  -3  29 1169.58 247.331  15
   3   3 -28-112.824 404.295  12
   3  -3  28 137.521 234.526  15
   3  -3  27 1542.53 280.862  15
   3  -3  27 1389.47 290.643  16
   3   3 -26 663.886 445.884  12
   3  -3  26 584.663 258.732  16
   3   3 -25 3531.24 558.901  12
   3  -3  25 4037.72 385.760  15
   3  -3  25 3517.46 379.350  16
   3   3 -24 400.887 448.821  12
   3  -3  24 276.504 262.193  16
   3  -3  24 205.439 257.903  15
   3   3 -23 5023.47 604.595  12
   3  -3  23 4685.28 433.059  15
   3  -3  23 5272.10 443.195  16
   3   3 -22 2651.42 509.341  12
   3  -3  22 2214.26 323.160  16
   3  -3  22 2621.36 333.777  15
   3  -3  21 4051.79 384.268  15
   3  -3  21 4221.42 385.610  16
   3  -3  21 4586.77 406.150  14
   3  -3  20 4343.49 399.789  15
   3  -3  20 4219.51 399.931  16
   3  -3  20 4841.06 413.657  14
   3  -3  19 2600.96 320.810  15
   3  -3  19 2738.09 332.714  16
   3  -3  19 3228.14 347.316  14
   3  -3  18 471.132 246.414  14
   3  -3  18 379.755 237.037  16
   3  -3  18 556.567 247.355  15
   3  -3  18 649.640 504.852   5
   3  -3  17 795.619 237.945  16
   3  -3  17 1330.75 257.215  15
   3  -3  17 1640.35 547.386   5
   3  -3  16 3923.73 345.937  15
   3  -3  16 3963.54 356.734  16
   3  -3  16 5039.20 633.197   5
   3  -3  15 2980.17 313.221  15
   3  -3  15 3303.68 317.592  16
   3  -3  15 3834.67 577.817   5
   3  -3  14 1916.84 251.681  16
   3  -3  14 1938.39 259.258  15
   3  -3  14 2725.33 541.625   5
   3  -3  13 283.457 199.327  15
   3  -3  13 199.130 205.651  16
   3  -3  13 471.732 485.922   5
   3  -3  12 2243.98 259.920  15
   3  -3  12 2937.23 537.278   5
   3  -3  12 2992.78 184.939   3
   3  -3  11 12917.7 770.027  15
  -3   3  11 13911.6 781.440   6
   3  -3  11 13935.5 966.611   5
   3  -3  11 15139.3 721.827   3
   3  -3  10 1303.28 209.071  16
   3  -3  10 1309.61 207.392  15
  -3   3  10 1168.37 217.208   6
   3  -3  10 1852.15 492.622   5
   3  -3  10 1588.99 132.433   3
   3  -3   9 611.095 201.563   4
   3  -3   9 1091.63 481.449   5
   3  -3   9 529.719 169.315  15
   3  -3   9 748.146 179.528  16
  -3   3   9 822.183 199.141   6
   3  -3   8 14890.0 738.083   4
   3  -3   8 14357.4 908.065   5
   3  -3   8 11540.7 680.148  16
   3  -3   8 11433.9 674.514  15
  -3   3   8 13849.2 701.677   6
   3  -3   7 1116.26 211.163  16
  -3   3   7 1242.00 210.593   6
   3  -3   7 2113.20 262.515   4
   3  -3   7 1693.48 509.305   5
   3  -3   7 1845.79 148.868   3
   3  -3   6 2707.91 251.353  16
  -3   3   6 2199.46 243.184   6
   3  -3   6 2640.25 289.917   4
   3  -3   6 2821.35 532.828   5
   3  -3   6 2783.12 198.752   3
   3  -3   5 3466.62 301.951  16
  -3   3   5 3921.52 290.328   6
   3  -3   5 3467.23 556.781   5
   3  -3   5 3316.39 321.118   4
   3   3  -4 21133.5 920.355   1
   3  -3   4 19707.7 902.998   3
   3  -3   4 16393.6 926.409  16
   3  -3   4 18279.6 961.811   4
  -3  -3  -4 17049.4 856.939  10
  -3   3   4 17588.9 909.129   6
   3  -3   3 32952.8 1562.88   2
   3   3  -3 34048.2 1567.22   1
   3  -3   3 32508.3 1554.07   3
   3  -3   3 32066.2 1617.91   4
  -3  -3  -3 30608.1 1514.63  10
   3   3  -2 24727.1 1127.62   1
   3  -3   2 21983.8 1114.78   3
   3  -3   2 19989.7 1151.93  17
   3  -3   2 21668.2 1178.41   4
  -3  -3  -2 21580.1 1076.89  10
   3  -3   1 23752.4 1279.74  17
  -3   3   1 23338.9 1243.00   6
   3   3  -1 23561.5 1246.86   1
   3  -3   1 26035.1 1260.54   1
   3  -3   1 27515.4 1270.17   2
   3  -3   1 24501.5 1307.59   4
   3  -3   0 22585.9 1336.40  17
  -3   3   0 22180.0 1300.51   6
   3  -3   0 28663.1 1331.06   1
   3  -3   0 33793.0 1357.22   2
   3   3   0 31862.1 1347.76   2
   3   3   0 28111.5 1326.13   1
   3  -3   0 24695.9 1377.68   4
   3  -3  -1 23926.9 1287.40  17
  -3   3  -1 21189.8 1245.61   6
   3  -3  -1 31799.9 1304.39   2
   3   3   1 28925.3 1281.99   2
   3   3   1 27685.2 1271.46   1
   3  -3  -1 26378.9 1271.01   1
   3  -3  -1 22139.8 1412.01   5
   3  -3  -2 24106.5 1187.78  17
  -3   3  -2 19067.0 1139.40   6
   3  -3  -2 25432.8 1173.17   1
   3   3   2 23643.7 1158.47   3
   3   3   2 29124.9 1183.48   2
   3  -3  -2 23853.3 1327.09   5
   3   3   2 24644.2 1185.09   4
   3  -3  -3 31106.2 1667.74   5
   3   3   3 35390.6 1528.85   2
   3   3   3 31982.5 1514.00   3
   3  -3  -3 36712.8 1538.38   1
   3  -3  -3 30712.8 1535.78  17
   3  -3  -3 29912.4 1475.48   7
   3  -3  -3 30272.4 1495.85  13
  -3  -3   3 29816.8 1480.21  10
   3   3   4 20702.0 946.794   3
   3  -3  -4 21815.5 968.593   1
   3  -3  -4 19080.4 965.042  17
   3   3   4 20246.1 989.246  16
   3  -3  -4 18012.3 903.087   7
   3  -3  -4 17620.7 930.541  13
   3  -3  -4 18507.5 1101.99   5
   3  -3  -5 4658.56 304.287  17
   3   3   5 4153.25 336.824  16
   3  -3  -5 4132.15 224.145   7
   3  -3  -5 4109.92 278.960  13
   3  -3  -5 4282.72 507.856   5
   3   3   6 2663.90 185.864   3
   3   3   6 2393.30 259.897  16
   3  -3  -6 2071.15 210.584  17
   3  -3  -6 2350.55 135.701   7
   3  -3  -6 2104.22 211.064  13
   3  -3  -6 1827.55 437.933   5
   3   3   7 1542.25 135.810   3
   3   3   7 1605.83 236.965  16
   3  -3  -7 1230.99 172.422  17
   3  -3  -7 1281.32 94.2129   7
   3  -3  -7 1197.11 186.864  13
   3  -3  -7 1124.40 402.702   5
   3   3   8 12898.3 725.943  16
   3   3   8 11909.5 719.058  15
   3  -3  -8 13606.8 649.331   7
   3  -3  -8 13697.1 768.602  12
   3  -3  -8 12469.5 824.480   5
   3   3   9 723.948 185.810  15
   3   3   9 607.391 187.980  16
   3   3   9 843.726 200.899  17
   3  -3  -9 940.631 275.524  12
   3   3  10 1094.67 212.045  15
   3   3  10 1075.88 204.713  16
   3   3  10 1274.97 220.537  17
   3   3  10 1333.07 118.124   3
   3   3  11 14043.6 792.732  17
   3   3  11 12936.4 775.858  15
   3  -3 -11 14507.5 709.339   7
   3   3  11 15065.5 726.499   3
   3   3  12 2492.14 267.879  15
   3   3  12 3167.58 295.149  17
   3  -3 -12 2895.36 170.623   7
   3  -3 -12 2628.61 358.634  12
   3   3  12 2877.19 183.671   3
   3   3  13 377.795 196.586  17
   3   3  13 274.961 205.955  16
   3   3  13 437.761 198.460  15
   3  -3 -13 319.029 76.0713   7
   3  -3 -13 446.075 290.773  12
  -3  -3  13 177.432 64.0805  11
   3  -3 -14 2055.48 352.851  12
  -3  -3  14 2182.54 138.404  11
   3   3  14 1658.72 253.037  16
   3   3  14 2142.08 264.636  17
   3   3  14 1692.51 254.519  15
   3  -3 -14 2189.97 145.168   7
  -3  -3  15 3512.78 198.732  11
   3  -3 -15 3022.58 405.602  12
   3   3  15 3270.26 322.806  15
   3   3  15 3005.28 321.426  16
   3  -3 -15 3404.46 203.763   7
  -3  -3  16 4542.25 244.955  11
   3  -3 -16 3877.71 455.531  12
   3   3  16 3887.42 355.526  15
   3   3  16 3772.49 355.480  16
   3  -3 -16 4480.61 248.923   7
  -3  -3  17 1244.99 106.218  11
   3  -3 -17 1196.22 350.477  12
   3   3  17 1139.78 245.477  16
   3   3  17 940.122 238.362  15
   3  -3 -17 1329.91 115.638   7
   3   3  18 687.411 257.039  16
   3   3  18 635.954 249.587  15
   3  -3 -18 711.958 100.386   7
   3  -3 -18 397.746 323.912  12
  -3  -3  18 621.307 85.4018  11
   3   3  19 3034.58 329.607  15
   3   3  19 2964.64 328.966  16
   3  -3 -19 3126.03 195.110   7
   3  -3 -19 3095.74 433.063  12
  -3  -3  19 2963.47 183.924  11
   3  -3 -20 3178.45 479.707  12
  -3  -3  20 4605.82 246.619  11
   3   3  20 4186.30 388.858  15
   3   3  20 3661.34 380.327  16
   3  -3 -21 2551.02 464.421  12
   3   3  21 3029.92 369.064  15
   3   3  21 3539.24 379.172  16
   3  -3 -22 2215.10 429.618  12
  -3  -3  22 2557.93 163.444  11
   3   3  22 2439.41 321.788  15
   3   3  22 2234.56 324.651  16
   3  -3 -23 5017.38 554.379  12
  -3  -3  23 5976.76 315.977  11
   3   3  23 5870.88 458.279  15
   3   3  23 5511.65 460.549  16
   3  -3 -24 320.201 359.335  12
  -3  -3  24 407.144 82.0026  11
   3   3  24 569.121 267.141  16
   3   3  24 401.812 251.443  15
  -3  -3  25 4072.45 227.831  11
   3   3  25 3239.43 365.075  15
   3   3  25 3565.28 374.334  16
   3  -3 -26 571.456 263.842  13
  -3  -3  26 561.119 89.4441  11
   3   3  26 379.422 259.354  16
   3  -3 -27 1229.46 282.095  13
  -3  -3  27 1585.92 122.261  11
   3   3  27 1317.17 265.512  15
   3   3  27 1543.14 270.119  16
   3   3  28 398.460 225.863  15
   3   3  29 1181.08 245.884  16
   3   3  29 1055.39 234.919  15
   3   3  30 877.733 204.466  15
   3   3  30 800.804 209.493  16
   3  -3 -30 940.753 230.206  13
   3   3  31 1514.14 214.175  15
   3   3  31 1547.39 223.033  16
   3  -3 -31 1500.00 226.499  13
   3   3  32 910.968 198.963  16
   3   3  32 950.581 193.286  15
   3  -3 -32 974.097 187.527  13
   3   3  33 481.663 169.577  15
   3   3  33 376.099 168.120  16
   3  -3 -33 140.289 151.513  13
   3   3  34 659.783 159.355  16
   3  -3 -34 689.551 135.093  13
   3  -3 -35 786.284 114.509  13
   3   4 -34 72.9323 185.573  12
   3   4 -33 16.1836 215.983  12
   3  -4  32 105.440 173.147  16
   3  -4  32 96.5831 165.003  15
   3   4 -32-10.1315 258.922  12
   3  -4  31 649.653 185.090  15
   3  -4  31 502.345 192.343  16
   3   4 -31 322.263 306.722  12
   3  -4  30 22.1864 177.555  15
   3  -4  30 239.545 186.923  16
   3   4 -30 311.375 368.053  12
   3  -4  29-75.0582 190.283  15
   3  -4  29 66.9755 195.492  16
   3   4 -29 185.796 388.273  12
   3  -4  28 787.957 220.372  15
   3   4 -28 496.020 413.310  12
   3  -4  27 198.351 220.552  15
   3  -4  26 2737.40 324.640  16
   3  -4  26 2957.58 325.878  15
   3   4 -26 2794.17 522.509  12
   3  -4  25 88.7250 236.460  16
   3   4 -25 144.972 431.573  12
   3  -4  24 3290.32 341.894  15
   3  -4  24 3681.73 349.323  16
   3   4 -24 3456.85 541.412  12
   3  -4  23 1918.30 303.973  16
   3  -4  23 2058.57 299.278  15
   3   4 -23 2274.35 494.294  12
   3  -4  22 270.837 238.060  16
   3  -4  22 145.986 220.826  15
   3  -4  21 395.966 235.802  15
   3  -4  21 232.316 239.178  16
   3  -4  20 1335.49 264.309  16
   3  -4  20 1452.22 262.598  15
   3  -4  19 2743.86 307.344  16
   3  -4  19 2275.31 296.656  15
   3  -4  18 20.8493 540.962   5
   3  -4  18-39.8916 216.795  15
   3  -4  18 271.454 227.702  16
   3  -4  17 1299.05 551.930   5
   3  -4  17 772.807 227.281  16
   3  -4  17 900.101 227.855  15
   3  -4  16 1122.17 542.523   5
   3  -4  16 807.231 209.769  15
   3  -4  16 481.543 215.101  16
   3  -4  15 2660.26 288.732  15
   3  -4  15 2369.17 284.659  16
   3  -4  14 1694.83 514.464   5
   3  -4  14 1110.71 227.387  16
   3  -4  14 1175.20 220.563  15
  -3   4  14 1106.17 235.909   6
   3  -4  13 331.618 485.303   5
   3  -4  13 214.366 190.835  15
   3  -4  13 264.385 200.185  16
  -3   4  13 392.405 212.723   6
   3  -4  12 4039.86 592.647   5
   3  -4  12 3289.78 297.411  16
   3  -4  12 3562.71 297.374  15
  -3   4  12 4266.83 331.131   6
   3  -4  11 1884.74 227.850  15
  -3   4  11 1889.04 251.382   6
   3  -4  11 2148.95 541.782   5
   3  -4  11 2353.34 154.499   3
   3  -4  10 416.970 163.400  15
  -3   4  10 521.324 202.202   6
   3  -4  10 334.573 493.033   5
   3  -4  10 549.381 91.0697   3
   3  -4   9 10204.8 556.832   4
   3  -4   9 8823.25 777.724   5
   3  -4   9 8206.41 509.382  16
   3  -4   9 8042.64 503.517  15
  -3   4   9 8814.56 522.172   6
   3  -4   8 4001.41 338.090   4
   3  -4   8 4113.16 576.366   5
   3  -4   8 3607.13 296.184  16
   3  -4   8 3734.64 294.074  15
  -3   4   8 3600.76 302.587   6
   3  -4   7 4188.56 339.948   4
   3  -4   7 4173.07 604.089   5
   3  -4   7 3689.67 304.036  16
   3  -4   7 3585.14 299.654  15
  -3   4   7 3735.48 295.971   6
   3  -4   6 972.415 205.362  16
   3  -4   6 979.254 233.267   4
  -3   4   6 1294.71 198.043   6
   3  -4   6 894.650 519.383   5
   3  -4   6 1252.68 128.621   3
   3   4  -6 1154.47 167.477   1
   3  -4   5 11370.1 690.077  16
   3  -4   5 11902.3 710.092   4
   3  -4   5 11329.1 916.837   5
  -3   4   5 12211.1 678.463   6
   3   4  -5 12620.7 671.191   1
   3  -4   5 14135.3 655.127   3
   3  -4   4 10142.0 656.866   4
   3  -4   4 10292.4 849.160   5
  -3   4   4 10008.3 602.797   6
   3   4  -4 10156.1 595.366   1
  -3   4   3 12701.5 710.909   6
   3   4  -3 14233.1 708.741   1
   3  -4   3 14961.0 703.894   3
   3  -4   3 12653.5 952.597   5
   3  -4   3 15011.1 786.957   4
  -3  -4  -3 13111.6 660.293  10
  -3   4   2 6168.17 423.080   6
   3  -4   2 6669.71 698.225   5
   3  -4   2 8235.87 512.208   4
  -3  -4  -2 7281.60 374.596  10
   3   4  -2 7825.84 424.246   1
   3   4  -2 8593.99 455.029   2
   3  -4   2 7942.64 420.268   3
   3  -4   2 7967.17 430.723   2
   3  -4   1 2864.83 328.245   4
   3  -4   1 2381.24 556.371   5
  -3  -4  -1 2749.57 165.897  10
   3   4  -1 3293.58 234.587   1
   3  -4   1 2967.99 218.379   3
   3  -4   1 3845.14 248.136   2
   3   4  -1 3615.02 260.001   2
   3  -4   0 7187.63 492.109   4
  -3  -4   0 6053.81 336.072  10
   3  -4   0 7965.88 409.674   2
   3   4   0 7155.75 388.300   1
   3   4   0 7473.81 398.625   2
   3  -4   0 7018.64 395.373   1
  -3  -4   1 2798.78 164.627  10
   3   4   1 2570.19 208.400   3
   3  -4  -1 3757.72 261.786   2
   3  -4  -1 3138.58 240.046   1
   3   4   1 3594.85 233.916   2
  -3   4  -2 8055.67 395.613   9
  -3  -4   2 6986.30 392.515  10
   3   4   2 7979.91 429.633   3
   3  -4  -2 8058.46 445.069   1
   3   4   2 8915.90 443.530   2
   3   4   3 15017.0 699.130   3
   3  -4  -3 13818.3 709.522   1
   3  -4  -3 12805.2 678.818  13
  -3  -4   3 13286.2 661.215  10
   3  -4  -4 10277.7 581.977  17
   3  -4  -4 10035.2 512.975   7
   3  -4  -4 10142.9 546.176  13
  -3  -4   4 9911.11 519.714  10
   3  -4  -5 11533.9 639.247  17
   3  -4  -5 11248.7 579.651   7
   3  -4  -5 11836.7 620.521  13
   3   4   5 13511.6 616.040   3
   3  -4  -5 13354.7 645.512   1
   3   4   6 1326.63 218.048  16
   3  -4  -6 1148.28 87.2607   7
   3  -4  -6 1261.10 170.250  13
   3   4   6 1224.87 122.185   3
   3  -4  -6 1282.23 173.673   1
   3  -4  -7 3476.62 260.328  13
   3   4   7 4073.53 305.832  16
   3  -4  -7 3490.57 192.582   7
   3   4   8 3522.15 319.075  16
   3   4   8 4154.21 320.712  15
   3  -4  -8 4166.38 292.647  13
   3  -4  -9 8845.06 524.266  13
   3   4   9 9386.64 547.400  16
   3   4   9 8818.46 538.470  15
   3   4   9 9530.46 548.216  17
   3   4  10 442.468 191.475  15
   3   4  10 393.355 196.600  16
   3   4  10 460.298 186.708  17
   3  -4 -10 520.548 74.8886   7
   3  -4 -10 376.930 198.478  13
   3   4  10 588.206 84.1231   3
   3   4  11 1548.51 229.523  17
   3   4  11 1597.61 225.083  15
   3  -4 -11 1891.88 124.484   7
   3   4  12 4567.10 343.302  17
   3  -4 -12 4425.43 236.489   7
   3  -4 -13 498.171 221.286  13
   3   4  13 648.891 203.335  15
   3   4  13 539.594 204.616  17
   3   4  13 355.864 205.853  16
   3  -4 -13 524.968 83.2215   7
   3  -4 -14 863.318 237.364  13
   3   4  14 1310.01 229.712  16
   3   4  14 1267.76 227.019  15
   3  -4 -14 1480.84 116.836   7
  -3  -4  15 2848.55 170.459  11
   3  -4 -15 2566.99 304.010  13
   3   4  15 2485.49 293.702  16
   3   4  15 2425.38 282.446  15
   3  -4 -15 2820.70 174.827   7
  -3  -4  16 816.811 94.0476  11
   3  -4 -16 621.375 251.387  13
   3   4  16 657.101 223.942  16
   3   4  16 722.248 224.661  15
   3  -4 -16 888.266 97.9809   7
   3  -4 -17 450.326 244.032  13
  -3  -4  17 827.039 95.1229  11
   3   4  17 837.529 239.949  15
   3   4  17 594.904 233.380  16
   3  -4 -17 763.877 100.112   7
   3   4  18 225.220 212.391  16
   3   4  18 141.907 208.371  15
   3  -4 -18 180.129 89.2040   7
   3  -4 -18 225.374 254.764  13
  -3  -4  18 184.306 77.1405  11
   3   4  19 2357.40 310.722  15
   3   4  19 2135.88 314.130  16
   3  -4 -19 2639.88 177.058   7
   3  -4 -19 2185.15 317.291  13
  -3  -4  19 2753.53 169.474  11
   3   4  20 2369.96 312.412  16
   3   4  20 2307.14 306.085  15
   3  -4 -20 2375.01 163.132   7
   3  -4 -20 2173.66 319.058  13
  -3  -4  20 2033.09 147.854  11
   3   4  21 433.405 239.572  16
   3   4  21 419.146 235.788  15
   3  -4 -21 546.825 104.473   7
   3  -4 -21 97.5169 263.443  13
  -3  -4  21 548.531 85.0215  11
   3  -4 -22 316.756 262.219  13
  -3  -4  22 418.431 83.1209  11
   3   4  22 423.199 248.492  16
   3   4  22 419.463 245.478  15
   3  -4 -23 1710.06 317.649  13
  -3  -4  23 2421.33 156.390  11
   3   4  23 2477.06 324.024  16
   3   4  23 2035.14 311.267  15
   3  -4 -24 3233.58 370.127  13
  -3  -4  24 4067.34 227.527  11
   3   4  24 3646.51 370.772  16
   3   4  24 3885.67 369.991  15
   3  -4 -25 95.3116 255.465  13
  -3  -4  25 119.827 76.3609  11
   3   4  25 157.945 227.827  16
   3  -4 -26 2881.58 334.042  13
  -3  -4  26 3340.85 191.186  11
   3   4  26 2606.61 314.044  16
   3   4  26 2493.28 305.546  15
   3  -4 -27 220.762 234.933  13
  -3  -4  27 321.799 79.6144  11
   3   4  27 147.034 201.850  15
   3   4  28 439.526 200.021  15
   3   4  28 648.720 208.556  16
   3  -4 -29 41.9460 198.422  13
  -3  -4  29-2.16944 67.0398  11
   3   4  29 69.3200 175.737  15
   3   4  29 94.1174 184.459  16
   3  -4 -30 43.3646 182.001  13
   3   4  30 364.808 189.337  15
   3   4  30-141.762 182.320  16
   3  -4 -31 329.819 173.231  13
   3   4  31 570.980 187.591  15
   3   4  31 393.610 185.596  16
   3  -4 -32 174.511 158.936  13
   3   4  32-5.87030 153.159  15
   3   4  32 190.959 170.979  16
   3  -4 -33 439.570 136.257  13
   3   4  33 640.921 145.710  16
   3  -4 -34 157.312 104.030  13
   3  -4 -35 566.288 85.8757  13
   3   5 -33-6.84389 189.174  12
   3   5 -32-9.22441 236.320  12
   3   5 -31 173.768 289.192  12
   3   5 -30-14.1433 334.347  12
  -3   5  30 110.804 74.8127   9
   3   5 -29 318.489 371.008  12
   3  -5  28 30.5688 178.146  15
   3  -5  28 163.677 188.679  16
   3   5 -28 157.261 386.932  12
   3  -5  27 608.723 207.052  16
   3  -5  27 443.913 199.660  15
   3   5 -27 728.629 423.828  12
   3  -5  26 2689.95 283.080  15
   3  -5  25 163.263 203.129  16
   3  -5  25 199.631 204.074  15
   3   5 -25 220.330 430.729  12
   3  -5  24 39.2132 213.571  16
   3  -5  23 4591.64 384.126  16
   3  -5  23 4443.07 377.882  15
   3  -5  22 213.446 221.030  16
   3  -5  22 343.152 225.391  15
   3  -5  21 443.061 234.252  16
   3  -5  21 316.593 223.724  15
   3  -5  20 612.210 540.045   5
   3  -5  20 621.023 233.699  15
   3  -5  20 829.470 239.101  16
   3  -5  19 1344.59 594.768   5
   3  -5  19 720.269 236.106  16
   3  -5  19 995.665 243.086  15
   3  -5  18 5763.30 422.025  16
   3  -5  18 5611.79 414.804  15
   3  -5  17 1413.11 546.826   5
   3  -5  17 875.739 222.769  16
   3  -5  17 1061.98 229.068  15
   3  -5  16 2493.21 588.840   5
   3  -5  16 2173.25 248.927  15
   3  -5  16 1782.86 247.490  16
   3  -5  15 1118.77 533.097   5
   3  -5  15 950.060 211.191  16
   3  -5  15 962.641 213.201  15
  -3   5  15 841.586 258.613   6
   3  -5  14 4125.98 613.694   5
   3  -5  14 3243.05 296.934  16
   3  -5  14 3179.50 295.033  15
  -3   5  14 4189.65 346.976   6
   3  -5  13 720.903 522.752   5
   3  -5  13 420.483 162.344  15
   3  -5  13 62.6934 153.414  16
  -3   5  13 425.326 220.714   6
   3  -5  12 1197.10 525.745   5
   3  -5  12 622.101 164.440  16
   3  -5  12 764.477 173.926  15
  -3   5  12 956.713 233.394   6
   3  -5  11 2990.47 579.071   5
   3  -5  11 2040.50 240.975  15
  -3   5  11 2778.67 292.853   6
   3  -5  10 2345.40 578.008   5
   3  -5  10 2357.45 246.611  15
  -3   5  10 2197.85 267.698   6
   3  -5   9 748.574 187.733  15
   3  -5   9 613.263 90.7806   3
   3  -5   9 631.633 207.214   4
  -3   5   9 815.170 196.627   6
   3  -5   8 664.124 173.569  15
   3  -5   8 519.081 178.821  16
   3  -5   8 553.490 222.398   4
  -3   5   8 783.983 195.068   6
   3  -5   8 384.301 514.534   5
   3  -5   7 1392.64 216.852  16
   3  -5   7 1713.89 252.046   4
   3  -5   7 1212.63 527.520   5
  -3   5   7 1711.97 217.818   6
   3   5  -7 1419.99 177.557   1
   3  -5   6 1978.33 553.314   5
   3  -5   6 2143.51 267.807   4
  -3   5   6 1844.81 226.667   6
   3   5  -6 1680.31 189.624   1
   3  -5   5 2099.14 567.653   5
  -3   5   5 1325.80 206.970   6
   3  -5   5 1478.66 237.595   4
   3  -5   5 1723.45 137.668   3
   3   5  -5 1481.20 167.850   1
   3  -5   4 2069.53 561.596   5
   3  -5   4 2456.54 302.462   4
  -3   5   4 2478.47 237.936   6
   3   5  -4 2460.97 201.333   1
   3  -5   4 2963.72 190.999   3
   3  -5   3 6455.05 444.385   4
   3  -5   3 4918.07 663.947   5
  -3  -5  -3 5106.65 282.677  10
   3   5  -3 4986.23 331.136   1
   3  -5   2 5511.58 673.947   5
   3  -5   2 6396.33 454.899   4
  -3  -5  -2 5877.98 311.834  10
   3  -5   2 6979.16 359.948   3
   3   5  -2 5785.30 358.723   1
   3  -5   1 551.093 254.988   4
   3  -5   1 402.083 516.722   5
  -3  -5  -1 367.210 67.7128  10
   3   5  -1 265.937 142.363   2
   3  -5   1 346.826 122.055   3
   3   5  -1 323.485 119.338   3
   3  -5   0 1917.81 530.811   5
  -3   5   0 2001.70 129.133   9
  -3  -5   0 1828.74 121.337  10
   3   5   0 1789.52 163.752   3
   3   5   0 1394.20 167.663   2
   3  -5   0 2203.38 313.022   4
   3  -5   0 2029.66 169.723   3
   3  -5  -1 498.185 490.100   5
  -3   5  -1 369.912 85.3896   9
  -3  -5   1 333.984 67.9440  10
   3   5   1 353.815 107.199   3
   3  -5  -1 631.203 279.745   4
   3  -5  -1 330.444 124.819   3
   3  -5  -2 6902.64 370.443   1
   3   5   2 6827.00 352.267   3
   3  -5  -3 4584.88 628.683   5
   3  -5  -3 5039.39 313.960  13
  -3  -5   3 5354.30 295.206  10
   3  -5  -4 2507.21 535.818   5
   3  -5  -4 2796.25 196.176  13
  -3  -5   4 2674.05 164.105  10
   3   5   4 2942.97 188.954   3
   3  -5  -4 2825.59 221.127   1
   3  -5  -5 1302.33 505.787   5
   3  -5  -5 1551.07 174.826   1
   3   5   5 1617.07 131.355   3
   3  -5  -5 1552.02 169.243  13
  -3  -5   5 1594.59 114.467  10
   3  -5  -6 1888.27 499.973   5
   3  -5  -6 1606.13 110.950   7
   3  -5  -6 1818.94 181.597  13
  -3  -5   6 1900.13 125.042  10
   3  -5  -6 2210.84 202.760   1
   3  -5  -7 1955.80 200.259   1
   3  -5  -7 1811.16 493.462   5
   3  -5  -7 1702.70 193.648  13
   3   5   8 679.854 207.537  16
   3  -5  -8 646.222 172.824  13
   3  -5  -8 920.342 466.128   5
   3   5   9 931.371 217.146  16
   3   5   9 790.562 210.326  15
   3  -5  -9 664.142 79.5449   7
   3   5   9 672.566 84.4409   3
   3   5  10 2510.86 260.422  15
   3   5  10 2053.86 244.697  17
   3  -5 -10 2463.21 148.800   7
   3  -5 -11 2713.38 265.027  13
   3   5  11 2352.13 252.958  17
   3   5  11 2760.02 268.826  15
   3  -5 -11 2769.67 164.843   7
   3  -5 -12 991.807 215.730  13
   3   5  12 795.729 212.374  15
   3   5  12 879.767 228.026  16
   3  -5 -12 1042.29 96.3301   7
   3  -5 -13 179.999 203.158  13
   3   5  13 84.5373 184.958  15
   3   5  13 158.778 199.202  16
   3  -5 -13 217.014 75.0446   7
   3  -5 -14 3699.82 327.363  13
   3   5  14 3534.81 303.620  16
   3   5  14 3551.33 306.505  15
   3  -5 -14 3996.43 220.167   7
   3  -5 -15 997.278 233.229  13
   3   5  15 919.010 208.086  15
   3   5  15 629.408 202.428  16
   3  -5 -15 967.584 102.171   7
   3  -5 -16 2173.00 289.025  13
  -3  -5  16 2158.01 152.724  11
   3   5  16 2145.41 252.094  16
   3   5  16 2422.03 248.193  15
   3  -5 -16 2491.45 158.352   7
   3  -5 -17 1080.35 254.488  13
  -3  -5  17 1192.84 112.266  11
   3   5  17 990.072 224.176  15
   3   5  17 1014.96 229.742  16
   3  -5 -17 1262.31 115.659   7
  -3  -5  18 6845.12 350.398  11
   3  -5 -18 6386.69 464.870  13
   3   5  18 5450.64 432.104  16
   3   5  18 5668.46 437.904  15
   3  -5 -18 6753.89 350.671   7
   3  -5 -19 351.939 251.339  13
  -3  -5  19 798.146 99.0129  11
   3   5  19 722.138 221.190  15
   3   5  19 316.519 219.744  16
   3  -5 -19 828.968 106.249   7
   3   5  20 887.711 228.112  15
   3   5  20 426.899 216.663  16
   3  -5 -20 758.458 109.176   7
   3  -5 -20 687.362 252.607  13
  -3  -5  20 880.358 98.3765  11
   3   5  21 449.686 214.605  15
   3   5  21 441.647 220.797  16
   3  -5 -21 420.627 98.1845   7
   3  -5 -21 192.481 248.056  13
  -3  -5  21 502.102 87.2093  11
   3   5  22 9.61496 197.230  15
   3   5  22 250.561 206.698  16
   3  -5 -22 285.583 94.4396   7
   3  -5 -22 72.2347 237.600  13
  -3  -5  22 219.801 79.1272  11
   3  -5 -23 5070.29 406.419  13
  -3  -5  23 5475.73 277.223  11
   3   5  23 3781.83 369.038  16
   3   5  23 4201.47 378.297  15
   3  -5 -24 165.474 242.731  13
  -3  -5  24 126.211 77.7949  11
   3   5  24 18.0454 203.708  16
   3  -5 -25 174.351 228.520  13
  -3  -5  25 44.5170 71.3027  11
   3   5  25 360.295 196.403  15
   3   5  25 116.110 198.041  16
   3  -5 -26 2923.60 306.530  13
  -3  -5  26 3365.24 191.874  11
   3   5  26 2571.42 286.170  15
   3   5  27 866.951 213.966  16
   3   5  27 771.980 205.473  15
   3  -5 -28 271.111 193.740  13
  -3  -5  28 65.5236 65.1895  11
   3   5  28-81.3779 194.123  16
   3   5  28 174.861 190.906  15
   3  -5 -29 507.357 193.538  13
  -3  -5  29 374.205 72.2909  11
   3   5  29 415.445 186.241  15
   3   5  29 439.560 193.735  16
   3  -5 -30 304.106 169.140  13
   3   5  30 317.557 180.659  16
   3  -5 -31 248.001 146.440  13
   3  -5 -32 239.749 123.824  13
   3  -5 -33 131.519 99.2113  13
   3  -5 -34 915.189 95.1907  13
   3   6 -32 101.533 212.746  12
   3   6 -31 330.985 271.044  12
   3   6 -30 1023.26 337.196  12
  -3   6  30 1174.50 115.351   9
   3   6 -29 437.682 369.483  12
  -3   6  29 419.481 91.8721   9
   3   6 -28 743.928 392.150  12
  -3   6  28 353.844 91.9004   9
   3   6 -27 347.965 391.626  12
  -3   6  27 300.914 90.0934   9
   3   6 -26 2240.34 482.103  12
   3  -6  22 5794.60 412.135  16
   3  -6  21 1624.15 245.338  16
   3  -6  20 5732.25 689.156   5
   3  -6  20 3711.19 328.927  16
   3  -6  19 1795.71 585.020   5
   3  -6  19 982.550 209.818  16
   3  -6  18 2031.74 599.121   5
   3  -6  18 1613.84 225.384  15
   3  -6  18 1773.19 233.249  16
   3  -6  17 2376.11 252.605  16
   3  -6  17 2233.53 246.924  15
   3  -6  16 1685.61 587.846   5
   3  -6  16 1321.59 226.643  15
   3  -6  16 1270.28 231.394  16
  -3   6  16 1324.06 273.254   6
   3  -6  15 4916.56 661.315   5
  -3   6  15 5884.72 413.375   6
   3  -6  14 4331.74 337.450  15
  -3   6  14 3963.85 375.760   6
   3  -6  13 2227.31 592.850   5
  -3   6  13 2695.51 312.497   6
   3  -6  12 22.3025 550.092   5
  -3   6  12 280.650 214.226   6
  -3   6  11 705.357 222.888   6
   3  -6  11 644.048 575.721   5
  -3   6  10 374.216 202.582   6
   3  -6  10 154.159 570.198   5
   3  -6   9 664.142 213.336   4
  -3   6   9 1041.57 217.289   6
   3  -6   9 1375.54 579.666   5
   3  -6   8 735.661 225.270   4
   3  -6   8 690.038 529.669   5
  -3   6   8 555.644 196.364   6
   3  -6   7 988.368 250.429   4
   3  -6   7 382.906 561.651   5
  -3   6   7 1060.53 203.517   6
   3  -6   6 855.166 231.200   4
  -3   6   6 632.146 185.383   6
   3  -6   6 520.359 550.434   5
   3  -6   5 4698.80 691.583   5
   3  -6   5 5580.20 407.214   4
   3  -6   4 1425.02 254.803   4
   3  -6   4 1958.09 568.445   5
   3  -6   3 625.598 556.579   5
   3  -6   3 227.611 237.467   4
  -3   6   2 5966.80 315.792   9
  -3  -6  -2 5583.10 302.888  10
   3  -6   2 5658.36 689.945   5
   3  -6   2 7004.61 467.171   4
  -3   6   1 3438.60 201.503   9
  -3  -6  -1 2990.82 181.691  10
   3  -6   1 3035.81 340.325   4
   3  -6   1 2441.17 593.834   5
  -3   6   0 194.445 102.371   9
  -3  -6   0 210.677 68.7868  10
   3  -6   0 263.460 258.235   4
   3  -6   0 415.811 516.062   5
  -3  -6   1 3067.53 177.779  10
   3  -6  -1 2649.66 563.894   5
   3  -6  -1 2919.17 360.314   4
  -3  -6   2 5583.95 291.469  10
   3  -6  -2 3884.48 614.978   5
  -3  -6   3 83.3232 65.8070  10
   3  -6  -3 242.374 495.472   5
   3  -6  -4 1297.63 513.497   5
  -3  -6   4 1660.38 120.682  10
   3  -6  -4 1844.88 158.894  13
  -3  -6   5 4836.93 257.608  10
   3  -6  -5 4557.12 289.313  13
   3  -6  -6 382.780 479.076   5
  -3  -6   6 602.302 86.1388  10
   3  -6  -7 1000.94 487.302   5
   3  -6  -7 955.921 84.4672   7
   3  -6  -8 318.571 465.795   5
   3  -6  -8 531.148 71.7079   7
   3  -6  -9 718.361 167.705  13
   3  -6  -9 396.985 474.571   5
   3  -6  -9 921.682 87.3018   7
   3  -6 -10 275.246 177.579  13
   3  -6 -10 91.3802 65.8964   7
   3  -6 -11 615.647 195.270  13
   3  -6 -11 607.713 84.2206   7
   3  -6 -12 306.703 193.913  13
   3  -6 -12 246.824 74.1539   7
   3  -6 -13 2378.96 277.771  13
   3  -6 -13 2838.92 172.177   7
   3  -6 -14 4616.92 350.097  13
   3  -6 -14 4474.64 252.379   7
   3  -6 -15 5580.15 392.598  13
   3  -6 -15 5222.36 289.405   7
   3  -6 -16 1649.10 261.215  13
   3  -6 -16 1563.33 127.013   7
   3  -6 -17 2851.91 299.487  13
  -3  -6  17 2995.78 186.035  11
   3  -6 -17 2844.94 184.825   7
  -3  -6  18 2249.69 155.948  11
   3  -6 -18 2254.96 159.217   7
   3  -6 -19 1400.58 257.057  13
  -3  -6  19 1422.91 122.564  11
   3  -6 -19 1334.55 128.788   7
   3  -6 -20 4526.00 388.716  13
  -3  -6  20 5318.76 285.057  11
   3  -6 -20 4967.72 286.247   7
   3  -6 -21 1875.65 273.256  13
  -3  -6  21 2089.98 142.887  11
   3  -6 -21 1786.06 152.476   7
   3  -6 -22 7575.98 518.012  13
  -3  -6  22 8206.19 426.689  11
   3  -6 -22 8361.08 432.041   7
   3  -6 -23 1069.26 246.002  13
  -3  -6  23 876.474 97.4658  11
   3  -6 -23 1006.74 114.776   7
  -3  -6  24 2175.41 147.585  11
   3  -6 -24 1969.80 275.806  13
  -3  -6  25 7689.44 394.261  11
   3  -6 -25 7117.08 483.419  13
  -3  -6  27 297.560 70.5348  11
   3  -6 -27 511.184 191.795  13
  -3  -6  28 403.827 69.3909  11
   3  -6 -28 720.899 181.565  13
  -3  -6  29 423.146 70.0047  11
   3  -6 -29 534.991 157.983  13
   3  -6 -30 1459.45 173.131  13
   3  -6 -31 729.392 134.501  13
   3  -6 -32 220.682 93.4306  13
   3  -6 -33-53.0462 73.3281  13
   3   7 -31 432.524 246.704  12
  -3   7  30 319.189 104.407   9
   3   7 -30 314.741 291.444  12
  -3   7  29 38.5369 96.3238   9
   3   7 -29-165.530 320.301  12
  -3   7  28 396.854 106.017   9
   3   7 -28 359.932 344.897  12
  -3   7  27 3042.36 201.322   9
   3   7 -27 1788.73 431.730  12
  -3   7  26 3147.56 206.184   9
   3   7 -26 2516.11 474.172  12
  -3   7  25 1089.53 124.613   9
  -3   7  24 682.647 109.549   9
  -3   7  23 2454.37 179.110   9
   3  -7  19 3773.49 658.604   5
   3  -7  18 1003.10 603.642   5
   3  -7  17 4684.62 712.769   5
  -3   7  17 5156.07 430.516   6
   3  -7  16 10331.9 886.020   5
  -3   7  16 9684.58 638.538   6
   3  -7  15 5984.02 728.105   5
  -3   7  15 4358.97 406.525   6
   3  -7  14 5031.53 733.609   5
  -3   7  14 6588.02 477.926   6
   3  -7  13 7439.28 825.781   5
  -3   7  13 7648.94 524.089   6
   3  -7  12 3111.18 643.105   5
  -3   7  12 3157.77 328.060   6
   3  -7  11 3645.93 673.520   5
  -3   7  11 2774.69 305.190   6
  -3   7  10 641.532 222.995   6
   3  -7  10 683.428 592.045   5
   3  -7   9 7317.09 785.736   5
  -3   7   9 6788.58 468.264   6
   3  -7   8 1392.21 619.652   5
  -3   7   8 1416.70 235.767   6
   3  -7   7 5797.98 760.813   5
   3  -7   7 6650.81 461.049   4
  -3   7   7 7001.36 362.477   9
  -3   7   7 5656.73 428.724   6
  -3   7   6 1161.76 124.196   9
   3  -7   6 1307.71 240.759   4
   3  -7   6 1020.78 563.448   5
  -3   7   6 894.701 206.487   6
  -3   7   5 3461.75 210.773   9
   3  -7   5 2821.22 320.166   4
   3  -7   5 2228.67 629.486   5
  -3   7   4 30319.4 1399.65   9
   3  -7   4 26213.0 1463.94   4
  -3  -7  -3 7289.02 397.851  10
   3  -7   3 7344.37 519.889   4
  -3   7   2 4281.23 263.623   9
  -3  -7  -2 4101.94 232.217  10
   3  -7   2 4279.03 382.845   4
   3  -7   2 3264.57 635.380   5
  -3   7   1 2820.56 212.115   9
  -3  -7  -1 2750.40 172.404  10
   3  -7   1 3123.46 352.384   4
  -3  -7   0 1221.53 109.790  10
  -3   7   0 1242.79 166.891   9
   3  -7   0 1617.27 299.976   4
  -3  -7   1 2864.13 176.962  10
  -3   7  -1 3321.17 244.669   9
   3  -7  -1 2650.11 349.373   4
  -3  -7   2 4369.84 239.321  10
   3  -7  -2 4209.50 411.910   4
  -3  -7   3 7290.40 377.587  10
   3  -7  -3 6363.94 752.923   5
  -3  -7   4 27229.4 1293.77  10
   3  -7  -4 20451.1 1534.48   5
   3  -7  -5 2634.10 596.901   5
  -3  -7   5 2417.28 165.668  10
   3  -7  -5 2905.88 207.095  13
   3  -7  -6 763.948 512.337   5
  -3  -7   6 1225.78 108.826  10
   3  -7  -6 1043.16 154.997  13
   3  -7  -7 5150.17 696.340   5
   3  -7  -7 5743.03 357.936  13
  -3  -7   7 6138.81 322.677  10
   3  -7  -8 1080.73 168.064  13
   3  -7  -8 1046.19 521.205   5
   3  -7  -8 1245.70 97.5038   7
   3  -7  -9 5973.28 363.559  13
   3  -7  -9 5406.45 671.732   5
   3  -7  -9 5769.58 303.224   7
   3  -7 -10 667.869 164.612  13
   3  -7 -10 453.896 75.7434   7
   3  -7 -11 2533.62 238.912  13
   3  -7 -11 2331.35 151.812   7
   3  -7 -12 3627.67 289.713  13
   3  -7 -12 3510.68 204.943   7
   3  -7 -13 7542.59 469.030  13
   3  -7 -13 7589.87 393.504   7
   3  -7 -14 5061.83 371.773  13
   3  -7 -14 5421.86 291.401   7
   3  -7 -15 4945.03 368.550  13
   3  -7 -15 5107.76 280.855   7
   3  -7 -16 8615.56 548.419  13
   3  -7 -16 9275.50 471.464   7
   3  -7 -17 4889.12 388.748  13
   3  -7 -17 5679.94 304.357   7
   3  -7 -18 360.098 207.613  13
  -3  -7  18 162.660 84.3669  11
   3  -7 -18 240.680 88.0701   7
   3  -7 -19 3210.50 310.309  13
  -3  -7  19 4072.32 223.725  11
   3  -7 -19 3369.77 218.499   7
   3  -7 -20 3208.68 311.769  13
  -3  -7  20 3873.58 216.139  11
   3  -7 -20 3299.52 214.311   7
   3  -7 -21 579.525 210.995  13
  -3  -7  21 609.278 94.0122  11
   3  -7 -21 687.465 105.589   7
  -3  -7  22 4952.02 267.713  11
   3  -7 -22 4184.57 352.314  13
  -3  -7  23 2203.21 147.847  11
   3  -7 -23 1775.34 242.710  13
  -3  -7  25 941.176 93.7207  11
   3  -7 -25 922.852 198.848  13
  -3  -7  26 3281.66 185.882  11
   3  -7 -26 2874.25 259.305  13
  -3  -7  27 3237.67 180.072  11
   3  -7 -27 2683.19 244.193  13
  -3  -7  28 340.003 63.1118  11
   3  -7 -28 509.233 141.962  13
  -3  -7  29 104.283 54.3068  11
   3  -7 -29 154.391 123.053  13
   3  -7 -30 573.519 116.854  13
   3  -7 -31 701.849 104.622  13
   3  -7 -32 107.773 64.0726  13
   3   8 -30 241.784 221.956  12
  -3   8  29 825.840 132.115   9
   3   8 -29 761.294 291.275  12
  -3   8  28 731.933 130.972   9
   3   8 -28 780.676 323.621  12
  -3   8  27 514.414 120.775   9
   3   8 -27 149.723 341.920  12
  -3   8  26 45.5270 112.889   9
   3   8 -26 578.840 368.043  12
  -3   8  25 246.230 117.238   9
  -3   8  24 248.635 114.273   9
  -3   8  23 339.563 118.167   9
  -3   8  22 966.297 139.240   9
  -3   8  21 526.843 120.962   9
   3  -8  18 4367.67 694.093   5
  -3   8  18 4323.21 275.273   9
  -3   8  17 80.8701 107.529   9
  -3   8  17 78.7804 246.668   6
   3  -8  16 687.950 581.346   5
  -3   8  16 595.447 120.901   9
   3  -8  15 10215.5 969.054   5
  -3   8  15 11822.3 611.544   9
   3  -8  14 2220.33 658.152   5
  -3   8  14 2063.83 173.093   9
  -3   8  14 2034.75 320.313   6
   3  -8  13 3906.21 739.425   5
  -3   8  13 4023.28 248.968   9
  -3   8  13 3203.35 356.992   6
   3  -8  12 421.131 632.279   5
  -3   8  12 101.428 222.867   6
  -3   8  12 412.629 119.723   9
   3  -8  11 11830.2 1029.13   5
  -3   8  11 12668.6 647.522   9
  -3   8  11 12056.0 729.530   6
   3  -8  10 16020.1 1261.30   5
  -3   8  10 18207.4 903.128   9
  -3   8  10 17441.8 977.870   6
   3  -8   9 18777.3 1401.60   5
  -3   8   9 22130.9 1071.89   9
  -3   8   9 20384.8 1136.78   6
   3  -8   8 14520.1 1184.60   5
  -3   8   8 17338.3 827.322   9
  -3   8   8 14146.8 878.432   6
   3  -8   7-25.9481 636.315   5
  -3   8   7 8.56348 199.965   6
  -3   8   7 8.67815 117.806   9
   3  -8   6 5375.76 816.345   5
  -3   8   6 7198.85 405.721   9
   3  -8   5 11074.7 1072.08   5
  -3   8   5 15484.0 774.406   9
  -3  -8  -4 9539.42 493.755  10
  -3   8   4 10368.0 535.819   9
  -3  -8  -3 3006.41 186.919  10
  -3   8   3 3251.23 246.011   9
   3  -8   2 881.296 584.194   5
  -3  -8  -2 1104.96 108.218  10
  -3   8   2 1113.91 184.024   9
   3  -8   1 1625.60 567.534   5
   3  -8   1 2417.68 315.399   4
  -3  -8  -1 1903.16 146.216  10
  -3   8   1 2312.71 231.479   9
   3  -8   0 6073.60 460.754   4
  -3  -8   0 5441.69 303.074  10
  -3   8   0 5864.93 387.520   9
   3  -8  -1 2595.86 328.805   4
  -3  -8   1 2192.93 151.993  10
  -3   8  -1 2287.45 273.953   9
   3  -8  -2 1486.95 605.760   5
   3  -8  -2 1167.57 304.616   4
  -3  -8   2 1272.67 115.892  10
   3  -8  -3 2266.10 609.554   5
   3  -8  -3 3359.41 366.215   4
  -3  -8   3 2589.11 172.922  10
  -3   8  -3 2546.47 271.452   8
  -3  -8   4 9791.34 495.197  10
   3  -8  -4 9613.72 659.321   4
  -3  -8   5 13828.0 683.523  10
   3  -8  -5 11019.6 1004.22   5
  -3  -8   6 6176.33 332.994  10
   3  -8  -6 5395.38 699.441   5
   3  -8  -7 596.063 548.176   5
  -3  -8   7 50.9504 83.3758  10
   3  -8  -7 95.0214 135.919  13
   3  -8  -8 15448.3 775.620  13
   3  -8  -8 11364.4 1030.03   5
   3  -8  -9 19857.4 939.451  13
   3  -8  -9 17850.3 887.302   7
   3  -8 -10 15870.7 805.464  13
   3  -8 -10 15120.4 754.171   7
   3  -8 -11 11492.2 607.291  13
   3  -8 -11 10772.2 549.439   7
   3  -8 -12 463.087 169.468  13
   3  -8 -12 375.752 81.5249   7
   3  -8 -13 3447.30 275.919  13
   3  -8 -13 3359.65 200.859   7
   3  -8 -14 2149.63 229.539  13
   3  -8 -14 1844.51 137.943   7
   3  -8 -15 9878.34 576.000  13
   3  -8 -15 10125.9 513.724   7
   3  -8 -16 478.181 183.029  13
   3  -8 -16 509.174 91.7805   7
   3  -8 -17 217.092 184.216  13
   3  -8 -17 125.298 81.9192   7
   3  -8 -18 3502.40 301.499  13
  -3  -8  18 4006.51 224.289  11
   3  -8 -18 3456.31 218.244   7
   3  -8 -19 185.769 182.064  13
  -3  -8  19-2.80677 80.8246  11
   3  -8 -19 113.080 84.5595   7
   3  -8 -20 3651.24 304.743  13
  -3  -8  20 4097.21 234.640  11
   3  -8 -21 603.829 184.521  13
  -3  -8  21 664.111 91.7393  11
   3  -8 -22 1041.76 108.754   7
   3  -8 -23 602.286 91.6717   7
   3  -8 -24 293.944 158.723  13
  -3  -8  24 338.275 71.7936  11
   3  -8 -25 234.630 143.377  13
  -3  -8  25 270.676 67.9014  11
   3  -8 -26 351.234 139.517  13
  -3  -8  26 88.2008 58.2384  11
   3  -8 -27 491.066 134.790  13
  -3  -8  27 622.372 71.0026  11
   3  -8 -28 905.901 129.488  13
   3  -8 -29 921.054 117.705  13
   3  -8 -30-17.8516 77.9669  13
   3   9 -29 1906.83 269.638  12
   3   9 -28 246.778 260.686  12
   3   9 -27 1456.40 327.139  12
  -3   9  27 1994.99 185.226   9
   3   9 -26 12.4151 318.799  12
  -3   9  26 275.088 138.862   9
  -3   9  25 186.537 135.976   9
  -3   9  24 1784.82 183.533   9
  -3   9  23 1053.96 156.734   9
  -3   9  22 2382.04 204.802   9
  -3   9  21 1458.86 170.851   9
  -3   9  20 2452.02 211.467   9
  -3   9  19 287.980 139.296   9
   3  -9  18 498.150 554.463   5
  -3   9  18 117.101 230.965   6
  -3   9  17 773.458 254.939   6
  -3   9  16 1088.40 166.975   9
  -3   9  16 700.953 262.780   6
  -3   9  15 1247.01 172.591   9
  -3   9  15 920.185 270.175   6
   3  -9  14 3114.49 699.742   5
  -3   9  14 2763.33 231.817   9
  -3   9  14 2708.09 334.860   6
   3  -9  13 3829.94 732.259   5
  -3   9  13 3984.89 280.475   9
   3  -9  12 2078.20 695.732   5
  -3   9  12 2464.93 221.074   9
   3  -9  11 887.890 668.734   5
  -3   9  11 1431.67 267.539   6
  -3   9  11 1342.09 182.429   9
   3  -9  10 13960.8 1158.48   5
  -3   9  10 15264.1 784.708   9
  -3   9  10 14226.3 844.346   6
  -3   9   9 5586.09 348.456   9
  -3   9   9 5002.29 409.602   6
   3  -9   8 1916.86 679.140   5
  -3   9   8 1508.32 266.544   6
  -3   9   8 1992.84 213.347   9
   3  -9   7 1957.69 703.396   5
  -3   9   7 1989.60 275.604   6
  -3   9   7 2257.98 229.409   9
   3  -9   6 13032.9 1128.55   5
  -3   9   6 14964.3 786.199   9
   3  -9   5 7366.28 859.382   5
  -3  -9  -5 8097.89 433.133  10
  -3   9   5 9175.88 505.177   9
   3  -9   4 7310.96 873.047   5
  -3  -9  -4 7591.55 405.056  10
  -3   9   4 8053.30 482.185   9
   3  -9   3 2724.83 670.606   5
  -3  -9  -3 3058.72 194.975  10
  -3   9   3 3065.17 298.981   9
  -3   9   2 1208.82 254.007   9
  -3  -9  -2 1111.11 118.619  10
   3  -9   1 2886.68 685.461   5
  -3  -9  -1 3409.64 209.655  10
  -3   9   1 3379.75 335.024   9
   3  -9   0 3526.37 681.491   5
  -3  -9   0 4170.63 244.434  10
  -3   9   0 4410.48 398.645   9
  -3  -9   1 3467.84 212.176  10
  -3   9  -1 3388.21 388.771   9
  -3   9  -1 3726.10 327.580   8
   3  -9  -2 695.639 598.379   5
  -3  -9   2 973.718 111.289  10
  -3   9  -2 974.625 249.235   8
  -3  -9   3 3113.14 198.056  10
  -3   9  -3 3313.40 342.434   8
   3  -9  -4 5535.46 789.672   5
  -3  -9   4 7725.69 403.984  10
   3  -9  -5 8190.40 591.218   4
  -3  -9   5 8039.69 420.321  10
   3  -9  -6 14053.3 887.035   4
  -3  -9   6 14918.7 731.073  10
   3  -9  -7 2374.72 646.733   5
   3  -9  -8 2126.69 639.344   5
   3  -9  -9 3993.42 661.644   5
   3  -9 -10 11216.7 910.693   5
   3  -9 -11 893.783 170.742  13
   3  -9 -11 1007.64 98.9559   7
   3  -9 -12 2299.88 220.995  13
   3  -9 -12 2068.24 144.716   7
   3  -9 -13 3242.26 265.646  13
   3  -9 -13 3481.19 202.224   7
   3  -9 -14 2238.95 223.940  13
   3  -9 -14 2358.08 156.723   7
   3  -9 -15 1258.55 191.009  13
   3  -9 -15 1367.20 117.087   7
   3  -9 -16 801.178 175.724  13
   3  -9 -16 678.468 94.8989   7
   3  -9 -17 768.886 175.371  13
   3  -9 -17 860.804 99.4059   7
   3  -9 -18 332.166 163.790  13
  -3  -9  18 192.719 85.1208  11
   3  -9 -19 122.906 154.833  13
  -3  -9  19 584.618 93.2108  11
   3  -9 -20 2411.90 161.282   7
   3  -9 -21 1641.01 127.924   7
   3  -9 -22 2634.25 220.845  13
  -3  -9  22 2845.20 165.958  11
   3  -9 -22 2521.68 167.625   7
   3  -9 -23 970.185 157.527  13
  -3  -9  23 1202.46 97.9589  11
   3  -9 -23 1177.49 103.742   7
   3  -9 -24 1677.04 175.653  13
  -3  -9  24 1906.98 122.409  11
   3  -9 -25 33.4544 119.190  13
  -3  -9  25 180.827 57.7315  11
   3  -9 -26 171.070 106.806  13
  -3  -9  26 254.474 55.9017  11
   3  10 -27 128.639 220.845  12
   3  10 -26 105.780 251.372  12
  -3  10  26 16.7914 149.348   9
   3  10 -25 812.461 299.178  12
  -3  10  25 589.114 164.748   9
  -3  10  24 270.350 166.534   9
  -3  10  23 606.447 173.482   9
  -3  10  22 898.436 176.857   9
  -3  10  21 602.805 168.467   9
  -3  10  20 1582.78 198.517   9
  -3  10  19 112.997 166.682   9
  -3 -10 -19 616.903 81.3623   7
  -3  10  18 4531.78 322.967   9
   3 -10  17-187.805 525.400   5
  -3  10  17 230.302 168.156   9
  -3  10  17-69.7999 222.353   6
   3 -10  16 925.000 567.325   5
  -3  10  16 821.750 187.679   9
  -3  10  16 642.632 244.761   6
   3 -10  15 792.704 601.946   5
  -3  10  15 95.6799 232.317   6
  -3  10  14 225.704 246.775   6
  -3  10  13 2432.83 311.088   6
   3 -10  12 2706.98 712.107   5
  -3  10  12 2621.12 263.917   9
  -3  10  12 2615.28 312.223   6
  -3  10  11 1574.01 262.964   6
  -3  10  11 1559.06 224.609   9
  -3  10  10 1206.54 263.604   6
  -3  10  10 1213.47 216.680   9
   3 -10   9 3489.78 763.846   5
  -3  10   9 2824.79 284.356   9
   3 -10   8 786.736 665.859   5
  -3  10   8 397.626 212.205   9
   3 -10   7 1018.84 661.369   5
  -3  10   7 989.878 241.467   9
  -3 -10  -7 1172.45 117.303  10
   3 -10   6 2036.41 700.884   5
  -3  10   6 1473.90 268.604   9
  -3 -10  -6 1492.90 131.696  10
   3 -10   5 3265.16 729.849   5
  -3 -10  -5 2536.41 177.377  10
  -3  10   5 2494.08 316.869   9
  -3  10   4 8148.20 533.743   9
  -3 -10  -4 7611.84 410.181  10
  -3 -10  -3 8256.35 436.275  10
  -3  10   3 8648.19 579.696   9
   3 -10   2 7154.01 900.772   5
  -3 -10  -2 8456.08 443.484  10
  -3  10   2 8345.66 590.357   9
   3 -10   1 2527.95 693.409   5
  -3 -10  -1 3097.13 204.903  10
  -3  10   1 3487.77 405.484   9
  -3  10   1 3661.95 338.124   8
  -3  10   0 3704.34 442.334   9
  -3 -10   0 3356.92 215.577  10
  -3  10   0 3790.48 353.609   8
   3 -10  -1 2797.05 666.782   5
  -3 -10   1 3781.02 227.927  10
  -3  10  -1 3431.76 369.691   8
  -3 -10   2 8493.87 451.769  10
  -3  10  -2 9285.76 598.711   8
   3 -10  -3 5838.75 826.436   5
  -3 -10   3 7620.61 404.543  10
   3 -10  -4 5719.78 832.152   5
  -3 -10   4 8223.42 430.208  10
   3 -10  -5 2048.40 654.712   5
  -3 -10   5 2526.18 178.795  10
   3 -10  -6 1176.18 619.237   5
  -3 -10   6 1770.53 148.479  10
   3 -10  -7 1055.08 608.461   5
   3 -10  -8 1103.08 596.064   5
   3 -10  -9 2634.51 644.184   5
   3 -10 -13 2192.40 146.723   7
   3 -10 -16 754.796 93.9576   7
  -3 -10  17 101.101 78.0684  11
   3 -10 -17-22.2647 73.6941   7
   3 -10 -18 4417.37 246.182   7
  -3 -10  19 387.145 84.0678  11
   3 -10 -19 402.411 82.3050   7
  -3 -10  20 1973.07 130.989  11
   3 -10 -20 1714.08 128.567   7
  -3 -10  21 524.969 75.1363  11
   3 -10 -21 516.598 80.5127   7
  -3 -10  22 1427.53 101.260  11
   3 -10 -22 1165.47 100.870   7
  -3 -10  23 892.757 80.3293  11
  -3 -10  24 539.987 63.4377  11
   3  11 -25 99.2935 208.367  12
   3  11 -24 779.276 271.128  12
  -3  11  24 1152.10 193.016   9
  -3  11  23 1902.27 228.284   9
  -3  11  22 1241.26 221.896   9
  -3  11  21 1205.23 222.936   9
  -3  11  20 381.169 207.412   9
  -3 -11 -20 559.327 69.7665   7
  -3 -11 -19 1727.91 115.495  10
  -3 -11 -19 1682.77 116.596   7
  -3 -11 -18 1358.04 106.669  10
  -3  11  18 1384.00 235.837   9
  -3 -11 -18 1398.00 107.726   7
  -3 -11 -17 3347.62 190.108  10
  -3  11  17 2844.26 304.113   9
  -3  11  17 3097.98 314.836   6
   3 -11  16 290.444 521.025   5
  -3  11  16 163.366 219.602   9
  -3 -11 -16 292.849 74.0979  10
  -3  11  16 45.3687 221.819   6
   3 -11  15 207.221 539.602   5
  -3  11  15 479.107 227.121   9
  -3 -11 -15 557.057 82.1663  10
  -3  11  15 550.353 229.984   6
   3 -11  14 1424.47 594.410   5
  -3 -11 -14 2330.31 152.100  10
  -3  11  14 2136.32 280.473   9
  -3  11  14 2095.38 292.427   6
   3 -11  13 2471.43 658.449   5
  -3 -11 -13 2438.64 162.696  10
  -3  11  13 2743.02 307.096   9
  -3  11  13 2347.63 297.947   6
   3 -11  12 1771.95 638.958   5
  -3  11  12 1286.51 265.130   6
  -3 -11 -12 1829.60 135.928  10
  -3  11  12 1993.46 291.824   9
   3 -11  11 3032.75 710.388   5
  -3 -11 -11 3292.15 200.656  10
  -3  11  11 3079.33 341.204   9
  -3  11  11 2941.44 319.870   6
  -3 -11 -10 3831.43 227.732  10
  -3  11  10 3664.48 339.552   6
  -3 -11  -9 6361.79 337.846  10
  -3  11   9 5334.45 434.277   6
  -3 -11  -8 15222.9 748.576  10
  -3  11   8 13748.4 835.040   6
   3 -11   7 4425.40 797.766   5
  -3 -11  -7 3537.75 214.423  10
  -3  11   7 2584.31 312.157   6
  -3  11   6 1261.44 249.682   6
   3 -11   6 1219.38 729.434   5
  -3  11   6 1318.59 330.732   9
  -3 -11  -6 1643.92 139.415  10
   3 -11   5 903.192 693.505   5
  -3  11   5 1054.34 244.281   6
  -3 -11  -5 1126.46 122.611  10
  -3  11   5 1048.42 343.036   9
  -3  11   5 1278.55 261.997   8
   3 -11   4 2294.21 751.624   5
  -3  11   4 2581.90 398.073   9
  -3 -11  -4 2228.25 168.721  10
  -3  11   4 2763.22 307.568   8
   3 -11   3 2396.17 748.656   5
  -3  11   3 3535.96 446.258   9
  -3  11   3 2896.20 333.117   8
   3 -11   2 1629.84 713.597   5
  -3  11   2 1392.83 302.801   8
  -3  11   2 1914.18 415.732   9
   3 -11   1 2392.75 702.119   5
  -3  11   1 2034.24 442.120   9
   3 -11   0-389.311 636.788   5
   3 -11  -1 1329.02 671.808   5
   3 -11  -2 2216.83 679.572   5
  -3  11  -2 1527.84 391.612   8
   3 -11  -3 2310.36 688.278   5
  -3 -11   4 2779.32 188.605  10
   3 -11  -4 1931.56 676.968   5
  -3 -11   5 1131.48 124.402  10
   3 -11  -5 604.853 627.143   5
   3 -11  -6 1204.89 633.629   5
   3 -11 -10 3479.23 647.357   5
  -3 -11  17 3705.15 213.837  11
  -3 -11  18 1906.05 133.436  11
  -3 -11  19 1778.26 123.472  11
  -3 -11  20 684.615 75.5145  11
  -3 -11  21 1266.90 93.4113  11
  -3 -11  22 1563.50 101.545  11
  -3  12  21 2059.96 258.726   9
  -3  12  20 681.678 232.666   9
  -3  12  20 175.206 154.977   8
  -3  12  19 415.043 234.113   9
  -3  12  19 346.627 165.056   8
  -3 -12 -19 629.322 63.9158   7
  -3  12  18 952.941 255.771   9
  -3  12  18 764.210 187.676   8
  -3 -12 -18 1161.87 88.1470   7
  -3  12  17 116.460 245.512   9
  -3 -12 -17 349.972 67.6658  10
  -3  12  17 449.941 182.083   8
  -3 -12 -17 274.850 64.6628   7
  -3  12  16 538.194 253.562   9
  -3 -12 -16 536.577 79.5948  10
  -3  12  16 292.657 186.269   8
  -3  12  16 303.460 198.273   6
  -3  12  15 786.970 280.292   9
  -3 -12 -15 638.298 87.2868  10
  -3  12  15 967.689 208.146   8
  -3  12  15 791.195 209.583   6
   3 -12  14 793.094 507.793   5
  -3  12  14 1354.93 301.533   9
  -3 -12 -14 1255.68 108.744  10
  -3  12  14 958.319 220.853   8
  -3  12  14 1173.56 234.051   6
   3 -12  13 1480.25 570.091   5
  -3 -12 -13 1817.93 131.898  10
  -3  12  13 1683.49 316.535   9
  -3  12  13 1506.69 244.584   8
  -3  12  13 1513.66 254.082   6
   3 -12  12 1565.99 583.338   5
  -3 -12 -12 1534.07 126.803  10
  -3  12  12 1354.14 311.610   9
  -3  12  12 1808.29 249.870   8
  -3  12  12 1449.59 253.379   6
  -3  12  11 1399.83 245.766   6
   3 -12  11 1549.21 613.551   5
  -3 -12 -11 1328.64 121.051  10
  -3  12  11 1518.94 340.271   9
  -3  12  11 1081.88 240.799   8
   3 -12  10 630.686 603.467   5
  -3  12  10 873.424 232.235   6
  -3  12  10 805.822 310.142   9
  -3 -12 -10 677.393 97.0410  10
  -3  12  10 571.106 226.272   8
   3 -12   9 605.595 624.445   5
  -3  12   9 781.983 222.259   6
  -3  12   9 710.570 333.545   9
  -3 -12  -9 448.738 92.7662  10
  -3  12   9 619.530 235.450   8
   3 -12   8 1631.65 641.077   5
  -3  12   8 1488.93 246.573   6
  -3 -12  -8 1676.50 134.420  10
  -3  12   8 1496.44 368.092   9
  -3  12   8 1738.04 276.132   8
  -3 -12  -7 2372.16 162.488  10
  -3  12   7 2098.40 402.419   9
  -3  12   7 2304.45 279.053   6
  -3  12   7 1702.53 291.673   8
  -3  12   6 2037.39 272.703   6
  -3 -12  -6 2431.05 166.682  10
  -3  12   6 2130.74 415.525   9
  -3  12   6 2236.48 316.068   8
   3 -12   5 354.160 647.213   5
  -3  12   5 841.704 221.369   6
  -3 -12  -5 552.326 98.6190  10
  -3  12   5 721.784 270.882   8
  -3  12   5 1029.65 393.618   9
   3 -12   4-246.272 631.135   5
  -3  12   4 361.312 204.907   6
  -3 -12  -4 205.705 89.5355  10
  -3  12   4 380.748 283.433   8
  -3  12   4 618.444 410.436   9
   3 -12   3 3287.23 741.049   5
  -3 -12  -3 4141.69 233.729  10
  -3  12   3 3134.18 314.794   6
  -3  12   3 4007.75 516.660   9
  -3  12   3 3380.40 402.113   8
   3 -12   2 2921.26 726.017   5
  -3 -12  -2 2518.40 175.124  10
  -3  12   2 2311.92 377.056   8
  -3  12   2 2941.77 498.047   9
   3 -12   1 1328.87 670.469   5
  -3 -12  -1 1281.11 127.024  10
  -3  12   1 1756.07 379.279   8
   3 -12   0 563.776 651.568   5
  -3 -12   0 76.5823 87.2908  10
  -3  12   0 174.100 352.669   8
  -3 -12   1 1433.77 131.396  10
  -3  12  -1 1403.37 402.789   8
   3 -12  -2 1897.87 661.036   5
  -3 -12   2 2462.78 172.858  10
  -3  12  -2 1995.09 467.339   8
  -3 -12   3 4494.35 260.188  10
   3 -12  -3 3056.79 710.640   5
   3 -12  -4 572.056 617.314   5
   3 -12  -5 991.729 631.948   5
   3 -12  -6 1780.43 646.889   5
   3 -12  -7 2074.71 615.063   5
   3 -12  -8 775.084 564.905   5
   3 -12  -9 794.233 547.007   5
   3 -12 -10 609.191 525.075   5
  -3 -12  16 548.275 78.8085  11
  -3 -12  17 322.295 69.9712  11
  -3 -12  18 1206.32 93.7343  11
  -3 -12  19 714.043 70.5127  11
  -3 -12  20 554.316 60.7727  11
  -3  13  18 142.338 244.613   9
  -3 -13 -17 772.967 66.7020   7
  -3  13  17 754.178 269.365   9
  -3 -13 -16 1058.12 79.2714   7
  -3  13  16 868.248 282.986   9
  -3  13  15 312.843 196.392   8
  -3 -13 -15 507.619 64.0267   7
  -3  13  15 767.384 302.239   9
  -3 -13 -14 810.701 80.5470  10
  -3  13  14 417.092 209.504   8
  -3  13  14 764.306 312.379   9
  -3  13  14 811.082 189.831   6
   3 -13  13 456.691 436.741   5
  -3 -13 -13 260.356 68.7802  10
  -3  13  13 333.361 214.216   8
  -3  13  13 228.496 186.068   6
  -3  13  13 365.163 308.830   9
   3 -13  12-83.1349 467.324   5
  -3 -13 -12 160.807 69.9925  10
  -3  13  12 327.322 228.414   8
  -3  13  12 30.1719 316.069   9
  -3  13  12-183.936 186.827   6
   3 -13  11 794.261 498.001   5
  -3 -13 -11 814.779 89.2468  10
  -3  13  11 1067.51 260.732   8
  -3  13  11 1263.35 351.654   9
  -3  13  11 744.546 208.387   6
  -3  13  10 766.112 215.352   6
   3 -13  10 1201.03 534.968   5
  -3 -13 -10 1011.18 98.2143  10
  -3  13  10 616.459 255.450   8
  -3  13  10 850.976 359.407   9
   3 -13   9 144.012 527.918   5
  -3  13   9 757.056 212.071   6
  -3 -13  -9 800.977 93.9523  10
  -3  13   9 725.315 275.501   8
  -3  13   9 904.907 378.041   9
   3 -13   8 323.467 544.880   5
  -3  13   8 223.909 196.449   6
  -3 -13  -8 108.450 75.5370  10
  -3  13   8 58.5922 265.992   8
  -3  13   8-23.5770 363.013   9
   3 -13   7 851.621 571.591   5
  -3  13   7 780.135 202.787   6
  -3 -13  -7 622.812 94.1770  10
  -3  13   7 967.608 300.686   8
  -3  13   7 572.788 386.846   9
   3 -13   6 3676.48 662.708   5
  -3 -13  -6 3223.85 189.765  10
  -3  13   6 2968.69 286.923   6
  -3  13   6 2027.48 366.019   8
  -3  13   6 2538.39 463.632   9
  -3  13   5 254.057 193.576   6
   3 -13   5-257.320 550.808   5
  -3 -13  -5 178.142 84.3944  10
  -3  13   5 474.328 324.241   8
  -3  13   5 614.146 417.870   9
   3 -13   4 3341.48 668.809   5
  -3 -13  -4 3041.68 189.573  10
  -3  13   4 2623.44 404.955   8
  -3  13   4 2871.01 284.723   6
   3 -13   3 1887.78 638.383   5
  -3  13   3 1111.15 220.127   6
  -3 -13  -3 1517.82 124.847  10
  -3  13   3 1116.18 364.253   8
   3 -13   2 671.008 584.962   5
  -3  13   2 242.870 189.784   6
  -3 -13  -2 89.0567 82.4090  10
  -3  13   2 459.005 375.947   8
  -3  13   1 501.659 195.951   6
  -3 -13  -1 506.989 92.0041  10
  -3  13   1 579.421 419.249   8
   3 -13   0-118.130 569.573   5
  -3  13   0 193.316 182.365   6
  -3 -13   0 63.6337 83.6917  10
  -3  13   0-91.0716 432.315   8
   3 -13  -1 23.3576 596.133   5
  -3 -13   1 388.556 91.7183  10
  -3  13  -1 811.928 466.698   8
   3 -13  -2-91.5985 572.983   5
   3 -13  -3 960.860 598.647   5
   3 -13  -4 2277.70 612.750   5
   3 -13  -5-397.765 559.542   5
   3 -13  -6 2608.59 610.117   5
   3 -13  -7 626.950 529.439   5
   3 -13  -8 35.5971 494.498   5
   3 -13  -9 443.616 486.811   5
   3 -13 -10 921.589 472.529   5
  -3 -13  14 998.844 87.1713  11
  -3 -13  15 611.233 71.7500  11
  -3 -13  16 1285.96 92.8590  11
  -3 -13  17 1136.93 81.4760  11
  -3 -14 -14 1417.47 89.8033   7
  -3 -14 -13 412.975 55.6078   7
   3 -14  11 547.138 389.366   5
   3 -14  10 558.689 415.813   5
  -3 -14 -10 536.103 71.8424  10
  -3  14  10 213.495 259.204   8
  -3  14  10 561.818 168.597   6
   3 -14   9 2000.60 476.336   5
  -3 -14  -9 1840.84 118.877  10
  -3  14   9 1146.38 307.321   8
  -3  14   9 1472.26 207.038   6
   3 -14   8 1352.19 488.450   5
  -3 -14  -8 1471.95 106.460  10
  -3  14   8 903.349 326.503   8
  -3  14   8 900.320 190.517   6
   3 -14   7 684.473 468.864   5
  -3  14   7 328.851 169.833   6
  -3 -14  -7 380.475 73.3202  10
  -3  14   7 412.621 318.169   8
   3 -14   6 280.022 480.874   5
  -3  14   6 277.513 171.059   6
  -3 -14  -6 397.331 76.3805  10
  -3  14   6 245.858 332.313   8
   3 -14   5 1081.56 501.995   5
  -3  14   5 678.635 178.806   6
  -3 -14  -5 718.929 86.6149  10
  -3  14   5 853.330 373.040   8
   3 -14   4 1931.11 551.688   5
  -3 -14  -4 2977.68 171.202  10
  -3  14   4 1714.21 418.617   8
  -3  14   4 2502.35 246.419   6
   3 -14   3 3099.71 585.973   5
  -3 -14  -3 4004.05 212.238  10
  -3  14   3 2284.70 464.021   8
  -3  14   3 3104.28 273.756   6
   3 -14   2 1356.28 529.362   5
  -3  14   2 1517.12 203.022   6
  -3 -14  -2 1845.13 129.199  10
  -3  14   2 1028.94 420.834   8
   3 -14   1 245.185 513.764   5
  -3  14   1 712.161 178.879   6
  -3  14   1 554.881 426.724   8
   3 -14   0 149.182 501.250   5
  -3  14   0-79.2621 159.001   6
  -3  14   0 422.162 411.217   8
   3 -14  -1 387.418 508.887   5
  -3  14  -1 773.405 177.385   6
   3 -14  -2 1530.89 528.497   5
  -3  14  -2 1055.91 178.519   6
   3 -14  -3 2479.46 544.899   5
  -3  14  -3 2282.68 219.199   6
   3 -14  -4 2300.94 534.215   5
   3 -14  -5 763.080 469.571   5
   3 -14  -6 239.737 444.529   5
   3 -14  -7 690.148 432.729   5
   3 -14  -8 672.469 400.929   5
   3 -14  -9 844.314 389.699   5
  -3 -14  12 122.000 52.5352  11
  -3 -14  13 427.647 58.0747  11
  -3 -14  14 1677.22 101.569  11
   3 -15   7 992.297 332.202   5
   3 -15   6 418.579 362.427   5
   3 -15   5 57.9395 360.584   5
   3 -15   4 1960.82 417.278   5
   3 -15   3 1272.48 401.701   5
   3 -15   2 326.423 376.214   5
   3 -15   1 809.008 389.036   5
   3 -15   0-87.2684 363.105   5
   3 -15  -1 429.417 386.050   5
   3 -15  -2 509.535 377.108   5
   3 -15  -3 904.056 372.584   5
   3 -15  -4 1600.04 373.064   5
  -3 -15   9 1375.91 85.9711  11
  -3 -15  10 1876.40 105.676  11
   4   0   0 24315.4 1417.23   4
   4   0   0 27085.7 1385.20   1
   4   0   1 2409.74 305.501   4
   4   0  -1 2703.82 313.452   4
   4   0   1 3291.29 280.870   2
   4   0   1 3183.87 260.915   1
   4   0  -1 3262.07 292.145   2
   4   0  -1 2860.24 257.998   1
   4   0  -2 1059.94 269.570   4
   4   0   2 1300.71 244.761   4
   4   0   2 1349.28 245.285  17
   4   0  -2 1751.59 243.702   2
   4   0  -2 1515.95 192.286   1
   4   0   2 1676.43 209.740   2
   4   0   2 1429.31 184.977   3
   4   0   3 9103.87 583.812   4
   4   0  -3 8534.63 593.793   4
   4   0   3 8717.18 565.438  17
   4   0   3 9931.74 529.372   3
   4   0  -3 9465.51 538.395   1
   4   0   3 10028.7 545.423   2
   4   0   4 2628.18 297.077  17
   4   0  -4 3428.95 276.200   1
   4   0   4 3360.41 268.319   2
   4   0   4 3608.20 254.410   3
   4   0   4 3117.14 318.264   4
   4   0  -4 3488.75 356.057   4
  -4   0   4 3385.84 177.641  11
   4   0   5 3138.54 315.902  17
   4   0   5 3741.55 267.431   3
   4   0  -5 3712.87 287.476   1
   4   0   5 3888.72 336.633   4
   4   0  -5 3422.02 359.141   4
  -4   0   5 3105.83 173.975  11
   4   0   6 6363.00 449.053  17
   4   0   6 5588.90 438.342  16
   4   0  -6 6064.60 403.923   1
   4   0   6 6667.70 455.988   4
   4   0  -6 5380.95 465.046   4
  -4   0   6 6015.43 314.927  11
   4   0   7 13423.1 790.864  16
   4   0   7 14145.0 804.059  17
   4   0  -7 14590.1 764.395   1
   4   0   7 15150.7 808.634   4
   4   0  -7 13134.1 814.204   4
  -4   0   7 13107.5 678.743  11
   4   0   8-8.90217 224.132  16
   4   0   8-108.018 232.114  17
   4   0   8 32.9651 118.147   3
   4   0   9 13868.2 814.411  16
   4   0   9 13270.2 807.573  15
   4   0   9 14934.3 841.545  17
   4   0   9 15111.1 748.034   3
   4   0  10 4866.40 412.914  16
   4   0  10 4939.70 408.000  15
   4   0  10 6007.93 449.088  17
   4   0  10 5903.69 328.680   3
  -4   0  10 5420.10 283.864  11
   4   0  11 1565.45 309.151  17
   4   0  11 1745.36 261.641  15
   4   0  11 1353.18 261.532  16
   4   0  11 1759.83 149.093   3
   4   0 -11 1166.25 317.295  12
  -4   0  11 1248.53 97.8678  11
   4   0  12 211.024 215.173  15
   4   0  12 379.052 227.155  16
   4   0  12 279.805 100.118   3
   4   0 -12 289.138 304.125  12
  -4   0  12 196.990 60.9163  11
   4   0  13 2626.58 309.472  16
   4   0  13 2642.24 308.710  15
   4   0  13 3223.38 209.597   3
   4   0 -13 2912.28 405.707  12
  -4   0  13 2972.93 173.730  11
   4   0  14 12636.0 835.694  16
   4   0  14 12967.8 831.541  15
  -4   0  14 15209.2 740.093  11
   4   0 -14 13559.5 914.969  12
   4   0  15 11051.1 730.050  16
   4   0  15 10969.6 728.729  15
  -4   0  15 13717.8 641.076  11
   4   0 -15 12891.4 839.883  12
   4   0  16 1964.76 270.335  15
   4   0  16 1816.66 269.159  16
  -4   0  16 2379.62 145.821  11
   4   0 -16 1501.24 384.388  12
   4   0  17 1227.85 248.078  15
   4   0  17 1179.34 244.493  16
  -4   0  17 1397.59 109.356  11
   4   0 -17 655.920 388.571  12
   4   0  18 589.230 226.510  15
   4   0  18 809.881 236.955  16
  -4   0  18 767.053 90.0014  11
   4   0 -18 1088.71 396.033  12
   4   0  19 3964.89 375.295  15
   4   0  19 4136.39 384.775  16
  -4   0  19 4971.72 264.391  11
   4   0 -19 4942.56 532.942  12
   4   0  20 2636.07 323.372  16
   4   0  20 3206.57 325.550  15
  -4   0  20 3558.99 202.522  11
   4   0 -20 3148.84 452.604  12
   4   0  21 1503.27 275.301  16
   4   0  21 1817.96 279.400  15
  -4   0  21 2345.78 150.390  11
   4   0 -21 1737.79 406.305  12
   4   0  22 622.525 224.001  15
   4   0  22 613.919 230.499  16
  -4   0  22 933.883 100.135  11
   4   0 -22 720.826 361.774  12
   4   0  23 2202.66 285.611  15
   4   0  23 1997.06 290.177  16
  -4   0  23 2142.09 149.075  11
   4   0 -23 1970.27 397.456  12
   4   0  24 2219.41 293.336  16
   4   0 -24 1907.00 390.132  12
   4   0  25 2415.75 296.997  16
   4   0  25 2349.27 277.774  15
   4   0  26 6589.08 447.301  16
   4   0  26 5985.52 431.311  15
   4   0  27 39.3957 220.958  15
   4   0 -27 421.310 304.685  12
   4   0  28 207.798 208.565  15
   4   0  28 339.570 217.392  16
   4   0 -28 244.577 286.417  12
   4   0  29 248.733 213.763  15
   4   0  29-109.428 216.435  16
   4   0  30 342.329 196.503  15
   4   0  30 116.755 197.919  16
   4   0 -30 113.830 183.037  13
   4   0  31 4952.19 344.139  16
   4   0  31 4573.12 334.143  15
   4   0  32 2372.27 235.378  16
   4   0 -32 1615.36 188.644  13
   4   0  33 924.654 167.522  16
   4   0 -33 567.667 121.768  13
   4  -1  33 1395.42 178.734  16
   4   1 -33 961.647 138.694  13
   4  -1  32 2123.34 224.112  16
   4   1 -32 1435.75 188.612  13
   4  -1  31 576.084 195.376  15
   4  -1  31 696.355 202.880  16
   4   1 -31 256.040 176.359  13
   4  -1  30 1079.64 226.366  15
   4  -1  30 725.418 217.525  16
   4   1 -30 576.250 268.615  12
   4  -1  29 140.625 198.584  15
   4  -1  29-81.1943 210.451  16
   4   1 -29 33.4239 269.884  12
   4  -1  28 1215.74 246.481  15
   4  -1  28 1661.72 273.857  16
   4  -1  27-87.8194 198.298  15
   4   1 -27 399.536 286.422  12
   4  -1  26 947.392 230.268  15
   4  -1  26 607.013 235.664  16
   4   1 -26 309.537 307.099  12
   4  -1  25 768.522 240.244  16
   4  -1  25 454.204 224.179  15
   4  -1  24 3061.44 316.947  16
   4   1 -24 2583.83 441.987  12
   4  -1  23 1316.78 250.956  15
   4  -1  23 1563.58 255.240  16
   4   1 -23 1148.58 400.396  12
   4  -1  22 676.762 230.594  15
   4  -1  22 485.164 229.506  16
   4   1 -22 561.741 395.391  12
   4  -1  21 10913.8 658.773  16
   4  -1  21 10576.7 652.853  15
   4   1 -21 10603.1 789.918  12
   4  -1  20 548.423 223.038  15
   4  -1  20 571.212 227.102  16
  -4   1  20 534.627 85.6186  11
   4   1 -20 831.929 408.553  12
   4  -1  19 2358.51 291.532  16
   4  -1  19 2057.09 287.986  15
  -4   1  19 2571.24 162.255  11
   4   1 -19 2386.83 470.068  12
   4  -1  18 4641.89 388.255  16
   4  -1  18 4618.61 383.158  15
  -4   1  18 5092.32 274.397  11
   4   1 -18 5217.60 558.274  12
   4  -1  17 8578.29 587.216  16
   4  -1  17 8246.61 583.455  15
  -4   1  17 10287.6 490.974  11
   4   1 -17 8550.67 718.608  12
   4  -1  16 6224.47 484.172  16
   4  -1  16 6307.18 484.528  15
   4   1 -16 6560.87 616.556  12
   4  -1  15 4272.62 394.776  16
   4  -1  15 4677.50 398.374  15
   4   1 -15 4615.75 527.232  12
   4  -1  14 8924.18 610.580  16
   4  -1  14 8416.04 601.385  15
   4   1 -14 10011.3 725.419  12
  -4   1  14 10869.9 513.711  11
   4  -1  13 3308.76 344.258  16
   4  -1  13 3016.50 332.179  15
   4  -1  13 4328.43 259.893   3
   4   1 -13 3327.42 440.285  12
  -4   1  13 4482.56 229.169  11
   4  -1  12 14026.1 810.897  16
   4  -1  12 13415.3 801.704  15
   4   1 -12 12683.1 867.383  12
  -4   1  12 13835.7 702.714  11
   4  -1  11 8944.75 782.081   5
   4  -1  11 7837.18 529.970  16
   4  -1  11 8359.22 536.076  15
   4  -1  11 9250.17 460.454   3
   4   1 -11 8028.17 602.628  12
  -4   1  11 8031.24 417.194  11
   4  -1  10 677.928 219.384  15
   4  -1  10 699.640 229.397  16
   4  -1  10 784.705 125.016   3
   4  -1  10 956.689 515.902   5
  -4   1  10 624.789 70.5916  11
   4  -1   9 12597.8 950.809   5
   4   1  -9 11613.3 759.496   4
   4  -1   9 11490.7 734.803  16
   4  -1   9 11989.4 732.401  15
   4  -1   9 13177.9 778.735  17
   4  -1   9 14453.3 677.209   3
   4  -1   8 3700.77 318.960  16
   4  -1   8 4083.98 364.185  17
   4   1  -8 3655.39 279.539   1
   4  -1   8 3862.82 237.476   3
   4  -1   8 4553.89 585.693   5
   4  -1   8 3562.13 330.543   4
   4   1  -8 2855.75 339.974   4
  -4   1   8 2726.77 169.438  11
   4  -1   7 884.952 225.368  16
   4  -1   7 852.760 254.757  17
   4   1  -7 889.099 187.848   1
   4   1  -7 882.324 258.943   4
   4  -1   7 1074.18 155.420   3
   4  -1   7 1028.56 483.354   5
   4  -1   7 781.974 241.684   4
  -4   1   7 512.675 64.2981  11
   4  -1   6 7816.30 547.098  16
   4  -1   6 8301.16 568.341  17
   4   1  -6 9223.81 523.491   1
   4  -1   6 9595.05 583.546   4
   4   1  -6 8435.76 567.435   4
   4  -1   6 9508.17 743.042   5
  -4   1   6 8252.17 431.776  11
   4  -1   5 12251.5 758.052  17
   4   1  -5 13264.8 727.333   1
   4  -1   5 14139.2 717.785   3
   4  -1   5 12884.0 768.655   4
   4   1  -5 13232.7 768.836   4
   4  -1   5 13625.3 931.853   5
   4  -1   4 19955.1 1134.05  17
   4  -1   4 22754.5 1093.20   3
   4   1  -4 21440.2 1104.40   1
   4  -1   4 21058.0 1098.83   2
   4  -1   4 21197.7 1142.85   4
   4   1  -4 21092.5 1144.87   4
   4  -1   4 21928.8 1291.04   5
   4  -1   3 21076.7 1204.77  17
   4  -1   3 22646.3 1165.13   3
   4  -1   3 21331.7 1175.63   2
   4   1  -3 24364.9 1180.85   1
   4  -1   3 20954.5 1204.56   4
   4   1  -3 22959.2 1223.80   4
   4  -1   3 23615.8 1359.60   5
   4  -1   2 5781.86 455.549  17
   4   1  -2 7773.04 434.093   1
   4  -1   2 7613.25 443.851   2
   4  -1   2 6787.36 420.949   3
   4  -1   2 6491.06 659.375   5
   4  -1   2 5976.67 470.060   4
   4   1  -2 6977.08 486.889   4
   4  -1   1 5831.90 451.514  17
   4   1  -1 8581.21 453.337   1
   4  -1   1 6994.53 425.853   3
   4  -1   1 7217.09 458.654   2
   4   1  -1 9351.93 492.412   2
   4   1  -1 6967.88 483.141   4
   4  -1   1 6762.24 494.178   4
   4  -1   1 7337.03 688.589   5
   4  -1   0 183.816 198.427  17
   4  -1   0 44.4034 159.029   1
   4   1   0 112.883 155.672   1
   4  -1   0 121.280 173.334   2
   4   1   0-91.6423 171.114   2
   4   1   0-15.3215 199.610   4
   4  -1   0 323.598 269.506   4
   4  -1   0-255.114 465.067   5
   4  -1  -1 6370.21 452.705  17
   4   1   1 7921.62 460.258   2
   4   1   1 6690.83 421.361   3
   4  -1  -1 8813.50 481.762   2
   4  -1  -1 8014.54 450.061   1
   4   1   1 6078.61 460.934   4
   4  -1  -1 7593.52 517.148   4
   4  -1  -1 7231.06 655.889   5
   4  -1  -2 6521.66 465.986  17
   4   1   2 6542.55 477.264   4
   4  -1  -2 6980.61 516.466   4
   4  -1  -2 7243.47 648.650   5
   4  -1  -2 7539.36 444.733   1
   4  -1  -2 9225.26 499.727   2
   4   1   2 6852.51 431.066   3
   4   1   2 8719.95 463.602   2
   4   1   3 23696.7 1156.99   3
   4  -1  -3 22848.3 1166.80   1
   4   1   3 24753.3 1173.53   2
  -4  -1   3 21646.2 1098.38  11
   4   1   3 23217.9 1206.02   4
   4  -1  -3 23165.5 1227.38   4
   4  -1  -3 23829.8 1311.24   5
   4   1   4 21869.1 1145.43  17
   4   1   4 25085.1 1105.29   3
   4  -1  -4 21857.8 1113.88   1
   4   1   4 26127.2 1122.96   2
  -4  -1   4 19730.4 1039.74  11
   4   1   4 25134.1 1163.95   4
   4  -1  -4 24421.8 1268.73   5
   4  -1  -4 22216.1 1175.46   4
   4   1   5 12928.4 751.665  17
   4   1   5 15304.6 720.421   3
   4  -1  -5 12987.1 725.378   1
  -4  -1   5 12903.1 647.031  11
   4   1   5 13802.2 760.621   4
   4  -1  -5 13175.9 796.516   4
   4   1   6 8366.55 546.383  17
   4  -1  -6 8960.28 527.699   1
  -4  -1   6 8606.90 442.813  11
   4  -1  -6 7989.98 593.084   4
   4   1   6 8725.41 553.138   4
  -4  -1   7 678.735 72.1644  11
   4   1   7 705.668 237.530  17
   4   1   7 902.032 242.709  16
   4  -1  -7 547.739 181.411   1
   4   1   7 814.343 146.746   3
   4   1   8 3224.35 331.478  17
   4   1   8 2764.99 308.524  16
   4  -1  -8 2830.20 269.495   1
   4   1   8 3487.17 232.983   3
   4   1   9 11428.7 723.815  16
   4   1   9 11238.6 718.973  15
   4   1   9 12451.7 750.507  17
   4   1   9 13884.7 662.288   3
   4   1  10 480.597 247.788  17
   4   1  10 744.007 242.255  15
   4   1  10 571.111 234.603  16
   4   1  10 917.760 126.120   3
  -4  -1  10 678.112 75.0191  11
   4   1  11 7861.04 534.287  16
   4   1  11 7659.67 530.577  15
   4   1  11 8788.15 563.318  17
   4   1  11 8986.27 452.934   3
   4  -1 -11 6883.09 543.406  12
  -4  -1  11 8129.96 412.948  11
   4   1  12 13292.6 812.752  16
   4   1  12 13409.0 806.337  15
   4   1  12 15311.4 853.586  17
   4   1  12 16574.3 743.253   3
   4  -1 -12 11617.1 823.395  12
  -4  -1  12 14230.4 707.195  11
   4   1  13 3992.96 369.393  16
   4   1  13 3955.98 363.074  15
   4   1  13 5065.30 272.944   3
   4  -1 -13 3834.93 408.999  12
  -4  -1  13 4251.28 237.008  11
   4  -1 -14 8654.85 674.048  12
  -4  -1  14 10857.3 523.078  11
   4   1  14 9996.93 634.840  16
   4   1  14 9724.95 627.164  15
   4  -1 -15 5232.55 486.031  12
  -4  -1  15 5899.52 302.052  11
   4   1  15 5470.97 414.086  16
   4   1  15 5038.87 404.761  15
   4  -1 -16 6741.53 591.234  12
  -4  -1  16 8417.77 415.628  11
   4   1  16 7711.94 525.685  16
   4   1  16 7542.37 520.769  15
   4  -1 -17 7718.75 666.756  12
   4   1  17 7957.02 587.419  16
   4   1  17 8198.15 589.317  15
   4  -1 -18 4716.73 488.827  12
  -4  -1  18 5671.52 284.703  11
   4   1  18 4443.11 393.716  16
   4   1  18 4154.79 381.359  15
   4  -1 -19 2050.75 406.686  12
  -4  -1  19 2627.09 161.625  11
   4   1  19 2013.30 292.385  16
   4   1  19 2186.64 292.716  15
   4  -1 -20 599.271 332.633  12
  -4  -1  20 746.070 90.7431  11
   4   1  20 444.285 230.917  15
   4   1  20 649.868 245.497  16
   4  -1 -21 9411.95 731.398  12
   4   1  21 9763.50 671.547  16
   4   1  21 9151.34 664.241  15
   4  -1 -22 655.538 331.713  12
  -4  -1  22 875.432 96.8806  11
   4   1  22 646.545 230.775  16
   4   1  22 565.062 227.647  15
   4  -1 -23 938.588 358.335  12
  -4  -1  23 1499.92 117.422  11
   4   1  23 1063.72 251.155  16
   4   1  23 1061.52 250.570  15
   4  -1 -24 2359.23 404.831  12
  -4  -1  24 3214.05 193.267  11
   4   1  24 3107.29 321.308  16
  -4  -1  25 681.017 90.6864  11
   4   1  25 448.633 242.644  16
   4   1  25 798.362 234.880  15
   4  -1 -26 1172.46 333.717  12
   4   1  26 856.818 229.901  15
   4   1  27 350.275 219.014  15
   4  -1 -28 1063.28 232.370  13
   4   1  28 1347.55 251.619  15
   4   1  28 1121.20 258.175  16
   4  -1 -29 77.3734 196.764  13
   4   1  29 315.554 202.683  15
   4   1  29 44.9824 211.483  16
   4  -1 -30 622.686 195.014  13
   4   1  30 1116.82 226.726  15
   4   1  30 973.788 223.834  16
   4  -1 -31 436.887 163.939  13
   4   1  31 902.260 204.562  16
   4   1  31 702.333 195.292  15
   4  -1 -32 1514.61 168.504  13
   4   1  32 1957.67 219.074  16
   4  -1 -33 1147.06 135.049  13
   4   1  33 1881.23 186.445  16
   4   2 -33 1611.64 156.548  13
   4   2 -32 398.054 150.341  13
   4  -2  32 1113.99 181.776  16
   4   2 -31 234.145 227.410  12
   4  -2  31 180.539 182.945  16
   4   2 -30 609.253 256.433  12
   4  -2  30 898.832 216.356  15
   4  -2  30 907.407 214.077  16
   4  -2  29 2086.38 266.772  15
   4  -2  29 1751.00 261.806  16
   4   2 -28 11.9632 280.946  12
   4  -2  28 920.068 232.880  15
   4  -2  28 425.270 234.482  16
   4   2 -27 1263.25 340.646  12
   4  -2  27 1905.77 264.176  15
   4  -2  27 1481.42 260.477  16
   4   2 -26 1072.17 355.887  12
   4  -2  26 529.313 221.734  15
   4  -2  25 323.507 226.681  15
   4  -2  25 333.444 236.462  16
   4   2 -24 279.824 379.831  12
   4  -2  24 243.709 209.461  16
   4   2 -23 220.173 388.336  12
   4  -2  23 217.006 220.789  16
   4   2 -22 1637.93 449.763  12
   4  -2  22 1723.48 259.167  15
   4  -2  22 1531.01 263.917  16
   4   2 -21 788.064 409.884  12
   4  -2  21 1065.35 241.464  15
   4  -2  21 1142.01 255.703  16
   4   2 -20 1298.02 435.179  12
   4  -2  20 1513.08 256.359  15
   4  -2  20 1091.79 254.952  16
   4   2 -19 3225.39 500.398  12
   4  -2  19 3046.81 327.779  16
   4  -2  19 3472.04 329.857  15
   4   2 -18 584.270 403.703  12
   4  -2  18 569.000 212.085  15
   4  -2  18 338.782 206.935  16
   4  -2  17 3836.70 349.256  16
   4  -2  17 3979.07 348.842  15
   4   2 -16 1758.96 406.824  12
  -4   2  16 1718.65 129.559  11
   4  -2  16 1877.13 255.739  15
   4  -2  16 1778.93 260.780  16
   4   2 -15 1370.23 371.364  12
  -4   2  15 1102.88 101.570  11
   4  -2  15 1080.43 233.912  15
   4  -2  15 1152.33 242.654  16
   4  -2  14 4442.96 670.894   5
   4  -2  14 3564.17 345.458  16
   4  -2  14 3942.26 347.631  15
   4   2 -14 3333.43 455.263  12
  -4   2  14 4158.66 226.063  11
   4  -2  13 581.943 506.518   5
   4  -2  13-75.3034 195.970  15
   4  -2  13 446.987 217.182  16
   4  -2  13 333.049 103.086   3
   4   2 -13 412.088 317.645  12
  -4   2  13 210.472 66.1004  11
   4  -2  12 3291.03 584.462   5
   4   2 -12 2264.32 323.210   4
   4  -2  12 2525.79 289.499  15
   4  -2  12 2099.38 289.078  16
   4  -2  12 2796.66 190.594   3
   4   2 -12 2268.00 372.633  12
  -4   2  12 2363.51 149.667  11
   4  -2  11 1345.32 540.249   5
   4  -2  11 1383.43 234.075  15
   4  -2  11 893.923 243.822  16
   4   2 -11 922.581 268.180   4
   4  -2  11 1042.15 134.103   3
   4   2 -11 961.346 326.643  12
  -4   2  11 1234.48 96.0528  11
   4  -2  10 7235.74 479.879  16
   4  -2  10 6789.16 469.415  15
   4  -2  10 8007.28 400.866   3
   4   2 -10 7261.78 499.761   4
   4  -2  10 7324.06 711.056   5
  -4   2  10 6687.57 357.982  11
   4   2  -9 2038.64 291.348   4
   4  -2   9 1852.00 282.826   4
   4  -2   9 2531.31 562.523   5
   4  -2   9 2167.95 285.250  16
   4  -2   9 1954.54 279.286  15
   4  -2   9 2137.37 179.690   3
   4  -2   8 7151.00 489.420   4
   4   2  -8 5958.62 465.726   4
   4  -2   8 7280.08 689.075   5
   4  -2   8 6390.33 463.076  16
   4  -2   8 7401.33 395.516   3
   4   2  -8 6717.92 439.972   1
   4  -2   7 10169.6 630.652  16
   4  -2   7 9729.90 658.872  17
   4   2  -7 11201.7 608.229   1
   4  -2   7 11757.6 578.142   3
   4  -2   7 11238.7 662.410   4
   4   2  -7 10664.5 641.758   4
   4  -2   7 10402.4 816.695   5
  -4   2   7 10182.7 518.431  11
   4  -2   6 2876.34 352.370  17
   4  -2   6 4239.92 289.867   3
   4   2  -6 4168.78 310.297   1
   4  -2   6 3438.42 564.652   5
   4  -2   6 3819.50 371.547   4
   4   2  -6 4217.07 362.501   4
   4  -2   5 12971.7 854.017  17
   4   2  -5 15535.3 817.944   1
   4  -2   5 14602.2 859.705   4
   4   2  -5 14571.4 853.836   4
   4  -2   5 13435.4 1015.54   5
   4  -2   4 12007.7 779.113  17
   4  -2   4 15243.1 732.050   3
   4   2  -4 13990.7 736.740   1
   4  -2   4 12881.0 730.728   2
   4  -2   4 12631.9 771.756   4
   4  -2   4 12847.1 941.876   5
   4   2  -4 14283.8 773.488   4
   4  -2   3-98.5017 228.231  17
   4  -2   3 131.174 134.530   3
   4  -2   3-18.6897 159.603   2
   4   2  -3-83.7264 202.620   2
   4   2  -3-5.99880 144.056   1
   4  -2   3 9.29275 210.420   4
   4   2  -3-15.9466 202.162   4
   4  -2   3-180.855 460.426   5
   4  -2   2 5373.16 408.751  17
   4   2  -2 6466.58 408.586   2
   4  -2   2 5216.07 346.847   3
   4   2  -2 5330.96 358.872   1
   4  -2   2 5876.94 363.536   2
   4   2  -2 4852.11 375.915   4
   4  -2   2 5339.24 425.510   4
   4  -2   2 5381.97 615.970   5
   4  -2   1 25.0293 201.928  17
   4   2  -1-19.5619 165.214   1
   4  -2   1 71.4575 136.950   3
   4  -2   1 42.1595 174.414   2
   4   2  -1 146.344 192.051   2
   4  -2   1 31.2285 446.559   5
   4   2  -1 278.661 201.691   4
   4  -2   1-83.4145 228.506   4
   4  -2   0 4114.05 365.910  17
   4  -2   0 4962.71 340.682   2
   4  -2   0 4505.26 324.326   1
   4   2   0 5026.55 329.348   1
   4   2   0 5272.54 346.875   2
   4   2   0 4803.39 364.802   4
   4  -2   0 4095.65 553.540   5
   4  -2   0 4347.22 403.958   4
   4  -2  -1 84.5529 205.182  17
   4  -2  -1-39.9487 165.562   1
   4  -2  -1-7.87042 193.738   2
   4   2   1 128.649 134.265   3
   4   2   1-20.5609 159.728   2
   4  -2  -1 222.706 433.265   5
   4  -2  -1 291.338 264.747   4
   4   2   1 8.21010 199.082   4
   4  -2  -2 4725.55 362.258  17
   4  -2  -2 4714.08 342.432   1
   4  -2  -2 5676.12 389.997   2
   4   2   2 5891.61 353.103   2
   4   2   2 5147.22 332.823   3
   4   2   2 5127.90 391.897   4
   4  -2  -2 4638.33 432.222   4
   4  -2  -2 5413.52 581.384   5
   4  -2  -3-112.216 185.276  17
   4  -2  -3-10.7869 253.436   4
   4   2   3 133.248 146.438   2
   4   2   3 111.598 129.590   3
   4  -2  -3-42.6765 144.257   1
   4  -2  -3 136.306 198.522   2
   4   2   3-159.125 204.034   4
   4  -2  -3-28.1924 433.512   5
   4  -2  -4 11492.0 743.883  17
   4  -2  -4 13132.4 751.099   1
   4   2   4 14939.3 742.807   3
   4   2   4 17000.8 762.796   2
   4   2   4 13868.2 783.684   4
   4  -2  -4 13743.6 911.155   5
   4  -2  -4 13835.2 829.909   4
   4  -2  -5 12721.5 793.580  17
   4  -2  -5 14683.2 802.987   1
   4  -2  -5 13867.9 865.803   4
   4  -2  -5 15141.8 956.105   5
   4   2   6 3609.89 356.684  17
   4  -2  -6 3829.68 317.876  17
   4  -2  -6 4325.25 329.306   1
   4   2   7 10941.6 657.094  16
   4  -2  -7 9935.01 612.057  17
   4   2   7 10719.0 650.964  17
   4   2   7 12078.4 598.774   3
   4  -2  -7 11337.3 629.009   1
   4   2   8 6700.06 472.008  16
   4  -2  -8 5979.31 418.730  17
   4   2   8 6248.97 467.347  17
   4  -2  -8 6587.49 432.872   1
  -4  -2   9 2068.43 132.620  11
   4   2   9 2409.05 290.146  16
   4   2   9 2479.34 302.707  17
   4   2   9 2056.59 176.824   3
  -4  -2  10 7267.84 373.927  11
   4   2  10 6899.91 494.773  16
   4   2  10 6703.79 491.302  15
   4   2  10 7232.60 515.980  17
   4   2  10 7759.10 406.383   3
   4  -2 -11 1008.70 284.189  12
  -4  -2  11 1276.23 99.5129  11
   4   2  11 1050.73 269.449  17
   4   2  11 1298.20 258.858  15
   4   2  11 1055.42 262.317  16
   4   2  11 1098.87 134.129   3
  -4  -2  12 2528.44 159.531  11
   4  -2 -12 2018.00 331.223  12
   4   2  12 2463.15 299.365  16
   4   2  12 3001.86 302.581  15
   4   2  12 3094.90 337.627  17
   4   2  12 3016.64 198.279   3
   4   2  13 267.576 241.656  17
   4   2  13 197.510 235.753  15
   4   2  13-71.3775 225.496  16
   4   2  13 314.760 100.611   3
   4  -2 -13 489.483 279.783  12
  -4  -2  13 179.899 66.1526  11
   4  -2 -14 4113.15 420.082  12
  -4  -2  14 4275.41 233.462  11
   4   2  14 3883.19 373.574  16
   4   2  14 4371.78 371.528  15
   4  -2 -15 1052.25 314.831  12
  -4  -2  15 1270.21 106.130  11
   4   2  15 1480.50 258.264  15
   4   2  15 1146.46 251.412  16
   4  -2 -16 2062.28 357.992  12
  -4  -2  16 1921.27 129.987  11
   4   2  16 1545.92 272.933  15
   4   2  16 1417.15 272.278  16
   4  -2 -17 4839.19 496.578  12
  -4  -2  17 5572.98 287.694  11
   4   2  17 4606.71 415.910  16
   4   2  17 4722.02 409.794  15
   4  -2 -18 460.474 334.388  12
  -4  -2  18 499.591 78.8243  11
   4   2  18 366.283 231.798  16
   4   2  18 507.590 223.340  15
   4  -2 -19 3248.25 436.629  12
  -4  -2  19 3924.17 213.881  11
   4   2  19 3063.04 340.017  16
   4   2  19 2907.10 326.506  15
   4  -2 -20 1234.22 364.311  12
  -4  -2  20 1659.91 121.646  11
   4   2  20 1282.13 250.729  15
   4   2  20 1235.59 255.277  16
   4  -2 -21 1229.32 356.950  12
  -4  -2  21 1272.00 106.401  11
   4   2  21 629.663 235.994  15
   4   2  21 631.771 243.574  16
   4  -2 -22 2110.25 389.809  12
  -4  -2  22 1894.85 137.887  11
   4   2  22 1825.20 274.486  15
   4   2  22 1933.79 277.406  16
   4  -2 -23 526.121 333.891  12
  -4  -2  23 317.958 76.9735  11
   4   2  23-98.7982 236.988  16
  -4  -2  24 309.797 79.2792  11
   4   2  24 344.195 241.603  16
   4  -2 -25 217.896 229.094  13
  -4  -2  25 259.304 76.2312  11
   4   2  25 562.420 233.588  15
   4   2  25 118.348 225.411  16
   4   2  26 1314.22 260.438  15
   4   2  27 1880.53 271.561  15
   4   2  27 1912.84 279.348  16
   4  -2 -27 1207.77 244.665  13
   4   2  28 301.475 218.735  15
   4   2  28 140.717 221.949  16
   4  -2 -28 165.911 197.430  13
   4   2  29 1772.58 252.109  15
   4   2  29 2209.37 268.646  16
   4  -2 -29 1630.88 224.746  13
   4   2  30 1212.70 220.078  15
   4   2  30 1273.14 230.470  16
   4  -2 -30 748.951 179.870  13
   4   2  31 281.959 184.366  16
   4  -2 -31 191.089 139.419  13
   4   2  32 546.217 170.570  16
   4  -2 -32 766.033 132.196  13
   4   3 -33 92.6545 108.087  13
   4  -3  31 676.470 174.193  16
   4   3 -31 376.283 225.181  12
   4  -3  30 925.256 205.227  16
   4   3 -30 373.534 239.239  12
   4  -3  29 263.804 201.831  15
   4  -3  29 439.952 209.807  16
   4   3 -29-10.3826 258.682  12
   4  -3  28 217.861 210.828  15
   4  -3  28 464.124 222.432  16
   4   3 -28 265.233 282.214  12
   4  -3  27 1401.82 248.995  15
   4  -3  27 1171.64 250.636  16
   4   3 -27 672.379 333.107  12
   4  -3  26 59.3927 222.504  15
   4   3 -26 306.948 353.603  12
   4  -3  25 702.879 239.899  15
   4   3 -25 1330.29 412.650  12
   4  -3  24 1712.39 280.190  15
   4  -3  24 2119.36 295.318  16
   4  -3  23 207.075 227.191  16
   4   3 -23-55.5820 396.447  12
   4  -3  22 1691.07 275.104  15
   4  -3  22 1979.03 287.599  16
   4   3 -22 1580.00 448.690  12
   4  -3  21 1853.71 275.766  15
   4  -3  21 1675.84 285.853  16
   4   3 -21 1829.94 464.724  12
   4  -3  20 792.503 225.420  15
   4  -3  20 995.579 247.605  16
   4   3 -20 689.556 397.869  12
   4  -3  19 1103.78 241.821  15
   4  -3  19 953.856 251.186  16
   4   3 -19 1307.30 410.703  12
   4  -3  18 284.211 227.158  15
   4  -3  18 344.392 231.679  16
   4   3 -18 545.398 379.994  12
   4  -3  17 7762.64 529.465  16
   4  -3  17 7702.29 523.582  15
   4   3 -17 7687.12 662.529  12
   4  -3  16 1370.35 263.353  15
   4  -3  16 1733.86 278.416  16
   4  -3  16 2439.86 599.255   5
   4   3 -16 1629.30 408.365  12
   4  -3  15 3331.59 338.116  16
   4  -3  15 3440.97 332.776  15
   4  -3  14 1046.41 563.899   5
   4  -3  14 1009.41 248.241  15
   4  -3  14 1215.32 266.149  16
   4  -3  13 44.9577 529.449   5
   4  -3  13 145.026 219.283  15
   4  -3  13 658.974 249.894  16
   4  -3  12 943.917 548.195   5
   4  -3  12 303.347 210.057  15
   4  -3  12 439.765 222.582  16
   4  -3  12 478.794 104.680   3
   4  -3  11 3709.80 600.529   5
   4  -3  11 2577.58 307.390  16
   4  -3  11 3011.71 311.998  15
   4  -3  11 3371.54 219.260   3
   4  -3  10 206.283 503.360   5
   4  -3  10 299.169 214.795  16
   4  -3  10 381.316 209.522  15
   4  -3  10 421.465 107.771   3
   4  -3   9 6687.96 481.635   4
   4  -3   9 6365.28 706.603   5
   4  -3   9 5748.60 450.774  16
   4   3  -9 6749.81 424.559   1
   4  -3   9 6444.50 366.680   3
   4  -3   8 5887.24 449.322   4
   4  -3   8 5771.13 655.383   5
   4  -3   8 5467.76 425.098  16
   4  -3   8 6347.31 354.461   3
   4   3  -8 5844.08 391.424   1
   4  -3   7 2238.07 549.206   5
   4  -3   7 2570.88 324.916   4
   4  -3   7 2558.87 198.128   3
   4   3  -7 2320.90 245.006   1
   4   3  -6 339.197 201.721   4
   4  -3   6 515.963 499.201   5
   4  -3   6 232.047 224.123   4
   4   3  -6 556.975 168.128   1
   4  -3   6 473.239 139.065   3
   4  -3   5 3832.69 566.348   5
   4  -3   5 3493.24 340.333   4
   4   3  -5 2620.46 276.672   4
   4   3  -5 2716.32 265.691   1
   4  -3   4 2006.96 522.149   5
   4   3  -4 2136.55 247.391   4
   4  -3   4 2073.90 293.739   4
   4  -3   4 1717.95 282.221  17
   4   3  -4 3067.29 287.512   2
   4  -3   4 3021.76 238.488   3
   4   3  -4 2309.98 217.008   1
   4  -3   3 380.485 239.314   4
   4  -3   3 526.131 457.655   5
   4   3  -3 725.117 209.745   4
   4  -3   3 311.823 225.264  17
   4  -3   3 415.443 164.965   2
   4   3  -3 219.388 156.143   1
   4   3  -3 499.975 201.402   2
   4  -3   3 342.676 150.559   3
   4   3  -2 3287.24 291.669   4
   4  -3   2 2798.24 536.379   5
   4  -3   2 2793.00 344.883   4
   4  -3   2 2386.08 308.622  17
   4  -3   2 3347.72 248.005   3
   4   3  -2 4184.10 300.638   2
   4  -3   2 2373.38 249.756   2
   4   3  -2 3406.99 267.184   1
   4  -3   1-179.521 270.236   4
   4  -3   1-32.2781 467.228   5
   4   3  -1-23.4002 195.355   4
   4  -3   1 70.4223 205.990  17
   4   3  -1 328.604 160.212   1
   4   3  -1 213.117 167.026   2
   4  -3   1-39.8903 155.426   2
   4  -3   1-82.3623 145.305   3
   4   3   0 11233.8 630.406   4
   4  -3   0 10975.1 683.198   4
   4  -3   0 9599.42 799.060   5
   4  -3   0 9580.75 642.014  17
   4  -3   0 11537.6 629.143   2
   4  -3   0 10650.9 596.692   3
   4   3   0 9759.34 589.159   3
   4   3   1-76.9488 183.035   4
   4  -3  -1 261.799 442.853   5
   4  -3  -1 76.7692 265.189   4
   4  -3  -1 238.526 199.671  17
   4  -3  -1 198.232 161.204   1
   4  -3  -1 78.1020 178.978   2
   4   3   1 68.7536 138.318   3
   4   3   1 76.9141 148.655   2
   4   3   2 3277.11 293.678   4
   4  -3  -2 2768.40 517.040   5
   4  -3  -2 2929.12 353.401   4
   4  -3  -2 2966.20 294.995  17
   4  -3  -2 2833.11 270.302   1
   4   3   2 3212.12 247.010   3
   4   3   2 3360.79 256.419   2
   4  -3  -2 3362.74 309.199   2
   4  -3  -3 250.182 421.280   5
   4  -3  -3 344.683 190.128  17
   4  -3  -3 518.299 282.784   4
   4   3   3 557.422 159.996   2
   4  -3  -3 346.964 165.499   1
   4   3   3 381.733 141.936   3
   4  -3  -3 203.642 206.816   2
   4  -3  -4 1435.88 471.398   5
   4  -3  -4 1989.72 249.586  17
   4  -3  -4 2082.23 345.457   4
   4  -3  -4 2177.90 218.693   1
   4   3   4 2486.60 220.116   3
   4  -3  -4 2588.70 287.697   2
   4  -3  -5 3112.13 513.875   5
   4  -3  -5 3016.70 291.778  17
   4  -3  -5 3084.33 270.527   1
   4  -3  -6 245.977 419.148   5
   4  -3  -6 474.520 186.559  17
   4  -3  -6 380.903 159.358   1
   4   3   6 594.961 137.165   3
   4   3   7 2578.80 298.210  17
   4   3   7 2583.86 195.829   3
   4  -3  -7 2293.65 250.960   1
   4   3   8 6701.97 466.895  16
   4   3   8 6195.68 456.886  17
   4  -3  -8 6658.63 428.729   1
   4   3   8 6657.82 375.619   3
   4   3   9 6365.83 474.085  16
   4   3   9 6834.53 479.823  17
   4  -3  -9 6934.83 451.756   1
   4   3   9 7363.51 392.556   3
   4   3  10 359.026 222.753  17
   4   3  10 432.520 239.200  16
   4   3  10 469.988 111.297   3
  -4  -3  10 412.974 74.2524  11
  -4  -3  11 3157.06 192.275  11
   4   3  11 3475.74 354.944  16
   4   3  11 3173.06 334.615  15
   4   3  11 3893.13 359.612  17
   4   3  11 3709.59 228.442   3
   4   3  12 309.891 230.493  17
   4   3  12 199.631 237.609  15
   4   3  12 327.771 243.308  16
   4   3  12 204.331 90.4442   3
  -4  -3  12 566.080 78.8551  11
  -4  -3  13 228.271 71.7409  11
   4   3  13 174.403 236.006  17
   4   3  13 406.328 227.732  15
   4   3  13 20.9268 232.720  16
   4   3  14 993.445 277.193  17
   4   3  14 1146.83 249.897  15
   4   3  14 863.501 246.941  16
  -4  -3  14 1054.41 95.7005  11
   4  -3 -14 800.530 222.229  13
   4   3  15 3694.23 369.055  16
   4   3  15 3614.41 354.105  15
  -4  -3  15 3851.32 214.821  11
   4  -3 -15 3440.79 324.467  13
   4   3  16 1691.75 264.171  15
   4   3  16 1590.11 282.095  16
  -4  -3  16 1800.66 130.081  11
   4  -3 -16 2260.10 278.028  13
   4   3  17 8188.97 561.305  16
   4   3  17 8203.30 561.292  15
  -4  -3  17 8916.24 439.879  11
   4  -3 -17 7503.96 534.440  13
   4   3  18 33.8906 233.437  16
   4   3  18 268.257 223.199  15
  -4  -3  18 236.354 76.1377  11
   4  -3 -18-100.356 237.703  13
   4   3  19 1065.14 259.714  15
   4   3  19 1197.15 269.801  16
  -4  -3  19 1390.46 112.596  11
   4  -3 -19 1035.99 260.426  13
   4   3  20 864.927 255.399  15
   4   3  20 1250.03 278.892  16
  -4  -3  20 1261.83 108.292  11
   4  -3 -20 1258.59 260.410  13
   4   3  21 2026.76 293.541  15
   4   3  21 2127.93 300.883  16
  -4  -3  21 1928.95 138.729  11
   4  -3 -21 1753.84 276.683  13
   4   3  22 1892.35 287.358  15
   4   3  22 2008.64 306.003  16
  -4  -3  22 2020.55 141.045  11
   4  -3 -22 2114.97 293.339  13
   4   3  23 224.331 229.571  16
  -4  -3  23 167.658 72.5205  11
   4  -3 -23-33.6862 223.482  13
   4   3  24 1756.74 284.853  15
   4   3  24 2454.66 308.379  16
  -4  -3  24 2162.22 145.135  11
   4  -3 -24 1644.45 271.917  13
  -4  -3  25 911.512 97.4808  11
   4   3  25 932.355 257.959  15
   4   3  26 138.044 221.806  15
   4  -3 -26-49.4483 203.822  13
   4   3  27 1688.65 266.358  15
   4   3  27 1264.50 259.249  16
  -4  -3  27 1251.10 106.377  11
   4  -3 -27 1220.54 217.881  13
   4   3  28 361.223 217.124  15
   4   3  28 271.823 220.560  16
   4  -3 -28 358.971 177.194  13
   4   3  29 94.5432 201.095  16
   4  -3 -29 313.483 161.868  13
   4   3  30 1440.12 214.455  16
   4  -3 -30 944.317 166.114  13
   4   3  31 857.754 177.985  16
   4  -3 -31 754.849 142.127  13
   4   4 -32 82.7797 157.767  12
   4   4 -31 301.178 199.868  12
  -4   4  31 303.993 64.1112   9
   4   4 -30 549.758 227.639  12
   4   4 -29 238.233 261.238  12
   4   4 -29 17.1967 136.175   1
   4  -4  29 294.440 190.418  16
   4   4 -28-11.8612 289.198  12
   4  -4  28 369.496 202.215  16
   4   4 -27 408.436 330.550  12
   4  -4  27 1002.45 229.920  15
   4  -4  27 705.354 226.708  16
   4   4 -26 742.160 369.588  12
   4  -4  26 538.823 223.544  15
   4  -4  26 673.396 237.885  16
   4   4 -25-33.3336 382.060  12
   4  -4  25 322.704 228.833  15
   4  -4  24 1390.21 250.846  15
   4  -4  24 1425.51 270.868  16
   4  -4  23 970.880 240.378  15
   4  -4  23 732.018 251.824  16
   4   4 -22 2783.89 486.237  12
   4  -4  22 3836.85 350.820  16
   4   4 -21 611.472 413.192  12
   4  -4  21 607.058 253.491  15
   4  -4  21 945.352 268.353  16
   4   4 -20 1057.79 411.485  12
   4  -4  20 1195.20 264.852  15
   4  -4  20 1272.05 277.011  16
   4   4 -19 234.371 383.479  12
   4  -4  19 205.468 230.728  15
   4  -4  19 200.078 247.444  16
   4  -4  18 4244.52 675.915   5
   4  -4  18 3323.95 340.220  16
   4  -4  18 3209.81 325.614  15
   4  -4  17 692.482 574.258   5
   4  -4  17 832.227 250.494  15
   4  -4  17 1247.18 267.913  16
   4  -4  16 910.719 596.860   5
   4  -4  16 851.433 240.699  15
   4  -4  16 941.464 252.145  16
   4  -4  15 3497.81 355.641  16
   4  -4  15 3523.01 347.758  15
   4  -4  14 1796.20 591.404   5
   4  -4  14 1299.43 250.134  15
   4  -4  14 1218.70 256.787  16
   4  -4  13 4908.01 674.821   5
   4  -4  13 4517.70 379.855  16
   4  -4  13 4245.21 372.752  15
   4  -4  12 1957.96 571.143   5
   4  -4  12 1618.87 266.044  16
   4  -4  12 1660.50 260.345  15
   4  -4  11 983.537 250.533  16
   4  -4  11 704.952 559.891   5
   4   4 -11 811.863 196.662   1
   4  -4  11 1185.63 121.579   3
   4  -4  10 3005.34 315.245  16
   4  -4  10 3175.58 584.368   5
   4  -4  10 3197.04 210.340   3
   4   4 -10 2664.71 266.347   1
   4  -4   9 1738.24 266.894  16
   4  -4   9 1537.31 269.343   4
   4  -4   9 1776.60 546.381   5
   4   4  -9 1273.34 212.855   1
   4  -4   9 1611.97 148.952   3
   4  -4   8 5947.61 451.883   4
   4  -4   8 5073.87 659.417   5
   4   4  -8 5594.64 374.351   1
   4  -4   8 5353.01 320.377   3
  -4   4   7 3074.26 289.522   6
   4  -4   7 3694.22 355.973   4
   4  -4   7 4031.65 586.848   5
   4  -4   7 3508.68 235.827   3
   4   4  -7 3433.72 276.699   1
  -4   4   6 761.724 192.010   6
   4  -4   6 1464.49 492.402   5
   4  -4   6 1330.90 289.709   4
   4   4  -6 763.607 175.963   1
   4  -4   6 1073.84 140.767   3
  -4   4   5 1150.96 209.267   6
   4  -4   5 1658.09 174.774   3
   4   4  -5 1965.48 239.463   2
   4   4  -5 1627.26 191.672   1
   4  -4   5 1924.40 501.106   5
   4  -4   5 1865.40 290.329   4
   4   4  -4 4391.38 349.964   2
   4   4  -4 4057.15 311.013   1
   4  -4   4 3792.13 596.974   5
   4  -4   4 3897.62 360.953   4
   4   4  -3 727.003 176.116   1
   4   4  -3 833.614 198.193   2
   4  -4   3 1371.46 185.167   3
   4  -4   3 689.146 263.198   4
   4  -4   3 1191.84 499.843   5
   4  -4   2 3934.52 268.743   3
   4   4  -2 3975.26 294.352   2
   4  -4   2 2841.60 269.391   2
   4   4  -2 4037.39 281.023   1
   4  -4   2 3726.31 582.176   5
   4  -4   2 3398.11 374.914   4
   4  -4   1 678.185 173.970   2
   4  -4   1 1176.96 170.578   3
   4   4  -1 1007.31 165.166   3
   4   4  -1 1428.81 196.091   2
   4  -4   1 624.002 279.153   4
   4  -4   1 1116.60 489.061   5
   4   4   0 4452.12 305.142   3
   4  -4   0 4651.10 309.023   3
   4  -4   0 4188.07 321.513   2
   4   4   0 5375.69 329.787   2
   4  -4   0 4074.67 590.796   5
   4  -4   0 4437.31 430.359   4
   4   4   1 1030.13 175.627   2
   4  -4  -1 1185.63 201.964   2
   4   4   1 1178.58 159.439   3
   4  -4  -1 893.847 163.776   3
   4  -4  -1 729.720 482.904   5
   4  -4  -1 1023.13 284.707   4
   4   4   2 4261.46 287.769   2
   4   4   2 3874.94 269.837   3
   4  -4  -2 3905.74 307.365   2
   4  -4  -2 3449.66 289.050   1
   4  -4  -2 3306.12 567.280   5
   4  -4  -2 3490.92 377.583   4
   4  -4  -3 1027.50 284.686   4
   4   4   3 1461.08 180.786   3
   4  -4  -3 927.968 224.117   2
   4  -4  -3 772.289 190.695   1
   4  -4  -3 1203.43 487.495   5
   4  -4  -4 3499.80 329.159  17
   4  -4  -4 3402.60 292.154   1
   4  -4  -4 4518.02 349.742   2
   4  -4  -4 3176.11 539.294   5
   4  -4  -4 4039.29 424.290   4
   4   4   5 1739.53 168.153   3
   4  -4  -5 1319.67 187.966   1
   4  -4  -5 1641.01 247.604   2
   4  -4  -5 1764.08 471.780   5
   4   4   6 990.814 132.754   3
   4  -4  -6 690.711 172.615   1
   4  -4  -6 807.628 444.086   5
   4   4   7 3190.72 218.547   3
   4  -4  -7 3349.69 269.107   1
   4   4   8 5953.35 429.208  17
   4  -4  -8 5542.38 390.346   1
   4   4   8 6111.29 338.623   3
   4   4   9 1362.93 250.980  17
   4  -4  -9 1484.04 215.584   1
   4   4   9 1631.52 146.780   3
   4   4  10 3792.16 357.909  16
   4   4  10 3907.38 335.623  17
   4  -4 -10 3080.30 287.242   1
   4   4  10 3649.93 228.849   3
   4   4  11 1173.17 258.185  17
   4   4  11 1224.85 269.492  16
   4  -4 -11 1127.03 202.732   1
   4   4  11 1210.67 121.498   3
   4   4  12 1888.10 295.592  16
   4   4  12 2149.58 299.857  17
  -4  -4  12 1903.08 133.207  11
   4   4  13 5038.23 412.895  16
   4   4  13 5110.99 412.949  17
  -4  -4  13 4801.75 267.172  11
   4   4  14 736.093 254.269  17
   4   4  14 709.844 250.767  15
   4   4  14 716.766 264.747  16
  -4  -4  14 931.595 96.5757  11
   4  -4 -14 782.345 210.284  13
   4   4  15 3974.95 374.909  16
   4   4  15 4043.80 374.908  15
  -4  -4  15 4322.49 231.245  11
   4   4  16 966.429 260.583  15
   4   4  16 1056.33 282.402  16
   4  -4 -16 1076.27 236.734  13
  -4  -4  16 1151.41 106.132  11
   4   4  17 1371.58 272.658  15
   4   4  17 931.401 277.470  16
  -4  -4  17 893.112 98.4775  11
   4  -4 -17 683.701 225.849  13
   4   4  18 3833.24 376.135  16
   4   4  18 3646.25 364.093  15
  -4  -4  18 3601.16 208.719  11
   4  -4 -18 3025.43 314.204  13
   4   4  19 412.814 230.005  15
   4   4  19 286.608 238.807  16
  -4  -4  19 174.186 77.7446  11
   4  -4 -19 355.721 220.192  13
   4   4  20 892.388 257.716  15
   4   4  20 1190.94 267.288  16
  -4  -4  20 1250.51 109.265  11
   4  -4 -20 1059.98 238.557  13
   4   4  21 797.073 243.206  15
   4   4  21 806.063 263.646  16
  -4  -4  21 794.417 91.9896  11
   4  -4 -21 718.110 227.397  13
   4   4  22 3267.25 365.495  16
  -4  -4  22 3871.60 217.033  11
   4  -4 -22 3243.39 318.568  13
   4   4  23 775.132 253.520  15
   4   4  23 950.410 267.304  16
  -4  -4  23 678.015 89.5668  11
   4  -4 -23 416.145 208.184  13
  -4  -4  24 1380.07 114.810  11
   4   4  24 1284.83 263.475  15
   4   4  25 283.283 226.268  15
   4   4  25 519.027 245.927  16
   4   4  26 428.827 224.599  16
   4   4  26 419.510 221.040  15
  -4  -4  26 491.599 75.8431  11
   4  -4 -26 498.834 189.029  13
   4   4  27 684.207 219.338  16
  -4  -4  27 816.787 87.5751  11
   4  -4 -27 892.266 185.843  13
   4   4  28 76.9574 194.470  16
  -4  -4  28 34.5005 62.5620  11
   4  -4 -28 273.452 156.345  13
   4   4  29 604.536 185.940  16
   4  -4 -29 564.225 147.895  13
   4  -4 -30 2237.30 186.787  13
   4   5 -31 282.406 171.872  12
  -4   5  30 293.857 70.8736   9
   4   5 -30 212.616 206.055  12
  -4   5  29 24.2875 66.7588   9
   4   5 -29 208.133 232.236  12
   4   5 -28 177.230 277.915  12
   4   5 -28 43.3242 140.780   1
   4   5 -27 235.945 331.777  12
   4   5 -27 6.11186 140.956   1
   4   5 -26-102.769 341.787  12
   4   5 -26-27.0656 154.942   1
   4  -5  26 400.400 209.506  16
   4   5 -25-174.290 364.654  12
   4   5 -25 14.5369 158.993   1
   4  -5  25 422.323 221.849  16
   4   5 -24 134.404 371.697  12
   4  -5  24 305.399 231.594  16
   4  -5  24 130.505 209.200  15
   4  -5  23 1279.48 255.415  15
   4  -5  22 2092.80 285.999  15
   4  -5  22 1886.69 296.352  16
   4   5 -21 3220.46 485.107  12
   4  -5  21 3063.63 322.965  16
   4   5 -20 1120.72 404.147  12
   4  -5  20 892.814 251.854  15
   4  -5  20 941.745 262.393  16
   4  -5  19 1971.72 285.763  15
   4  -5  19 1925.00 288.360  16
   4  -5  19 2781.94 640.463   5
   4  -5  18 1001.53 257.127  15
   4  -5  18 559.945 249.051  16
   4  -5  18 478.837 601.176   5
   4  -5  17 1630.50 273.535  15
   4  -5  17 1624.17 278.913  16
   4  -5  17 1981.67 636.978   5
   4  -5  16 3076.82 338.010  16
   4  -5  16 2805.97 315.734  15
   4  -5  16 3397.50 670.670   5
   4  -5  15 8822.30 467.010  16
   4  -5  15 10743.6 832.269   5
   4  -5  14 900.066 241.842  16
   4   5 -14 507.118 188.579   1
   4  -5  13 1116.91 233.530  16
   4   5 -13 394.150 179.235   1
   4  -5  13 976.681 562.297   5
   4  -5  12 1362.64 261.780  16
   4   5 -12 946.211 200.486   1
   4  -5  11 343.296 530.830   5
   4   5 -11 362.169 169.728   1
   4  -5  10 246.247 546.704   5
   4  -5  10 429.253 95.4204   3
   4   5 -10 254.064 165.331   1
  -4   5  10 389.795 207.245   6
   4  -5   9 1321.06 278.212   4
   4  -5   9 1203.48 545.630   5
   4   5  -9 706.062 179.000   1
   4  -5   9 1463.57 132.236   3
  -4   5   9 1153.84 234.136   6
   4  -5   8 4638.15 395.312   4
   4  -5   8 4726.19 607.560   5
   4  -5   8 4681.15 258.083   3
  -4   5   8 4371.55 343.458   6
   4  -5   7 628.401 262.554   4
   4  -5   7 1123.83 541.708   5
   4  -5   7 665.364 111.892   3
   4   5  -7 403.974 214.444   2
   4   5  -7 555.178 160.735   1
  -4   5   7 692.701 205.453   6
   4  -5   6-275.428 470.204   5
   4  -5   6 217.159 241.227   4
   4  -5   6 69.1006 98.4911   3
   4   5  -6 19.6946 147.035   1
   4   5  -6 8.41738 187.883   2
  -4   5   6 28.8034 189.779   6
   4  -5   5 125.652 464.031   5
   4  -5   5 463.891 265.586   4
   4   5  -5 314.288 157.751   1
   4  -5   5 474.730 113.318   3
   4   5  -5 266.199 182.086   2
  -4   5   5 233.174 190.363   6
   4  -5   4-286.648 505.873   5
   4  -5   4 181.013 246.154   4
   4  -5   4 144.405 114.212   3
   4   5  -4 94.2860 163.101   2
   4   5  -4 233.236 148.288   1
  -4   5   4 84.5110 176.219   6
   4  -5   3 3968.45 267.053   3
   4   5  -3 3175.16 273.257   2
   4   5  -3 3323.35 265.310   1
  -4  -5  -3 3491.80 192.476  10
   4  -5   3 3098.40 355.462   4
   4  -5   3 3200.44 614.018   5
   4  -5   2 2026.18 210.580   3
   4   5  -2 1322.85 192.644   2
   4   5  -2 1272.69 170.789   3
  -4  -5  -2 1430.95 104.256  10
   4  -5   2 1651.50 296.123   4
   4  -5   2 1222.42 548.042   5
   4   5  -1 1031.25 173.510   2
   4  -5   1 1180.83 170.443   3
   4   5  -1 1171.69 158.401   3
  -4  -5  -1 898.376 87.4697  10
   4  -5   1 1139.13 310.021   4
   4  -5   1 1138.15 531.210   5
   4   5   0-88.9218 131.117   2
   4  -5   0-50.0429 152.252   2
   4   5   0-46.6318 129.179   3
   4  -5   0-10.9628 134.171   3
  -4  -5   0 5.38127 61.7509  10
   4  -5   0-330.518 502.753   5
   4  -5   0 12.3515 264.263   4
   4   5   1 1075.85 163.002   3
   4  -5  -1 887.548 180.041   2
   4  -5  -1 1174.29 168.872   3
   4  -5  -1 1105.39 539.455   5
   4  -5  -1 1000.81 312.609   4
   4   5   2 1770.99 200.367   3
   4  -5  -2 1593.99 208.514   2
   4  -5  -2 1347.61 179.640   3
   4  -5  -2 1270.73 525.299   5
   4  -5  -2 1296.20 333.327   4
   4   5   3 4788.36 297.521   3
   4  -5  -3 4302.74 325.430   2
   4  -5  -3 3701.40 604.518   5
   4  -5  -3 3374.48 433.125   4
   4  -5  -4 92.3887 272.189   4
   4   5   4 74.1779 105.570   3
   4  -5  -4 82.8691 174.324   2
   4  -5  -4 87.2733 155.842   1
   4  -5  -4 269.397 503.325   5
   4  -5  -5 289.647 163.333   1
   4   5   5 383.554 108.229   3
   4  -5  -5 388.155 304.172   4
   4  -5  -5 316.369 205.190   2
   4  -5  -5 17.3908 477.793   5
   4   5   6 284.836 94.4768   3
   4  -5  -6 315.086 200.625   2
   4  -5  -6 141.348 151.193   1
   4  -5  -6-16.8165 477.434   5
   4   5   7 753.975 107.195   3
   4  -5  -7 550.156 219.471   2
   4  -5  -7 526.206 157.751   1
   4   5   8 3373.42 361.262  17
   4  -5  -8 4094.26 317.180   1
   4   5   9 1355.64 245.392  17
   4  -5  -9 1083.75 195.974   1
   4   5   9 1494.41 129.069   3
   4   5  10 713.722 235.593  17
   4   5  10 454.848 92.4485   3
   4  -5 -10 374.174 173.627   1
   4   5  11 998.065 252.111  17
   4  -5 -11 733.196 185.042   1
   4   5  12 1708.45 269.146  17
   4  -5 -12 1420.70 212.288   1
   4   5  13 547.583 238.379  17
   4   5  13 565.017 250.474  16
   4  -5 -13 719.247 188.946   1
  -4  -5  14 991.233 100.838  11
   4   5  14 1193.97 278.976  16
   4  -5 -14 888.556 202.926   1
   4  -5 -15 8566.04 547.906  13
  -4  -5  15 9975.60 484.954  11
   4   5  15 9685.46 618.046  16
   4  -5 -15 8426.69 559.804   1
   4  -5 -16 2740.97 278.953  13
  -4  -5  16 3283.00 191.739  11
   4   5  16 2639.99 325.473  16
   4  -5 -17 1985.24 248.355  13
  -4  -5  17 1943.80 142.602  11
   4   5  17 2434.65 305.543  16
   4  -5 -18 567.553 208.754  13
  -4  -5  18 562.211 86.3784  11
   4   5  18 579.131 251.400  16
   4  -5 -19 1979.17 248.265  13
  -4  -5  19 2034.20 142.830  11
   4   5  19 2062.36 307.230  16
   4  -5 -20 995.737 217.088  13
  -4  -5  20 1072.17 104.989  11
   4   5  20 1150.53 274.683  16
   4  -5 -21 3018.53 296.006  13
  -4  -5  21 3409.27 200.942  11
   4   5  21 3488.73 355.522  16
   4  -5 -22 1867.03 246.037  13
  -4  -5  22 2215.54 144.816  11
   4   5  22 1613.61 279.716  16
  -4  -5  23 1037.86 102.186  11
   4   5  24 159.788 219.613  16
   4  -5 -25 410.272 179.890  13
  -4  -5  25 256.619 69.1533  11
   4   5  25 349.451 219.001  16
   4  -5 -26 189.783 160.057  13
  -4  -5  26 137.974 64.4010  11
   4   5  26 190.082 194.532  16
  -4  -5  27 220.532 63.1692  11
   4  -5 -27 405.690 149.224  13
  -4  -5  28 682.070 75.8913  11
   4  -5 -28 723.389 145.034  13
   4   6 -30 374.297 173.828  12
  -4   6  29 240.406 80.9035   9
   4   6 -29 94.0946 209.393  12
  -4   6  28 720.133 92.4548   9
   4   6 -28 621.788 276.480  12
  -4   6  27 766.217 95.2082   9
   4   6 -27 778.655 323.584  12
  -4   6  26 496.763 88.4262   9
   4   6 -26 600.887 336.150  12
   4   6 -25-58.3005 339.300  12
   4   6 -24 530.576 364.516  12
   4   6 -23 212.122 369.611  12
   4   6 -22 3504.94 488.695  12
   4  -6  18 933.867 587.782   5
   4  -6  17 8550.56 861.332   5
   4  -6  16 993.241 591.178   5
   4  -6  15 1834.63 620.334   5
   4  -6  14 891.632 591.641   5
   4  -6  13 2038.37 600.478   5
   4  -6  12 2980.31 656.564   5
   4  -6  11 714.968 541.106   5
  -4   6  11 1197.77 238.992   6
   4  -6  10 2968.10 623.135   5
  -4   6  10 3225.89 320.918   6
   4  -6   9 397.477 569.079   5
  -4   6   9 35.1861 210.448   6
   4  -6   8 1552.58 287.680   4
   4  -6   8 1220.17 561.365   5
  -4   6   8 1317.73 245.849   6
   4  -6   7 5842.20 442.241   4
   4  -6   7 4933.76 696.531   5
  -4   6   7 4470.16 368.690   6
   4  -6   6 1404.10 284.990   4
   4  -6   6 1661.22 559.638   5
  -4   6   6 1011.48 221.818   6
   4  -6   5 3196.16 339.789   4
   4  -6   5 2765.62 599.711   5
  -4   6   5 1770.77 245.895   6
   4  -6   4 5512.10 426.587   4
   4  -6   4 4326.08 634.091   5
  -4   6   4 5040.78 270.751   9
  -4  -6  -4 4498.91 252.590  10
  -4   6   4 4355.87 342.373   6
  -4   6   3 694.583 104.236   9
  -4  -6  -3 618.332 78.1175  10
   4  -6   3 634.336 249.306   4
   4  -6   3 760.698 546.437   5
  -4  -6  -2 339.774 71.8377  10
   4  -6   2 697.967 277.617   4
   4  -6   2 332.108 539.147   5
  -4  -6  -1 563.441 77.6572  10
   4  -6   1 564.578 529.736   5
   4  -6   1 971.729 303.441   4
  -4  -6   0 549.158 80.1399  10
   4  -6   0 839.357 307.743   4
   4  -6   0 708.018 551.724   5
  -4  -6   1 583.869 82.2721  10
   4  -6  -1 652.193 310.204   4
   4  -6  -1 631.699 544.759   5
   4  -6  -2 392.544 294.998   4
   4  -6  -2 20.6690 507.527   5
   4  -6  -3 958.857 311.921   4
   4  -6  -3 426.023 537.766   5
   4  -6  -4 4020.42 635.204   5
   4  -6  -4 4530.95 455.886   4
   4  -6  -5 1840.28 556.006   5
   4  -6  -5 2256.55 369.207   4
   4  -6  -6 1156.30 534.376   5
   4  -6  -6 1874.98 347.999   4
   4  -6  -7 5425.33 651.840   5
   4   6   8 1349.89 245.777  17
   4   6   9 303.640 209.637  17
   4   6  10 2980.68 298.686  17
   4   6  11 910.622 244.169  17
  -4  -6  14 736.702 90.9787  11
   4  -6 -14 401.949 84.9662   7
   4  -6 -15 1867.70 220.568  13
  -4  -6  15 2004.77 144.111  11
  -4  -6  16 928.825 103.289  11
   4  -6 -16 1073.03 192.636  13
  -4  -6  17 8691.83 449.686  11
   4  -6 -17 8506.62 510.627  13
   4  -6 -18 1058.25 201.074  13
  -4  -6  18 962.159 105.609  11
  -4  -6  19 1885.92 138.330  11
   4  -6 -19 1911.32 228.931  13
  -4  -6  20 1400.17 116.309  11
   4  -6 -20 1241.14 207.297  13
  -4  -6  21 134.979 74.9120  11
   4  -6 -21 287.978 177.779  13
  -4  -6  22 4619.55 255.816  11
   4  -6 -23 403.570 161.442  13
  -4  -6  24 1341.49 105.558  11
   4  -6 -24 1142.04 178.364  13
  -4  -6  25 250.164 67.0969  11
   4  -6 -25 459.037 146.822  13
  -4  -6  26 669.061 75.6945  11
   4  -6 -26 643.397 144.767  13
  -4  -6  27 1277.29 96.0385  11
  -4  -6  28 947.201 80.2566  11
  -4   7  28 465.110 93.2167   9
   4   7 -28 209.208 223.342  12
  -4   7  27 65.0705 86.8588   9
   4   7 -27 229.123 271.311  12
  -4   7  26 196.739 92.1027   9
   4   7 -26 127.146 307.436  12
  -4   7  25 254.988 93.7240   9
   4   7 -25 309.623 323.893  12
  -4   7  24 1497.35 130.556   9
   4   7 -24 1117.28 358.729  12
  -4   7  23 176.611 90.3083   9
   4   7 -23 502.997 354.003  12
  -4   7  22 1546.75 134.696   9
   4   7 -22 1070.68 377.279  12
  -4   7  21 4527.66 268.073   9
   4  -7  20 4632.69 670.736   5
   4  -7  19 2511.75 606.845   5
   4  -7  16 2109.14 643.102   5
   4  -7  15 3260.83 666.764   5
   4  -7  14 2803.11 655.409   5
   4  -7  13 4448.47 710.180   5
   4  -7  12 1167.53 582.318   5
  -4   7  12 1497.13 269.482   6
   4  -7  11 5351.58 735.686   5
  -4   7  11 4630.51 387.628   6
   4  -7  10 1536.50 608.204   5
  -4   7  10 1430.37 262.854   6
   4  -7   9 9263.25 869.264   5
  -4   7   9 7789.36 527.421   6
   4  -7   8 3274.87 364.054   4
   4  -7   8 2946.39 665.326   5
  -4   7   8 4136.34 241.766   9
  -4   7   8 3577.31 339.767   6
   4  -7   7 2428.44 322.864   4
  -4   7   7 2176.65 271.966   6
  -4   7   7 2274.28 171.197   9
   4  -7   6 2451.81 332.561   4
   4  -7   6 2276.09 640.835   5
  -4   7   6 2505.21 182.794   9
  -4  -7  -6 2334.41 151.444  10
  -4   7   6 2185.92 265.355   6
   4  -7   5 1687.51 298.878   4
  -4   7   5 1129.38 222.335   6
  -4   7   5 1504.31 146.839   9
  -4  -7  -5 1286.79 108.686  10
   4  -7   4 3159.83 353.316   4
   4  -7   4 3047.73 652.357   5
  -4   7   4 2925.25 210.503   9
  -4  -7  -4 2832.65 175.191  10
  -4   7   4 2962.36 275.971   6
  -4  -7  -3 2422.19 154.878  10
   4  -7   3 2699.08 654.679   5
   4  -7   3 2449.26 328.805   4
  -4  -7  -2 5847.46 312.251  10
   4  -7   2 5864.45 466.324   4
   4  -7   2 5732.65 755.858   5
  -4  -7  -1 871.272 97.0647  10
   4  -7   1 1127.19 296.828   4
  -4  -7   0 12052.3 617.431  10
   4  -7   0 11719.0 987.833   5
  -4  -7   1 1126.28 105.570  10
   4  -7  -1 1274.67 335.793   4
   4  -7  -1 1428.17 583.006   5
  -4  -7   2 5951.30 322.969  10
   4  -7  -2 6221.72 732.709   5
   4  -7  -2 6590.22 516.537   4
   4  -7  -3 2132.36 595.459   5
   4  -7  -3 3175.52 397.596   4
   4  -7  -4 3137.88 632.281   5
   4  -7  -4 3069.41 405.574   4
   4  -7  -5 1284.03 342.175   4
   4  -7  -5 1079.76 536.682   5
   4  -7  -6 2153.47 376.879   4
   4  -7  -6 2815.82 599.277   5
   4  -7  -7 2949.69 418.873   4
   4  -7  -7 2342.02 573.872   5
   4   7   8 3331.74 323.622  17
   4   7   9 7468.06 490.952  17
  -4  -7  15 2462.40 164.689  11
   4  -7 -16 2077.22 211.492  13
  -4  -7  16 2196.47 153.321  11
   4  -7 -17 1894.03 203.771  13
  -4  -7  17 1765.89 139.182  11
  -4  -7  18 1019.33 106.444  11
   4  -7 -18 1017.78 179.079  13
  -4  -7  19 2531.55 161.871  11
   4  -7 -19 2219.66 223.176  13
  -4  -7  20 3901.02 224.697  11
   4  -7 -21 3701.16 269.086  13
   4  -7 -22 1524.73 178.489  13
  -4  -7  23 235.842 65.4337  11
   4  -7 -23 207.870 134.339  13
  -4  -7  24 1787.17 118.343  11
   4  -7 -24 1462.61 168.059  13
  -4  -7  25 304.807 64.1401  11
  -4  -7  26 165.211 57.4478  11
  -4  -7  27 252.053 56.3373  11
  -4  -7  28 867.405 71.4328  11
  -4   8  27 266.179 103.540   9
   4   8 -27 424.193 223.799  12
  -4   8  26 990.539 124.225   9
   4   8 -26 686.276 265.345  12
  -4   8  25 1067.55 127.239   9
   4   8 -25 418.164 292.105  12
  -4   8  24 3.39822 103.511   9
   4   8 -24 11.9636 297.995  12
  -4   8  23 314.868 107.062   9
   4   8 -23 167.618 315.916  12
  -4   8  22 596.796 119.258   9
   4   8 -22 716.126 341.769  12
  -4   8  21 1110.12 138.461   9
  -4   8  20 4639.67 281.590   9
  -4   8  19 417.493 114.356   9
   4  -8  19 1116.72 541.507   5
  -4   8  18 2090.76 175.954   9
   4  -8  18 3396.87 639.303   5
  -4   8  17 4365.33 269.787   9
   4  -8  17 3824.77 668.251   5
  -4   8  14 204.687 111.110   9
   4  -8  14 543.954 596.721   5
  -4   8  13 791.876 248.964   6
  -4   8  13 777.979 129.978   9
   4  -8  13 1096.64 597.951   5
  -4   8  12 2095.49 289.400   6
  -4   8  12 2200.54 185.144   9
   4  -8  12 2078.92 645.574   5
  -4   8  11 4051.76 264.667   9
   4  -8  11 3687.11 671.966   5
  -4   8  10 1045.89 147.414   9
   4  -8  10 1563.64 637.043   5
  -4   8   9 5304.73 323.717   9
   4  -8   9 4617.86 761.650   5
  -4   8   8 130.323 215.250   6
  -4   8   8 160.019 125.479   9
   4  -8   8 314.095 609.354   5
  -4   8   7 1466.98 169.754   9
  -4  -8  -7 1483.93 117.461  10
   4  -8   7 1377.20 609.359   5
  -4   8   7 1028.45 232.949   6
  -4   8   6 1460.59 175.153   9
  -4  -8  -6 1223.38 111.198  10
   4  -8   6 1371.52 633.294   5
  -4   8   6 1423.70 244.279   6
  -4   8   5 13227.9 757.301   6
  -4   8   5 14812.5 718.334   9
  -4  -8  -5 13139.0 674.072  10
   4  -8   5 11848.3 1069.84   5
  -4   8   4 12627.2 713.866   6
  -4   8   4 13584.2 682.425   9
  -4  -8  -4 12404.3 633.792  10
   4  -8   3 8396.37 864.222   5
   4  -8   3 9118.22 578.749   4
  -4  -8  -3 7941.45 421.188  10
   4  -8   2 4506.89 413.515   4
   4  -8   2 4668.62 732.596   5
  -4  -8  -2 4678.37 261.079  10
   4  -8   1 354.402 601.959   5
   4  -8   1-201.529 251.288   4
  -4  -8  -1 20.2088 73.6179  10
   4  -8   0 1206.63 306.347   4
   4  -8   0 1518.61 643.024   5
  -4  -8   0 859.927 102.247  10
   4  -8  -1 334.474 293.176   4
   4  -8  -1-24.6387 592.251   5
  -4  -8   1-13.1251 75.7398  10
   4  -8  -2 5514.50 481.171   4
   4  -8  -2 4647.57 727.031   5
  -4  -8   2 4856.13 275.629  10
   4  -8  -3 7268.80 828.356   5
   4  -8  -3 9428.40 643.886   4
   4  -8  -4 11078.2 986.452   5
   4  -8  -4 12983.8 804.911   4
   4  -8  -5 12549.5 1025.72   5
   4  -8  -5 14413.7 873.589   4
   4  -8  -6 1787.39 581.549   5
   4  -8  -6 1678.84 358.800   4
   4  -8  -7 1681.26 582.281   5
   4  -8  -7 1554.92 362.646   4
   4  -8  -8-183.846 318.944   4
  -4  -8  15 4432.45 253.058  11
  -4  -8  16 527.809 91.0958  11
  -4  -8  17 5098.75 283.145  11
  -4  -8  18 2739.22 175.469  11
   4  -8 -19 334.559 131.379  13
  -4  -8  21 1798.83 126.209  11
  -4  -8  22 599.980 76.3195  11
  -4  -8  23 311.518 65.0337  11
  -4  -8  24 51.4920 56.0230  11
  -4  -8  25 1512.60 102.780  11
  -4  -8  26 1868.60 114.277  11
  -4  -8  27 531.423 56.6848  11
  -4   9  25 1730.96 167.301   9
  -4   9  24 618.057 134.204   9
  -4   9  23 71.2027 118.709   9
   4   9 -23 232.022 273.443  12
  -4   9  22 291.547 128.468   9
   4   9 -22 597.922 314.718  12
  -4   9  21 212.971 126.524   9
  -4   9  20 353.887 131.102   9
  -4   9  19 242.416 128.202   9
  -4   9  18 3604.09 257.542   9
   4  -9  18 4585.16 633.448   5
  -4   9  17 2041.45 192.955   9
   4  -9  17 2733.74 602.200   5
  -4   9  16 1407.08 172.860   9
   4  -9  16 1904.41 595.080   5
  -4   9  15 2902.09 233.858   9
   4  -9  15 4236.88 652.370   5
  -4   9  14 987.245 165.109   9
   4  -9  14 1480.21 580.881   5
  -4   9  13 887.626 235.584   6
  -4   9  12 1182.27 259.043   6
  -4   9  11 730.854 236.617   6
  -4   9  10 3244.39 341.810   6
  -4   9  10 4180.40 285.765   9
   4  -9  10 3314.16 700.434   5
  -4   9   9 1631.98 270.918   6
  -4   9   9 1835.18 207.804   9
   4  -9   9 1176.56 627.150   5
  -4   9   8 6183.03 465.883   6
   4  -9   8 6021.52 806.604   5
  -4   9   8 7315.91 424.745   9
  -4   9   7 144.280 209.966   6
  -4   9   7 228.274 175.966   9
   4  -9   6 888.143 651.421   5
  -4   9   6 205.148 184.860   9
   4  -9   5 13436.7 1158.00   5
  -4   9   5 15882.8 837.826   9
   4  -9   4 3837.00 734.643   5
   4  -9   3 2593.98 687.282   5
  -4  -9  -3 2507.27 168.661  10
   4  -9   2 1504.06 684.850   5
  -4  -9  -2 2553.57 168.883  10
   4  -9   1 1888.20 658.099   5
  -4  -9  -1 2448.05 165.555  10
   4  -9   0 1084.18 621.440   5
  -4  -9   0 421.081 90.3140  10
   4  -9  -1 2120.85 653.741   5
  -4  -9   1 2386.02 164.475  10
   4  -9  -2 2509.08 660.582   5
  -4  -9   2 2677.34 177.842  10
   4  -9  -3 1131.17 612.106   5
   4  -9  -4 3920.35 675.202   5
   4  -9  -5 11296.3 963.531   5
   4  -9  -6 339.673 570.363   5
   4  -9  -7 619.401 315.982   4
   4  -9  -7 978.172 560.739   5
   4  -9  -8 7223.54 574.119   4
   4  -9  -9 1999.47 364.573   4
   4  -9 -10 3739.26 439.475   4
   4  -9 -11 1066.22 335.295   4
   4  -9 -12 1438.99 355.685   4
   4  -9 -13 661.827 325.162   4
  -4  -9  15 3166.24 195.186  11
  -4  -9  18 4024.95 228.688  11
  -4  -9  19 387.093 75.1281  11
  -4  -9  20 276.091 67.3453  11
  -4  -9  21 175.022 62.5115  11
  -4  -9  22 159.479 58.3741  11
  -4  -9  23 159.757 55.2906  11
   4  -9 -23 278.120 228.992   4
  -4  -9  24 1054.58 80.7471  11
  -4  -9  25 2745.17 150.595  11
  -4  -9  26 1924.43 109.127  11
  -4  10  23 285.035 138.585   9
  -4  10  22 788.093 159.535   9
  -4  10  21 955.869 167.574   9
  -4  10  20 526.922 154.143   9
  -4  10  19 686.509 163.627   9
  -4  10  18 356.736 159.925   9
  -4  10  17 408.400 167.033   9
   4 -10  17 756.211 513.583   5
  -4  10  16 1657.03 207.141   9
   4 -10  16 1791.20 554.270   5
  -4  10  15 2768.45 254.971   9
   4 -10  15 3729.83 611.064   5
  -4  10  14 3045.87 263.838   9
   4 -10  14 2667.53 603.882   5
  -4  10  13 762.347 232.623   6
  -4  10  13 714.091 190.930   9
   4 -10  13 1370.01 562.441   5
  -4  10  12 435.533 216.919   6
  -4  10  12 552.453 195.679   9
  -4  10  11 267.145 220.664   6
  -4  10  11 243.124 189.003   9
   4 -10  11-139.820 542.017   5
  -4  10  10 621.088 225.995   6
  -4  10  10 775.720 210.079   9
   4 -10  10 483.607 585.529   5
  -4 -10  -9 3857.64 216.276  10
  -4  10   9 3319.69 317.774   9
  -4  10   9 3324.70 333.689   6
  -4  10   8 1316.49 246.307   9
  -4 -10  -8 1341.71 114.212  10
  -4  10   8 1218.73 244.758   6
  -4 -10  -7 3284.06 193.687  10
  -4  10   7 2585.34 302.751   6
  -4 -10  -6 1323.43 114.198  10
  -4  10   6 859.545 227.668   6
  -4 -10  -5 552.470 91.7840  10
  -4  10   5 442.785 211.962   6
  -4  10   4 3496.46 311.719   6
   4 -10   4 2878.74 723.698   5
  -4 -10  -4 3579.36 212.744  10
   4 -10   3 3453.68 708.120   5
  -4 -10  -3 3869.60 227.014  10
   4 -10   2 1657.15 658.198   5
  -4 -10  -2 1018.28 107.004  10
   4 -10   1 3063.62 711.497   5
  -4 -10  -1 4277.61 245.803  10
   4 -10   0 4667.80 759.271   5
  -4 -10   0 5446.22 300.512  10
   4 -10  -1 3371.01 716.987   5
  -4 -10   1 4765.18 268.688  10
   4 -10  -2 273.371 623.618   5
   4 -10  -7 2572.71 613.352   5
   4 -10  -9 3394.19 390.803   4
   4 -10 -10 780.390 290.434   4
   4 -10 -11 148.248 273.011   4
   4 -10 -12 747.297 293.758   4
   4 -10 -13 810.257 294.349   4
   4 -10 -14 2026.26 330.847   4
  -4 -10  15 3136.67 185.085  11
   4 -10 -15 2291.86 357.253   4
  -4 -10  16 2216.18 145.645  11
   4 -10 -16 1873.90 322.232   4
  -4 -10  17 415.321 77.3009  11
   4 -10 -17 348.230 259.986   4
  -4 -10  18 380.553 71.0089  11
  -4 -10  19 539.878 71.4557  11
  -4 -10  20 582.500 70.0250  11
  -4 -10  21 1659.86 108.593  11
  -4 -10  22 1107.74 82.2592  11
  -4 -10  23 450.076 53.2748  11
  -4 -10  24 721.672 58.6448  11
  -4  11  21 343.048 167.782   9
  -4  11  20 847.349 192.790   9
  -4  11  19 2234.48 240.780   9
  -4  11  18 464.162 192.187   9
  -4  11  17 1294.51 222.304   9
   4 -11  16-346.969 436.287   5
  -4  11  16 197.223 198.139   9
   4 -11  15 186.751 463.648   5
  -4  11  15 567.543 210.468   9
   4 -11  14 181.815 482.227   5
  -4  11  14-87.6538 211.512   9
   4 -11  13 688.599 520.917   5
  -4  11  13 596.676 235.957   9
   4 -11  12 1275.02 530.353   5
  -4  11  12 958.106 240.230   9
  -4  11  12 913.925 211.878   6
   4 -11  11 701.123 519.908   5
  -4  11  11 1271.94 264.300   9
  -4  11  11 1193.67 226.074   6
   4 -11  10 1021.89 545.361   5
  -4  11  10 596.759 252.411   9
  -4 -11 -10 405.780 78.7427  10
  -4  11  10 598.938 212.408   6
  -4 -11  -9 525.997 83.6852  10
  -4  11   9 909.470 275.218   9
  -4  11   9 712.716 216.422   6
   4 -11   8 775.800 550.717   5
  -4 -11  -8 203.081 76.5662  10
  -4  11   8 402.439 268.170   9
  -4  11   8 354.531 210.806   8
  -4  11   8 201.887 205.773   6
   4 -11   7 1108.84 560.437   5
  -4 -11  -7 1700.59 122.965  10
  -4  11   7 1306.70 315.173   9
  -4  11   7 1402.76 242.264   8
  -4  11   7 1286.94 239.642   6
   4 -11   6 959.970 593.849   5
  -4  11   6 620.777 215.575   6
  -4  11   6 1307.03 317.371   9
  -4 -11  -6 917.962 100.113  10
  -4  11   6 763.427 230.725   8
   4 -11   5 194.565 577.828   5
  -4  11   5 162.995 197.018   6
  -4 -11  -5 176.346 80.1692  10
  -4  11   5 387.110 218.867   8
   4 -11   4 2594.02 662.138   5
  -4 -11  -4 4123.33 221.591  10
  -4  11   4 3130.48 307.264   6
  -4  11   4 2991.64 326.655   8
   4 -11   3 4177.69 700.264   5
  -4 -11  -3 4617.32 249.582  10
  -4  11   3 3483.43 329.945   6
  -4 -11  -2 8438.90 435.741  10
   4 -11   2 7115.14 842.834   5
  -4 -11  -1 770.027 101.857  10
   4 -11   1 630.559 596.397   5
   4 -11   0 1529.02 613.233   5
   4 -11  -1 851.749 596.006   5
   4 -11  -2 6202.32 762.888   5
   4 -11  -3 2705.51 622.729   5
   4 -11  -4 3294.32 638.873   5
   4 -11  -5 62.7047 542.306   5
   4 -11  -6 596.522 534.402   5
   4 -11  -7 1643.64 547.746   5
  -4 -11  14 177.315 69.1546  11
  -4 -11  15 555.225 78.4521  11
  -4 -11  16 79.8146 63.3512  11
  -4 -11  17 1666.73 114.189  11
  -4 -11  18 493.614 65.5090  11
  -4 -11  19 3217.83 176.197  11
  -4 -11  20 1480.03 95.2860  11
  -4 -11  21 257.227 47.1589  11
  -4 -11  22 2134.15 116.973  11
  -4  12  17 291.396 216.034   9
  -4  12  16 807.788 233.696   9
  -4  12  15 1063.09 243.651   9
  -4  12  15 342.810 162.176   8
   4 -12  14 833.518 430.130   5
  -4  12  14 475.561 253.504   9
  -4  12  14 413.504 171.001   8
   4 -12  13 137.395 425.989   5
  -4  12  13-29.4662 243.403   9
  -4  12  13 77.4485 172.054   8
   4 -12  12 276.330 457.227   5
  -4  12  12 483.845 269.321   9
  -4  12  12 23.9861 181.079   8
   4 -12  11 887.399 477.498   5
  -4  12  11 647.885 293.625   9
  -4  12  11 143.096 186.297   8
  -4 -12 -10 1316.42 98.5174  10
  -4  12  10 730.289 213.215   8
  -4  12  10 957.314 298.498   9
  -4  12  10 1082.15 200.878   6
   4 -12   9 312.909 465.602   5
  -4 -12  -9 504.081 75.7145  10
  -4  12   9 512.698 219.184   8
  -4  12   9 387.663 181.938   6
  -4  12   9 149.822 297.663   9
   4 -12   8 1277.88 499.795   5
  -4 -12  -8 1109.82 95.3181  10
  -4  12   8 714.077 235.938   8
  -4  12   8 893.253 199.250   6
  -4  12   8 1015.11 324.222   9
   4 -12   7 2003.75 546.942   5
  -4 -12  -7 2358.77 145.469  10
  -4  12   7 1469.93 273.752   8
  -4  12   7 2269.16 242.543   6
  -4  12   7 2093.33 374.942   9
  -4 -12  -6 615.951 85.9675  10
  -4  12   6 408.175 254.858   8
  -4  12   6 686.393 195.693   6
   4 -12   5 415.467 504.191   5
  -4 -12  -5 679.344 87.5934  10
  -4  12   5 701.141 273.907   8
  -4  12   5 600.891 196.740   6
   4 -12   4 1663.94 564.896   5
  -4 -12  -4 2063.63 141.553  10
  -4  12   4 1794.16 232.574   6
  -4 -12  -3 147.802 76.4621  10
   4 -12   3 42.0494 535.907   5
   4 -12   2 401.391 538.777   5
   4 -12   1 147.430 517.972   5
   4 -12   0 1389.36 563.868   5
   4 -12  -1 203.192 520.646   5
   4 -12  -2 158.455 526.223   5
   4 -12  -3-441.518 512.406   5
   4 -12  -4 1367.65 508.235   5
   4 -12  -5 683.146 490.207   5
   4 -12  -6 729.006 477.039   5
   4 -12  -7 1407.90 470.082   5
  -4 -12  13 22.7993 59.1050  11
  -4 -12  14 649.856 74.3820  11
  -4 -12  15 1524.76 105.169  11
  -4 -12  16 1030.05 80.8778  11
  -4 -12  17 66.1522 46.6564  11
  -4 -12  18 1011.34 72.7811  11
  -4 -12  19 355.968 43.6172  11
   4 -13  13 328.579 341.996   5
   4 -13  12 46.6929 351.688   5
   4 -13  11 266.374 385.647   5
   4 -13  10 13.5057 397.219   5
   4 -13   9 424.889 403.042   5
   4 -13   8 631.679 431.416   5
   4 -13   7 1620.63 449.788   5
   4 -13   6 808.484 446.304   5
   4 -13   5 63.7431 432.334   5
   4 -13   4 649.229 449.696   5
   4 -13   3 690.986 464.843   5
   4 -13   2 132.484 448.974   5
   4 -13   1 409.521 456.514   5
   4 -13   0 113.973 443.428   5
   4 -13  -1-79.4552 445.985   5
   4 -13  -2 584.917 451.803   5
   4 -13  -3 379.965 431.306   5
   4 -13  -4 708.437 427.257   5
   4 -13  -5 322.151 397.294   5
   4 -13  -6 469.771 378.793   5
   4 -13  -7 1087.32 372.552   5
  -4 -13  11 1.44965 51.4333  11
  -4 -13  12 187.909 52.9584  11
  -4 -13  13 577.025 62.9326  11
  -4 -13  14 155.332 45.7113  11
  -4 -13  15 128.757 40.2687  11
  -4 -13  16 371.883 41.8006  11
   4 -14   8 553.766 327.948   5
   4 -14   7 979.652 340.383   5
   4 -14   6 303.201 342.480   5
   4 -14   5 388.832 330.841   5
   4 -14   4 157.715 331.197   5
   4 -14   3 1132.05 371.158   5
   4 -14   2 270.739 337.151   5
   4 -14   1 489.842 346.592   5
   4 -14   0-87.3091 328.213   5
   4 -14  -1 242.361 326.566   5
   4 -14  -2-20.0012 318.667   5
   4 -14  -3 1077.11 331.214   5
  -4 -14   8 955.008 72.1352  11
  -4 -14   9 229.561 44.2153  11
  -4 -14  10 630.604 55.5508  11
  -4 -14  11 199.560 39.1041  11
   5   0   0 11.6023 235.800   4
   5   0   0 114.986 221.027  17
   5   0   0 25.6589 183.281   2
   5   0   0 204.600 164.309   3
   5   0   1 7514.39 497.423   4
   5   0  -1 5830.38 464.541   4
   5   0  -1 5130.23 444.749  17
   5   0   1 6059.16 462.397  17
   5   0  -1 6538.89 433.553   2
   5   0   1 7160.68 413.365   3
   5   0  -1 6047.92 402.556   3
   5   0   1 5666.11 408.607   2
   5   0  -2 265.287 242.511   4
   5   0   2 499.280 245.051   4
   5   0   2 389.772 245.031  17
   5   0  -2 263.510 214.763  17
   5   0   2 339.271 172.996   2
   5   0  -2 263.911 197.779   2
   5   0   2 282.400 168.210   3
   5   0  -2 526.339 182.030   1
   5   0   3 13989.2 782.730   4
   5   0  -3 10913.3 745.922   4
   5   0  -3 9289.83 715.763  17
   5   0   3 11960.3 753.145  17
   5   0  -3 14610.7 742.839   2
   5   0   3 14947.7 712.413   3
   5   0  -3 12833.7 715.196   1
   5   0   4 7426.66 545.068   4
   5   0  -4 6954.02 540.110   4
   5   0  -4 5510.80 487.851  17
   5   0   4 6671.74 533.156  17
   5   0   4 10017.2 510.236   3
   5   0  -4 7922.39 489.112   1
[truncated: 99,546 more chars]
