# Supplementary material for: Identification of antibacterial constituents from Rhododendron simsii Planch with an activity-guided method
Source: Front Pharmacol. 2024 Oct 8;15:1490335. doi: 10.3389/fphar.2024.1490335 (PMC11493700; doi:10.3389/fphar.2024.1490335)
Supplement: Supplementary file 1 [file DataSheet2.zip › CIF_15_auto.cif]

data_20230214-cys-b60_twin1_hklf4
_audit_creation_date               2024-08-20
_audit_creation_method
;
Olex2 1.5
(compiled 2022.04.07 svn.rca3783a0 for OlexSys, GUI svn.r6498)
;
_shelx_SHELXL_version_number       '2018/3'
_audit_contact_author_address      ?
_audit_contact_author_email        ?
_audit_contact_author_name         ''
_audit_contact_author_phone        ?
_publ_contact_author_id_orcid      ?
_publ_section_references
;
Dolomanov, O.V., Bourhis, L.J., Gildea, R.J, Howard, J.A.K. & Puschmann, H.
 (2009), J. Appl. Cryst. 42, 339-341.

Sheldrick, G.M. (2015). Acta Cryst. A71, 3-8.

Sheldrick, G.M. (2015). Acta Cryst. C71, 3-8.
;
_chemical_name_common              ?
_chemical_name_systematic          ?
_chemical_formula_moiety           '2(C30 H48 O2)'
_chemical_formula_sum              'C60 H96 O4'
_chemical_formula_weight           881.36
_chemical_absolute_configuration   ad
_chemical_melting_point            ?
_chemical_oxdiff_formula           CHO
_chemical_oxdiff_usercomment       CHO
loop_
  _atom_type_symbol
  _atom_type_description
  _atom_type_scat_dispersion_real
  _atom_type_scat_dispersion_imag
  _atom_type_scat_source
 'C' 'C' 0.0181 0.0091 'International Tables Vol C Tables 4.2.6.8 and 6.1.1.4'
 'H' 'H' 0.0000 0.0000 'International Tables Vol C Tables 4.2.6.8 and 6.1.1.4'
 'O' 'O' 0.0492 0.0322 'International Tables Vol C Tables 4.2.6.8 and 6.1.1.4'

_shelx_space_group_comment
;
The symmetry employed for this shelxl refinement is uniquely defined
by the following loop, which should always be used as a source of
symmetry information in preference to the above space-group names.
They are only intended as comments.
;
_space_group_crystal_system        'monoclinic'
_space_group_IT_number             4
_space_group_name_H-M_alt          'P 1 21 1'
_space_group_name_Hall             'P 2yb'
loop_
  _space_group_symop_operation_xyz
 'x, y, z'
 '-x, y+1/2, -z'

_cell_length_a                     19.1269(4)
_cell_length_b                     6.6199(2)
_cell_length_c                     20.1134(5)
_cell_angle_alpha                  90
_cell_angle_beta                   92.271(2)
_cell_angle_gamma                  90
_cell_volume                       2544.72(11)
_cell_formula_units_Z              2
_cell_measurement_reflns_used      5358
_cell_measurement_temperature      100.00(10)
_cell_measurement_theta_max        75.3150
_cell_measurement_theta_min        3.0970
_shelx_estimated_absorpt_T_max     ?
_shelx_estimated_absorpt_T_min     ?
_exptl_absorpt_coefficient_mu      0.524
_exptl_absorpt_correction_T_max    1.00000
_exptl_absorpt_correction_T_min    0.73644
_exptl_absorpt_correction_type     multi-scan
_exptl_absorpt_process_details
;
CrysAlisPro 1.171.41.112a (Rigaku Oxford Diffraction, 2021)
Empirical absorption correction using spherical harmonics,
implemented in SCALE3 ABSPACK scaling algorithm.
;
_exptl_absorpt_special_details     ?
_exptl_crystal_colour              'clear light colourless'
_exptl_crystal_colour_lustre       clear
_exptl_crystal_colour_modifier     light
_exptl_crystal_colour_primary      colourless
_exptl_crystal_density_diffrn      1.150
_exptl_crystal_density_meas        ?
_exptl_crystal_density_method      ?
_exptl_crystal_description         needle
_exptl_crystal_F_000               976
_exptl_crystal_size_max            2
_exptl_crystal_size_mid            0.9
_exptl_crystal_size_min            0.9
_exptl_transmission_factor_max     ?
_exptl_transmission_factor_min     ?
_diffrn_reflns_av_R_equivalents    0.1273
_diffrn_reflns_av_unetI/netI       0.1047
_diffrn_reflns_Laue_measured_fraction_full  0.960
_diffrn_reflns_Laue_measured_fraction_max  0.960
_diffrn_reflns_limit_h_max         22
_diffrn_reflns_limit_h_min         -22
_diffrn_reflns_limit_k_max         7
_diffrn_reflns_limit_k_min         -7
_diffrn_reflns_limit_l_max         24
_diffrn_reflns_limit_l_min         -23
_diffrn_reflns_number              15090
_diffrn_reflns_point_group_measured_fraction_full  0.801
_diffrn_reflns_point_group_measured_fraction_max  0.801
_diffrn_reflns_theta_full          67.080
_diffrn_reflns_theta_max           67.080
_diffrn_reflns_theta_min           2.198
_diffrn_ambient_environment        N~2~
_diffrn_ambient_temperature        100.00(10)
_diffrn_detector                   'Hybrid Pixel Array Detector'
_diffrn_detector_area_resol_mean   10.0000
_diffrn_detector_type              'HyPix-Arc 150'
_diffrn_measured_fraction_theta_full  0.960
_diffrn_measured_fraction_theta_max  0.960
_diffrn_measurement_details
;
List of Runs (angles in degrees, time in seconds):

  # Type    Start    End  Width  t~exp~   \w     \q     \k     \f   Frames
--------------------------------------------------------------------------
  1  \w     75.00 117.00   0.50    0.40    --   72.75  15.00-180.00   84
  2  \w     62.00 117.00   0.50    0.40    --   72.75  15.00 -60.00  110
  3  \w     54.00  91.00   0.50    0.40    --   62.87  15.00  60.00   74
  4  \w    -47.00 -21.00   0.50    0.40    --  -63.42 125.00 -60.00   52
  5  \w    -82.00 -29.00   0.50    0.40    --  -71.67 125.00-120.00  106
  6  \w    -82.00 -49.00   0.50    0.40    --  -81.47 125.00 -90.00   66
  7  \w    -69.00 -37.00   0.50    0.40    --  -76.31 125.00 -60.00   64
  8  \w    -96.00 -41.00   0.50    0.40    --  -76.31 125.00   0.00  110
  9  \w    -99.00 -46.00   0.50    0.40    --  -81.47 125.00 120.00  106
 10  \w    -90.00 -63.00   0.50    0.40    --  -71.67 -15.00  60.00   54
 11  \w   -120.00 -66.00   0.50    0.40    --  -76.31 -15.00  30.00  108
 12  \w   -109.00 -83.00   0.50    0.40    --  -81.47 -15.00   0.00   52
 13  \w   -114.00 -64.00   0.50    0.40    --  -71.67 -15.00 -30.00  100
 14  \w   -114.00 -78.00   0.50    0.40    --  -76.31 -15.00 -90.00   72
 15  \w   -105.00 -53.00   0.50    0.40    --  -63.42 -15.00-150.00  104
 16  \w     46.00  71.00   0.50    0.40    --   72.75-125.00 -60.00   50
 17  \w     26.00  62.00   0.50    0.40    --   62.87-125.00 120.00   72
 18  \w     31.00  85.00   0.50    0.40    --   72.75-125.00 150.00  108
;
_diffrn_measurement_device         'four-circle diffractometer'
_diffrn_measurement_device_type    'ROD, Synergy Custom system, HyPix-Arc 150'
_diffrn_measurement_method         '\w scans'
_diffrn_orient_matrix_type        
 'CrysAlisPro convention (1999,Acta A55,543-557)'
_diffrn_orient_matrix_UB_11        -0.0444526000
_diffrn_orient_matrix_UB_12        0.0913112000
_diffrn_orient_matrix_UB_13        0.0546583000
_diffrn_orient_matrix_UB_21        -0.0636820000
_diffrn_orient_matrix_UB_22        -0.1232091000
_diffrn_orient_matrix_UB_23        -0.0261070000
_diffrn_orient_matrix_UB_31        0.0215940000
_diffrn_orient_matrix_UB_32        -0.1750577000
_diffrn_orient_matrix_UB_33        0.0469417000
_diffrn_radiation_monochromator    mirror
_diffrn_radiation_probe            x-ray
_diffrn_radiation_type             'Cu K\a'
_diffrn_radiation_wavelength       1.54184
_diffrn_source                     'Rotating-anode X-ray tube'
_diffrn_source_type                'Rigaku (Cu) X-ray Source'
_reflns_Friedel_coverage           0.524
_reflns_Friedel_fraction_full      0.608
_reflns_Friedel_fraction_max       0.608
_reflns_number_gt                  5718
_reflns_number_total               7272
_reflns_special_details
;
 Reflections were merged by SHELXL according to the crystal
 class for the calculation of statistics and refinement.
 
 _reflns_Friedel_fraction is defined as the number of unique
 Friedel pairs measured divided by the number that would be
 possible theoretically, ignoring centric projections and
 systematic absences.
;
_reflns_threshold_expression       'I > 2\s(I)'
_computing_cell_refinement         'CrysAlisPro 1.171.41.112a (Rigaku OD, 2021)'
_computing_data_collection         'CrysAlisPro 1.171.41.112a (Rigaku OD, 2021)'
_computing_data_reduction          'CrysAlisPro 1.171.41.112a (Rigaku OD, 2021)'
_computing_molecular_graphics      'Olex2 1.5 (Dolomanov et al., 2009)'
_computing_publication_material    'Olex2 1.5 (Dolomanov et al., 2009)'
_computing_structure_refinement    'SHELXL 2018/3 (Sheldrick, 2015)'
_computing_structure_solution      'SHELXT  (Sheldrick, 2015)'
_refine_diff_density_max           0.577
_refine_diff_density_min           -0.556
_refine_diff_density_rms           0.145
_refine_ls_abs_structure_details
;
 Flack x determined using 1460 quotients [(I+)-(I-)]/[(I+)+(I-)]
 (Parsons, Flack and Wagner, Acta Cryst. B69 (2013) 249-259).
;
_refine_ls_abs_structure_Flack     0.4(5)
_refine_ls_extinction_coef         .
_refine_ls_extinction_method       none
_refine_ls_goodness_of_fit_ref     1.079
_refine_ls_hydrogen_treatment      constr
_refine_ls_matrix_type             full
_refine_ls_number_parameters       595
_refine_ls_number_reflns           7272
_refine_ls_number_restraints       1
_refine_ls_R_factor_all            0.1036
_refine_ls_R_factor_gt             0.0781
_refine_ls_restrained_S_all        1.079
_refine_ls_shift/su_max            0.000
_refine_ls_shift/su_mean           0.000
_refine_ls_structure_factor_coef   Fsqd
_refine_ls_weighting_details      
 'w=1/[\s^2^(Fo^2^)+(0.1370P)^2^+1.5148P] where P=(Fo^2^+2Fc^2^)/3'
_refine_ls_weighting_scheme        calc
_refine_ls_wR_factor_gt            0.2109
_refine_ls_wR_factor_ref           0.2346
_refine_special_details            ?
_olex2_refinement_description
;
1.a Ternary CH refined with riding coordinates:
 C10(H10), C42(H42), C43(H43), C58(H58), C23(H23), C34(H34), C17(H17),
 C11(H11), C2(H2), C57(H57), C49(H49), C24(H24)
1.b Secondary CH2 refined with riding coordinates:
 C8(H8A,H8B), C4(H4A,H4B), C3(H3A,H3B), C7(H7A,H7B), C35(H35A,H35B), C36(H36A,
 H36B), C39(H39A,H39B), C40(H40A,H40B), C26(H26A,H26B), C48(H48A,H48B),
 C47(H47A,H47B), C16(H16A,H16B), C15(H15A,H15B), C55(H55A,H55B), C25(H25A,H25B),
  C56(H56A,H56B)
1.c Aromatic/amide H refined with riding coordinates:
 C45(H45), C13(H13)
1.d Idealised Me refined as rotating group:
 C54(H54A,H54B,H54C), C52(H52A,H52B,H52C), C53(H53A,H53B,H53C), C21(H21A,H21B,
 H21C), C22(H22A,H22B,H22C), C63(H63A,H63B,H63C), C31(H31A,H31B,H31C), C32(H32A,
 H32B,H32C), C64(H64A,H64B,H64C), C59(H59A,H59B,H59C), C20(H20A,H20B,H20C),
 C27(H27A,H27B,H27C), C28(H28A,H28B,H28C), C61(H61A,H61B,H61C), C29(H29A,H29B,
 H29C), C60(H60A,H60B,H60C)
1.e Idealised tetrahedral OH refined as rotating group:
 O19(H19), O51(H51)
;
_atom_sites_solution_hydrogens     geom
_atom_sites_solution_primary       dual
_atom_sites_solution_secondary     ?
loop_
  _atom_site_label
  _atom_site_type_symbol
  _atom_site_fract_x
  _atom_site_fract_y
  _atom_site_fract_z
  _atom_site_U_iso_or_equiv
  _atom_site_adp_type
  _atom_site_occupancy
  _atom_site_site_symmetry_order
  _atom_site_calc_flag
  _atom_site_refinement_flags_posn
  _atom_site_refinement_flags_adp
  _atom_site_refinement_flags_occupancy
  _atom_site_disorder_assembly
  _atom_site_disorder_group
 O30 O -0.0498(2) 1.2491(7) 0.2804(2) 0.0235(11) Uani 1 1 d . . . . .
 O62 O 0.4402(2) -0.2432(7) 0.2093(2) 0.0238(11) Uani 1 1 d . . . . .
 O19 O 0.1733(2) 0.8813(8) 0.6533(2) 0.0265(11) Uani 1 1 d . . . . .
 H19 H 0.139137 0.866577 0.677784 0.040 Uiso 1 1 calc R U . . .
 O51 O 0.6848(2) 0.1186(8) -0.1331(2) 0.0264(11) Uani 1 1 d . . . . .
 H51 H 0.652402 0.144720 -0.161237 0.040 Uiso 1 1 calc R U . . .
 C12 C 0.0000(3) 1.1413(10) 0.2961(3) 0.0170(13) Uani 1 1 d . . . . .
 C38 C 0.5842(3) 0.1276(10) 0.2327(3) 0.0142(12) Uani 1 1 d . . . . .
 C54 C 0.7619(3) -0.1132(11) -0.0360(3) 0.0231(15) Uani 1 1 d . . . . .
 H54A H 0.790045 -0.078096 -0.073943 0.035 Uiso 1 1 calc R U . . .
 H54B H 0.731125 -0.227026 -0.047995 0.035 Uiso 1 1 calc R U . . .
 H54C H 0.792820 -0.151089 0.001968 0.035 Uiso 1 1 calc R U . . .
 C10 C -0.0104(3) 0.9265(11) 0.1868(3) 0.0204(14) Uani 1 1 d . . . . .
 H10 H -0.039064 1.040551 0.167843 0.024 Uiso 1 1 calc R U . . .
 C52 C 0.7649(3) 0.2568(11) -0.0177(3) 0.0229(15) Uani 1 1 d . . . . .
 H52A H 0.810064 0.224809 0.004606 0.034 Uiso 1 1 calc R U . . .
 H52B H 0.742683 0.367891 0.005757 0.034 Uiso 1 1 calc R U . . .
 H52C H 0.772349 0.296932 -0.063770 0.034 Uiso 1 1 calc R U . . .
 C44 C 0.4909(3) -0.1329(10) 0.2004(3) 0.0184(14) Uani 1 1 d . . . . .
 C45 C 0.5237(3) -0.1322(10) 0.1359(3) 0.0186(14) Uani 1 1 d . . . . .
 H45 H 0.496815 -0.175794 0.097814 0.022 Uiso 1 1 calc R U . . .
 C50 C 0.7173(3) 0.0694(10) -0.0171(3) 0.0186(14) Uani 1 1 d . . . . .
 C42 C 0.4744(3) 0.0793(10) 0.3078(3) 0.0192(14) Uani 1 1 d . . . . .
 H42 H 0.444438 -0.034791 0.322496 0.023 Uiso 1 1 calc R U . . .
 C18 C 0.2120(3) 0.9276(10) 0.5409(3) 0.0194(14) Uani 1 1 d . . . . .
 C53 C 0.6449(3) -0.3250(10) 0.0545(3) 0.0215(14) Uani 1 1 d . . . . .
 H53A H 0.605914 -0.410860 0.067341 0.032 Uiso 1 1 calc R U . . .
 H53B H 0.685486 -0.349372 0.084628 0.032 Uiso 1 1 calc R U . . .
 H53C H 0.656993 -0.356839 0.008777 0.032 Uiso 1 1 calc R U . . .
 C5 C 0.1416(3) 1.0136(10) 0.3249(3) 0.0174(13) Uani 1 1 d . . . . .
 C21 C 0.1452(4) 1.3259(11) 0.4615(3) 0.0228(15) Uani 1 1 d . . . . .
 H21A H 0.186700 1.350180 0.435569 0.034 Uiso 1 1 calc R U . . .
 H21B H 0.156263 1.355322 0.508525 0.034 Uiso 1 1 calc R U . . .
 H21C H 0.107030 1.413820 0.445257 0.034 Uiso 1 1 calc R U . . .
 C43 C 0.5246(3) -0.0121(10) 0.2570(3) 0.0186(14) Uani 1 1 d . . . . .
 H43 H 0.550719 -0.117111 0.283737 0.022 Uiso 1 1 calc R U . . .
 C8 C 0.0936(3) 0.7079(11) 0.1605(3) 0.0209(14) Uani 1 1 d . . . . .
 H8A H 0.068696 0.586388 0.175755 0.025 Uiso 1 1 calc R U . . .
 H8B H 0.124802 0.665459 0.124927 0.025 Uiso 1 1 calc R U . . .
 C6 C 0.0946(3) 0.8796(10) 0.2752(3) 0.0174(13) Uani 1 1 d . . . . .
 C22 C 0.2563(3) 1.1075(11) 0.5666(3) 0.0246(15) Uani 1 1 d . . . . .
 H22A H 0.226102 1.225881 0.571376 0.037 Uiso 1 1 calc R U . . .
 H22B H 0.292411 1.137881 0.534864 0.037 Uiso 1 1 calc R U . . .
 H22C H 0.278500 1.073436 0.609878 0.037 Uiso 1 1 calc R U . . .
 C4 C 0.2073(3) 0.8942(10) 0.3488(3) 0.0185(13) Uani 1 1 d . . . . .
 H4A H 0.194950 0.749410 0.352132 0.022 Uiso 1 1 calc R U . . .
 H4B H 0.243410 0.907171 0.315190 0.022 Uiso 1 1 calc R U . . .
 C63 C 0.5553(3) 0.3045(9) 0.1901(3) 0.0168(13) Uani 1 1 d . . . . .
 H63A H 0.512868 0.260927 0.165158 0.025 Uiso 1 1 calc R U . . .
 H63B H 0.590514 0.347083 0.158961 0.025 Uiso 1 1 calc R U . . .
 H63C H 0.544002 0.417839 0.219136 0.025 Uiso 1 1 calc R U . . .
 C3 C 0.2379(3) 0.9648(11) 0.4157(3) 0.0224(15) Uani 1 1 d . . . . .
 H3A H 0.253155 1.107288 0.412529 0.027 Uiso 1 1 calc R U . . .
 H3B H 0.279214 0.881559 0.428808 0.027 Uiso 1 1 calc R U . . .
 C13 C 0.0284(3) 1.1345(10) 0.3644(3) 0.0199(14) Uani 1 1 d . . . . .
 H13 H -0.001468 1.171479 0.398999 0.024 Uiso 1 1 calc R U . . .
 C58 C 0.4233(3) 0.2467(11) 0.2821(3) 0.0232(15) Uani 1 1 d . . . . .
 H58 H 0.452041 0.361077 0.265592 0.028 Uiso 1 1 calc R U . . .
 C23 C -0.0628(3) 0.7600(11) 0.2065(3) 0.0222(15) Uani 1 1 d . . . . .
 H23 H -0.035253 0.644374 0.225895 0.027 Uiso 1 1 calc R U . . .
 C31 C 0.0634(3) 0.7012(10) 0.3140(3) 0.0191(14) Uani 1 1 d . . . . .
 H31A H 0.097290 0.656063 0.348612 0.029 Uiso 1 1 calc R U . . .
 H31B H 0.052668 0.589449 0.283273 0.029 Uiso 1 1 calc R U . . .
 H31C H 0.020361 0.745314 0.334559 0.029 Uiso 1 1 calc R U . . .
 C32 C 0.1688(3) 1.2085(11) 0.2923(3) 0.0229(15) Uani 1 1 d . . . . .
 H32A H 0.191974 1.173799 0.251214 0.034 Uiso 1 1 calc R U . . .
 H32B H 0.202176 1.275952 0.323057 0.034 Uiso 1 1 calc R U . . .
 H32C H 0.129334 1.299119 0.281817 0.034 Uiso 1 1 calc R U . . .
 C46 C 0.5903(3) -0.0728(10) 0.1279(3) 0.0152(13) Uani 1 1 d . . . . .
 C7 C 0.1385(3) 0.7939(10) 0.2191(3) 0.0199(14) Uani 1 1 d . . . . .
 H7A H 0.168831 0.902354 0.202356 0.024 Uiso 1 1 calc R U . . .
 H7B H 0.169297 0.685646 0.237532 0.024 Uiso 1 1 calc R U . . .
 C9 C 0.0396(3) 0.8601(11) 0.1314(3) 0.0233(15) Uani 1 1 d . . . . .
 C41 C 0.5205(3) 0.1430(11) 0.3702(3) 0.0224(15) Uani 1 1 d . . . . .
 C34 C 0.6832(3) 0.0560(10) 0.0527(3) 0.0156(13) Uani 1 1 d . . . . .
 H34 H 0.660302 0.190346 0.058350 0.019 Uiso 1 1 calc R U . . .
 C35 C 0.7353(3) 0.0398(11) 0.1121(3) 0.0204(14) Uani 1 1 d . . . . .
 H35A H 0.750039 -0.102623 0.118243 0.024 Uiso 1 1 calc R U . . .
 H35B H 0.777430 0.121478 0.103675 0.024 Uiso 1 1 calc R U . . .
 C17 C 0.1489(3) 0.8913(11) 0.5856(3) 0.0208(14) Uani 1 1 d . . . . .
 H17 H 0.127998 0.757214 0.573398 0.025 Uiso 1 1 calc R U . . .
 C11 C 0.0371(3) 1.0175(10) 0.2434(3) 0.0172(13) Uani 1 1 d . . . . .
 H11 H 0.064630 1.121969 0.219830 0.021 Uiso 1 1 calc R U . . .
 C36 C 0.7014(3) 0.1153(11) 0.1744(3) 0.0198(14) Uani 1 1 d . . . . .
 H36A H 0.689394 0.259955 0.168839 0.024 Uiso 1 1 calc R U . . .
 H36B H 0.735182 0.103279 0.212777 0.024 Uiso 1 1 calc R U . . .
 C14 C 0.0943(3) 1.0793(10) 0.3814(3) 0.0179(13) Uani 1 1 d . . . . .
 C33 C 0.6229(3) -0.0993(10) 0.0588(3) 0.0166(13) Uani 1 1 d . . . . .
 C39 C 0.6237(3) 0.2150(11) 0.2949(3) 0.0205(14) Uani 1 1 d . . . . .
 H39A H 0.653802 0.108109 0.315228 0.025 Uiso 1 1 calc R U . . .
 H39B H 0.654606 0.325825 0.280820 0.025 Uiso 1 1 calc R U . . .
 C64 C 0.6599(3) -0.2009(10) 0.2265(3) 0.0211(14) Uani 1 1 d . . . . .
 H64A H 0.681864 -0.164375 0.269699 0.032 Uiso 1 1 calc R U . . .
 H64B H 0.694140 -0.270753 0.199672 0.032 Uiso 1 1 calc R U . . .
 H64C H 0.620008 -0.290254 0.233315 0.032 Uiso 1 1 calc R U . . .
 C2 C 0.1824(3) 0.9452(10) 0.4676(3) 0.0189(14) Uani 1 1 d . . . . .
 H2 H 0.159820 0.811468 0.458133 0.023 Uiso 1 1 calc R U . . .
 C37 C 0.6341(3) -0.0049(10) 0.1894(3) 0.0168(13) Uani 1 1 d . . . . .
 C40 C 0.5748(3) 0.2962(11) 0.3476(3) 0.0221(15) Uani 1 1 d . . . . .
 H40A H 0.603544 0.340468 0.386936 0.026 Uiso 1 1 calc R U . . .
 H40B H 0.549950 0.416301 0.329282 0.026 Uiso 1 1 calc R U . . .
 C59 C 0.3751(3) 0.1757(11) 0.2244(3) 0.0219(15) Uani 1 1 d . . . . .
 H59A H 0.346764 0.061875 0.238939 0.033 Uiso 1 1 calc R U . . .
 H59B H 0.403380 0.132755 0.187293 0.033 Uiso 1 1 calc R U . . .
 H59C H 0.344325 0.286808 0.209786 0.033 Uiso 1 1 calc R U . . .
 C26 C -0.0026(4) 0.7609(13) 0.0729(3) 0.0301(17) Uani 1 1 d . . . . .
 H26A H -0.028495 0.867723 0.047804 0.036 Uiso 1 1 calc R U . . .
 H26B H 0.030641 0.698743 0.042396 0.036 Uiso 1 1 calc R U . . .
 C57 C 0.3792(3) 0.3287(11) 0.3392(3) 0.0255(16) Uani 1 1 d . . . . .
 H57 H 0.349121 0.216402 0.355090 0.031 Uiso 1 1 calc R U . . .
 C20 C 0.2582(3) 0.7377(11) 0.5465(3) 0.0227(15) Uani 1 1 d . . . . .
 H20A H 0.301385 0.760199 0.522905 0.034 Uiso 1 1 calc R U . . .
 H20B H 0.232925 0.622387 0.526777 0.034 Uiso 1 1 calc R U . . .
 H20C H 0.269864 0.709718 0.593533 0.034 Uiso 1 1 calc R U . . .
 C48 C 0.5995(3) -0.0470(11) -0.0659(3) 0.0214(15) Uani 1 1 d . . . . .
 H48A H 0.618437 -0.181629 -0.076811 0.026 Uiso 1 1 calc R U . . .
 H48B H 0.562290 -0.013582 -0.099780 0.026 Uiso 1 1 calc R U . . .
 C49 C 0.6571(3) 0.1081(10) -0.0684(3) 0.0178(13) Uani 1 1 d . . . . .
 H49 H 0.636379 0.242905 -0.058289 0.021 Uiso 1 1 calc R U . . .
 C47 C 0.5681(3) -0.0547(11) 0.0025(3) 0.0198(14) Uani 1 1 d . . . . .
 H47A H 0.531496 -0.160589 0.002486 0.024 Uiso 1 1 calc R U . . .
 H47B H 0.545333 0.076361 0.011474 0.024 Uiso 1 1 calc R U . . .
 C24 C -0.1043(3) 0.6821(11) 0.1440(3) 0.0255(16) Uani 1 1 d . . . . .
 H24 H -0.130144 0.799140 0.123489 0.031 Uiso 1 1 calc R U . . .
 C27 C -0.1136(3) 0.8318(12) 0.2591(3) 0.0255(16) Uani 1 1 d . . . . .
 H27A H -0.140825 0.946835 0.241546 0.038 Uiso 1 1 calc R U . . .
 H27B H -0.087011 0.872835 0.299456 0.038 Uiso 1 1 calc R U . . .
 H27C H -0.145437 0.721290 0.269672 0.038 Uiso 1 1 calc R U . . .
 C16 C 0.0921(3) 1.0513(10) 0.5751(3) 0.0199(14) Uani 1 1 d . . . . .
 H16A H 0.052788 1.021038 0.604107 0.024 Uiso 1 1 calc R U . . .
 H16B H 0.111249 1.185156 0.588019 0.024 Uiso 1 1 calc R U . . .
 C15 C 0.0650(3) 1.0589(11) 0.5032(3) 0.0196(14) Uani 1 1 d . . . . .
 H15A H 0.028509 1.164683 0.498582 0.024 Uiso 1 1 calc R U . . .
 H15B H 0.042825 0.927769 0.491440 0.024 Uiso 1 1 calc R U . . .
 C1 C 0.1227(3) 1.1033(10) 0.4540(3) 0.0174(13) Uani 1 1 d . . . . .
 C55 C 0.4751(4) 0.2331(13) 0.4233(3) 0.0310(17) Uani 1 1 d . . . . .
 H55A H 0.446721 0.124005 0.442321 0.037 Uiso 1 1 calc R U . . .
 H55B H 0.505950 0.288310 0.459545 0.037 Uiso 1 1 calc R U . . .
 C28 C -0.1577(4) 0.5184(12) 0.1591(4) 0.0315(18) Uani 1 1 d . . . . .
 H28A H -0.134298 0.407382 0.183231 0.047 Uiso 1 1 calc R U . . .
 H28B H -0.179023 0.467373 0.117244 0.047 Uiso 1 1 calc R U . . .
 H28C H -0.194168 0.575601 0.186349 0.047 Uiso 1 1 calc R U . . .
 C25 C -0.0537(4) 0.6026(13) 0.0932(4) 0.0306(18) Uani 1 1 d . . . . .
 H25A H -0.027641 0.485904 0.112500 0.037 Uiso 1 1 calc R U . . .
 H25B H -0.080769 0.554630 0.053288 0.037 Uiso 1 1 calc R U . . .
 C61 C 0.3317(4) 0.5033(13) 0.3173(4) 0.0309(17) Uani 1 1 d . . . . .
 H61A H 0.360343 0.616708 0.302800 0.046 Uiso 1 1 calc R U . . .
 H61B H 0.303814 0.546134 0.354576 0.046 Uiso 1 1 calc R U . . .
 H61C H 0.300470 0.459348 0.280256 0.046 Uiso 1 1 calc R U . . .
 C56 C 0.4266(4) 0.3991(13) 0.3976(4) 0.0314(17) Uani 1 1 d . . . . .
 H56A H 0.454811 0.515423 0.383327 0.038 Uiso 1 1 calc R U . . .
 H56B H 0.397237 0.445188 0.434129 0.038 Uiso 1 1 calc R U . . .
 C29 C 0.0775(4) 1.0425(13) 0.1011(3) 0.0295(17) Uani 1 1 d . . . . .
 H29A H 0.109329 1.102926 0.134965 0.044 Uiso 1 1 calc R U . . .
 H29B H 0.042967 1.143248 0.085792 0.044 Uiso 1 1 calc R U . . .
 H29C H 0.104383 0.997074 0.063400 0.044 Uiso 1 1 calc R U . . .
 C60 C 0.5575(4) -0.0433(12) 0.4034(3) 0.0280(16) Uani 1 1 d . . . . .
 H60A H 0.591413 -0.099291 0.373087 0.042 Uiso 1 1 calc R U . . .
 H60B H 0.522594 -0.146320 0.413096 0.042 Uiso 1 1 calc R U . . .
 H60C H 0.581916 -0.001271 0.444899 0.042 Uiso 1 1 calc R U . . .

loop_
  _atom_site_aniso_label
  _atom_site_aniso_U_11
  _atom_site_aniso_U_22
  _atom_site_aniso_U_33
  _atom_site_aniso_U_23
  _atom_site_aniso_U_13
  _atom_site_aniso_U_12
 O30 0.021(2) 0.022(3) 0.027(3) -0.003(2) -0.0007(19) 0.004(2)
 O62 0.022(2) 0.023(3) 0.027(3) 0.000(2) 0.0032(19) -0.005(2)
 O19 0.030(2) 0.033(3) 0.016(2) 0.003(2) 0.0011(19) -0.001(2)
 O51 0.030(2) 0.031(3) 0.018(2) 0.010(2) -0.0004(19) 0.001(2)
 C12 0.018(3) 0.016(3) 0.017(3) -0.002(3) 0.001(2) -0.002(3)
 C38 0.018(3) 0.015(3) 0.010(3) 0.000(2) 0.002(2) 0.001(2)
 C54 0.024(3) 0.025(4) 0.020(3) 0.004(3) 0.002(3) 0.005(3)
 C10 0.022(3) 0.021(3) 0.017(3) 0.001(3) -0.007(3) 0.000(3)
 C52 0.022(3) 0.022(4) 0.024(4) 0.002(3) 0.000(3) 0.002(3)
 C44 0.022(3) 0.013(3) 0.020(3) 0.001(3) -0.005(3) 0.002(3)
 C45 0.026(3) 0.013(3) 0.016(3) 0.001(3) -0.004(3) -0.002(3)
 C50 0.024(3) 0.021(4) 0.011(3) 0.000(3) -0.003(3) 0.003(3)
 C42 0.024(3) 0.018(3) 0.016(3) 0.005(3) 0.002(3) -0.001(3)
 C18 0.020(3) 0.019(3) 0.019(3) -0.001(3) 0.000(3) -0.004(3)
 C53 0.032(4) 0.012(3) 0.021(3) -0.004(3) 0.001(3) 0.001(3)
 C5 0.017(3) 0.015(3) 0.019(3) -0.001(3) 0.003(3) -0.002(3)
 C21 0.030(3) 0.020(4) 0.018(3) 0.001(3) -0.002(3) 0.001(3)
 C43 0.018(3) 0.021(4) 0.016(3) 0.004(3) -0.002(3) 0.002(3)
 C8 0.022(3) 0.025(4) 0.016(3) 0.000(3) 0.004(3) 0.006(3)
 C6 0.019(3) 0.018(3) 0.015(3) 0.002(3) 0.002(2) 0.002(3)
 C22 0.024(3) 0.025(4) 0.024(4) 0.002(3) -0.004(3) -0.005(3)
 C4 0.019(3) 0.018(3) 0.018(3) -0.003(3) 0.002(2) 0.002(3)
 C63 0.018(3) 0.012(3) 0.021(3) 0.001(3) 0.002(3) -0.001(2)
 C3 0.020(3) 0.027(4) 0.020(3) 0.000(3) 0.000(3) 0.001(3)
 C13 0.024(3) 0.016(3) 0.019(3) -0.002(3) 0.002(3) 0.003(3)
 C58 0.023(3) 0.025(4) 0.021(3) -0.002(3) 0.000(3) -0.004(3)
 C23 0.021(3) 0.025(4) 0.020(3) -0.003(3) -0.007(3) 0.006(3)
 C31 0.021(3) 0.017(3) 0.019(3) 0.002(3) -0.002(3) 0.000(3)
 C32 0.022(3) 0.022(4) 0.025(4) 0.000(3) 0.002(3) -0.003(3)
 C46 0.022(3) 0.014(3) 0.009(3) 0.001(2) -0.003(2) 0.001(3)
 C7 0.023(3) 0.019(3) 0.018(3) -0.003(3) 0.003(3) 0.004(3)
 C9 0.028(3) 0.022(4) 0.020(3) -0.002(3) 0.001(3) 0.003(3)
 C41 0.028(3) 0.024(4) 0.016(3) -0.002(3) -0.002(3) 0.003(3)
 C34 0.020(3) 0.019(3) 0.008(3) 0.005(2) -0.002(2) 0.004(3)
 C35 0.016(3) 0.029(4) 0.016(3) 0.003(3) -0.006(3) -0.002(3)
 C17 0.027(3) 0.020(3) 0.016(3) 0.000(3) -0.002(3) -0.005(3)
 C11 0.020(3) 0.018(3) 0.013(3) 0.001(3) -0.004(3) 0.003(3)
 C36 0.017(3) 0.021(3) 0.021(3) -0.005(3) 0.000(2) 0.000(3)
 C14 0.022(3) 0.015(3) 0.017(3) 0.001(3) 0.002(3) -0.003(3)
 C33 0.019(3) 0.020(3) 0.011(3) -0.001(3) -0.001(2) 0.001(3)
 C39 0.022(3) 0.021(3) 0.018(3) -0.002(3) -0.003(3) -0.003(3)
 C64 0.026(3) 0.018(3) 0.019(3) 0.003(3) -0.004(3) 0.007(3)
 C2 0.023(3) 0.016(3) 0.018(3) -0.001(3) 0.000(3) -0.001(3)
 C37 0.018(3) 0.019(3) 0.012(3) 0.005(3) -0.004(2) -0.001(3)
 C40 0.023(3) 0.024(4) 0.019(3) -0.005(3) -0.004(3) -0.003(3)
 C59 0.022(3) 0.024(4) 0.020(3) 0.004(3) 0.000(3) 0.002(3)
 C26 0.035(4) 0.040(5) 0.014(3) -0.005(3) -0.001(3) 0.013(4)
 C57 0.025(3) 0.024(4) 0.029(4) -0.004(3) 0.007(3) -0.006(3)
 C20 0.021(3) 0.019(3) 0.028(4) 0.002(3) -0.005(3) 0.001(3)
 C48 0.026(3) 0.025(4) 0.013(3) -0.004(3) -0.003(3) 0.002(3)
 C49 0.025(3) 0.017(3) 0.011(3) 0.004(3) -0.003(2) 0.003(3)
 C47 0.021(3) 0.025(4) 0.014(3) 0.002(3) -0.002(3) -0.001(3)
 C24 0.030(3) 0.024(4) 0.021(3) -0.003(3) -0.013(3) 0.007(3)
 C27 0.023(3) 0.029(4) 0.026(4) 0.001(3) 0.002(3) -0.001(3)
 C16 0.025(3) 0.020(4) 0.015(3) 0.001(3) 0.004(3) 0.000(3)
 C15 0.021(3) 0.022(4) 0.016(3) -0.004(3) 0.002(3) -0.001(3)
 C1 0.022(3) 0.018(3) 0.012(3) 0.001(3) 0.000(2) -0.004(3)
 C55 0.032(4) 0.040(5) 0.021(4) -0.002(3) 0.001(3) -0.004(3)
 C28 0.031(4) 0.027(4) 0.036(4) -0.006(3) -0.015(3) 0.005(3)
 C25 0.030(4) 0.034(4) 0.027(4) -0.016(3) -0.009(3) 0.008(3)
 C61 0.027(4) 0.031(4) 0.034(4) -0.004(3) 0.006(3) -0.005(3)
 C56 0.029(4) 0.039(5) 0.026(4) -0.009(4) 0.005(3) -0.004(3)
 C29 0.032(4) 0.037(4) 0.020(4) 0.006(3) 0.008(3) 0.006(3)
 C60 0.034(4) 0.035(4) 0.015(3) 0.005(3) 0.001(3) 0.001(3)

_geom_special_details
;
 All esds (except the esd in the dihedral angle between two l.s. planes)
 are estimated using the full covariance matrix.  The cell esds are taken
 into account individually in the estimation of esds in distances, angles
 and torsion angles; correlations between esds in cell parameters are only
 used when they are defined by crystal symmetry.  An approximate (isotropic)
 treatment of cell esds is used for estimating esds involving l.s. planes.
;
loop_
  _geom_bond_atom_site_label_1
  _geom_bond_atom_site_label_2
  _geom_bond_distance
  _geom_bond_site_symmetry_2
  _geom_bond_publ_flag
 O30 C12 1.221(8) . ?
 O62 C44 1.234(8) . ?
 O19 C17 1.422(7) . ?
 O51 C49 1.428(7) . ?
 C12 C13 1.459(8) . ?
 C12 C11 1.535(9) . ?
 C38 C43 1.561(9) . ?
 C38 C63 1.541(8) . ?
 C38 C39 1.547(8) . ?
 C38 C37 1.583(9) . ?
 C54 C50 1.535(10) . ?
 C10 C23 1.553(10) . ?
 C10 C9 1.559(9) . ?
 C10 C11 1.550(8) . ?
 C52 C50 1.539(10) . ?
 C44 C45 1.464(9) . ?
 C44 C43 1.513(9) . ?
 C45 C46 1.348(9) . ?
 C50 C34 1.575(8) . ?
 C50 C49 1.537(8) . ?
 C42 C43 1.553(9) . ?
 C42 C58 1.552(9) . ?
 C42 C41 1.563(8) . ?
 C18 C22 1.539(9) . ?
 C18 C17 1.552(9) . ?
 C18 C2 1.562(8) . ?
 C18 C20 1.538(9) . ?
 C53 C33 1.555(9) . ?
 C5 C6 1.590(8) . ?
 C5 C4 1.545(8) . ?
 C5 C32 1.546(10) . ?
 C5 C14 1.544(9) . ?
 C21 C1 1.541(9) . ?
 C8 C7 1.539(8) . ?
 C8 C9 1.543(9) . ?
 C6 C31 1.548(9) . ?
 C6 C7 1.541(9) . ?
 C6 C11 1.548(8) . ?
 C4 C3 1.519(8) . ?
 C3 C2 1.524(9) . ?
 C13 C14 1.342(9) . ?
 C58 C59 1.528(8) . ?
 C58 C57 1.550(10) . ?
 C23 C24 1.547(8) . ?
 C23 C27 1.539(10) . ?
 C46 C33 1.557(8) . ?
 C46 C37 1.535(8) . ?
 C9 C26 1.546(9) . ?
 C9 C29 1.546(11) . ?
 C41 C40 1.534(10) . ?
 C41 C55 1.523(10) . ?
 C41 C60 1.560(10) . ?
 C34 C35 1.528(7) . ?
 C34 C33 1.553(9) . ?
 C35 C36 1.520(9) . ?
 C17 C16 1.526(9) . ?
 C36 C37 1.552(9) . ?
 C14 C1 1.545(8) . ?
 C33 C47 1.540(8) . ?
 C39 C40 1.539(9) . ?
 C64 C37 1.567(9) . ?
 C2 C1 1.565(9) . ?
 C26 C25 1.501(12) . ?
 C57 C61 1.524(10) . ?
 C57 C56 1.527(9) . ?
 C48 C49 1.509(9) . ?
 C48 C47 1.525(9) . ?
 C24 C28 1.528(11) . ?
 C24 C25 1.529(10) . ?
 C16 C15 1.518(8) . ?
 C15 C1 1.540(9) . ?
 C55 C56 1.516(11) . ?

loop_
  _geom_angle_atom_site_label_1
  _geom_angle_atom_site_label_2
  _geom_angle_atom_site_label_3
  _geom_angle
  _geom_angle_site_symmetry_1
  _geom_angle_site_symmetry_3
  _geom_angle_publ_flag
 O30 C12 C13 121.2(6) . . ?
 O30 C12 C11 120.8(5) . . ?
 C13 C12 C11 117.9(5) . . ?
 C43 C38 C37 107.9(5) . . ?
 C63 C38 C43 111.9(5) . . ?
 C63 C38 C39 108.6(5) . . ?
 C63 C38 C37 109.1(5) . . ?
 C39 C38 C43 107.9(5) . . ?
 C39 C38 C37 111.5(5) . . ?
 C23 C10 C9 113.8(6) . . ?
 C11 C10 C23 117.0(5) . . ?
 C11 C10 C9 106.1(5) . . ?
 O62 C44 C45 119.8(6) . . ?
 O62 C44 C43 121.3(6) . . ?
 C45 C44 C43 118.7(6) . . ?
 C46 C45 C44 123.1(5) . . ?
 C54 C50 C52 107.4(5) . . ?
 C54 C50 C34 115.4(5) . . ?
 C54 C50 C49 112.0(5) . . ?
 C52 C50 C34 108.5(5) . . ?
 C49 C50 C52 106.8(5) . . ?
 C49 C50 C34 106.3(5) . . ?
 C43 C42 C41 106.8(5) . . ?
 C58 C42 C43 117.2(5) . . ?
 C58 C42 C41 113.7(6) . . ?
 C22 C18 C17 110.8(5) . . ?
 C22 C18 C2 115.6(5) . . ?
 C17 C18 C2 107.3(5) . . ?
 C20 C18 C22 107.5(5) . . ?
 C20 C18 C17 106.8(6) . . ?
 C20 C18 C2 108.4(5) . . ?
 C4 C5 C6 110.1(5) . . ?
 C4 C5 C32 106.1(5) . . ?
 C32 C5 C6 112.9(5) . . ?
 C14 C5 C6 106.7(5) . . ?
 C14 C5 C4 114.1(5) . . ?
 C14 C5 C32 107.1(5) . . ?
 C44 C43 C38 111.9(5) . . ?
 C44 C43 C42 116.4(5) . . ?
 C42 C43 C38 117.0(5) . . ?
 C7 C8 C9 113.2(6) . . ?
 C31 C6 C5 109.2(5) . . ?
 C7 C6 C5 110.8(5) . . ?
 C7 C6 C31 108.7(6) . . ?
 C7 C6 C11 108.3(5) . . ?
 C11 C6 C5 107.8(5) . . ?
 C11 C6 C31 112.1(5) . . ?
 C3 C4 C5 113.5(5) . . ?
 C4 C3 C2 109.0(5) . . ?
 C14 C13 C12 124.0(6) . . ?
 C59 C58 C42 112.7(6) . . ?
 C59 C58 C57 110.0(5) . . ?
 C57 C58 C42 110.9(5) . . ?
 C24 C23 C10 110.1(5) . . ?
 C27 C23 C10 112.9(6) . . ?
 C27 C23 C24 110.1(5) . . ?
 C45 C46 C33 119.2(5) . . ?
 C45 C46 C37 118.5(5) . . ?
 C37 C46 C33 121.8(5) . . ?
 C8 C7 C6 113.1(5) . . ?
 C8 C9 C10 109.4(5) . . ?
 C8 C9 C26 109.5(6) . . ?
 C8 C9 C29 110.0(6) . . ?
 C26 C9 C10 110.4(5) . . ?
 C26 C9 C29 105.7(6) . . ?
 C29 C9 C10 111.8(6) . . ?
 C40 C41 C42 107.9(5) . . ?
 C40 C41 C60 110.3(5) . . ?
 C55 C41 C42 110.5(5) . . ?
 C55 C41 C40 111.1(6) . . ?
 C55 C41 C60 105.7(6) . . ?
 C60 C41 C42 111.3(6) . . ?
 C35 C34 C50 114.8(5) . . ?
 C35 C34 C33 110.9(5) . . ?
 C33 C34 C50 116.2(5) . . ?
 C36 C35 C34 109.5(5) . . ?
 O19 C17 C18 109.1(5) . . ?
 O19 C17 C16 111.8(5) . . ?
 C16 C17 C18 112.2(5) . . ?
 C12 C11 C10 116.2(5) . . ?
 C12 C11 C6 111.8(5) . . ?
 C6 C11 C10 117.4(5) . . ?
 C35 C36 C37 112.1(5) . . ?
 C5 C14 C1 122.0(5) . . ?
 C13 C14 C5 117.4(6) . . ?
 C13 C14 C1 120.3(6) . . ?
 C53 C33 C46 106.0(5) . . ?
 C34 C33 C53 115.4(5) . . ?
 C34 C33 C46 108.7(5) . . ?
 C47 C33 C53 108.7(5) . . ?
 C47 C33 C46 110.4(5) . . ?
 C47 C33 C34 107.6(5) . . ?
 C40 C39 C38 113.3(5) . . ?
 C18 C2 C1 116.7(5) . . ?
 C3 C2 C18 114.6(5) . . ?
 C3 C2 C1 110.2(5) . . ?
 C46 C37 C38 106.5(5) . . ?
 C46 C37 C36 115.1(5) . . ?
 C46 C37 C64 107.1(5) . . ?
 C36 C37 C38 110.2(5) . . ?
 C36 C37 C64 105.6(5) . . ?
 C64 C37 C38 112.5(5) . . ?
 C41 C40 C39 114.3(6) . . ?
 C25 C26 C9 114.5(6) . . ?
 C61 C57 C58 112.7(6) . . ?
 C61 C57 C56 108.7(6) . . ?
 C56 C57 C58 110.7(5) . . ?
 C49 C48 C47 111.5(5) . . ?
 O51 C49 C50 108.9(5) . . ?
 O51 C49 C48 111.2(5) . . ?
 C48 C49 C50 113.2(5) . . ?
 C48 C47 C33 112.8(5) . . ?
 C28 C24 C23 113.6(6) . . ?
 C25 C24 C23 110.0(5) . . ?
 C25 C24 C28 109.5(6) . . ?
 C15 C16 C17 111.7(5) . . ?
 C16 C15 C1 113.1(5) . . ?
 C21 C1 C14 106.1(5) . . ?
 C21 C1 C2 115.0(5) . . ?
 C14 C1 C2 108.9(5) . . ?
 C15 C1 C21 108.9(6) . . ?
 C15 C1 C14 110.6(5) . . ?
 C15 C1 C2 107.2(5) . . ?
 C56 C55 C41 113.8(6) . . ?
 C26 C25 C24 112.2(6) . . ?
 C55 C56 C57 112.2(7) . . ?

_shelx_res_file
;
TITL 20230214-cys-b60_twin1_hklf4_a.res in P2(1)
    20230214-cys-b60_twin1_hklf4.res
    created by SHELXL-2018/3 at 17:14:51 on 16-Feb-2023
REM Old TITL 20230214-CYS-B60_twin1_hklf4 in P2(1)
REM SHELXT solution in P2(1): R1 0.154, Rweak 0.055, Alpha 0.003
REM <I/s> 0.000 for 0 systematic absences, Orientation as input
REM Flack x = 0.035 ( 0.359 ) from 1671 Parsons' quotients
REM Formula found by SHELXT: C60 O51
CELL 1.54184 19.1269 6.6199 20.1134 90 92.271 90
ZERR 2 0.0004 0.0002 0.0005 0 0.002 0
LATT -1
SYMM -X,0.5+Y,-Z
SFAC C H O
UNIT 120 192 8

L.S. 4
PLAN  13
TEMP -173.15(10)
fmap 2
acta
SHEL 999 0.837
REM <olex2.extras>
REM <HklSrc "%.\\20230214-CYS-B60_twin1_hklf4.hkl">
REM </olex2.extras>

WGHT    0.137000    1.514800
FVAR       3.05377
O30   3   -0.049796    1.249107    0.280436    11.00000    0.02142    0.02197 =
         0.02701   -0.00253   -0.00066    0.00402
O62   3    0.440155   -0.243188    0.209261    11.00000    0.02181    0.02256 =
         0.02731   -0.00031    0.00322   -0.00453
O19   3    0.173304    0.881272    0.653251    11.00000    0.03021    0.03327 =
         0.01594    0.00317    0.00108   -0.00074
AFIX 147
H19   2    0.139137    0.866577    0.677784    11.00000   -1.50000
AFIX   0

O51   3    0.684800    0.118649   -0.133131    11.00000    0.02976    0.03146 =
         0.01782    0.01043   -0.00038    0.00133
AFIX 147
H51   2    0.652402    0.144720   -0.161237    11.00000   -1.50000
AFIX   0

C12   1   -0.000007    1.141266    0.296067    11.00000    0.01838    0.01553 =
         0.01714   -0.00181    0.00108   -0.00209
C38   1    0.584209    0.127619    0.232723    11.00000    0.01753    0.01503 =
         0.01033   -0.00017    0.00243    0.00145
C54   1    0.761855   -0.113202   -0.035980    11.00000    0.02438    0.02464 =
         0.02045    0.00359    0.00228    0.00481
AFIX 137
H54A  2    0.790045   -0.078096   -0.073943    11.00000   -1.50000
H54B  2    0.731125   -0.227026   -0.047995    11.00000   -1.50000
H54C  2    0.792820   -0.151089    0.001968    11.00000   -1.50000
AFIX   0

C10   1   -0.010371    0.926471    0.186779    11.00000    0.02239    0.02135 =
         0.01674    0.00078   -0.00720   -0.00027
AFIX  13
H10   2   -0.039064    1.040551    0.167843    11.00000   -1.20000
AFIX   0

C52   1    0.764929    0.256770   -0.017686    11.00000    0.02169    0.02245 =
         0.02435    0.00158   -0.00028    0.00185
AFIX 137
H52A  2    0.810064    0.224809    0.004606    11.00000   -1.50000
H52B  2    0.742683    0.367891    0.005757    11.00000   -1.50000
H52C  2    0.772349    0.296932   -0.063770    11.00000   -1.50000
AFIX   0
C44   1    0.490946   -0.132873    0.200432    11.00000    0.02212    0.01285 =
         0.01989    0.00097   -0.00469    0.00187
C45   1    0.523717   -0.132248    0.135869    11.00000    0.02620    0.01311 =
         0.01610    0.00076   -0.00365   -0.00172
AFIX  43
H45   2    0.496815   -0.175794    0.097814    11.00000   -1.20000
AFIX   0
C50   1    0.717340    0.069418   -0.017138    11.00000    0.02369    0.02139 =
         0.01053   -0.00036   -0.00281    0.00281
C42   1    0.474392    0.079317    0.307773    11.00000    0.02399    0.01776 =
         0.01582    0.00463    0.00178   -0.00094
AFIX  13
H42   2    0.444438   -0.034791    0.322496    11.00000   -1.20000
AFIX   0

C18   1    0.211984    0.927581    0.540929    11.00000    0.02012    0.01883 =
         0.01923   -0.00071   -0.00001   -0.00434
C53   1    0.644856   -0.324950    0.054481    11.00000    0.03160    0.01186 =
         0.02101   -0.00388    0.00124    0.00128
AFIX 137
H53A  2    0.605914   -0.410860    0.067341    11.00000   -1.50000
H53B  2    0.685486   -0.349372    0.084628    11.00000   -1.50000
H53C  2    0.656993   -0.356839    0.008777    11.00000   -1.50000
AFIX   0

C5    1    0.141620    1.013635    0.324906    11.00000    0.01741    0.01547 =
         0.01949   -0.00062    0.00286   -0.00185
C21   1    0.145226    1.325919    0.461522    11.00000    0.03008    0.02037 =
         0.01782    0.00075   -0.00153    0.00075
AFIX 137
H21A  2    0.186700    1.350180    0.435569    11.00000   -1.50000
H21B  2    0.156263    1.355322    0.508525    11.00000   -1.50000
H21C  2    0.107030    1.413820    0.445257    11.00000   -1.50000
AFIX   0

C43   1    0.524647   -0.012105    0.256992    11.00000    0.01847    0.02125 =
         0.01600    0.00428   -0.00182    0.00210
AFIX  13
H43   2    0.550719   -0.117111    0.283737    11.00000   -1.20000
AFIX   0

C8    1    0.093635    0.707883    0.160505    11.00000    0.02170    0.02492 =
         0.01635   -0.00011    0.00412    0.00581
AFIX  23
H8A   2    0.068696    0.586388    0.175755    11.00000   -1.20000
H8B   2    0.124802    0.665459    0.124927    11.00000   -1.20000
AFIX   0
C6    1    0.094607    0.879550    0.275150    11.00000    0.01886    0.01829 =
         0.01500    0.00154    0.00175    0.00223
C22   1    0.256271    1.107535    0.566592    11.00000    0.02421    0.02526 =
         0.02395    0.00241   -0.00392   -0.00481
AFIX 137
H22A  2    0.226102    1.225881    0.571376    11.00000   -1.50000
H22B  2    0.292411    1.137881    0.534864    11.00000   -1.50000
H22C  2    0.278500    1.073436    0.609878    11.00000   -1.50000
AFIX   0
C4    1    0.207285    0.894208    0.348846    11.00000    0.01932    0.01814 =
         0.01823   -0.00278    0.00248    0.00218
AFIX  23
H4A   2    0.194950    0.749410    0.352132    11.00000   -1.20000
H4B   2    0.243410    0.907171    0.315190    11.00000   -1.20000
AFIX   0

C63   1    0.555265    0.304455    0.190118    11.00000    0.01765    0.01209 =
         0.02084    0.00085    0.00225   -0.00125
AFIX 137
H63A  2    0.512868    0.260927    0.165158    11.00000   -1.50000
H63B  2    0.590514    0.347083    0.158961    11.00000   -1.50000
H63C  2    0.544002    0.417839    0.219136    11.00000   -1.50000
AFIX   0

C3    1    0.237931    0.964799    0.415705    11.00000    0.02035    0.02719 =
         0.01962    0.00009    0.00022    0.00088
AFIX  23
H3A   2    0.253155    1.107288    0.412529    11.00000   -1.20000
H3B   2    0.279214    0.881559    0.428808    11.00000   -1.20000
AFIX   0
C13   1    0.028439    1.134527    0.364413    11.00000    0.02403    0.01646 =
         0.01920   -0.00194    0.00227    0.00280
AFIX  43
H13   2   -0.001468    1.171479    0.398999    11.00000   -1.20000
AFIX   0

C58   1    0.423293    0.246736    0.282100    11.00000    0.02300    0.02523 =
         0.02134   -0.00168    0.00001   -0.00381
AFIX  13
H58   2    0.452041    0.361077    0.265592    11.00000   -1.20000
AFIX   0

C23   1   -0.062842    0.760018    0.206526    11.00000    0.02109    0.02528 =
         0.01973   -0.00345   -0.00704    0.00560
AFIX  13
H23   2   -0.035253    0.644374    0.225895    11.00000   -1.20000
AFIX   0
C31   1    0.063365    0.701234    0.313959    11.00000    0.02121    0.01681 =
         0.01915    0.00250   -0.00202    0.00040
AFIX 137
H31A  2    0.097290    0.656063    0.348612    11.00000   -1.50000
H31B  2    0.052668    0.589449    0.283273    11.00000   -1.50000
H31C  2    0.020361    0.745314    0.334559    11.00000   -1.50000
AFIX   0
C32   1    0.168761    1.208465    0.292259    11.00000    0.02183    0.02182 =
         0.02519   -0.00002    0.00234   -0.00324
AFIX 137
H32A  2    0.191974    1.173799    0.251214    11.00000   -1.50000
H32B  2    0.202176    1.275952    0.323057    11.00000   -1.50000
H32C  2    0.129334    1.299119    0.281817    11.00000   -1.50000
AFIX   0

C46   1    0.590262   -0.072792    0.127887    11.00000    0.02227    0.01441 =
         0.00875    0.00149   -0.00317    0.00104
C7    1    0.138531    0.793860    0.219065    11.00000    0.02310    0.01898 =
         0.01773   -0.00343    0.00252    0.00413
AFIX  23
H7A   2    0.168831    0.902354    0.202356    11.00000   -1.20000
H7B   2    0.169297    0.685646    0.237532    11.00000   -1.20000
AFIX   0
C9    1    0.039563    0.860127    0.131359    11.00000    0.02819    0.02171 =
         0.02011   -0.00187    0.00067    0.00266

C41   1    0.520455    0.143003    0.370194    11.00000    0.02760    0.02363 =
         0.01568   -0.00203   -0.00243    0.00335
C34   1    0.683220    0.055983    0.052731    11.00000    0.01975    0.01900 =
         0.00780    0.00502   -0.00171    0.00447
AFIX  13
H34   2    0.660302    0.190346    0.058350    11.00000   -1.20000
AFIX   0
C35   1    0.735338    0.039756    0.112066    11.00000    0.01571    0.02868 =
         0.01624    0.00309   -0.00604   -0.00250
AFIX  23
H35A  2    0.750039   -0.102623    0.118243    11.00000   -1.20000
H35B  2    0.777430    0.121478    0.103675    11.00000   -1.20000
AFIX   0

C17   1    0.148866    0.891301    0.585634    11.00000    0.02707    0.01970 =
         0.01551    0.00039   -0.00219   -0.00501
AFIX  13
H17   2    0.127998    0.757214    0.573398    11.00000   -1.20000
AFIX   0
C11   1    0.037099    1.017512    0.243402    11.00000    0.02001    0.01829 =
         0.01300    0.00057   -0.00426    0.00272
AFIX  13
H11   2    0.064630    1.121969    0.219830    11.00000   -1.20000
AFIX   0

C36   1    0.701350    0.115288    0.174440    11.00000    0.01711    0.02131 =
         0.02079   -0.00539    0.00021   -0.00035
AFIX  23
H36A  2    0.689394    0.259955    0.168839    11.00000   -1.20000
H36B  2    0.735182    0.103279    0.212777    11.00000   -1.20000
AFIX   0

C14   1    0.094262    1.079334    0.381436    11.00000    0.02191    0.01494 =
         0.01684    0.00074    0.00201   -0.00288
C33   1    0.622918   -0.099273    0.058761    11.00000    0.01906    0.01951 =
         0.01107   -0.00138   -0.00133    0.00090
C39   1    0.623739    0.214994    0.294882    11.00000    0.02228    0.02101 =
         0.01795   -0.00191   -0.00324   -0.00253
AFIX  23
H39A  2    0.653802    0.108109    0.315228    11.00000   -1.20000
H39B  2    0.654606    0.325825    0.280820    11.00000   -1.20000
AFIX   0
C64   1    0.659950   -0.200928    0.226498    11.00000    0.02609    0.01762 =
         0.01926    0.00312   -0.00386    0.00716
AFIX 137
H64A  2    0.681864   -0.164375    0.269699    11.00000   -1.50000
H64B  2    0.694140   -0.270753    0.199672    11.00000   -1.50000
H64C  2    0.620008   -0.290254    0.233315    11.00000   -1.50000
AFIX   0

C2    1    0.182407    0.945168    0.467635    11.00000    0.02293    0.01598 =
         0.01767   -0.00133    0.00031   -0.00138
AFIX  13
H2    2    0.159820    0.811468    0.458133    11.00000   -1.20000
AFIX   0

C37   1    0.634111   -0.004936    0.189421    11.00000    0.01831    0.01937 =
         0.01239    0.00468   -0.00355   -0.00150
C40   1    0.574795    0.296163    0.347593    11.00000    0.02322    0.02392 =
         0.01870   -0.00466   -0.00397   -0.00262
AFIX  23
H40A  2    0.603544    0.340468    0.386936    11.00000   -1.20000
H40B  2    0.549950    0.416301    0.329282    11.00000   -1.20000
AFIX   0
C59   1    0.375122    0.175673    0.224353    11.00000    0.02179    0.02442 =
         0.01952    0.00352    0.00040    0.00243
AFIX 137
H59A  2    0.346764    0.061875    0.238939    11.00000   -1.50000
H59B  2    0.403380    0.132755    0.187293    11.00000   -1.50000
H59C  2    0.344325    0.286808    0.209786    11.00000   -1.50000
AFIX   0

C26   1   -0.002594    0.760894    0.072877    11.00000    0.03536    0.04042 =
         0.01450   -0.00533   -0.00054    0.01310
AFIX  23
H26A  2   -0.028495    0.867723    0.047804    11.00000   -1.20000
H26B  2    0.030641    0.698743    0.042396    11.00000   -1.20000
AFIX   0

C57   1    0.379190    0.328732    0.339233    11.00000    0.02475    0.02371 =
         0.02858   -0.00350    0.00732   -0.00571
AFIX  13
H57   2    0.349121    0.216402    0.355090    11.00000   -1.20000
AFIX   0

C20   1    0.258237    0.737744    0.546546    11.00000    0.02100    0.01892 =
         0.02783    0.00155   -0.00508    0.00131
AFIX 137
H20A  2    0.301385    0.760199    0.522905    11.00000   -1.50000
H20B  2    0.232925    0.622387    0.526777    11.00000   -1.50000
H20C  2    0.269864    0.709718    0.593533    11.00000   -1.50000
AFIX   0

C48   1    0.599461   -0.047025   -0.065913    11.00000    0.02617    0.02470 =
         0.01303   -0.00448   -0.00341    0.00164
AFIX  23
H48A  2    0.618437   -0.181629   -0.076811    11.00000   -1.20000
H48B  2    0.562290   -0.013582   -0.099780    11.00000   -1.20000
AFIX   0
C49   1    0.657069    0.108124   -0.068352    11.00000    0.02499    0.01715 =
         0.01105    0.00367   -0.00338    0.00326
AFIX  13
H49   2    0.636379    0.242905   -0.058289    11.00000   -1.20000
AFIX   0
C47   1    0.568052   -0.054710    0.002550    11.00000    0.02084    0.02463 =
         0.01386    0.00167   -0.00181   -0.00114
AFIX  23
H47A  2    0.531496   -0.160589    0.002486    11.00000   -1.20000
H47B  2    0.545333    0.076361    0.011474    11.00000   -1.20000
AFIX   0

C24   1   -0.104253    0.682107    0.144033    11.00000    0.03036    0.02359 =
         0.02137   -0.00277   -0.01274    0.00661
AFIX  13
H24   2   -0.130144    0.799140    0.123489    11.00000   -1.20000
AFIX   0
C27   1   -0.113640    0.831757    0.259070    11.00000    0.02251    0.02868 =
         0.02551    0.00094    0.00222   -0.00148
AFIX 137
H27A  2   -0.140825    0.946835    0.241546    11.00000   -1.50000
H27B  2   -0.087011    0.872835    0.299456    11.00000   -1.50000
H27C  2   -0.145437    0.721290    0.269672    11.00000   -1.50000
AFIX   0
C16   1    0.092061    1.051299    0.575076    11.00000    0.02541    0.01968 =
         0.01487    0.00097    0.00406   -0.00031
AFIX  23
H16A  2    0.052788    1.021038    0.604107    11.00000   -1.20000
H16B  2    0.111249    1.185156    0.588019    11.00000   -1.20000
AFIX   0
C15   1    0.064954    1.058861    0.503181    11.00000    0.02064    0.02203 =
         0.01628   -0.00386    0.00171   -0.00098
AFIX  23
H15A  2    0.028509    1.164683    0.498582    11.00000   -1.20000
H15B  2    0.042825    0.927769    0.491440    11.00000   -1.20000
AFIX   0
C1    1    0.122715    1.103325    0.453999    11.00000    0.02205    0.01843 =
         0.01175    0.00086   -0.00014   -0.00425

C55   1    0.475122    0.233081    0.423252    11.00000    0.03221    0.04003 =
         0.02062   -0.00181    0.00086   -0.00367
AFIX  23
H55A  2    0.446721    0.124005    0.442321    11.00000   -1.20000
H55B  2    0.505950    0.288310    0.459545    11.00000   -1.20000
AFIX   0

C28   1   -0.157733    0.518433    0.159062    11.00000    0.03120    0.02655 =
         0.03560   -0.00586   -0.01466    0.00525
AFIX 137
H28A  2   -0.134298    0.407382    0.183231    11.00000   -1.50000
H28B  2   -0.179023    0.467373    0.117244    11.00000   -1.50000
H28C  2   -0.194168    0.575601    0.186349    11.00000   -1.50000
AFIX   0
C25   1   -0.053697    0.602552    0.093195    11.00000    0.03002    0.03403 =
         0.02692   -0.01588   -0.00884    0.00795
AFIX  23
H25A  2   -0.027641    0.485904    0.112500    11.00000   -1.20000
H25B  2   -0.080769    0.554630    0.053288    11.00000   -1.20000
AFIX   0

C61   1    0.331716    0.503318    0.317254    11.00000    0.02750    0.03138 =
         0.03427   -0.00424    0.00601   -0.00532
AFIX 137
H61A  2    0.360343    0.616708    0.302800    11.00000   -1.50000
H61B  2    0.303814    0.546134    0.354576    11.00000   -1.50000
H61C  2    0.300470    0.459348    0.280256    11.00000   -1.50000
AFIX   0
C56   1    0.426554    0.399070    0.397601    11.00000    0.02895    0.03920 =
         0.02642   -0.00880    0.00540   -0.00420
AFIX  23
H56A  2    0.454811    0.515423    0.383327    11.00000   -1.20000
H56B  2    0.397237    0.445188    0.434129    11.00000   -1.20000
AFIX   0

C29   1    0.077537    1.042545    0.101110    11.00000    0.03163    0.03732 =
         0.02006    0.00648    0.00810    0.00612
AFIX 137
H29A  2    0.109329    1.102926    0.134965    11.00000   -1.50000
H29B  2    0.042967    1.143248    0.085792    11.00000   -1.50000
H29C  2    0.104383    0.997074    0.063400    11.00000   -1.50000
AFIX   0

C60   1    0.557540   -0.043278    0.403404    11.00000    0.03403    0.03509 =
         0.01479    0.00455    0.00108    0.00124
AFIX 137
H60A  2    0.591413   -0.099291    0.373087    11.00000   -1.50000
H60B  2    0.522594   -0.146320    0.413096    11.00000   -1.50000
H60C  2    0.581916   -0.001271    0.444899    11.00000   -1.50000
AFIX   0
HKLF 4


REM  20230214-cys-b60_twin1_hklf4_a.res in P2(1)
REM wR2 = 0.2346, GooF = S = 1.079, Restrained GooF = 1.079 for all data
REM R1 = 0.0781 for 5718 Fo > 4sig(Fo) and 0.1036 for all 7272 data
REM 595 parameters refined using 1 restraints

END

WGHT      0.1370      1.5074

REM Highest difference peak  0.577,  deepest hole -0.556,  1-sigma level  0.145
Q1    1  -0.0827  1.0551  0.0339  11.00000  0.05    0.58
Q2    1   0.0941  0.5599  0.3469  11.00000  0.05    0.56
Q3    1   0.8677  0.0609 -0.0008  11.00000  0.05    0.56
Q4    1  -0.0919  1.0718  0.1105  11.00000  0.05    0.52
Q5    1   0.3996 -0.0706  0.4893  11.00000  0.05    0.51
Q6    1   0.6201  0.4422  0.4179  11.00000  0.05    0.50
Q7    1   0.1016  1.5764  0.4178  11.00000  0.05    0.49
Q8    1   0.0852  0.5731  0.0441  11.00000  0.05    0.49
Q9    1  -0.0683  1.0641  0.1848  11.00000  0.05    0.48
Q10   1   0.3747 -0.0750  0.3461  11.00000  0.05    0.47
Q11   1   0.0818  1.5788  0.5090  11.00000  0.05    0.47
Q12   1   0.7810 -0.0693 -0.1045  11.00000  0.05    0.47
Q13   1   0.7762 -0.0795 -0.1733  11.00000  0.05    0.47
;
_shelx_res_checksum                3032
_shelx_hkl_file
;
   9   4  14 2904.52 350.243   0
  -2   3   7 532.003 265.244   0
   9   6  10 2642.92 313.707   0
   8   4  14 663.891 300.167   0
  10   4  14 877.400 286.683   0
  13   6   9 672.698 191.840   0
  10   6  10 1051.96 260.733   0
  -1   4   8 2619.06 379.522   0
   8   6  10 1019.55 280.661   0
   5   3  14 3567.04 359.243   0
   7   4  14 2040.10 362.119   0
   5   6   9 100.465 283.373   0
  -1   1   7 522.763 220.945   0
   5   5  12 892.282 348.975   0
  -1   2   9 2729.28 308.061   0
   2   5  10 750.766 336.941   0
   9   7   3-140.653 165.365   0
   7   6  10 126.077 264.463   0
  13   5  12 978.732 244.610   0
   1   4  11 1517.55 337.629   0
  11   6  10-37.3105 214.866   0
   1   5   9 2274.51 379.333   0
   3   5  11 164.720 368.889   0
   1   0   7 180.411 162.614   0
   0   4  10 5600.59 442.332   0
  -1   5   3 951.535 250.206   0
   0   1   9 385.516 227.072   0
   2   4  12 3341.78 454.939   0
   5   2  14 3246.44 328.428   0
   2   6   5 291.829 283.001   0
   8   7   3 256.605 183.051   0
   3   1  12 1640.73 261.562   0
  -2   4   5 1164.93 279.029   0
   9   7   4 816.906 197.506   0
   0   3  11 3175.50 345.265   0
   1   3  12 2892.56 428.136   0
  -3   3   2 12338.1 392.773   0
  -3   3   1 1512.40 228.830   0
   6   6  10 3709.69 369.789   0
  -1   5   4 3328.53 337.539   0
   0   5   8 1635.28 359.411   0
   4   3  14 2659.46 351.061   0
   3   6   8 323.769 275.760   0
   4   6   9 3229.60 372.743   0
   8   7   4 651.395 202.465   0
  -1   4   9 2151.26 351.315   0
  12   6  10 206.371 189.928   0
  -2   4   7 3101.02 360.982   0
  -1   3  10 3871.46 360.928   0
   0   2  11 1249.01 262.600   0
   1   2  12 3124.65 373.676   0
  -2   1   1 34166.8 340.702   0
   9   7   5 221.341 180.513   0
   5   6  10 2353.62 335.683   0
  -1   5   5 292.214 282.607   0
  -2   4   6 1760.76 300.543   0
   4   2  14 4193.15 309.296   0
   9   6  11-507.745 230.581   0
   1   5  10 2334.72 397.129   0
   2   5  11 3789.12 414.037   0
   8   6  11 210.655 255.845   0
   7   7   4 961.777 201.377   0
  -3   2   2 2489.73 224.460   0
   8   7   5-54.8844 179.489   0
  -1   1   8 631.469 226.762   0
  -1   2  10 5989.62 352.373   0
   6   3  15 1102.59 326.173   0
  -3   2   1 12161.2 316.420   0
  10   6  11 632.098 216.827   0
   1   6   4 536.153 254.454   0
   1   4  12 855.649 344.417   0
   0   4  11 695.235 376.200   0
   7   6  11 269.593 256.660   0
  12   5  13 690.143 195.827   0
   0   5   9 852.211 309.485   0
   3   3  14 4010.68 353.098   0
  -2   3   9 115.927 243.471   0
   4   4  14 11982.8 501.630   0
   3   0  10 8577.38 257.559   0
   3   6   9 465.319 290.889   0
  -1   5   6 509.522 291.209   0
   7   7   5 1366.76 232.208   0
   0   0   4 48.8187 133.088   0
  -1   4  10 140.183 272.906   0
   2   6   8 1674.21 320.403   0
   8   4  15 1134.32 290.619   0
   4   6  10 262.004 284.848   0
   9   7   6 1218.91 199.059   0
   6   6  11 131.093 250.364   0
   9   4  15 243.861 244.205   0
   1   6   5 1121.01 304.458   0
  11   6  11 283.925 177.405   0
   0   3  12 8219.94 460.540   0
   2   1  12 1226.11 258.509   0
  -3   3   7 464.887 247.234   0
   6   7   4 423.299 189.078   0
   5   3  15 4787.02 417.574   0
   7   4  15 3317.54 367.422   0
   8   7   6 201.062 185.894   0
  -3   3  -1 3136.29 186.347   0
  -3   4   2 3735.95 275.833   0
  -1   3  11 1045.19 305.847   0
  -3   4   3 2542.65 256.812   0
   3   2  14 4030.03 322.255   0
  -1   5   8 3308.80 365.086   0
   8   5  14 1712.97 271.226   0
   6   4  15 6502.55 413.385   0
   9   5  14 1467.85 246.799   0
   1   5  11 4528.81 421.834   0
   5   6  11 183.644 246.256   0
   6   7   5 214.266 199.766   0
  -3   3   6 885.516 265.073   0
   7   7   6 235.924 191.904   0
   7   5  14 2096.97 305.518   0
  -2   4   9 1267.64 309.347   0
   0   5  10 3744.53 389.032   0
   0   2  12 18031.7 466.070   0
  10   5  14 2403.89 260.266   0
  -2   5   3 1310.32 236.672   0
  -2   1   5 2004.20 236.826   0
  -2   3  10 1609.41 277.545   0
   4   3  15 6974.83 439.045   0
   5   2  15 2036.32 329.308   0
   3   6  10 1199.69 291.218   0
   2   6   9 3218.89 359.049   0
   0   4  12 2998.85 330.295   0
   6   5  14 3233.17 328.534   0
  -1   2  11 415.683 236.195   0
   8   7   7 237.245 166.012   0
   5   4  15 1330.27 342.130   0
  -2   5   4 1623.40 289.276   0
  -3   4   5 1078.19 257.351   0
   8   6  12 37.1144 213.856   0
  -3   4   7 2893.92 314.500   0
  -1   4  11 7605.48 452.460   0
   9   6  12 431.149 189.387   0
   7   6  12 269.448 232.094   0
   7   7   7 1745.58 217.390   0
   6   7   6 407.148 202.601   0
   0   0   5 575.536 146.484   0
   4   6  11 953.194 275.157   0
  -1   5   9 5644.32 425.200   0
   1   6   8 1462.77 287.776   0
   5   5  14 1085.89 289.922   0
  -2   5   5 1114.53 276.649   0
  -3   2   6 1844.11 262.752   0
  10   6  12 546.669 181.707   0
   5   7   5 210.614 193.516   0
   6   6  12 1303.51 308.365   0
   2   2  14 3200.94 268.014   0
   2   4  14 1660.28 299.872   0
   7   3  16 3108.12 299.687   0
  -2   2  10 3331.82 284.020   0
  -3   4   6 1685.11 284.590   0
  -1   3  12 8041.86 450.435   0
  -2   4  10 349.298 280.830   0
   4   2  15 8622.74 420.904   0
   6   7   7 1101.16 208.318   0
   3   3  15 5578.46 458.428   0
  -2   1   6 284.883 194.233   0
   1   1  12 2450.22 304.278   0
   0   6   5 2545.41 304.118   0
  -3   3   9 620.355 255.356   0
   0   5  11 336.910 286.988   0
   2   6  10 3469.84 335.198   0
  -2   5   6 1465.12 295.374   0
   1   3  14 9213.72 513.913   0
   5   6  12-258.324 238.350   0
  -2   3  11 2798.62 305.379   0
   4   5  14 1288.04 342.468   0
   5   7   6 423.753 202.385   0
   2   0  10 40179.5 481.743   0
   3   6  11 1051.54 275.984   0
   1   6   9 977.480 263.872   0
   8   7   8 603.659 163.077   0
  -1   5  10 1143.66 295.048   0
  -3   2  -1 11025.4 253.370   0
   7   7   8 363.467 177.192   0
   5   7   7 352.664 184.318   0
  -1   4  12 475.885 289.110   0
  -4   3   2 6790.15 276.664   0
   7   4  16 333.501 215.040   0
  -1   2  12 2509.56 334.897   0
  -4   3   7 2442.46 279.681   0
  -3   4   9 2209.68 295.606   0
   0   0   6 1320.30 165.821   0
   4   7   5 955.823 196.482   0
   3   2  15 8266.10 371.117   0
   4   6  12 736.929 261.788   0
   6   7   8 930.880 179.631   0
   1   4  14 195.485 234.900   0
   8   5  15 1070.17 215.897   0
   7   5  15 865.782 232.652   0
   0   6   8 625.745 246.777   0
  -3   2   9 1463.17 239.262   0
   6   4  16 527.714 244.276   0
   2   3  15 9537.52 436.862   0
  -2   4  11 785.868 298.109   0
  -4   3   1 25604.3 556.204   0
   3   5  14 6525.07 356.223   0
  -3   3  10 4236.71 325.941   0
   9   5  15 568.578 184.795   0
  -2   2  11 967.577 213.567   0
   6   5  15 1719.59 254.323   0
  -2   5   9 407.255 245.898   0
   0   5  12 206.170 277.595   0
   4   3  16 6210.60 380.192   0
   2   6  11 1912.97 272.094   0
   1   6  10 1404.17 286.932   0
   4   7   6 154.777 176.687   0
   5   4  16 1574.39 273.027   0
   4   7   7 468.257 183.773   0
   5   7   8 879.751 168.807   0
  -4   3   8 808.512 237.563   0
  -1   5  11 1846.09 305.709   0
  -2   3  12 8955.65 412.328   0
   5   5  15 466.803 227.940   0
  -4   4   3 163.101 187.865   0
  -4   4   7 1691.31 263.918   0
  -4   4   4 1493.71 227.236   0
   3   6  12 963.686 243.632   0
  -3   4  10 1313.39 280.538   0
   0   6   9 669.214 244.169   0
   7   7   9 1878.84 140.988   0
  -3   5   4 1052.44 240.569   0
  -3   5   7 2300.83 302.904   0
  -4   4   2 3960.51 260.559   0
   0   1  12 8754.29 326.664   0
   2   2  15 4055.06 319.248   0
   2   5  14 261.254 233.651   0
   4   4  16 610.347 243.400   0
  -3   5   5 601.517 230.563   0
  -3   2  10 532.805 191.365   0
   6   7   9 511.783 148.594   0
  -2   5  10 5369.09 378.707   0
   1   3  15 1102.84 359.745   0
   3   3  16 337.447 243.302   0
   0   4  14 323.615 261.811   0
  -1   1  11 10340.0 353.459   0
  -4   2   2 18711.8 338.809   0
  -3   3  11 658.570 237.251   0
   4   5  15 501.255 219.025   0
  -2   4  12 1802.30 306.336   0
  -4   4   8 1350.54 269.013   0
  -4   3   9 333.859 217.257   0
   4   7   8 535.139 162.069   0
  -3   5   8 1040.91 258.466   0
  -3   5   6 688.175 229.617   0
   1   6  11 1295.47 260.043   0
   3   7   7 706.722 168.245   0
  -2   2  12 8125.73 358.350   0
  -1   6   8 1986.01 251.383   0
   5   7   9-63.2546 139.114   0
   3   7   6 1713.71 204.466   0
   2   6  12 1275.90 228.552   0
  -1   5  12 370.403 255.838   0
  -2   1  -1 39068.0 232.360   0
   0   6  10 1925.72 255.189   0
   1   4  15 353.847 240.724   0
   1   0  10 6614.97 214.370   0
   3   4  16 646.322 255.011   0
  -3   4  11 681.977 235.551   0
   2   1  14 4982.09 221.056   0
   3   5  15 1076.89 262.926   0
  -4   4   9 763.016 245.754   0
  -4   2   1 34621.1 469.507   0
  -1   3  14 12430.9 540.271   0
   1   5  14 2981.02 248.776   0
  -3   5   9 933.287 234.452   0
   2   3  16 4351.81 326.267   0
  -2   5  11 1255.29 281.617   0
  -4   3  10 569.545 203.671   0
   1   2  15 3343.61 475.337   0
   5   3  17 1842.54 223.767   0
  -3   2  11 491.710 192.350   0
   3   2  16 1032.85 209.767   0
   3   7   8 135.885 143.005   0
  -1   6   9 146.030 191.558   0
   4   7   9 2427.11 181.934   0
   7   6  14 727.822 151.314   0
  -3   3  12 433.289 257.580   0
   0   3  15 5425.46 351.971   0
   7   5  16 1365.36 175.844   0
   6   6  14 949.125 158.381   0
   6   5  16 868.031 182.938   0
   6   7  10 347.971 120.367   0
  -1   4  14 855.796 246.047   0
   8   6  14 1261.09 143.239   0
   2   4  16 1689.40 267.476   0
  -4   4  10 4322.76 313.561   0
   1   6  12 948.868 214.604   0
   2   5  15 1920.10 238.944   0
   0   6  11 3077.71 280.286   0
   5   6  14 514.248 153.017   0
   5   5  16 617.009 183.143   0
  -1   1  12 2024.29 241.688   0
   5   4  17 3847.89 268.575   0
  -3   5  10 2363.26 268.649   0
  -3   4  12 4075.85 335.435   0
   0   4  15 886.943 250.887   0
   5   7  10 234.152 122.253   0
  -5   3   8 499.392 184.583   0
  -4   5   7 801.635 215.247   0
  -1   2  14 36.9313 384.409   0
  -4   3  -1 61930.3 476.564   0
   1   3  16 3891.52 291.111   0
  -4   3  11 1550.96 233.106   0
   0   5  14 2262.87 275.142   0
  -1   6  10 431.705 197.916   0
   3   7   9 75.9619 127.437   0
   4   5  16 556.807 201.301   0
   2   2  16 1325.79 237.178   0
   4   6  14 3941.78 213.875   0
   4   4  17 1121.34 202.047   0
  -2   1  11 6082.99 254.310   0
  -4   2  10 87.9362 166.089   0
  -2   6   8 995.320 193.462   0
  -3   1   1 8840.05 185.007   0
  -4   5   8 2397.42 259.184   0
  -5   3   2 4960.78 219.964   0
  -5   4   8 625.804 203.030   0
  -3   2  12 1025.40 189.009   0
  -2   3  14 17925.5 516.354   0
   2   7   8 694.318 142.116   0
   0   2  15 34910.6 626.460   0
   4   7  10 1007.73 131.981   0
  -5   3   9 473.639 198.688   0
   1   4  16 3477.88 287.088   0
  -4   4  11 2515.27 276.623   0
  -5   4   5 379.658 180.323   0
  -1   3  15 1220.26 287.371   0
   1   5  15 772.454 269.669   0
  -3   5  11 2047.36 270.782   0
  -3   2  -2 3590.16 105.170   0
   1   0  11 243.538 136.397   0
  -5   4   3 5058.02 242.946   0
  -1   0   6 797.984 137.994   0
   3   5  16 1695.46 207.489   0
  -2   4  14 513.887 207.429   0
  -5   4   6 1250.92 215.139   0
   0   6  12 11.1221 285.940   0
   3   4  17 635.893 192.861   0
   3   6  14 2352.13 175.956   0
  -4   5   9 5166.84 321.371   0
  -2   6   9 470.204 176.659   0
   0   0  10 47.5835 102.907   0
  -1   4  15 952.551 240.235   0
  -1   6  11 3081.99 256.862   0
  -4   3  12 6268.66 324.621   0
   0   3  16 437.604 194.961   0
   1   7   7 1106.17 150.129   0
  -5   3   1 786.723 151.557   0
  -4   2  11 6449.90 285.958   0
  -5   3  10 410.355 167.748   0
   2   7   9 2548.76 166.164   0
   1   2  16 5305.01 355.649   0
   3   7  10 121.200 116.623   0
  -1   5  14 1358.84 256.835   0
  -1   1  13 4978.16 210.661   0
  -4   4  12 3164.10 266.770   0
  -2   2  14 14592.8 417.025   0
   2   5  16 595.614 189.842   0
   0   4  16 1245.61 277.673   0
  -4   5  10 3296.31 257.555   0
  -2   1  12 9388.22 279.108   0
   2   4  17 1623.71 220.215   0
  -5   4  10 2314.80 242.842   0
   6   6  15 1166.57 130.427   0
   2   6  14 888.372 182.621   0
  -2   6  10 4872.44 266.539   0
   0   5  15 4205.25 291.659   0
  -5   2   9 164.980 144.701   0
   1   7   8 862.745 132.614   0
  -1   2  15 5270.17 505.265   0
   5   6  15 897.743 128.423   0
   4   7  11 1496.29 142.008   0
  -6   3   7 1787.71 197.329   0
  -3   3  14 364.970 248.878   0
   6   5  17 366.237 119.347   0
  -2   3  15 7517.04 366.870   0
  -5   3  11 4131.51 279.981   0
   5   5  17 416.405 131.176   0
  -5   5   7 1876.88 212.466   0
  -3   6   8 164.936 151.578   0
  -1   6  12 7158.96 312.613   0
   4   6  15 1559.54 160.001   0
  -6   3   8 103.239 164.300   0
   2   7  10 543.303 116.735   0
  -4   2  12 200.868 183.391   0
  -3   1  11 1241.88 161.564   0
  -5   2   2 39767.1 425.174   0
  -2   4  15 354.425 194.772   0
  -4   5  11 3130.86 255.011   0
  -1   3  16 125.748 173.179   0
  -5   4  11 928.560 211.780   0
   0   2  16 12258.9 383.595   0
  -5   5   8 372.345 172.755   0
  -4   1   4 931.701 147.780   0
   1   1  15 3410.05 254.094   0
   4   5  17 4735.52 221.601   0
   1   5  16 2877.17 217.504   0
   1   4  17 349.932 187.179   0
   1   7   9 117.728 106.717   0
  -2   6  11 2500.55 214.759   0
   3   7  11 3836.82 167.463   0
  -2   5  14 361.774 197.116   0
   0   0  11 946.205 166.632   0
  -6   4   8 219.753 161.666   0
  -3   6   9 2759.42 210.848   0
  -1   4  16 5542.97 313.321   0
   3   6  15 3575.74 193.665   0
   3   3  18 87.7079 139.773   0
  -1   5  15 263.854 229.905   0
  -5   5   9 1454.94 204.587   0
   3   5  17 1850.86 183.492   0
  -5   3  12 5011.28 288.584   0
  -5   5   6 1533.71 203.847   0
  -6   4   9 272.631 166.222   0
  -2   0   7 559.844 111.662   0
  -3   2  14 445.667 181.364   0
   0   3  17 2177.90 259.601   0
   3   4  18 207.658 138.959   0
  -2   2  15 22444.2 523.746   0
  -1   0  10 1722.65 124.574   0
  -5   2  11 1357.19 185.727   0
   0   7   8 4186.81 181.040   0
  -5   4  12 3070.60 264.333   0
  -4   2  -1 54771.2 362.742   0
  -3   6  10 2793.97 217.563   0
   1   7  10 1347.22 122.783   0
  -4   1  10 7225.01 244.347   0
   0   5  16 86.8598 152.750   0
   0   4  17 3578.46 251.022   0
  -3   3  15 1673.32 300.069   0
  -5   2   1 2786.76 161.170   0
   2   6  15 2056.07 156.559   0
  -5   5  10 1951.31 223.357   0
   2   7  11-25.0167 93.4599   0
  -3   1  12 4335.93 216.115   0
   1   2  17 4044.81 228.024   0
   2   3  18 324.996 152.790   0
  -2   6  12 143.068 146.419   0
  -4   3  14 519.260 229.152   0
  -6   2   8 912.494 161.548   0
   2   5  17 2355.80 190.104   0
   0   6  14 1385.05 182.630   0
  -6   4  10 3952.32 264.242   0
  -1   2  16 2086.02 295.021   0
   0   1  15 9130.22 253.799   0
  -2   3  16 666.677 222.628   0
   2   4  18 1229.10 170.795   0
  -4   4  14 832.949 217.615   0
  -4   6   7 679.935 152.494   0
   0   7   9 437.704 107.046   0
  -2   4  16 667.372 206.012   0
  -6   3   2 17093.4 315.025   0
  -6   3  11 5024.32 274.947   0
  -4   6   8 1717.97 181.562   0
  -2   5  15 4498.30 269.005   0
  -3   6  11 416.863 156.054   0
  -5   2  12 1962.44 218.838   0
  -1   3  17 5612.30 291.561   0
  -6   4  11 11700.6 384.897   0
   1   3  18 2229.57 203.187   0
   1   6  15 276.505 117.576   0
  -4   1  11 4699.77 209.927   0
   0   0  12 4139.96 167.907   0
   1   5  17 1656.24 171.381   0
   4   6  16 894.163 97.4155   0
   0   2  17 762.044 155.231   0
  -1   5  16 841.490 169.800   0
  -1   4  17 258.836 179.514   0
  -4   6   9 5940.27 253.394   0
  -6   5   5 548.876 149.403   0
  -1   0  11 20779.4 314.126   0
   1   7  11 571.442 97.2576   0
  -6   5   8 652.511 168.699   0
  -6   2  10 9219.51 302.791   0
   1   4  18 1056.52 166.942   0
  -3   2  15 2900.48 247.256   0
   0   7  10 127.885 96.9491   0
  -1   6  14 800.211 162.449   0
  -6   3  12 1323.27 197.014   0
   3   6  16 208.467 91.7942   0
  -2   2  16 12582.8 395.414   0
  -4   3  15 6418.42 341.036   0
  -1   1  15 733.421 196.004   0
   4   5  18 1437.46 120.897   0
  -3   3  16 2882.59 255.695   0
  -3   6  12 437.757 138.488   0
  -6   4  12 1702.90 222.265   0
  -6   3   1 8818.73 321.049   0
  -4   6  10 323.330 129.714   0
  -7   4   9 126.031 156.900   0
   0   3  18 1821.70 185.707   0
  -6   2  11 614.121 142.340   0
  -3   4  16 2174.40 219.432   0
   0   6  15 574.824 124.704   0
  -2   0  10 8417.68 197.871   0
   0   5  17 710.752 147.369   0
  -4   1  12 3106.18 189.439   0
   3   5  18 1361.09 126.667   0
  -6   5  10 11600.7 355.410   0
  -5   4  14 3284.11 347.299   0
  -7   3  10 10555.6 341.735   0
  -3   5  15 389.398 166.907   0
   0   4  18 881.993 164.140   0
  -1   7   9 43.2571 82.5621   0
  -4   5  14 912.185 206.877   0
   2   6  16 168.957 88.4378   0
  -7   3   6 563.137 143.100   0
  -1   2  17 513.398 144.294   0
  -4   1   1 14752.9 217.091   0
  -7   4  10 3590.91 230.976   0
  -2   4  17 1860.31 192.620   0
  -2   5  16 333.674 162.987   0
   0   7  11 537.823 90.0435   0
  -4   6  11 475.724 136.284   0
  -7   4   6 919.908 158.696   0
   2   5  18 1132.72 121.689   0
  -6   2   2 24638.5 310.347   0
  -7   3  11 5712.87 272.678   0
  -6   2  12 3586.60 210.099   0
  -2   6  14 760.765 156.014   0
  -4   2  15 1375.31 242.461   0
  -5   6   8 350.725 128.111   0
  -1   3  18 305.973 143.377   0
  -7   4  11 788.997 166.343   0
  -7   4   4 905.197 142.777   0
  -1   7  10 1800.96 110.905   0
   1   6  16 432.103 100.298   0
  -3   2  16 5125.40 250.269   0
  -5   1  11 3751.62 189.597   0
  -2   1  15 9187.20 271.609   0
  -1   5  17 569.390 134.219   0
  -2   0  11 6805.10 184.864   0
  -5   2  14 1756.90 188.971   0
  -1   6  15 73.5641 108.605   0
  -4   3  16 1846.32 194.096   0
  -1   4  18 4153.50 219.548   0
  -5   3  15 3115.15 271.471   0
  -5   6   9 134.070 106.332   0
   1   5  18 139.817 101.463   0
  -4   4  16 2239.52 198.419   0
  -4   6  12 847.441 129.959   0
  -7   3  12 4953.99 281.352   0
  -6   5  12 612.105 153.567   0
  -2   2  17 718.301 176.935   0
  -6   3  14 1811.07 222.390   0
  -4   5  15 1926.17 188.100   0
  -1   1  16 9626.15 301.526   0
  -3   4  17 534.411 151.066   0
  -7   4  12 266.228 187.188   0
   1   4  19 1389.79 134.806   0
  -5   6  10 658.861 116.980   0
  -3   5  16 1622.47 158.452   0
  -7   5   9 1156.63 165.658   0
  -5   5  14 5129.12 242.044   0
  -5   1  12 4286.07 190.803   0
   0   6  16 443.416 90.3599   0
  -1   7  11 79.8732 72.3031   0
  -7   2  11 556.011 127.410   0
  -3   0  10 1771.63 113.439   0
  -2   3  18 1897.96 179.266   0
  -6   2   1 3674.74 190.915   0
   0   5  18 213.963 93.8666   0
  -2   5  17 855.924 136.066   0
  -3   6  14 2380.53 161.282   0
   0   3  19 1908.55 155.897   0
  -2   4  18 1222.95 154.196   0
  -5   6  11 655.914 120.335   0
  -2   6  15 175.492 93.5317   0
  -1   2  18 1715.86 157.478   0
  -4   2  16 602.030 150.035   0
  -3   1  15 5456.72 222.212   0
  -5   2  15 6299.72 313.294   0
   0   4  19 1935.71 139.518   0
  -8   4  10 3960.52 222.335   0
  -5   1   2 13848.0 198.515   0
  -5   3  16 1913.32 224.239   0
  -7   5  11 2524.99 185.122   0
  -7   2  12 2460.20 176.240   0
  -2   7  10 187.344 70.6757   0
  -7   5   6 329.517 120.078   0
  -8   3  11 426.064 135.059   0
  -3   2  17 2223.17 177.342   0
  -6   2  14 2675.78 223.639   0
  -6   3  15 4982.29 269.899   0
  -5   4  16 545.406 140.764   0
  -2   1  16 8781.82 252.727   0
  -8   4  11 1159.20 149.490   0
  -6   1  11 1762.48 136.373   0
  -4   4  17 1576.51 160.882   0
  -1   6  16 20.6421 73.4570   0
  -6   4  15 5171.59 244.461   0
  -8   3   5 393.093 118.173   0
  -3   1  -1 8330.36 100.830   0
  -4   5  16 620.148 129.347   0
  -5   5  15 558.044 121.366   0
  -1   3  19 237.994 113.287   0
  -1   5  18 207.451 91.5412   0
  -5   6  12 408.876 110.601   0
  -3   3  18 1964.93 169.647   0
  -7   3  14 2024.85 219.858   0
  -6   6   9 2459.75 142.907   0
  -7   5  12 1228.61 155.973   0
  -8   3  12 637.296 142.390   0
  -1   4  19 553.839 111.231   0
  -4   2  -2 27645.4 179.853   0
  -7   3   1 1958.70 145.013   0
  -3   5  17 2277.16 155.072   0
  -6   5  14 913.881 137.557   0
  -3   4  18 1198.60 139.756   0
  -2   2  18 1062.39 128.140   0
  -5   2  -1 4803.31 107.785   0
  -8   4  12 3649.46 221.455   0
  -6   1  12 1034.32 134.446   0
  -6   6  10 2734.16 145.092   0
  -4   6  14 484.701 107.730   0
  -3   6  15 554.370 103.773   0
  -8   5   8 1484.15 146.551   0
  -8   5   7 457.558 113.898   0
  -4   1  15 4940.33 251.214   0
  -5   2  16 752.616 174.959   0
  -3   0  12 2018.52 128.667   0
  -8   2  11 1608.93 151.829   0
   1   5  19 897.651 65.9691   0
  -5   1  14 2746.04 154.335   0
  -6   2  15 5440.02 245.111   0
  -4   2  17 1013.13 136.782   0
  -7   2   2 11031.5 202.475   0
  -3   1  16 4126.26 201.115   0
  -2   3  19 3482.07 177.833   0
  -6   3  16 5565.37 245.444   0
  -2   5  18 347.059 89.4883   0
  -2   6  16 571.683 80.9994   0
  -6   6  11 386.603 95.9988   0
  -6   4  16 1387.35 159.127   0
  -2   4  19 1330.35 119.354   0
  -5   4  17 1407.59 145.147   0
  -7   3  15 1826.38 181.709   0
  -5   1   1 41345.7 352.190   0
  -7   2  14 546.392 135.291   0
  -4   3  18 717.462 118.992   0
  -6   1  13 3125.38 172.119   0
  -8   2  12 3802.14 208.876   0
  -9   4  10 9135.76 282.235   0
  -5   5  16 2020.27 138.826   0
  -3   2  18 1249.07 138.662   0
  -7   4  15 1344.45 191.427   0
  -8   5  11 2604.67 174.413   0
   0   5  19 226.727 71.5989   0
  -6   5  15 1057.82 125.070   0
  -4   4  18 1324.86 130.866   0
  -9   3  11 1069.69 150.765   0
  -4   5  17 2550.19 149.674   0
  -7   1  11 2859.47 161.726   0
   0   5   7 6853.38 487.585   0
  -2   2   7 7815.21 405.189   0
  -2   3   8 9282.14 458.867   0
  -3   3   3 2636.98 268.524   0
  -2   1   2 49997.8 491.722   0
  -2   1   3 11237.2 296.789   0
  -3   2   3 8553.74 321.564   0
  -1   5   7 3782.09 393.992   0
   2   0   9 34444.8 487.601   0
  -2   4   8 6885.64 443.932   0
  -2   1   4 24514.3 427.674   0
  -3   2   4 19591.6 473.478   0
   0   1  10 13056.9 420.332   0
  -2   2   9 334.199 234.438   0
   1   0   8 3537.02 204.812   0
  -3   4   4 3209.85 299.827   0
  -3   2   5 2844.33 281.859   0
  -1   1   9 4664.02 285.200   0
  -3   3   8 14.6564 228.047   0
  -2   1   7 5939.69 293.946   0
  -2   5   7 5370.11 405.732   0
  -2   2  -3 26773.5 217.284   0
  -3   4   8 5075.89 377.636   0
   0   0   7 2166.70 183.395   0
  -2   5   8 5606.41 404.124   0
  -2   1   8 6909.74 298.504   0
  -4   3   3 16732.9 438.434   0
   1   0   9 4977.48 217.406   0
  -4   3   5 22453.9 548.405   0
  -4   3   6 463.952 218.796   0
  -2   1   9 9249.39 331.270   0
  -4   2   3 27163.5 459.441   0
   0   0   8 17653.4 322.643   0
  -4   4   5 3052.98 291.159   0
  -4   2   4 1217.41 208.351   0
  -4   2   5 8740.81 334.756   0
  -4   4   6 8353.77 401.141   0
  -3   1   7 7603.50 274.554   0
  -4   2   8 10247.8 371.646   0
  -3   1   4 16073.2 342.019   0
  -3   1   3 32670.9 417.266   0
  -4   2   6 5440.10 287.537   0
  -3   1   5 10428.2 300.651   0
  -3   1   2 50196.3 455.771   0
  -3   1   8 2914.47 217.934   0
  -4   2   9 2447.97 241.803   0
  -5   3   7 2070.23 235.367   0
  -3   1   6 6949.59 276.818   0
   0   0   9 3158.29 170.416   0
   2   7   7 4005.53 232.322   0
  -1   0   7 12317.5 256.304   0
  -5   4   7 3037.72 265.793   0
  -5   3   5 8410.43 327.688   0
  -1   0   4 34392.4 320.601   0
  -1   0   5 56504.2 447.426   0
  -5   3   6 4747.13 285.167   0
  -4   5   4 5152.08 288.763   0
  -4   5   5 2767.03 252.961   0
  -1   0   3 21706.6 226.536   0
  -5   4   4 5116.52 275.998   0
  -4   5   6 4330.46 299.228   0
  -1   0   8 763.860 131.661   0
  -5   4   9 3014.77 280.026   0
  -5   2   8 504.274 166.149   0
  -5   2   4 53975.1 605.899   0
  -5   2   5 10334.5 316.896   0
  -4   1   7 83285.1 731.977   0
  -5   2   3 46873.1 529.693   0
  -3   6   7 2526.02 225.030   0
  -4   1   8 25117.5 422.161   0
  -1   0   9 27.3912 111.294   0
  -1   0   2 12345.2 141.271   0
  -4   1   5 44796.9 498.797   0
  -6   4   7 1714.13 212.671   0
  -5   2  10 11994.5 368.780   0
  -4   1   6 38245.3 488.606   0
  -6   3   9 6080.89 308.962   0
  -6   3   5 14944.0 378.716   0
  -4   1   3 11066.6 237.461   0
  -6   3   4 5637.69 238.821   0
  -6   3   6 3315.78 221.887   0
  -5   5   5 4237.51 259.959   0
  -6   4   5 3176.00 218.073   0
  -6   2   7 8941.34 291.852   0
  -6   3  10 4200.72 266.021   0
  -6   4   6 3812.70 246.940   0
  -6   4   4 2859.29 199.298   0
  -2   0   8 201.637 102.797   0
  -6   4   3 3004.56 188.507   0
  -4   1   2 27302.1 310.936   0
  -6   2   9 17381.5 412.281   0
  -2   0   5 890.474 114.588   0
  -2   0   6 5509.48 171.164   0
  -5   1   7 13105.8 297.374   0
  -6   5   7 3057.19 223.866   0
  -2   0   9 1041.91 120.321   0
  -7   3   7 2356.37 196.679   0
  -2   0   4 1180.23 104.523   0
  -6   2   4 4064.83 198.771   0
  -7   3   8 9817.96 337.624   0
  -7   4   7 3711.70 235.112   0
  -7   4   8 3192.99 228.646   0
  -6   5   9 3181.18 232.857   0
  -7   3   9 2098.02 205.825   0
  -5   1   9 4357.55 213.977   0
  -6   2   3 14903.7 294.063   0
  -5   1   6 392.957 125.778   0
  -5   1   5 6547.77 211.704   0
  -6   5   6 9961.64 329.222   0
  -5   1  10 3797.05 196.398   0
  -7   3   5 4953.56 232.413   0
  -2   0   3 1298.58 89.7858   0
  -5   1   4 30130.8 361.925   0
  -7   2   7 11852.1 314.143   0
  -3   0   7 14458.5 242.591   0
  -7   3   4 3690.67 196.468   0
  -7   2   8 1196.38 152.769   0
  -7   4   5 2282.50 182.977   0
  -3   0   8 51145.8 450.621   0
  -7   2   9 1115.09 159.842   0
  -7   3   3 12649.8 286.536   0
  -5   1   3 26402.1 314.309   0
  -1   0   1 21893.1 125.946   0
  -3   0   9 32890.2 376.620   0
  -7   2  10 307.725 133.173   0
  -7   5   7 4317.48 223.350   0
  -7   5   8 1614.11 174.423   0
  -8   3   7 1654.80 164.330   0
  -8   3   8 4896.67 236.779   0
  -7   2   6 2526.54 179.165   0
  -3   0   6 34858.7 344.074   0
  -8   4   7 1774.73 169.166   0
  -8   3   9 3440.46 220.616   0
  -8   4   8 1039.91 160.309   0
  -6   1   9 7576.19 242.689   0
  -3   0   5 16155.9 225.905   0
  -8   4   9 4653.46 241.413   0
  -8   3  10 1574.60 170.726   0
  -6   1  10 390.947 120.097   0
  -2   0   2 131499. 404.047   0
  -6   1   6 17969.2 308.556   0
  -8   3   6 1779.70 162.084   0
  -3   0   4 2005.08 108.177   0
  -7   2   3 203.230 93.5820   0
  -8   2   7 3120.56 173.684   0
  -6   1   5 62090.6 526.362   0
  -8   2   8 5257.93 221.283   0
  -4   0   7 98.7687 88.5762   0
  -8   4   6 1804.39 164.918   0
  -4   0   8 4394.33 154.524   0
  -8   2   9 4642.49 216.297   0
  -8   4   5 2100.78 163.397   0
  -4   0   9 44457.7 425.150   0
  -8   3   4 12588.3 284.130   0
  -8   2  10 1306.91 156.007   0
  -6   1   4 1855.71 121.425   0
  -8   4   4 4302.44 187.768   0
  -7   1   8 3293.04 166.289   0
  -9   3   8 7382.06 267.176   0
  -9   3   7 291.632 114.347   0
  -7   1   9 5314.51 200.140   0
  -9   3   9 1183.77 147.679   0
  -8   3   3 1525.01 120.552   0
  -9   4   8 1869.57 168.001   0
  -3   0   3 3150.59 103.700   0
  -8   5  10 2706.05 181.081   0
  -9   4   7 10114.6 292.408   0
  -8   2   6 8872.92 248.163   0
  -9   4   9 2204.78 180.190   0
  -9   3  10 3504.48 214.161   0
  -4   0   6 504.990 94.4482   0
  -7   1  10 10184.3 275.349   0
  -6   1   3 6614.80 167.890   0
  -8   2   5 11416.7 260.077   0
  -4   0   5 34231.5 307.678   0
  -9   3   6 5426.20 216.936   0
  -7   1   5 16310.0 275.215   0
  -9   3   5 18322.0 346.849   0
  -9   4   6 2547.25 169.431   0
  -5  -1  -2 5817.94 109.340   1
 -20   1   1 3765.54 169.114   1
 -15  -1  -1 1087.17 119.435   1
 -19   2  -1 2349.93 117.127   1
 -13  -2   2 3281.99 143.200   1
 -19  -1   8 258.849 81.4218   1
  -7  -2   1 19176.5 226.355   1
 -17  -1   1 526.030 113.109   1
 -21   2   3 478.996 76.6162   1
 -19  -1   9 46.8922 69.5073   1
 -12  -2   1 373.999 89.2806   1
 -19   1  -1 1990.88 124.072   1
 -14  -1  -2 398.051 101.108   1
 -17   0  -2 375.171 103.141   1
 -22   2   7 366.326 55.2731   1
  -7  -1  -3 2785.73 97.9758   1
 -21   0   8 430.538 78.7090   1
 -18   0  -1 3021.25 150.442   1
 -16   1  -4 486.607 101.535   1
 -22   2   6 444.529 61.3586   1
 -18  -1   2 3224.85 162.836   1
 -14  -2   2 1037.02 105.003   1
 -22   1   7 563.391 70.3302   1
  -5  -2   2 39045.0 239.673   1
 -12   0  -5 169.499 81.0165   1
 -13  -2   1 577.099 109.555   1
 -20   0   2 1466.59 120.975   1
  -6  -2   1 5589.66 160.450   1
 -16  -1  -1 526.870 106.886   1
 -20   3   1 320.631 59.5016   1
 -22   1   9 368.534 53.8096   1
 -15  -1  -2 297.344 101.294   1
  -3  -1  -1 6605.86 105.005   1
 -21   3   3 45.9295 46.7114   1
 -18  -1   1 1791.24 173.012   1
 -18   2  -3 747.694 92.5195   1
 -21   0   6 484.211 87.8359   1
 -14  -2   1 4412.82 196.703   1
 -19   2  -2 1234.07 96.2578   1
 -20   0   1 3243.24 214.408   1
 -21   0   5 129.313 79.6372   1
 -15  -2   2 814.115 104.420   1
 -19   1  -2 5316.60 181.599   1
 -18   0  -2 55.6159 90.8702   1
 -10  -1  -4 311.693 81.0431   1
  -4  -1  -2 11302.0 132.748   1
 -13   1  -6 836.284 97.5298   1
 -20  -1   7 99.7469 80.5070   1
 -21   2   1 419.661 73.2007   1
 -21   1   1-70.0666 85.4827   1
 -17  -2   7 458.063 88.3692   1
 -10  -2  -1 3492.02 139.597   1
 -17  -1  -1 350.492 109.902   1
 -20   2  -1 31.8096 73.6765   1
 -20   1  -1 605.595 109.208   1
  -9  -2  -1 15342.3 247.377   1
 -16  -1  -2 240.841 101.299   1
 -11  -2  -1 614.160 88.2740   1
 -22   1   6 356.842 69.6566   1
 -19  -1   2 732.569 107.663   1
 -22   2   5 177.045 54.2493   1
 -22   1   5 245.037 66.8829   1
  -5  -2   1 5063.79 104.402   1
 -15  -2   1-52.6182 127.019   1
 -12  -2  -1 1173.03 103.321   1
 -22   2   4 16.7154 51.1682   1
 -16  -2   2 5473.04 202.359   1
 -20  -1   6 552.409 94.3760   1
 -21   0   2 894.784 111.760   1
 -19  -1   1 754.385 131.965   1
 -13  -2  -1 1575.89 128.604   1
 -12   0  -6 862.811 107.183   1
  -4  -2   2 19786.8 168.386   1
 -22   2   3 221.605 61.3127   1
 -22   0   8 174.886 62.0552   1
  -7  -2  -1 13396.7 236.520   1
 -17  -1  -2 187.775 109.888   1
 -18  -1  -1 4911.96 205.309   1
 -16  -2   1 150.074 111.145   1
 -10  -2  -2 1550.27 113.274   1
 -21   0   1 1782.27 138.304   1
 -11  -2  -2 379.084 91.9161   1
 -14  -2  -1 2859.93 193.601   1
 -20   1  -2 276.148 96.9834   1
  -5   0  -5 74.7882 54.7565   1
 -22   1   2 102.248 75.9363   1
 -20   0  -1 11164.8 274.112   1
  -9  -2  -2 7816.65 184.190   1
 -12  -2  -2 262.855 93.1973   1
 -17  -2   2 1542.55 141.156   1
 -20   2  -2 208.256 77.0130   1
 -17   1  -5 807.904 118.205   1
 -20  -1   2 7949.82 238.526   1
 -22   0   5 196.277 77.8078   1
 -21  -1   7 222.741 83.2836   1
 -22   0   6 376.634 74.8430   1
 -13  -2  -2 5522.54 212.688   1
 -21   1  -1 2360.39 127.234   1
 -18  -2   6 1149.01 120.540   1
 -23   1   5 281.653 65.4930   1
  -6  -2  -1 20469.0 239.511   1
 -22   0   4 99.4400 82.0747   1
 -15  -2  -1 4386.93 205.550   1
 -22   1   1 374.902 86.6151   1
 -17  -2   1 2830.52 204.329   1
 -18  -1  -2 1217.30 162.714   1
 -20  -1   1 6539.35 258.996   1
 -21   2  -1 583.870 87.5948   1
 -19   0  -3-41.7191 125.358   1
  -4  -2   1 52593.5 373.922   1
 -19  -1  -1 2706.37 189.911   1
 -14  -2  -2 1075.11 149.416   1
 -22   2   1 44.0626 68.8223   1
 -20   0  -2 3078.84 208.160   1
  -7  -2  -2 3482.17 161.092   1
 -11  -2  -3 1054.07 139.096   1
 -21  -1   5 110.941 91.4894   1
 -16  -1  -4 697.419 182.766   1
 -10   0  -7 1084.54 140.436   1
 -21  -1   4 627.909 124.629   1
 -21  -1   6 446.620 96.0920   1
 -16  -2  -1 2061.04 186.149   1
 -12  -2  -3 1293.30 161.430   1
  -9  -2  -3 23680.6 433.125   1
 -18   1  -5 1744.46 220.134   1
 -21  -1   3 244.958 129.576   1
 -15  -2  -2 1321.84 228.215   1
 -11  -3   3 4161.32 215.660   1
 -21   0  -1 1760.45 204.598   1
 -13  -2  -3 1776.64 247.888   1
 -10  -3   3 2630.81 171.272   1
 -21   1  -2 1704.39 181.785   1
  -2  -1  -1 79121.6 396.051   1
 -22   0   1 597.398 178.438   1
 -20   2  -3 1872.97 245.587   1
  -1  -1   1 276580. 462.410   1
  -8  -2  -3 7263.29 335.038   1
  -5  -2  -1 10741.5 356.181   1
 -19  -1  -2 18294.1 662.844   1
 -16   0  -6 354.337 300.854   1
 -19  -2   4 1242.44 208.048   1
  -9  -3   3 4906.71 277.585   1
 -23   0   5 262.044 179.419   1
 -19  -2   6 705.042 138.591   1
 -11  -3   2 31939.9 669.111   1
 -23   1   3 1075.48 130.348   1
  -6  -2  -2 86045.8 828.225   1
 -10  -3   2 21035.4 518.179   1
 -17  -2  -1 634.343 270.968   1
 -19  -2   3 2362.36 347.781   1
 -12  -3   2 1919.36 276.313   1
 -16  -2  -2 11538.5 432.289   1
 -20  -1  -1 1331.07 273.155   1
 -13  -1  -6 1931.61 252.096   1
 -21  -1   1-319.548 206.150   1
 -21   2  -2 1490.68 143.354   1
 -13  -3   2 5142.81 280.403   1
  -9  -3   2 20621.1 392.244   1
 -19  -2   2 351.966 193.370   1
  -8  -1  -6 83.1342 139.664   1
 -14  -3   3 828.410 196.186   1
 -22   1  -1 346.249 108.616   1
  -8  -3   3 2749.89 160.306   1
 -11  -3   1 144.475 150.616   1
 -21   0  -2 504.928 145.738   1
  -3  -2   2 5577.69 134.450   1
 -12  -3   1 5700.41 260.385   1
 -10  -3   1 9232.27 265.338   1
 -20   1  -4 674.262 141.361   1
 -14  -3   2 3304.58 209.365   1
 -19  -2   1 3492.15 260.334   1
 -13  -3   1 570.548 155.557   1
 -17  -2  -2 2371.50 193.705   1
  -8  -3   2 1788.67 114.920   1
  -9  -3   1 910.052 131.816   1
 -23   1   1 1079.01 92.0831   1
 -23   0   3 784.299 116.747   1
 -20  -1  -2 397.148 131.168   1
 -17  -1  -5 1215.69 165.105   1
 -14  -3   1 41.1915 143.404   1
 -22  -1   5 701.115 154.604   1
 -11   0  -8 538.807 111.270   1
 -22   0  -1 2111.47 130.517   1
  -5  -2  -2 45750.8 355.291   1
 -23   0   2-26.3356 80.6421   1
 -20  -2   5 609.401 136.544   1
  -4  -1  -4 123.885 82.4570   1
 -20  -2   3 602.641 125.507   1
 -22  -1   6 587.604 138.973   1
  -6  -2  -3 54773.0 420.323   1
  -8  -3   1 917.194 118.475   1
 -22  -1   2 199.367 94.4878   1
 -21  -1  -1 2309.38 142.786   1
  -3  -2   1 18546.2 188.725   1
  -4  -2  -1 54877.4 405.429   1
 -20  -2   2-54.4024 95.8825   1
 -22   1  -2 265.637 79.4436   1
 -15  -3   1 127.784 121.321   1
 -23   0   1 275.166 74.2798   1
 -11  -3  -1 1293.31 115.343   1
 -22  -1   1 303.582 92.8355   1
 -12  -3  -1 2552.69 169.153   1
 -19  -2  -1 3096.55 179.601   1
 -20  -2   1 3093.84 159.923   1
 -10  -3  -1 1757.35 155.303   1
 -13  -3  -1 2376.38 148.069   1
 -14   0  -8 1056.60 130.788   1
 -16  -3   1 93.3961 110.760   1
 -14  -3  -1 3494.81 161.927   1
  -9  -3  -1 2787.83 125.773   1
 -21   1  -4 661.983 85.6855   1
 -17  -3   3 942.442 114.919   1
 -18  -2  -3 1113.44 143.611   1
 -12  -3  -2-62.9953 90.8382   1
 -11  -3  -2 3318.00 167.569   1
 -19  -2  -2 1661.70 139.498   1
 -17  -3   2 1856.37 128.857   1
  -5  -2  -3 26669.1 254.541   1
  -6  -3   3 6436.23 120.540   1
 -15  -3  -1 1359.60 126.972   1
 -13  -3  -2 1675.02 132.159   1
 -19   0  -6 206.178 98.3911   1
 -10  -3  -2-86.6537 94.5745   1
  -8  -3  -1 2804.49 120.288   1
 -21  -2   3 595.147 89.6408   1
 -21  -2   4 207.284 76.1173   1
  -6  -3   2 18464.9 210.673   1
  -4  -2  -2 25904.5 232.358   1
 -17  -3   1 428.461 99.4820   1
 -20  -1  -4 530.083 106.896   1
 -14  -3  -2-31.9997 91.6838   1
 -16   0  -8 167.638 93.4852   1
 -20  -2  -1 59.5788 104.963   1
 -22  -1  -1 90.2470 74.7113   1
 -10  -1  -8 809.988 108.842   1
  -9  -3  -2 8668.48 207.101   1
 -23   0  -1 104.908 60.5413   1
 -16  -3  -1 1839.73 139.356   1
 -21  -2   1 343.220 91.0909   1
 -23  -1   3 478.411 68.6086   1
  -6  -3   1 15569.5 248.710   1
 -15  -3  -2 552.372 104.939   1
 -12  -3  -3 4931.56 185.674   1
 -11  -3  -3 3764.23 165.226   1
 -18  -3   2 593.754 94.1316   1
  -7  -3  -1 4872.97 153.407   1
 -10  -3  -3 6851.05 199.411   1
  -8  -3  -2 1202.20 96.0343   1
 -20  -2  -2 312.374 94.9680   1
 -14  -3  -3 428.440 116.942   1
 -23  -1   1 704.510 75.7303   1
 -18  -3   1 1471.02 120.331   1
  -3  -2  -1 12060.9 166.531   1
 -22  -1  -2 324.453 83.9918   1
 -16  -3  -2 78.7574 98.0793   1
 -17  -3  -1 334.350 98.3553   1
 -21   1  -5 175.353 65.5675   1
 -20   0  -6-49.8671 79.4226   1
  -9  -3  -3 14221.4 262.928   1
 -12  -2  -7 312.995 106.451   1
 -21   0  -5 321.083 83.9978   1
 -17   0  -8 265.233 101.804   1
 -23   0  -2 123.196 58.7280   1
 -21  -1  -4 689.154 102.914   1
  -4  -2  -3 31461.3 264.020   1
 -21  -2  -1 924.068 99.8460   1
 -19  -2  -4 1114.17 132.673   1
  -7  -3  -2 16396.7 253.635   1
 -22   0  -4-11.0010 67.5841   1
 -17  -3  -2 69.6468 92.5633   1
 -20  -2  -3 1055.96 123.883   1
  -8  -3  -3 552.573 84.7515   1
  -5  -3   3 2521.30 75.3996   1
  -5  -3   2 5052.61 116.173   1
 -18  -3  -1 294.338 109.638   1
 -19   0  -7 896.650 109.242   1
 -19  -3   1 1160.63 114.179   1
  -5  -3   1 1056.44 88.9443   1
 -23  -1  -1 129.662 61.1513   1
 -22  -2   1 65.8199 69.8144   1
  -9  -1  -9 441.112 92.0217   1
  -3  -2  -2 3905.58 100.697   1
 -17  -3  -3 434.065 114.030   1
  -2  -2   1 29623.3 196.159   1
 -18  -3  -2 268.750 99.0112   1
 -17  -1  -8 239.859 107.905   1
  -7  -3  -3 4489.46 147.530   1
 -23   0  -3 353.573 62.6515   1
 -21  -1  -5 299.990 88.0572   1
 -18  -2  -6 433.371 116.690   1
 -19  -3  -1 709.319 102.622   1
 -17   0  -9 1057.35 117.708   1
 -15  -3  -5 606.489 131.730   1
 -22   0  -5 110.115 63.4856   1
 -22  -2  -1 937.737 80.8033   1
 -19  -1  -7 729.374 113.534   1
  -5  -3  -1 2778.80 105.988   1
 -17  -2  -7 969.113 135.876   1
 -13  -3  -6 954.172 134.345   1
 -19  -3  -2 672.285 97.9493   1
 -12  -4   1 1287.86 107.356   1
  -6  -3  -3 6467.05 158.718   1
 -13  -4   1 281.938 77.6831   1
 -19   0  -8-29.3187 77.4977   1
 -19  -2  -6 962.588 121.012   1
 -20  -2  -5 26.0989 85.2971   1
 -11  -4   1 1550.60 147.627   1
  -8  -3  -5 953.227 101.850   1
 -22  -2  -2 695.547 80.8855   1
 -21  -1  -6 71.1777 74.2325   1
  -9  -1 -10 8648.47 213.895   1
 -21  -2  -4 48.2859 77.1743   1
 -10  -4   1 3165.05 122.955   1
 -18  -3  -4 720.774 113.756   1
 -23  -1  -3 50.0173 52.4141   1
 -20  -3  -1 586.081 86.0986   1
  -2  -2  -1 36701.1 241.383   1
 -12  -4  -1 124.898 104.231   1
  -4  -3   2 6134.46 109.182   1
 -19  -3  -3 144.144 91.1755   1
  -4  -3   1 32886.0 311.472   1
 -13  -4  -1-22.3692 84.9611   1
 -15  -4   1 1560.19 110.877   1
 -14  -2  -9 181.748 107.064   1
 -12   0 -11 1142.92 107.129   1
 -11  -4  -1 5516.84 184.547   1
 -22  -1  -5 631.073 79.5083   1
 -11   0 -11 9062.48 215.015   1
  -7   0 -10 5439.31 140.629   1
 -14  -4  -1 611.804 102.966   1
  -6  -3  -4 10880.6 209.270   1
 -20  -1  -7 193.388 84.7718   1
  -8  -1 -10 7558.32 191.294   1
 -19  -1  -8 84.4676 86.8572   1
 -10   0 -11 2243.32 120.997   1
 -10  -4  -1 383.999 116.884   1
 -12  -4  -2 197.121 109.363   1
 -20  -3  -2 1080.07 96.0353   1
 -13  -4  -2 3887.08 170.961   1
 -22  -2  -3 276.496 69.0054   1
 -15  -4  -1 363.689 105.639   1
 -16  -1 -10 777.300 114.992   1
 -11  -4  -2 2605.98 148.857   1
 -22   0  -6 84.6086 51.3443   1
 -14  -4  -2 1117.29 110.801   1
 -18  -1  -9 377.946 97.7888   1
 -19  -3  -4 242.332 90.8170   1
  -4  -3  -1 49029.4 383.134   1
  -9   0 -11 273.042 78.2261   1
 -12  -1 -11 7313.38 216.474   1
 -10  -4  -2 8138.83 218.049   1
  -9  -4  -1 4933.00 161.177   1
 -11  -1 -11 4001.69 174.391   1
 -13  -1 -11 1826.25 131.542   1
 -12  -4  -3 5431.74 188.064   1
 -15  -4  -2 166.287 86.0284   1
 -13  -4  -3 449.217 103.904   1
  -7  -1 -10 2034.04 109.438   1
 -16  -4  -1-75.6626 81.5696   1
 -10  -1 -11 11318.7 257.494   1
 -11  -2 -10 4151.05 185.456   1
 -20  -3  -3 771.967 95.2374   1
 -11  -4  -3 15153.7 295.853   1
 -14  -1 -11 1218.82 119.803   1
 -12  -3  -8 126.897 105.826   1
 -17  -1 -10 557.342 101.977   1
  -7  -3  -6 297.290 92.0682   1
 -10  -2 -10 5023.99 191.658   1
  -9  -4  -2 3698.56 156.518   1
 -21  -3  -1 162.922 59.9232   1
 -13  -3  -8 50.2524 99.1906   1
 -10  -4  -3 26210.0 359.834   1
 -22  -2  -4 599.858 73.4416   1
  -4  -3  -2 4015.71 114.281   1
  -8   0 -11 761.978 83.3591   1
  -9  -1 -11 13130.6 260.317   1
 -16  -4  -2 1945.13 123.110   1
 -15  -4  -3 161.975 94.1557   1
 -14  -3  -8 626.600 120.871   1
  -8  -4  -1 2363.33 151.188   1
 -17  -2  -9 341.517 102.686   1
 -13  -4  -4 411.787 107.756   1
  -9  -2 -10 1802.16 128.107   1
 -20  -1  -8 205.522 77.1895   1
 -17  -4  -1 974.224 96.7035   1
 -19  -1  -9 800.009 97.9549   1
  -9  -4  -3 3121.60 143.860   1
 -20  -3  -4-41.4886 69.4173   1
 -21  -2  -6 269.168 72.0800   1
  -6  -1 -10 5951.52 157.201   1
 -21  -1  -7 141.664 68.4649   1
  -5  -2  -8 213.292 81.0771   1
  -8  -4  -2 1902.44 110.596   1
  -7  -3  -7 783.498 106.466   1
 -15  -3  -8 971.570 130.557   1
  -8  -1 -11 21136.2 315.426   1
 -15  -4  -4 580.037 108.783   1
  -8  -2 -10 2392.95 134.422   1
 -17  -4  -2 270.359 79.3134   1
 -16  -1 -11 195.115 86.5079   1
 -18  -1 -10 175.133 83.5803   1
 -19  -2  -8 157.572 85.9282   1
 -20   0  -9 278.920 61.0350   1
  -7   0 -11 89.6879 58.8078   1
 -20  -2  -7 294.180 82.5270   1
 -12  -3  -9 1216.61 136.642   1
  -7  -4  -1 1608.59 112.120   1
 -12  -2 -11 555.208 111.159   1
  -8  -4  -3 5932.69 175.261   1
 -18  -2  -9 447.285 96.5376   1
 -16  -3  -8 1142.60 132.768   1
 -19  -3  -6 648.861 97.3690   1
 -11  -2 -11 3262.12 176.178   1
 -13  -2 -11 734.980 109.974   1
 -12  -1 -12 2177.94 136.232   1
  -3  -3   1 2261.98 83.3805   1
 -21  -3  -3 281.146 66.2480   1
 -16  -4  -4 122.567 90.0045   1
 -11  -1 -12 4916.30 211.682   1
 -13  -1 -12 1239.81 122.370   1
 -10  -2 -11 14964.8 319.495   1
  -7  -1 -11 38.1980 76.5434   1
 -20  -3  -5 520.250 84.3893   1
  -7  -2 -10 14653.8 274.051   1
  -7  -4  -2 4754.16 150.493   1
 -10  -1 -12 4490.86 180.233   1
  -3  -3  -1 2632.78 98.8406   1
 -17  -1 -11 492.888 86.8424   1
  -3  -3   2 15305.3 150.743   1
 -17  -2 -10 267.963 97.0588   1
 -18  -3  -7 784.093 108.736   1
  -9  -2 -11 79.4627 118.859   1
  -5  -1 -10 9985.81 189.763   1
 -15  -2 -11 199.884 88.8341   1
 -17  -3  -8-11.4482 85.3549   1
  -9  -1 -12 4176.91 173.111   1
 -17  -4  -4 710.470 99.5797   1
 -20  -1  -9 466.138 77.0564   1
 -14  -4  -6 376.919 105.569   1
  -7  -4  -3 825.618 86.9148   1
 -15  -1 -12 2041.94 131.219   1
  -3  -3  -2 9849.19 158.065   1
 -21  -3  -4 120.004 64.1416   1
  -1  -2   1 10557.8 103.519   1
  -6   0 -11 9827.28 177.834   1
  -6  -4  -1 5852.43 175.845   1
 -18  -4  -3 622.277 87.7885   1
  -8  -2 -11 4706.82 190.142   1
 -19  -2  -9 159.027 79.8437   1
 -12  -3 -10 302.685 107.234   1
  -1  -2  -1 7348.95 111.341   1
  -6  -2 -10 4076.08 151.497   1
 -20  -2  -8 230.492 77.9964   1
 -16  -3  -9 591.973 112.299   1
 -11  -3 -10 469.319 108.597   1
  -6  -1 -11 887.855 94.4260   1
 -16  -2 -11 2310.08 137.619   1
 -20  -3  -6 383.677 75.4168   1
  -8  -1 -12 6168.42 185.085   1
 -10  -3 -10 5271.63 204.907   1
  -6  -4  -2 2315.29 110.147   1
  -7  -4  -4 1265.81 102.852   1
 -18  -2 -10 807.201 99.9691   1
 -16  -1 -12 783.666 95.2529   1
 -11  -4  -7 639.949 112.511   1
 -12  -2 -12 1571.00 164.533   1
  -3  -3  -3 7984.19 151.201   1
 -17  -4  -5 253.771 83.8248   1
 -11  -2 -12 283.983 136.772   1
 -21  -2  -7 209.700 68.4786   1
 -18  -3  -8 64.0110 86.4854   1
 -16  -4  -6 451.739 96.4339   1
 -19  -3  -7 69.9110 74.3642   1
 -18  -4  -4 292.652 81.0287   1
  -9  -3 -10 7682.01 237.085   1
  -7  -2 -11 7664.90 213.973   1
 -10  -2 -12 14466.2 318.863   1
 -15  -3 -10 75.2458 97.9769   1
 -14  -2 -12 228.339 121.754   1
  -6  -4  -3 1500.46 99.1981   1
   0   0  -1 16.4623 7.80100   1
 -17  -3  -9 796.200 108.070   1
 -17  -2 -11 1111.29 100.532   1
  -4  -1 -10 5525.57 143.877   1
  -7  -1 -12 1469.80 115.118   1
  -8  -4  -6 1021.40 120.211   1
  -4   0 -10 662.098 63.0031   1
  -9  -2 -12-665.016 223.694   1
  -5  -2 -10 10966.8 228.004   1
  -8  -3 -10 4156.76 178.599   1
 -21  -2  -8 362.484 60.6542   1
 -15  -2 -12-108.936 121.372   1
 -17  -4  -6 167.526 83.8677   1
  -5  -1 -11 1121.70 93.5311   1
 -17  -1 -12 438.807 88.9008   1
  -6  -4  -4 756.442 89.2172   1
 -12  -3 -11 266.088 109.972   1
 -11  -4  -8 881.256 126.090   1
  -6  -3  -9 12108.9 257.860   1
 -11  -3 -11 677.687 114.739   1
 -13  -4  -8 697.534 120.006   1
  -5  -4  -1 2277.31 109.105   1
 -13  -3 -11 874.403 121.176   1
  -6  -2 -11 1039.48 103.677   1
  -8  -2 -12 16476.9 326.875   1
 -10  -4  -8 277.300 110.568   1
 -20  -2  -9 313.054 68.4236   1
 -10  -3 -11 117.261 105.901   1
 -19  -2 -10 401.952 77.7322   1
  -1   0  -6 111.061 47.1380   1
  -5  -4  -2 9216.98 189.308   1
 -14  -3 -11 233.910 109.917   1
 -20  -1 -10 447.563 65.3961   1
  -7  -3 -10 3673.20 168.378   1
  -7  -4  -6 354.934 97.3007   1
 -16  -2 -12 249.079 89.7266   1
  -9  -3 -11 6970.58 249.873   1
  -2  -3  -1 717.537 69.3459   1
  -6  -1 -12 1840.92 119.045   1
  -5  -4  -3 4505.94 144.488   1
 -15  -3 -11 354.286 93.5917   1
 -20  -3  -7 640.976 76.6879   1
  -7  -2 -12 3026.25 171.672   1
  -2  -3  -2 5408.08 120.626   1
  -4  -2 -10 1022.32 101.177   1
  -5  -3  -9 668.567 103.270   1
  -2  -3   1 1379.37 60.9319   1
 -11  -4  -9 667.768 121.618   1
  -8  -3 -11 2385.75 154.643   1
 -13  -4  -9 335.654 108.362   1
  -4  -3  -8 426.492 85.6107   1
 -16  -1 -13-24.1645 70.2234   1
  -5  -2 -11 1415.05 112.379   1
  -6  -3 -10 832.589 123.129   1
  -5  -4  -4 6081.38 167.700   1
 -18  -1 -12 1111.29 88.4088   1
 -17  -4  -7 247.517 86.8182   1
  -2  -3  -3 16914.5 208.230   1
 -17  -2 -12 283.683 83.7502   1
  -4  -1 -11 3809.51 132.075   1
 -16  -3 -11 262.034 85.2375   1
 -11  -3 -12 751.738 118.561   1
 -16  -4  -8 55.6770 82.1227   1
 -13  -3 -12 804.392 125.878   1
 -20  -2 -10 389.263 59.4701   1
 -10  -3 -12 1034.34 130.625   1
 -12  -5  -3 5611.58 171.539   1
 -11  -1 -14 788.709 94.2331   1
  -7  -3 -11 1188.17 119.860   1
  -6  -2 -12 861.678 122.578   1
  -5  -1 -12 2029.29 109.841   1
 -14  -3 -12 2719.15 158.685   1
  -5  -4  -5 575.887 89.2143   1
  -4  -4  -1 15532.3 277.185   1
 -10  -1 -14 205.130 89.8158   1
  -9  -3 -12 6189.71 228.437   1
  -4  -4  -2 4338.68 131.023   1
  -8  -4  -9 3566.52 170.934   1
  -2  -3   2 6645.53 96.4044   1
 -10  -1  -3 1011.98 92.2656   1
  -8  -1  -3 1090.19 87.8040   1
 -19  -1   7 1702.17 119.208   1
 -10   0  -5 96.5847 66.8147   1
 -14  -2   3 1869.52 130.622   1
 -11  -1  -3 2726.29 132.628   1
 -17   1  -3 602.442 104.594   1
  -8   0  -5 4177.11 126.018   1
 -15  -2   5 11036.2 256.755   1
 -14   0  -4 1382.86 123.446   1
  -4  -2   4 988.346 47.3529   1
 -20   0   3 3956.85 177.420   1
 -21   3   4 594.960 56.4820   1
 -10   1  -6 6407.89 155.209   1
 -11   0  -5 3454.75 139.428   1
 -14   1  -5 5629.19 185.840   1
 -21   0   7 2615.23 124.667   1
 -21   1   3 137.180 78.5419   1
 -12  -1  -3 4088.11 164.953   1
  -1  -1   2 1857.32 30.4408   1
 -15  -2   4 4879.23 183.867   1
  -8   1  -6 67.4155 52.3488   1
 -16  -2   7 3255.56 146.862   1
 -16   0  -3 181.158 98.5143   1
 -11   1  -6 1732.19 105.162   1
 -21   0   9 928.291 79.9771   1
  -7   0  -5 9832.73 168.606   1
 -22   1   8 324.039 61.9551   1
 -19  -1   6 355.963 91.8114   1
 -21   2   2 1328.25 93.2485   1
 -19  -1   5 3434.98 165.041   1
 -15  -2   3 8010.97 233.339   1
 -13  -1  -3 2050.14 132.488   1
 -21   1   2 2918.78 139.688   1
 -12   1  -6 1181.45 100.000   1
 -15   0  -4 3509.60 173.160   1
 -19  -1   4 3130.90 164.526   1
 -16  -2   6 358.985 91.1106   1
  -6  -1  -3 14792.4 188.628   1
  -7   1  -6 562.489 59.8618   1
 -16  -2   5 2848.97 148.397   1
 -15   1  -5 2961.89 147.428   1
 -13   0  -5 1334.77 118.008   1
  -4  -2   3 25855.9 182.121   1
 -16  -2   4 1083.99 116.865   1
 -19  -1   3 613.632 109.980   1
 -14  -1  -3 3518.62 172.012   1
  -9  -1  -4 2544.82 115.870   1
 -17   0  -3 1276.13 134.148   1
  -4   0  -4 2655.27 77.5397   1
  -6   0  -5 150.601 56.1284   1
 -21   0   4 4708.94 172.704   1
 -11  -1  -4 1253.71 110.073   1
 -17   1  -4 2872.71 154.471   1
 -20  -1   8 1139.41 97.8417   1
 -16  -2   3 1653.99 135.839   1
 -14   0  -5 1331.07 127.575   1
 -12  -1  -4 1750.38 126.504   1
 -16   0  -4 97.2057 96.9223   1
 -21   0   3 3550.49 158.266   1
 -10   0  -6 762.382 88.3208   1
 -22   1   4 1038.98 90.6249   1
 -17  -2   4 2669.87 157.961   1
 -16   1  -5 6899.06 216.518   1
  -9   0  -6 8041.18 185.759   1
 -15  -1  -3 1919.17 153.181   1
 -14   1  -6 8576.74 226.105   1
 -11   0  -6 411.006 87.5184   1
  -5  -1  -3 22298.8 219.783   1
 -13  -1  -4 2989.30 164.049   1
  -4   1  -5 50582.1 233.934   1
  -6   1  -6 2751.81 82.6218   1
  -7  -1  -4 7512.61 162.487   1
 -20  -1   5 2199.10 138.366   1
 -22   0   7 1772.83 97.1269   1
 -22   1   3 361.845 76.5202   1
 -15   0  -5 14654.7 328.814   1
 -20  -1   4 1361.98 126.070   1
 -18   0  -3 5171.96 216.827   1
 -17  -2   3 579.254 116.584   1
 -19   1  -3 9552.77 252.357   1
 -14  -1  -4 2058.46 153.033   1
 -10   1  -7 1896.85 105.154   1
 -20  -1   3 3902.43 183.413   1
 -17   0  -4 5857.85 235.947   1
 -19   2  -3 1213.23 108.810   1
 -13   0  -6 1715.34 138.870   1
 -16  -1  -3 1771.61 161.122   1
 -15   1  -6 1290.13 126.671   1
 -11   1  -7 1694.56 113.554   1
 -10  -1  -5 136.396 83.2990   1
 -11  -1  -5 4884.60 183.544   1
 -22   2   2 1096.85 81.8328   1
  -6  -1  -4 379.524 71.4454   1
  -9  -1  -5 3247.06 149.627   1
 -16   0  -5 5236.92 228.535   1
  -8   1  -7 893.547 78.9134   1
  -7   0  -6 42766.4 358.476   1
 -12  -1  -5 111.855 102.358   1
 -12   1  -7 1869.28 121.976   1
  -3  -2   5 2688.61 53.4450   1
 -15  -1  -4 1350.68 158.163   1
 -14   0  -6 2977.48 179.696   1
 -18  -2   5 5091.02 200.607   1
 -18  -2   4 2836.84 173.845   1
 -13  -1  -5 6547.36 253.260   1
 -22   0   3 108.945 88.9108   1
 -17  -1  -3 1165.68 174.322   1
  -3  -2   4 22134.1 151.622   1
 -18  -2   3 2165.73 182.670   1
 -23   1   4 1508.78 100.437   1
 -13   1  -7 8641.81 250.653   1
 -16   1  -6 1070.37 137.017   1
  -3  -1  -2 55025.9 295.038   1
  -4  -1  -3 14610.0 201.809   1
  -7   1  -7 17014.1 251.937   1
 -15   0  -6 2041.62 197.671   1
 -10  -2  -3 2924.19 187.590   1
 -14  -1  -5 9583.31 347.124   1
 -19   1  -4 6249.84 259.474   1
 -22   0   2 2475.60 156.601   1
 -11  -3   4 2563.46 161.812   1
 -17   0  -5 1685.43 196.320   1
 -11   0  -7 28.1691 118.615   1
 -20   1  -3 1526.11 161.101   1
 -10  -3   4 11100.2 258.145   1
  -5   1  -6 24697.7 206.377   1
  -9   0  -7 1601.13 171.546   1
 -12  -3   4 26964.6 435.494   1
  -7  -1  -5 2815.98 155.240   1
  -6   0  -6 821.168 92.5319   1
  -3   0  -4 7541.94 115.496   1
 -12   0  -7 13591.2 404.523   1
  -2   0  -3 997.597 52.3144   1
 -14   1  -7 9648.20 296.003   1
  -5  -1  -4 13972.7 241.472   1
  -3  -2   3 16974.2 194.158   1
 -12  -3   3 14480.1 392.038   1
  -2   1  -4 24918.4 139.250   1
 -15  -1  -5 11228.0 607.084   1
 -13  -3   4 13816.6 389.727   1
 -21  -1   2 6466.45 308.144   1
 -11  -1  -6 5856.16 422.313   1
 -19  -2   5 2857.53 192.795   1
 -10  -1  -6 21440.7 625.931   1
 -23   0   6 1894.91 194.751   1
 -13   0  -7 464.174 294.156   1
 -12  -1  -6 3967.94 392.728   1
  -3   1  -5 29869.7 229.033   1
 -14  -2  -3 3290.45 414.645   1
 -17  -1  -4 9673.10 579.932   1
 -13  -3   3 8841.86 452.316   1
 -19   0  -4-52.1140 197.680   1
  -4   0  -5 170422. 640.531   1
  -9  -1  -6 7491.13 389.579   1
 -20   0  -3 1823.56 235.138   1
 -14  -3   4 19170.7 604.543   1
 -15   1  -7 6185.19 406.453   1
  -6   1  -7 88621.6 599.764   1
 -11  -2  -4 1597.48 219.686   1
 -16  -1  -5 15804.7 530.853   1
  -6  -1  -5 38982.5 612.727   1
 -23   1   2 8421.02 323.347   1
 -14   0  -7 2891.71 271.744   1
 -10  -2  -4 9744.73 309.892   1
 -12  -2  -4 3833.77 243.562   1
 -15  -2  -3 259.932 179.154   1
  -7   0  -7 19052.4 315.642   1
 -14  -1  -6 14475.6 425.398   1
 -12   1  -8 1591.04 156.605   1
 -13  -2  -4 3044.80 246.058   1
 -17   0  -6 2264.04 216.251   1
  -9  -2  -4 13073.9 335.557   1
 -19   1  -5 3492.71 212.974   1
 -16   1  -7 7492.88 281.044   1
 -19  -1  -3 13694.1 380.111   1
 -15  -3   4 14400.4 369.417   1
 -23   0   4 3054.03 187.749   1
 -21   1  -3 2066.13 139.515   1
 -15  -3   3 692.476 136.598   1
 -14  -2  -4 4877.14 257.265   1
 -15   0  -7 2850.08 224.482   1
  -5   0  -6 38224.4 420.421   1
 -16  -2  -3 5305.90 268.799   1
 -15  -1  -6 1956.56 192.490   1
 -18   1  -6 1842.04 154.735   1
 -22  -1   4 1873.01 156.834   1
  -8  -2  -4 9828.18 249.006   1
 -22  -1   3 528.492 109.769   1
 -10   0  -8 534.357 105.481   1
 -20  -2   4 5226.27 212.103   1
 -12   0  -8 2059.14 151.444   1
 -20   0  -4 2585.10 170.777   1
 -11  -1  -7 2201.67 161.149   1
 -19   0  -5 6739.42 246.351   1
  -7  -3   3 12914.1 209.116   1
 -10  -1  -7 2348.93 149.465   1
 -15  -2  -4 4402.87 227.104   1
  -6   0  -7 1034.86 88.8957   1
  -3  -1  -3 60625.6 355.551   1
 -12  -1  -7 1982.06 159.386   1
  -9   0  -8 4128.24 155.366   1
  -1   0  -2 71854.2 337.491   1
 -11  -2  -5 4022.90 191.658   1
 -21   0  -3 5803.37 203.213   1
 -12  -2  -5 6570.35 240.902   1
 -13   0  -8 29211.7 443.544   1
 -18   0  -6 3319.33 186.579   1
 -16  -1  -6 944.959 144.603   1
  -9  -1  -7 3420.11 161.846   1
 -10  -2  -5 10370.6 266.899   1
  -5  -1  -5 19247.9 251.440   1
 -17  -2  -3 11444.1 333.292   1
 -16   0  -7 1716.01 161.727   1
 -13  -1  -7 8126.37 266.330   1
 -13  -2  -5 6762.24 254.477   1
 -19  -1  -4 4808.97 218.061   1
 -20  -1  -3 1221.16 136.013   1
  -8   0  -8 7418.11 180.507   1
 -16  -2  -4 4041.40 216.337   1
  -9  -2  -5 10485.6 248.943   1
 -14  -2  -5 2491.62 178.439   1
  -8  -1  -7 939.829 96.6102   1
 -14  -1  -7 6384.23 241.411   1
  -5   1  -7 2677.73 82.0745   1
 -22   0  -2 2348.72 125.667   1
 -20   1  -5 3595.53 146.398   1
 -21  -1  -2 1324.96 124.347   1
 -19   1  -6 2644.28 135.557   1
 -17  -1  -6 5712.40 234.856   1
  -6  -1  -6 3303.20 130.007   1
  -2  -1  -2 40496.8 234.389   1
  -4   1  -6 66324.6 363.111   1
 -17  -3   4 2798.21 152.138   1
 -15  -2  -5 2247.17 171.925   1
  -8  -2  -5 5637.18 180.019   1
 -15   0  -8 4319.07 192.636   1
 -20   0  -5 3128.08 156.030   1
 -15  -1  -7 2637.23 178.449   1
 -23  -1   4 1213.33 78.9641   1
 -21   0  -4 698.496 99.0382   1
 -12  -2  -6 18346.9 362.554   1
 -11  -2  -6 1543.36 133.698   1
  -5   0  -7 27780.4 258.821   1
 -11  -1  -8 4544.44 187.351   1
 -13  -2  -6 3646.57 191.181   1
 -22   1  -3 4094.68 125.067   1
 -19  -1  -5 2370.23 159.624   1
 -12  -1  -8 1114.94 128.896   1
 -10  -2  -6 5484.84 196.625   1
 -16  -2  -5 5126.35 225.585   1
  -3   0  -5 16043.8 164.857   1
 -21  -2   2 1452.62 114.100   1
 -11   0  -9 3735.73 159.457   1
 -12   0  -9 4095.23 173.703   1
  -4   0  -6 3822.18 104.147   1
 -18  -1  -6 1475.88 143.600   1
 -13  -1  -8 969.053 129.913   1
 -14  -2  -6 10659.8 304.663   1
 -10   0  -9 10906.6 234.333   1
 -16  -1  -7 5426.67 222.730   1
  -7  -2  -5 4124.97 145.300   1
 -21  -1  -3 1690.22 128.337   1
 -22   0  -3 1374.34 100.996   1
  -9  -1  -8 1562.38 115.176   1
  -9  -2  -6 2632.82 144.969   1
 -13   0  -9 1139.65 119.430   1
 -18  -2  -4 267.949 112.750   1
 -19  -2  -3 1616.91 142.390   1
 -18  -3   3 1118.46 111.877   1
  -4  -1  -5 55324.0 356.475   1
 -23  -1   2 3174.85 115.856   1
 -13  -3  -3 2264.39 160.425   1
 -14  -1  -8 3234.34 184.976   1
  -9   0  -9 1424.51 105.603   1
  -6   1  -8 38987.9 284.644   1
 -15  -2  -6 1582.33 156.720   1
 -18   0  -7 2716.61 155.745   1
  -3  -1  -4 24191.4 216.587   1
  -5  -1  -6 25232.1 274.474   1
  -2   0  -4 3574.53 74.4517   1
 -14   0  -9 6401.58 215.863   1
  -6   0  -8 11513.6 190.002   1
  -8  -1  -8 8827.10 208.104   1
 -20   1  -6 1394.10 98.8550   1
  -8  -2  -6 2578.05 131.675   1
 -15  -1  -8 2448.91 167.025   1
 -11  -2  -7 3527.39 180.153   1
 -20  -1  -5 4031.16 177.717   1
  -5  -2  -4 36528.2 334.145   1
 -16  -2  -6 2971.14 190.123   1
 -15  -3  -3 4338.79 208.819   1
  -8   0  -9 4616.60 146.913   1
 -19  -1  -6 2752.20 162.520   1
 -10  -2  -7 2834.57 156.424   1
 -13  -2  -7 2532.45 172.881   1
 -12  -3  -4 4278.85 199.971   1
 -15   0  -9 14239.6 304.698   1
 -11  -3  -4 4722.36 200.921   1
 -16  -1  -8 2925.73 175.336   1
 -13  -3  -4 341.531 108.418   1
 -18  -2  -5 1490.52 144.538   1
  -9  -2  -7 1478.58 121.933   1
 -22   1  -4 769.034 68.1829   1
 -12  -1  -9 1526.04 139.821   1
  -7  -1  -8 297.477 78.2351   1
 -11  -1  -9 545.626 105.930   1
 -14  -2  -7 13374.8 337.368   1
 -10  -3  -4 3419.54 169.064   1
 -14  -3  -4 1597.09 155.006   1
  -1   0  -3 4940.83 68.3360   1
  -7  -2  -6 6737.15 187.393   1
  -2  -1  -3 18589.5 170.269   1
 -13  -1  -9 8874.70 270.781   1
 -10  -1  -9 6021.60 205.580   1
  -4   0  -7 32060.4 262.728   1
 -22  -1  -3 5564.43 169.810   1
 -22  -2   2 1082.64 88.7651   1
  -3   1  -6 14937.2 125.851   1
 -18  -1  -7 297.352 109.537   1
  -5  -1  -7 2518.18 110.848   1
  -4   1  -7 99053.9 369.080   1
  -2  -2   2 23750.7 155.688   1
  -9  -3  -4 11711.3 268.415   1
 -15  -3  -4 837.221 134.296   1
  -2  -2   3 23958.5 138.747   1
 -15  -2  -7 139.016 115.362   1
  -8  -2  -7 859.828 107.889   1
 -14  -1  -9 2657.22 170.963   1
  -1  -1  -1 159659. 369.212   1
 -21  -2  -2 1060.46 109.809   1
 -12   0 -10 15472.0 302.291   1
 -11   0 -10 535.648 100.275   1
 -18   0  -8 3630.98 168.630   1
 -12  -3  -5 14480.7 338.711   1
 -13   0 -10 19449.6 341.619   1
  -5   0  -8 43718.7 336.815   1
 -13  -3  -5 9110.16 281.310   1
 -10   0 -10 5200.94 175.606   1
 -11  -3  -5 21883.2 391.687   1
 -20  -1  -6 1824.99 132.689   1
 -12  -2  -8 1079.21 139.599   1
 -19  -2  -5 4211.30 191.783   1
 -11  -2  -8 454.613 112.837   1
 -15  -1  -9 21.0967 106.796   1
 -20  -2  -4 161.294 95.4013   1
  -4  -1  -6 50402.1 365.915   1
 -13  -2  -8 5020.63 221.146   1
 -14  -3  -5 13833.3 341.111   1
  -5  -2  -5 6443.48 165.598   1
  -8  -3  -4 7064.15 204.313   1
 -10  -3  -5 19179.0 355.918   1
 -10  -2  -8 5308.64 205.212   1
 -21   0  -6 1143.54 96.5373   1
  -8  -1  -9 6393.32 188.465   1
 -14   0 -10 3902.99 172.929   1
  -5   1  -8 3846.98 92.6486   1
  -6  -2  -6 22555.8 303.526   1
  -7  -2  -7 4442.46 164.469   1
  -9   0 -10 14263.0 255.492   1
  -4  -2  -4 9510.28 174.715   1
  -3  -1  -5 16798.1 197.289   1
 -14  -2  -8 3529.05 198.067   1
 -23  -1  -2 131.192 59.9265   1
 -21  -2  -3 1564.03 120.858   1
  -9  -2  -8 10773.8 265.232   1
 -22  -1  -4 1160.60 99.0799   1
  -9  -3  -5 7050.86 217.224   1
  -2  -2   4 7012.44 65.5764   1
 -15   0 -10 4062.76 172.201   1
 -18  -3  -3 209.619 103.103   1
 -17  -3  -4 1943.92 154.580   1
  -3   0  -6 3495.64 92.3745   1
  -6   0  -9 18183.7 240.077   1
 -12  -1 -10 15086.5 322.809   1
 -15  -2  -8 3068.87 191.434   1
 -12  -3  -6 6456.14 240.220   1
 -11  -1 -10 3977.47 183.586   1
 -18  -1  -8 2194.02 151.063   1
 -13  -1 -10 4142.49 191.402   1
 -20   0  -7 1374.96 109.439   1
  -7  -1  -9 465.361 83.4118   1
 -11  -3  -6 11258.4 297.337   1
  -7  -3  -4 4067.26 154.417   1
  -8   0 -10 4022.53 140.888   1
  -8  -2  -8 5256.88 187.413   1
 -10  -1 -10 14122.9 297.037   1
  -3  -2  -3 5096.50 120.597   1
 -14  -3  -6 2642.94 172.319   1
  -4  -1  -7 101543. 525.581   1
  -6  -2  -7 10816.2 226.605   1
 -10  -3  -6 9169.70 257.423   1
 -14  -1 -10 780.722 121.522   1
  -2   1  -5 845.417 35.4756   1
 -12  -2  -9 5919.01 230.291   1
  -2  -1  -4 17453.6 176.121   1
 -11  -2  -9 1062.75 133.819   1
 -16   0 -10 7420.24 213.206   1
 -17  -1  -9 1232.44 129.371   1
 -15  -3  -6 1009.99 137.444   1
 -13  -2  -9 2076.33 164.574   1
 -18   0  -9 35.2241 82.0502   1
 -17  -3  -5 2184.30 156.479   1
 -10  -2  -9 1504.24 139.322   1
  -9  -3  -6 6391.85 210.534   1
  -2   0  -5 5257.74 92.8798   1
  -7  -2  -8 4528.22 169.634   1
  -1  -1  -2 880.149 52.0366   1
 -18  -2  -7 1827.06 147.704   1
  -4  -2  -5 18194.5 239.223   1
  -4   0  -8 2559.96 94.1849   1
 -12  -3  -7 3063.44 183.443   1
  -3   0  -7 23768.0 212.271   1
  -6  -1  -9 290.636 79.8558   1
 -16  -3  -6 1342.89 145.315   1
  -9  -2  -9 1998.06 142.153   1
 -11  -3  -7 7403.29 249.321   1
  -7  -3  -5 401.247 86.1735   1
 -13  -3  -7 4684.32 215.657   1
 -17  -2  -8 2641.18 167.724   1
 -10  -3  -7 1387.39 134.627   1
 -20  -2  -6 2916.41 146.555   1
  -8  -3  -6 13184.3 280.235   1
  -5   0  -9 2116.79 94.3394   1
 -14  -3  -7 6760.89 245.654   1
 -17   0 -10 578.466 94.5810   1
  -5  -2  -7 3735.89 136.273   1
 -18  -3  -5 1362.88 130.484   1
  -3  -1  -6 14882.5 190.912   1
  -3  -2  -4 18399.3 223.434   1
  -1   0  -4 34527.3 178.459   1
  -8  -2  -9 982.910 116.760   1
 -21  -2  -5 983.209 93.5472   1
  -9  -3  -7 2643.80 155.794   1
 -17  -3  -6 2793.52 163.040   1
  -6  -2  -8 8356.72 208.371   1
  -2  -2  -2 27194.1 224.502   1
 -16  -2  -9 2316.98 160.857   1
 -20   0  -8 4132.79 138.885   1
 -12  -2 -10 2987.55 175.753   1
 -19  -2  -7 1503.60 128.225   1
 -13  -2 -10 3037.24 179.206   1
 -19   0  -9 235.624 77.8432   1
  -4  -1  -8 58572.8 417.346   1
 -21   0  -7 766.071 77.8198   1
 -18  -2  -8 1986.47 144.351   1
  -6  -3  -5 11773.7 235.321   1
  -8  -3  -7 6497.42 213.838   1
  -3  -1  -7 1053.28 82.8807   1
 -11  -3  -8 3818.95 190.003   1
 -14  -2 -10 223.182 105.313   1
  -7  -2  -9 2529.27 140.005   1
 -16  -3  -7 353.161 111.000   1
 -22  -1  -6 790.109 75.4376   1
  -5  -3  -4 530.108 81.8730   1
  -4   1  -8 52502.5 270.779   1
  -2  -1  -5 831.175 70.9490   1
 -10  -3  -8 3025.44 169.536   1
 -18  -3  -6 435.497 103.984   1
 -19  -3  -5 1523.63 120.548   1
 -12  -4  -4 1695.61 138.440   1
 -18   0 -10 3034.73 128.597   1
 -11  -4  -4 2524.13 154.206   1
  -1  -1  -3 3300.82 80.6630   1
  -9  -3  -8 4356.18 186.782   1
 -21  -3  -2 1415.89 90.3880   1
  -3  -2  -5 6547.06 148.100   1
  -3   1  -7 1039.66 47.4766   1
  -2  -2  -3 28711.0 242.218   1
 -16  -4  -3 1706.19 129.557   1
 -10  -4  -4 4139.73 179.541   1
 -17  -3  -7 3938.66 181.620   1
 -21   0  -8 782.144 65.1602   1
  -6  -3  -6 5179.46 173.942   1
  -6  -2  -9 6823.70 192.312   1
 -16  -2 -10 6.23792 96.2978   1
 -12  -4  -5 1949.70 145.973   1
 -13  -4  -5 5742.25 215.039   1
  -8  -3  -8 366.266 98.1071   1
  -4   0  -9 15879.9 200.037   1
  -5  -3  -5 5942.55 173.188   1
 -11  -4  -5 2253.48 150.242   1
 -11  -3  -9 701.105 126.584   1
  -9  -4  -4 786.467 108.334   1
  -3   0  -8 8117.50 137.551   1
 -13  -3  -9 282.614 113.885   1
 -22  -2  -5 992.987 76.7182   1
 -17  -4  -3 1119.04 108.945   1
 -10  -3  -9 4693.99 210.176   1
 -21  -1  -8 1730.89 94.0281   1
  -2   0  -6 7203.59 110.233   1
 -10  -4  -5 4924.56 197.086   1
  -5   0 -10 1994.20 92.6027   1
  -6  -3  -7 530.816 94.4368   1
 -15  -4  -5 2482.45 153.972   1
  -3  -1  -8 10791.1 183.048   1
  -9  -3  -9 1754.98 146.388   1
  -7  -3  -8 723.540 107.667   1
  -2  -2  -4 10682.0 166.763   1
 -12  -4  -6 5980.81 222.167   1
  -8  -4  -4 9097.36 231.763   1
 -15  -3  -9 2566.49 165.356   1
  -1   0  -5 44638.6 219.300   1
  -9  -4  -5 8161.54 239.002   1
  -3  -2  -6 700.452 80.3892   1
 -11  -4  -6 986.385 124.038   1
  -4  -2  -8 5785.80 163.924   1
  -2  -1  -6 1759.94 81.9421   1
  -2   0  -7 20872.8 187.759   1
  -5  -2  -9 210.035 77.9387   1
 -16  -4  -5 1212.57 119.282   1
  -1  -1  -4 7231.93 113.255   1
  -5  -3  -6 645.684 90.6356   1
 -19  -1 -10 243.931 71.7977   1
  -8  -3  -9 3619.83 179.586   1
 -10  -4  -6 2245.84 155.284   1
  -2  -1  -7 3625.34 110.782   1
 -15  -4  -6 1377.61 127.881   1
  -8  -4  -5 5189.04 189.766   1
  -5  -3  -7 698.017 91.2237   1
  -4  -3  -5 36855.9 369.810   1
  -6  -3  -8 2812.88 144.997   1
 -12  -4  -7 2639.84 165.124   1
 -14  -3 -10 3206.84 178.402   1
  -9  -4  -6 3860.63 180.865   1
 -18  -1 -11 295.883 79.3849   1
  -7  -3  -9 6364.46 213.242   1
  -2  -2  -5 3521.28 111.035   1
 -10  -4  -7 589.560 114.614   1
  -1  -2  -2 13304.0 154.929   1
  -2   1  -6 1545.30 42.8182   1
 -14  -4  -7 1445.03 133.704   1
 -21  -3  -5 1832.69 90.5336   1
  -1  -2   2 11697.5 96.3928   1
  -4  -2  -9 1774.87 108.436   1
  -7  -4  -5 1039.79 109.718   1
  -9  -4  -7 10205.3 275.787   1
  -3  -1  -9 3198.53 118.647   1
  -3   0  -9 5703.97 124.037   1
 -15  -4  -7 1267.28 126.633   1
  -4  -3  -6 3454.56 137.261   1
  -3  -2  -8 404.864 79.3747   1
  -5  -3  -8 1575.99 118.969   1
  -1  -1  -5 1456.73 75.7742   1
 -16  -3 -10 1360.06 127.765   1
 -18  -4  -5 3512.12 138.516   1
  -1  -2  -3 12274.8 162.136   1
  -4  -3  -7 9479.83 218.601   1
  -8  -4  -7 1422.10 128.004   1
   0  -1  -1 80208.3 248.007   1
  -2  -1  -8 6131.78 138.582   1
 -14  -4  -8 1920.15 145.992   1
 -19  -3  -8 52.4078 74.9554   1
  -2  -2  -6 5992.71 142.130   1
 -18  -3  -9 1203.98 107.008   1
 -16  -4  -7 2755.01 148.961   1
  -2   0  -8 12275.0 158.255   1
 -19  -4  -4 462.816 74.5264   1
  -2  -2  -7 14513.1 221.035   1
   0   0  -2 36057.9 122.425   1
  -9  -4  -8 1509.68 141.865   1
 -19  -1 -11 1407.09 86.7048   1
  -3  -3  -5 6433.56 164.678   1
  -3   1  -8 10924.6 116.156   1
 -18  -2 -11 717.963 92.4873   1
  -6  -4  -5 4701.70 173.781   1
 -17  -3 -10 392.153 92.2329   1
 -15  -4  -8 1371.40 129.010   1
  -7  -4  -7 10109.0 264.377   1
 -18  -4  -6 1137.02 98.5663   1
   0  -1  -2 230488. 470.890   1
  -1  -2  -4 19291.4 213.794   1
  -8  -4  -8 3714.60 183.325   1
  -3  -2  -9 1606.62 103.671   1
 -10  -4  -9 1297.25 140.672   1
 -19  -4  -5 149.928 63.4015   1
  -1  -1  -7 2191.13 94.7928   1
  -6  -4  -6 385.608 88.8529   1
 -14  -4  -9 1315.51 126.613   1
 -20  -3  -8 735.061 73.4109   1
   0  -1   1 79611.4 170.092   1
  -1  -1  -6 19292.0 201.054   1
  -3  -3  -6 2571.83 119.224   1
  -9  -4  -9 2330.54 162.004   1
  -3  -3  -7 1461.48 109.165   1
  -6  -4  -7 1310.97 119.961   1
   0   0  -3 428.588 34.1400   1
  -7  -4  -8 3760.80 183.745   1
  -2  -1  -9 6461.11 153.267   1
 -19  -3  -9 1667.78 101.413   1
 -18  -3 -10 1644.08 107.660   1
   0  -1  -3 39481.3 227.910   1
 -15  -4  -9 65.2394 89.2021   1
  -1  -2  -5 7770.39 152.530   1
  -3   0 -10 8496.46 152.243   1
 -12  -5  -4 1163.54 111.928   1
 -19  -2 -11 230.179 65.7841   1
 -17  -4  -8 879.743 96.8320   1
  -5  -4  -6 2075.72 131.811   1
 -18  -4  -7 70.6083 67.5996   1
   0  -1  -4 5975.49 106.018   1
  -1  -2  -6 3030.32 115.205   1
   7  -2 -15 1077.55 224.187   2
   6  -1 -16 860.201 179.854   2
   2  -4 -20 120.539 110.486   2
   8  -2 -11 1888.64 199.493   2
   8  -2 -10 1378.52 190.855   2
   7  -1 -14 1457.46 230.192   2
   4  -2 -20 1239.24 192.659   2
   8  -2 -12 3750.62 251.164   2
   1  -2 -22 446.166 116.851   2
   4  -4 -18 1316.04 178.873   2
   6  -4 -15 3977.64 269.960   2
   7  -3 -15 1517.58 212.155   2
   3  -4 -19 970.867 158.544   2
   7  -4 -11 1017.58 155.743   2
   4   0 -17 2149.95 232.013   2
   6  -3 -17 407.588 161.257   2
   2   0 -19-36.5154 121.772   2
   4  -1 -19 859.135 176.072   2
   8  -3 -11 516.995 147.735   2
   2  -1 -21 169.982 134.160   2
   7  -4  -9-64.7377 109.997   2
   5  -4 -17 1198.04 175.164   2
   4   1 -11 5093.56 211.548   2
   4  -3 -20 517.435 155.481   2
   3  -1 -20 628.287 165.423   2
   8  -3 -12 709.650 171.143   2
   0  -1 -22 1712.68 153.521   2
   1  -3 -22 1182.09 131.298   2
   5   0 -16 10324.0 391.552   2
   6   0 -14 348.049 179.773   2
   4   1 -12 4314.44 196.102   2
   7  -1 -15 3121.07 272.903   2
   5  -2 -19 387.745 169.881   2
   3  -3 -21 1191.26 162.638   2
   8  -2 -14 237.801 188.405   2
   7  -3 -16 162.711 164.968   2
   8  -1 -11 3805.32 243.030   2
   6  -2 -18 992.782 206.295   2
   3   1 -15 3232.45 245.038   2
   7  -3  -6 472.352 121.182   2
   6  -4 -16 1210.81 182.868   2
   8  -1 -12 1871.21 208.566   2
   2  -2 -22 1108.75 146.886   2
   5  -3 -19 471.744 166.936   2
   3  -4 -20 599.911 130.484   2
   5   0  -5 859.357 128.880   2
   7  -4 -14 1429.05 303.237   2
   6   0 -15 288.693 151.700   2
   1  -1 -22 124.017 114.285   2
   6  -3 -18 388.348 166.855   2
   5  -2 -20 1002.08 192.019   2
   3  -1 -21 966.776 157.134   2
   3   0 -19-75.4770 116.109   2
   7   0 -11 2024.50 187.260   2
   7  -1 -16 199.996 162.933   2
   7  -2 -17 874.367 212.543   2
   8  -3  -7 1080.91 156.216   2
   2  -3 -22 1791.92 151.857   2
   4  -2 -21 519.055 158.375   2
   7   0 -12 3622.44 220.613   2
   4   1 -14 1168.76 209.560   2
   5  -4 -18 195.736 136.621   2
   5   0 -17 21256.3 531.331   2
   5  -1 -19 625.653 178.743   2
   4  -1 -20 328.802 163.981   2
   8  -1 -14 1096.34 227.021   2
   5  -3 -20 1149.23 183.047   2
   7  -3 -17 269.797 175.112   2
   8  -3 -15 1190.46 211.207   2
   2   0 -20 149.511 125.135   2
   7  -4 -15 629.451 223.540   2
   9  -2 -11 7456.24 328.871   2
   9  -2 -12 10831.9 454.445   2
   6  -4 -17 664.128 156.423   2
   0  -2   2 43799.7 192.169   2
   3  -2 -22 766.183 140.710   2
   6  -2 -19 916.475 192.384   2
   6   0 -16-148.158 148.556   2
   4  -1  -1 19517.1 257.582   2
   5   1 -11 4269.85 214.622   2
   8  -2 -16 4221.38 299.322   2
   2  -1 -22 4077.21 213.178   2
   7   0 -14 52.3248 177.270   2
   5   1 -12 4240.67 215.206   2
   8  -4 -12 3548.72 246.583   2
   8  -1 -15 613.691 242.499   2
   9  -3 -11 764.172 170.932   2
   4   1 -15 1275.86 303.592   2
   4  -4 -20 481.181 128.095   2
   9  -3 -12 1939.62 217.783   2
   7  -2 -18 1561.97 231.192   2
   6  -3 -19 379.386 160.827   2
   4  -1 -21 334.252 161.429   2
   2   0  -1 14942.9 161.329   2
   3  -3 -22 2549.96 165.533   2
   8  -3 -16 280.166 178.524   2
   9  -2 -14 476.395 293.810   2
   7  -4 -16 780.347 167.146   2
   5  -2 -21 428.157 155.098   2
   7  -3 -18 123.109 157.274   2
   9  -1 -12 1917.13 258.224   2
   7   0 -15 125.666 176.084   2
   5  -4 -19 78.8915 131.027   2
   3   0 -20 73.6297 140.669   2
   6  -1 -19 1734.52 235.001   2
   8  -4 -14 1628.19 245.919   2
   9  -3 -14 1632.16 362.803   2
   8  -2 -17 1698.30 244.078   2
   5   1 -14-309.705 186.772   2
   3  -1 -22 659.031 146.479   2
   4  -2 -22-9.41546 118.829   2
   5  -2  -1 3469.41 137.339   2
   5  -3 -21 467.992 143.182   2
   4   1 -16 4221.67 279.562   2
   7  -1 -18 1731.23 236.891   2
   8   0 -12 4400.13 286.314   2
  -2   1  -2 37423.9 144.580   2
   6  -2  -2 20555.6 311.003   2
   9  -1 -14 61.6972 237.683   2
   8  -3 -17 87.2652 172.596   2
   7   0 -16 1648.61 217.606   2
   9  -3 -15 145.179 251.326   2
   8  -4 -15 3311.45 276.266   2
   5  -1 -21 1653.73 205.219   2
   5   1 -15 8450.82 403.754   2
   6   1 -11 1514.71 164.319   2
   9  -2 -16 669.360 194.471   2
  10  -2 -11 6527.48 332.949   2
  10  -2 -12 17432.3 483.011   2
   8   0 -14 14.3414 191.332   2
   6   1 -12 1317.64 167.784   2
   9  -1 -15 4525.17 333.534   2
   8  -2 -18 124.241 178.447   2
  10  -2 -10 1740.74 230.795   2
   7  -3 -19 190.060 159.445   2
   6  -2 -21 1241.90 186.273   2
   7  -2 -20 1770.89 225.523   2
   6   0  -4 70.6299 125.493   2
   4  -1 -22 477.784 136.508   2
  10  -2  -9 331.719 172.189   2
   9  -3 -16 1749.31 225.321   2
   9  -4 -12 4353.34 264.934   2
   9  -4 -11 3838.90 240.619   2
  10  -3 -11 7453.06 346.344   2
   5  -2 -22 980.803 150.297   2
   8   0 -15 2142.04 314.143   2
   8  -3  -5 95.7852 103.634   2
   8  -3 -18 544.501 177.562   2
   8  -4 -16 411.661 151.279   2
   6  -4 -19 472.700 138.210   2
   6   1 -14-242.568 186.681   2
   5   1 -16 4760.35 290.125   2
   7  -3 -20 687.755 166.878   2
   9  -2 -17 575.361 203.348   2
  10  -1 -12 3194.65 287.594   2
  10  -1 -11 4828.69 305.628   2
   8  -1 -18 1587.34 237.129   2
   7  -4 -18 618.780 156.910   2
  10  -3 -14 2965.52 326.654   2
  10  -2 -15 1816.42 262.516   2
   9  -4 -14 124.059 143.988   2
   6  -1 -21 1042.54 183.557   2
   9   0 -12 1421.26 203.264   2
   9   0 -11 1753.76 217.858   2
   8  -2 -19 435.786 179.865   2
  10  -1 -14 2081.10 371.785   2
   6   1 -15 1766.58 231.289   2
  10  -1  -9 444.599 181.466   2
   9  -3 -17 1028.93 204.539   2
   4   0 -21 706.132 154.771   2
   5   0 -20 1467.75 207.145   2
   5  -1  -1 46888.4 454.256   2
   9  -1 -17 1337.40 236.338   2
  10  -3 -15 2012.57 255.896   2
   8  -4 -17 310.767 148.115   2
   5  -1 -22 305.648 139.258   2
   7   1 -12 2059.63 202.489   2
   7  -2 -21 142.339 150.090   2
   7   1 -11 2623.66 209.538   2
   9   0 -14 238.232 182.363   2
  10  -2 -16 890.599 215.882   2
   9  -4 -15 1216.06 189.417   2
   8  -2 -20 678.658 179.480   2
   9  -2 -18 110.047 181.210   2
   8  -3 -19 375.539 160.628   2
   7  -1 -20 1245.66 211.313   2
   6  -2 -22 442.693 136.024   2
  11  -2 -12 5363.81 362.420   2
  11  -2 -11 9206.36 432.284   2
   8  -1 -19 1273.44 218.589   2
   6   1 -16 662.781 177.202   2
   8   0 -17 913.275 215.655   2
   7   1 -14-412.264 219.547   2
   9   0 -15 3765.24 342.670   2
   3   0  -1 138851. 644.136   2
   7  -3 -21 235.790 132.574   2
  10  -3 -16 727.383 191.858   2
  10  -3  -7 859.022 177.389   2
   9  -3 -18 297.695 172.554   2
   8  -3 -20 1120.97 178.710   2
  11  -2 -14 572.963 302.136   2
   7  -4 -19 815.770 150.335   2
  10  -1 -16 933.637 221.298   2
   5   0 -21 847.344 168.913   2
  10  -2 -17 2050.65 266.908   2
   9  -1 -18 600.121 212.048   2
  11  -3 -12 1049.90 210.316   2
  11  -2  -9 1935.69 257.856   2
   7  -1 -21 1129.74 198.950   2
   9  -4 -16 435.242 150.050   2
   6  -2  -1 5269.70 222.515   2
  10  -4 -12 1284.69 193.615   2
  11  -1 -12 2840.33 310.425   2
  11  -1 -11 13489.0 498.286   2
   7   1 -15 2308.36 255.304   2
   8  -4 -18 135.424 131.951   2
   6   0 -20-14.0172 154.350   2
   9  -2 -19 88.5328 171.630   2
  11  -2 -15 4649.24 347.127   2
   6  -1 -22 322.452 139.430   2
  10   0 -12 520.389 208.178   2
  11  -3 -14-46.9269 224.111   2
  10   0 -11 3790.22 299.397   2
   8   0 -18 370.236 193.184   2
  10  -3 -17 945.906 204.927   2
  10  -4 -14 226.590 207.341   2
   8  -2 -21 550.922 162.094   2
  11  -3  -9 1361.46 220.380   2
   8   1 -12 1831.89 227.402   2
  10  -1 -17 275.606 219.464   2
   5   0  -2 1118.68 143.909   2
   8   1 -11 3244.56 248.017   2
  10   0 -14-17.7726 215.868   2
   9  -2 -20 348.915 174.839   2
   8  -1 -20 175.427 173.072   2
   7  -2 -22 332.103 136.237   2
  10  -2 -18 514.411 203.540   2
   4   1  -4 1067.27 140.281   2
   7   1 -16 409.022 179.442   2
  11  -3 -15 917.915 222.577   2
  11  -2 -16 1187.84 238.921   2
   9  -4 -17 405.032 157.184   2
  10   0  -9 645.809 210.177   2
   9  -3 -19 1581.92 204.759   2
  11  -1 -15 1788.84 278.291   2
   9  -1 -19 1469.72 242.116   2
   9   0 -17-54.8816 186.502   2
   8   1 -14-15.6002 225.343   2
   6   0 -21-63.9928 141.777   2
   7  -1  -2 2175.83 159.142   2
  11  -2  -7 1769.32 241.940   2
  11  -3  -8 1558.65 230.031   2
  11  -1  -8 443.030 203.934   2
   8  -1  -3 1653.60 174.707   2
   8  -1 -21 92.7756 156.575   2
   9  -3 -20 327.011 148.613   2
   9  -1 -20 193.941 181.469   2
  10  -1 -18 178.144 201.786   2
   7   0 -20 192.901 180.594   2
  10  -3 -18 1084.09 199.558   2
  11  -1 -16 854.365 252.815   2
   6  -1  -1 10216.1 296.843   2
  11  -3 -16 296.295 185.772   2
   8   1 -15 550.028 256.003   2
   8   0 -19 16.4084 174.027   2
   7  -1 -22 692.565 165.544   2
  12  -2 -14 1530.78 319.409   2
  11  -2 -17-138.183 177.763   2
   7   1 -17 1182.50 216.784   2
  10   0 -16 1572.44 262.743   2
   9  -1  -4 1381.80 190.775   2
  11  -1  -7 76.9640 196.992   2
  12  -1 -12 6953.82 418.740   2
  10  -2 -19 376.143 198.671   2
  12  -3 -12 232.640 193.313   2
   9   0 -18 17.8584 196.148   2
   4   0  -1 37.8964 101.818   2
  11   0 -12 3276.05 305.353   2
  12  -3 -11 16.9095 171.693   2
  11   0 -13 3117.94 336.192   2
  11   0 -11 615.692 217.599   2
  12  -2 -15 71.7166 216.160   2
   9  -2 -21-11.8203 144.085   2
   9   1 -12 2145.89 255.474   2
  10   0  -7 186.662 186.031   2
  12  -1 -14 79.8445 241.389   2
   9   1 -11 8326.60 391.961   2
   8  -2  -2 37991.0 517.906   2
  12  -3 -14 291.091 194.971   2
  10  -2 -20 846.911 195.407   2
   7   0 -21 235.780 166.741   2
  11  -3 -17 1603.72 229.878   2
   8   0  -4 9.26155 151.689   2
   9   1 -14-756.597 240.798   2
  10   0 -17 1423.38 265.962   2
  11  -2 -18 949.784 222.731   2
  10  -1 -19 544.401 219.838   2
   5   2 -11 1214.52 178.034   2
  10  -1  -5 1875.80 226.054   2
   6   0  -2 22837.3 388.764   2
   7  -2  -1 13536.9 331.461   2
  12  -1 -15 119.452 235.748   2
  12  -2 -16 498.616 216.467   2
  12  -3  -9 1840.09 256.173   2
  10  -3 -19 1075.73 186.284   2
  11   0 -15 1130.55 257.323   2
   7   1 -18 1352.85 220.968   2
  12  -3 -15 404.336 193.230   2
   9  -1 -21 1254.96 206.202   2
   5   2 -10 11155.2 341.481   2
   8   0 -20 956.487 211.411   2
   9   1 -15 2678.05 325.140   2
  10  -1 -20 150.276 177.219   2
   8  -1 -22 78.6830 146.699   2
   9   0 -19-188.713 184.540   2
   8   1 -17 2477.63 258.249   2
  11  -1 -18 945.780 244.361   2
  13  -2 -12 4562.29 348.391   2
  12  -2  -7 1625.93 246.729   2
  12  -1 -16 952.921 261.097   2
   9  -1  -3 1209.06 196.119   2
  12  -3  -8 1286.84 233.770   2
  11   0 -16 922.337 265.077   2
  11  -3 -18 264.961 166.917   2
   5   2  -9 148.237 131.740   2
  12  -2 -17 158.197 206.577   2
  10   0 -18 187.795 197.226   2
  13  -2 -14 345.711 227.940   2
  12  -3 -16 621.824 204.926   2
  13  -2 -10 1522.35 279.854   2
   3  -2   1 12053.3 142.227   2
  11  -1  -6 1162.04 219.633   2
  10   1 -12 2675.49 314.922   2
   9   1 -16 379.891 208.906   2
   6   2 -12 4001.54 239.952   2
  12   0 -12-84.7862 239.647   2
  11  -2 -19 118.775 184.883   2
  13  -1 -13 1616.97 260.638   2
   7  -1  -1 13907.6 349.061   2
   8   0 -21 338.321 172.595   2
  10   1 -11 4200.46 342.607   2
   6   2 -11 482.196 157.487   2
  12   0 -11 227.029 234.674   2
  13  -1 -11 1918.64 298.316   2
  10  -1  -4 789.161 192.757   2
  10  -2 -21-22.8369 145.484   2
   5   0  -1 906.872 143.865   2
  11   0  -7 290.628 216.232   2
  13  -2 -15 55.8687 210.789   2
  13  -1 -14 465.348 298.314   2
  12  -1 -17 1429.43 282.970   2
  10   1 -14 639.549 407.540   2
  13  -3 -12 1351.44 248.887   2
  11  -2 -20 170.006 165.191   2
   8   1 -18 1308.57 242.248   2
  11   0 -17-20.5516 222.419   2
   7   0  -2 797.755 177.442   2
  11  -1 -19 964.626 228.123   2
   9   0  -4 162.638 178.217   2
   7   0 -22 155.056 132.677   2
  13  -3 -14 934.609 260.397   2
  12  -3 -17 401.951 192.712   2
   9   0 -20-172.631 165.628   2
  10   1  -9 673.980 235.369   2
  12   0  -9 1478.26 290.417   2
  12  -2 -18 712.477 220.096   2
  13  -1  -9 2832.09 351.496   2
  13  -3 -10 1602.68 272.555   2
  12   0 -15-213.378 249.837   2
  10  -1 -21 1273.12 215.465   2
   9   1 -17 1597.54 270.201   2
   9  -2  -2 4744.25 234.670   2
  13  -2 -16 509.140 242.523   2
   1   1  -2 2070.70 87.4655   2
  10   0 -19 869.500 233.409   2
  11  -1 -20 343.444 194.033   2
  10  -2  -3 286.781 157.424   2
  11  -3 -19 105.246 152.116   2
   7   2 -12 2525.80 235.417   2
  13  -3 -15 1336.13 246.964   2
  12  -1 -18 165.064 222.909   2
  12   0  -8 145.160 248.782   2
   7   2 -11 322.766 181.328   2
  13  -1  -8 2884.59 347.068   2
   2   1  -2 52092.2 403.606   2
  13  -1 -16 2494.14 337.626   2
  12   0 -16-22.2503 233.407   2
  11   0 -18 1467.90 276.516   2
  10   1 -16 551.366 232.120   2
  14  -2 -12 1979.19 312.293   2
  11   1 -12 3652.98 353.764   2
   9   0 -21 1704.60 222.614   2
   9  -1  -2 4153.44 250.773   2
   2  -1   1 33612.5 222.789   2
  13  -2  -7 121.153 204.461   2
  14  -2 -11 974.683 286.357   2
  11   1 -11 13249.2 547.977   2
   6   2  -8 544.336 174.052   2
  13  -2 -17 578.875 227.969   2
  13   0 -12 301.405 267.757   2
   6   0  -1 1529.68 191.261   2
  12  -1  -6 1023.35 249.701   2
  13   0 -11-122.459 240.255   2
  12  -3 -18 179.046 157.436   2
   9   1 -18 438.280 218.361   2
  14  -1 -12 798.499 269.889   2
  11   0  -6 2680.98 301.980   2
   0  -1   1 31034.6 311.519   2
  12  -2 -19 820.422 206.582   2
  13  -3 -16 1556.96 232.848   2
  12   0  -7 1204.16 282.346   2
  13  -1  -7 1314.19 292.612   2
   3   1  -2 44270.9 433.291   2
   0   1  -2 214475. 442.924   2
  11  -1  -4 678.037 210.633   2
  13  -1 -17 257.045 230.845   2
  12   0 -17 377.485 236.345   2
   9   0  -3 223.061 184.034   2
  14  -1 -14 173.999 269.856   2
  14  -1 -10 1658.91 323.881   2
  14  -2 -15 1519.24 253.142   2
  10   1 -17 357.778 230.696   2
  10   0 -20 202.635 188.679   2
  11   1 -15 1102.44 274.611   2
  12  -1 -19 1023.40 235.924   2
   8   0  -2 4327.30 254.868   2
  12  -2 -20 629.311 176.583   2
   8   2 -12 3432.68 278.445   2
  13   0 -15 1045.82 303.086   2
   8   2 -11 1555.07 221.482   2
  14  -3 -12 704.108 212.312   2
  11  -1 -21 820.974 185.144   2
  11   0 -19 330.821 218.370   2
  14  -1 -15-20.5251 240.986   2
  14  -3 -11-158.523 182.224   2
  13  -2 -18 554.097 209.709   2
   4  -2   1 40326.0 326.315   2
  12  -1 -20 408.258 186.827   2
  11   0  -5 132.387 216.820   2
   4   1  -2 21343.9 356.114   2
   3  -1   1 4522.62 142.891   2
  11   1  -8 311.564 235.217   2
  14  -2  -8 1389.85 293.172   2
  14  -3 -14-229.293 185.088   2
  13  -3 -17 344.723 178.482   2
  14  -2 -16 889.154 234.114   2
  11   1 -16 969.841 244.040   2
  14  -3 -10-189.800 178.547   2
  10  -2  -2 2481.39 213.164   2
  13   0  -8 90.2337 226.479   2
  13   0 -16 697.614 270.823   2
  13  -1 -18 717.316 237.710   2
  12   0 -18-113.033 203.175   2
  12   1 -12 7080.99 442.478   2
  10   0 -21 49.7701 151.957   2
  11  -2  -3 844.230 198.960   2
   9   1 -19 854.893 215.160   2
  12   1 -11 7007.59 438.516   2
  14  -1 -16 161.276 242.234   2
   9   1  -5 1134.01 238.809   2
   7   0  -1 1002.92 187.210   2
  10   1 -18-144.073 196.436   2
  10  -1  -2 1114.63 198.089   2
  12   1 -14 193.547 215.730   2
   9  -2  -1 8571.06 357.694   2
  13  -2  -6 753.620 225.503   2
  14  -3 -15 166.174 182.280   2
  11  -1  -3 1097.82 217.498   2
  14   0 -12 1774.66 322.557   2
  14  -3  -9 1469.23 258.640   2
  14   0 -13 526.587 244.631   2
  15  -2 -12 1664.97 268.688   2
  11   1  -7 223.856 229.390   2
  12   0  -6-95.8407 224.261   2
  12  -2  -4 660.796 217.500   2
   9   2 -12 10056.2 455.688   2
  14  -2  -7 966.039 261.279   2
  15  -2 -11-174.425 228.132   2
  13  -1  -6 566.910 244.436   2
   9   2 -11 6154.50 366.706   2
   5   1  -2 11548.7 287.773   2
  14   0 -14 88.3182 250.561   2
  15  -1 -12 3447.60 348.693   2
   9  -1  -1 9587.54 379.446   2
   6   0 -10 2188.76 207.688   2
   3   1  -7 7577.44 213.584   2
   6   0  -9 6094.01 267.839   2
   7  -1  -7 26928.2 500.900   2
   6   0  -8 7553.62 274.158   2
   8  -2  -9 4449.52 257.978   2
   7  -4 -10 2974.00 214.251   2
   8  -3 -10 857.043 164.222   2
   3  -2 -21 3955.34 248.810   2
   4   1 -10 7557.70 253.326   2
   5  -1 -18 5659.31 323.567   2
   8  -2  -8 4839.91 257.139   2
   8  -3  -9 3209.30 224.355   2
   4   1  -9 10994.3 287.327   2
   6   0  -7 44202.2 578.316   2
   2   1  -5 2046.04 113.439   2
   8  -3  -8 4319.35 243.317   2
   8  -1 -10 4783.73 273.060   2
   8  -2  -7 2754.54 202.674   2
   8  -1  -9 5401.68 274.345   2
   7  -2  -5 899.309 135.830   2
   4  -4 -19 1457.40 167.054   2
   7   0 -10 13664.5 398.413   2
   8  -1  -8 4836.02 258.471   2
   3   0  -2 7941.42 163.484   2
   7  -1  -6 11758.4 324.598   2
   7   0  -9 1052.53 164.547   2
   3   1  -6 7234.61 195.569   2
   4   0  -3 9000.62 209.621   2
   6  -1 -18 4661.03 312.045   2
   7  -3  -5 4063.98 196.815   2
   4  -3 -21 1158.01 163.942   2
   9  -2 -10 10050.9 398.196   2
   8  -1  -7 6100.05 275.802   2
   7   0  -8 849.828 155.595   2
   5   1 -10 3833.90 219.866   2
   9  -2  -9 2478.54 233.332   2
   5  -1  -2 13283.9 250.204   2
   8  -4 -10 3491.27 237.491   2
   9  -3 -10 2841.68 241.833   2
   7  -2  -4 7203.04 244.021   2
   6   0  -6 29149.2 456.230   2
   5   1  -9 4523.65 217.169   2
   5   0  -4 24175.0 364.663   2
   7  -1  -5 14207.1 334.774   2
   9  -2  -8 243.396 148.385   2
   4   0 -19 679.235 175.918   2
   5   0 -18 1119.07 205.282   2
   6  -2 -20 2931.57 255.569   2
   9  -3  -9 662.810 152.360   2
   7   0  -7 3141.37 215.613   2
   9  -1 -11 8762.47 391.558   2
   8  -2  -6 8712.34 306.261   2
   6  -1  -3 6232.00 210.173   2
   9  -1 -10 13349.4 454.561   2
   5  -1 -20 1137.14 193.978   2
   5   1  -8 9243.07 286.905   2
   2   1  -4 27008.5 286.805   2
   6  -3 -20 1712.57 197.822   2
   6  -4 -18 1936.42 197.653   2
   9  -3  -8 6172.65 299.689   2
   9  -1  -9 3390.10 256.619   2
   7  -3  -4 2805.19 163.404   2
   3   1  -5 10513.3 227.842   2
   9  -2  -7 6815.40 299.809   2
   8   0 -10 4754.39 285.236   2
   8  -3  -6 1766.76 167.506   2
   7  -2 -19 3910.36 288.902   2
   9  -1  -8 2929.39 240.430   2
   8   0  -9 7457.23 323.728   2
   7  -4 -17 3095.13 237.153   2
   8  -2  -5 10304.4 317.890   2
   5  -4 -20 1536.60 158.226   2
   9  -3  -7 213.582 137.176   2
   8  -1 -17 3193.63 288.868   2
   4   1  -6 37986.3 461.684   2
   5   0 -19 12333.1 438.839   2
   8  -1  -6 9219.71 321.050   2
   6   1 -10 289.407 144.010   2
   6   0 -18 2569.31 252.801   2
   4   0 -20 153.902 149.672   2
   8   0  -8 15579.5 438.181   2
   9  -1  -7 9196.88 352.751   2
   6  -1 -20 3809.99 281.123   2
   1   1  -3 1961.60 82.2434   2
   6   1  -9 7397.91 288.924   2
   7  -1 -19 2875.78 269.551   2
   5   0  -3 28407.1 387.222   2
  10  -3 -10 12492.1 452.604   2
   7   0  -6 27769.6 488.103   2
   6  -3 -21 2258.50 195.011   2
   4   0  -2 31205.3 347.975   2
  10  -2  -8 1542.62 209.322   2
   8   0  -7 622.230 166.307   2
  10  -1 -10 2490.23 257.811   2
  10  -3  -9 7005.43 338.508   2
   8  -1  -5 2823.13 198.302   2
   6   1  -8 50453.8 671.737   2
   8  -2  -4 2468.26 179.083   2
   6  -1  -2 10588.4 254.593   2
   9  -2  -6 6096.71 284.082   2
   9   0 -10 9716.95 400.736   2
   6   0 -19 309.126 171.093   2
   4   1  -5 43433.8 477.576   2
  10  -3  -8 443.613 170.740   2
   3   1  -4 17070.6 273.508   2
   7   0 -18 47.7291 174.087   2
  10  -2  -7 6190.01 314.077   2
   9   0  -9 63.9437 154.904   2
  10  -1  -8 5255.41 314.352   2
   7   0  -5 9287.26 301.444   2
   7   1 -10 9845.55 371.059   2
   6   1  -7 84420.0 858.245   2
   9  -3  -6 4871.22 257.752   2
   8  -3  -4 9811.59 290.172   2
  11  -2 -10 3475.71 295.890   2
   7   1  -9 5265.15 277.140   2
   9   0  -8 11300.5 413.055   2
   9  -1  -6 3611.23 249.142   2
   9  -2  -5 525.018 144.732   2
   8  -1  -4 2308.17 186.235   2
  10  -1  -7 2706.96 254.727   2
   2   1  -3 13503.4 210.603   2
   7   0 -19 6176.53 345.273   2
   8   0  -6 9903.03 348.318   2
  11  -3 -10 601.001 193.696   2
   7   1  -8 2771.74 226.765   2
   8  -2  -3 5021.74 222.941   2
  11  -1 -10 20859.7 642.557   2
   9   0  -7 12274.2 417.764   2
   6   0  -3 3926.60 203.920   2
  11  -2  -8 7607.45 388.053   2
   9  -3  -5 13282.6 379.442   2
  10   0 -10 7735.38 401.711   2
   9  -1  -5 1105.79 183.329   2
  11  -1  -9 9005.73 440.110   2
   5   1  -5 6253.82 237.652   2
   8   1 -10 4343.11 298.348   2
  10  -2  -6 924.284 183.413   2
   9  -2  -4 11075.8 346.466   2
   7   1  -7 27086.9 544.040   2
   2   2  -8 4768.64 176.282   2
   6   1  -6 17183.8 393.498   2
   8   0  -5 19957.4 468.927   2
   8   1  -9 4923.25 304.587   2
  12  -2 -11 3698.31 335.096   2
  10   0  -8 2862.06 270.562   2
  12  -2 -10 8036.73 435.533   2
  10  -1  -6 3900.78 281.289   2
  10  -3  -6 9016.93 358.177   2
   8   1  -8 4100.08 281.332   2
  10  -2  -5 3968.34 260.940   2
   3   1  -3 32595.9 375.213   2
   1   2  -7 9024.57 191.295   2
  12  -2  -9 5639.40 378.582   2
  12  -1 -11 6584.53 426.762   2
  11  -3  -7 2590.32 247.026   2
   9   0  -6 1437.14 213.797   2
   3   2  -8 384.302 114.399   2
  12  -1 -10 13971.8 575.622   2
  11  -1 -17 2730.28 316.856   2
   4   2  -9 2353.37 177.789   2
  11   0 -10 11210.7 511.166   2
   9   1 -10 12609.3 496.609   2
  12  -2  -8 2965.76 306.027   2
   5   1  -4 28534.9 451.146   2
   9  -2  -3 6201.22 268.815   2
  12  -1  -9 6098.42 409.509   2
   8   1  -7 5053.29 301.911   2
   2   2  -7 9503.19 224.867   2
  11   0  -9 35.8740 193.957   2
   7   1  -6 10989.0 372.824   2
   9   1  -9 3421.53 295.936   2
  10  -3  -5 14070.5 418.954   2
  11  -2  -6 2629.00 266.301   2
   9   0  -5 14081.8 445.764   2
  12  -1  -8 2610.85 301.876   2
  10  -2  -4 10628.6 391.649   2
  11   0  -8 21037.6 652.421   2
   4   1  -3 10613.5 271.245   2
   9   1  -8 2818.88 270.634   2
   3   2  -7 1444.86 140.706   2
  12  -1  -7 5544.95 378.426   2
  10   0  -6 2319.82 263.181   2
  13  -2  -9 3072.28 334.260   2
   7   1  -5 14052.0 405.332   2
  11  -2  -5 11270.1 427.590   2
  10   1 -10 2561.64 305.388   2
  11  -3  -6 1023.64 193.520   2
  12   0 -10 4863.81 403.347   2
  13  -1 -10 5455.34 434.462   2
   6   2 -10 7695.89 332.618   2
   8   0  -3 1819.78 210.926   2
  12  -3  -7 1321.98 231.279   2
   9   1  -7 9866.95 426.227   2
   5   2  -8 525.744 148.185   2
   8   1  -6 9359.50 387.294   2
  13  -2  -8 5579.20 405.499   2
  11  -1  -5 5443.15 342.433   2
   6   2  -9 15723.1 454.200   2
   5   1  -3 23672.3 427.799   2
   1   2  -6 399.876 88.7275   2
  10   0  -5 4481.74 322.835   2
  10   1  -8 5378.53 377.638   2
   2   2  -6 5377.00 179.905   2
  12  -2  -6 5861.16 374.319   2
  11  -2  -4 3589.86 281.659   2
   7   2 -10 42.7082 160.903   2
  10  -1  -3 2852.20 257.093   2
   5   2  -7 9618.74 327.111   2
   7   1  -4 3220.57 242.879   2
   8   1  -5 2321.18 245.580   2
  11   1 -10 20242.5 698.163   2
   3   2  -6 1819.92 153.506   2
   0   2  -6 1113.26 74.6746   2
  10   1  -7 2565.60 296.102   2
   7   2  -9 777.260 207.435   2
  13   0 -10 3179.12 378.322   2
   9   1  -6 3686.63 300.097   2
  11   1  -9 9832.59 508.870   2
  10   0  -4 6307.28 363.017   2
   6   1  -3 5803.42 271.661   2
  12  -2  -5 2218.56 273.097   2
  13   0  -9 16252.3 675.485   2
  14  -1  -9 5038.36 433.121   2
   4   2  -6 4961.33 226.487   2
   6   2  -7 8339.33 337.580   2
  12  -1  -5 2470.44 301.334   2
   8   2 -10 1448.51 226.325   2
   7   2  -8 940.337 197.860   2
   8   1  -4 2244.94 242.851   2
  14  -1  -8 6841.72 471.016   2
   8   2  -9 3201.75 283.477   2
  12   1 -10 10098.9 540.345   2
  10   1  -6 3376.50 317.011   2
  13   0  -7 1285.19 298.417   2
   7   2  -7 9597.20 383.168   2
  10   0  -3 2214.27 259.334   2
  14  -2 -17-62.4717 181.209   2
  11   1 -17 1559.21 269.243   2
  13   0 -17 335.812 235.902   2
  12  -1  -4 2599.92 283.184   2
  11   0  -4 1484.69 257.630   2
  11   0 -20-43.4710 166.688   2
  14  -1 -17 341.344 221.910   2
  13  -2 -19 63.5707 151.734   2
  12   0 -19 353.805 199.165   2
  13  -1 -19 88.3479 182.603   2
  13  -2  -5 11501.5 498.376   2
 -10  -1  17-47.3726 248.213   3
  -7  -2  11 349.432 219.495   3
  -2   1  21 243.223 290.241   3
   0  -1  15 7280.78 461.689   3
  -5  -2   8 680.483 211.594   3
  -6  -2  11 637.888 237.801   3
  -1  -1  16 8573.21 516.292   3
   3   0  15 2974.94 356.031   3
   2  -1  10 330.560 222.627   3
  -3   0  20-81.2468 277.762   3
  -5  -2  10 12046.3 466.477   3
  -6  -2   8 647.099 208.735   3
  -5  -2   9 323.652 204.889   3
  -7  -2  10 218.708 206.349   3
  -7  -2   9 737.454 203.994   3
  -1   2  21 1615.66 308.539   3
  -9   0  20 217.438 268.043   3
  -6  -2  10 9586.45 418.694   3
  -1   0  19 250.636 309.432   3
  -3  -1  17 3158.64 387.793   3
   0   1  20 1808.79 364.730   3
  -4   2  22 109.470 224.845   3
   4   0  12 251.885 207.858   3
  -4   0  20-26.7392 295.537   3
  -9  -1  17 1466.87 324.966   3
  -8   0  20 1186.21 301.646   3
  -3   1  21 872.816 308.498   3
   2   0  16 10775.3 543.133   3
 -11   0  19 400.005 241.513   3
   5   1  13 566.903 314.096   3
  -4  -1  17 5854.09 464.951   3
  -5   0  20 2459.67 386.613   3
   0   0  18-192.366 275.680   3
   0  -1  14 7063.24 376.196   3
  -2  -1  16 9309.81 531.092   3
  -7   0  20-48.9097 266.965   3
  -5   2  22 1494.64 285.263   3
  -6   0  20 279.494 283.722   3
   1   1  19 1555.19 337.688   3
   1  -1  12 1453.13 336.279   3
   1   0  17 5888.94 445.853   3
  -8  -1  17 3164.09 413.238   3
   3   0  14 2721.67 278.908   3
  -8   2  22-58.9039 191.318   3
 -10   1  21 1287.80 254.561   3
  -1  -1  15 930.013 317.551   3
   4   0  11 21933.2 574.510   3
  -5  -1  17 5367.83 443.179   3
  -2   0  19 27.8432 298.619   3
  -6   2  22 888.256 247.074   3
  -7   2  22 80.3096 192.259   3
  -2   3  21 742.732 232.301   3
  -6  -1  17 1393.23 346.806   3
  -4   1  21 143.749 296.035   3
 -10  -1  16 1119.73 292.608   3
   4   1  15 2593.76 334.531   3
  -2   2  21 898.139 275.533   3
  -2  -1   2 63713.1 457.777   3
  -1   1  20 599.078 322.904   3
   1  -1  11 2647.41 276.953   3
 -12   0  18-58.4499 224.348   3
  -3  -1  16 4412.10 402.769   3
   4   0  10 659.804 218.755   3
  -9   1  21 1294.34 272.280   3
 -10   0  19 1773.20 319.292   3
 -12   1  20 625.836 212.839   3
  -5   1  21 1555.59 330.230   3
   5   1  12 2215.75 264.725   3
  -3   0  19 823.748 319.238   3
  -1   0  18-109.132 283.601   3
   2   0  15 15364.8 600.911   3
  -8   1  21-100.681 243.293   3
  -6   1  21 1286.61 293.020   3
  -2  -1  15 8298.20 473.907   3
   0   2  20 115.837 276.850   3
   1  -1  10 8607.05 377.073   3
  -7   1  21 1790.22 314.578   3
  -1  -1  14 2169.95 287.981   3
  -4  -1  16 5402.34 428.695   3
  -5  -1   1 47823.5 294.732   3
  -9   0  19 114.479 272.609   3
   1   0  16 16507.2 626.186   3
   3   1  16 8753.68 468.584   3
   0   1  19 1005.14 335.048   3
 -11   1  20 591.950 236.152   3
  -3   3  21 1323.21 251.171   3
  -8  -1  16 748.360 260.737   3
  -2   1  20 1968.74 356.072   3
  -5  -1  16 6722.82 455.058   3
   0  -1  12 6270.09 401.367   3
   4   1  14 1068.98 240.179   3
  -6  -1  16 1181.15 288.218   3
  -7  -1  16 577.795 259.629   3
  -8   0  19 92.9557 256.211   3
   1   2  19-162.215 220.179   3
   5   1  11 1006.12 198.070   3
 -11   0  18 1203.39 276.659   3
  -3  -1  15 6966.09 434.150   3
  -1   3  20 963.550 244.604   3
  -2   0  18 204.585 294.967   3
  -6   0  19 421.621 282.619   3
   3   0  12-128.167 189.086   3
   2   0  14 1452.19 290.586   3
 -10   2  21 302.267 190.172   3
  -2  -1  14 7229.04 346.640   3
  -4   2  21 445.333 251.039   3
  -3   1  20 364.917 287.846   3
   0  -1  11 10326.8 426.096   3
  -4   3  21 1161.81 239.446   3
 -10   1  20 106.306 210.770   3
  -6  -1   1 9787.05 140.855   3
  -4  -1  15 3736.59 382.484   3
  -9  -1  15 5152.19 386.915   3
  -1   0  17 815.901 263.989   3
  -1   1  19 629.032 280.787   3
  -3   0  18 173.465 273.003   3
 -12   0  17 574.893 225.276   3
  -5   2  21 606.153 248.874   3
   1   0  15 17555.7 602.751   3
  -9   2  21-159.268 184.433   3
 -12   1  19 1346.49 238.827   3
 -10   0  18 20.6159 228.522   3
   0   0  16 19.8295 207.697   3
   3   1  15 12092.6 474.125   3
   3   0  11 5484.47 300.889   3
  -4   1  20 541.703 278.620   3
  -5  -1  15 15133.6 554.602   3
   0  -1  10 16056.9 451.034   3
  -5   3  21 495.428 217.091   3
  -9   1  20 205.810 234.141   3
  -8  -1  15 868.325 287.714   3
  -1  -1  12 181.989 279.525   3
  -2   2  20 986.039 274.577   3
  -6   2  21 1298.56 257.470   3
  -8   2  21 554.831 216.526   3
  -3  -1  14 1418.84 246.152   3
  -7   2  21 114.929 194.273   3
  -6  -1  15 3607.78 316.842   3
  -7  -1  15 4354.16 343.313   3
   0  -1   5 1255.28 186.103   3
 -10  -1  14 8118.22 376.736   3
  -5   1  20 1380.16 293.602   3
  -8   1  20 19.3708 218.381   3
  -9   0  18-21.1190 218.373   3
   0   2  19 1100.21 285.390   3
  -7   3  21 619.958 189.051   3
  -7   1  20 976.545 270.727   3
   2   1  16 3620.79 326.758   3
  -2   0  17 6473.68 415.222   3
   1   1  17 2744.26 325.149   3
  -2   1  19 2559.59 350.336   3
 -13   1  18 416.945 195.881   3
  -4  -1  14 5823.66 313.852   3
  -8   0  18 42.6213 233.112   3
 -11   0  17-76.3007 209.671   3
  -1  -1  11 10289.0 410.551   3
  -7   0  18-21.8504 225.602   3
  -3  -1   2 51446.9 368.347   3
 -11   1  19 812.786 228.342   3
  -9  -1  14 578.746 214.571   3
   1   2  18 859.813 267.167   3
   1   0  14 6866.92 410.482   3
  -3   2  20 1851.27 300.813   3
  -1   0  16 131.258 202.943   3
  -5  -1  14 3532.86 260.503   3
   4   1  12 581.613 175.281   3
  -2  -1  12 6517.81 369.586   3
   0   0  15 7242.48 373.521   3
   3   1  14 832.638 226.284   3
 -11   2  20 182.652 174.104   3
  -8  -1  14 2229.45 250.771   3
   2   0  12 238.394 185.308   3
  -3   0  17 2998.05 311.098   3
  -3   1  19 401.473 250.885   3
  -6  -1  14 924.276 227.716   3
  -3   3  20 1916.48 254.322   3
  -7  -1  14 2591.98 254.798   3
 -10  -1  13-1144.53 251.233   3
 -12   0  16-88.8975 198.289   3
 -10   0  17 1741.39 281.702   3
  -1   2  19 704.859 245.946   3
 -10   1  19 701.274 223.309   3
  -4   2  20 1490.72 269.659   3
  -4   1  19 668.917 260.030   3
 -10   2  20 1139.80 214.658   3
   2   1  15 2076.14 248.188   3
 -12   1  18 311.948 193.487   3
  -2  -1  11 5646.29 300.695   3
  -2   0  16 655.282 254.204   3
  -9  -1  13 1429.29 238.531   3
  -3  -1  12 4077.79 299.147   3
  -9   0  17-76.7398 199.198   3
  -5   2  20 1556.84 264.376   3
  -1   3  19 287.240 204.429   3
  -9   1  19 1925.75 273.821   3
  -4   3  20 549.625 195.799   3
   1   1  16 3064.08 301.575   3
   2   0  11 4869.05 258.318   3
 -12   2  19 1088.89 199.703   3
  -5   0  17 24263.3 686.866   3
   4   1  11 4030.77 229.801   3
  -5   1  19 1009.39 260.057   3
  -9   2  20 416.272 195.842   3
   3   2  15 9634.94 382.685   3
   0   2  18 354.623 222.613   3
  -1   0  15 925.635 251.429   3
   0   0  14 14912.8 419.024   3
  -8   1  19 2494.43 300.083   3
  -6   0  17 12215.6 510.426   3
  -6   1  19 1850.76 294.916   3
   3   1  13 446.089 232.632   3
 -10   3  20 64.7064 142.484   3
  -8   2  20 510.992 213.748   3
 -11   0  16 1625.25 241.250   3
  -7   2  20 2272.36 275.678   3
 -10  -1  12 2439.15 246.693   3
  -2   2  19 986.333 245.121   3
  -5   3  20 1134.44 218.965   3
  -2  -1  10 2390.10 199.912   3
  -4  -1  12 2269.51 258.480   3
  -3   0  16 13086.0 498.740   3
   2   2  16 719.845 204.036   3
 -13   1  17 418.953 188.683   3
  -9   3  20 461.213 167.216   3
 -11   1  18 1607.15 251.693   3
  -3  -1  11 1251.15 181.850   3
   0   3  18 1822.14 253.552   3
  -3   4  19 698.890 177.994   3
  -6   3  20 1994.40 238.874   3
  -8   3  20 1678.16 214.312   3
 -12   0  15 107.897 180.912   3
  -1   1  17 124.453 188.500   3
   1   0  12 3940.67 279.262   3
  -9  -1  12 529.288 206.738   3
  -7   3  20 500.999 190.762   3
 -11   2  19 136.449 169.006   3
  -5  -1  12 3451.18 268.557   3
   2   1  14 4811.05 253.790   3
 -13   2  18 801.281 177.331   3
  -4   0  16 4643.26 346.481   3
  -4  -1   2 27626.8 245.903   3
  -2   0  15 10896.1 480.476   3
  -3   2  19 75.1378 199.067   3
  -8  -1  12 1101.62 204.333   3
  -6  -1  12 854.216 194.163   3
   0   1  16 13379.5 491.596   3
 -10  -1  11 5442.22 279.339   3
  -1   2  18 1848.58 284.515   3
 -10   1  18 67.8638 182.119   3
  -7  -1  12 1344.02 203.118   3
   1   1  15 4233.37 309.655   3
  -1   0  14 3456.19 265.465   3
  -4  -1  11 4280.31 261.761   3
  -3  -1  10 6072.85 271.271   3
  -5   0  16 13572.1 501.097   3
   3   1  12 1153.72 184.765   3
  -4   4  19 1697.90 206.750   3
   3   2  14 1668.04 207.680   3
 -10   2  19 412.107 189.416   3
  -4   2  19 1706.10 269.791   3
 -12   1  17 1556.68 232.157   3
  -8   0  16 6146.15 358.496   3
  -6   0  16 98.6452 189.954   3
 -11   3  19 225.458 144.026   3
  -9   1  18 769.969 233.589   3
  -7   0  16 1224.54 238.815   3
 -14   2  17 77.5538 138.624   3
  -2   1  17 5067.25 339.545   3
  -3   3  19 469.780 193.130   3
  -3   0  15 13255.0 483.937   3
  -9  -1  11 8786.27 334.701   3
   1   0  11 297.140 151.609   3
  -5  -1  11 3645.64 239.135   3
   0   2  17 610.724 229.449   3
  -8   1  18 1522.74 260.112   3
  -5   4  19-82.4429 145.374   3
  -1   3  18 167.935 188.120   3
  -9   2  19-93.2764 173.963   3
  -5   2  19 499.803 219.414   3
  -7   1  18 2391.71 286.837   3
   2   2  15 3488.55 267.163   3
  -8  -1  11 3781.11 232.362   3
 -12   2  18 877.147 193.368   3
  -6  -1  11 1680.52 179.991   3
   1   2  16 4542.98 310.738   3
  -4  -1  10 7364.54 277.207   3
  -2   2  18 531.312 216.635   3
  -2   4  18 1098.71 192.983   3
  -6   2  19 785.800 217.676   3
  -8   2  19 831.062 217.391   3
  -7  -1  11 3301.54 223.335   3
   2   1  13-433.194 199.631   3
  -6   4  19 884.603 176.308   3
  -2   0  14 17238.0 468.092   3
  -1   1  16 8714.65 401.741   3
  -4   3  19 1767.58 248.378   3
 -10   3  19 1039.09 187.324   3
  -7   4  19 857.455 167.652   3
   0   0  12 3503.30 258.705   3
 -10   0  15 445.850 181.655   3
  -4   0  15 9767.31 392.188   3
  -3   1  17 3080.57 293.628   3
  -2  -1   6 192.694 129.966   3
   3   1  11 5007.04 232.505   3
   1   1  14 2948.28 219.337   3
   0   1  15 9454.16 357.722   3
 -14   1  15 555.685 160.819   3
  -5  -1   2 14280.7 171.577   3
  -5   3  19 780.322 202.913   3
  -5   0  15 3702.84 253.740   3
  -9   0  15 4940.93 307.932   3
  -3   2  18 1616.33 257.889   3
 -11   2  18 1022.41 203.843   3
  -4   1  17 7279.05 378.510   3
  -1   2  17 748.255 188.766   3
  -6   3  19 840.411 202.641   3
   3   2  13 1073.53 209.345   3
 -10   1  17 211.794 185.036   3
  -8   3  19 666.109 188.061   3
  -6   0  15 431.157 179.292   3
 -12   3  18 427.960 158.605   3
  -8   0  15 3720.27 308.098   3
  -3   0  14 12216.6 381.585   3
 -13   2  17 601.485 172.457   3
  -7   3  19 70.0282 162.360   3
  -7   0  15 306.435 173.192   3
  -3   4  18 1234.82 193.471   3
 -11   0  14 98.5804 180.886   3
  -2   1  16 9554.39 414.126   3
 -12   1  16 2128.99 227.379   3
  -5   1  17 6087.77 353.907   3
   4   1   4 82.4898 66.4880   3
  -9   1  17 1713.77 244.334   3
   0   0  11 1298.75 176.734   3
  -4   2  18 226.403 195.620   3
  -2   0  13 551.679 158.932   3
   0   2  16 14687.2 470.517   3
 -10   2  18 620.183 189.869   3
   2   1  12 465.538 164.415   3
   2   2  14 1483.40 189.452   3
  -6  -1   2 11856.8 151.136   3
  -1   0  12 123.139 176.169   3
 -12   0  13 433.500 161.144   3
  -4   0  14 224.763 162.723   3
 -14   2  16 886.389 169.358   3
   1   2  15 5380.36 367.312   3
  -7  -1   2 2856.47 83.8791   3
 -10   0  14 572.362 184.254   3
  -1   1  15 534.596 218.548   3
  -4   4  18 1628.92 219.636   3
  -5   2  18 391.165 198.072   3
 -11   3  18 69.8405 153.870   3
  -1   3  17 6442.83 334.889   3
  -9   2  18 325.648 198.135   3
  -2   2  17 488.229 197.040   3
   1   1  13-1237.20 211.950   3
 -10   4  18 1494.45 170.815   3
 -13   1  15 291.084 163.165   3
  -3   1  16 4902.44 313.014   3
  -6   2  18 1384.51 239.084   3
 -12   2  17 135.309 166.851   3
  -8   2  18 420.202 196.528   3
 -11   1  16 1080.85 193.716   3
  -5   0  14 1288.05 204.436   3
 -13   3  17 348.853 142.540   3
  -7   2  18 1594.71 248.905   3
  -9   0  14 1240.96 164.769   3
  -5   5  17 2929.26 190.641   3
 -14   1  14 705.944 175.580   3
  -5   4  18 50.4377 144.546   3
  -4   3  18 345.911 190.340   3
  -6   0  14 693.472 205.890   3
  -2   4  17 2610.83 230.559   3
  -9   4  18 1164.81 171.709   3
  -8   0  14 966.121 170.972   3
   0   0  10 151.963 126.724   3
  -7   0  14 407.342 157.686   3
 -10   3  18 1342.04 210.104   3
 -11   0  13 835.326 229.365   3
   3   2  12 1841.49 174.743   3
  -4   1  16 5930.06 355.532   3
  -1   2  16 2506.07 269.243   3
 -10   1  16 975.710 193.969   3
  -8   4  18 496.753 161.128   3
  -2   0  12 790.446 197.251   3
  -7   4  18 881.975 184.191   3
  -2   1  15 10910.2 399.996   3
  -5   3  18 140.782 186.280   3
  -1   0  11 24588.8 489.726   3
 -11   2  17 190.244 170.106   3
   1   3  15 1148.53 211.022   3
  -9   3  18 41.1857 165.295   3
  -2   3  17 6421.20 338.404   3
 -14   3  16 1322.99 151.658   3
 -13   2  16 221.247 150.646   3
  -5   1  16 8303.88 388.279   3
  -4   0  13-584.216 206.409   3
 -12   1  15 350.919 174.266   3
 -12   0  12 12.2801 128.035   3
  -6   3  18 540.584 196.131   3
  -8   3  18 925.609 200.160   3
   2   2  13 225.313 225.539   3
   0   2  15 43177.7 710.419   3
  -7   3  18 165.322 179.734   3
 -10   0  13 1596.30 236.387   3
   1   0   7 364.015 117.963   3
 -12   3  17 410.940 161.326   3
  -6   1  16 1324.34 212.789   3
  -1   1  14 1234.23 204.434   3
  -8   1  16 632.107 194.485   3
   1   2  14 2284.31 313.154   3
  -7   1  16 384.085 175.467   3
  -3   4  17 428.032 172.277   3
   2  -1   7 2386.45 290.813   3
  -4  -2   9 2607.54 282.157   3
  -6  -1  18 5657.02 487.405   3
  -8  -2  10 1089.97 241.724   3
  -8  -2   9 4052.56 298.574   3
  -7  -2   8 1013.58 205.839   3
   2  -1   9 7056.87 373.675   3
  -6  -2   9 16003.4 525.814   3
   3   1  17 8285.83 522.591   3
   1  -1   5 1699.94 216.305   3
   4   0   7 35239.3 569.392   3
   4   0   9 18239.6 491.336   3
   4   0   8 3163.81 245.119   3
   1  -1   7 3034.13 252.407   3
   1  -1   9 6335.48 345.699   3
   0  -1   4 7496.18 276.107   3
   0   0  17 5357.08 452.504   3
  -4   0  19 477.285 308.394   3
  -3   2  21 3999.79 386.922   3
  -1  -1   3 2335.85 187.659   3
   1  -1   6 25205.3 501.142   3
  -5   0  19 12995.3 637.869   3
   5   1   5 15825.2 272.027   3
   2   1  17 8887.31 526.473   3
  -7   0  19 7438.87 503.850   3
   4   0   6 3849.34 236.098   3
   2   0   2 166569. 638.318   3
  -1   2  20 5889.96 429.440   3
   5   1  10 11010.0 358.628   3
   5   1   6 25319.6 364.487   3
  -6   3  21 3180.38 269.566   3
  -2   3  20 5861.17 366.966   3
   0  -1   9 866.968 205.766   3
  -6   1  20 5266.92 416.863   3
   0  -1   7 15824.9 391.639   3
   3   0   4 7680.27 225.014   3
   3   0  10 9340.36 349.841   3
   5   1   8 4660.81 217.891   3
   5   1   7 3033.46 173.334   3
   0  -1   6 12647.2 336.432   3
  -1  -1   4 26347.6 382.142   3
  -1  -1  10 1665.34 212.967   3
   1   0   1 23630.0 156.026   3
   3   0   8 8662.41 300.153   3
   3   0   7 26853.3 431.520   3
  -2  -1   3 14858.2 255.412   3
  -4   0  17 1412.19 274.203   3
  -1  -1   9 5677.28 277.606   3
   0   1  17 8000.76 448.443   3
   3   0   5 18213.8 324.713   3
  -6   2  20 3651.26 328.180   3
  -1  -1   7 486.672 149.345   3
  -7   1  19 2876.22 319.822   3
  -1  -1   5 6846.09 230.858   3
   1   2  17 3974.09 322.623   3
   2   0  10 47286.7 668.251   3
   3   0   6 3750.04 194.316   3
  -1  -1   6 15170.1 330.373   3
  -2   3  19 3972.83 312.790   3
   4   1  10 6107.67 263.173   3
  -2  -1   9 9488.20 322.259   3
  -2  -1   4 28495.2 356.745   3
   4   1   3 11214.4 139.252   3
   2   0   3 1055.93 102.867   3
  -2  -1   7 6354.75 241.181   3
  -3  -1   3 36574.4 341.787   3
  -6   1  18 5389.23 376.881   3
   2   0   8 14952.4 329.325   3
  -3  -1   9 1115.63 164.332   3
 -10  -1  10 2612.46 209.645   3
  -2  -1   5 2127.22 154.099   3
  -7   2  19 4473.97 334.795   3
  -8   4  19 1943.72 194.429   3
 -13   1  16 2613.23 249.332   3
 -11   1  17 2619.75 277.785   3
   2   0   7 25948.0 383.059   3
   4   1   8 63793.8 602.854   3
  -5  -1  10 4056.10 232.547   3
   0   3  17 2690.59 265.919   3
  -9  -1  10 15162.2 412.007   3
   1   0  10 6960.54 275.154   3
  -9   3  19 2070.20 220.723   3
  -4  -1   9 11832.4 335.003   3
  -2   3  18 2693.26 271.555   3
  -8  -1   2 12312.3 158.909   3
  -6  -1  10 448.606 146.311   3
  -3  -1   7 8727.81 257.465   3
  -8  -1  10 5594.70 263.039   3
  -7  -1  10 10051.5 340.676   3
  -3  -1   4 17254.9 266.494   3
  -1   0  -1 23410.6 140.256   3
   4   1   7 120205. 742.908   3
   2   0   4 4003.53 148.931   3
  -5  -1   9 4793.34 234.169   3
  -4  -1   3 12479.2 200.736   3
  -9  -1   9 3999.87 219.689   3
  -8   1  17 3040.65 300.886   3
  -3  -1   5 12022.4 245.544   3
   4   1   6 52777.7 444.047   3
  -3  -1   6 8044.67 234.321   3
   3   1  10 1507.11 155.490   3
  -3   3  18 2947.56 269.877   3
  -6  -1   9 8177.35 283.654   3
  -8  -1   9 5601.89 251.538   3
   4   1   5 59819.9 421.376   3
  -7  -1   9 6358.82 258.034   3
  -4  -1   7 97678.8 761.149   3
   2   0   5 5655.60 182.525   3
  -5  -1   8 10318.1 293.558   3
   2   0   6 8961.32 223.589   3
  -9  -1   8 3610.37 196.091   3
   1   0   8 4228.87 194.471   3
  -4  -1   4 1211.12 111.541   3
  -6  -1   8 60321.9 660.755   3
  -8  -1   8 5778.97 232.706   3
  -7  -1   8 3224.49 188.359   3
  -6   4  18 2860.79 240.074   3
  -4  -1   6 42455.0 474.364   3
  -5  -1   3 31295.7 296.280   3
  -4  -1   5 52828.2 477.608   3
  -9  -1   7 11212.7 285.887   3
   2   1  11 2298.80 185.412   3
  -8  -1   7 6323.43 225.450   3
  -8  -1   3 1991.99 96.0006   3
  -5  -1   6 472.908 113.098   3
  -6  -1   3 7297.71 154.607   3
  -5  -1   4 36235.4 359.753   3
  -5  -1   5 7766.94 200.745   3
   1   0   2 30638.3 206.946   3
   1  -3  11 500.372 239.069   4
   6  -2  20 778.099 216.508   4
   5  -3  16 1641.88 294.462   4
   8  -2  20 540.317 206.285   4
   7  -2  20 496.175 200.238   4
  12  -3  14 511.335 250.050   4
  11  -3  15 532.346 229.705   4
   3  -2  19 234.390 212.719   4
   9  -3  16 874.865 240.473   4
  13  -3  12 706.937 250.024   4
  16  -2  14 1093.38 180.165   4
  13  -2  18 511.969 184.617   4
   7  -1  -2 2427.53 117.711   4
  11  -1  21 153.376 135.251   4
   8  -3  16 155.617 230.059   4
  14  -2  17 1248.88 210.263   4
   4  -3  15 5426.19 398.640   4
  -2  -2  12 6700.34 348.361   4
   2  -2   2 31385.9 494.528   4
  13  -3   8 40.4572 230.530   4
   3  -3  14 4202.27 320.737   4
   2  -3   7 90.4929 223.825   4
  13  -3  11 882.326 245.240   4
  11  -2  19 394.940 191.126   4
  13  -3   9 41.0528 231.501   4
   2  -3  12 2537.00 319.719   4
  10  -3  15 913.972 262.378   4
  -1  -2   6 559.309 201.284   4
   2  -2  18 712.077 244.803   4
  11  -3  14-114.516 210.701   4
   5  -3  15 4202.97 384.554   4
  -2  -2  11 1398.56 204.056   4
   4  -2  19 257.526 232.624   4
   2  -3  11 799.472 243.901   4
   4  -2   1 53463.9 689.717   4
  12  -3   7 2656.45 317.840   4
   2  -3   9 441.959 223.907   4
   2  -3  10 504.719 236.107   4
  -1  -2  14 1941.34 375.911   4
   4  -3  14 3358.20 327.731   4
  -2  -2   9 247.227 184.889   4
  15  -2  15-292.663 168.595   4
   6  -3  15 424.419 272.035   4
  10  -2  19 191.650 195.970   4
   7  -3  15 1286.53 263.134   4
  10  -1  21 169.819 150.224   4
  12  -2  18 14.0027 189.464   4
  12  -3   8 187.076 246.914   4
   3  -3   7 1584.39 265.601   4
   5  -2  19 2625.25 313.713   4
  12  -3  11 279.124 248.896   4
   3  -3  12 2282.98 367.955   4
  16  -2  12 142.284 182.886   4
  12  -3   9 1404.52 294.849   4
   9  -2  19 80.2752 202.332   4
  12  -3  10 21.5280 225.713   4
   5  -3  14 1569.31 310.519   4
  14  -2  16 953.469 226.784   4
  13  -2  17-114.826 189.868   4
   7  -3   5 685.882 233.824   4
   8  -3   5 1128.45 249.049   4
   6  -2  19 1024.38 249.233   4
   3  -3   8 890.242 261.618   4
   8  -2  19 51.2360 206.022   4
   7  -2  19 731.116 244.053   4
   3  -3  11 584.855 261.306   4
   5  -3   6 657.313 240.028   4
  11  -3  12 536.289 262.916   4
   6  -3  14 3085.39 363.787   4
  -1  -2  13 2771.70 392.003   4
  15  -1  18 394.092 150.029   4
   9  -1  21 83.3776 169.607   4
   8  -3  14 8850.62 454.288   4
  16  -2  11 2017.86 264.606   4
   0  -2  15 30292.3 696.838   4
   3  -3   9 856.794 254.006   4
   3  -3  10 1368.02 261.884   4
  15  -2  14 186.434 195.006   4
   7  -3  14 5248.16 384.893   4
  11  -2  18 15.8031 198.673   4
   5  -2   1 3581.05 238.102   4
  11  -3  11 289.991 242.443   4
   4  -3  12 550.664 346.814   4
   3  -2   2 3765.04 240.338   4
  16  -2  10 200.484 205.951   4
   2  -2  17 944.416 260.955   4
   8  -1  21 967.944 200.156   4
   1  -2  16 4519.27 330.398   4
  11  -3  10-21.9716 232.840   4
  12  -1  20 1273.74 186.612   4
  11  -3   9 408.611 252.774   4
  10  -3   7 768.434 260.638   4
  10  -3  12 676.588 283.386   4
   7  -3   6 320.696 230.526   4
   7  -1  21 1145.13 217.743   4
   4  -3   8 526.642 245.851   4
   4  -3  11 9267.59 490.713   4
  10  -2   1 4024.54 234.008   4
  -1  -2  12-82.9271 283.991   4
  14  -2  15 196.196 199.608   4
   5  -3   7 1127.40 256.289   4
   5  -3  12 1448.03 332.343   4
  12  -2  17 605.621 222.594   4
   4  -3  10 5868.38 383.356   4
   4  -3   9-18.0301 224.967   4
  -4   0   6 498.626 66.7246   4
  10  -2  18 865.377 245.801   4
  10  -3  11 356.161 254.929   4
  10  -3   8 2710.57 346.434   4
   9  -3   7 2407.66 309.804   4
   9  -3  12 3851.31 436.549   4
   4  -1  -1 16115.7 275.932   4
  13  -2  16 2185.32 281.115   4
   0  -2  14 25569.8 553.806   4
   6  -2   1 18551.6 389.245   4
   6  -3   7 685.907 253.044   4
   6  -3  12 2614.15 432.347   4
   5  -3  11 4338.92 387.350   4
   5  -3   8 2226.13 310.284   4
   8  -3  12 1082.39 308.448   4
   7  -3   7 1122.19 268.415   4
  16  -1  16 121.247 156.906   4
   7  -3  12 438.234 268.609   4
  17  -1  14 938.234 172.446   4
  -1  -2  11 64.1146 180.737   4
   9  -2  18 1052.70 267.826   4
   0  -2   6 1807.87 230.667   4
   9  -3  11 6233.08 424.731   4
   9  -2   1 16066.5 395.454   4
   5  -3  10 3961.21 351.517   4
   3  -2  17 619.254 258.226   4
  13  -1  19 1127.52 195.495   4
   6  -3  11 5484.41 403.275   4
   6  -2  18 667.166 265.727   4
  -1  -2   8 431.098 193.581   4
  11  -1  20 860.926 194.573   4
  15  -2  12-380.605 210.567   4
   7  -2   1 13853.8 372.294   4
   8  -2  18 1215.30 281.216   4
   8  -3  11 1772.47 300.346   4
   8  -3   8-58.1904 218.506   4
   7  -2  18 298.479 243.449   4
   7  -3   8 506.171 249.507   4
   7  -3  11 1132.13 289.335   4
   8  -2   1 17854.5 438.526   4
   1  -2  15 5216.63 399.316   4
   6  -3  10 772.176 256.158   4
  11  -2  17 341.090 243.201   4
  14  -2  14 296.625 214.066   4
   2  -2  16 639.388 234.624   4
   7  -3  10 4050.77 351.196   4
  15  -1  17 839.202 195.040   4
   4  -2   2 27484.8 496.795   4
  14  -1  18 871.924 192.605   4
  15  -2  11-255.665 186.052   4
  12  -2  16 1502.51 276.845   4
  13  -2  15 571.828 221.515   4
   4  -2  17 2726.50 341.703   4
   1  -1   1 177920. 760.033   4
  10  -1  20 532.222 201.136   4
  15  -2  10 1880.56 286.506   4
  10  -2  17 19.1464 225.725   4
  11   0  21 347.686 151.187   4
  12  -1  19 398.075 196.760   4
   5  -1  20 797.182 231.462   4
   5  -2  17 2023.45 323.251   4
   1  -2  14 4015.85 356.215   4
   0  -2  12 9940.93 448.233   4
   9  -1  20 14.8809 193.468   4
   3  -2  16 1561.48 266.696   4
   9  -2  17 564.330 259.343   4
  11  -2  16 853.591 264.033   4
   5  -2   2 34705.2 547.868   4
   2  -2  15 2806.80 297.205   4
   6  -1  20 871.680 243.224   4
   6  -2  17 1454.11 308.986   4
  13  -2  14 293.362 228.585   4
   8  -1  20 881.941 233.230   4
   8  -2  17 1393.00 302.603   4
   7  -1  20 417.872 215.151   4
  17  -1  12 213.873 189.822   4
  14  -2  12 332.394 224.442   4
  12  -2  15 204.909 219.409   4
  13   0  20 310.470 138.894   4
   0  -2  11 1577.58 224.996   4
  13  -1  18 2206.53 257.405   4
  15  -1  16 2092.54 256.010   4
  10   0  21-57.3590 158.386   4
   4  -2  16 6689.57 414.682   4
   5  -1  -1 45999.0 457.619   4
  14  -1  17-71.0210 181.777   4
   1  -2  13 2718.10 415.395   4
  10  -2  16 1744.81 311.153   4
  11  -1  19 744.319 230.998   4
   6  -2   2 30145.1 527.723   4
  16  -1  14 864.333 199.355   4
  17  -1  11 169.609 198.361   4
  14  -2  10 498.626 258.401   4
   3  -2  15 7907.17 427.278   4
   2  -2  14 1824.39 270.891   4
  14  -2   8 2936.65 325.180   4
  16   0  17 204.515 146.941   4
   5  -2  16 1757.53 287.001   4
   7  -2   2 2465.80 228.729   4
  14   0  19 817.837 172.247   4
   8  -2   2 21511.0 474.314   4
  11  -2  15 1779.30 276.365   4
   4  -2   3 34538.0 562.909   4
  14  -2   9 102.555 233.136   4
   9   0  21 551.385 193.675   4
  11  -2   3 688.531 208.177   4
  15   0  18 698.036 173.282   4
   6  -2  16 3419.00 351.177   4
   8  -2  16 63.7705 242.282   4
  10  -1  19 1121.03 263.154   4
   1  -2  12 2465.21 330.909   4
   7  -2  16 236.101 228.236   4
  12  -1  18 458.134 225.982   4
  -2  -1   6 149.335 158.392   4
  12  -2   4 2413.79 266.884   4
  15  -1  15 90.7243 193.852   4
  12   0  20 289.283 174.458   4
   8   0  21 124.770 186.985   4
   4  -2  15 8430.55 451.373   4
   9  -1  19 694.285 252.702   4
   5  -1  19 418.790 248.286   4
   7   0  21 452.322 203.673   4
  13  -2  11 780.329 262.996   4
   1  -2  11 670.913 223.335   4
  13  -1  17 488.242 228.222   4
   3  -2  14 2765.61 308.550   4
  14  -1  16 318.296 228.323   4
   5  -2   3 26499.2 502.933   4
  10  -2   3 2175.37 242.686   4
   6  -1  -1 10036.3 272.091   4
   8  -1  19 923.375 272.100   4
   6  -1  19 682.141 255.332   4
   9  -2  15 2459.40 326.208   4
   7  -1  19 99.0204 225.608   4
  13  -2   7 2615.53 305.183   4
   5  -2  15 795.254 275.287   4
  -4   0   7 28.2699 79.8848   4
  13  -2  10 3280.96 363.988   4
   1  -2  10 1827.78 271.531   4
  11  -1  18 419.587 237.388   4
   8  -2  15 1624.44 313.638   4
  16  -1  12 665.592 207.001   4
  13  -2   9 1935.32 315.904   4
   6  -2  15 3436.16 344.149   4
   3  -1  18 1826.36 301.961   4
   7  -2  15 3053.41 347.937   4
  12  -2  12 1360.28 341.654   4
  10  -2  14 3105.46 361.587   4
  11  -2   4 797.828 221.735   4
   2  -2  12 371.661 236.919   4
  15  -1  14 16.7958 200.585   4
  13   0  19 1484.06 226.817   4
   4  -2  14 2028.91 290.375   4
  11   0  20 1027.81 228.854   4
  16   0  16 62.2122 176.868   4
   7  -1  -1 16807.0 306.826   4
   8  -1  -1 17097.4 348.474   4
  17   0  14 184.407 173.340   4
  12  -2  11 377.825 263.297   4
  12  -1  17 434.988 244.879   4
  16  -1  11 444.211 233.189   4
   9  -2  14 3640.75 340.862   4
  10  -1  18 2140.67 304.566   4
   5  -2  14 1704.98 323.605   4
  15   0  17 78.6741 177.380   4
  14  -1  15-34.9381 212.073   4
   2  -2  11 2765.64 284.721   4
  13  -1  16 418.041 249.333   4
  12  -2   7 322.722 231.529   4
  10   1  21 468.803 170.086   4
  12  -2  10 3126.57 357.934   4
   8  -2  14 7999.64 427.032   4
  11  -2  12-21.2540 287.271   4
   6  -2  14 641.523 258.385   4
  10   0  20 482.472 219.612   4
   7  -2  14 1462.70 269.153   4
  16  -1  10 804.501 250.066   4
  12  -2   8 1260.99 282.494   4
   9  -1  18 1412.08 300.889   4
   2  -1   1 51938.7 444.019   4
   3  -2  12 1661.89 264.939   4
   0  -1  15 8474.52 383.244   4
   2  -2  10 287.077 203.221   4
  -2  -1  11 6669.49 287.261   4
   3  -2   6 829.880 225.840   4
   1  -1  16 2730.44 267.344   4
   5  -1  18 620.568 270.278   4
   2  -2   9 2048.19 269.162   4
   8  -1  18 782.037 276.331   4
  12   0  19 219.650 203.731   4
  11  -2  11 3537.28 347.637   4
  11  -1  17 606.240 273.234   4
  14   1  19 1569.36 190.770   4
   9   0  20-48.4654 201.209   4
  10  -2  12 10799.6 597.748   4
   1  -1   2 881.573 159.402   4
  16   0  15 229.389 187.776   4
   3  -2  11 139.114 226.265   4
  14  -1  14 1044.94 251.939   4
   5   0  20 358.444 222.597   4
   9   1  21-109.748 161.403   4
   4  -2  12 4108.87 401.093   4
  15  -1  12 1227.30 282.119   4
  11  -2   6 1531.73 269.856   4
  15   1  18 726.457 165.232   4
   8   0  20 564.152 243.689   4
  12  -1  16 719.531 281.676   4
   6   0  20 71.9512 208.626   4
  11  -2   9 1130.29 278.852   4
   7   0  20-35.4246 213.238   4
  13  -1  15 651.002 246.797   4
  11  -2   8 623.505 253.591   4
   9  -2  12-2892.31 402.424   4
  10  -2  11 16058.2 627.342   4
  13   0  18 737.855 230.427   4
   3  -2  10 6765.16 361.430   4
  10  -1  17 342.461 247.819   4
  12   1  20 1630.00 205.428   4
   5  -2  12 289.245 290.293   4
  15   0  16 794.936 227.102   4
   3  -2   9 1678.79 267.950   4
  11   0  19-49.3463 212.746   4
   4  -2  11 7186.33 395.793   4
   8  -2  12 10549.2 651.841   4
   2  -1  16 4012.87 324.289   4
   4  -1  17 1050.20 283.122   4
   0  -1  14 4995.60 281.286   4
   6  -2  12 508.432 273.964   4
   7  -2  12 1741.05 335.945   4
  17   0  12 771.057 220.208   4
   9  -2  11 478.034 263.082   4
   1  -1  15 4056.00 323.653   4
  10  -2   9 1469.15 295.822   4
  11  -1  16 459.054 272.308   4
   4  -2  10 1077.11 236.210   4
   5  -2  11 1080.47 242.493   4
  -1  -1  12 1347.80 259.452   4
   5  -1  17 3170.28 351.181   4
   8  -2  11 5066.10 379.791   4
  15  -1  10 2524.63 319.731   4
   9  -2  10 1129.87 282.484   4
  13  -1  14 1090.57 270.606   4
   6  -2  11 1234.14 256.582   4
   4  -2   9 1919.50 277.938   4
   7  -2  11 6721.59 417.078   4
   7  -1  17 226.653 254.323   4
  10   0  19 107.313 223.583   4
  13   1  19 1551.06 222.040   4
   9  -2   9 2543.57 323.599   4
  15  -1   9-60.6499 216.514   4
  12   0  18 2137.28 289.701   4
  11   1  20 777.688 208.151   4
  15  -1   7 2390.76 301.767   4
   3  -1  16 8272.36 431.726   4
  17   0  11 887.870 236.709   4
  15  -1   8 2215.59 296.905   4
   6  -2  10 6115.39 372.495   4
  18   1  12 863.972 199.650   4
  16   1  16 97.0136 174.483   4
   5  -2   8 114.323 213.121   4
   8  -2   9 1100.80 260.871   4
  15   0  15 386.268 207.386   4
   9   0  19 246.464 252.396   4
   7  -2   9 2450.93 305.127   4
  13   0  17 177.820 220.236   4
  14   1  18 916.402 202.451   4
   2  -1  15 2383.94 296.971   4
  14   0  16 1827.14 280.124   4
  15   1  17 1219.83 217.090   4
   4  -1  16 3853.35 347.154   4
  17   0  10 861.777 237.760   4
   9  -1  16 258.438 254.973   4
   1  -1  14 2737.63 281.564   4
  17   1  14 806.067 187.175   4
   8   0  19 511.611 251.603   4
  14  -1  11 1108.03 267.538   4
   3  -1   1 7598.49 237.178   4
  10   1  20 838.674 227.686   4
   7   0  19 301.610 238.623   4
   6   0  19 141.597 242.688   4
  11   0  18 397.635 238.330   4
   5  -1  16 1825.55 288.053   4
   8  -1  16 1032.36 274.477   4
   7  -1  16 1574.35 300.089   4
   6  -1  16 792.298 275.476   4
  14  -1  10 593.518 250.142   4
  12   1  19 484.390 212.001   4
  10  -1  15 670.808 276.669   4
  13  -1  12 1040.36 291.976   4
   3  -1  15 12380.4 493.832   4
  15   0  14 314.783 217.001   4
   9   1  20 156.024 207.266   4
  16   0  12 618.487 239.816   4
   0  -1  12 7178.81 360.764   4
  14  -1   9 2285.53 320.192   4
  12   0  17 1072.85 272.103   4
  10   0  18 140.928 243.551   4
  11  -1  14 918.365 257.649   4
  13   2  19 722.896 175.820   4
  16   1  15 241.462 199.804   4
  14  -1   8 2900.15 312.925   4
  11   2  20 292.049 163.690   4
   2  -1  14 3901.10 287.452   4
  14   0  15 485.249 238.015   4
   8   1  20 702.445 226.581   4
   9  -1  15 6927.22 424.194   4
  13   0  16 370.338 252.274   4
   5   1  20 1345.93 265.098   4
   4  -1  15 3783.16 346.297   4
  13   1  18 2019.49 258.931   4
  13  -1  11 1898.82 293.478   4
   0  -1   5 1451.17 193.308   4
   7   1  20 638.113 222.229   4
  -1  -1   8 507.052 170.579   4
   6   1  20 732.086 235.966   4
  16   2  16 579.040 163.850   4
   9   0  18 868.662 276.205   4
   8  -1  15 1157.77 276.709   4
  15   1  16 2064.09 265.846   4
  11   1  19 347.992 219.902   4
  14   1  17 75.5071 203.110   4
   5  -1  15 1697.09 278.240   4
  14   2  18 523.688 177.291   4
  10  -1   1 7403.54 260.226   4
  10  -1  14 63.7459 234.045   4
   7  -1  15 7914.83 437.196   4
  18   2  12 2121.74 194.509   4
   8   0  18 1136.83 294.690   4
   6  -1  15 655.042 264.651   4
  12  -1  12 2179.13 321.280   4
  15   2  17 707.651 180.710   4
  11   0  17 1522.27 306.885   4
  13  -1  10 3337.99 356.834   4
   3  -1  14 1374.62 252.831   4
   5   0  18 1416.21 285.001   4
   4  -1   1 24604.6 367.094   4
  10   2  20 402.728 185.456   4
  17   2  14 1090.48 169.613   4
   2   0  17 74.3253 218.917   4
   9  -1  14 2961.81 356.950   4
   1  -1  12 1959.57 303.077   4
  14   0  14 1337.26 254.683   4
  17   1  12 372.503 211.624   4
  12   0  16-62.2740 240.474   4
  10   1  19 1071.98 263.058   4
  13   0  15 942.559 267.363   4
  12   2  19 1798.40 227.009   4
  12  -1  11 6434.44 419.543   4
   4  -1  14 724.383 246.868   4
  12   1  18 747.159 245.839   4
  10   0  17 106.338 267.121   4
  15   0  12 1760.02 303.738   4
   8  -1  14 1387.24 273.784   4
   9  -1   1 15806.8 349.720   4
  11  -1  12 3702.89 421.845   4
   5  -1  14 2601.98 270.995   4
   9   2  20 26.5485 180.149   4
   7  -1  14 914.161 277.864   4
   6  -1  14 1796.64 268.873   4
  15   1  15 92.3397 209.258   4
  18   2  11 581.435 174.622   4
   1   0  16 16329.5 502.000   4
   9   1  19 859.105 255.554   4
  13   1  17 422.906 227.585   4
  13  -1   6 1168.84 232.501   4
  16   2  15 243.558 177.966   4
   5  -1   1 51989.6 532.002   4
   1  -1  11 3184.49 257.025   4
  14   1  16 236.957 222.971   4
   3  -1   2 56534.8 508.760   4
  17   1  11 528.724 212.115   4
  13   2  18 38.4359 183.176   4
   8   2  20 1198.88 228.828   4
   2  -1  12 847.451 251.619   4
  12  -1   4 1654.99 218.466   4
   8  -1   1 20929.9 393.173   4
   4   1  19 2045.52 276.560   4
  11  -1  11 4008.34 357.393   4
   8   1  19 1031.97 265.346   4
  12  -1   9 1351.94 278.169   4
  10  -1  12 2675.12 369.703   4
  11   1  18 588.184 242.300   4
   8   0  17 1152.35 301.789   4
  10  -1   2 436.815 142.601   4
   7   2  20 595.619 214.026   4
  11   2  19 569.999 202.688   4
  15   2  16 12.7961 184.249   4
   7   1  19 449.426 234.190   4
   5   1  19 167.651 217.170   4
  14   2  17 1754.71 237.075   4
   6  -1   1 23982.5 367.671   4
   7  -1   1 5270.02 267.397   4
  12  -1   8 1141.24 266.605   4
   7   0  17 2320.82 330.025   4
   6   1  19 508.091 238.782   4
  12  -1   7 1835.12 258.830   4
  12  -1   5-43.3756 183.345   4
   2   0  16 11326.9 434.757   4
  17   1  10 726.836 225.717   4
   9  -1  12 3546.61 378.852   4
   3  -1  12 1113.94 254.750   4
  10  -1  11 11327.6 504.012   4
  12   1  17 239.042 238.084   4
   2  -1  11 1848.24 228.104   4
  11   3  19 363.986 157.090   4
  10   1  18 1826.56 295.141   4
  12  -1   6 1444.15 232.291   4
  14   3  17 261.452 148.879   4
  11  -1   9 1162.80 252.697   4
  11   0  15 3706.78 347.885   4
   9  -1   2 10923.9 310.444   4
   8  -1  12 4049.66 383.283   4
  16   1  12 392.912 211.073   4
  10   2  19 74.2522 206.110   4
   9   0  16 937.470 277.433   4
   4  -1  12 255.906 260.836   4
  13   1  16 425.886 242.503   4
  14   1  15 102.681 210.941   4
  11  -1   4 1054.75 194.443   4
   4  -1   2 13257.9 282.271   4
  16   2  14 1038.03 205.526   4
  12   2  18-130.625 184.796   4
  12   0  14 424.774 248.436   4
   3   0  16 5153.34 346.080   4
   1   0  15 16161.8 480.230   4
  17   2  12 114.190 175.921   4
   7  -1  12 1516.77 281.272   4
   9  -1  11 12050.8 501.469   4
   5  -1  12 1633.84 269.662   4
   6  -1  12 1027.73 272.962   4
   9   1  18 1386.74 283.237   4
  11  -1   7 1982.52 257.884   4
  14   0  11 153.443 220.467   4
   8   0  16 40.3373 224.870   4
   3  -1  11 5220.49 312.107   4
   0   0  14 14339.7 369.329   4
   4   0  16 659.599 216.874   4
   8  -1   2 7629.30 271.125   4
   3   1  18 2642.43 292.693   4
  11   1  17 447.640 251.314   4
  15   0   7 1878.31 263.028   4
  13   2  17 149.757 209.715   4
  15   2  15 272.947 178.907   4
  10   0  15 572.439 252.674   4
   9   2  19 15.8168 187.468   4
   7   0  16 237.390 225.419   4
   8  -1  11 22359.7 643.789   4
   5   0  16 946.994 242.755   4
   6   0  16 5432.17 370.478   4
   5  -1   2 6458.07 231.759   4
   8   1  18 1018.55 286.001   4
  11  -1   6 2036.33 246.973   4
  10   3  19 149.480 166.627   4
  14   2  16 855.866 226.319   4
  16   1  11 290.843 215.960   4
   4  -1  11 3739.07 296.646   4
  12   3  18 180.075 162.192   4
  13   0  12 534.066 252.162   4
  16   3  14 630.985 156.260   4
   7  -1   2 416.807 150.280   4
   7  -1  11 276.971 216.402   4
  11   0  14 1081.07 280.771   4
  10  -1   8 751.338 222.796   4
   6  -1   2 27038.4 412.902   4
   2   0  15 14962.6 490.469   4
   2  -1   5 1078.86 188.161   4
   5  -1  11 1040.62 222.572   4
   9  -1   3 1820.38 205.785   4
   6  -1  11 1073.89 230.015   4
  12   1  16 1072.62 278.672   4
  11   2  18 192.370 209.127   4
   3  -1  10 1360.67 213.646   4
   8   2  19 249.327 216.893   4
  14   1  14 582.397 239.634   4
   5   1  18 652.186 248.784   4
  17   3  12 329.465 147.977   4
   9   0  15 568.467 255.943   4
  17   2  11 908.302 223.033   4
  13   1  15 871.931 246.474   4
   9  -1   9 253.627 207.115   4
  10   1  17 367.716 251.522   4
  -2   0  11 8329.40 267.147   4
  10  -1   5 134.682 177.352   4
   7   2  19 461.813 231.256   4
  13   3  17 729.078 194.706   4
   4  -1  10 6802.69 327.241   4
  15   3  15 2494.96 216.432   4
  16   1  10 610.825 246.298   4
   9   3  19 865.323 206.312   4
   6   2  19 915.169 245.886   4
   7  -1  10 2316.00 276.286   4
   3   0  15 2741.27 287.629   4
   8  -1   3 1350.98 188.338   4
   1   0  14 10016.4 383.058   4
  13   0  11 9138.69 469.200   4
   8   0  15 357.804 241.749   4
  15   1  12 1912.29 304.101   4
   9  -1   8 1490.46 247.310   4
  14   3  16 36.3081 176.035   4
  10   0  14 1699.59 279.740   4
  12   2  17 386.663 228.007   4
  15   2  14 550.638 214.313   4
  10   2  18 1040.51 261.224   4
   7   0  15 9286.39 453.662   4
  12   0  12-118.509 226.404   4
   4   0  15 355.930 220.829   4
  14   0   8 1371.71 269.733   4
  11   1  16 251.029 238.760   4
  11   3  18 1108.97 216.566   4
   6   0  15 1113.56 236.672   4
  17   2  10 108.017 197.000   4
   5   0  15-53.3266 203.591   4
   8   3  19 326.981 188.187   4
  13   2  16 2071.90 287.552   4
  14   2  15 634.933 214.339   4
  14   0   7 1596.01 259.311   4
   9   0  14 1304.88 252.822   4
   4  -1   4 168.519 170.897   4
  16   2  12 46.2626 195.013   4
  13   1  14 994.565 268.865   4
  17   3  11 600.553 183.232   4
   2   0  14 2957.32 294.600   4
   7  -1   8 366.564 196.931   4
   7   3  19 412.843 210.114   4
  10   4  18 9.67303 142.162   4
   9   2  18 933.610 266.120   4
  16   1   8 2858.52 299.488   4
   7   1  17 719.622 266.122   4
  12   0  11 1886.50 276.195   4
   6  -1   4 597.014 174.147   4
  11   2  17 311.664 234.995   4
   4   1  17 1809.55 295.480   4
   8   0  14 1356.49 243.518   4
  12   3  17 98.0144 194.673   4
  17   2   9 413.044 204.738   4
  11   0  12 599.008 257.747   4
  13   4  16 1096.13 177.847   4
   5   1  17 2502.74 316.657   4
  14   4  15 728.238 140.421   4
   3   0  14 2524.63 233.547   4
  10   3  18 449.979 210.950   4
  14   0   5 826.335 206.623   4
  15   3  14 1189.84 212.912   4
   8   2  18 1041.10 269.166   4
   7   0  14 1373.85 246.440   4
  16   4  12 887.390 173.787   4
   4   0  14 4491.32 282.465   4
  15   1  10 2330.22 320.622   4
  14   3  15 1001.66 209.070   4
  12   2  16 1428.90 283.459   4
   6   0  14 1065.46 234.509   4
  16   2  11 2590.40 301.421   4
  -1   0  11 24293.9 456.442   4
   9   1  16 183.200 236.410   4
   5   0  14 3819.74 271.272   4
  14   2  14 363.370 221.313   4
  17   3  10 390.376 188.878   4
   7   2  18 499.746 247.407   4
  12   1  14 1929.59 297.015   4
   9   4  18 515.525 180.236   4
  13   2  15 158.615 212.735   4
  16   3  12 614.606 189.111   4
  10   2  17 465.576 242.407   4
   6   2  18 326.644 213.699   4
  10   0  12 315.894 255.186   4
  11   0  11 9678.49 479.041   4
  11   4  17 1011.73 192.813   4
   9   3  18 15.6152 202.864   4
   2   1  16 3903.18 296.949   4
   8   1  16 827.658 256.363   4
  11   3  17 1485.16 250.919   4
  15   1   9-39.0853 212.632   4
  14   1  11 775.803 247.176   4
  10   1  15 759.710 261.648   4
  15   2  12-472.171 243.688   4
  17   4   9 809.842 166.347   4
  16   2  10 53.7187 212.209   4
   8   4  18 595.855 186.876   4
   7   1  16 1661.03 275.452   4
   3   1  16 8780.29 407.404   4
   9   2  17 562.586 255.320   4
  11   2  16 1280.11 289.559   4
  17   3   9 931.760 210.310   4
   9   0  12 795.659 250.642   4
   8   3  18 1738.14 272.733   4
  13   0   4 1932.03 223.084   4
   1   0  12 4912.48 304.327   4
  11   1  14 470.787 244.549   4
  13   1  12 1334.90 276.156   4
  12   4  16 714.433 195.635   4
  11   0  10 496.440 237.112   4
   6   1  16 575.524 241.761   4
   4   1  16 3825.55 307.680   4
  15   1   8 2097.64 287.100   4
  12   3  16 325.039 226.126   4
  10   0  11 3010.58 312.252   4
   5   1  16 1183.43 255.749   4
  13   0   5 1506.27 228.482   4
  13   0   6 1814.85 254.677   4
  12   0   8 1544.46 250.432   4
  14   4  14 4645.27 263.583   4
  12   2  15 717.799 247.713   4
  16   4  11-131.874 149.574   4
  14   3  14 1547.85 237.395   4
   9   1  15 7759.95 432.365   4
  16   3  11 254.516 191.058   4
  13   4  15 3427.81 244.618   4
   0   0  11 546.292 188.169   4
  13   2  14 168.898 219.452   4
  13   3  15 1179.35 229.814   4
   7   3  18 607.547 226.121   4
  14   1  10 569.067 253.125   4
   8   2  17 1431.39 295.253   4
  10   4  17-63.1097 175.694   4
  10   3  17 660.185 237.298   4
   8   0  12 584.185 246.985   4
   1   1  15 4741.22 306.258   4
  15   1   7 2316.07 289.202   4
  16   2   9 2045.97 281.230   4
   6   3  18 972.283 238.275   4
   2   0  12 207.185 194.421   4
  15   2  11 19.3050 226.788   4
  10   2  16 2058.18 322.743   4
   4   3  18 480.461 225.664   4
   5   3  18 169.566 210.909   4
   8   0  -2 4846.93 131.397   4
   8   1  15 1190.48 267.835   4
  10   1  14 101.300 210.946   4
   9   0  11 327.561 220.834   4
   7   0  12 2998.69 353.208   4
  13   1  11 1677.00 274.231   4
   3   2  17 662.381 227.599   4
   6   2  17 2339.41 322.801   4
   3   0  12 48.8978 193.498   4
  15   3  12 914.630 246.235   4
  14   1   9 2789.85 311.285   4
   2   1  15 2693.90 263.302   4
  12   1  12 2522.08 328.062   4
   6   0  12 44.2352 214.166   4
  11   3  16 1436.44 263.998   4
  15   4  12-141.680 174.484   4
   5   2  17 1986.92 301.494   4
   9   3  17 948.170 260.808   4
  16   2   8 775.032 237.360   4
   7   1  15 8184.97 423.900   4
  14   2  12 151.362 254.725   4
  11   0   8 443.285 211.439   4
   4   0  12 286.033 168.615   4
  11   4  16 1679.13 244.591   4
   5   0  12-595.283 187.375   4
  16   3  10 1293.34 244.371   4
   9   4  17 1533.47 232.149   4
   8   0  11 997.695 225.510   4
  12   0   6 582.161 204.498   4
   0   1  14 5808.58 257.846   4
  12   0   4 1498.85 205.480   4
  16   4  10 971.104 200.139   4
   3   1  15 13031.7 464.641   4
   6   1  15 1126.68 256.285   4
   9   1  14 3205.30 344.251   4
  12   0   5 107.219 178.298   4
  12   3  15 2131.26 279.806   4
   0   0  10 117.202 140.519   4
   5   1  15 2188.45 278.837   4
   4   1  15 4585.39 344.579   4
  11   5  15 1112.98 164.234   4
  13   3  14 1668.22 246.320   4
  15   1   6 1474.59 251.998   4
  11   0   7 145.922 189.307   4
  12   4  15 793.612 201.424   4
  -2   0   7 815.044 130.837   4
   8   3  17 686.003 254.846   4
   7   0  11 71.6989 195.383   4
  13   4  14 860.228 198.836   4
   9   5  16 635.326 157.433   4
   8   2  16 637.882 250.735   4
   9   0  -1 97.2414 109.386   4
   8   4  17 1265.48 237.185   4
  12   5  14 1397.26 176.667   4
  12   1  11 7584.81 442.786   4
   8   1  14 2405.46 285.022   4
  10   3  16 846.462 249.200   4
  11   1  12 4290.17 438.064   4
   6   0  11 10313.0 425.560   4
  16   3   9 429.607 218.563   4
  11   0   2 3235.40 197.147   4
  15   3  11 147.762 212.915   4
   3   0  11 5241.37 291.761   4
   1   1  14 3611.73 254.372   4
   7   3  17 1226.88 271.998   4
  10   4  16 281.897 196.294   4
   5   0  11 3745.55 306.439   4
   4   0  11 20209.4 529.199   4
   9   0   9 1758.30 247.754   4
   7   2  16 512.412 245.921   4
  15   4  11 6305.18 329.063   4
  16   4   9 1197.91 213.630   4
   1   0  10 8358.46 292.220   4
   7   1  14 1334.90 257.633   4
   7   4  17 275.567 203.984   4
  11   0   6 187.571 186.491   4
   7   0  -2 2002.17 92.2542   4
   6   3  17-75.7081 219.641   4
   2   2  16 826.449 216.378   4
  11   3  15 744.132 250.597   4
  14   3  12 2633.54 317.530   4
   6   2  16 4664.10 354.089   4
  10   0   7 885.067 215.594   4
   2   1  14 3542.16 251.803   4
  11   0   4 604.762 176.416   4
   9   2  15 3311.94 332.784   4
   5   3  17 1216.37 271.694   4
   8   5  16 1929.94 202.859   4
   5  -3   4 391.065 215.919   4
   1  -3  10 2589.01 310.814   4
  13  -3   7 4141.27 361.124   4
  10  -3   4 2961.31 300.982   4
   0  -2   4 23133.4 479.042   4
   4  -3   5 43924.5 824.964   4
   3  -3   6 3088.08 307.957   4
   6  -3   4 12086.6 469.239   4
   9  -3   4 10745.0 472.732   4
   7  -3   4 4116.84 331.179   4
   1  -2   3 12696.4 374.156   4
   8  -3   4 6369.30 383.186   4
  11  -3   5 20411.2 641.548   4
  12  -3   6 6852.31 425.362   4
   2  -3   8 5249.10 366.641   4
  -2  -2   8 5364.57 304.178   4
   5  -3   5 6844.73 386.362   4
   1  -2  17 3603.22 325.398   4
  -3  -1   6 6992.68 232.895   4
   4  -3   6 4599.30 346.135   4
  10  -3   5 18637.4 615.942   4
  -2  -1   4 28312.5 382.523   4
   6  -3   5 12569.3 493.480   4
  11  -3   6 11333.3 509.515   4
   9  -3   5 6794.19 403.686   4
  14  -1  19 1829.89 190.988   4
  11  -3   7 7425.24 451.062   4
   0  -2   5 8537.98 343.809   4
  17  -1  15 2063.99 203.690   4
  10  -3   6 8223.82 453.193   4
   4  -3   7 9809.00 462.142   4
  11  -3   8 3188.09 355.596   4
   6  -3   6 4835.74 363.998   4
   9  -3   6 5964.20 402.164   4
   8  -3   6 12649.6 524.391   4
   1  -2   4 23810.2 492.823   4
   2  -2   3 31605.1 553.957   4
  -3  -1   7 7954.40 255.361   4
  -1  -2   7 11340.1 382.713   4
  10  -3  10 4597.10 406.764   4
  10  -3   9 3671.02 371.890   4
   8  -3   7 6708.71 419.932   4
   9  -3   8 4456.27 385.252   4
   5  -3   9 557.338 257.323   4
  -1  -1   3 1769.67 169.903   4
   6  -3   8 3418.05 339.795   4
   9  -3  10 7917.56 482.137   4
   9  -3   9 1775.92 303.334   4
   6  -3   9 11514.8 531.909   4
   8  -3  10 3645.57 374.506   4
   8  -3   9 3530.27 369.851   4
   7  -3   9 6752.20 430.944   4
   4  -1  20 6598.06 379.971   4
   1  -2   5 8042.52 339.880   4
  -2  -1   5 2413.51 183.470   4
   0  -1   2 257696. 996.170   4
   3  -2   3 5166.54 289.604   4
   2  -2   4 12637.8 393.648   4
   0  -2   7 1032.82 215.881   4
   1  -2   6 3456.67 271.165   4
   0  -2  10 1110.93 235.902   4
  14  -2   7 12208.0 516.487   4
   0  -2   8 2989.51 270.880   4
  -3  -1  10 5706.27 254.836   4
  -3  -1   8 2823.43 193.355   4
  -3  -1   9 874.956 154.688   4
   2  -2   5 4196.06 288.008   4
  13  -2   5 5689.64 355.984   4
   3  -2   4 20595.1 491.503   4
  17   0  15 2374.60 224.193   4
  -1  -1   4 26058.8 400.724   4
   1  -2   7 11471.8 411.834   4
  13  -2   6 3183.28 313.816   4
   2  -2   6 7403.71 348.852   4
  -3   0   4 1911.25 73.3805   4
  13  -2   8 5475.89 400.676   4
   6  -2   3 51422.6 750.550   4
  12  -2   5 5645.35 364.630   4
   4  -2   4 10684.8 390.411   4
   3  -2   5 8136.98 357.496   4
   7  -2   3 23217.2 537.804   4
  14   0  18 4575.93 311.146   4
   4  -1  18 5856.24 416.028   4
   2  -1  17 7886.07 451.652   4
  10  -2   4 6422.48 353.223   4
  12  -2   6 16274.9 573.897   4
   5  -2   4 41374.3 687.859   4
  12  -2   9 5738.81 425.057   4
   0  -1   3 47094.2 484.789   4
   2  -2   7 17241.9 501.061   4
  11  -2   5 3565.46 311.954   4
   4  -2   5 21481.0 526.923   4
  -4   0   8 4627.67 150.431   4
   9  -2   4 8170.53 383.239   4
   6  -2   4 9132.30 371.954   4
   3  -1  17 7802.58 458.522   4
  11  -2  10 3566.45 376.973   4
  -1  -1   5 7103.32 257.420   4
  11  -2   7 3508.10 329.418   4
  10  -2   5 9937.20 428.030   4
  -2  -1  10 2475.71 220.760   4
   5  -2   5 8722.87 376.249   4
   4  -2   6 12502.7 440.649   4
  -2  -1   7 7084.39 268.770   4
  -2  -1   9 9980.12 325.516   4
   9  -2   5 9993.61 431.904   4
  14   0  17 2525.55 297.400   4
  -2  -1   8 8134.18 291.287   4
  10  -2  10 4694.10 400.073   4
  10  -2   6 5534.29 374.861   4
  17   1  15 2096.27 217.742   4
  10  -2   7 3190.90 318.773   4
   8  -2   5 5828.69 339.955   4
  10  -2   8 4730.29 377.382   4
   9  -2   6 2877.99 293.033   4
   6  -1  17 3299.39 371.442   4
   4  -2   8 5948.32 364.543   4
   9  -2   7 1593.15 275.146   4
   6  -2   6 21508.2 582.627   4
   5  -2  10 11324.5 498.628   4
  -1  -1   6 16081.5 363.684   4
   8  -2   6 2707.42 286.729   4
   9  -2   8 10789.8 487.604   4
   7  -2   6 7961.79 390.556   4
   8  -2  10 2160.70 315.473   4
   5  -2   7 4372.68 319.737   4
   7  -2  10 14137.8 572.120   4
   5  -2   9 216.636 202.461   4
   8  -2   7 985.698 242.705   4
   6  -2   7 11720.7 458.628   4
   8  -2   8 4457.46 350.887   4
   7  -2   7 4073.35 325.858   4
   6  -2   9 6623.88 400.964   4
   0  -1   4 6926.00 248.810   4
   6  -2   8 8632.83 427.197   4
   7  -2   8 4510.56 348.958   4
   5   0  19 4674.23 385.761   4
  -1  -1  10 2305.46 238.057   4
   1  -1   3 3755.12 212.587   4
   2  -1   2 45784.5 482.727   4
   3   0  18 4691.49 365.931   4
  14  -1   7 6258.46 384.723   4
  -1  -1   9 5849.44 288.831   4
  -1  -1   7 449.122 172.009   4
  16   0  11 4631.94 360.832   4
  14  -1   6 9700.40 443.673   4
   4   0  18 16745.5 623.878   4
   6   0  18 4940.29 401.366   4
  16   0  10 8356.40 443.708   4
  13  -1   9 8343.51 468.944   4
   0  -1   6 13633.4 350.123   4
  -3   0   5 18236.6 204.525   4
  12  -1   3 4047.70 263.933   4
  13  -1   8 1210.99 263.449   4
   0  -1  10 16425.8 457.709   4
  13  -1   7 7437.99 425.746   4
  13  -1   5 4572.86 321.462   4
   1  -1   4 9088.03 278.397   4
   3   0  17 13600.2 551.633   4
  12  -1  10 16262.1 623.749   4
   0  -1   9 617.697 198.534   4
   2  -1   3 20512.7 367.375   4
   4   0  17 7787.96 455.347   4
   0  -1   8 2226.88 222.655   4
   0  -1   7 16879.1 391.920   4
   5   0  17 7053.12 446.074   4
   6   0  17 126.700 244.171   4
   1  -1   5 1920.04 196.562   4
  11  -1  10 3142.86 325.955   4
  15   0  10 3941.26 348.630   4
  -3   0  10 1617.69 153.718   4
  -3   0   6 37648.8 329.032   4
   1  -1   6 25460.2 447.992   4
  15   0   9 14213.0 555.043   4
   1  -1   9 6078.20 297.251   4
  11  -1   8 4025.05 327.669   4
  10  -1  10 13856.5 555.803   4
   2  -1   4 22107.2 387.468   4
  -3   0   7 15767.7 252.421   4
  15   0   8 3916.46 325.589   4
  11  -1   5 4428.72 291.614   4
   1  -1   8 5781.33 288.839   4
   3  -1   3 56838.4 577.719   4
  10  -1   9 5614.42 377.128   4
   1  -1   7 2703.42 221.270   4
   9  -1  10 7570.31 424.246   4
  -3   0   9 36579.0 444.923   4
   4   1  18 6459.30 407.530   4
  14   0  10 3498.02 350.734   4
   2  -1   9 6917.83 317.459   4
  10  -1   7 2590.22 269.446   4
   8  -1  10 7898.45 411.087   4
   2  -1   6 2136.84 211.409   4
   4  -1   3 11723.4 309.863   4
   2  -1   8 8303.78 326.694   4
  14   0   9 6716.65 422.663   4
   3  -1   4 29647.0 458.755   4
   5   2  19 3169.59 311.135   4
  10  -1   6 7772.41 372.438   4
   5  -1  10 10953.5 434.187   4
   6  -1  10 6873.95 368.203   4
  -2   0   3 1389.96 68.0054   4
   8  -1   9 6152.00 368.978   4
   2  -1   7 4608.73 258.976   4
   9  -1   7 2899.75 276.129   4
  -3   0   8 57207.4 507.923   4
   2   1  17 8909.18 431.119   4
   5  -1   3 25182.6 435.729   4
   7  -1   3 3295.18 219.882   4
   3  -1   5 18937.7 400.598   4
   7  -1   9 609.248 204.830   4
   6  -1   3 17229.2 383.999   4
   8  -1   8 9309.68 410.405   4
   3  -1   8 14604.9 417.773   4
   9  -1   6 2722.84 251.553   4
   5  -1   9 120.954 188.430   4
   6  -1   9 90.5072 184.510   4
   8  -1   4 3083.23 234.787   4
   3  -1   6 17454.6 407.983   4
  13   0  10 18638.2 655.783   4
   8  -1   7 1144.74 216.317   4
   4  -1   8 62746.9 843.029   4
   3   1  17 8400.11 441.525   4
   3  -1   7 968.538 202.664   4
   7  -1   4 8988.26 321.968   4
  -2   0  10 8461.85 274.224   4
   6  -1   8 46224.0 770.111   4
   5  -1   4 10545.4 320.366   4
   4  -1   5 63926.6 711.490   4
   7  -1   7 13119.3 432.479   4
   4  -1   6 51847.8 690.449   4
   6   1  17 4089.17 377.332   4
  13   0   9 1179.85 271.971   4
   4  -1   7 124786. 1091.60   4
   7  -1   5 2334.27 227.452   4
   5  -1   7 2961.13 251.419   4
   5  -1   5 17613.3 423.302   4
   6  -1   5 13794.2 399.079   4
  14   0   6 3141.30 301.413   4
   5  -1   6 28275.0 537.888   4
   6  -1   6 3364.30 252.185   4
  13   3  16 2503.54 274.063   4
  13   0   8 25632.6 707.051   4
  12   0  10 14843.0 587.040   4
  13   0   7 336.083 214.332   4
  -2   0   9 1142.17 145.983   4
  12   0   9 4455.45 361.997   4
  -1   0  10 1493.59 174.346   4
  -2   0   4 1428.00 94.5104   4
  12   0   7 7231.94 387.023   4
  11   0   9 3458.00 313.391   4
  -2   0   8 267.825 130.349   4
  -2   0   6 6176.55 181.270   4
  10   0  10 5910.94 384.608   4
  -2   0   5 1463.21 115.137   4
  12   0   3 2305.87 208.431   4
   4   2  17 3400.85 330.880   4
  -1   0   9 40.1494 128.647   4
  10   0   9 12695.2 505.478   4
   9   0  10 16931.2 567.460   4
  14   1   8 3607.41 333.304   4
  13   1  10 4190.97 371.376   4
  10   0   8 380.787 198.823   4
  14   1   7 7192.59 406.511   4
   8   0  10 4290.62 323.803   4
  13   1   9 9035.12 469.161   4
  -1   0   8 1205.70 163.521   4
   7   0  10 6419.80 357.700   4
  11   0   5 3877.33 272.894   4
   0   0   9 3791.21 217.059   4
  14   1   6 10050.1 444.742   4
   8  -3  10 3366.82 460.208   5
   5  -2  22 447.628 262.667   5
  11  -2   8 537.549 320.932   5
   7  -2  21 543.473 278.870   5
   8  -3  14 9129.66 562.714   5
   8  -3  11 3411.90 443.397   5
   5  -3   7 1020.08 356.458   5
   0  -2   3 713.041 260.289   5
   0  -1   1 105005. 730.252   5
   8  -3  12 1198.06 411.215   5
   7  -3  16 2270.72 455.801   5
  -3  -3  15 3168.92 398.948   5
   7  -1  23 141.623 187.483   5
   0  -3  18 1238.44 392.272   5
   6  -3  17 342.277 385.430   5
   8  -1   2 7279.86 310.745   5
   0  -3   7 3088.09 386.055   5
   4  -2  22 824.367 286.237   5
   4  -3  18 1056.99 381.281   5
  11   0  21 92.6114 178.233   5
  10   0  22 107.272 159.134   5
  10  -2  18 975.771 340.261   5
   4  -1  24 84.0074 176.283   5
  11  -2   9 730.808 331.536   5
  -3  -3  14 873.771 332.796   5
   1  -3  18 2623.16 436.248   5
   7  -3  15 745.164 352.912   5
   3  -3  18 183.099 345.839   5
  -2  -3  16 868.830 363.328   5
   1  -3   7 2098.33 381.636   5
  -3  -3  11 853.859 299.063   5
   2  -3  18-30.4981 337.882   5
   7  -3  10 3458.97 473.034   5
  10  -2   7 2824.82 389.260   5
   2  -3   7-196.742 310.274   5
   3  -2  22 929.980 297.493   5
   5  -1   1 52379.0 623.094   5
  -3  -3  12 635.439 297.498   5
   6  -2  21 610.327 293.674   5
   1  -2   3 13683.8 449.015   5
   5  -3  17 734.012 385.240   5
  11  -2  15 867.504 337.015   5
   8  -2  20 957.307 319.146   5
   9  -2  19 142.100 302.453   5
   1  -2  22 502.021 275.618   5
   7  -3  14 5181.55 479.276   5
   2  -2  22-122.002 257.525   5
   5  -3   8 1282.85 366.631   5
   7  -3  11 1239.39 366.294   5
   7  -2   4 2077.56 339.295   5
   3  -1  24 452.726 178.491   5
  11  -2  10 3426.91 430.203   5
   7  -3  12 458.082 359.211   5
   0  -3  17 1465.25 415.511   5
  12  -1  18 374.247 275.623   5
   2  -2   3 31711.1 643.106   5
  11  -2  14 3449.01 416.147   5
  -2  -3  15 8020.82 536.957   5
   3  -2   3 5840.89 366.133   5
   8  -1  22 1167.97 272.825   5
   4  -3  17 580.976 389.420   5
   2  -1  24 852.208 205.696   5
  -2  -3  10 1695.78 353.450   5
  11  -2  11 3152.90 414.985   5
   6  -3  15 1287.67 386.650   5
  -1  -3  16 289.620 331.824   5
   4  -3   8 743.050 338.046   5
   1  -3  17 921.633 401.312   5
   8   0   1 2540.54 146.655   5
  11  -2  12 899.167 368.787   5
   3  -3  17 937.753 426.166   5
   6  -3  10 991.985 361.569   5
   5  -3  16 2328.31 407.411   5
   6  -1  23 862.213 227.228   5
   2  -3  17 1674.07 434.871   5
  -2  -3  14 30804.8 740.495   5
   5  -2  21 138.490 288.953   5
   5  -3   9 434.201 346.498   5
   3  -3   8 1079.78 353.071   5
   1  -1   1 199841. 1041.34   5
   9  -1  21 293.601 260.031   5
   6  -3  14 7285.10 493.286   5
   9  -1   3 1907.84 251.260   5
  -2  -3  11 2540.83 361.168   5
   6  -3  11 5073.53 518.150   5
   4  -1   1 24170.9 427.522   5
  -2  -3  12 6022.61 542.842   5
   0  -3  16 475.505 353.006   5
   6  -3  12 3514.27 541.070   5
   4  -3  16 5821.92 526.897   5
   7  -2  20 1015.90 338.216   5
  -1  -3  15 1761.52 382.046   5
   9  -2  18 672.571 343.513   5
   5  -3  15 5451.16 499.751   5
  10  -2  16 2777.19 442.754   5
   4  -3   9-157.399 312.687   5
   5  -3  10 4146.53 448.440   5
  -1  -3  10 4426.49 410.392   5
   8  -2  19 284.910 316.546   5
  11  -1  19 540.697 270.527   5
   1  -3  16 3917.35 459.293   5
   3  -3  16-31.0842 323.111   5
   4  -2  21 502.879 311.505   5
  12  -1  17 273.882 281.360   5
  -1  -2  21 1705.22 342.861   5
  10  -1   4 509.539 221.242   5
   2  -3  16 4498.36 470.678   5
   5  -3  14 1588.41 407.199   5
  -1  -3  14 17675.0 674.451   5
   3  -1   1 8392.01 293.589   5
   2  -1   1 62084.3 561.814   5
   7  -1   2 151.302 200.193   5
   3  -3   9 935.365 358.598   5
  10  -2   9 1975.86 378.296   5
   1  -3   9 334.629 313.165   5
   9  -2   7 1253.67 325.236   5
   4  -3  15 4937.40 508.947   5
   5  -3  11 5266.36 508.439   5
   6   0  24 106.080 161.244   5
   0  -3  15 5069.16 487.587   5
   2  -3   9 614.145 331.959   5
  -1  -3  11 1401.63 337.124   5
  12  -1  16 426.926 306.987   5
   5  -1  23 1013.40 233.080   5
  -2  -1   2 64891.1 499.771   5
   5  -3  12 1291.39 387.057   5
   3  -2  21 997.702 353.283   5
  10  -2  15 2085.50 391.145   5
   4  -3  10 5892.24 489.987   5
   0  -2  21 212.987 289.642   5
  -1  -3  12 3257.14 488.087   5
  10  -1  20 938.223 288.095   5
   0  -3  10 2929.33 387.375   5
   7  -1  22 2258.21 322.595   5
   3  -3  15 5801.04 509.176   5
   1  -3  15 1415.43 386.647   5
   7  -2  19 247.432 313.562   5
   2  -2  21 1568.42 346.108   5
   4  -3  14 2872.94 417.616   5
   2  -3  15 8240.25 569.887   5
   6  -2  20 817.685 345.636   5
   9  -2  17 498.785 361.632   5
   0  -3  14 24538.5 743.681   5
   3  -3  10 1508.28 342.612   5
   4  -3  11 9080.54 603.463   5
  10  -2  14 3171.66 416.584   5
   1  -3  10 3982.00 418.859   5
   0  -3  11 3965.88 413.213   5
   2  -3  10 48.9443 291.037   5
   4  -3  12 1381.58 426.639   5
   3  -3  14 3142.08 431.563   5
   9   0  22 1484.31 256.483   5
   1  -3  14 6567.36 551.021   5
   0  -3  12 4287.41 514.336   5
  10  -2  11 15163.9 692.474   5
   2  -3  14 6934.28 462.875   5
   3  -3  11 800.269 366.774   5
  10  -2  12 10315.1 706.480   5
   1  -3  11 1015.76 337.961   5
   4  -1  23 1193.92 251.330   5
   8  -1  21 1371.78 319.464   5
  10   0  21 94.6218 225.222   5
   2  -3  11 650.605 324.533   5
   3  -3  12 1774.59 446.258   5
  11  -1  18 302.552 287.905   5
   1  -3  12 1346.25 431.628   5
  12   0  19 271.837 235.284   5
   2  -3  12 2341.60 438.864   5
   5  -2  20 1365.31 384.015   5
   9  -2  16 1520.79 396.540   5
  12  -1  15 1032.18 303.205   5
   4  -2  20 1713.30 387.204   5
   5   0  24 440.054 189.812   5
   3  -1  23 279.201 228.584   5
  11  -1  17 470.445 320.849   5
   6  -1  22 549.530 284.256   5
  -3  -2   6 2345.68 288.758   5
   0  -1  23 561.347 248.494   5
  12  -1  14 2083.61 348.267   5
   8  -1   3 1573.56 250.138   5
   9  -2   9 1953.55 380.114   5
   2  -1  23 831.108 255.913   5
   9  -2  15 2566.96 421.863   5
  10  -1  19 741.522 307.417   5
   8  -2  17 1831.15 416.506   5
   7   0  23 1379.03 255.166   5
   1  -1  23 595.617 251.690   5
   6  -1   2 27833.4 503.895   5
   7  -2  18 760.196 358.645   5
   9  -1  20 178.741 279.490   5
  11   0  20 879.940 251.267   5
   9  -2  14 2732.81 422.390   5
  12  -1  12 1837.95 361.935   5
   9  -2  10 1813.38 369.743   5
  -2  -2  19 1146.69 343.022   5
  10  -1  18 1908.50 385.494   5
   7  -1  21 1360.23 336.409   5
   4   0  24 861.771 221.586   5
  10  -1   5 440.512 230.048   5
   9  -2  11 600.477 337.289   5
   5  -2  19 2445.34 434.703   5
   5  -1  22 197.538 278.154   5
   9  -2  12-429.266 473.914   5
   8  -2  16-129.712 355.855   5
  -3  -2  18 874.512 343.138   5
   6   1  24 1710.24 193.495   5
  12   0  18 1361.81 292.515   5
   6  -2  18 762.338 382.114   5
   7  -2  17 649.391 390.565   5
  -1  -2  19 264.450 343.823   5
  11  -1  16 342.042 320.920   5
  -5  -2   9 318.978 237.553   5
   4  -2  19 61.9136 349.340   5
   3   0  24 184.120 207.983   5
   8  -2  15 2339.26 402.476   5
   4  -1  22 849.236 311.492   5
   9   0  21 502.144 265.600   5
   6   0  23 539.453 224.792   5
   9   1  22 498.749 206.413   5
   8  -2   9 1124.99 331.707   5
   0  -2  19 1906.91 426.675   5
  -1  -1   2 2709.62 198.141   5
   3  -2  19 124.834 363.776   5
   9  -1  19 392.992 324.689   5
   8  -1  20 500.994 308.722   5
   1  -2  19 340.029 361.758   5
   2   0  24 14.4811 191.420   5
   2  -2  19 2622.93 438.107   5
   8  -2  14 7517.49 533.566   5
   6  -1  21 149.400 291.554   5
  10   1  21 316.069 209.726   5
   5  -1   2 6972.40 319.001   5
  11  -1  15 1189.58 352.881   5
  -2  -2  18 1158.78 388.473   5
   5  -2  18 2108.46 460.605   5
   1   0  24 2296.95 265.706   5
   7  -2  16 93.3101 306.909   5
   3  -1  22 566.933 305.040   5
  11   0  19-20.5764 255.365   5
  -1  -1  22 532.252 293.059   5
   6  -2  17 1594.02 450.599   5
  -3  -2  17 1967.60 392.066   5
  12   0  17 1288.17 324.552   5
   8  -2  11 5581.75 479.924   5
   8  -2  12 11272.4 770.830   5
  11  -1   9 933.283 313.068   5
  11  -1  14 224.084 318.985   5
  10  -1  17 466.768 347.146   5
   7   0   1 1715.37 142.105   5
   2  -1  22 167.676 291.503   5
   0  -1  22 1325.75 337.264   5
   1  -1  22-23.8141 287.562   5
   4  -2  18 32.9533 353.668   5
  -1  -2  18 2631.47 441.165   5
   5   1  24-23.2321 162.456   5
   7  -2  15 2652.94 423.351   5
  10   0  20 183.035 272.903   5
   5   0  23 592.203 251.385   5
   7   0  22 180.042 277.245   5
   5  -1  21 578.862 330.827   5
  -1  -2   6 918.774 293.081   5
   3  -2  18 1123.18 422.305   5
   7   1  23 14.0255 201.706   5
   5  -2  17 1684.76 436.087   5
  11  -1  12 4714.15 515.773   5
   0  -2  18 669.969 386.912   5
   6  -2  16 4797.81 500.427   5
   7  -2   9 2611.50 390.937   5
   7  -2  14 1558.97 389.148   5
   7  -1  20 298.546 330.981   5
   2  -2  18 922.297 403.160   5
   1  -2  18 1268.82 404.444   5
  -2  -2  17 759.816 376.591   5
  10  -1   7 2723.86 344.525   5
  11   1  20 219.063 212.121   5
   4  -1   2 13263.4 362.408   5
  10  -1  16 523.755 344.115   5
  -4  -2   9 2797.92 315.711   5
  -4  -2  14 5835.59 404.572   5
   8   0  21-21.9615 261.927   5
   4  -2  17 3144.22 491.917   5
   0  -1   2 302484. 1181.02   5
   4  -1  21 1322.09 373.504   5
  11   0  18 385.435 297.003   5
   7  -2  12 1702.52 417.204   5
   7  -2  11 7395.35 524.789   5
   0  -2   6 1761.08 316.715   5
   6  -2  15 3303.74 452.340   5
   4   0  23 164.874 231.006   5
  -1  -2  17 217.209 332.982   5
   5  -2  16 1439.20 407.752   5
   4   1  24 230.328 185.856   5
  -2  -1  21 694.606 322.811   5
   3  -2   6 989.349 293.882   5
  10  -1  15 1477.85 362.543   5
   3  -2  17 266.423 354.551   5
  -4  -2  10 142.335 235.316   5
   8   1  22 1338.44 261.533   5
  -3  -2  15 4127.57 437.361   5
   0  -2  17 698.125 374.281   5
   3  -1  21 905.789 353.883   5
   3  -1   2 58784.0 628.699   5
   9  -1  17 2441.41 427.716   5
  -2  -2  16 15102.8 674.846   5
   6   0  22 519.663 291.463   5
   2  -2  17 1018.77 399.063   5
  -4  -2  11 5659.74 383.825   5
  -1  -1  21 573.418 340.837   5
  10   0  19 287.941 304.493   5
   3   0  23 682.313 263.416   5
   4  -2  16 7131.30 562.898   5
   1  -1   2 1352.07 207.857   5
   2  -1  21 27.5338 346.517   5
  10  -1  14 172.079 322.713   5
   5  -2  15 1190.31 379.959   5
   2  -1   2 48696.3 556.970   5
   9   1  21 17.9318 242.213   5
   8  -1  18 429.949 358.430   5
   5  -2   8 259.219 289.807   5
   9   0  20 210.231 312.440   5
   6   1  23 1105.57 243.946   5
  -4  -1   4 1328.75 173.780   5
   3   1  24-81.2051 195.209   5
  -1   0  23 2627.04 336.151   5
   6  -2  12 769.493 358.908   5
  -3  -2  14 1062.96 314.737   5
  -1  -2  16 1526.63 360.794   5
   6  -2  11 593.883 324.046   5
   2   0  23 710.295 261.376   5
  10  -1  13 388.632 368.274   5
   3  -2  16 1191.42 368.466   5
  -3  -2   9 1856.38 300.819   5
  -2  -2  15 28603.0 869.360   5
   0   0  23 803.310 267.507   5
   1   0  23 363.623 249.064   5
   5  -2  14 1924.71 414.376   5
   9  -1  16 94.8257 354.369   5
   7   0  21 334.479 301.363   5
  10   0  18-26.6920 307.754   5
   0  -2  16 15154.1 691.394   5
   2  -2  16 808.375 359.082   5
   4  -2  15 9277.40 597.227   5
  10  -1  12 3664.63 442.678   5
   4   2  24 1025.00 160.753   5
   1  -2  16 5941.53 509.078   5
  11   1  19 340.060 244.743   5
   2   1  24 1428.11 238.130   5
   9  -1   6 2495.68 301.237   5
   5   0  22 1054.10 329.251   5
   8   2  22 1483.19 228.198   5
  -3  -2  10 709.196 268.868   5
   0   1  24 816.839 207.107   5
  -3  -2  12 577.545 298.260   5
   1   1  24 152.357 211.008   5
   8   0   2 5542.76 216.278   5
  -1  -2  15 9220.25 611.068   5
  -2  -1  20 2339.63 394.868   5
   6  -1  19 895.395 377.308   5
   3  -2  15 8371.24 558.782   5
  -2  -2  14 25365.7 649.108   5
   8  -1  17-127.257 338.323   5
   5  -2  12 916.719 361.185   5
   4  -2  14 4324.15 424.710   5
   5  -2  11 1960.98 348.397   5
   9  -1  15 7116.41 532.917   5
  10   1  20 1033.13 284.688   5
   7  -1  18 1298.41 421.187   5
  11   0  16 1231.40 343.920   5
   0  -2  15 36585.1 972.908   5
   2  -2  15 4465.12 466.945   5
   7   1  22 2515.27 340.097   5
  -1  -2   8 689.824 278.837   5
   9   2  21 1324.63 253.752   5
   1  -2  15 6366.54 536.610   5
  -2  -2   9 420.620 260.164   5
   5   1  23 1013.74 257.649   5
   3  -1  20 1087.28 381.490   5
  -1  -1  20 371.620 326.155   5
   6   2  23 1346.27 219.116   5
   4   0  22 166.370 306.911   5
   3  -2  14 2535.35 388.180   5
  -1  -2  14 6815.01 515.789   5
   9   0  19 397.402 338.513   5
   8   0  20 869.294 339.007   5
   3   2  24 244.550 161.172   5
   9  -1  14 2876.43 409.075   5
   6   0  21 50.8196 289.751   5
   2  -1  20 1236.46 385.961   5
   4  -2  12 3888.44 457.457   5
   0  -1  20 2234.67 419.361   5
  -2  -2  10 3099.75 330.219   5
   1  -1  20 269.307 354.376   5
  -2  -2  12 6358.22 509.280   5
   4  -2  11 6935.24 481.663   5
   5  -1  19 941.343 396.568   5
   2  -2  14 2182.23 351.059   5
   0  -2  14 31251.7 744.105   5
   8  -1  16 798.503 380.368   5
   3  -2   9 1455.35 332.301   5
  -3  -1  19 417.651 317.038   5
   1  -2  14 3992.77 476.184   5
   8   1  21 1006.89 296.726   5
  11   0  15 2877.55 376.136   5
   9  -1  13-571.657 501.715   5
   3   0  22 902.172 319.163   5
   6  -1  18 1094.16 416.987   5
  11   1  18 330.852 273.675   5
   3  -2  12 976.370 340.711   5
   7  -1  17 193.885 368.193   5
   2  -2   9 2172.92 333.659   5
  -2   0  22 1856.26 345.886   5
   7   0  20 326.818 344.669   5
   9  -1   9 435.658 274.068   5
   0  -2   9 1982.57 325.612   5
  10   0  17-257.748 300.372   5
   3  -2  11-65.7838 293.640   5
   2   2  24 1182.49 191.114   5
  -1  -2  12-814.589 396.289   5
  -1  -2  10 7765.63 439.818   5
   4   1  23 922.710 266.330   5
   9  -1  12 3262.32 462.941   5
   4  -1  19 2824.43 460.413   5
  -4  -1  18 1538.16 367.592   5
   6   0   1 662.343 134.841   5
   2   0  22 221.372 299.127   5
   2  -2  12 599.215 315.223   5
   9  -1  11 11528.1 580.415   5
   8  -1  15 821.737 348.260   5
  -2  -1  19 1942.64 408.909   5
   0  -2  12 11002.1 600.014   5
  11   0  14 396.790 298.863   5
   6  -1   4 596.357 241.675   5
   0  -2  10 1088.58 296.570   5
  -1   0  22 465.654 300.344   5
   2  -2  11 3090.10 370.804   5
   5   0  21 690.421 327.564   5
   1  -2  12 2130.97 422.186   5
   1  -2  10 2484.31 335.307   5
   1   2  24 537.613 180.698   5
   6   1  22 675.224 282.419   5
   1   0  22 196.311 292.386   5
   0   2  24 10.8119 150.198   5
  10   2  20 368.303 223.000   5
   0   0  22 626.821 315.809   5
   3  -1  19 127.036 347.827   5
   7   2  22 630.196 239.263   5
   9   0  18 981.058 382.967   5
  10   1  19 1136.31 320.074   5
   5   2  23 322.681 200.742   5
   5  -1  18 842.549 394.828   5
  -1  -1  19 388.073 361.706   5
   3   1  23 324.276 256.869   5
   7  -1  16 3025.60 451.544   5
  11   0  13-487.536 310.496   5
   8  -1  14 2102.37 374.992   5
   9   1  20 370.717 294.275   5
   2  -1  19 1826.06 420.912   5
   0  -1  19 551.034 349.393   5
  -1  -1   3 2434.45 213.098   5
  10   0  16 236.319 344.368   5
   1  -1  19 1308.48 390.355   5
   8   3  21 1400.37 211.098   5
  -3  -1  18 1187.34 345.830   5
   4   0  21 270.294 332.296   5
  11   1  17 785.619 324.262   5
   7   1  21 1548.37 326.367   5
  11   0  12 582.089 293.436   5
   2   1  23 491.698 256.726   5
   8   2  21 580.927 249.207   5
  -1   1  23-18.3508 236.830   5
   7  -1  15 7712.92 547.792   5
   5   1  22 606.640 298.879   5
   1   1  23 291.846 242.031   5
  -3   0  21 429.807 300.908   5
   0   1  23 1491.78 276.483   5
   8  -1  12 5597.66 481.080   5
   9   0  17 416.580 360.592   5
   4   3  23 4898.27 240.593   5
   5  -1  17 2594.08 454.854   5
   6  -1  16 1157.23 383.735   5
   3  -1  18 2439.15 437.925   5
   4   2  23 2449.95 264.551   5
   8  -1  11 23679.2 774.140   5
   0  -1   3 48184.9 529.212   5
   7   0  19-117.879 331.597   5
   8   0  18 1585.72 396.608   5
  10   1  18 2286.42 371.098   5
  -1  -1  18 1236.31 359.010   5
   7  -1  14 402.849 308.222   5
   2  -1  18 3204.28 465.759   5
   1  -1   3 5284.95 253.502   5
   6   2  22 290.366 243.242   5
   6   3  22 82.1159 170.275   5
   1  -1  18 521.703 331.008   5
  11   1  16 414.010 313.542   5
  10   0  14 2345.88 353.747   5
   4   1  22 829.323 320.526   5
  -3  -1  17 3263.55 440.337   5
   4  -1  17 1221.78 388.604   5
   8   1  20 404.779 314.719   5
   9   1  19 516.731 322.214   5
  10   2  19 148.397 247.715   5
   6   1  21 520.439 312.257   5
   6  -1  15 1030.60 332.500   5
   7   0   2 266.348 143.792   5
   9   0  16 1220.68 369.249   5
   5  -1  16 1594.40 374.373   5
   3   2  23 1525.90 256.512   5
   9   0   4 187.473 175.570   5
   9   2  20 579.255 262.220   5
  -4  -1  16 6120.17 430.118   5
   3   3  23 304.170 166.541   5
   9   3  20-180.542 182.702   5
  10   0  13 752.332 470.609   5
   7  -1   8 520.725 266.853   5
   7  -1  12 1764.45 362.973   5
   6   0  19 595.867 377.024   5
  10   0   7 1117.45 229.021   5
   3   1  22 455.110 298.098   5
   4  -1   4 401.904 235.041   5
   7   2  21 647.243 272.503   5
   4   0  20 146.152 319.775   5
   8   0  17 1868.12 404.388   5
   6  -1  14 2737.62 346.573   5
   2   2  23 741.896 216.129   5
  11   1  15 1177.86 309.138   5
   7   0  18 484.196 350.404   5
   7  -1  11 105.194 255.825   5
  -3   0  20 206.667 300.306   5
  -1  -1  17 283.464 332.674   5
   4  -1  16 4175.92 432.172   5
   7  -1  10 2116.45 331.270   5
   7   3  21 528.361 210.958   5
   5   2  22 329.687 270.414   5
   1  -1  17 2364.42 408.277   5
  10   0  12 421.652 278.888   5
   5  -1  15 2582.00 383.947   5
   9   0  15 432.555 313.395   5
   5   1  21 1279.11 355.291   5
  -3  -1  16 4375.65 407.376   5
   2   1  22 412.994 295.758   5
   1   2  23 1127.71 247.354   5
   2   3  23 1750.68 210.008   5
  -1   2  23 15.5637 206.410   5
   7   1  20 1133.65 350.845   5
   0   2  23 1276.18 246.524   5
  10   0  11 2850.04 351.820   5
  -4  -1  15 4371.60 397.683   5
   5   3  22 1013.91 225.213   5
  -2   0  20 376.255 322.365   5
   1   1  22 750.349 298.357   5
   3  -1  16 9478.32 556.851   5
  -1   1  22 608.831 294.484   5
   2   0  20 786.179 348.183   5
   0   1  22 2555.83 363.294   5
  11   1  14 742.129 274.171   5
   8   3  20 378.257 220.073   5
  -2  -1  16 9391.11 521.880   5
   1   3  23 667.571 178.100   5
   5  -1  14 2842.46 348.214   5
  -1   0  20 110.132 307.886   5
   8   0  16 177.837 318.681   5
  10   2  18 891.959 281.391   5
   9   0  14 1127.33 311.248   5
   4  -1  15 4060.47 436.503   5
   1   0  20 715.753 357.562   5
   6  -1  12 1452.33 333.886   5
   0   0  20-28.2009 345.220   5
   5   0   1 155.273 115.622   5
   2  -1  16 5039.66 437.322   5
  -1   3  23 936.303 183.649   5
   0   3  23 229.609 170.836   5
  -4   0  19 253.852 278.472   5
   7   0  17 2216.01 410.294   5
   4   1  21 2328.96 382.872   5
  -1  -1  16 10230.6 553.741   5
   4   2  22 804.665 278.189   5
  10   1  16 886.768 341.951   5
   8   2  20 1365.03 309.641   5
   1  -1  16 4480.04 416.995   5
   7   4  20 1353.60 189.723   5
   6  -1  11 1174.53 285.376   5
   6   2  21 654.194 293.963   5
   9   2  19 42.2213 265.293   5
   0  -1  16 13866.9 614.869   5
  -3  -1  15 6310.26 424.565   5
  -2  -3  17 4951.79 472.549   5
   7  -3   9 5898.35 548.717   5
   9  -2   5 10103.2 499.410   5
  -3  -3  10 4820.93 431.939   5
   6  -3   8 3296.85 444.986   5
   5  -2   3 26207.4 666.232   5
  -2  -2   4 9637.27 407.839   5
  -1  -3  17 5632.44 531.979   5
  -1  -3   8 5093.16 446.885   5
  -4  -1   3 11694.0 245.263   5
   4  -2   3 33507.1 733.444   5
   6  -3   9 12164.0 673.707   5
  -3  -2   5 3863.66 318.660   5
  10  -2   8 4753.91 453.441   5
   8  -2   5 5346.13 425.225   5
  -4  -2   6 5846.26 336.300   5
  -1  -2   4 9313.93 410.044   5
   6  -2   4 8848.62 459.587   5
   8   0  23 2550.59 254.686   5
  -5  -1   4 29309.1 353.819   5
  -5  -2   7 11334.3 414.701   5
   1  -2  21 4032.36 436.062   5
  10  -2  10 5656.99 503.064   5
   5  -2   4 42740.3 839.351   5
   7  -2   5 4542.69 386.755   5
   0  -2   4 24355.3 601.037   5
  -2  -2   5 7868.60 396.371   5
   8  -2   6 3646.16 379.699   5
   9  -2   8 11063.9 595.936   5
   4  -2   4 10514.4 475.493   5
   1  -2   4 22860.5 595.422   5
   3  -2   4 21067.4 602.622   5
   2  -2   4 13109.1 493.154   5
   6  -2   5 26904.4 721.552   5
  -5  -2   8 698.898 221.306   5
  12  -1  11 6796.19 504.647   5
   8   1  23 2681.21 237.029   5
   7  -2   6 6169.63 445.951   5
  -1  -2   5 15104.2 500.148   5
   9  -1   4 3373.59 287.886   5
   8  -2   8 4846.03 446.624   5
  -4  -2   7 4774.51 334.802   5
   5  -2   5 8842.70 472.002   5
   8   0  22 3927.93 357.207   5
   7  -2   7 5193.55 435.086   5
  11  -1   8 4721.16 407.373   5
   0  -2   5 8498.49 421.776   5
   4  -2   5 22452.2 647.091   5
  -2  -2   6 6707.63 399.316   5
   6  -2   6 25093.9 729.619   5
   8  -2  10 2305.89 400.277   5
   1  -2   5 9682.91 452.481   5
   3  -2   5 9250.33 460.533   5
   2  -2   5 3833.04 365.108   5
   7  -1   3 3541.61 281.356   5
  -4  -2   8 13191.4 481.549   5
  -3  -1   3 37618.8 448.688   5
   6  -2   7 11827.3 559.396   5
   5  -2   6 10962.4 522.815   5
  -3  -2   7 2007.19 305.044   5
  11  -1  10 3223.01 408.501   5
  10  -1   6 8017.17 438.024   5
  11  -1  11 4615.31 470.166   5
  -3  -2  16 5944.31 503.415   5
   8  -1   4 3238.51 308.832   5
   9  -1   5 2960.73 307.015   5
   7  -2  10 15607.7 709.939   5
   4  -2   6 14129.0 561.929   5
   5  -2   7 3991.85 399.638   5
   1  -2   6 4214.67 365.138   5
   2  -2   6 7413.81 428.971   5
  -2  -2   7 12260.8 488.992   5
  -3  -2   8 808.819 258.872   5
   6  -2   9 6206.30 485.164   5
   1  -2  17 4435.12 521.410   5
   6  -1   3 17685.9 475.533   5
   4  -2   7 7590.14 466.733   5
   6  -2  10 4938.04 465.117   5
  10  -1   9 6402.81 460.075   5
  -1  -2   7 11731.5 485.379   5
   3  -2   7 9490.82 496.310   5
  10  -1  10 12907.0 625.531   5
  -5  -1   5 7256.35 243.585   5
  -2  -2   8 6720.04 407.707   5
  10  -1  11 11906.8 627.187   5
   0  -2   7 887.378 288.276   5
   2  -2   7 18835.1 624.466   5
   4  -2   8 6839.47 458.852   5
   1  -2   7 11036.4 496.435   5
   7  -1   4 8522.85 384.918   5
   9  -1   7 4026.05 366.627   5
   5  -2  10 11865.0 603.062   5
   4  -1  20 8072.69 602.036   5
   8  -1   5 10616.9 442.995   5
   3  -2   8 162.396 279.365   5
  -2  -1   3 15285.7 339.624   5
   5  -1   3 25484.2 539.437   5
   2  -2   8 14482.2 580.742   5
   0  -2   8 3417.05 358.982   5
   1  -2   8 1599.69 315.413   5
  -1  -2   9 3500.67 368.038   5
   1  -2   9 5642.31 424.412   5
   9  -1  10 8313.30 514.100   5
   4  -1   3 13422.5 399.767   5
   8  -1   6 446.819 254.288   5
   8  -1   7 994.792 265.337   5
   7  -1   5 2463.67 304.148   5
   6  -1  17 4653.16 542.505   5
   8  -1   8 9634.02 480.690   5
   4  -1  18 6499.01 576.260   5
   3  -1   3 58476.6 705.199   5
  -3  -1   4 18614.2 361.177   5
  11   0  11 9902.91 549.185   5
  -4  -1  17 6338.51 491.904   5
  -2  -1  18 6316.32 540.842   5
   5  -1   4 10671.4 401.006   5
  -5  -1   6 391.569 162.471   5
   8  -1  10 8514.87 513.484   5
   2  -1   3 23381.0 448.723   5
   7  -1   6 805.346 271.674   5
  -4  -1   5 50874.1 575.926   5
   0  -1  18 4791.04 495.820   5
   6  -1   5 15899.4 490.401   5
   7  -1   7 14355.7 536.487   5
   3  -1  17 8518.04 615.089   5
  -2  -1  17 4969.74 466.676   5
   8   0   3 3398.60 222.499   5
   2  -1  17 8896.69 617.133   5
  -2  -1   4 31730.2 461.255   5
   0  -1  17 7677.95 563.130   5
   3   0  20 4446.99 476.663   5
   6  -1   6 3167.71 307.650   5
   5  -1   5 19143.4 513.143   5
  -2   1  22 4407.57 397.566   5
   6  -1   7 55980.9 914.973   5
   5   0  19 5244.18 524.862   5
  10   0   9 12879.4 524.603   5
  10   0  10 5567.03 407.155   5
   3  -1   4 30712.2 550.520   5
   6   0  18 4395.66 494.630   5
   6  -1   8 51676.5 933.481   5
  -1  -1   4 30908.3 469.257   5
  -3  -1   5 12539.2 333.078   5
   4   0  19 300.213 330.708   5
  -4  -1   6 43760.3 573.888   5
   2  -1   4 23384.6 472.790   5
   9   0   5 7594.10 333.080   5
  10   3  18 328.413 230.570   5
   4  -1   5 66459.2 837.776   5
   5  -1   6 28109.3 629.582   5
  -5  -1   7 15981.6 390.483   5
   9   3  19 977.580 246.185   5
  -1  -1  23 271.646 302.066   6
   1  -1  22 57.7554 339.491   6
   0  -3  10 1667.60 413.299   6
   4   0  21-285.014 319.531   6
  -2  -2  21 898.912 386.941   6
  -7  -3  16 163.513 347.566   6
  -1  -3  15 1703.46 468.782   6
   0  -3  11 3732.14 473.395   6
   2   1  23 293.714 257.940   6
   0  -3  12 4524.83 567.184   6
   4  -2  15 8763.83 653.881   6
  -7  -2  21 238.374 289.206   6
  -1  -3   9 1673.73 384.559   6
  -8  -1  23 14.6117 195.871   6
  -1   0  24 910.439 264.795   6
  -3  -2  21 2856.38 467.372   6
   0  -2  20 1121.67 435.175   6
   3  -2  17 1164.97 438.675   6
  -3  -3  16 3648.01 499.995   6
  -6  -3  16 5959.75 538.651   6
   4  -2   9 2197.06 384.475   6
   2  -1  21 453.976 384.597   6
   5  -1  18 800.544 401.295   6
   0   1  24 248.966 225.116   6
  -2  -2   3 27500.7 548.536   6
  -6  -2  21 1068.06 350.643   6
  -2  -1  23 1745.99 366.415   6
  -1  -3  14 12619.0 747.145   6
   4  -2  14 3542.66 472.153   6
   1   0  23 70.9006 297.016   6
  -4  -3  16 1950.31 450.058   6
  -4  -2  21 614.411 367.333   6
  -5  -3  16 1531.46 423.756   6
  -2  -3  15 8981.82 667.417   6
   4  -1   4 86.9855 257.125   6
  -5  -2  21 696.807 338.779   6
  -1  -3  10 4156.96 437.962   6
  -7  -3  15 2597.81 420.803   6
   6  -1  15 768.238 360.304   6
   2  -2  18 1200.73 485.768   6
   1  -2  19 263.412 409.437   6
  -1  -3  13 4019.12 558.769   6
  -2  -3   9 179.415 315.262   6
   4  -2  13 769.041 371.425   6
  -1  -3  11 851.293 368.483   6
  -1  -3  12 4779.39 561.933   6
   0  -1  22 1874.04 412.236   6
  -7  -1  23 1228.82 280.338   6
  -3  -3  15 2090.73 458.483   6
   4  -2  11 6751.32 510.227   6
   4  -2  12 4624.51 494.938   6
  -3  -1  23-120.151 295.320   6
   4  -1  19 2136.09 482.765   6
  -1  -2  20 3386.89 522.351   6
  -2  -3  14 14451.2 809.882   6
   3  -2  16 1815.48 418.157   6
  -6  -3  15 5895.96 544.038   6
   6  -1  14 2076.69 414.016   6
  -3  -2   3 10364.6 362.503   6
  -2   0  24 384.764 246.386   6
  -7  -3  14 2524.81 436.390   6
  -4  -3  15 8026.14 608.004   6
  -8  -2  20 277.672 292.949   6
  -5  -3  15 4026.78 482.448   6
  -3  -3   9 578.387 336.747   6
  -2  -3  10 2152.62 414.111   6
  -6  -1  23 794.298 296.961   6
  -4  -1  23 694.635 292.312   6
  -1  -1   1 160408. 870.178   6
   5  -1  17 3405.68 510.613   6
  -2  -3  13 5257.42 750.062   6
   2   0  22-192.412 319.735   6
  -5  -1  23 786.762 312.288   6
   6  -1  13 361.746 328.987   6
  -3  -3  14 1020.21 391.785   6
  -2  -3  11 3317.69 431.615   6
  -4  -3   9 518.674 309.359   6
  -5  -3   9 953.197 313.129   6
  -2  -3  12 5790.62 587.060   6
   3  -2   8 882.152 329.770   6
  -2  -2  20 888.143 391.173   6
  -6  -3  14 1529.91 401.611   6
   0  -2  19 1309.21 444.728   6
   2  -2  17 848.789 419.544   6
   3  -2  15 8412.19 603.698   6
   1  -1  21 1867.97 423.862   6
  -7  -3  12 2782.35 481.357   6
  -4  -3  14 1039.55 381.962   6
   6  -1  12 1716.80 374.490   6
  -3  -3  10 5216.93 450.455   6
  -5  -3  14 1980.92 431.035   6
   6  -1  11 514.959 299.467   6
   3   0  21 392.251 359.040   6
   1  -2  18 956.412 424.397   6
  -3  -3  13 2567.47 511.965   6
  -3   0  24 4536.93 372.893   6
  -1  -1  22 146.945 358.115   6
  -7  -2  20 1468.53 373.894   6
  -1   1  24 1215.14 248.598   6
   0   0  23 855.197 327.045   6
  -7   0  24 613.126 187.439   6
  -3  -3  11 217.434 297.971   6
  -3  -2  20 1612.30 434.617   6
  -3  -3  12-145.991 342.002   6
  -4  -3  10 772.362 305.510   6
  -5  -3  10 395.075 304.843   6
   1   1  23 141.950 275.414   6
   3  -2  14 1869.69 420.680   6
  -6  -3  11 4696.94 458.671   6
  -6  -3  12 790.577 353.456   6
   5  -1  16 2148.42 414.106   6
   1  -1   2 614.462 216.986   6
  -6  -2  20 2840.92 431.439   6
  -4  -2  20 1460.63 415.285   6
   7   0   9 1151.65 278.713   6
  -4  -3  11 1401.40 356.671   6
  -4  -3  12 3009.30 459.258   6
  -4   0  24 87.1341 220.650   6
  -5  -2  20 1529.97 425.971   6
  -5  -3  11 3231.83 442.100   6
  -5  -3  12 2892.53 487.426   6
   7   0  13 5422.04 482.780   6
  -1  -2  19 625.973 417.420   6
  -6   0  24 303.152 207.645   6
   2  -2  16 139.105 354.031   6
   3  -1  19 36.3371 386.777   6
   3  -2  12 1109.54 372.967   6
   4   0  20-191.614 305.004   6
   7   0  12 4196.93 407.006   6
   3  -2  11 347.765 315.003   6
   0  -2  18 415.062 394.536   6
   1  -2  17 4620.45 517.423   6
   0  -1  21 65.6879 380.939   6
   7   0  11 65.0771 272.439   6
   5  -1  15 1741.15 402.028   6
   1   0  22-28.0982 357.896   6
  -8  -2  19 675.991 343.673   6
  -2  -2  19 1487.29 445.706   6
  -1   0  23 3488.87 412.747   6
  -2   1  24 526.066 236.782   6
  -8  -1  22 61.8849 247.762   6
   2  -2  15 3544.38 497.214   6
   2   1  22 143.189 282.095   6
  -3  -1  22 1076.74 365.832   6
   4  -1  17 1769.28 451.372   6
   6   0  16 4631.56 464.375   6
   5  -1  14 1535.32 381.390   6
  -3  -2  19 533.968 413.075   6
  -7  -1  22 1370.69 338.103   6
   2   0  21 3160.49 464.139   6
   2  -2  14 2025.51 411.401   6
   3   1  21 264.450 298.731   6
  -4  -1  22 384.099 338.885   6
  -1  -2  18 2770.21 514.357   6
   5   0  18 907.877 373.151   6
   1  -2  16 4827.44 524.114   6
   0   2  23 687.011 236.473   6
  -9  -2  18 168.805 321.419   6
  -6  -1  22 396.710 292.753   6
   0   1  23 1741.61 333.158   6
  -1  -1  21 556.480 370.390   6
  -5  -1  22 131.563 311.560   6
  -6  -2  19 417.727 357.996   6
   0  -2  17 484.642 416.252   6
   5  -1  13 3087.32 450.753   6
   3  -1  18 2492.02 478.828   6
  -2   0  23 937.358 336.967   6
   5  -1   9 286.562 267.250   6
   2  -1  19 2219.38 483.983   6
   4  -1  16 3039.77 451.486   6
   5  -1  12 1955.80 359.603   6
   6   0  15 1412.67 342.342   6
  -2  -2  18 955.234 440.542   6
   0   0  22 1146.97 370.323   6
   2  -2  12 519.841 324.020   6
   4   0  19-100.867 338.608   6
   2  -2  10 231.718 336.619   6
   1  -2  15 6365.88 646.120   6
   5  -1  11 876.510 285.884   6
   2  -2  11 3398.09 414.401   6
   6   0   7 998.596 245.636   6
  -8  -2  18-60.9466 334.253   6
  -4   1  24 546.424 220.483   6
  -2  -1  21 484.415 369.961   6
  -7   1  24 552.087 175.449   6
  -3   0  23 750.551 325.160   6
  -2  -1   1 47961.3 411.698   6
  -1  -2  17 293.778 391.450   6
   0  -2  16 13985.0 748.590   6
  -8   0  23 519.948 231.286   6
  -3  -2  18 1774.52 460.924   6
  -9  -1  21 1794.18 329.938   6
  -5   1  24 582.540 195.189   6
  -6   1  24 691.740 209.684   6
   6   0  14 1461.57 300.667   6
   1  -2  14 4077.67 506.063   6
   4  -1  15 3297.44 472.796   6
   1   1  22 734.884 320.344   6
  -4  -2  18 526.659 388.970   6
   1   0  21 1345.14 386.103   6
  -4   0  23 1257.59 326.390   6
  -1   1  23 43.8423 281.498   6
   1  -2   8 1446.56 327.547   6
  -3  -1  21 1100.18 378.749   6
  -6  -2  18 1332.47 417.212   6
  -7   0  23 231.756 256.266   6
  -5  -2  18 274.803 384.954   6
   1  -1  19 1457.72 435.393   6
  -2  -2  17 287.692 372.700   6
   2  -1  18 2880.77 507.634   6
  -5   0  23 111.810 282.680   6
  -1   0  22 28.6367 331.035   6
  -8  -1  21 317.787 308.744   6
   1  -2  13 5267.74 550.900   6
   0  -2   6 1452.03 315.143   6
  -6   0  23 63.1342 262.345   6
   0  -2  15 32302.6 1023.83   6
  -1   2  23 50.0198 233.266   6
   6   0  13 802.339 320.751   6
   4  -1  14 830.466 359.050   6
  -4  -1  21 848.183 357.159   6
  -1  -2  16 1967.21 434.609   6
   2   1  21-27.4121 311.556   6
  -7  -1  21 1364.53 363.169   6
   1  -2  12 1822.71 430.828   6
  -5  -1  21 1729.21 387.934   6
  -8  -2  17 1676.98 383.937   6
  -6  -1  21 1454.48 381.583   6
  -3  -2  17 2889.90 452.896   6
   1  -2  10 2028.56 354.663   6
   1  -2  11 920.233 314.040   6
   5   0  16 910.514 350.141   6
   3  -1  16 10102.4 629.068   6
   6   0  12 168.453 273.841   6
 -10   0  22 2773.37 301.615   6
   4  -1  13 1844.43 379.892   6
   0  -2  14 23195.7 814.239   6
  -2   1  23 1782.23 342.257   6
  -4  -2  17 649.959 376.480   6
  -7  -2  17 1086.53 394.251   6
  -2   0  22 2064.43 396.952   6
  -9  -2  16 826.119 333.947   6
  -2  -2  16 15900.3 774.011   6
   0   0  21 248.350 350.220   6
  -1  -2  15 8380.53 660.714   6
  -5  -2  17 438.043 367.800   6
   0  -1  19 1505.95 429.397   6
   4  -1  12 1228.75 322.251   6
   0   1  22 1652.30 366.056   6
  -9  -1  20 271.767 291.750   6
   1  -1  18 1015.83 401.880   6
   3  -1  15 13872.6 669.109   6
  -1  -2   6 631.058 260.455   6
  -2   2  23 2038.74 288.260   6
   5   0  15 322.430 298.040   6
   3   1  20 1367.36 362.500   6
  -3  -2  16 6062.02 540.693   6
  -9   0  22-150.864 230.188   6
  -9   1  23 243.461 172.140   6
  -3   0  22 164.408 310.978   6
   0  -2  12 8949.44 630.017   6
  -3   1  23 625.320 286.550   6
  -1  -2  14 6239.35 534.291   6
  -2  -2  15 26985.6 923.998   6
   0   2  22 100.341 265.304   6
   0  -2  11 1013.89 297.580   6
  -8  -1  20 106.609 316.914   6
   0  -2  10 1185.91 311.298   6
  -4  -2  16 243.208 307.835   6
  -1  -1  19 273.451 355.374   6
   5   0   5 125.634 191.171   6
  -9  -2  15 3701.00 408.207   6
   1   1  21 2492.90 407.130   6
  -7  -2  16 1484.20 358.197   6
   3  -1  14 1621.32 370.227   6
  -1   0  21 1592.18 397.484   6
  -4   0  22 1058.76 336.602   6
   2  -1  16 4292.18 472.198   6
  -5  -2  16 1054.48 359.970   6
  -8   0  22 20.9563 263.771   6
  -6  -2  16 4018.17 444.011   6
  -7  -1  20 1266.19 363.897   6
   5   0  14 3241.24 345.765   6
  -4   1  23 288.917 254.380   6
  -1  -2  13 5125.28 538.330   6
  -8   1  23 469.197 216.163   6
 -10  -1  19 1076.65 328.343   6
  -1   1  22 201.447 294.092   6
  -3  -2  15 4567.86 482.131   6
  -5   0  22 657.753 328.480   6
  -7   0  22 45.2058 280.181   6
   2   0  19-295.659 322.369   6
  -3   2  23 186.484 220.847   6
   1  -1  17 3358.97 460.417   6
  -2  -2  14 17105.3 703.658   6
  -6   0  22 458.512 299.812   6
  -3  -1   1 12824.8 200.409   6
  -5   1  23 758.442 283.266   6
  -7   1  23 1992.73 295.709   6
  -1  -2   8 641.371 268.693   6
  -8  -2  15 2358.54 388.567   6
   3  -1  13 1606.43 366.881   6
  -1  -2  12-931.810 389.322   6
  -6   1  23 1477.64 278.269   6
  -2  -1  19 2325.00 449.137   6
   4   0  16 442.051 303.915   6
 -11   1  22 807.482 189.450   6
  -4  -2  15 1343.09 390.884   6
  -9  -2  14 2468.57 387.352   6
   5   0  13 1635.31 419.509   6
  -2   0  21 148.199 324.427   6
  -1  -2  11 362.311 263.380   6
   2  -1  15 2719.11 397.212   6
  -7  -2  15 2024.68 354.232   6
  -5  -2  15 7721.60 566.801   6
  -9  -1  19 1715.35 359.202   6
  -3  -2  14 1075.18 322.808   6
  -6  -2  15 7698.51 537.661   6
   3  -1  12 2023.02 337.017   6
  -4   2  23 372.622 221.918   6
  -3  -1  19 916.496 371.647   6
  -1   2  22 524.185 272.203   6
   3   1  19-89.2949 292.950   6
  -1  -1  18 760.007 381.741   6
 -10   0  21 253.156 264.418   6
  -8   2  23 1727.20 224.033   6
   0   0  20 474.723 356.099   6
   0   1  21 624.013 320.348   6
   1  -1  16 2620.61 387.318   6
  -8  -2  14 1263.39 303.596   6
  -2   3  22 1824.99 240.850   6
   3  -1  11 6188.93 400.290   6
   5   0  12 168.471 226.898   6
  -2  -2  12 5578.46 512.648   6
  -4  -2  14 3672.71 404.447   6
  -8  -1  19 2414.66 401.230   6
  -5   2  23 62.0249 194.166   6
  -3   0  21 56.7992 303.494   6
  -4  -1  19 1363.95 382.455   6
   4   0  15 519.277 290.085   6
   2  -1  14 2665.89 360.792   6
  -7   2  23-215.950 164.449   6
   1   0  19 442.327 359.518   6
  -1  -1   2 2600.72 169.641   6
  -7  -2  14 477.513 312.787   6
  -5  -2  14 1591.51 337.552   6
  -5  -1  19 1441.13 373.807   6
  -2  -2  11 1598.95 305.412   6
 -10   1  22 693.611 216.157   6
  -6  -2  14 6235.36 459.858   6
  -6  -1  19 2362.76 409.674   6
  -9   0  21 2468.00 329.844   6
 -10  -1  18 329.906 286.316   6
  -2  -2  10 3162.86 319.648   6
  -4   0  21 960.732 336.358   6
  -3   1  22 1156.75 316.571   6
   2  -1   5 1383.84 250.646   6
   5   0  10 2509.83 285.419   6
  -4  -2  13 686.128 402.117   6
  -3  -2  12 395.790 270.283   6
 -11   0  20 498.501 255.928   6
  -1   0  20 431.042 352.849   6
   4   1  17 1564.80 348.424   6
   1  -1  15 4976.67 455.325   6
  -8   0  21 1098.73 318.385   6
  -2   2  22 1248.05 293.668   6
  -5   0  21 1339.01 359.227   6
   0   2  21 67.8897 271.062   6
  -1  -1  17 151.554 330.411   6
   4   0  14 4070.22 367.063   6
  -7   0  21 339.321 280.982   6
 -11  -1  17 3412.21 375.683   6
  -1   1  21 555.421 298.480   6
  -6   0  21 76.5248 272.465   6
  -3  -2  11 540.845 255.828   6
  -9   1  22 1808.00 277.492   6
   0  -1  16 14433.2 660.312   6
   3   0  16 5586.97 451.414   6
  -3  -1  18 1959.19 404.586   6
  -4   1  22 806.320 308.764   6
  -4  -2  12 351.110 255.866   6
  -8  -2  12 2217.74 359.263   6
  -3  -2  10 588.286 228.718   6
   3   1  18 2672.00 398.617   6
   0   0  19 185.086 338.926   6
   2  -1  12 1065.21 311.306   6
   2   1  19 1715.47 360.633   6
  -8   1  22 130.651 242.817   6
  -2   0  20 479.137 334.796   6
  -4  -1  18 1466.59 377.824   6
  -5   1  22 394.294 264.161   6
  -5  -2  12 649.372 318.274   6
  -7  -2  12 2181.35 323.197   6
   2   0  17 28.7944 307.439   6
   1  -1  14 2077.47 331.393   6
  -8  -1  18 1096.27 345.967   6
  -4  -2  11 5594.59 400.358   6
   1   0  18 60.0584 317.299   6
  -6  -2  12 1819.69 343.483   6
 -10   0  20 423.545 272.669   6
  -8  -2  11 1626.31 268.126   6
  -7   1  22 1444.12 298.859   6
  -6   1  22 462.098 270.840   6
   4   0  13 6534.27 520.305   6
  -2  -1  17 5795.27 468.472   6
  -3   2  22 906.036 264.641   6
  -1   3  21 816.009 239.199   6
  -7  -1  18 2526.91 402.827   6
   5   1  14 2729.81 288.553   6
  -4  -2  10 164.734 237.485   6
 -10   2  22 920.313 184.518   6
  -3   0  20-58.3434 318.666   6
  -4  -1   1 19961.7 212.992   6
  -5  -2  11 1566.05 273.611   6
  -2   1  21 536.436 296.038   6
  -7  -2  11 544.908 234.065   6
  -4   3  22 434.341 195.981   6
   0  -1  15 8770.95 513.808   6
  -1  -1  16 10426.4 575.519   6
  -5  -2   8 344.044 202.588   6
  -6  -2  11 836.735 237.958   6
   3   0  15 3996.41 403.699   6
   4   1  16 4306.53 387.671   6
   2  -1  10 332.903 239.558   6
 -11   1  21 1028.66 233.754   6
  -5  -2  10 13915.6 502.429   6
  -6  -2   8 861.396 219.156   6
  -7  -2  10 479.924 224.393   6
  -1   2  21 1514.35 310.622   6
   1  -1  13 1154.06 329.673   6
  -9   0  20-22.8347 263.949   6
  -1   0  19 528.056 313.911   6
  -3  -1  17 3174.36 423.713   6
  -4   2  22 225.514 244.570   6
   1   2  20 1527.29 326.537   6
  -5   3  22 789.499 198.202   6
  -8   3  22 872.655 169.537   6
  -9  -1  17 1910.26 359.733   6
  -8   0  20 1179.27 311.175   6
  -3   1  21 1404.06 338.686   6
   2   0  16 11770.4 578.625   6
 -11   0  19 744.135 272.511   6
   5   1  13 2809.64 316.488   6
   0   0  18-226.856 278.822   6
   3   0   3 164.735 134.140   6
   0  -1  14 4252.17 365.319   6
  -2  -1  16 10524.5 558.868   6
  -5   2  22 1915.04 290.959   6
  -7   0  20 74.8653 263.809   6
   1   1  19 1722.38 370.750   6
  -8   2  22-14.9393 184.775   6
   1  -1  12 2182.78 343.073   6
 -10   1  21 1241.94 258.830   6
   3   0  14 2172.23 280.351   6
  -8  -1  17 3365.30 406.361   6
  -1  -1  15 904.350 286.810   6
   2   1  18 2037.21 365.795   6
  -2   0  19 115.536 301.522   6
  -6   2  22 780.412 248.424   6
  -7   2  22 326.051 213.153   6
  -2   3  21 1036.03 245.691   6
  -7  -1  17 3172.48 397.365   6
  -6  -1  17 1552.89 356.503   6
  -4   1  21 122.097 262.872   6
   4   1  15 3662.91 361.619   6
 -10  -1  16 1567.86 321.030   6
  -2   2  21 893.056 292.968   6
  -2  -1   2 68323.1 471.340   6
  -3  -1  16 4795.14 419.865   6
  -9   1  21 1996.97 297.155   6
 -12   0  18 437.329 245.457   6
   4   0  10 886.684 221.593   6
 -10   0  19 1967.34 327.129   6
 -12   1  20 363.347 202.548   6
  -5   1  21 2085.14 349.385   6
 -11  -1  15 2554.88 329.060   6
   5   1  12 2038.14 252.977   6
  -3   0  19 253.114 313.248   6
  -1   0  18 83.3740 282.230   6
   2   0  15 17367.5 640.643   6
  -8   1  21 164.226 253.341   6
   0   2  20 684.365 288.276   6
  -6   1  21 1783.47 340.502   6
  -2  -1  15 8917.49 502.250   6
  -7   1  21 1637.25 307.240   6
  -1  -1  14 1428.86 298.928   6
  -9  -1  16 867.386 293.704   6
  -4  -1  16 5594.91 428.138   6
  -5  -1   1 53684.8 299.705   6
  -9   0  19 261.193 277.423   6
   1   0  16 16679.6 648.262   6
   0   1  19 1571.22 355.049   6
   3   1  16 8803.78 489.752   6
  -4   0  19 413.514 326.115   6
  -3   3  21 1379.41 260.073   6
 -11   1  20 454.565 227.547   6
  -8  -1  16 628.853 258.782   6
  -5  -1  16 8662.53 507.305   6
   0  -1  12 6397.44 430.838   6
   4   1  14 2111.88 269.082   6
  -6  -1  16 1771.37 306.501   6
  -7  -1  16 541.330 252.595   6
   1   1  18 1077.03 308.907   6
 -10  -1  15 1305.04 279.596   6
  -1   3  20 942.272 255.435   6
  -3  -1  15 7531.17 470.273   6
 -11   0  18 1234.33 285.379   6
  -2   0  18 406.046 297.013   6
  -6   0  19 449.517 307.459   6
   3   0  12-212.893 187.881   6
   2   2  18 1371.54 300.728   6
 -10   2  21 232.318 189.464   6
   2   0  14 2900.77 347.049   6
 -10   3  21 621.375 158.540   6
  -4   2  21 815.296 274.518   6
  -2  -1  14 5083.73 369.080   6
  -4   3  21 1480.35 263.459   6
 -10   1  20 57.4293 215.946   6
  -3   4  20 770.527 188.518   6
  -6  -1   1 12209.9 144.319   6
  -4  -1  15 4587.19 417.437   6
  -1   0  17 1335.01 293.093   6
  -9  -1  15 6372.07 429.747   6
  -1   1  19 945.173 314.233   6
  -3   0  18 401.108 283.766   6
  -9   2  21-16.1691 205.493   6
 -12   0  17 495.534 240.280   6
  -5   2  21 815.723 276.029   6
   1   0  15 19339.8 661.083   6
 -12   1  19 1478.12 260.439   6
   0   0  16 287.004 240.801   6
   3   1  15 14167.7 545.802   6
  -9   3  21-12.1343 165.988   6
   4   1  13 3172.41 299.743   6
  -5  -1  15 15417.1 621.258   6
  -5   3  21 870.892 237.287   6
  -8   2  21 1107.99 263.996   6
  -9   1  20 478.452 262.139   6
  -8  -1  15 1798.20 323.669   6
  -2   2  20 980.027 302.617   6
  -6   2  21 1836.46 298.340   6
  -1  -1  12 845.253 292.195   6
  -3  -1  14 1718.97 290.527   6
  -7   2  21 169.080 225.777   6
 -12   2  20 661.236 193.918   6
  -6  -1  15 3376.35 357.051   6
  -7  -1  15 4707.48 383.196   6
   0  -1   5 1562.09 196.457   6
   2   0  13 99.0035 209.500   6
 -10  -1  14 8494.92 448.597   6
  -8   3  21 2187.76 246.183   6
  -8   1  20 155.520 239.251   6
  -9   0  18 243.618 265.615   6
   0  -1   9 821.310 220.102   6
  -7   3  21 928.523 218.416   6
   7   0   7 13195.0 487.439   6
  -2  -3   8 10316.2 589.576   6
   6  -1   8 39807.7 1001.50   6
  -6  -2   3 15871.7 371.681   6
   3  -2   7 9048.30 524.555   6
   4  -2  10 906.650 358.652   6
   0  -2   4 23343.3 614.030   6
  -6  -3   9 5684.39 449.687   6
   7   0   8 5572.22 363.785   6
  -5  -2   3 53874.0 683.558   6
  -4  -2   3 32419.1 572.362   6
   6  -1  10 7398.28 503.035   6
  -6  -3  10 4419.70 445.552   6
   2   0   1 14878.8 203.849   6
   1  -2   5 10007.9 481.984   6
   2  -2   6 6907.02 451.587   6
   6   0   5 257.460 205.460   6
   4  -1  18 6210.06 612.455   6
   5  -1   6 27054.6 679.944   6
   5  -1   7 3211.77 349.904   6
   6   0  17 33.0114 324.372   6
   2  -2   7 19503.7 669.062   6
  -1  -2   4 9642.91 429.146   6
   3  -2  10 6760.54 515.595   6
  -2  -1  22 4392.10 490.078   6
   7   0  10 6326.95 420.682   6
   5  -1   8 4702.86 402.926   6
   4  -1   5 62950.1 905.554   6
   2  -2   8 14584.9 611.822   6
  -7  -2  19 4610.04 489.586   6
   0  -2   5 7780.92 423.998   6
   2  -1   3 21134.2 475.919   6
  -2  -2   4 10382.1 416.552   6
   1  -2   6 3557.35 360.207   6
   5   0   4 2596.85 233.061   6
   3  -1   4 29827.5 600.283   6
   1  -2   7 10950.6 515.582   6
  -3  -2   4 23782.0 551.674   6
   6   1   5 14231.3 294.928   6
   5   0  17 6613.99 566.443   6
   6   0   6 1037.40 237.489   6
   3  -1  17 9044.86 668.989   6
  -1  -2   5 15954.3 518.661   6
   4   0   3 4561.70 234.894   6
  -6  -2   4 4215.46 259.271   6
   3   0   2 1872.21 151.651   6
  -4  -2   4 1068.58 223.600   6
   4  -1   7 125232. 1371.12   6
  -5  -2   4 61882.4 779.808   6
   4  -1   6 55356.6 884.157   6
   6   0   8 14087.1 487.074   6
   0  -1   2 294611. 1282.64   6
   4   0  18 17081.1 820.223   6
   0  -2   7 1326.62 297.681   6
   6   0   9 21582.3 604.631   6
   4  -1   8 71340.8 1097.16   6
   3   0  19 11374.7 713.264   6
  -2  -2   5 7998.35 387.319   6
   6   0  10 11820.2 496.728   6
  -6  -2  17 6561.42 589.497   6
   2  -1  17 8595.71 659.968   6
   3  -1   5 19664.3 540.937   6
   4  -1   9 45653.6 921.956   6
   0  -2   8 3605.50 361.917   6
   4  -1  11 5033.51 420.071   6
  -8  -2  16 4902.00 494.573   6
   4   0  17 8384.61 619.275   6
  -3  -2   5 3445.20 292.640   6
   1  -1   3 3938.92 266.315   6
   2  -1   4 22957.0 505.811   6
  -1  -2   7 12281.9 494.513   6
   3   0  18 6950.55 589.886   6
  -6  -1  20 4465.13 483.148   6
  -4  -2   5 11244.0 398.887   6
   0  -1  18 4893.62 532.864   6
  -2  -2   6 7515.62 394.379   6
  -6  -2   5 19360.8 468.755   6
  -5  -2   5 13254.0 419.189   6
   6   1   6 3352.16 199.459   6
   3  -1   7 1526.96 275.189   6
   1   2  21 4510.86 405.869   6
   4   1  18 7025.09 539.965   6
   3  -1   6 19851.7 532.506   6
  -1  -2  10 7415.37 461.211   6
  -2  -2   7 12446.4 480.207   6
  -2   1  22 4305.26 437.728   6
   5   0   7 31248.1 600.710   6
   3  -1   8 15008.4 509.619   6
  -3  -2   6 2589.81 291.294   6
   3   0  17 15773.8 763.593   6
   0  -1  17 7731.27 587.803   6
   3  -1   9 4087.71 343.474   6
  -2  -2   8 6309.63 383.137   6
  -6   2  23 2616.08 276.629   6
   2   0  18 6975.78 577.014   6
  -7  -2   6 2566.66 236.787   6
  -4  -2   6 5839.74 330.602   6
  -3  -2   7 2038.20 286.941   6
   5   0   8 51696.4 803.860   6
  -2  -1  18 6456.09 575.011   6
   5   0   6 23651.3 513.653   6
  -5  -2   6 18283.0 483.088   6
  -6  -2   6 30448.8 597.497   6
   4   0   4 2837.80 227.745   6
   5   0   9 2593.95 273.118   6
   6   1   7 52481.6 644.597   6
  -3  -2   8 841.047 241.034   6
  -4  -2   7 4912.68 330.183   6
  -3   3  22 2755.56 274.902   6
   1  -1   4 9013.75 326.397   6
   6   1   8 49023.1 681.251   6
   0  -1   3 49599.1 557.057   6
   5   1   4 10021.5 204.273   6
  -5  -2   7 11177.4 409.070   6
  -7  -2   7 12584.5 431.903   6
  -4  -2   8 11882.0 467.888   6
  -6  -2   7 10937.9 414.222   6
   2  -1   7 4711.19 310.546   6
  -5  -1  18 7030.72 540.738   6
  -6  -1  18 7037.41 537.500   6
  -8  -2  10 1375.68 261.641   6
   2  -1   6 2409.69 269.312   6
  -7  -2   8 1319.61 216.107   6
   2  -1   8 8246.65 383.490   6
   2  -1   9 7699.74 387.322   6
  -6  -2  10 10207.8 474.157   6
  -9   2  22 2328.42 261.878   6
  -4  -1  17 6553.20 520.398   6
   3   1  17 8946.50 548.033   6
  -6   3  22 2687.68 242.850   6
  -7   3  22 2737.17 237.201   6
   1   0  17 5074.97 463.744   6
  -5  -1  17 6063.93 507.987   6
   4   0   5 139868. 978.286   6
   1  -1   5 1574.35 226.818   6
   4   0   7 38445.7 591.676   6
   4   0   9 21183.1 523.813   6
   4   0   8 3828.32 252.494   6
   1  -1  10 9367.02 422.659   6
 -11   2  21 2209.14 235.669   6
   1  -1   7 2719.53 256.493   6
   0   0  17 6121.41 488.969   6
   0  -1   4 7659.55 275.755   6
   1  -1   9 7473.41 363.723   6
   1  -1   8 7692.37 351.528   6
  -3   2  21 3637.07 371.593   6
  -1  -1   3 2520.84 187.371   6
   1  -1   6 25805.7 510.717   6
  -5   0  19 14436.5 687.943   6
   5   1   5 17723.6 294.174   6
   2   1  17 10623.0 573.546   6
  -7   0  19 8454.19 553.402   6
   4   0   6 4420.44 246.498   6
   2   0   2 172753. 661.235   6
  -1   2  20 5895.65 450.198   6
   5   1  10 12283.1 396.986   6
   0  -1  10 18137.5 540.293   6
  -4   0  18 4404.65 436.848   6
   5   1   6 30080.1 420.939   6
   0   1  18 5532.96 456.638   6
  -2   3  20 7925.78 443.913   6
  -6   3  21 3832.06 309.926   6
   5   1   9 229.548 154.638   6
  -6   1  20 6118.44 472.650   6
  -2   0  17 7659.91 513.376   6
  -2   1  19 3392.45 409.435   6
   3   0   4 7915.35 232.558   6
   1   1  17 3167.89 373.064   6
   0   3  19 2405.83 313.260   6
   1   2  18 1229.34 294.551   6
   0  -1   6 15293.2 394.926   6
   3  -5  12 23.5207 253.950   7
   0  -6  12 627.000 337.137   7
   5  -2  12 691.376 325.095   7
   3  -4  15 1704.76 309.583   7
  -6  -6  16 869.083 135.988   7
  -3  -6  15 410.624 190.030   7
   5  -3  12 2484.80 360.426   7
   1  -6   7 1262.63 271.336   7
  -1  -5  17 722.659 221.633   7
   3  -3  16 505.796 266.438   7
   5  -4   9 2528.46 347.631   7
   4  -4   2 5179.65 303.783   7
  -4  -4  20 1051.54 184.016   7
   1  -5  15 1994.96 318.358   7
   4  -2  14 2365.17 307.842   7
   4  -2   1 58465.2 660.730   7
  -3  -5  18 38.6213 183.147   7
   5  -4   8 449.583 272.193   7
  -2  -3  20 5537.23 336.958   7
   0  -5  16 517.123 231.926   7
   3  -5  11 650.953 326.022   7
   2  -2  17 1296.95 279.939   7
   0  -4  18 1152.53 264.577   7
   4  -1  12 1121.92 260.812   7
   4  -3  14 4550.04 386.849   7
   2  -3  17 1666.88 290.678   7
   0  -6  11 3511.24 347.392   7
   4  -3   1 72318.8 814.248   7
   1  -6   6 1814.07 269.290   7
   1  -4  17 622.550 270.285   7
   5  -2  11 1541.06 287.384   7
   3  -1  14 1525.51 261.559   7
   3  -1   1 7825.72 230.449   7
   5  -4   5 771.154 250.368   7
   4  -4  12 2893.98 417.481   7
   5  -3  11 5252.40 419.043   7
  -4  -6  15 1760.82 232.967   7
   3  -5  10 3110.86 370.935   7
  -5  -4  20 2168.27 210.186   7
  -2  -4  19 1866.96 255.375   7
   3  -4  14 3095.95 342.658   7
   3  -5   4 3792.18 336.076   7
   0  -6  10 1731.35 294.642   7
  -1  -6  12 7174.81 423.333   7
  -4  -5  18 685.009 190.953   7
   5  -4   6 1994.35 303.358   7
  -2  -5  17 1286.70 235.582   7
  -3  -6  14 4051.23 289.142   7
  -6  -4  20 1235.90 175.666   7
   3  -2  15 11864.3 492.260   7
   3  -3  15 5329.87 447.527   7
   4  -4  11 3816.70 403.197   7
   3  -5   8 454.165 275.717   7
  -5  -6  15 3303.60 243.613   7
   2  -5  12 122.446 248.333   7
   3  -5   7 2726.80 355.978   7
   4  -4   3 50.9827 209.362   7
  -3  -3  20 1860.06 241.779   7
  -1  -3  19 252.184 230.203   7
  -7  -4  20 859.158 170.747   7
   0  -5  15 6423.72 403.881   7
   2  -4  15 175.820 252.988   7
  -1  -5  16 956.144 243.902   7
   5  -3   9 582.704 246.208   7
  -1  -4  18 4897.23 383.201   7
  -5  -5  18 1045.10 197.331   7
  -1  -6  11 2722.86 373.520   7
   5  -3   8 2054.12 320.668   7
  -6  -6  15 998.230 187.916   7
   4  -4  10 3071.11 401.351   7
   5  -3   7 1055.61 282.327   7
  -3  -4  19 642.111 216.157   7
   2  -3  16 4823.30 435.026   7
   2  -2  16 786.507 286.976   7
   0  -4  17 4313.52 394.691   7
   2  -5  11 2469.99 404.571   7
  -4  -6  14 1050.15 211.614   7
   0  -6   6 544.661 243.707   7
   3  -5   6 2634.29 348.367   7
   2  -5   3 718.331 217.255   7
  -7  -6  15 765.863 162.988   7
   4  -3  12 221.903 383.882   7
   1  -3  17 1548.97 334.005   7
  -3  -5  17 2166.37 277.290   7
  -8  -6  15 683.634 139.082   7
  -6  -5  18 531.598 176.682   7
   4  -4   9 2580.26 383.974   7
   4  -2  12 4547.26 434.095   7
   4  -3   2 4107.51 269.727   7
  -2  -6  12 191.248 239.911   7
   1  -2  17 5164.20 406.825   7
   4  -4   4 1729.26 285.062   7
  -1  -6  10 42.3749 236.304   7
  -4  -3  20 483.932 218.212   7
   4  -4   8 1200.79 301.286   7
   3  -2  14 1989.66 341.478   7
   4  -4   7 1726.76 326.100   7
   2  -5  10 2143.17 370.938   7
   3  -4  12 2577.69 417.408   7
   2  -3  -1 984.934 171.480   7
   2   0  11 5139.33 279.298   7
  -2  -5  16 424.293 248.900   7
  -2  -3  19 4238.23 362.895   7
   4  -1   4 16.6625 188.732   7
  -4  -4  19 1364.35 244.871   7
  -5  -6  14 981.065 237.990   7
  -1  -5  15 1105.65 315.008   7
  -2  -4  18 1077.83 286.039   7
   2  -2  -1 26883.0 439.865   7
   4  -3  11 10301.8 574.983   7
   5  -3   6 837.257 261.718   7
   2  -5   9 1269.43 340.420   7
   1  -5  12 1370.24 338.014   7
  -2  -6  11 2256.53 322.363   7
   4  -4   5 204.603 250.847   7
  -4  -5  17 3231.16 298.288   7
   2  -5   4 1765.04 282.996   7
   4  -2  11 7988.53 477.318   7
   3  -1  12 1875.98 299.448   7
  -1  -6   7 3046.15 364.080   7
   2  -1  14 2472.66 301.888   7
   2  -3  15 8460.47 542.545   7
   1  -3  -2 4725.28 203.268   7
   1  -4  15 1599.43 318.136   7
   2  -5   8 2328.15 367.551   7
   3  -4  11 3471.34 415.661   7
  -4  -6  13 3078.08 281.164   7
   2   0   3 1093.54 130.678   7
   2  -5   7 2741.55 389.719   7
  -5  -3  20 934.688 237.568   7
  -3  -6  12 454.856 257.067   7
  -1  -4  17 557.202 318.962   7
   2  -2  15 3835.62 401.531   7
  -6  -6  14 313.742 202.209   7
   0  -4  16 1266.42 355.691   7
  -5  -4  19-81.8738 193.019   7
  -1  -6   6 1673.51 313.017   7
  -2  -6  10 5240.97 415.385   7
   1  -3  16 4405.35 445.188   7
   1  -5  11 2947.09 429.142   7
   2  -5   5 279.084 266.270   7
   0  -3  17 2801.88 408.687   7
  -3  -5  16 2539.05 321.764   7
   3  -3   1 5122.17 278.051   7
  -5  -5  17 2698.70 309.719   7
  -7  -6  14 52.5699 179.134   7
   3  -4  10 3261.72 416.888   7
   1  -2  16 5163.14 475.370   7
   4  -3   9 23.4280 274.735   7
   3  -4   3 506.129 242.486   7
   2  -4   1 4691.33 293.152   7
  -6  -3  20 1976.90 273.846   7
  -3  -4  18 1781.93 309.478   7
  -3  -3  19 790.418 267.573   7
  -9  -6  14 1259.96 189.794   7
  -8  -6  14 426.931 182.270   7
  -2  -5  15 6198.84 442.570   7
   2  -5   6 1939.13 337.759   7
   0  -2  17 1183.65 300.814   7
  -3  -6  11 447.119 286.126   7
  -6  -4  19 470.891 210.529   7
   1  -5  10 2911.60 418.908   7
   3  -3  12 1827.81 433.204   7
   4  -3   8 872.648 311.532   7
   3  -2   1 14709.9 373.333   7
   4  -2   9 2162.55 342.115   7
   2  -3  14 4742.40 436.815   7
   1  -5   3 2454.52 299.723   7
   3  -4   9 53.8539 294.564   7
  -4  -6  12 1193.44 268.479   7
  -6  -5  17 2473.93 274.176   7
   2  -4  12 3957.62 493.417   7
  -7  -3  20 440.736 207.579   7
   0  -5  12 164.754 300.439   7
  -2  -6   7 2924.54 371.256   7
   3  -4   8 3563.39 408.919   7
   3  -2  12 1739.81 325.420   7
  -2  -4  17 2863.47 377.622   7
  -7  -4  19 1019.93 227.411   7
   2  -2  14 1955.02 307.593   7
   1  -5   9 3815.50 449.023   7
  -4  -5  16 265.262 256.170   7
  -8  -3  20 1210.28 214.502   7
   0  -4  15 1579.23 347.576   7
   3  -4   7 3332.16 386.461   7
  -3  -6  10 2497.54 341.812   7
 -10  -4  19 1455.10 187.595   7
   3  -4   4 1476.35 289.337   7
  -7  -5  17 74.2553 187.219   7
  -1  -4  16 4822.96 458.314   7
  -8  -4  19 1365.72 233.810   7
  -4  -4  18 1197.55 283.229   7
   1  -3  15 1657.88 409.134   7
  -9  -4  19 996.290 202.728   7
   1  -5   8 1011.27 344.811   7
  -2  -6   6 1433.01 296.357   7
   3  -3  11 1062.74 323.445   7
  -4  -3  19 1379.78 300.690   7
  -8  -5  17 478.515 200.981   7
   1  -5   4 4249.83 370.663   7
  -5  -6  12 211.384 252.375   7
  -4  -6  11 805.318 281.592   7
  -3  -5  15 517.188 276.360   7
   2  -4  11 166.030 306.856   7
  -9  -5  17 155.396 183.807   7
  -7  -6  13 945.651 235.911   7
   0  -5  11 279.107 316.523   7
  -1  -3  17 8380.07 560.278   7
   3  -4   5 254.560 264.894   7
   3  -3   2 12270.4 425.472   7
 -10  -6  13-140.474 140.247   7
   1  -2  15 6891.09 578.955   7
  -8  -6  13 1286.51 231.261   7
  -5  -5  16 2718.29 317.504   7
   3  -2  11-20.8351 253.303   7
   1  -1  14 2576.53 319.633   7
  -9  -6  13 101.554 171.834   7
   1  -5   5 536.830 288.197   7
   3  -4   6 453.274 284.180   7
   3  -3  10 1519.66 347.573   7
  -3  -4  17 49.7566 281.886   7
  -3  -6   7 2428.55 344.066   7
   2  -4  10 4741.77 465.960   7
  -5  -4  18 166.212 241.447   7
  -6  -6  12 1894.51 281.789   7
  -4  -6  10 610.711 273.532   7
   0  -2  16 14255.3 650.236   7
   0  -5  10 4720.28 467.445   7
  -1  -5  12 907.935 336.270   7
   1  -5   6 823.861 308.116   7
  -5  -6  11 840.959 265.026   7
  -5  -3  19 248.018 258.097   7
  -4  -5  15 2759.60 358.948   7
  -1  -4  15-29.1543 314.578   7
   1  -4  12 1237.64 365.520   7
  -6  -5  16 760.779 262.510   7
   1   0  11 34.8167 179.610   7
   3  -3   9 1243.66 335.805   7
   2  -4   9 279.196 344.819   7
   2  -3  12 2162.88 426.701   7
  -4  -6   9 6137.03 453.575   7
   0  -5   9 1261.33 359.242   7
  -7  -6  12 680.129 261.530   7
 -11  -6  12 748.240 181.423   7
   2  -4   3 1145.69 257.883   7
  -6  -4  18 2802.40 337.886   7
   2  -1   1 47656.3 474.491   7
   2  -4   8 2207.34 372.973   7
   0  -3  15 5822.51 511.913   7
   3  -3   8 1164.64 326.577   7
   1  -3  -1 2733.72 230.726   7
  -1  -5  11 1576.59 379.693   7
  -7  -5  16 546.248 242.687   7
  -2  -3  17 5856.57 498.062   7
   0  -5   8 1729.17 372.306   7
  -5  -6  10 1262.49 291.542   7
  -8  -6  12 1502.86 262.283   7
  -6  -6  11 454.385 251.286   7
   1  -4   1 6383.43 347.558   7
  -4  -4  17 1508.56 334.905   7
   2  -4   7 199.906 290.762   7
  -9  -6  12 15.0804 187.224   7
   3  -3   7 1513.38 317.568   7
   2  -2  12 523.710 285.210   7
   1  -4  11 1637.72 387.576   7
  -5  -5  15 187.914 279.011   7
   2  -1  11 2378.90 291.583   7
  -8  -5  16 750.598 257.672   7
 -11  -5  16 1380.15 215.329   7
   0  -5   4 6797.27 430.741   7
   2  -3  11 1468.14 327.363   7
   2  -3   1 1329.01 222.784   7
  -2  -5  12 491.791 329.231   7
  -5  -6   9-138.921 252.408   7
  -9  -5  16 650.843 241.265   7
  -7  -6  11 722.995 261.157   7
 -10  -5  16 1488.90 230.850   7
  -1  -5  10 865.889 354.696   7
  -4  -5  14 836.317 330.707   7
   0  -2  15 39017.5 1000.09   7
  -7  -3  19 63.9477 249.911   7
  -8  -4  18 640.699 258.430   7
  -2  -2  17 434.156 312.883   7
  -6  -6  10 3191.43 351.432   7
  -2  -4  15 505.577 319.522   7
 -11  -4  18 815.392 202.856   7
  -1  -2  16 1470.40 395.199   7
   1  -4  10 2571.39 385.693   7
  -9  -4  18 1042.48 266.723   7
  -5  -4  17 865.864 322.179   7
  -5  -6   8 775.873 318.736   7
  -6  -5  15 744.552 290.541   7
  -8  -6  11 436.602 240.160   7
 -10  -4  18 1018.93 228.521   7
   0  -4  12 1477.06 386.151   7
  -8  -3  19 516.508 244.257   7
  -1  -5   9 5296.92 489.510   7
   2  -3  10 330.210 275.516   7
   0  -3  -2 386.512 131.387   7
   2  -2  11 2759.62 359.188   7
  -9  -6  11 349.080 215.376   7
  -3  -3  17 1532.25 367.583   7
 -10  -6  11 117.933 190.499   7
   2  -1  10 242.066 233.058   7
  -2  -5  11 1362.83 398.438   7
 -11  -3  19 300.557 188.925   7
  -6  -6   9 2702.95 337.924   7
  -7  -6  10 1009.98 289.564   7
  -9  -3  19 1974.12 302.730   7
 -10  -3  19 578.677 219.826   7
   1  -4   9 1494.58 342.895   7
  -5  -5  14 6620.66 441.272   7
  -1  -3  15 501.667 413.749   7
   1  -3  12 714.845 457.125   7
  -7  -5  15-21.4531 262.563   7
  -1  -5   8 3465.30 453.405   7
  -2  -3  16 529.658 365.032   7
  -1  -5   3 1373.68 274.520   7
  -3  -5  12 632.854 305.271   7
  -6  -4  17 906.162 323.721   7
  -6  -6   8 2502.77 339.654   7
   2  -3   9 398.612 285.494   7
  -8  -6  10 2077.55 294.669   7
   2  -3   2 6231.52 331.694   7
   1  -2  -1 11916.0 282.522   7
   0  -4  11 370.596 338.474   7
  -3  -4  15 147.934 329.810   7
   2  -2   1 46033.9 601.479   7
  -7  -6   9 3219.60 357.104   7
  -8  -5  15 2002.42 308.596   7
 -12  -5  15 327.812 186.298   7
  -2  -5  10 5216.49 484.950   7
  -6  -6   7 827.683 304.375   7
  -9  -6  10 1163.53 253.157   7
   2  -2  10 185.435 267.526   7
  -1  -5   4 3710.36 365.726   7
 -10  -6  10 1549.35 254.336   7
  -3  -2  17 3176.24 395.262   7
   1  -4   7 1917.93 368.176   7
   1  -4   3 1509.43 278.863   7
  -6  -5  14 1316.73 317.211   7
  -9  -5  15 281.263 250.112   7
  -7  -4  17 4798.50 414.101   7
 -11  -5  15 538.247 229.425   7
  -4  -3  17 1439.03 352.759   7
 -10  -5  15 2614.78 285.043   7
   1  -3  11 1098.90 340.750   7
  -1  -2  15 7064.17 697.557   7
   1  -2  12 1455.68 441.588   7
 -13  -4  17 709.163 186.954   7
  -8  -6   9 386.369 255.562   7
  -2  -2  16 15825.6 691.164   7
  -1  -5   5 101.294 278.830   7
  -3  -5  11 2007.00 412.899   7
   3  -2   6 805.287 259.532   7
  -2  -5   9 695.963 331.318   7
  -1  -4  12 236.715 363.463   7
   2  -3   7-160.572 274.393   7
  -1  -5   6 374.184 289.225   7
   0  -4  10 5343.58 475.859   7
  -4  -5  12 1259.43 330.351   7
  -8  -4  17 195.327 258.579   7
  -7  -6   7 47.1383 258.479   7
  -1  -3  14 16835.4 697.567   7
   0  -4   1 859.302 201.340   7
  -9  -6   9 868.300 257.238   7
   1  -4   4 1137.48 278.797   7
  -3  -3  16 3607.57 465.480   7
  -7  -5  14 1456.22 319.236   7
  -8  -6   8 1405.36 316.631   7
  -2  -3  15 8256.16 571.867   7
  -4  -4  15 353.470 339.742   7
 -12  -4  17 810.107 224.644   7
   0   0  11 864.414 219.833   7
  -9  -4  17 442.304 262.204   7
  -3  -4  14 814.571 330.634   7
   1  -4   5 235.934 258.144   7
  -3  -5  10 3248.15 411.607   7
 -11  -4  17 104.841 223.263   7
   1  -3  10 2748.88 398.456   7
 -10  -4  17-216.022 224.500   7
   0  -4   9 2885.76 416.970   7
 -13  -5  14 955.368 198.789   7
  -8  -6   7 1140.67 298.920   7
  -9  -6   8 227.996 243.139   7
  -6  -4  16 1855.99 330.964   7
   0  -3  12 3338.93 497.981   7
  -5  -3  17 501.466 336.235   7
  -2  -5   3 1785.78 290.377   7
  -8  -5  14 2257.61 341.378   7
  -1  -1  14 1508.67 313.069   7
  -4  -2  17 1113.08 330.071   7
  -1  -4  11 6355.57 514.657   7
   1  -2  11 792.893 302.917   7
  -8  -3  18 861.212 308.779   7
 -13  -3  18 905.168 211.909   7
  -4  -5  11 2541.16 409.042   7
  -5  -5  12 753.303 345.853   7
  -9  -5  14 1423.25 285.697   7
 -12  -5  14 181.401 199.206   7
  -2  -1  15 10358.2 512.375   7
   2  -3   5 914.199 289.128   7
  -3  -5   9 1155.56 349.881   7
  -1  -2  14 1429.96 488.390   7
  -2  -5   4 1407.74 307.056   7
  -9  -3  18-88.9754 261.393   7
   1  -3   1 4836.97 275.570   7
  -1  -3  13 4711.24 530.489   7
 -10  -5  14 57.2807 247.565   7
   1  -3   9 563.315 311.358   7
  -5  -4  15 3133.84 482.971   7
 -11  -5  14 2456.03 302.165   7
  -7  -4  16 2670.64 360.857   7
  -3  -2  16 6921.09 506.968   7
   1   0   7 296.727 190.747   7
 -12  -3  18 95.2751 203.861   7
  -4  -3  16 2741.63 372.327   7
  -2  -4  12 1215.99 376.222   7
  -2  -5   5 1033.21 268.348   7
 -10  -3  18 1370.62 300.806   7
  -2  -2  15 26905.5 825.850   7
  -7  -5  13 728.787 297.356   7
   0  -3  -1 374.376 161.189   7
  -2  -5   6 1218.91 341.329   7
 -11  -3  18 256.807 236.767   7
 -14  -4  16 894.929 200.227   7
  -4  -4  14 2317.27 368.391   7
  -2  -3  14 30501.4 759.445   7
  -1  -4  10 422.444 280.492   7
  -3  -3  15 2094.71 466.708   7
   0  -3  11 3793.66 414.240   7
  -3  -5   8 713.727 348.911   7
  -4  -5  10 2856.24 406.515   7
  -8  -4  16 383.065 270.019   7
   0  -2  12 14829.3 620.217   7
  -5  -5  11 558.349 338.251   7
   1   0   6 99.7535 170.675   7
  -1   1   8 529.505 107.868   7
  -8  -5  13 1912.92 289.794   7
  -5  -2  17 741.474 304.490   7
   0   0  10 329.702 194.643   7
  -3  -5   7 2450.23 385.063   7
 -15  -3  17-55.0148 152.182   7
 -13  -4  16 62.6628 201.548   7
  -9  -4  16 181.317 266.205   7
 -15  -5  12 111.843 153.731   7
  -1  -4   9 2223.31 383.752   7
  -2  -4  11 805.677 331.010   7
  -4  -5   9 4911.76 459.782   7
  -9  -5  13 544.109 299.484   7
  -3  -5   3 1733.47 281.653   7
  -5  -3  16 1944.19 378.279   7
  -1  -3  12 4048.08 508.327   7
   1  -3   2 4434.68 294.701   7
 -10  -4  16 1669.85 303.868   7
 -12  -4  16 205.420 224.031   7
   0  -3  10 1659.82 337.195   7
  -1  -2  13-838.232 479.330   7
   0  -4   5-102.940 225.957   7
  -5  -4  14 7976.18 553.137   7
 -11  -4  16 1753.37 292.078   7
   0  -4   6 265.022 278.303   7
 -10  -5  13 741.384 308.309   7
  -3  -4  12 3823.20 473.032   7
  -4  -2  16 324.338 263.143   7
  -1  -4   1 6734.65 341.071   7
 -11  -5  13 1741.69 292.293   7
  -5  -5  10 1880.48 379.606   7
  -3  -5   4 551.341 275.559   7
  -4  -4  13 5143.12 712.375   7
  -6  -5  11 860.229 358.773   7
   2  -1   5 1012.39 239.696   7
  -4  -3  15 7331.57 560.989   7
  -1  -4   8 2657.67 390.621   7
  -3  -5   6 868.399 313.402   7
 -15  -4  15 3427.64 245.297   7
  -4  -5   8 3175.14 417.020   7
  -2  -1  14 6664.24 370.249   7
  -3  -5   5 1471.60 312.262   7
  -8  -3  17 75.6627 281.690   7
  -3  -3  14 969.469 371.343   7
  -3  -2  15 5156.79 441.817   7
  -3  -1  15 6987.57 433.103   7
  -6  -2  17 6738.44 478.812   7
 -14  -3  17 479.857 209.652   7
   0  -1  11 10363.3 458.646   7
   0  -2  11 1313.68 278.377   7
  -8  -5  12 76.5858 323.375   7
  -2  -4  10-372.825 270.092   7
 -14  -5  12 684.489 200.022   7
  -1  -4   7 23.6644 247.686   7
  -6  -3  16 6241.91 501.137   7
  -4  -5   7 889.268 325.742   7
   0  -3   9 221.821 276.258   7
  -9  -3  17 1226.50 302.643   7
  -8  -4  15 5526.62 490.658   7
  -1  -3  -2 4715.91 210.793   7
  -5  -5   9 1716.68 360.490   7
  -6  -4  14 1306.97 389.813   7
  -1  -3  11 1129.31 324.333   7
   1  -2   8 1244.22 284.756   7
  -7  -5  11 2290.32 374.154   7
  -9  -5  12 3844.87 388.152   7
 -13  -3  17 437.199 244.260   7
   1  -3   4 425.906 249.797   7
  -6  -5  10 11098.9 616.611   7
 -13  -5  12 809.598 246.000   7
  -3  -4  11 1118.92 343.664   7
 -10  -3  17 798.430 295.995   7
 -14  -4  15 1041.28 251.507   7
 -15  -5  11 2353.02 243.108   7
   1  -3   5 1700.72 300.131   7
 -16  -3  16 128.859 168.545   7
  -5  -4  13 5574.12 452.081   7
 -12  -3  17 40.1071 236.884   7
 -10  -5  12 892.657 306.227   7
  -1   0  11 25970.2 556.286   7
 -11  -3  17 1671.23 332.228   7
  -9  -4  15 1081.59 337.683   7
  -2  -4   9 1055.16 302.988   7
  -4  -4  12 1944.61 396.634   7
 -12  -5  12-134.145 235.188   7
  -7  -2  17 1235.44 320.268   7
  -4  -5   3 12769.1 544.622   7
  -5  -2  16 353.443 331.129   7
  -1  -2  12 408.942 353.738   7
  -5  -3  15 4828.30 510.554   7
 -16  -4  14 448.317 175.509   7
 -11  -5  12 1164.81 271.110   7
   1  -2   1 8475.40 298.233   7
  -5  -5   8 324.157 294.498   7
  -2  -3  12 8226.73 595.720   7
 -16  -5  10 254.321 165.570   7
  -7  -3  16 616.881 318.768   7
 -13  -4  15 1615.42 272.691   7
 -10  -4  15 643.174 274.338   7
  -4  -5   4 5306.39 413.852   7
  -7  -4  14 2985.28 482.501   7
  -4  -3  14 1376.90 380.059   7
  -4  -5   5 3063.65 389.880   7
 -12  -4  15 1164.63 296.492   7
 -11  -4  15 552.603 270.069   7
  -6  -5   9 3632.76 406.818   7
  -7  -5  10 2378.63 379.295   7
  -4  -2  15 1117.92 400.951   7
  -1  -3  10 5011.06 423.542   7
 -14  -5  11 2632.77 278.072   7
  -1  -4   4 1532.26 288.299   7
  -5  -5   7 2584.02 403.947   7
  -3  -4  10 1624.01 347.902   7
  -3  -2  14 1511.89 323.451   7
  -1  -4   5 82.3582 253.408   7
  -1   1   7 704.339 102.841   7
  -8  -2  17 1659.47 332.619   7
 -17  -4  13 5963.79 253.194   7
  -2  -1  13 1805.02 321.319   7
 -15  -2  17 408.642 194.304   7
   0  -3   1 302.284 192.624   7
  -4  -1  15 4001.95 439.890   7
  -6  -4  13 6337.78 557.518   7
 -15  -3  16 963.154 241.529   7
 -13  -5  11 111.027 225.026   7
  -3  -1  14 1617.90 295.280   7
  -4  -4  11 2328.79 405.496   7
 -10  -5  11 1087.83 300.786   7
 -15  -4  14 1031.23 262.577   7
  -6  -3  15 5945.52 519.319   7
  -5  -4  12 1751.81 410.805   7
  -6  -5   8 771.615 315.135   7
  -6  -2  16 4109.36 421.074   7
 -15  -5  10 1076.54 233.945   7
  -8  -5  10 2454.58 374.722   7
  -2  -4   7 1963.23 349.040   7
 -12  -5  11 1310.28 289.876   7
 -11  -5  11 1898.82 328.075   7
 -17  -3  15-605.101 145.372   7
  -2  -3  11 3104.79 356.361   7
  -7  -5   9 921.231 313.341   7
  -2  -4   1 4495.11 316.036   7
  -1  -2  11 77.8223 234.912   7
 -16  -5   9 2249.11 243.176   7
  -5  -5   3 21.1474 228.703   7
  -5  -5   6 1260.51 336.925   7
  -1  -3   9 1715.66 334.787   7
  -3  -4   9 1646.23 329.337   7
  -5  -3  14 2391.56 353.417   7
 -14  -2  17 33.5749 208.550   7
 -14  -3  16 722.087 262.115   7
  -5  -5   4 1413.49 298.610   7
 -14  -4  14 278.579 213.109   7
  -6  -5   7 3005.34 415.245   7
  -7  -4  13 1915.75 455.032   7
  -3  -3  12 379.669 331.073   7
   0  -3   2 98.6543 199.876   7
 -14  -5  10 584.891 239.723   7
 -10  -2  17 1712.78 320.022   7
 -10  -3  16 719.251 286.927   7
   0  -2  -1 1692.33 157.251   7
  -1  -1  11 14115.9 504.168   7
  -5  -2  15 7766.52 530.816   7
  -1  -3  -1 5038.80 244.115   7
 -10  -4  14 505.210 331.086   7
   0  -1   9 740.665 262.645   7
  -7  -3  15 3910.40 421.872   7
  -1   0  10 1648.00 224.165   7
 -13  -2  17 369.337 246.392   7
 -13  -3  16 1967.43 301.027   7
  -8  -5   9 715.086 310.295   7
  -7  -5   8 1667.12 351.071   7
  -2  -2  12 6666.03 477.793   7
 -13  -4  14 474.473 232.652   7
  -4  -4  10 4356.35 410.463   7
 -16  -4  13 995.340 206.250   7
 -11  -2  17-282.374 231.449   7
 -11  -3  16 46.4716 250.651   7
  -6  -4  12 2164.77 400.281   7
 -11  -4  14 521.008 304.903   7
  -7  -2  16 1577.59 345.565   7
 -13  -5  10 796.010 273.317   7
 -12  -3  16 1007.64 281.522   7
 -12  -2  17 21.6580 242.332   7
 -12  -4  14 350.266 285.035   7
  -5  -4  11 994.607 354.712   7
  -4  -2  14 5817.96 405.382   7
 -11  -5  10 741.581 270.574   7
 -15  -5   9 99.0887 200.924   7
 -12  -5  10 837.504 268.774   7
  -8  -4  13 7542.03 447.403   7
  -2  -3  10 1839.19 332.668   7
  -2  -4   6 1821.51 333.221   7
   1  -1   2 859.931 173.786   7
  -5  -1  15 15926.7 578.688   7
 -16  -3  15 1566.03 239.137   7
  -2  -4   3 435.562 213.057   7
   0  -3   5 798.849 258.270   7
   0  -3   4 84.2740 230.165   7
  -9  -5   9 7049.04 496.243   7
  -6  -3  14 2278.42 434.466   7
  -2  -4   5 1841.54 321.530   7
  -8  -3  15 1366.09 342.702   7
  -6  -5   3 3417.92 349.115   7
 -17  -4  12 1795.98 224.042   7
  -8  -5   8 1122.47 343.801   7
  -6  -5   5 583.806 297.743   7
 -14  -5   9 1916.73 302.876   7
  -6  -5   4 1441.00 289.906   7
 -16  -2  16 571.805 201.984   7
  -4  -1  14 5751.10 352.178   7
  -4  -4   9 797.484 299.003   7
  -8  -2  16 3651.99 420.967   7
  -3  -3  11 823.051 297.838   7
  -9  -4  13 137.357 295.434   7
  -7  -4  12 568.178 378.316   7
  -5  -3  13 2596.09 359.300   7
  -6  -2  15 7980.15 492.239   7
 -13  -5   9 21.8040 253.333   7
 -18  -4  11-145.072 151.958   7
  -4  -3  12 5943.04 470.575   7
 -11  -5   9 1198.45 339.628   7
 -15  -5   8 417.915 231.435   7
 -12  -5   9-23.8605 261.098   7
  -5  -4  10 1694.62 350.980   7
  -9  -3  15 164.330 360.348   7
  -6  -4  11 12862.4 635.435   7
 -15  -3  15 564.654 217.851   7
  -9  -5   8-27.7108 276.288   7
  -8  -5   7 578.682 302.032   7
  -2   0  11 8272.15 341.532   7
  -7  -5   6 532.907 305.651   7
  -2  -3   9-21.4406 267.081   7
  -2  -2  11 1115.20 276.381   7
  -7  -3  14 3505.17 427.359   7
  -9  -2  16 915.865 310.964   7
 -11  -4  13 2155.10 353.067   7
 -13  -4  13 1421.01 307.263   7
  -5  -2  14 1605.84 338.009   7
  -7  -5   5 1077.74 306.853   7
 -17  -3  14 469.069 194.433   7
  -8  -4  12 4878.69 479.252   7
 -14  -5   8 2368.88 330.255   7
 -16  -4  12 2066.07 268.933   7
  -4  -4   8 704.136 293.230   7
 -10  -5   8 894.415 322.113   7
 -15  -2  16-17.6670 213.046   7
  -7  -5   3 3677.00 348.560   7
 -14  -3  15 1166.32 271.385   7
  -7  -5   4 2704.96 339.324   7
  -3  -2  12 833.532 279.383   7
  -4  -2  13 1964.42 377.598   7
  -6  -1  15 4700.89 378.586   7
 -13  -5   8 66.6719 269.905   7
  -9  -5   7 1562.98 354.846   7
  -1   0   9-18.7097 167.867   7
 -15  -5   7 302.111 226.677   7
 -13  -3  15 2688.98 338.862   7
 -12  -5   8 963.952 305.168   7
 -10  -2  16 1007.52 300.802   7
  -7  -2  15 1520.88 342.744   7
  -3  -3  10 4822.35 415.059   7
 -12  -3  15 376.744 280.350   7
  -8  -5   6 79.1796 265.032   7
  -3  -4   6 2787.39 359.431   7
  -6  -3  13 1159.85 326.781   7
  -7  -4  11 1102.95 315.219   7
  -5  -4   9 2278.61 362.212   7
 -14  -2  16 575.989 241.907   7
  -9  -4  12 4025.92 436.144   7
  -6  -4  10 4140.15 421.042   7
  -8  -3  14 2988.46 441.087   7
  -1  -3   1 3839.90 269.582   7
 -17  -4  11 532.304 204.442   7
 -10  -5   7 1881.44 350.857   7
 -15  -4  12 73.5857 219.586   7
  -4  -4   7 1603.84 309.630   7
  -3  -4   5 1140.38 282.980   7
  -4  -3  11 2451.64 325.759   7
  -5  -3  12 6478.30 458.794   7
  -2  -3  -2 5386.88 221.170   7
  -8  -5   5 376.933 264.454   7
 -14  -5   7 1592.60 295.603   7
 -13  -2  16 435.820 235.336   7
 -18  -3  13 402.184 181.569   7
 -12  -2  16 539.812 278.279   7
  -3  -4   3 2939.42 293.528   7
  -5  -1  14 3452.16 308.227   7
  -8  -5   4 5816.13 422.585   7
 -19  -4   9 1091.87 186.227   7
 -16  -3  14 2457.35 287.168   7
  -9  -5   6 468.107 287.630   7
  -8  -5   3 1438.96 267.417   7
 -13  -5   7 198.483 246.624   7
 -10  -4  12 1871.98 365.324   7
 -18  -4  10 229.912 190.526   7
 -12  -5   7 2586.60 359.513   7
 -14  -4  12 82.2439 237.111   7
  -6  -2  14 8194.18 430.052   7
  -8  -4  11 1456.52 331.939   7
  -8  -2  15 2598.76 368.503   7
  -1  -2   8 626.093 249.136   7
  -9  -3  14 3964.37 511.399   7
  -1  -3   2 4953.47 290.021   7
 -14  -5   6 282.226 243.270   7
  -5  -4   8 785.127 281.894   7
 -10  -5   6 1857.55 343.510   7
  -9  -5   5 1172.96 309.137   7
 -13  -4  12 1698.93 307.224   7
 -19  -3  12 4696.69 262.277   7
 -12  -4  12 1294.18 317.108   7
  -7  -1  15 3320.18 360.636   7
  -2  -3   7 997.492 277.217   7
  -3  -3   9 431.155 277.842   7
   0  -2   1 1921.04 192.830   7
  -1  -3   4 991.341 240.223   7
 -16  -4  11 1226.05 252.033   7
  -7  -4  10 3464.34 382.959   7
 -11  -5   6 197.008 273.102   7
 -13  -5   6 966.988 286.280   7
  -9  -5   4 357.282 254.301   7
  -6  -4   9 146.471 256.675   7
 -15  -3  14 677.095 247.059   7
   0  -2   6 1661.71 271.799   7
  -3  -2  11 608.376 261.352   7
 -14  -5   5 19.9006 218.996   7
 -10  -3  14 5007.67 516.604   7
 -10  -5   5 1082.94 296.700   7
  -9  -4  11 4156.17 414.090   7
 -16  -2  15 835.990 225.007   7
  -4  -2  12 506.546 261.273   7
  -6  -3  12 1161.43 325.249   7
  -9  -2  15 4382.23 417.452   7
  -4  -3  10 1254.15 280.040   7
 -11  -5   5 1174.82 292.757   7
 -14  -3  14 272.219 271.451   7
 -17  -3  13 1018.62 235.614   7
   0   0   5 819.292 154.803   7
 -13  -5   5 584.163 268.487   7
 -10  -5   4 1181.09 293.752   7
 -11  -3  14 840.650 329.215   7
 -18  -2  14 641.394 191.305   7
  -5  -3  11 3568.37 417.494   7
  -5  -4   7 2750.44 368.389   7
 -15  -4  11 895.110 259.126   7
 -17  -4  10 414.210 230.416   7
 -13  -3  14 2352.72 364.600   7
  -8  -3  13 1346.56 356.499   7
  -7  -2  14 24.5014 246.816   7
 -10  -4  11 51.9689 248.262   7
 -19  -4   8 323.179 178.640   7
 -11  -5   4 115.358 233.869   7
  -8  -4  10 3931.43 409.591   7
 -13  -5   4 923.102 272.758   7
  -6  -1  14 2056.51 281.832   7
 -18  -4   9 276.313 205.445   7
  -2  -3  -1 1036.15 161.291   7
 -10  -2  15 1645.82 341.329   7
  -8  -1  15 1525.24 333.912   7
 -15  -2  15 1048.77 251.787   7
   0  -2   3 762.155 207.551   7
  -6  -4   8 195.204 272.870   7
 -14  -4  11 471.316 257.054   7
  -3  -3   8 222.932 234.133   7
  -7  -4   9 340.200 288.412   7
 -11  -4  11 1172.61 317.628   7
  -4  -4   2 4123.27 307.356   7
  -4  -4   4 2320.80 276.391   7
 -13  -4  11 390.182 260.885   7
  -4  -4   3 220.636 194.673   7
 -18  -3  12 1372.92 221.094   7
 -11  -2  15 3933.15 403.957   7
  -3   0  11 3151.37 239.611   7
  -1  -1   8 605.020 213.204   7
  -9  -3  13 5601.36 434.470   7
 -14  -2  15 1244.23 278.001   7
  -7  -3  12 4500.26 464.217   7
 -19  -2  13 439.914 165.821   7
  -9  -4  10 9504.46 559.629   7
  -5  -1  13 517.694 259.363   7
  -4  -3   9 383.259 235.640   7
  -8  -2  14 558.337 261.439   7
  -3  -2  10 607.075 233.788   7
 -17  -2  14 401.230 219.258   7
  -6  -3  11 3805.61 392.960   7
  -4  -1  12 3790.29 327.348   7
  -9  -1  15 6036.75 418.622   7
  -6  -4   7 1886.35 309.681   7
  -5  -4   6 775.675 274.641   7
 -19  -3  11 94.6022 178.799   7
  -5  -3  10 145.681 230.567   7
  -5  -2  12 1899.15 340.491   7
 -17  -4   9 1846.65 289.257   7
 -19  -4   7 262.870 172.763   7
 -15  -3  13 3458.07 318.295   7
 -15  -4  10 475.555 268.653   7
 -10  -4  10 842.821 301.134   7
  -4  -2  11 6458.37 406.726   7
  -3  -3   7 638.775 246.231   7
   0   0   4 191.143 115.608   7
 -16  -1  15 947.973 217.466   7
 -20  -3  10 252.047 161.311   7
 -20  -2  12 2241.96 203.678   7
 -19  -4   6 64.6598 163.029   7
 -18  -4   8 960.581 234.789   7
  -7  -1  14 1929.96 296.376   7
  -2  -3   5 83.9538 199.594   7
 -11  -3  13 2973.14 413.728   7
  -8  -3  12 547.363 274.177   7
 -14  -4  10 423.993 275.559   7
 -11  -4  10 2239.36 357.607   7
 -17  -3  12 1102.48 217.657   7
  -5  -4   5 547.319 244.556   7
  -9  -2  14 1397.25 392.233   7
 -12  -4  10 1377.97 320.493   7
 -10  -1  15 383.087 287.262   7
  -2  -3   1 1283.44 190.173   7
 -18  -1  14 728.449 188.329   7
  -9  -4   9 2737.81 356.323   7
 -16  -2  14 953.537 255.021   7
 -16  -4   9 2746.11 338.289   7
 -15  -1  15 1157.50 234.907   7
  -5  -4   4 5278.91 352.676   7
  -4  -3   8 830.022 245.995   7
  -5  -4   1 981.074 238.040   7
  -2  -3   2 7478.59 307.844   7
  -7  -3  11 6392.75 446.924   7
  -8  -4   8 1300.32 335.065   7
 -18  -2  13 280.260 196.456   7
  -5  -4   3 4285.47 319.477   7
 -11  -1  15 2486.33 316.930   7
  -9  -3  12 2470.03 363.415   7
  -5  -4   2 6677.96 373.221   7
 -10  -2  14 1418.66 330.340   7
  -6  -1  13 1981.49 296.073   7
 -17  -4   8 1478.54 281.473   7
 -14  -1  15 705.479 240.515   7
 -16  -3  12 832.675 253.371   7
   0  -1   5 1328.18 217.141   7
  -1  -2   6 605.867 221.441   7
 -18  -3  11 351.397 210.158   7
  -5  -3   9 346.236 266.708   7
  -6  -3  10 4253.10 387.388   7
 -15  -4   9 66.8119 247.497   7
 -12  -1  15 218.884 249.491   7
 -18  -4   7 795.196 226.208   7
  -6  -2  12 2824.96 338.606   7
  -8  -1  14 2461.16 284.779   7
 -21  -3   8 80.4313 137.874   7
 -11  -2  14 2030.10 351.150   7
 -11  -4   9 1712.09 346.651   7
   0   0   3 588.136 96.9283   7
 -14  -4   9 262.928 252.685   7
 -10  -3  12 2963.69 386.215   7
 -14  -2  14 870.480 277.778   7
  -8  -2  13 961.384 299.988   7
  -4  -2  10 129.265 203.966   7
  -5  -2  11 1454.51 268.011   7
 -19  -3  10 963.665 226.905   7
  -9  -4   8 1211.73 330.560   7
 -18  -4   6 162.159 200.554   7
 -12  -4   9 807.360 298.294   7
 -15  -3  12 1899.99 322.346   7
 -12  -2  14 2891.89 382.653   7
  -5  -1  12 3329.31 311.483   7
 -20  -3   9 51.4118 166.109   7
  -1  -2  -1 8694.81 219.135   7
  -8  -3  11 539.948 275.538   7
 -19  -1  13 1391.06 205.525   7
 -19  -2  12 529.672 194.597   7
 -16  -4   8 495.532 265.253   7
  -3  -3  -2 10521.6 274.912   7
 -11  -3  12 1184.33 314.410   7
 -17  -2  13 1085.92 230.720   7
 -17  -3  11 669.984 256.450   7
 -12  -3  12 225.649 278.740   7
 -13  -3  12 1562.72 316.859   7
  -7  -4   6 889.162 269.194   7
  -6  -4   4 2787.51 314.213   7
 -10  -4   8 698.738 291.284   7
 -17  -4   7 355.820 235.985   7
  -9  -1  14 610.392 246.913   7
  -7  -3  10 11283.2 543.102   7
 -15  -4   8 481.508 282.305   7
  -4   0  11 114.905 164.072   7
  -5  -3   8 94.4434 216.452   7
 -18  -4   5 414.746 222.155   7
 -20  -2  11 890.676 203.104   7
  -6  -4   3 2856.46 283.529   7
  -7  -2  12 3687.49 353.258   7
  -9  -3  11 437.892 272.795   7
  -7  -1  13 1693.44 295.080   7
 -11  -4   8 2231.70 361.553   7
  -6  -4   1 4386.57 369.012   7
 -21  -2  10 574.591 168.991   7
  -6  -4   2 2056.79 233.508   7
 -20  -1  12 596.131 164.850   7
 -12  -4   8 1652.01 338.263   7
 -17  -4   6 1530.81 289.122   7
 -13  -4   8 386.286 287.358   7
 -16  -2  13 1243.65 280.389   7
 -16  -3  11 83.6080 230.047   7
  -7  -4   5 2610.42 325.756   7
 -18  -3  10 1839.34 288.698   7
 -21  -3   7 275.322 156.513   7
 -16  -4   7 901.329 283.092   7
  -3  -3  -1 3372.45 201.736   7
 -10  -1  14 9531.98 463.904   7
 -18  -4   4 543.085 220.296   7
  -8  -4   6 1568.02 307.857   7
 -10  -2  13 623.458 313.320   7
 -21  -3   6 294.485 162.879   7
 -10  -3  11 9028.13 541.554   7
  -6  -2  11 901.643 248.703   7
 -18  -2  12 1333.06 239.002   7
   5  -1   7 3216.26 283.937   7
   5  -1   8 4504.96 315.191   7
   3   0  10 10657.3 361.187   7
   5  -4   7 5051.01 433.271   7
   1   0   1 25055.2 189.123   7
   5  -2   3 27195.5 580.300   7
   5  -3   3 7231.62 377.419   7
   3   0   9 7531.59 302.867   7
   5  -1   6 30002.3 601.969   7
   3   0   8 10266.1 329.360   7
   3  -5   9 9249.98 562.475   7
   5  -2  10 13113.3 569.424   7
   3   0   7 28591.8 483.340   7
   4  -1   3 13417.3 371.233   7
   5  -3  10 4699.48 429.942   7
   5  -3   5 6072.65 400.454   7
   0  -6   7 3729.57 362.106   7
   5  -2   9 18.5197 226.617   7
   3  -5   5 3374.68 356.264   7
   5  -2   4 41479.6 757.346   7
   3   0   5 19406.3 366.549   7
   4  -1  10 6944.06 389.101   7
   4  -2   2 28719.0 559.856   7
   0   1   7 16359.5 185.839   7
  -7  -5  18 2312.67 231.982   7
   4  -1   9 48834.7 867.367   7
   5  -2   5 8024.26 394.257   7
  -8  -5  18 2340.26 209.132   7
   4  -1   8 72811.6 1025.06   7
   3   0   6 4426.13 234.838   7
   4  -1   7 130535. 1312.41   7
   5  -2   6 10296.5 446.395   7
   4  -4   6 13885.5 611.153   7
   4  -3  10 6530.33 499.603   7
   4  -3   3 12806.5 487.443   7
   3  -1   2 57939.6 623.937   7
   4  -2  10 929.893 293.233   7
   2   0  10 54737.4 780.598   7
   1  -2  -2 14674.7 265.856   7
   4  -1   5 64905.3 821.843   7
   4  -2   3 36591.3 685.127   7
   4  -3   7 9887.08 531.300   7
   1  -1  -1 151705. 603.148   7
   4  -3   4 36771.5 807.278   7
   4  -1   6 57774.2 829.616   7
   2   0   9 47324.5 698.135   7
   4  -2   7 7468.95 425.169   7
   3  -1  10 1641.29 292.336   7
 -10  -5  17 2238.82 217.400   7
   4  -2   4 10277.8 434.534   7
   1  -5   7 7206.17 533.215   7
   2   0   5 6159.81 250.184   7
   2   0   8 17068.6 427.160   7
   4  -3   6 3705.40 359.841   7
   3  -1   9 3967.11 335.852   7
   2   0   7 27801.1 499.533   7
   2   0   6 9628.41 307.626   7
   4  -2   5 21382.5 591.209   7
   3  -1   3 57690.5 692.332   7
   2   0   4 4230.48 201.235   7
   4  -2   6 13439.9 507.370   7
   3  -1   8 14513.3 500.710   7
   3  -2   2 4136.73 302.308   7
   3  -2  10 7468.95 496.307   7
   3  -1   7 1645.67 286.262   7
   3  -3   3 8695.87 425.405   7
   0  -5   7 7906.06 554.321   7
   3  -1   4 28032.2 553.936   7
   2  -4   4 6153.97 429.676   7
   3  -3   4 10977.8 494.510   7
   3  -2   8 389.985 270.058   7
   0  -5   5 13414.7 634.070   7
   3  -2   3 5918.09 357.549   7
   1   0  10 8477.74 359.775   7
   2  -4   5 5836.34 434.512   7
   0  -5   6 11801.1 637.409   7
   3  -2   7 8843.84 457.884   7
   2  -4   6 5733.56 471.204   7
   3  -1   5 20160.5 500.916   7
   3  -1   6 20156.2 529.446   7
   3  -2   4 22214.9 573.675   7
  -1  -5   7 4457.44 480.570   7
   1  -4   8 6301.16 499.105   7
   1   0   9 6629.79 316.654   7
   2  -1   9 8627.97 427.216   7
   1   0   2 26910.1 271.790   7
   2  -3   8 6067.92 451.921   7
   3  -2   5 7494.39 410.807   7
   2  -1   2 46110.0 556.287   7
   2  -3   3 19026.5 577.930   7
   2  -1   8 7865.08 412.382   7
  -2  -5   8 6098.06 508.583   7
   1  -1  11 3123.68 333.113   7
   1   0   8 4340.64 262.827   7
   1  -4   6 8829.76 524.260   7
  -2  -5   7 6336.06 525.857   7
   2  -1   7 3888.63 306.782   7
   1   0   3 5879.11 181.722   7
   2  -2   8 14846.1 575.417   7
   2  -3   4 3261.61 336.206   7
   2  -2   2 31559.1 581.651   7
   0  -4   8 4611.13 444.995   7
   2  -2   7 18839.9 606.962   7
   0  -4   7 4285.56 430.380   7
   2  -1   3 21381.2 435.768   7
   1  -1  10 9088.03 448.333   7
   1  -3   8 2085.64 344.751   7
   1   0   4 43166.3 448.934   7
   2  -2   3 33410.8 623.443   7
   0  -2  -2 48910.0 443.576   7
   1   0   5 55294.1 561.000   7
   0  -4   4 10740.7 515.244   7
   2  -1   4 20209.9 455.538   7
   1  -1   9 6421.68 382.949   7
   2  -2   4 13303.9 447.291   7
   2  -1   6 2470.03 274.034   7
   2  -2   5 3767.01 330.813   7
   2  -2   6 6863.31 394.577   7
   1  -3   3 13786.2 489.788   7
   1  -1   8 5725.29 362.796   7
   0   0   9 4667.42 280.687   7
   0  -3   8 13173.0 590.122   7
   1  -2   7 11264.0 476.995   7
  -4  -5   6 4659.85 439.874   7
   1  -1   7 2877.20 293.429   7
   1  -1   1 170160. 871.894   7
   0  -1  10 16114.6 561.754   7
  -1  -4   6 12317.5 591.850   7
  -2  -4   8 7797.69 522.221   7
   0   0   8 20261.8 445.537   7
   1  -2   2 15466.5 415.587   7
  -5  -5   5 4174.25 411.964   7
   1  -2   3 14426.3 429.298   7
   1  -2   6 3418.79 324.613   7
  -3  -4   8 4697.90 435.262   7
   0  -3   3 14797.0 489.883   7
  -1  -3   8 5315.60 422.491   7
   0  -2   8 2957.52 329.100   7
  -1  -2  -3 12883.8 198.204   7
   1  -2   4 22330.0 534.978   7
   1  -2   5 8421.64 389.903   7
  -6  -5   6 9586.25 579.883   7
  -7  -5   7 4680.14 461.749   7
  -2  -4   4 6171.04 409.291   7
   0   0   7 2258.55 211.600   7
  -3  -4   7 3322.62 372.204   7
   1  -1   6 24766.5 536.091   7
   0  -1   8 2650.17 285.651   7
   0  -2   7 994.968 268.528   7
   1  -1   3 3813.55 239.730   7
  -1  -1  10 1904.96 289.293   7
   1  -1   5 1621.16 238.755   7
   1  -1   4 8567.47 331.348   7
  -1   1   6 14019.1 189.511   7
   0   0   6 1553.71 188.280   7
  -2  -3   8 10979.0 529.315   7
   0  -1   7 15564.9 445.271   7
  -2  -1  11 5909.40 369.674   7
  -3  -4   4 2893.54 324.164   7
  -2  -2  10 2959.60 337.511   7
  -1  -1   9 5016.84 335.072   7
  -1  -3   5 7813.14 417.874   7
  -1  -3   3 13103.6 452.239   7
   0  -1  -1 86960.3 407.988   7
  -4  -4   6 9154.73 503.849   7
  -2   0  10 8380.32 344.820   7
   0  -2   5 7895.71 361.996   7
   0  -2   2 49011.9 639.651   7
  -1  -2   7 10442.7 437.775   7
  -4  -4   5 3279.32 330.473   7
  -1   0   8 727.061 179.887   7
   0  -2   4 21838.6 503.510   7
  -2  -1  10 2443.74 269.439   7
 -16  -4  10 5092.23 386.094   7
  -2   1   8 7908.55 206.334   7
  -1  -2  -2 13858.3 244.120   7
  -8  -4   9 4855.23 454.921   7
  -7  -4   8 3742.58 394.745   7
   0  -1   6 13130.6 388.040   7
  -2  -2   8 6306.20 369.749   7
  -2  -3   4 2846.08 276.580   7
  -2  -1   9 10163.8 400.306   7
  -2  -3   3 9032.62 382.412   7
  -7  -4   7 3872.93 387.038   7
  -2   0   9 1459.28 197.915   7
  -1  -1   7 421.025 194.808   7
  -6  -4   6 4692.25 403.978   7
 -10  -4   9 3554.93 423.625   7
  -1   0   7 14660.4 347.832   7
  -2  -2   7 10698.9 432.024   7
  -3  -1  10 6012.82 350.937   7
  -6  -4   5 3323.95 340.598   7
  -8  -4   7 2029.97 343.131   7
  -4  -3   7 3069.51 309.080   7
   0  -1   4 6994.15 271.627   7
  -1  -2   5 14211.2 427.919   7
  -3   0  10 1425.48 208.850   7
   0  -1   1 90304.9 560.214   7
  -2  -2  -4 10194.5 143.297   7
  -3  -3   5 8110.19 392.297   7
   0  -1   3 41238.7 493.757   7
  -6  -3   9 5939.91 445.870   7
  -9  -4   7 10047.3 566.570   7
  -1  -2   4 8641.51 350.695   7
  -3  -2   8 822.446 228.222   7
  -2  -1   8 7871.02 356.480   7
   0  -1   2 261209. 1069.17   7
   0   0   2 44400.6 277.562   7
  -3  -3   4 6075.75 336.007   7
  -1  -2   3 13201.3 368.034   7
 -19  -3   9 1159.60 245.403   7
 -21  -1  11 756.106 162.221   7
 -20  -3   8 1272.99 229.532   7
  -1  -2   2 13537.7 346.596   7
  -7  -4   4 600.382 243.435   7
  -2  -2   6 6782.24 342.857   7
  -1  -1   6 15490.7 405.000   7
   6  -6  10 2654.71 300.380   8
  -1  -3  10 3748.12 316.560   8
   5  -6  10 3212.08 312.155   8
   8  -7   7 180.289 164.764   8
  -2  -5   9 314.379 248.919   8
   9  -4  11 194.562 223.125   8
  -5  -4   6 557.850 212.069   8
   7  -5  11 3618.71 359.988   8
   1  -4  11 2178.81 316.562   8
   3  -5  11 636.495 291.941   8
   8  -3  11 2587.90 313.807   8
   2  -3  11 657.620 245.712   8
  11  -6   8 365.678 187.727   8
  10  -5  10 175.778 235.415   8
   0  -5  10 3199.31 344.731   8
  -1  -6   8 1931.00 292.452   8
  11  -4  10 1457.70 277.580   8
   9  -6   9 1241.24 248.540   8
  -1  -4  10 416.444 234.370   8
   1  -6   9 727.124 271.018   8
   6  -5  11 2033.39 320.240   8
   4  -5  11 1468.13 311.840   8
  -3  -5   8 754.702 279.417   8
  10  -7   6-83.7820 125.654   8
   5  -5  11 3656.82 358.395   8
   7  -7   7 1876.22 227.765   8
   3  -7   7 515.672 213.185   8
  -2  -3   9 61.8075 211.948   8
   3  -3  11 1312.07 284.366   8
   7  -3  11 1207.39 266.088   8
   2  -4  11 451.363 269.836   8
   8  -4  11 1685.85 305.957   8
   0  -2   9 1790.86 264.585   8
  -2  -6   7 2254.97 303.566   8
   4  -7   7 1040.97 231.635   8
   6  -7   7 1323.85 211.788   8
  12  -6   7 721.686 187.068   8
   0  -7   5 320.789 200.059   8
  11  -7   5 189.490 119.827   8
   5  -7   7 471.853 204.408   8
   0  -3  10 1820.12 268.943   8
   4  -3  11 9773.93 469.533   8
   6  -3  11 5316.51 386.621   8
   8  -6   9 764.649 245.888   8
   6  -2  10 4577.59 316.876   8
   5  -3  11 5107.85 381.945   8
   1  -5  10 2712.91 349.734   8
  -2  -4   9 1336.23 297.832   8
   9  -5  10 346.673 264.750   8
   3  -4  11 3897.96 366.529   8
   7  -4  11 1784.59 306.561   8
   2  -7   6 1631.26 252.378   8
  11  -5   9 669.616 236.856   8
   0  -6   8 804.347 274.881   8
   0  -4  10 4894.54 377.861   8
   4  -4  11 4748.40 387.433   8
   6  -4  11 601.919 245.829   8
  10  -6   8 155.643 197.767   8
   7  -6   9 1663.32 278.579   8
  10  -4  10 1302.32 284.986   8
   5  -4  11 3683.74 394.179   8
   2   0   3 856.896 104.106   8
  -2  -6   6 1685.54 284.229   8
   2  -5  10 967.637 283.219   8
   4  -6   9 2754.57 351.987   8
  -4  -4   7 1500.70 247.852   8
   1  -3  10 1932.02 282.095   8
  -1  -2   8 219.799 200.997   8
   8  -5  10 1514.51 284.834   8
   3  -7   6 1834.27 267.521   8
  -1  -3   9 1576.89 271.009   8
  -4  -3   6 228.255 171.191   8
   1  -7   5 289.355 206.364   8
   8  -7   6 378.886 179.335   8
   9  -2   9 1558.26 251.337   8
  -1  -6   7 2661.01 320.424   8
  10  -7   5 636.850 154.921   8
   3  -5  10 2160.68 331.872   8
  12  -5   8 1495.92 250.311   8
   1  -4  10 1779.36 297.361   8
   1  -6   8 2440.47 337.959   8
   7  -5  10 2344.78 317.742   8
   0  -5   9 869.733 289.613   8
   0  -7   4 1610.85 247.533   8
  -3  -5   7 2270.93 312.073   8
  11  -6   7 106.620 192.414   8
   4  -7   6 577.917 226.011   8
  12  -7   3 375.036 110.937   8
   9  -6   8 271.336 225.719   8
   9  -4  10 1516.54 316.274   8
  -1  -4   9 2267.05 312.547   8
   7  -7   6 279.005 193.823   8
   4  -5  10 6836.82 451.481   8
   6  -5  10 6356.32 428.202   8
   6   0   4 6.55291 94.6620   8
   2  -3  10-229.968 212.214   8
   5  -5  10 503.959 275.616   8
  11  -7   4-8.06968 123.948   8
   5  -7   6 244.007 206.594   8
   6  -7   6 845.702 219.601   8
   2  -2   9 2013.54 258.948   8
  -4  -5   5 3028.38 298.764   8
  11  -4   9 672.196 249.996   8
   8  -2   9 837.666 228.144   8
   2  -6   8 1555.31 320.120   8
   2  -4  10 3834.24 347.476   8
   2  -7   5 432.415 222.501   8
   3  -3  10 1444.73 261.517   8
   8  -6   8 950.377 260.816   8
   9  -7   5 454.043 177.332   8
  -1  -6   6 1671.50 294.734   8
   0  -3   9 311.786 244.561   8
  -3  -5   6 752.716 254.226   8
   0  -6   7 3029.53 344.203   8
  -2  -6   5 2473.28 310.047   8
   8  -1   7 869.829 173.388   8
   3  -2   9 1354.27 261.752   8
  -3  -3   7 634.133 216.649   8
   4  -3  10 5116.08 362.065   8
   9  -5   9 2585.68 329.663   8
   3  -6   8 877.976 274.942   8
   3  -4  10 2215.36 311.739   8
   6  -3  10 665.441 238.012   8
   5  -3  10 4571.22 352.715   8
   1  -7   4 1689.83 254.321   8
   7  -4  10 10031.7 500.865   8
  10  -6   7 181.158 206.026   8
   3  -7   5 1032.61 243.592   8
   0  -7   3 277.710 185.874   8
   4  -2   9 1899.27 257.572   8
   4  -6   8 2877.04 352.865   8
  12  -6   6 480.592 186.485   8
   4  -4  10 3060.09 332.173   8
   6  -4  10 783.193 261.295   8
   5  -6   8 474.856 263.173   8
   8  -7   5 230.236 182.804   8
   2  -5   9 881.807 300.042   8
   5  -4  10 1298.32 281.064   8
  12  -4   8 1937.01 282.173   8
  12  -7   2 214.663 108.192   8
  10  -4   9 1307.62 283.219   8
   4  -7   5 1926.41 265.683   8
   1  -6   7 938.195 282.321   8
   1  -3   9 502.039 242.380   8
  11  -7   3 582.387 143.506   8
   5  -7   5 294.311 205.078   8
   6  -7   5 660.787 208.358   8
   0  -5   8 1607.82 318.824   8
   9  -6   7 1980.33 289.729   8
   0  -6   6 580.982 263.278   8
   1  -4   9 1698.67 279.328   8
   2  -7   4 1690.04 259.857   8
  -3  -3   6 1090.23 206.787   8
  12  -5   7 1403.97 260.449   8
   6  -5   9 351.040 282.770   8
   5  -5   9 686.784 295.239   8
  -5  -2   1 3377.14 147.918   8
  10  -5   8 268.697 251.934   8
   9  -7   4 1250.33 206.448   8
   2  -6   7 1320.27 286.724   8
  -3  -4   6 1620.47 250.346   8
   9  -4   9 2585.21 338.679   8
  -1  -6   5 173.579 236.492   8
   1  -7   3 967.003 221.732   8
   2  -3   9 342.544 214.848   8
  -3  -5   5 924.259 253.713   8
   0  -1   5 1393.74 191.143   8
  11  -6   6 1773.83 249.278   8
  -2  -5   6 1270.02 269.278   8
   3  -7   4 471.849 227.593   8
   2  -4   9 176.330 242.087   8
   1  -5   8 1227.83 300.178   8
  -2  -3   7 629.134 222.600   8
  11  -4   8 756.716 273.104   8
   3  -6   7 806.057 293.855   8
  12  -7   1 512.390 127.857   8
   8  -7   4 1576.73 227.366   8
   2  -1   6 1824.08 209.276   8
  -2  -4   7 1975.85 280.232   8
  10  -7   3 539.208 158.967   8
   8  -4   9 2907.77 348.388   8
   1  -6   6 1691.51 303.926   8
   3  -3   9 894.356 252.236   8
  12  -6   5-63.9433 180.313   8
   4  -6   7 2522.46 330.798   8
   9  -5   8 1768.16 312.992   8
   4  -7   4 1725.18 262.243   8
   6  -6   7 1894.28 310.942   8
  11  -7   2 2175.82 190.157   8
   5  -6   7 910.466 284.042   8
   3  -4   9 258.521 250.596   8
  13  -6   4 927.176 189.218   8
   7  -7   4 1699.89 243.347   8
   5  -7   4 1767.93 260.585   8
   4  -3   9 99.6924 211.487   8
   7  -4   9 1670.85 327.803   8
   2  -5   8 2100.89 340.848   8
  11  -5   7 1539.85 283.367   8
   6  -7   4 522.043 208.976   8
  13  -5   6 603.883 219.045   8
   2  -7   3 220.973 201.389   8
  10  -6   6-126.828 189.269   8
   4  -4   9 2036.82 329.814   8
   6  -4   9 1535.67 312.028   8
   5  -4   9 2131.55 325.301   8
  -1  -2   6 341.944 194.165   8
   8  -5   8 1201.27 302.477   8
  -3  -1   1 9294.46 156.266   8
   1  -7   2 690.174 224.969   8
   2  -6   6 82.2553 232.985   8
  12  -4   7 2248.00 291.549   8
   9  -7   3 253.728 165.662   8
   3  -5   8 670.706 269.987   8
  10  -4   8 200.304 251.358   8
   9  -6   6 190.104 235.647   8
  -1  -6   4 113.850 229.143   8
  -1  -5   6 989.867 266.119   8
   7  -5   8-301.346 217.610   8
  12  -7   0 13.9966 122.335   8
   5  -2   8 320.540 201.278   8
   3  -7   3 1084.03 230.816   8
  -2  -3   6 1565.64 239.555   8
  -3  -5   4 483.982 227.019   8
   6  -5   8 1933.95 319.561   8
   5  -5   8 3203.67 363.182   8
  -1  -3   7 621.380 222.210   8
  11  -6   5 428.335 214.084   8
  -2  -5   5 857.639 242.319   8
  -1  -4   7 429.181 230.291   8
  10  -7   2 69.7606 152.003   8
   3  -6   6 165.477 244.758   8
   8  -7   3 182.540 182.135   8
  10  -5   7 1060.65 274.725   8
  11  -7   1 103.840 136.519   8
  -5  -3   2 5740.12 229.183   8
   4  -7   3 265.293 200.720   8
   9  -4   8 1183.31 301.229   8
   1  -6   5 911.186 266.693   8
   2  -7   2 3171.98 307.077   8
  13  -5   5 1469.48 250.990   8
   4  -6   6 2655.68 327.730   8
  12  -6   4 228.379 187.517   8
   5  -7   3-14.2542 194.321   8
   6  -7   3 1373.11 226.350   8
   7  -6   6 307.455 256.354   8
   2  -4   8 941.434 257.937   8
   5  -6   6 566.871 265.175   8
   6  -6   6 1607.86 289.794   8
   1  -7   1 1075.90 242.724   8
  11  -4   7 731.053 255.300   8
   9  -5   7 2018.26 322.325   8
  -5  -2   0 91789.0 480.578   8
   9  -7   2 392.922 170.134   8
  12  -7  -1 1517.56 142.954   8
   0  -6   4 746.885 249.409   8
   0  -2   6 1662.31 216.890   8
   3  -7   2 570.303 216.208   8
   2  -6   5 201.006 228.452   8
  -1  -6   3 2786.32 294.754   8
   3  -3   8 777.959 244.561   8
  10  -7   1 490.223 169.253   8
  11  -7   0-8.53200 128.460   8
   8  -5   7 1333.06 290.554   8
   4  -4   8 413.817 247.815   8
   8  -7   2 1051.34 194.007   8
   6  -4   8 1335.69 287.995   8
  -1  -5   5 231.216 227.595   8
  -4  -4   3 219.958 172.390   8
   5  -4   8 323.022 245.781   8
   4  -3   8 448.716 215.771   8
   3  -5   7 2519.59 322.224   8
  -3  -5   3 1118.42 215.795   8
  -1  -3   6 393.404 199.605   8
  11  -5   6 1587.83 276.532   8
   4  -7   2 1067.85 232.231   8
  11  -6   4 75.4040 203.607   8
   5  -3   8 1820.74 270.235   8
   2  -7   1 1630.75 286.897   8
   7  -5   7 1021.32 287.266   8
   3  -6   5 804.244 267.776   8
  -2  -5   4 2039.12 277.691   8
   7  -7   2 1001.02 210.598   8
   4  -5   7 517.499 261.772   8
  10  -4   7 754.340 263.887   8
   5  -7   2 575.590 202.511   8
   8  -2   7 685.571 187.486   8
   1  -5   6 743.493 255.443   8
   6  -5   7 726.256 274.229   8
   6  -7   2 2251.99 259.603   8
   5  -5   7 1241.25 277.504   8
  -2  -4   5 1566.71 240.906   8
  12  -7  -2 685.300 125.357   8
   1  -6   4 193.099 243.850   8
   2  -1   5 1019.57 175.486   8
   8  -6   5 329.201 229.785   8
  10  -3   7 1348.08 259.373   8
  12  -6   3 421.438 200.698   8
   1  -4   7 1391.40 261.692   8
  13  -6   2 705.806 177.847   8
   4  -6   5 399.704 241.904   8
   9  -7   1 977.816 201.184   8
  -2  -3   5 130.785 174.394   8
   7  -6   5 1887.45 303.641   8
   1  -3   7 1880.89 246.303   8
  10  -6   4 437.572 227.688   8
   5  -6   5 39.3085 230.831   8
   6  -6   5 1606.92 292.537   8
   3  -7   1 925.564 227.892   8
  12  -5   5 68.6993 201.132   8
  10  -5   6 2465.47 308.760   8
   0  -6   3 1189.06 248.385   8
  11  -7  -1 378.874 140.614   8
  -5  -3   1 888.271 146.385   8
  -1  -6   2 1573.53 251.424   8
   2  -5   6 1329.14 284.649   8
   8  -7   1-156.857 190.311   8
   0  -4   6 587.370 223.304   8
   2  -4   7 49.8742 219.898   8
  12  -7  -3 171.269 110.996   8
   4  -7   1 521.620 218.751   8
   1  -7  -1 1318.73 220.030   8
   9  -3   7 1878.52 268.415   8
  14  -5   3 70.0636 184.276   8
  14  -6   0 866.835 167.059   8
   7  -7   1 102.419 185.423   8
   9  -5   6 1627.57 284.532   8
   5  -7   1 277.647 195.752   8
   6  -7   1 470.749 215.310   8
  11  -6   3-30.0338 198.021   8
   3  -5   6 2216.77 309.404   8
  -3  -5   2 7646.34 376.698   8
  -4  -4   2 3561.87 233.802   8
  12  -7  -4 38.7440 100.812   8
  11  -5   5 164.045 224.264   8
  11  -7  -2 2868.72 188.951   8
  -2  -5   3 2333.12 250.332   8
   1  -6   3 3328.76 312.152   8
  13  -6   1-110.794 185.225   8
   8  -5   6 2204.61 324.322   8
  -1  -4   5 95.8691 178.812   8
  11  -4   6 1194.88 256.254   8
  12  -6   2 620.036 189.594   8
   4  -4   7 1545.20 267.201   8
  10  -7  -1 1270.70 181.386   8
   4  -5   6 2782.21 321.816   8
   8  -6   4-199.839 200.358   8
   6  -4   7 1226.96 273.885   8
   1  -5   5 876.026 248.275   8
   4  -6   4 1682.14 282.009   8
   7  -5   6 480.955 263.835   8
   5  -5   6 19.6799 238.601   8
   2  -7  -1 4602.61 298.670   8
   7  -6   4 336.036 238.154   8
   7  -3   7 625.689 209.726   8
  12  -7  -5 59.1673 94.6140   8
   0  -6   2 4688.41 366.541   8
   5  -6   4 308.864 233.169   8
   6  -6   4 591.838 253.879   8
  -4  -3   2 6811.84 233.582   8
   6  -3   7 575.421 223.109   8
   5  -3   7 846.415 235.764   8
  12  -5   4 1551.13 270.276   8
   1  -3   6 1059.42 213.222   8
  14  -6  -1 1632.55 183.822   8
  10  -5   5 320.728 232.212   8
  -4  -2   1 36920.6 425.384   8
   2  -6   3 5373.70 371.000   8
  11  -7  -3 889.038 155.483   8
   9  -7  -1 897.721 193.471   8
  12  -4   5 2126.74 285.679   8
   2  -5   5 234.988 230.407   8
  10  -7  -2 414.069 156.205   8
   3  -7  -1 1012.88 203.585   8
   3  -2   6 724.188 184.507   8
  14  -5   2 602.101 187.803   8
  11  -6   2 1861.07 242.073   8
   9  -6   3 193.414 214.041   8
   0  -4   5-150.019 173.716   8
   2  -7  -2 3675.40 272.626   8
   3  -6   3 807.676 226.281   8
  12  -6   1 792.968 214.238   8
   9  -5   5 380.435 236.759   8
   8  -7  -1 798.192 181.238   8
   1  -6   2 957.204 237.837   8
  11  -7  -4 407.112 133.225   8
  -1  -5   3 1466.28 229.977   8
   4  -7  -1 1223.10 215.262   8
   3  -5   5 2086.73 291.647   8
  13  -4   4 83.3560 188.695   8
  -2  -5   2 2349.37 257.936   8
   8  -6   3 1573.81 255.983   8
   2  -3   6 260.095 181.517   8
   3  -4   6 277.099 205.392   8
  11  -5   4 250.338 224.719   8
   7  -7  -1 563.183 189.219   8
   4  -6   3 1422.82 273.931   8
  -5  -2  -1 2837.79 96.1055   8
   0  -6   1 15.9740 199.971   8
   5  -7  -1 461.107 183.465   8
   8  -5   5-76.5691 220.840   8
   9  -7  -2 62.3876 154.794   8
   6  -7  -1 563.763 178.209   8
  10  -7  -3 503.418 153.266   8
   7  -6   3 1559.11 250.954   8
   4  -5   5 1814.64 290.806   8
   8  -4   6 968.124 252.404   8
   5  -6   3 175.885 224.366   8
   0  -3   5 1140.61 206.402   8
  -3  -2   2 2873.88 158.005   8
   6  -6   3 1570.81 263.296   8
  11  -7  -5 140.667 118.104   8
   3  -7  -2 338.814 184.104   8
  11  -4   5 2232.54 288.734   8
   7  -5   5 652.619 254.317   8
   6  -5   5 871.197 261.001   8
   2  -7  -3 234.036 174.814   8
   7  -4   6 205.455 222.728   8
   2  -6   2 2491.92 305.865   8
   6  -4   6 266.979 206.387   8
   1  -4   5 82.8800 195.246   8
   8  -7  -2 642.702 171.127   8
  11  -7  -6 224.512 113.845   8
  -3  -4   2 4628.18 268.616   8
  11  -6   1 1517.32 235.826   8
   4  -7  -2 1186.19 211.082   8
  10  -5   4 772.700 242.402   8
  13  -6  -1 2973.80 222.805   8
  10  -7  -4 818.068 167.752   8
  14  -5   1 1987.57 236.727   8
   9  -6   2 1076.11 226.750   8
  12  -6   0 124.848 183.835   8
   9  -7  -3 931.790 168.442   8
   7  -7  -2 940.962 191.012   8
   5  -7  -2 358.023 189.892   8
   0  -5   3 398.848 186.626   8
   2  -5   4 1503.41 252.523   8
   6  -7  -2 2340.99 238.041   8
   3  -6   2 1367.76 272.501   8
   1  -6   1 97.6259 201.197   8
   3  -7  -3 1785.22 219.607   8
   2  -7  -4 1442.29 208.355   8
  -1  -3   4 1335.08 192.217   8
  12  -4   4 1932.33 269.056   8
   7  -3   6 312.393 196.346   8
  14  -6  -3 93.2216 138.819   8
  -4  -3   1 29166.3 523.457   8
   8  -6   2 2340.45 284.635   8
  -1  -6  -1 424.760 192.867   8
   9  -5   4 36.9566 217.453   8
  10  -7  -5 1219.14 163.590   8
  11  -7  -7 1106.21 122.323   8
  -1  -5   2 2270.16 265.156   8
   8  -7  -3 563.474 172.919   8
   4  -6   2-17.1168 200.521   8
  -2  -5   1 2044.23 249.322   8
   7  -6   2 1565.49 260.505   8
   4  -7  -3 986.279 192.266   8
  11  -5   3 1631.74 271.994   8
   9  -7  -4 637.024 169.242   8
   5  -6   2 1000.12 246.348   8
   6  -6   2 1012.00 237.778   8
  -2  -3   3 8673.94 287.365   8
   7  -7  -3 729.711 165.009   8
  13  -4   3 438.615 216.303   8
   2  -7  -5 1163.90 196.250   8
  10  -7  -6 341.855 131.967   8
   5  -7  -3 244.417 171.758   8
   2  -6   1 718.478 230.671   8
  -3  -3   2 16995.2 356.806   8
   3  -7  -4 289.415 178.362   8
   6  -7  -3 166.785 163.601   8
  13  -6  -2 201.906 153.195   8
  -2  -1   1 37122.6 276.132   8
   1  -5   3 2364.19 265.915   8
  14  -4   2 609.905 191.380   8
   3  -4   5 468.787 214.173   8
   7  -5   4 1577.87 283.409   8
  14  -6  -4 441.264 147.854   8
  12  -6  -1 1906.40 215.709   8
   5  -5   4 669.896 239.735   8
  10  -7  -9 282.167 93.5459   8
   8  -7  -4 1543.56 198.269   8
  12  -5   2 619.612 210.587   8
   9  -6   1 216.097 244.081   8
   9  -7  -5 343.867 151.340   8
   4  -7  -4 1749.55 225.734   8
   2  -3   5 936.568 193.947   8
   4  -4   5 246.262 217.167   8
  13  -5   1 1888.78 255.472   8
  10  -5   3 35.4738 208.890   8
   3  -6   1 1562.12 331.764   8
  10  -7  -8 455.903 110.383   8
  10  -7  -7 173.383 115.558   8
   3  -7  -5 780.611 187.522   8
   7  -4   5 1323.58 257.378   8
   5  -4   5 679.807 199.940   8
   6  -7  -4 301.155 172.292   8
   0  -6  -1 252.870 182.155   8
   9  -7  -6 1513.45 177.764   8
   8  -6   1 5806.87 418.448   8
   1  -4   4 1636.84 239.311   8
   0  -5   2 2122.15 256.957   8
  -3  -4   1 3080.80 249.124   8
   0  -3   4 261.174 167.021   8
   2  -5   3 417.228 194.645   8
  -2  -4   2 760.559 154.436   8
   8  -7  -5 186.128 160.760   8
   4  -6   1 2318.33 360.614   8
  14  -6  -5 16.9242 127.326   8
   4  -1   4 174.688 135.690   8
   7  -6   1 1269.29 275.789   8
   4  -7  -5 320.650 168.201   8
   3  -7  -6 2001.85 209.268   8
   5  -6   1 1974.83 329.709   8
   9  -5   3 1882.29 266.380   8
  -1  -5   1 3869.75 438.298   8
   6  -6   1 3238.51 370.913   8
   9  -7  -9 267.684 109.914   8
   5  -7  -5 116.750 161.385   8
  11  -6  -1 857.734 215.658   8
  11  -5   2 188.981 193.737   8
   6  -7  -5 957.498 187.911   8
  12  -6  -2 224.822 168.131   8
   8  -7  -6 769.772 162.717   8
   8  -7 -10-26.8150 87.6025   8
   9  -7  -8 337.358 125.626   8
   3  -5   3 1117.88 222.707   8
   8  -3   5 780.159 199.902   8
   6  -1   4 460.756 137.760   8
   4  -7  -6 99.4006 151.048   8
  14  -6  -6 419.677 129.434   8
   8  -5   3 1666.92 249.278   8
   5  -7 -10 59.8131 102.342   8
   7  -7  -6 610.691 164.163   8
   7   0   2 220.927 64.7223   8
  13  -4   2 3422.65 283.629   8
   5  -7  -6-65.3635 149.053   8
   4  -7  -8 327.102 144.249   8
   7  -7 -10 350.724 110.864   8
   1  -6  -1 491.467 198.611   8
   1  -5   2 3259.09 297.486   8
  12  -5   1 850.688 211.620   8
   4  -5   3 10603.5 454.936   8
   6  -7  -6 1160.31 185.430   8
  14  -5  -1 928.722 208.814   8
   8  -7  -9 110.610 110.435   8
   8  -7  -7 861.771 158.474   8
  -1  -3   3 10390.3 313.041   8
  14  -4   1 509.300 191.238   8
   6  -7 -10 19.7880 100.879   8
  -2  -2   2 22514.0 318.763   8
   7  -5   3 453.349 215.302   8
   9  -4   4 1014.03 237.912   8
  13  -6  -4 441.704 162.565   8
   8  -7  -8 587.391 134.731   8
  -3  -2   1 13026.9 258.386   8
   5  -5   3 782.687 210.512   8
   0  -6  -2 5329.23 321.696   8
   6  -5   3 3166.50 286.051   8
   5  -7  -7 788.734 172.038   8
   5  -7  -9 307.625 124.196   8
   1  -3   4 501.308 169.272   8
   7  -7  -7 1262.07 171.705   8
  10  -5   2 1450.47 240.520   8
   6  -7  -7 854.992 166.630   8
   7  -7  -9 140.420 121.829   8
   6  -7  -9 403.663 127.062   8
   7  -7  -8 117.861 132.265   8
   6  -7  -8 582.543 148.889   8
  12  -6  -3 536.037 178.639   8
   6   0   2 11067.2 151.547   8
  11  -6  -2 485.879 186.149   8
   0  -5   1 402.443 163.288   8
  -2  -3   2 6637.28 237.231   8
  15  -5  -3 1554.82 197.465   8
  -1  -4   2 5935.95 295.372   8
   2  -5   2 2605.49 265.852   8
   2  -6  -1 799.920 210.472   8
   4  -4   4 1429.97 226.622   8
  -3  -3   1 1356.63 172.889   8
   7  -4   4 1315.89 237.862   8
  13  -6  -5 1033.55 171.322   8
   9  -5   2 1805.21 243.330   8
   9  -6  -1 766.321 215.257   8
   6  -4   4 740.392 215.261   8
  11  -5   1 1605.08 242.552   8
  -2  -5  -1 2700.28 226.520   8
  14  -6  -7 145.238 114.964   8
  -2  -4   1 1902.23 239.831   8
  14  -6  -9-5.60011 87.2157   8
   1  -6  -2 1141.00 218.680   8
  12  -4   2 158.409 193.104   8
   3  -5   2 8920.06 425.767   8
   0  -6  -3 1284.83 196.083   8
  14  -5  -2 1965.61 216.342   8
   3  -6  -1 4407.71 307.389   8
   0  -2   3 575.903 141.142   8
   8  -5   2 9638.91 435.061   8
  12  -6  -4 1352.87 200.341   8
   8  -6  -1 5072.47 360.707   8
  13  -6  -6 926.220 163.068   8
  13  -5  -1 1833.12 243.179   8
  11  -6  -3 170.926 172.195   8
   0  -3   3 13047.0 328.071   8
   1  -5   1 4862.84 440.415   8
  13  -4   1-55.4772 166.087   8
   4  -5   2 2829.84 273.817   8
   4  -6  -1 5553.08 339.782   8
   7  -5   2 3874.78 305.078   8
  15  -5  -4 822.908 172.246   8
   7  -6  -1 1134.64 229.614   8
  10  -5   1 4019.51 375.137   8
   5  -5   2 721.658 218.289   8
   6  -5   2 1972.08 258.109   8
   5  -6  -1 3181.02 307.353   8
   6  -6  -1 3943.94 332.756   8
   2  -6  -2 2584.41 260.347   8
   9  -6  -2 2655.21 258.490   8
  12  -6  -5 958.437 183.849   8
  11  -4   2 2424.74 263.408   8
   1  -6  -3 3090.02 258.757   8
   0  -6  -4 647.799 191.347   8
   2  -5   1 816.740 270.197   8
  13  -6 -11 650.875 92.3740   8
   3  -4   3 424.111 175.118   8
   9  -5   1 524.978 244.903   8
   3  -6  -2 2000.61 249.337   8
  14  -5  -3 1603.22 212.556   8
  11  -6  -4 1690.36 228.125   8
   8  -4   3 6058.79 325.646   8
   8  -6  -2 2044.34 253.268   8
  -1  -5  -1 13708.7 413.338   8
  -1  -3   2 3779.83 206.695   8
  15  -5  -5 349.653 152.013   8
  12  -5  -1 762.563 204.192   8
  -1  -4   1 3440.56 277.219   8
  13  -5  -2 2648.32 250.697   8
   4  -4   3 104.262 153.928   8
   4  -6  -2 753.047 213.862   8
  -1  -2   2 12580.9 249.030   8
  13  -6 -10 480.034 111.053   8
   1  -3   3 13008.4 342.408   8
   7  -4   3 702.026 183.092   8
   7  -6  -2 557.721 200.850   8
  12  -6  -6 108.732 150.198   8
  12  -3   2 36.5714 143.834   8
   3  -5   1-69.0359 166.461   8
  12  -4   1 199.251 192.838   8
   8  -5   1 1897.64 321.099   8
  15  -4  -2 1093.22 194.856   8
   5  -4   3 4453.81 280.592   8
  13  -6  -9-14.6322 106.326   8
   5  -6  -2 2162.29 262.695   8
   6  -4   3 1367.77 214.085   8
   6  -6  -2 1553.08 244.259   8
   2  -6  -3 4322.83 294.583   8
   1  -2   3 11893.9 281.307   8
   9  -6  -3 141.172 171.342   8
  -3  -4  -1 4672.40 215.705   8
  10  -4   2 6713.75 374.832   8
  10  -2   3 1425.97 173.849   8
   4  -5   1 426.155 212.460   8
   7  -5   1 2513.26 265.986   8
  11  -6  -5 278.676 177.150   8
  14  -4  -1 323.832 184.055   8
   1  -6  -4 457.527 193.795   8
  -4  -3  -1 57145.8 497.034   8
  -2  -3   1 779.391 144.328   8
   6  -5   1 2846.04 347.706   8
   5  -5   1 6070.29 392.061   8
  13  -3   1 1723.30 207.621   8
  15  -5  -6 1757.35 193.506   8
  14  -5  -4 1765.91 216.175   8
   3  -6  -3 1036.59 215.834   8
  12  -6 -12 281.708 93.3328   8
   8  -6  -3 763.930 207.829   8
   2  -3   3 17145.2 386.594   8
  11  -5  -1 1676.99 248.976   8
   0  -5  -1 284.321 162.963   8
  -2  -2   1 25653.3 395.390   8
   9  -4   2 3975.59 298.815   8
   7  -6  -3-44.6508 182.016   8
   4  -6  -3 3788.28 296.485   8
  12  -6  -7-10.3733 147.674   8
  11  -6  -6 1663.44 214.062   8
  13  -5  -3 673.040 197.768   8
   9  -6  -4 237.249 192.118   8
  11  -4   1 5872.30 336.687   8
  12  -5  -2 388.037 191.486   8
   5  -6  -3 1775.08 242.799   8
   6  -6  -3 872.294 217.649   8
  -1  -1   1 141968. 549.794   8
   0  -4   1 94.1372 155.271   8
  12  -6 -11 863.732 118.701   8
  -1  -5  -2 3523.43 248.575   8
  -4  -2  -1 44419.7 331.887   8
  10  -6  -5 1992.22 245.712   8
  11  -3   2 3137.12 241.929   8
   1  -6  -5 347.159 187.066   8
  12  -6  -8 712.970 157.062   8
   0  -3   2 315.069 134.689   8
   2  -2   3 28982.5 411.128   8
  11  -6 -13 4064.99 139.532   8
  12  -6 -10 598.693 141.637   8
  15  -4  -3 279.548 176.306   8
  12  -6  -9 594.486 143.726   8
   8  -4   2 2487.23 242.427   8
   3  -3   3 7965.28 291.357   8
   3  -4   2 6863.05 323.578   8
  14  -5  -5 37.2936 158.706   8
   8  -6  -4 445.088 208.744   8
  10  -5  -1 5682.80 369.074   8
  10  -6 -14 914.048 105.291   8
   1  -1   2 801.221 107.596   8
  11  -2   2 293.794 128.920   8
   1  -5  -1 14058.4 438.442   8
   7  -4   2 5312.74 308.686   8
  14  -4  -2 40.3135 165.121   8
   7  -6  -4 829.917 215.729   8
   4  -4   2 4197.30 279.097   8
  10  -6  -6 1946.52 230.579   8
   4  -3   3 11501.9 339.903   8
   4  -6  -4 801.745 224.089   8
  13  -4  -1 349.298 169.953   8
  11  -6  -7 798.869 181.677   8
  10  -4   1-69.2132 220.477   8
   2  -6  -5 2294.34 256.401   8
   6  -4   2 2229.32 236.020   8
   5  -4   2 9905.65 389.592   8
   6  -6  -4 744.392 218.435   8
   5  -6  -4 554.823 220.279   8
  12  -3   1 1930.85 238.890   8
   6  -3   3 7018.22 292.537   8
   1  -6  -6 1570.64 225.426   8
   5  -3   3 6042.04 267.254   8
   0  -2   2 45624.8 466.027   8
  11  -6 -12 657.413 124.923   8
  15  -5  -7 461.128 149.779   8
  11  -5  -2 1218.78 219.376   8
   3  -2   3 5319.25 216.682   8
  10  -3   2 123.892 151.236   8
  -2  -4  -1 4383.48 223.567   8
  -3  -4  -2 7101.94 248.508   8
  11  -6  -8 665.294 173.142   8
   9  -5  -1 2715.15 256.159   8
   8  -6 -15 529.512 93.7986   8
  14  -5  -6 120.662 160.121   8
   8  -6  -5 420.757 198.071   8
   0  -5  -2 3012.30 240.128   8
  -1  -3   1 2253.46 208.090   8
  11  -6 -11 185.044 121.980   8
  15  -5  -8 202.135 135.442   8
   3  -6  -5 305.346 193.506   8
   2  -5  -1 4068.54 273.917   8
   1  -3   2 4537.41 232.262   8
  11  -6  -9 1378.51 190.108   8
  11  -6 -10 1324.28 172.520   8
  10  -6 -13 259.104 106.528   8
  -1  -5  -3 2064.22 204.801   8
  15  -5  -9 280.947 127.772   8
  15  -4  -4 1221.02 206.301   8
   4  -2   3 30384.4 431.799   8
   9  -4   1 4961.08 303.058   8
  15  -5 -10 1122.58 149.795   8
   9  -6 -14 1366.42 132.652   8
   4  -6  -5-93.0442 181.181   8
   2  -6  -6 1800.65 245.339   8
  10  -6  -7 366.299 185.972   8
   8  -5  -1 4964.15 338.966   8
   6  -6  -5 1996.43 261.936   8
   5  -6  -5 1828.49 263.483   8
   7  -6 -15 565.166 110.137   8
  10  -5  -2 1454.13 232.347   8
  14  -5 -14 784.944 101.921   8
   3  -5  -1 347.762 166.847   8
   5  -6 -15 2607.28 148.026   8
   9  -3   2 8187.13 327.583   8
   6  -6 -15 332.469 103.811   8
  10  -2   2 1104.94 154.773   8
   9  -6  -7 229.322 181.898   8
   9  -1   2 10352.9 243.084   8
  10  -6 -12 261.598 117.928   8
  10  -6  -8 1128.23 198.410   8
   7  -5  -1 2603.35 262.767   8
  12  -4  -1 1613.05 217.077   8
   3  -6  -6 1245.03 230.760   8
  14  -4  -3 620.017 190.922   8
   8  -4   1 2439.61 292.394   8
  11  -5  -3 1110.61 234.337   8
   1  -5  -2 3029.78 252.397   8
  11  -3   1 756.572 167.495   8
  12  -5  -4 211.770 199.094   8
   4  -5  -1 2012.88 242.480   8
   7  -6  -6 1159.68 227.941   8
  13  -4  -2 5115.74 314.732   8
   6  -5  -1 8112.20 370.450   8
  10  -6  -9 1484.61 204.765   8
   2  -3   2 5116.84 253.846   8
  10  -6 -11 210.374 126.820   8
   5  -5  -1 7607.73 369.254   8
   8  -6 -14 479.645 128.839   8
   4  -6  -6 2072.12 256.412   8
   9  -6 -13 736.091 125.968   8
  10  -6 -10 1131.65 181.621   8
  -4  -3  -2 3728.62 152.932   8
   2  -6  -8 871.269 197.079   8
   6  -6  -6 978.452 233.395   8
   5  -6  -6 659.701 213.455   8
   9  -5  -2 669.346 206.628   8
  -3  -3  -1 3403.36 160.769   8
   7  -4   1 1831.54 238.796   8
   1  -2   2 13424.1 286.139   8
  14  -5  -7 1418.28 195.000   8
  14  -5 -13 692.961 105.296   8
  -1  -2   1 7380.94 245.983   8
   2  -1   2 39763.0 343.512   8
   9  -6  -8 515.429 193.439   8
   0  -5  -3 205.242 164.690   8
   4  -4   1 8732.29 562.027   8
   4  -6 -14 774.368 134.737   8
  15  -4  -5 1399.96 215.409   8
   6  -4   1 2685.40 360.161   8
  -1  -4  -1 5603.91 257.022   8
   7  -6 -14 107.354 123.875   8
   5  -4   1 2379.13 252.101   8
   9  -6 -12 119.895 124.740   8
   2  -5  -2 3369.58 259.766   8
   0  -3   1 70.0289 136.033   8
   4  -6  -7 655.299 206.119   8
   3  -3   2 9183.51 341.309   8
   9  -6  -9 740.844 190.819   8
   7  -6  -7 14.6430 191.693   8
   8  -6  -8 2075.82 245.184   8
   5  -6 -14 1183.62 151.182   8
  10  -5  -3 291.135 207.107   8
   3  -6  -8 369.892 187.171   8
   6  -6 -14 1089.22 141.097   8
   8  -5  -2 6091.71 369.878   8
   8  -6 -13 2755.88 152.660   8
   5  -6  -7 149.814 182.910   8
   9  -6 -11 462.241 147.242   8
   6  -6  -7 1013.32 218.746   8
   7  -3   2 16394.1 425.935   8
   9  -2   2 6587.82 254.141   8
   9  -6 -10 1182.27 176.321   8
   8   0   1 3729.15 100.893   8
  12  -5  -5 971.276 220.361   8
  13  -5 -15 229.158 88.9440   8
  14  -5 -12 532.399 126.288   8
  11  -4  -1 2452.95 296.379   8
  11  -5  -4 78.8575 199.540   8
  -2  -4  -2 115.027 121.360   8
   8  -1   2 7397.85 210.903   8
  10  -3   1 1396.30 236.101   8
   4  -3   2 3769.07 236.459   8
  13  -3  -1 827.451 203.913   8
   3  -5  -2 9834.30 411.429   8
   3  -6 -12 59.7585 147.778   8
   6  -3   2 10546.8 351.239   8
  11  -2   1 456.705 137.065   8
   4  -6  -8 1793.36 237.678   8
   4  -6 -13 2163.57 167.657   8
   7  -5  -2 2299.45 262.865   8
   5  -3   2 8425.78 313.662   8
  13  -5  -7 868.553 198.428   8
   8  -6 -12 1456.34 175.073   8
   8  -6  -9 450.552 188.499   8
  14  -5 -11 2433.94 181.487   8
   7  -6 -13 1733.15 160.663   8
  14  -5 -10 308.846 141.304   8
   3  -6 -11 654.312 165.739   8
   5  -6  -8 377.859 190.187   8
   1  -5  -3 1538.97 204.815   8
   4  -5  -2 1717.53 234.410   8
  12  -4  -2 8192.64 370.334   8
   8  -6 -10 1947.14 207.879   8
   6  -5  -2 2712.08 257.607   8
   5  -6 -13 343.304 144.077   8
  13  -4  -3 1608.54 234.899   8
   6  -6 -13 3179.80 174.822   8
   5  -5  -2 1667.37 231.188   8
   9  -5  -3 75.9451 187.669   8
   2  -2   2 29426.3 415.950   8
   4  -6 -12 594.275 168.806   8
   7  -6 -12 49.0230 165.197   8
  -2  -1   5 1399.74 189.423   8
  -1  -1   6 12239.9 348.203   8
   2  -7   7 4374.57 316.010   8
   2  -1   8 7254.34 317.634   8
  -3  -1   3 27069.1 351.110   8
   8  -1   8 7760.70 312.658   8
   8  -2  10 1810.40 272.284   8
   3   0   4 6694.11 184.727   8
   0  -1   7 13389.6 372.284   8
   1  -7   6 3648.04 300.324   8
  -5  -2   3 41250.6 492.910   8
  -4  -2   5 8322.59 305.544   8
   7  -2  10 13539.3 491.598   8
   3  -1   8 12356.1 382.733   8
   7  -1   8 361.774 169.856   8
  10  -3  10 5538.89 389.695   8
   2  -6   9 3989.79 376.349   8
  -5  -3   5 7675.67 317.915   8
  -4  -5   6 3566.83 324.095   8
  -4  -3   7 2477.12 264.065   8
   4  -1   8 60396.5 775.982   8
  -1  -5   9 5644.29 433.047   8
   6  -1   8 44024.1 667.066   8
   5  -1   8 4123.93 265.845   8
   9  -7   6 1836.44 206.053   8
   3  -6   9 782.485 276.497   8
  -3  -2   6 1945.33 212.881   8
  -3  -4   8 4702.06 367.145   8
   4   0   4 2593.90 143.137   8
   1  -1   7 2246.66 230.098   8
   1  -2   9 5342.94 331.804   8
  -2  -1   4 23119.2 366.555   8
  -2  -5   8 4925.38 403.657   8
   9  -3  10 7910.67 451.606   8
   7   0   4 287.184 91.5330   8
   0  -1   6 11186.3 324.437   8
  -1  -1   5 6196.84 245.160   8
  -5  -2   2 33897.4 408.047   8
   5   0   4 2630.84 139.813   8
  -2  -2   7 9122.60 364.487   8
  -4  -4   6 8072.18 397.222   8
  -3  -1   2 43444.2 371.402   8
   8  -3  10 3799.15 361.847   8
  -4  -2   4 917.992 162.527   8
   2  -1   7 3864.06 259.338   8
  -5  -3   4 8077.76 307.361   8
   8  -4  10 3325.12 373.165   8
   1  -5   9 3594.15 393.457   8
   7  -3  10 3698.89 359.273   8
  -1  -5   8 3492.47 366.086   8
   0  -2   8 2730.50 269.442   8
  -2  -4   8 6691.38 417.792   8
   0  -4   9 3184.83 344.456   8
  10  -3   9 4568.46 362.829   8
   3  -1   7 1098.37 205.610   8
  -3  -4   7 3305.18 314.182   8
  -3  -2   5 2831.67 212.473   8
  10  -7   4 2017.65 205.237   8
   1  -1   6 21506.1 422.320   8
  -2  -5   7 5662.61 411.856   8
  -2  -2   6 5139.37 278.798   8
   8  -5   9 270.891 260.339   8
   7  -1   7 13431.2 376.407   8
  -4  -3   5 21710.8 494.972   8
   7  -7   5 2217.08 256.714   8
   4  -1   7 113408. 972.233   8
   3  -5   9 8193.83 506.979   8
   6  -1   7 49459.7 671.526   8
  -1  -2   7 9763.07 366.700   8
   5  -1   7 2931.09 236.033   8
   1  -2   8 878.392 212.072   8
   7  -5   9 3805.43 392.594   8
   4  -5   9 5658.37 442.992   8
   9  -3   9 2332.99 303.607   8
  -1  -4   8 2879.94 320.499   8
   3   0   3 247.386 95.9574   8
  -2  -6   4 7688.06 411.296   8
  -2  -1   3 11685.0 252.278   8
  -5  -3   3 2358.20 193.258   8
   9  -2   8 9568.92 412.938   8
  11  -3   8 3636.41 326.506   8
  -4  -2   3 25485.7 405.943   8
  -1  -5   7 3733.29 370.300   8
   8  -3   9 3267.60 318.204   8
   2  -2   8 13334.2 438.086   8
  -1  -1   4 22893.7 363.899   8
   7  -3   9 5711.90 385.501   8
   0  -4   8 4141.93 360.744   8
   6  -3   9 11826.0 509.114   8
   0  -2   7 924.570 210.221   8
   5  -3   9 989.358 264.840   8
   3  -2   8 416.336 198.863   8
   0  -6   5 3311.58 352.834   8
  -4  -3   4 26612.7 514.803   8
  10  -3   8 3093.39 307.322   8
   7  -2   8 4430.80 311.022   8
   0  -5   7 7122.55 451.411   8
  -3  -2   4 19773.6 394.479   8
   4  -2   8 6191.40 338.574   8
   3  -1   6 17798.4 383.486   8
   6  -2   8 8739.14 392.406   8
  -2  -2   5 6168.91 282.137   8
   4  -5   8 3264.78 377.507   8
   1  -4   8 4815.49 379.302   8
  -2  -4   6 1705.02 254.434   8
  -3  -3   5 7463.15 321.063   8
   4   0   3 3456.10 126.237   8
   1  -1   5 1795.81 196.179   8
   8  -1   6 149.067 145.005   8
   9  -3   8 3454.02 338.275   8
   1  -2   7 9760.54 371.095   8
   1  -5   7 6645.06 450.950   8
   4  -1   6 52689.9 633.708   8
  13  -6   3 4577.75 284.807   8
   7  -1   6 607.596 161.361   8
  11  -3   7 7949.69 418.555   8
  10  -6   5 4092.52 339.079   8
   0  -5   6 10429.5 498.196   8
   5  -1   6 25135.8 446.993   8
   8  -4   8 3634.77 354.682   8
   6  -1   6 3314.62 216.799   8
   8  -3   8 390.406 245.666   8
   7   0   3 1490.99 99.9411   8
   2  -5   7 3149.78 368.896   8
   3  -4   8 4101.29 360.436   8
  -4  -2   2 18639.8 319.070   8
   0  -4   7 4376.64 339.625   8
   5   0   3 29369.3 276.063   8
   0  -3   7 2520.79 265.919   8
   7  -4   8 4029.01 370.505   8
   2  -2   7 16952.8 452.622   8
   7  -3   8 540.609 221.319   8
  -1  -4   6 11893.5 471.677   8
   6   0   3 2457.37 115.948   8
   0  -1   4 6210.61 223.326   8
   6  -3   8 2848.79 298.221   8
  -4  -3   3 16899.4 390.856   8
  -2  -1   2 54225.2 402.315   8
   3  -2   7 8174.15 352.622   8
  -1  -2   5 13588.1 359.202   8
  -3  -3   4 5004.18 269.677   8
  -1  -1   3 1959.13 152.380   8
  -3  -2   3 8810.21 254.951   8
   7  -2   7 4448.11 280.037   8
  12  -4   6 6680.92 412.652   8
   4  -2   7 8009.22 343.269   8
  -2  -2   4 8348.35 272.392   8
   9  -4   7 10059.5 487.425   8
   6  -2   7 11251.4 395.424   8
   1  -2   6 3357.35 250.138   8
   5  -2   7 4072.47 271.499   8
   0  -5   5 11578.2 503.038   8
   2  -6   4 7603.34 447.333   8
   0  -3   6 32375.7 636.094   8
  13  -4   5 6102.67 379.688   8
   8  -4   7 1507.85 288.127   8
   3  -1   5 18372.7 354.669   8
   3  -4   7 3207.96 317.508   8
  -1  -5   4 3638.46 309.479   8
   3  -6   4 4011.90 365.340   8
   7  -4   7 9629.46 472.796   8
   8  -3   7 6732.50 376.847   8
   5  -4   7 4879.87 377.449   8
   2  -2   6 6684.50 298.665   8
   1  -4   6 8382.94 407.739   8
   6  -5   6 9127.31 497.381   8
  -3  -4   3 3156.18 244.930   8
  11  -3   6 11674.6 462.199   8
  -1  -3   5 7352.53 320.156   8
   8  -1   5 10144.4 293.881   8
   0  -2   5 7403.97 290.523   8
   1  -1   4 8482.89 239.262   8
   4  -1   5 58430.3 610.230   8
  10  -4   6 2224.54 296.025   8
   9  -2   6 2862.80 236.842   8
   7  -1   5 2565.15 188.535   8
   0  -5   4 5547.33 374.826   8
  -2  -3   4 2508.46 224.014   8
   2  -4   6 4601.96 335.572   8
   5  -1   5 16924.4 355.035   8
  -3  -3   3 2948.20 214.811   8
   6  -1   5 14390.5 337.111   8
  10  -3   6 9084.86 418.610   8
   9  -4   6 4367.26 352.775   8
  -1  -2   4 7788.64 275.094   8
   8  -2   6 2827.64 240.854   8
   4  -2   6 11684.3 367.425   8
   7  -2   6 7734.43 332.876   8
  14  -6  -2 3722.81 237.739   8
   5  -2   6 10089.4 360.121   8
   1  -5   4 4941.45 358.727   8
   6  -2   6 24483.4 527.405   8
   1  -2   5 8598.73 302.684   8
   4  -4   6 12783.0 491.505   8
  -2  -2   3 25560.3 393.361   8
   5  -5   5 3665.46 346.845   8
   9  -3   6 5809.60 343.072   8
   0  -1   3 39114.6 397.375   8
   5  -4   6 2400.02 290.316   8
   3  -3   6 2478.20 241.714   8
   2  -1   4 19711.1 330.119   8
  12  -5   3 6136.56 367.199   8
   8  -3   6 13189.6 471.210   8
  11  -3   5 20392.9 573.407   8
  10  -2   5 8824.86 343.173   8
  10  -4   5 5021.52 365.845   8
   2  -4   5 5344.52 339.391   8
   1  -3   5 1336.81 203.914   8
   2  -2   5 3852.52 237.434   8
   3  -5   4 3224.55 322.906   8
  -1  -1   2 1954.32 121.592   8
   9  -1   4 3035.84 180.583   8
   0  -2   4 19625.0 390.019   8
   9  -4   5 7861.93 436.160   8
   8  -5   4 3807.41 342.243   8
   4  -5   4 5162.61 367.086   8
   3  -1   4 26807.6 378.016   8
  10  -3   5 18334.0 530.079   8
   9  -2   5 10146.0 349.831   8
   6  -5   4 5806.00 392.578   8
  12  -3   4 4013.46 286.184   8
   8  -4   5 4616.36 332.638   8
  11  -4   4 2368.73 288.268   8
   3  -2   5 7336.60 284.475   8
   7  -7  -4 2161.06 224.335   8
   5  -7  -4 2564.43 244.479   8
   8  -1   4 2987.79 178.210   8
   6  -4   5 4946.64 340.958   8
   8  -2   5 5387.49 279.747   8
   9  -3   5 6416.38 340.587   8
   4  -2   5 19413.1 430.433   8
  13  -6  -3 714.468 174.913   8
   3  -7  -7 2076.75 204.359   8
  -1  -2   3 12075.1 286.977   8
   3  -3   5 7069.99 318.033   8
   1  -1   3 3295.09 162.711   8
  12  -4   3 4768.25 327.470   8
   7  -7  -5 2377.63 228.031   8
   7  -2   5 3941.42 241.320   8
  10  -4   4 3891.70 329.821   8
   7  -1   4 7618.16 243.717   8
   5  -2   5 7110.85 284.336   8
   9  -7  -7 1554.12 166.638   8
   6  -2   5 23789.6 470.570   8
   5  -1   4 10174.7 256.657   8
   1  -2   4 20326.3 387.585   8
  11  -3   4 4270.18 286.177   8
   2  -4   4 5647.97 315.092   8
   4  -3   5 39148.1 674.436   8
   4  -7  -9 2470.13 179.700   8
   4  -7  -7 2017.18 204.521   8
   5  -3   5 6725.34 324.198   8
  10  -2   4 5990.97 281.463   8
   5  -7  -8 2169.86 194.177   8
   3  -4   4 1545.88 224.249   8
  11  -4   3 15726.2 528.209   8
   8  -4   4 10065.3 432.916   8
  10  -3   4 2937.07 256.858   8
  12  -3   3 4552.49 294.082   8
   2  -2   4 11313.3 305.570   8
   5  -4   4 5848.57 340.709   8
   2  -3   4 2230.12 212.760   8
  14  -6  -8 1843.28 146.928   8
   9  -2   4 7927.12 305.699   8
  10  -4   3 24714.8 643.539   8
   2  -1   3 17537.6 280.581   8
   9  -3   4 10396.3 394.980   8
   0  -1   2 239647. 796.044   8
   3  -2   4 19559.1 386.215   8
   3  -3   4 9036.51 332.041   8
   9  -1   3 2071.06 155.301   8
  11  -3   3 3150.69 267.937   8
   8  -2   4 7446.60 281.631   8
   8  -3   4 6503.47 320.531   8
   9  -4   3 3096.60 289.532   8
   4  -3   4 30881.2 580.559   8
   4  -2   4 9342.90 289.894   8
   7  -2   4 1946.20 196.090   8
   5  -3   4 606.432 180.352   8
   6  -3   4 10579.8 379.464   8
   5  -2   4 38229.2 540.234   8
   6  -2   4 8554.19 292.372   8
  13  -6  -7 2449.74 197.203   8
   3  -1   3 50284.8 449.296   8
  13  -6  -8 234.954 127.058   8
  10  -3   3 6951.34 336.930   8
   8  -1   3 1339.51 138.523   8
   4  -1   3 11826.0 255.330   8
   7  -1   3 3198.56 168.226   8
   9  -3   3 14549.2 449.068   8
   2  -6  -4 7820.32 391.708   8
   6  -1   3 16607.5 296.656   8
   5  -1   3 23116.3 341.770   8
   9  -2   3 12010.1 344.771   8
   3  -6  -4 3832.07 294.947   8
   8  -2   3 1827.09 178.413   8
   1  -6  -7 2868.41 256.311   8
  12  -5  -3 2649.94 277.617   8
  15  -5 -11 1710.23 151.192   8
   7  -2   3 22565.6 443.231   8
   7  -6  -5 2232.52 276.060   8
   6  -2   3 48374.5 607.816   8
   5  -2   3 24516.5 434.729   8
   2  -6  -7 2827.26 259.438   8
   3  -6  -7 2641.61 256.216   8
  -1  -5  -4 4828.62 282.970   8
  14  -5  -8 1985.01 213.439   8
  14  -5  -9 2209.57 211.274   8
  14  -4  -4 2524.40 258.584   8
   7  -6  -9 2974.34 267.596   8
   0  -5  -4 6051.71 317.654   8
  -1  -5  -5 561.381 174.971   8
   8   1   1 14542.5 243.625   9
  11   3   2 2536.46 165.962   9
  12   3  10 297.218 129.671   9
   6   4  -3 2342.85 123.715   9
   5   2  -3 41586.0 306.200   9
   6   7   7 751.677 95.2243   9
  12   3   9 969.978 148.239   9
  11   5   9 905.958 146.732   9
   9   5   1 989.490 149.942   9
  11   5   7 1119.15 155.333   9
   9   5  15 325.410 93.7203   9
  12   3   8 300.185 134.997   9
  10   4  15 101.709 90.2811   9
  10   4   1 367.916 137.617   9
   4   3  -4 22132.4 230.767   9
   9   6  10 2495.46 144.304   9
  11   2  11 2962.78 159.996   9
   7   5  -1 1738.72 142.053   9
  10   1   8 761.783 107.954   9
  10   2   2 930.402 114.455   9
  11   4   3 13324.7 312.764   9
  10   3   1 1826.10 157.420   9
   5   0   2 2.62905 66.5968   9
   9   6   5 986.660 136.369   9
  10   5   3-31.9697 114.469   9
   9   6   9 847.337 125.582   9
   8   6   3 969.678 122.889   9
  11   4  12 255.306 135.507   9
   7   4  -2 2862.28 157.656   9
   9   6   8 371.990 115.510   9
   8   4  -1 5531.63 185.211   9
  10   5  12 215.999 116.042   9
   8   5  16 1160.42 95.3066   9
   7   3  -2 16289.5 264.475   9
   1   2  -4 7363.26 86.9964   9
   8   6  12 189.962 89.2880   9
   9   2   1 11070.1 235.679   9
   7   6  14 816.126 90.2510   9
   9   6   6 177.269 114.638   9
   5   1  -1 49547.7 309.940   9
  11   2   8 553.720 120.673   9
   6   2  -2 20816.2 246.060   9
   8   3  -1 784.183 115.521   9
  10   4  14 516.801 112.601   9
  11   4  11 545.609 122.789   9
   9   5  14 731.085 105.487   9
   3   1  -2 53295.5 244.125   9
   8   1   2 6654.57 154.113   9
   9   5   2 1411.94 143.557   9
  10   4   2 6889.46 236.890   9
  10   5   4 430.564 137.586   9
  10   5  11 42.3653 111.396   9
   5   4  -3 3924.80 138.828   9
   8   6   4-26.4097 99.7008   9
   5   7   7 472.527 89.6726   9
  11   3  11 266.227 117.268   9
   7   2  -1 18794.2 242.439   9
   5   7   9 47.5408 70.9287   9
  10   3  14 1121.49 123.603   9
  10   3   2-24.0744 97.7192   9
   5   7   8 739.053 87.4110   9
   4   2  -3 24650.4 215.515   9
   3   3  -4 4542.08 105.558   9
   8   6  11 348.479 99.0306   9
   7   1   1 4776.21 155.328   9
   6   6  15 695.124 78.4621   9
   5   7   6 341.925 85.0486   9
   8   5   1 3390.63 183.136   9
  10   5  10 133.147 109.039   9
  11   4   7 558.143 136.682   9
  11   4   9 384.653 132.886   9
  11   4   8 570.607 136.689   9
   6   5  -1 6758.83 186.386   9
  11   3  10 377.375 123.316   9
   9   4   1 4246.12 181.632   9
   3   0   1 127974. 358.217   9
   5   3  -3 2229.49 100.758   9
  10   5   9 895.003 138.868   9
  10   2  12 9541.30 257.829   9
  10   5   5 586.637 138.120   9
  10   5   8 441.798 127.690   9
   8   6  10 1080.49 115.743   9
  11   3   9 664.121 135.369   9
   8   5  15 1044.38 103.111   9
   8   6   5 214.388 109.772   9
   0   2  -4 18099.0 100.100   9
   4   7  11 1805.00 96.6034   9
   6   4  -2 1646.48 119.217   9
  10   4   3 21970.4 370.142   9
   8   6   7 235.248 109.895   9
   9   5   3 1885.25 146.565   9
   9   3   1 2225.52 131.843   9
   9   4  15 565.403 101.015   9
   6   0   4 24.7347 59.7254   9
   8   6   9 538.823 113.999   9
   8   6   8 609.171 116.086   9
   9   2   2 5638.16 163.691   9
   7   4  -1 2730.47 133.369   9
  10   2  11 14248.2 276.368   9
  10   4  12 1770.23 164.282   9
   9   1   9 264.089 84.4709   9
   4   7  10 622.681 75.3864   9
   8   6   6 1079.70 130.418   9
   9   5  12 1179.01 134.436   9
   9   3  15 2108.56 135.106   9
   7   6  12 406.284 103.860   9
   4   7   7 748.981 86.5666   9
   7   5  16 1613.09 104.658   9
   6   6  14 537.107 80.9490   9
   7   3  -1 3904.63 149.237   9
   8   5   2 10222.4 252.859   9
   4   7   9 2466.34 105.276   9
   5   2  -2 40137.0 294.781   9
   4   7   8 311.561 75.3417   9
   7   6   4 132.109 97.6007   9
   4   7   6 319.728 78.1023   9
   9   4   2 3880.27 177.389   9
   9   5   4 119.123 116.139   9
  10   3  12 1027.48 123.404   9
   4   0   2 29770.9 169.540   9
   2   3  -4 2403.90 74.2734   9
   8   5  14 911.903 111.547   9
   8   4  16 410.350 94.1146   9
   4   1  -1 18312.9 175.257   9
   9   4  14 3304.26 154.437   9
   6   5  17 203.221 70.0015   9
   9   5  11 2144.62 149.191   9
  -1   2  -4 17371.9 62.1630   9
   7   5   1 2079.28 147.451   9
   7   6  11 246.834 96.0322   9
   2   1  -2 59741.4 212.437   9
   5   6  15 888.626 80.9510   9
   3   2  -3 8830.88 116.380   9
   6   2  -1 5377.03 162.587   9
   7   1   2 218.178 67.9473   9
   9   3   2 7781.91 197.008   9
   3   7  11 3682.46 109.466   9
   9   5  10 329.926 111.701   9
  10   3  11 26.3636 100.230   9
   4   3  -3 15819.7 187.832   9
   8   4   1 3275.11 169.934   9
  10   4   9 1296.22 144.240   9
   9   5   5 450.865 128.080   9
   7   6  10 340.172 103.769   9
  10   4   8 322.545 120.346   9
   5   4  -2 5320.72 177.651   9
   7   6   7 103.443 104.374   9
   6   1   1 18571.8 203.595   9
   8   5   3 1638.27 135.825   9
   7   6   8 608.996 114.008   9
   3   7  10 114.980 69.4284   9
   7   5  15 455.212 98.7151   9
   9   4   3 2960.36 154.990   9
   3   7   7 753.001 81.2203   9
   6   4  -1 7194.32 184.505   9
   8   3   1 2500.64 121.491   9
   3   7   6 1664.71 96.8901   9
   9   5   6 1141.44 139.106   9
   3   7   9 92.1327 74.3244   9
   7   6   6 385.599 110.570   9
   9   2  12-3232.87 162.805   9
   3   7   8 316.733 72.3323   9
   8   4  15 314.803 99.6912   9
   8   1  11 17708.2 241.381   9
   6   6  12 2258.84 134.257   9
   5   6  14 536.189 82.7488   9
   9   3  13 426.742 110.616   9
   5   3  -2 5651.85 139.273   9
   8   5  12 494.818 136.691   9
   7   5   2 4420.31 169.981   9
   6   5  16 949.377 93.0820   9
   2   7  11 114.338 63.5240   9
   9   2  11 118.948 98.7033   9
   8   4   2 1845.93 128.848   9
   7   5  14 1456.38 121.633   9
   6   5   1 3212.64 178.086   9
   4   6  15 1250.65 97.3661   9
   6   6  11 614.657 100.516   9
   5   5  17 324.139 77.1897   9
   4   2  -2 19643.0 190.252   9
   8   5  11 1012.56 129.049   9
   5   6   3 248.944 91.7974   9
   3   6  16 76.0271 57.9436   9
   9   4  11 518.914 111.453   9
   7   2   1 10278.7 215.576   9
   8   4  14 237.973 99.1309   9
   7   4  16 187.768 86.4552   9
   9   3  12 4039.75 185.676   9
   2   7  10 382.086 66.9647   9
   2   7   7 4008.50 121.947   9
   6   6  10 3037.88 144.055   9
   8   5  10 1085.39 123.924   9
   9   4  10 1542.35 132.194   9
   3   3  -3 2931.18 90.8006   9
   7   4   1 1792.24 127.551   9
   8   5   5 210.729 109.325   9
   2   7   9 2702.58 102.951   9
   2   7   8 550.100 74.6684   9
   8   5   7 939.363 132.325   9
   4   4  -2 3950.54 129.270   9
   8   3   2 1390.57 103.468   9
   6   6   9 146.976 93.3440   9
   6   6   8 323.103 104.201   9
   2   2  -3 25405.8 161.500   9
   5   2  -1 3887.25 105.286   9
   7   5   3 603.398 112.266   9
   2   0   1 16240.5 86.8092   9
   9   3  11 5858.58 203.546   9
   6   4  17 414.731 85.2716   9
   6   5  15 1309.32 108.775   9
   3   1  -1 10494.6 107.859   9
   5   4  -1 1033.48 104.937   9
   8   3  14 7350.98 209.737   9
   1   7  11 768.391 68.5679   9
   8   4   3 5481.05 175.190   9
   6   1   2 25120.8 205.868   9
   4   6  14 2064.69 109.293   9
   5   6  12 279.359 94.7796   9
   7   3   1 4898.01 149.068   9
   6   5   2 2842.72 142.409   9
   7   4  15 3009.29 152.583   9
   7   5  12 2189.98 161.070   9
   1   7  10 1475.96 82.8876   9
   1   7   7 975.661 80.6659   9
   5   5  16 497.578 86.8581   9
   3   6  15 3091.29 116.502   9
   7   5   4 1490.62 122.272   9
   2   6  16 166.307 64.2344   9
   4   6   3 1377.91 116.384   9
   4   3  -2 6386.08 126.545   9
   5   1   1 41438.9 280.809   9
   5   6  11 570.035 97.9591   9
   8   4  12 2427.00 182.403   9
   1   7   9 81.2001 64.7679   9
   5   5   1 7165.01 196.987   9
   1   7   8 913.052 81.5507   9
   3   5  18 1393.10 81.8984   9
   8   2  12 8945.45 256.609   9
   1   1  -2 2068.07 40.2500   9
   8   3  13 1905.74 149.655   9
   6   5  14 1975.82 128.987   9
   4   5  17 3982.95 125.262   9
   7   4   2 5162.77 165.661   9
   5   3  -1 757.506 92.7687   9
   7   5  11 2873.27 166.295   9
   5   6  10 3004.70 141.973   9
   0   7  11 710.171 67.4301   9
   5   6   7 1069.99 116.705   9
   8   4  11 2212.18 150.559   9
   7   1  11 27.0100 65.1224   9
   5   6   9 94.7020 90.2419   9
   6   4  16 393.004 94.0296   9
   7   4  14 1710.31 138.944   9
   7   5   5 901.398 123.353   9
   8   2  11 4123.32 153.682   9
   6   5   3 3758.03 160.992   9
   6   4   1 7134.58 191.461   9
   8   3  12 1029.99 133.643   9
   7   5   8 22.5874 104.466   9
   0   7  10 49.8106 74.1826   9
   8   4  10 4084.90 174.398   9
   0   7   7 55.2559 61.2364   9
   3   2  -2 2995.06 79.1943   9
   3   6  14 1294.03 97.3328   9
   4   6   4 1528.76 112.619   9
   2   3  -3 8876.34 127.118   9
   6   2   1 16182.8 195.878   9
   5   5  15 291.281 93.4671   9
   4   6  12 1393.17 111.840   9
   0   7   9 658.770 71.1615   9
   7   3   2 15527.8 239.901   9
   0   7   8 4978.56 125.210   9
   5   4  17 3570.47 134.420   9
   4   4  -1 17092.2 276.542   9
   7   5   6 383.836 113.971   9
   1   6  16 472.726 68.5458   9
   2   6  15 1598.03 94.7676   9
  -1   7  11 212.336 59.5519   9
   7   4   3 616.325 94.6981   9
   8   3  11 2156.28 137.660   9
   3   6   3 748.994 95.9744   9
   5   5   2 1074.82 108.697   9
   7   3  14 4068.33 164.571   9
   4   6  11 630.560 106.851   9
   4   2  -1 40160.7 299.335   9
   6   5  12 1133.42 146.212   9
   4   5  16 679.492 97.0609   9
   8   4   6 958.453 122.391   9
   2   5  18 1154.84 81.4105   9
   6   4  15 5677.63 181.713   9
   6   5   4 5221.82 178.965   9
   4   5   1 958.420 107.739   9
  -1   7  10 1815.85 84.7892   9
   3   5  17 1755.63 106.874   9
   6   3   1 20497.1 263.882   9
   1   2  -3 11901.5 100.285   9
   4   6  10 498.451 98.5440   9
   5   5  14 802.143 106.216   9
   7   4  12 2460.96 180.859   9
  -1   7   8 644.509 78.2759   9
  -1   7   9 216.753 63.7198   9
   4   6   9 3377.05 147.941   9
   4   6   8 2678.21 137.100   9
  -2   7  11 303.617 58.4473   9
   6   4   2 2532.27 122.286   9
   3   3  -2 17680.9 185.301   9
   7   3  13 2564.40 141.838   9
   7   3   3 4211.78 134.748   9
   3   6   4 4329.77 155.014   9
   5   1   2 5951.22 103.863   9
   6   5   5 1059.41 123.943   9
   0   6  16 351.366 61.5865   9
   3   6  12 601.814 103.712   9
   7   4  11 1893.52 139.396   9
   5   4  16 1791.32 119.003   9
   4   3  -1 33948.5 326.718   9
   7   2  12 1587.83 132.873   9
   5   5   3 1220.85 110.633   9
   6   5   9 94.5408 105.131   9
  -2   7  10 321.254 64.4518   9
   1   6  15 378.161 71.4672   9
   4   5  15 298.354 92.2156   9
  -3   7  11 520.067 56.3103   9
   6   3  15 870.770 111.498   9
   6   2   2 25976.1 244.685   9
   5   4   1 2746.16 119.953   9
  -2   7   8 1756.93 85.6703   9
  -2   7   9 589.707 65.1693   9
   7   4  10 9807.57 241.323   9
   2   1  -1 39020.4 172.973   9
   3   6  11 1604.48 120.247   9
   7   3  12 561.907 100.973   9
   4   4  17 931.544 99.2850   9
   1   5  18 272.078 67.1168   9
   4   5   2 3010.83 134.027   9
   7   2  11 6578.60 169.560   9
   3   4  -1 4104.04 126.706   9
   3   5  16 998.722 101.761   9
   3   6   5 1009.03 100.316   9
   4   1   1 20094.8 169.867   9
  -3   7  10 163.424 54.6157   9
   3   4  18 165.013 74.3887   9
   6   2  14 683.281 84.1047   9
   5   5  12 706.315 120.314   9
   6   4   3 1571.22 107.601   9
   1   3  -3 11791.6 127.816   9
   2   5  17 2460.24 118.553   9
   6   3   2 10074.1 195.024   9
   3   6  10 1054.17 106.438   9
   6   1  11 713.687 71.2881   9
   3   5   1 163.782 76.3449   9
   5   5   4 630.271 101.592   9
  -3   7   9 29.0557 61.2579   9
  -1   6  16 141.667 57.9183   9
   7   3  11 1297.55 116.133   9
   3   6   9 685.885 113.048   9
   4   5  14 2654.74 159.103   9
   3   6   8 583.037 100.029   9
   5   4  15 1468.93 138.353   9
   7   4   6 205.694 99.3616   9
   5   2   1 3300.52 110.064   9
   6   3  14 3498.20 155.265   9
  -4   7  10 754.484 60.2735   9
   0   6  15 615.264 80.3091   9
   2   6   4 7338.49 195.998   9
   2   6  12 967.573 102.276   9
   2   2  -2 23701.4 166.008   9
  -4   7   9 1667.42 73.4707   9
   6   4  12 2505.17 171.747   9
  12   4   7 1483.63 184.501   9
  11   5   6 1529.30 171.423   9
  10   1  10 11155.7 233.858   9
  12   3   7 2387.75 180.224   9
  11   5   8 2344.01 177.749   9
  12   3   5 11698.8 314.826   9
  10   1   7 2028.52 128.031   9
  10   1   9 5429.81 173.873   9
  10   1   5 39.8537 94.1909   9
  11   2   4 673.477 123.097   9
   6   0   3 2160.92 94.1983   9
  12   4   6 5177.45 236.770   9
   9   6   7 1760.89 146.068   9
  11   3   3 3105.29 182.075   9
  12   3   6 5950.25 242.096   9
  11   2  10 3438.57 175.383   9
  10   1   6 6877.47 190.417   9
  11   2   9 797.071 124.694   9
  11   2   7 3155.70 168.164   9
   7   0   5 10299.0 161.912   9
  11   2   5 3341.24 172.846   9
  11   4   4 2137.56 177.450   9
   7   0   7 13104.8 173.612   9
  10   2   3 1405.16 124.059   9
  11   3   4 3942.75 199.625   9
  11   2   6 1592.42 142.772   9
   9   1   5 2701.17 123.310   9
   7   0   8 5471.65 121.156   9
  11   4   5 2257.64 179.034   9
  11   3   7 6671.01 235.572   9
   7   0   6 39310.8 289.445   9
  11   3   8 3121.25 182.435   9
  11   3   5 18785.4 358.257   9
  11   4   6 953.434 148.218   9
   9   1  10 7684.02 180.417   9
  10   2   4 5537.40 184.214   9
   9   1   7 3143.27 126.780   9
  10   3   3 6547.79 211.645   9
   8   1   3 1162.47 94.2121   9
   9   1   8 1530.52 103.912   9
  11   3   6 9869.14 274.811   9
  10   2  10 4863.72 178.299   9
   5   0   3 31639.6 210.025   9
  10   4   4 3903.79 198.931   9
  10   2   7 2804.12 146.744   9
  10   2   9 1197.17 120.774   9
  10   2   5 8795.35 219.167   9
  10   2   8 4925.73 180.378   9
   9   1   6 2270.15 116.440   9
  10   3   4 3007.69 165.863   9
  10   4  10 1078.32 138.346   9
   9   2   3 12282.0 228.490   9
  10   4   7 774.567 133.988   9
   9   5   7 1898.60 159.546   9
  10   4   5 4726.70 205.294   9
   7   6   5 2075.26 143.243   9
   9   5   9 2832.36 174.528   9
   6   0   5 171.053 58.6206   9
  10   2   6 4952.51 175.613   9
   8   1   4 2711.74 112.079   9
   7   6   9 2358.91 148.535   9
  10   3  10 5007.27 198.932   9
  10   3   7 1093.19 131.277   9
  10   3   9 4527.04 192.608   9
   8   2   2 16564.6 249.405   9
  10   3   5 18112.4 323.793   9
  10   3   8 2635.42 160.692   9
  10   4   6 2057.89 161.390   9
   6   0   7 941.671 63.9999   9
   9   2   4 8111.26 190.508   9
   9   3   3 13473.8 265.025   9
   6   0   9 18756.6 181.102   9
   6   0   8 11930.8 146.010   9
   6   6   5 1633.77 134.535   9
  10   3   6 8066.46 229.297   9
   8   5   4 3428.29 173.222   9
   8   1  10 7488.45 162.540   9
   9   4   4 1021.76 131.502   9
   6   0   6 659.912 62.3781   9
   7   1   3 2756.58 104.893   9
   8   1   9 6214.96 150.473   9
   8   1   8 8903.21 170.612   9
   9   2  10 1690.00 120.474   9
   5   0   4 2804.07 78.2634   9
   9   2   7 1231.48 106.272   9
   9   2   5 9702.44 207.161   9
   6   6   7 2183.50 137.633   9
   9   2   9 1808.38 119.169   9
   9   3   4 10279.9 231.929   9
   9   2   8 9934.14 214.794   9
   9   4   7 9547.74 255.088   9
   8   5   8 1694.07 145.197   9
   9   4   5 7780.11 233.618   9
   9   4   9 2350.23 157.716   9
   9   4   8 1418.65 141.459   9
   8   2   3 1890.27 107.029   9
   6   6   6 1551.57 127.463   9
   8   5   6 1957.88 149.080   9
   9   3  10 8095.45 226.821   9
   9   2   6 2484.72 126.806   9
   9   4   6 3750.32 177.997   9
   9   3   7 2168.76 138.285   9
   9   3   5 6071.26 188.335   9
   9   3   9 1641.45 134.300   9
   9   3   8 4259.59 174.501   9
   4   0   3 3810.48 76.5491   9
   7   1   4 7559.38 142.515   9
   8   3   3 527.529 90.2650   9
   3   0   2 1847.54 49.3534   9
   8   4   4 8905.93 230.758   9
   9   3   6 5535.05 184.305   9
   8   2   4 6675.38 160.444   9
   5   6   8 310.219 103.003   9
   5   0   5 23.7143 46.8743   9
   7   5   7 1467.76 137.942   9
   7   5   9 4371.34 188.369   9
   8   4   7 1736.99 139.490   9
   8   4   5 4783.16 183.000   9
   7   1  10 2233.60 98.3534   9
   8   4   9 3434.95 176.281   9
   7   1   5 2090.05 91.9802   9
   8   2  10 2077.48 120.553   9
   8   4   8 3803.24 181.497   9
   8   3   4 6518.69 179.527   9
   5   0   7 26728.0 188.918   9
   8   2   7 816.189 95.3239   9
   8   2   5 4954.14 145.918   9
   6   1   3 15751.6 177.874   9
   8   2   9 977.603 101.799   9
   7   1   9 405.320 68.9453   9
   8   2   8 4459.10 147.154   9
   5   0   9 2180.03 68.9076   9
   5   0   8 42707.9 241.798   9
   8   3  10 4584.01 178.397   9
   8   3   7 5891.52 184.412   9
   8   3   5 943.585 108.220   9
   8   3   9 3326.68 157.100   9
   8   3   8 152.888 96.0564   9
   8   2   6 2566.84 120.376   9
   4   6   7 2118.64 140.402   9
   7   1   6 665.426 72.5139   9
   5   0   6 20533.2 164.305   9
   7   4   4 1281.73 117.762   9
   6   5   7 567.594 115.178   9
   8   3   6 12003.6 243.153   9
   6   5   8 1460.00 135.748   9
   4   0   4 2629.52 65.7665   9
   6   1   4 434.035 68.6312   9
   7   4   7 8980.42 234.049   9
   6   5   6 9179.30 244.830   9
   7   4   5 1092.21 115.229   9
   7   4   9 1752.55 144.298   9
   7   4   8 3567.69 171.730   9
   7   3   4 3710.00 137.431   9
   7   2  10 13735.2 234.110   9
   7   2   7 4161.90 134.583   9
   7   2   5 3877.29 127.192   9
   7   2   9 2122.64 112.884   9
   7   2   8 4062.67 136.200   9
   7   3  10 3381.73 155.196   9
   6   1  10 6093.33 135.684   9
   6   1   5 12048.8 163.053   9
   7   3   5 381.634 84.9251   9
   5   5   5 3150.95 157.703   9
   6   4   4 959.685 108.582   9
   6   2   3 42982.6 322.383   9
   5   1   3 20596.8 184.088   9
   7   2   6 6602.28 157.068   9
   3   0   3 115.268 39.0058   9
   5   5   6 143.342 99.3242   9
   7   3   6 272.960 86.3473   9
   4   0   5 108210. 320.635   9
   6   1   6 2770.00 95.7831   9
  16  -1  -4 1148.22 586.091  10
  22   2  -3 449.170 388.070  10
  15  -1  -5 3370.86 684.738  10
  20   0  -2 1202.99 544.384  10
  17  -1  -2 1246.77 530.918  10
  18   0  -6 49.1058 540.663  10
  17   3 -10 33.8601 438.685  10
  15   3 -11 1524.27 496.676  10
  13  -1  -6 129.282 495.571  10
  17   2 -10 2286.92 628.254  10
  15   2 -11 42.9610 482.365  10
   9   1 -11 7685.66 637.223  10
  19   1  -7 1703.99 613.204  10
  12   1 -11 5897.41 733.398  10
  20   0  -1 3506.15 579.776  10
  10   1 -11 4083.17 576.359  10
  17   4  -9 1273.19 376.962  10
  17   1  -9 1047.45 626.110  10
  21   2  -5 1730.62 483.360  10
  21   3  -5 262.856 353.369  10
  17   0  -7 715.614 650.271  10
  22   2  -2 876.687 373.583  10
  21   1  -3-457.488 438.668  10
  22   3  -2 203.446 282.829  10
  12  -1  -6 1203.96 579.883  10
  16  -1  -3 978.578 553.203  10
  20   0   0 402.693 438.372  10
   4   0  -7 195.347 399.868  10
  15   1 -10 2007.03 647.648  10
  14  -1  -5 3393.93 629.065  10
  17  -1   0 1804.59 477.672  10
  18   2  -9 500.741 546.918  10
  18   3  -9-32.7540 447.724  10
  15  -1  -4 2721.92 641.634  10
  11  -1  -6 1033.68 529.288  10
  20   1  -5 1574.26 574.253  10
  20   2  -7 70.1562 464.049  10
  10  -1  -6 3176.82 569.914  10
  20   3  -7 80.1188 392.339  10
  12   0  -9 2285.31 649.778  10
  14   2 -11 1141.84 565.436  10
  19   2  -8 117.479 516.140  10
  15   0  -8 103.033 595.992  10
  18   0  -5 2354.80 680.994  10
   9   0  -9-35.8508 520.190  10
  19   3  -8 333.854 420.137  10
  18   4  -8 809.480 367.441  10
  22   2  -1 245.866 357.534  10
  20   4  -5 641.812 291.084  10
  11   0  -9-42.4691 506.004  10
  10   0  -9 234.815 498.365  10
  19   4  -7 99.8096 292.068  10
  21   1  -2 2264.69 534.021  10
  22   3  -1 1086.87 314.288  10
  16  -1  -2 599.713 507.881  10
  17   0  -6 866.743 630.166  10
  13  -1  -5 2185.82 601.700  10
  14   1 -10 1578.58 666.169  10
  20   2  -6 447.777 494.274  10
  16   3 -10 650.135 505.372  10
   3   1  -8 2546.23 372.153  10
  22   2   0 619.404 334.654  10
  19   1  -6 417.211 597.297  10
  16   1  -9 2229.40 701.074  10
  21   2  -4 685.474 472.199  10
  20   3  -6 412.241 429.215  10
  16   0  -7 1602.76 648.897  10
  13   2 -11 306.543 524.635  10
  15  -1  -3 2672.55 610.018  10
  14  -1  -4 1697.14 593.410  10
  21   3  -4 994.979 392.029  10
  21   1  -1 287.036 436.906  10
   2   0  -5 1078.42 356.871  10
  16  -1  -1 385.332 504.872  10
  12  -1  -5 2710.30 573.518  10
  20   1  -4 797.749 527.740  10
  18   0  -4 2819.46 678.554  10
   3  -1   1 5466.79 262.451  10
  12   2 -11 3349.11 588.201  10
  21   1   0 520.574 417.175  10
  17   1  -8 2059.44 665.839  10
  16   4  -9 1004.50 421.098  10
  19   4  -6 140.578 363.968  10
  11  -1  -5 4608.34 645.766  10
  16  -1   0 330.830 429.100  10
   6  -1  -4 2269.64 501.068  10
  13   0  -8-282.771 511.687  10
  10  -1  -5 1243.85 477.517  10
  15   2 -10 2968.12 684.923  10
   9   2 -11 5691.85 597.872  10
   8   1 -10 4053.34 558.687  10
  17   3  -9 799.609 512.017  10
  11   2 -11 7619.61 698.542  10
  17   0  -5 1335.06 618.336  10
  18   1  -7 497.645 601.553  10
  21   1   1 1099.03 429.472  10
  15   3 -10 283.941 510.560  10
  15  -1  -2 607.039 519.201  10
  16   0  -6 1849.44 684.031  10
  13  -1  -4 2277.25 566.732  10
  10   2 -11 4428.98 585.626  10
  21   2  -3 811.777 473.749  10
  15   1  -9 3596.80 760.456  10
  16  -1   1 34.2198 401.682  10
  15   0  -7 50.6899 599.541  10
  18   2  -8 357.191 580.004  10
  14  -1  -3 2582.08 564.536  10
  19   2  -7 1498.99 580.278  10
  20   2  -5 151.733 485.421  10
  20   4  -4 144.590 296.030  10
  20   1  -3 2015.51 585.361  10
  12   0  -8 430.267 570.020  10
  10   1 -10 3008.47 630.419  10
  21   3  -3 328.360 382.782  10
  18   0  -3 6649.10 751.900  10
  18   3  -8 1167.50 515.466  10
  19   3  -7-100.758 442.780  10
  20   3  -5 689.116 437.823  10
  17   4  -8 832.396 435.379  10
  12  -1  -4 2000.67 514.551  10
  15  -1  -1 564.184 418.261  10
  18   1  -6 961.438 595.223  10
  10   0  -8 2899.11 573.858  10
   7  -1  -4 2897.30 475.302  10
  14   2 -10 932.464 559.802  10
  16   1  -8 551.412 605.625  10
  21   2  -2 1239.69 455.634  10
  14   1  -9 5823.49 767.897  10
  19   2  -6 810.490 538.850  10
  16   2  -9 1972.15 631.154  10
  18   4  -7 286.157 381.027  10
  17   0  -4-323.678 500.905  10
  11  -1  -4 61.3923 429.438  10
  13  -1  -3 910.258 466.963  10
  20   1  -2 4770.60 643.930  10
  14  -1  -2 1808.96 513.014  10
  15   0  -6 1014.64 571.894  10
   4  -1  -1 13668.0 445.385  10
   8  -1  -4 2154.43 452.627  10
  15  -1   0 560.427 424.326  10
  18   0  -2 913.728 547.681  10
  18   2  -7 914.753 565.244  10
  14   3 -10 121.098 476.876  10
  16   0  -5 3262.79 681.423  10
   6   1  -9 4256.09 499.415  10
  17   1  -7 1043.11 627.991  10
   9  -1  -4 1439.99 445.313  10
  16   3  -9 627.198 510.434  10
  19   3  -6 395.055 470.706  10
  21   3  -2 172.459 357.893  10
  20   2  -4 3116.22 564.999  10
  19   4  -5 857.392 383.667  10
  13   2 -10 1354.07 545.915  10
  21   2  -1 923.933 398.338  10
  13   1  -9 1951.52 615.604  10
  13   0  -7 1650.32 584.652  10
  20   4  -3 558.306 339.688  10
  20   1  -1 3371.34 531.470  10
  12  -1  -3 1877.72 490.292  10
   4   0  -6 718.662 392.543  10
  14  -1  -1 600.758 410.066  10
  18   0  -1 38.6493 439.204  10
  20   3  -4 972.319 425.252  10
  15   1  -8 1662.74 651.254  10
  18   1  -5 2448.88 649.021  10
  17   0  -3 347.095 524.569  10
  13  -1  -2 4481.30 574.113  10
  15   2  -9 458.712 555.920  10
  14   0  -6 377.044 493.744  10
  17   3  -8 339.841 509.196  10
  13   3 -10 351.045 450.686  10
   7   0  -7 2181.18 454.138  10
  18   4  -6 26.6395 378.819  10
  21   2   0 1310.01 396.168  10
   7   2 -10 159.517 370.627  10
  12   0  -7 1614.50 551.181  10
  21   3  -1 169.283 351.024  10
  12   1  -9 4614.30 675.670  10
  17   1  -6 3369.08 681.050  10
  20   1   0 2776.90 481.824  10
  19   2  -5 760.793 514.476  10
   7  -1  -3 889.299 384.873  10
  11  -1  -3 1250.28 438.525  10
  16   4  -8 211.157 389.576  10
  18   0   0 252.565 410.435  10
  18   3  -7-107.875 420.587  10
  15   0  -5 4618.66 670.155  10
  20   2  -3 425.568 464.368  10
  14  -1   0 1255.10 394.627  10
   2   0  -4 1188.56 295.696  10
  17   5  -5 164.411 285.455  10
  11   0  -7 237.139 427.405  10
  21   2   1 277.544 364.810  10
  16   1  -7 4144.55 715.925  10
  11   2 -10 3006.95 562.983  10
  16   5  -6 39.6635 285.600  10
   8   1  -9 4165.13 511.215  10
  20   1   1-249.742 419.409  10
   8  -1  -3 834.891 370.642  10
  10   0  -7-215.655 395.124  10
  10   1  -9 273.615 451.774  10
   9  -1  -3 1092.98 403.766  10
   9   1  -9 2459.22 515.148  10
  21   3   0 1663.26 325.154  10
  12   3 -10 339.414 444.440  10
  10   2 -10 1588.92 498.081  10
  12  -1  -2 1435.03 460.938  10
  18   0   1-311.681 440.385  10
  19   3  -5 66.2688 421.669  10
  20   4  -2 20.6411 291.092  10
  17   0  -2 329.291 456.093  10
  13  -1  -1 1388.15 380.555  10
  13   0  -6 417.343 456.584  10
  16   2  -8 1119.85 567.843  10
  17   4  -7 287.281 401.991  10
  21   2   2 497.681 350.047  10
  14   2  -9 615.189 537.592  10
  19   4  -4 2479.88 420.844  10
  20   3  -3 325.286 417.965  10
  20   1   2 88.4918 383.920  10
   6  -1  -2 8256.33 439.870  10
  18   1  -4 1233.62 541.802  10
  18   0   2-162.861 405.134  10
  11   3 -10 35.7525 399.472  10
  21   3   1 687.793 312.257  10
  18   3  -6 2182.40 541.069  10
  20   2  -2 173.143 458.064  10
  14  -1   2-183.248 319.903  10
   5  -1  -1 41902.9 745.150  10
  17   2  -7 399.012 557.769  10
  16   0  -3 1509.66 543.606  10
  19   2  -4 548.410 507.845  10
  14   0  -5 2562.81 576.533  10
  17   1  -5 1702.27 604.463  10
  18   5  -3 204.764 269.598  10
  16   1  -6 2877.25 627.076  10
  12   0  -6 34.3783 436.926  10
  17   0  -1 700.416 417.850  10
  13   1  -8 2734.86 592.080  10
  15   0  -4 4366.72 619.895  10
  15   1  -7 1527.18 591.714  10
  14   3  -9 906.593 493.316  10
   5   2  -9-130.930 291.383  10
  12  -1  -1 2633.63 424.402  10
  15   4  -8 352.080 410.910  10
  20   4  -1 965.075 329.800  10
  21   3   2 1123.44 317.736  10
   7  -1  -2 2267.93 378.504  10
  18   4  -5 384.281 386.764  10
  13   2  -9 2237.60 553.387  10
  20   3  -2 321.730 408.326  10
  17   3  -7 2081.92 528.699  10
  15   2  -8 748.232 542.749  10
  20   2  -1 1487.02 442.919  10
  21   3   3 360.203 292.848  10
  17   4  -6 268.731 392.256  10
   9  -1  -2 4324.44 414.232  10
   8  -1  -2 8334.80 476.878  10
  18   1  -3 935.858 532.633  10
  19   3  -4 669.876 446.028  10
  11   0  -6 2685.15 522.270  10
  13  -1   1 172.124 338.841  10
  12   1  -8 2698.18 551.650  10
   4  -1   1 16445.3 402.536  10
  17   2  -6 1625.68 557.679  10
  19   4  -3 669.726 372.150  10
  16   0  -2 38.4774 457.119  10
  13   0  -5 243.803 452.122  10
  17   5  -4 1623.39 352.729  10
  19   2  -3 575.265 495.476  10
  10   0  -6 2744.15 482.364  10
  12   2  -9 5986.07 643.313  10
  20   4   0 18.8934 277.713  10
  15   5  -6 1561.18 359.823  10
  16   4  -7 186.561 405.166  10
  13   3  -9 38.0513 430.576  10
   6  -1  -1 10018.9 495.862  10
  14   1  -7 83.5514 522.706  10
  14   4  -8 163.785 393.195  10
  13  -1   2 944.679 334.435  10
  20   2   0 305.097 400.625  10
  16   2  -7 3381.38 665.727  10
  15   1  -6 2540.99 566.357  10
  15   0  -3 866.480 475.439  10
  11   1  -8 644.008 422.902  10
  14   0  -4 1957.59 502.004  10
  18   3  -5 2812.25 541.301  10
  15   3  -8 865.922 473.914  10
  16   5  -5 1178.63 347.982  10
  20   3  -1 1504.73 401.479  10
  16   1  -5 929.490 523.843  10
  18   5  -2-264.970 247.330  10
  10  -1  -1 4572.06 441.964  10
  17   3  -6 263.851 470.916  10
  18   1  -2 2103.23 525.710  10
  11   2  -9 1219.79 471.695  10
  10   1  -8 3963.23 525.549  10
  14   2  -8 1423.04 546.640  10
  12   0  -5 373.788 435.100  10
  16   0  -1 1845.99 482.688  10
  20   4   1-18.1455 276.024  10
  17   0   2 157.049 385.858  10
  20   2   1 608.116 401.934  10
  12  -1   1 449.524 344.868  10
   7  -1  -1 16531.0 555.531  10
  18   2  -4 1916.10 546.778  10
  19   3  -3 258.745 416.416  10
  18   4  -4 385.028 369.601  10
   9  -1  -1 11147.7 551.831  10
  12   3  -9 1990.81 495.834  10
  19   2  -2-36.7329 438.915  10
  10   2  -9 282.453 400.305  10
   8  -1  -1 17860.9 620.931  10
  19   4  -2 639.626 356.771  10
  13   1  -7 1697.39 525.567  10
  17   0   3 512.560 381.838  10
  20   3   0 1429.97 386.238  10
   9   2  -9 1887.45 433.556  10
   8   2  -9 3302.35 464.926  10
  17   2  -5 2196.53 559.708  10
  12  -1   2 1215.71 351.839  10
  16   2  -6 610.629 474.364  10
  13   0  -4 62.3419 386.989  10
  20   2   2 27.0704 367.405  10
  15   0  -2-68.1056 390.969  10
  17   1  -3 2501.69 546.615  10
  17   4  -5-29.3727 376.950  10
   5   0  -5 861.169 357.683  10
  18   1  -1 3182.33 526.535  10
  11   0  -5 161.065 382.944  10
  20   4   2 731.170 277.153  10
  16   4  -6 308.424 405.769  10
   2   1  -6 173.063 241.961  10
  16   0   0 1893.81 444.590  10
   4  -1   2 9872.25 271.349  10
  14   3  -8 838.446 466.219  10
  15   2  -7 1278.34 540.536  10
  14   0  -3 1014.03 435.595  10
  19   1   4 3189.79 463.174  10
  13   2  -8 5103.57 615.402  10
  11   3  -9 1902.40 459.367  10
  15   4  -7 1666.36 462.406  10
  18   3  -4 1503.47 488.640  10
  17   5  -3 101.403 296.889  10
  20   2   3 1090.65 400.264  10
  16   1  -4 555.160 507.220  10
   2   0  -3 1078.08 239.290  10
  18   5  -1 414.584 256.933  10
  20   3   1-315.628 351.222  10
  15   1  -5 2943.58 560.959  10
  19   2  -1 2131.65 466.413  10
  12   1  -7 4379.41 560.996  10
  19   3  -2 653.021 439.391  10
  20   4   3 115.781 241.883  10
  20   2   4-175.978 344.620  10
  18   2  -3 1140.44 485.333  10
  18   1   0 1312.39 404.508  10
  19   4  -1 510.941 311.852  10
  16   0   1 594.726 406.085  10
   5  -1   1 38072.7 591.516  10
  16   3  -6 558.207 462.883  10
  18   4  -3-54.5446 360.593  10
  12   0  -4 3610.88 492.095  10
  15   0  -1 1140.96 402.529  10
  16   5  -4 705.031 329.064  10
  15   5  -5 90.3169 295.755  10
  17   1  -2 1922.49 495.956  10
  20   3   2 1453.74 339.047  10
  12   2  -8 2325.72 500.660  10
  15   3  -7 185.393 426.470  10
  13   1  -6 164.707 408.299  10
  11   1  -7 147.490 406.417  10
  11  -1   2 958.521 267.706  10
  19   2   0 803.071 400.673  10
  13   3  -8 1814.52 502.620  10
  17   2  -4 2686.24 540.844  10
  10  -1   1 2661.54 363.064  10
  14   2  -7 1024.55 488.605  10
  14   0  -2 448.258 383.388  10
  13   0  -3 198.266 368.652  10
  16   0   2-83.6733 341.518  10
  18   1   1 2512.33 464.437  10
  18   5   0 845.978 248.241  10
  16   2  -5 2965.42 530.707  10
  19   3  -1 1650.82 386.750  10
  20   3   3 602.097 340.952  10
  18   3  -3 1475.27 452.797  10
  16   1  -3 2256.52 517.982  10
  17   4  -4 1052.02 403.293  10
  19   4   0 568.217 297.803  10
  10   1  -7 2950.47 433.140  10
  14   1  -5 3152.03 526.955  10
  11  -1   3 1600.23 290.407  10
  11   0  -4 1264.85 382.991  10
  15   4  -6 1502.08 417.525  10
   4   0  -4 301.677 299.210  10
  15   0   0 1429.12 370.800  10
  20   3   4-391.267 266.970  10
  17   5  -2 238.542 287.296  10
  15   1  -4 2163.62 517.445  10
  16   0   3 28.7008 327.875  10
   5   2  -8 525.241 260.949  10
   9  -1   1 12262.2 473.180  10
  16   4  -5-30.0632 383.084  10
  19   2   1 1200.74 419.808  10
  17   1  -1 287.957 376.897  10
   6  -1   1 20284.6 437.221  10
  18   1   2 686.986 371.543  10
  12   1  -6 1453.90 416.937  10
  10  -1   2 663.411 243.829  10
  18   4  -2 1570.95 403.614  10
  12   3  -8 1777.49 443.287  10
   8  -1   1 13874.4 485.757  10
  18   5   1 15.2958 219.658  10
   7  -1   1 1519.93 342.821  10
  14   3  -7 560.561 460.504  10
  19   4   1 141.429 290.744  10
  14   0  -1 2548.69 415.943  10
  12   0  -3 289.989 326.052  10
  13   2  -7-66.0036 343.471  10
  17   2  -3 491.777 424.571  10
  18   1   3 1488.60 405.035  10
  16   3  -5 271.485 372.625  10
   5  -1   2 5136.55 233.489  10
  15   0   1 452.201 323.385  10
  19   2   2 1539.26 386.927  10
   6   2  -8 899.771 277.564  10
  15   6  -1 1212.45 208.439  10
  13   0  -2 524.408 333.584  10
  18   2  -1 2190.56 443.496  10
  16   5  -3 486.526 306.501  10
   9   2  -8 631.516 344.004  10
  18   3  -2 218.764 364.807  10
  16   1  -2 662.920 400.471  10
  10  -1   3 1001.91 235.969  10
  14   5  -5 115.449 311.156  10
  18   1   4 961.356 368.127  10
  13   1  -5 3390.05 490.404  10
   9  -1   2 9168.13 373.019  10
  16   2  -4 848.117 436.354  10
  11   1  -6 1177.23 352.310  10
  15   5  -4 587.940 326.586  10
   9   0  -4 266.652 278.629  10
  13   4  -7 1199.00 385.377  10
  11   3  -8 1697.15 393.105  10
  19   3   1-193.519 313.595  10
  17   4  -3 1064.76 371.309  10
  19   2   3 1555.92 401.680  10
  17   5  -1 296.943 259.795  10
  19   4   2 725.538 286.655  10
  15   1  -3 3139.92 488.166  10
   4  -1   4 88.3598 104.549  10
  14   1  -4 2031.41 426.554  10
  18   4  -1 1726.96 347.948  10
  18   5   2 419.042 224.432  10
  15   0   2 1397.21 310.384  10
  14   4  -6 1274.53 383.818  10
   8   0  -4-117.556 284.516  10
   6   0  -4 123.307 276.073  10
  14   6  -2 2918.93 288.545  10
  12   2  -7 2342.74 417.826  10
  19   2   4 643.419 341.393  10
   8  -1   2 7196.83 297.922  10
  18   2   0 3023.29 419.727  10
   6  -1   2 23689.6 411.245  10
  17   1   1 369.339 352.874  10
  16   4  -4 1002.83 369.796  10
  13   3  -7 307.952 370.069  10
  19   2   5 2835.90 397.498  10
  17   2  -2 991.830 412.058  10
   7  -1   2 80.8969 180.767  10
  10   3  -8 464.875 312.936  10
   9  -1   3 1875.30 236.479  10
  18   3  -1 1554.47 381.773  10
  19   3   2 179.915 289.235  10
  19   4   3 242.976 273.315  10
  14   3  -6 3626.06 480.638  10
  13   0  -1 453.513 285.690  10
  12   0  -2 514.890 315.974  10
  15   0   3 192.971 315.390  10
  13   2  -6 837.721 382.377  10
  18   5   3 1897.32 269.108  10
  12   1  -5 2525.05 393.909  10
  16   3  -4 332.949 372.905  10
  15   6   0 604.876 202.784  10
  15   3  -5 1600.16 423.149  10
  12   4  -7 1116.06 364.600  10
  16   5  -2 1057.97 313.814  10
  18   4   0 481.814 296.385  10
  19   4   4 490.505 269.178  10
  17   1   2 76.0694 308.381  10
  18   2   1-876.975 372.097  10
  11   2  -7 2037.83 404.620  10
  16   2  -3 1233.67 420.087  10
  15   0   4 2426.12 355.147  10
  14   0   1-347.164 303.739  10
  19   3   3 92.3585 317.384  10
  17   4  -2 451.213 342.425  10
  15   1  -2 497.609 366.954  10
   8  -1   3 1176.27 206.742  10
  19   4   5 351.783 240.664  10
  13   5  -5 87.1140 281.657  10
  19   4   6 548.107 220.437  10
  18   5   4 463.294 209.913  10
  13   1  -4 2264.14 390.599  10
  15   2  -4 4056.99 492.159  10
  18   3   0 539.548 328.907  10
  14   1  -3 3358.88 438.535  10
  17   2  -1 1963.21 409.052  10
  12   3  -7 1132.65 359.106  10
  15   5  -3 1219.48 309.928  10
  13   4  -6 1623.78 358.154  10
  18   5   5 325.352 183.760  10
  19   3   4-271.815 260.700  10
  17   3  -2 1853.16 417.269  10
  17   1   3 525.751 326.809  10
  14   5  -4 1807.68 341.327  10
   9   0  -3 465.258 260.996  10
  19   3   5 1550.86 315.312  10
  18   4   1 230.698 305.668  10
  16   4  -3 1041.65 349.994  10
  19   3   6 310.821 273.102  10
  14   0   2 19.0479 243.519  10
  14   6  -1 1086.75 226.893  10
  12   0  -1 16.4089 237.533  10
  17   5   1 152.749 236.182  10
  13   3  -6 921.753 342.605  10
  11   4  -7 2348.84 357.108  10
   2   1  -5 1687.49 203.241  10
  17   1   4 1844.20 360.034  10
  14   4  -5 409.146 323.555  10
  15   6   1 1269.22 223.327  10
  18   2   5 915.718 314.844  10
  16   3  -3 1385.16 391.657  10
  16   5  -1 1509.82 283.658  10
  17   4  -1 861.291 301.545  10
  17   1   5 323.855 277.860  10
  15   1  -1 670.242 306.704  10
  16   1   1 1300.32 324.622  10
  13   6  -2 576.183 212.902  10
   8   0  -3 2336.12 289.348  10
  17   2   0 2331.16 373.912  10
  11   3  -7 2547.93 362.144  10
   1   2  -6 523.368 137.509  10
  12   1  -4 3346.11 366.013  10
  14   0   3 324.492 265.708  10
  18   4   2 631.165 251.908  10
  10   1  -5 2105.88 313.333  10
   7   0  -3 1247.62 248.642  10
  13   0   1-295.289 222.595  10
  10   0  -2 134.205 205.661  10
   6  -1   4 426.265 128.997  10
  14   1  -2 2442.89 349.942  10
  18   4   7 416.721 214.076  10
  14   2  -4 265.634 313.624  10
  12   4  -6 423.467 282.395  10
  13   1  -3 649.387 299.265  10
  17   5   2 795.943 239.984  10
  11   2  -6 2389.10 350.555  10
  18   3   2 124.676 270.962  10
  15   5  -2 1309.48 285.669  10
  14   0   4 1434.88 274.292  10
  16   1   2 63.1752 259.649  10
  16   4  -2 531.676 303.656  10
  17   2   1-651.803 295.712  10
  18   2   6-103.806 265.046  10
  15   6   2 562.703 178.649  10
  18   3   7 280.718 236.321  10
  17   4   0 1994.40 309.870  10
  17   5   7 334.057 153.940  10
  10   3  -7 590.675 269.269  10
  13   5  -4 636.636 254.474  10
  18   4   3 267.255 254.848  10
  16   2  -1 544.972 302.331  10
  16   5   0 1868.04 278.469  10
  14   5  -3 1414.71 289.604  10
  16   3  -2 2144.27 359.102  10
  17   3   0 1066.61 313.831  10
  17   5   3 431.673 219.612  10
  13   0   2 86.9472 207.952  10
  18   3   3 129.387 281.394  10
  11   1  -4 389.998 241.221  10
  15   4  -3 182.995 294.734  10
  16   1   3 1089.00 290.570  10
  12   2  -5 2236.50 323.473  10
  14   4  -4 2218.93 339.744  10
  18   4   4 68.0473 238.145  10
  10   2  -6 1085.69 260.602  10
  15   3  -3 725.808 302.229  10
  14   1  -1 590.888 249.185  10
  17   2   2 1220.35 295.720  10
  15   2  -2 926.079 294.411  10
  11   4  -6 1793.80 294.459  10
  13   6  -1 2058.01 230.099  10
  17   4   1 309.281 250.652  10
  18   3   4 314.918 261.203  10
  15   6   3 1910.41 200.444  10
  12   1  -3 1979.56 285.067  10
  17   5   4 170.487 201.747  10
  15   1   1 575.731 250.895  10
  13   2  -4 2871.18 334.892  10
  12   0   1-343.003 168.759  10
  16   2   0 3642.67 366.229  10
  16   1   4 448.077 262.609  10
  14   2  -3 1705.88 320.307  10
  16   5   1 1607.72 266.913  10
  18   4   6 863.699 244.499  10
  15   5  -1 795.418 225.998  10
  10   0  -1 9038.56 352.614  10
  13   0   3-57.5914 183.664  10
  17   3   1 119.685 264.943  10
  17   2   7 542.630 233.347  10
  18   3   5 912.210 281.194  10
  14   6   1-63.7951 166.935  10
  16   3  -1 647.732 280.153  10
   8   3  -7 1319.93 243.943  10
  17   5   5-159.765 180.383  10
  18   3   6 103.832 233.224  10
  17   5   6 1658.30 216.166  10
  16   1   6 663.792 237.977  10
   7   3  -7 1854.85 227.564  10
  12   4  -5-18.8253 224.574  10
  14   5  -2 1962.15 284.208  10
  17   4   2 178.975 212.097  10
  13   0   4 1190.90 205.099  10
   7   0  -2 1520.92 192.848  10
  13   5  -3 664.442 247.097  10
  15   1   2 313.946 224.155  10
  15   2  -1 795.057 286.247  10
  17   2   4 798.006 266.651  10
  16   2   1 995.142 265.876  10
  16   5   9 254.018 132.224  10
  16   5   2 350.728 196.875  10
  12   0   2 768.069 198.642  10
  13   4  -4 412.923 244.410  10
  14   4  -3 153.772 234.500  10
  15   6   5 34.1825 132.214  10
  17   4   8 967.550 198.369  10
  11   1  -3 861.872 215.549  10
   9   0  -1 151.140 167.355  10
  13   6   0 881.314 178.378  10
  15   5   0 8820.23 377.662  10
  13   0   5 1142.43 195.954  10
  13   1  -1 1523.27 252.211  10
  17   2   5 1765.16 291.201  10
  14   3  -3 434.030 254.747  10
  12   2  -4 1211.06 258.583  10
   5   0  -2 1425.99 161.939  10
  14   2  -2 820.003 226.653  10
  15   6   6 1412.45 157.942  10
  14   6   2 1334.83 187.501  10
   9   1  -4 1331.11 200.452  10
  12   1  -2 968.726 214.460  10
  17   3   8-13.2666 178.226  10
  17   4   3 989.227 250.292  10
  17   4   7 343.940 184.576  10
  13   2  -3 263.984 221.183  10
  15   1   3 1456.33 250.733  10
  12   6  -1 1759.32 200.285  10
  16   5   8 45.0773 139.935  10
  14   1   1 1293.29 212.374  10
  16   5   3 425.432 187.436  10
   9   4  -6 2220.04 248.913  10
  17   3   5 2143.82 283.611  10
  11   4  -5 1487.74 241.015  10
  15   4  -1 1747.28 264.916  10
  12   0   3 1652.47 201.010  10
  11   5  -4 175.846 169.699  10
  14   5  -1 1232.52 238.480  10
  17   4   4 687.245 220.498  10
  15   3  -1 413.330 236.956  10
  15   1   4 433.308 204.372  10
   8   0  -1 2749.10 199.456  10
  16   3   1 683.060 264.045  10
  14   6   3 9.52531 142.960  10
  13   6   1 318.020 152.502  10
  16   5   4 83.3115 171.844  10
  17   4   5 527.110 209.372  10
  14   4  -2 189.662 203.962  10
  12   4  -4 1806.88 259.066  10
  14   2  -1 5428.78 356.062  10
  14   6   8 883.801 122.975  10
  14   3  -2 2504.90 276.206  10
  13   4  -3 1274.85 254.016  10
  16   4  10 969.372 169.766  10
  17   4   6 13.3655 173.593  10
  14   1   2 203.186 173.938  10
  11   1  -2 594.705 170.791  10
  12   1  -1 1589.57 194.820  10
  15   2   1 2294.91 281.621  10
  16   4   2 1836.95 248.119  10
  16   5   5 2043.83 222.180  10
  15   1   6 1078.41 206.043  10
  13   2  -2 2991.00 265.207  10
  12   2  -3 286.723 183.030  10
  14   6   7 201.148 114.817  10
  15   4   0 1310.61 240.189  10
  10   0   1 1262.80 200.871  10
  14   6   4 657.581 154.427  10
  12   6   0 511.353 154.088  10
   7   0  -1 1259.53 149.035  10
  16   3   2-15.3297 177.843  10
  14   5   0 2687.09 244.796  10
  10   4  -5 1946.95 229.537  10
  15   3   0 1590.86 290.081  10
  15   5   2 3117.20 254.852  10
  16   5   6 457.010 172.262  10
  10   5  -4 1297.68 205.003  10
  12   0   5 37.1932 135.509  10
  11   6  -1 535.385 150.475  10
  10   7   3 397.428 101.748  10
  16   4   9 1225.93 179.205  10
  13   6   2 676.330 155.126  10
  13   1   1 1268.88 189.276  10
   2   0  -1 18169.7 174.242  10
  16   4   3 1484.50 232.516  10
  14   6   5 844.777 145.365  10
  16   3   9 388.256 163.838  10
  14   4  -1 496.338 185.085  10
  15   2   2 906.087 198.369  10
  11   5  -3 994.205 189.190  10
   6   0  -1 2116.81 144.695  10
  16   4   8 166.561 146.282  10
  14   3  -1 590.847 204.041  10
  15   4   1 218.631 199.991  10
  12   5  -2 340.457 155.826  10
  15   5   9 1352.35 156.381  10
  14   6   6 106.665 114.266  10
  16   3   8 938.856 184.976  10
  13   4  -2 5047.79 301.056  10
  15   3   1 886.241 221.569  10
  14   5   1 1355.88 220.271  10
   4   1  -4 913.757 115.538  10
  14   1   4 1776.72 210.625  10
  13   2  -1 836.733 178.783  10
  16   4   4 68.9843 191.487  10
  16   3   7 326.790 167.670  10
  12   6   1 1035.21 163.824  10
  13   3  -2 1941.42 217.886  10
  11   1  -1 2585.35 185.537  10
  10   0   2 72.3297 120.648  10
  11   2  -3 1015.00 175.148  10
  15   5   8 1108.82 154.340  10
  16   3   4 329.826 188.907  10
  13   6   3 5100.00 238.449  10
   9   0   1 4590.55 171.778  10
   5   0  -1 1310.39 113.196  10
  12   2  -2 176.546 158.541  10
  15   5   7 462.562 145.822  10
  15   2   9 341.799 148.082  10
  15   5   4 1296.35 194.716  10
   3   0  -1 155573. 587.266  10
  14   2   1 1136.26 236.019  10
  16   4   5 923.970 189.349  10
  11   6   0 1902.54 170.485  10
   4   0  -1 212.387 82.2308  10
  14   4   0 578.004 193.136  10
  13   6   9 922.117 111.007  10
  15   4   2 98.4537 160.396  10
  14   3   0 632.820 182.254  10
  15   3   2 556.158 168.655  10
  16   4   6 494.653 180.912  10
  14   5   2 323.465 155.617  10
  15   5   5 383.115 148.670  10
  15   2   7 178.443 142.874  10
  13   6   4 817.594 144.254  10
  10   5  -3 724.571 155.679  10
  10   7   5 735.178 98.6995  10
  12   1   1 1903.22 170.725  10
  13   6   8 442.014 104.212  10
  12   5  -1 1081.91 174.226  10
  12   6   2 435.183 129.006  10
  13   4  -1 561.692 168.632  10
  13   6   7 141.975 101.236  10
   8   3  -5 177.485 124.824  10
  11   5  -2 1554.23 182.498  10
  15   5   6 924.961 160.444  10
  13   3  -1 911.347 184.833  10
  14   2   2 983.342 178.834  10
  12   4  -2 7856.77 316.850  10
  15   3  10-84.0474 114.140  10
  10   2  -3 393.896 129.818  10
  14   4   1 893.217 169.136  10
  12   3  -2 482.924 148.412  10
  12   2  -1 691.942 152.327  10
   8   0   1 3331.95 147.689  10
   9   0   2 4944.44 167.805  10
  11   2  -2 2226.55 166.447  10
  14   5   3 160.150 150.643  10
  14   3   1 2642.54 228.043  10
  11   6   1 1434.68 157.288  10
  15   4   9 124.130 116.559  10
  14   5  10 377.752 114.162  10
  13   6   6 347.677 119.944  10
  15   4   8 1359.82 174.656  10
  10   6   0 1111.39 149.054  10
  15   4   6 1627.47 188.746  10
  12   6   3 696.081 127.093  10
  13   1   8 926.216 134.730  10
  15   4   7 1286.21 172.820  10
   9   5  -3 461.090 129.407  10
  13   2   1 1465.92 164.838  10
  14   5   9 333.451 120.445  10
  13   4   0 270.941 145.070  10
  15   3   7 331.533 155.401  10
  12   5   0 1385.80 174.771  10
  14   5   4 363.815 146.590  10
  13   3   0 215.176 158.020  10
   8   1  -2 12683.1 260.231  10
  14   4   2 1042.73 175.599  10
  12   6  10 247.470 84.0819  10
  13   5  12 1494.25 119.531  10
  10   5  -2 2058.73 168.560  10
  11   5  -1 2182.78 184.137  10
  14   3   2 161.258 142.463  10
  11   1   1 290.043 120.952  10
  12   4  -1 1877.80 188.523  10
  15   3   5 559.991 165.093  10
  11   6   2 2289.33 162.833  10
  14   2   9 327.730 125.251  10
   9   7   5 460.520 90.1009  10
  12   6   4 284.186 120.243  10
  12   3  -1 4355.38 245.273  10
  11   4  -2 8258.96 297.620  10
  14   5   5 1453.03 173.332  10
   9   1  -1 11260.4 266.279  10
  12   6   9 658.397 104.649  10
   9   7   8 298.498 69.8195  10
   0   1  -3 43652.1 162.473  10
  14   4  11 149.373 112.685  10
   9   7   7 306.827 76.3005  10
  13   1   6 1143.81 145.078  10
  11   3  -2 10968.3 321.420  10
   7   0   1 2248.26 110.872  10
  11   6  12 497.638 72.8308  10
  11   2  -1 954.113 127.846  10
  10   2  -2 2851.29 162.105  10
  10   6   1 215.638 109.008  10
  13   4   1 504.128 133.274  10
  12   6   7 1051.84 130.536  10
  14   5   6 294.533 131.950  10
  12   5   1 567.721 151.465  10
   8   5  -3 1971.77 153.567  10
  12   6   5 291.943 115.479  10
  14   3   3 648.828 163.996  10
  13   3   1 2165.90 185.727  10
   9   6   0 7233.35 258.562  10
  14   4  10 211.113 121.951  10
  11   6   3-7.35299 107.477  10
  11   5   0 1052.05 150.123  10
  12   4   0-27.9551 118.729  10
  12   6   6 695.266 122.148  10
  11   1   2 773.688 105.284  10
   9   5  -2 902.949 137.724  10
  12   2   1 869.777 131.300  10
  12   5  13 380.804 83.7094  10
  10   5  -1 7219.83 286.608  10
  11   6  11 525.963 90.6365  10
  13   2   3 697.111 145.595  10
   9   0   4 370.291 85.0597  10
  13   5   4 800.815 156.443  10
  13   4   2 4379.98 237.847  10
  11   4  -1 3380.86 227.304  10
  10   4  -2 18800.6 394.807  10
  12   5   2 1297.33 148.652  10
  10   6   2 358.033 103.460  10
   7   4  -4 942.407 122.238  10
   8   1  -1 17360.5 290.697  10
  13   3   2 1847.80 167.053  10
   8   7   5 146.102 77.3732  10
  11   3  -1 753.458 134.807  10
  14   4   5 1570.61 176.437  10
  10   3  -2 7647.57 242.807  10
  11   6   4 91.2799 112.851  10
   6   0   1 1418.04 89.3481  10
   1   1  -3 2502.45 59.5656  10
  13   5   7 678.868 134.338  10
   8   7   9 228.122 65.8514  10
  13   4  12 523.559 107.720  10
  10   2  -1 4322.96 183.288  10
  11   6  10 422.982 94.9686  10
   9   6   1 1533.02 145.969  10
   2   1  -3 15342.7 142.931  10
   8   7   7 429.033 81.0302  10
  13   3  12 764.041 123.534  10
   5   0  -8 5659.81 633.394  10
   7  -1  -6 8645.26 638.674  10
  14   0  -9 13135.4 1022.09  10
  16   0  -8 14707.1 1064.46  10
   8  -1  -6 6922.92 627.344  10
  11   1 -11 9736.86 836.210  10
   4   1  -9 7560.12 507.374  10
   4  -1  -3 9358.69 522.943  10
  13   0  -9 13550.3 1009.29  10
   8   0  -9 5845.68 641.818  10
   6  -1  -5 44757.1 1081.46  10
   6   1 -10 376.350 389.307  10
   5  -1  -4 21911.7 735.642  10
   6   0  -8 6373.90 588.876  10
   1   1  -6 9400.16 352.561  10
   7  -1  -5 11269.1 666.008  10
  14   0  -8 4292.35 798.402  10
   2   1  -7 4839.34 374.497  10
  13   1 -10 6511.90 794.246  10
   4  -1  -2 21349.2 624.095  10
   3   0  -6 26421.0 731.128  10
   8  -1  -5 2164.07 534.964  10
   7   0  -8 769.142 471.399  10
   5   1  -9 3365.39 444.384  10
   5   0  -7 26509.1 848.045  10
  12   1 -10 11045.4 887.307  10
   5  -1  -3 19921.9 689.678  10
   9   1 -10 10151.6 773.654  10
  11   1 -10 17262.1 1000.39  10
   3  -1   3 34924.9 326.433  10
   3  -1   2 39180.7 432.041  10
  11   0  -8 16727.2 946.726  10
   9   0  -8 8593.19 677.002  10
   1   0  -3 17018.6 378.956  10
  14   0  -7 21693.7 1149.29  10
   6   0  -7 33632.8 954.480  10
   6  -1  -3 4358.34 457.478  10
   4   1  -8 20085.5 661.888  10
   5  -1  -2 10199.3 498.197  10
  12   2 -10 7920.74 740.069  10
  16   0  -4 7223.97 743.793  10
   3   0  -5 12452.8 529.648  10
   8   0  -7 999.565 432.224  10
  11   1  -9 7008.90 689.632  10
   8   2 -10 1259.41 397.260  10
  14   1  -8 6777.31 772.574  10
   9   2 -10 8636.61 652.179  10
   3   1  -7 6274.65 395.151  10
   5   0  -6 31564.8 812.709  10
   5   1  -8 7197.11 493.126  10
   6   0  -6 22467.0 734.966  10
   6   1  -8 43261.8 982.842  10
   4   0  -5 28150.5 685.613  10
   7   0  -6 22390.9 776.743  10
  17   1  -4 8146.47 787.766  10
   8   0  -6 8563.38 568.490  10
   6   2  -9 13769.1 600.747  10
   7   1  -8 2906.92 454.720  10
   0   1  -4 5042.50 176.549  10
   9   1  -8 2409.00 486.046  10
   1   0  -2 9648.50 243.357  10
   4   1  -7 77081.8 1062.83  10
  19   1   3 6635.02 578.603  10
   3   0  -4 2025.27 315.703  10
  14   1  -6 9285.26 770.577  10
   4   2  -8 9716.79 425.793  10
   2   2  -7 8735.45 321.156  10
   6   0  -5 35599.5 796.765  10
  10   3  -9 6029.74 550.773  10
   5   1  -7 11587.6 521.297  10
  20   4   4 3650.10 332.475  10
   9   0  -5 12844.7 623.140  10
   7   0  -5 9036.65 500.308  10
   8   0  -5 18946.8 674.832  10
  15   2  -6 11107.2 795.737  10
   1   1  -5 5855.89 263.091  10
   6   1  -7 78092.3 1150.00  10
  18   2  -2 6230.69 618.194  10
   4  -1   3 10767.5 239.334  10
  11   2  -8 7355.07 600.154  10
   9   1  -7 7602.00 533.102  10
   7   1  -7 22645.4 689.710  10
   8   1  -7 4567.77 451.203  10
  10   2  -8 1435.03 390.884  10
  15   3  -6 7634.98 661.241  10
   3   1  -6 5808.05 336.663  10
  14   2  -6 5060.41 565.428  10
   5   0  -4 23286.3 567.428  10
   8   2  -8 3826.41 419.286  10
  15   2  -5 10249.5 694.315  10
  11   0  -3 3719.20 406.336  10
   7   0  -4 3056.13 332.038  10
   3   0  -3 3356.45 266.720  10
   3   2  -7 1720.10 222.468  10
  10   1  -6 4038.64 417.398  10
   4   1  -6 36428.7 647.612  10
   5  -1   3 20174.1 329.796  10
   4  -1   5 45113.8 272.954  10
   9   3  -8 6001.98 435.819  10
   9  -1   4 2373.96 221.997  10
  14   2  -5 6221.98 558.767  10
   8   3  -8 4054.92 368.448  10
   5   1  -6 409.378 245.599  10
   8   1  -6 9282.03 452.775  10
   6  -1   3 14775.3 311.084  10
   7  -1   3 2497.97 202.532  10
   7   1  -6 11398.9 463.693  10
   6   1  -6 17866.9 521.009  10
  11   1  -5 4975.07 426.225  10
  10   2  -7 5833.64 450.538  10
  12   2  -6 5474.41 477.806  10
   4   0  -3 9099.22 324.442  10
   2   0  -2 134848. 704.271  10
   4   2  -7 3846.54 257.293  10
   8  -1   4 2833.78 207.262  10
  16   2  -2 6297.73 526.158  10
   5  -1   4 8187.25 195.197  10
   9   2  -7 5893.62 421.316  10
  14   3  -5 1313.22 355.944  10
  15   3  -4 7357.06 544.955  10
  13   2  -5 13288.8 639.236  10
   5   0  -3 28655.7 498.066  10
   7  -1   4 6584.02 236.398  10
  15   2  -3 9091.58 586.002  10
   5   2  -7 10463.2 377.203  10
   6   0  -3 3738.39 269.507  10
   7   2  -7 10580.6 428.433  10
   6   2  -7 8677.49 366.891  10
  12   3  -6 9143.89 536.421  10
   7  -1   5 1811.43 147.631  10
   5  -1   5 13486.4 206.297  10
  13   4  -5 6391.72 446.361  10
   1   0  -1 22632.3 191.946  10
   6  -1   5 10456.6 220.352  10
   9   0  -2 523.199 215.142  10
   3   1  -5 10622.6 294.632  10
  13   3  -5 5691.23 451.883  10
   9   3  -7 222.808 226.611  10
   8   1  -5 2257.06 261.967  10
  14   3  -4 6200.95 469.353  10
  18   4   5 3341.82 314.977  10
  13   1  -2 4088.79 343.393  10
  11   3  -6 1335.74 277.687  10
   3   0  -2 7847.42 216.968  10
   8   0  -2 5161.24 282.701  10
   7   1  -5 13756.8 413.415  10
   4   1  -5 44332.0 543.203  10
  17   2   3 8579.96 502.432  10
  16   1   5 6836.21 412.240  10
   9   2  -6 6350.18 355.833  10
   6   1  -5 59485.6 709.312  10
   5   1  -5 6355.62 269.708  10
  15   6   4 3957.41 229.866  10
  11   2  -5 12978.7 496.817  10
   2   2  -6 5835.77 200.557  10
  10   4  -6 6283.76 377.341  10
  12   3  -5 22225.8 657.823  10
  10   3  -6 9277.02 424.678  10
   4   0  -2 33456.0 400.982  10
   1   1  -4 25124.9 274.464  10
   6   0  -2 26801.6 429.747  10
  13   3  -4 7364.47 442.750  10
   7   2  -6 2399.13 218.683  10
  17   3   7 4178.93 311.607  10
  10   2  -5 4098.50 300.323  10
  16   2   2 3540.95 341.119  10
   3   2  -6 2018.41 160.285  10
  16   5   7 1913.14 195.038  10
   9   3  -6 4567.30 292.841  10
   6   2  -6 25876.3 465.676  10
  11   3  -5 4613.71 322.998  10
   4   2  -6 5280.52 207.702  10
   8   1  -4 2428.15 214.198  10
   5   2  -6 16348.9 359.414  10
  16   2   3 3781.07 320.306  10
  11   2  -4 4028.07 282.393  10
  15   1   5 3041.27 284.284  10
  12   0   4 935.747 166.452  10
  12   3  -4 19766.4 595.180  10
  16   2   7 2592.74 257.600  10
   9   2  -5 319.833 155.662  10
  13   3  -3 2571.30 281.046  10
   0   2  -5 6904.88 128.111  10
   8   3  -6 1719.69 201.901  10
  17   3   6 2618.86 271.962  10
   7   1  -4 3492.67 208.053  10
  16   2   4 3077.23 295.335  10
  15   5  10 1445.30 143.642  10
   2   1  -4 27873.4 289.139  10
  10   3  -5 16223.4 463.022  10
   9   1  -3 1493.71 178.254  10
  14   1   3 3397.63 269.374  10
  16   2   5 4574.21 322.994  10
   6   1  -4 1772.46 163.210  10
  16   3   3 3617.25 298.699  10
  10   2  -4 10770.9 368.661  10
  16   2   6 2612.73 257.157  10
  11   4  -4 7454.33 349.635  10
  15   5   3 3407.87 259.376  10
   5   1  -4 31423.5 394.586  10
   3   1  -4 17346.7 248.639  10
  11   3  -4 1866.28 221.673  10
  16   4   7 2920.56 235.390  10
  14   1   7 6055.01 282.694  10
  12   4  -3 8255.67 360.923  10
   9   4  -5 3299.61 228.966  10
   6   3  -6 3066.21 176.577  10
  12   3  -3 7331.15 346.720  10
   9   3  -5 16026.9 410.112  10
  10   7   4 2031.12 133.502  10
  15   2   3 511.446 191.970  10
   7   2  -5 597.141 136.178  10
   8   1  -3 1778.12 158.832  10
  13   1   2 1774.02 191.387  10
   5   3  -6 5022.61 192.151  10
  14   1   5 5842.88 283.944  10
  16   3   5 5303.26 320.232  10
  15   2   8 2760.28 220.605  10
  14   1   6 9149.07 336.996  10
  10   4  -4 8857.00 336.664  10
  15   2   4 3575.21 254.745  10
  14   5  11 1667.44 138.189  10
   8   4  -5 1934.12 179.017  10
   6   2  -5 16539.5 312.667  10
  10   3  -4 8425.61 312.496  10
   1   2  -5 13472.9 177.372  10
   9   1  -2 4407.96 207.520  10
  13   1   3 1833.42 171.974  10
  15   4  10 3122.63 200.315  10
  10   0   3 5949.18 202.607  10
   7   1  -3 932.604 130.349  10
  11   4  -3 4302.95 267.014  10
  15   2   5 1894.12 214.724  10
  11   3  -3 2759.99 216.413  10
  13   6   5 1420.03 155.513  10
  15   3   3 3799.65 284.403  10
   5   2  -5 11377.5 246.101  10
  12   6  11 1975.48 116.954  10
  15   2   6 1481.20 186.965  10
   8   2  -4 2582.53 164.792  10
  15   3   9 2502.35 199.083  10
   7   4  -5 2006.53 157.326  10
  13   1   4 2896.89 204.049  10
   2   2  -5 6758.52 143.024  10
   9   7   4 1185.18 104.523  10
   4   2  -5 9442.36 205.298  10
  12   1   2 2075.86 168.295  10
   9   4  -4 5189.18 246.955  10
   3   2  -5 3158.13 122.953  10
  15   3   4 1074.31 195.175  10
  13   1   7 7330.73 255.393  10
  14   2   3 1053.91 176.408  10
  10   0   4 8842.91 233.100  10
   6   1  -3 6588.14 189.416  10
   9   3  -4 8613.27 283.552  10
  14   5   8 1562.12 159.467  10
  14   5   7 2965.81 193.647  10
  13   1   5 4654.22 222.932  10
  10   4  -3 18931.0 441.886  10
  10   3  -3 1571.33 169.970  10
   7   2  -4 7867.02 226.589  10
  14   2   4 3866.76 232.372  10
   9   0   3 2367.12 124.452  10
   6   3  -5 14306.7 286.527  10
  14   2   8 3580.23 206.240  10
  10   0   5 63.9971 82.2998  10
   5   1  -3 28737.2 316.288  10
  12   1   3 4220.93 205.134  10
  15   3   6 1348.78 186.765  10
  14   2   7 12329.8 357.582  10
  13   2   2 4383.70 230.078  10
  12   6   8 4299.87 189.355  10
  14   3  11 379.692 122.808  10
  14   4   3 2348.49 219.974  10
   8   4  -4 4244.49 203.417  10
   8   0   2 6421.41 173.149  10
   9   7   6 1748.34 114.887  10
   8   3  -4 12634.8 301.606  10
  13   5  11 565.222 112.661  10
  14   2   5 2097.77 184.293  10
   8   7   4 1341.92 110.169  10
   7   1  -2 2627.03 138.550  10
  10   0   6 913.426 99.6282  10
   5   3  -5 9916.90 224.267  10
   4   1  -3 11144.9 179.406  10
   6   2  -4 4088.69 157.235  10
  12   1   4 1932.79 156.443  10
  14   2   6 10108.1 327.588  10
  14   4   4 955.903 163.413  10
  14   4   9 1368.32 160.807  10
   9   4  -3 2329.97 173.826  10
   8   2  -3 5846.47 195.662  10
  13   5  10 1907.73 154.651  10
  14   3   4 1683.00 189.736  10
  14   4   8 2023.49 181.868  10
  14   3   9 1894.06 180.308  10
   9   3  -3 1794.88 152.550  10
  14   3   8 739.650 146.134  10
  14   3   7 6873.15 282.420  10
  12   1   8 1644.89 134.510  10
  12   1   7 1964.79 143.780  10
  13   5   9 996.818 134.699  10
   3   1  -3 38342.8 279.486  10
   4   3  -5 26318.1 313.305  10
  13   5   8 1339.61 148.208  10
  12   1   5 325.754 97.4771  10
  14   3   5 13750.3 394.625  10
  13   2  10 3218.21 180.232  10
  13   5   5 1871.90 182.492  10
   8   0   3 4103.16 138.088  10
   8   7   8 738.723 83.1212  10
  13   2   4 2179.19 169.877  10
   5   2  -4 59007.1 454.733  10
  11   1   3 3045.23 159.452  10
   7   7   4 1852.79 116.988  10
  12   2   2 517.360 123.733  10
   7   0   2 285.845 78.0004  10
   8   7   6 509.643 89.1480  10
  13   4   3 769.204 150.153  10
  14   3   6 2865.20 202.270  10
  12   1   6 1646.23 140.676  10
   9   0   5 7609.34 176.254  10
  11   6   5 391.347 111.800  10
  13   5   6 482.554 128.314  10
  13   3   3 2491.99 195.424  10
  13   2   5 6518.80 256.831  10
   9   0   6 9089.57 187.150  10
  11  -2  -9 1473.02 702.072  11
   0   0  -4-62.1535 287.121  11
  17   1 -14-179.666 472.719  11
  20   2 -12 1624.46 361.631  11
   9   0 -14 665.466 634.012  11
   2   0  -9 881.624 456.023  11
   9  -1 -12-650.257 731.622  11
  14   0 -14 442.643 672.869  11
  14  -1 -12-199.285 673.292  11
   9  -2  -8 154.766 549.512  11
   6  -2   1 12201.4 444.055  11
  14  -2  -8 1650.74 718.128  11
  16  -2  -6-575.579 496.433  11
   7  -1 -11 2120.20 592.064  11
  10   1 -15 288.576 624.067  11
  18   0 -12 454.370 562.888  11
   1   1  -9 2953.55 400.437  11
  10   0 -14 629.284 655.371  11
  16  -1 -11 2263.93 775.489  11
  17   2 -14 144.287 437.615  11
  13   1 -15 1436.47 598.424  11
  20  -1  -6 308.946 496.808  11
  13   0 -14-65.0788 674.309  11
  10  -1 -12 1735.28 792.540  11
  13  -1 -12-602.885 705.441  11
  19  -1  -8 363.969 569.447  11
  19   3 -12 1935.58 318.279  11
  13  -2  -8 3125.72 775.887  11
  10  -2  -8 656.841 577.983  11
  11   1 -15 1881.10 648.301  11
  11   0 -14 323.409 621.151  11
  14   2 -15 760.667 494.229  11
  12   0 -14 1244.28 717.427  11
  12   1 -15-58.7575 548.803  11
  12  -1 -12 993.202 914.874  11
  11  -1 -12 902.076 705.430  11
  15  -2  -7 61.0594 568.205  11
   4   0 -11 106.933 458.710  11
  18   1 -13 609.989 531.776  11
  19   0 -11-248.647 519.578  11
  20   0 -10 615.818 526.180  11
  12  -2  -8 2721.66 768.387  11
  11  -2  -8 6413.74 866.334  11
   7   1 -14 894.100 548.640  11
  16  -2  -5 2318.80 617.871  11
  17  -1 -10 442.771 683.974  11
   2  -1  -5 1327.87 443.812  11
  15  -1 -11 557.307 691.410  11
   7  -2  -6 2606.13 607.015  11
   8  -1 -11 2306.80 670.605  11
  14  -2  -7 1339.38 698.933  11
  19   1 -12 2243.65 569.550  11
   9  -2  -7 4527.88 710.912  11
   0   0  -3 277.094 226.378  11
  21   1 -10 234.436 405.603  11
   6  -2  -4 2877.27 540.932  11
  22   2  -9 81.2435 268.073  11
  20   1 -11-235.706 447.157  11
  21   0  -8 351.508 465.537  11
  14  -2  -6 3654.19 718.749  11
  18   0 -11 346.956 647.232  11
  14   0 -13 459.422 666.291  11
  13  -1 -11 855.519 683.787  11
  19   2 -12 538.416 416.489  11
  10  -1 -11 2529.73 726.780  11
   2   0  -8 298.288 479.475  11
  12  -1 -11 4109.72 814.769  11
   6   1 -13 1508.73 560.513  11
  11  -1 -11 9822.85 958.679  11
  17  -1  -9 512.053 664.842  11
  22   1  -8-57.9727 339.739  11
  13  -2  -6 389.173 535.137  11
  13   0 -13 591.589 620.787  11
  19   0 -10 424.641 576.493  11
  20   2 -11 212.086 368.358  11
   9   1 -14 1446.61 612.985  11
  15  -2  -4 3932.61 666.755  11
  18  -1  -8 770.390 605.681  11
  10   0 -13 1706.94 707.493  11
   5   0 -11 727.655 570.367  11
  16   0 -12-1048.90 672.772  11
  15   2 -14 93.7460 505.958  11
  14  -2  -5 5007.26 701.067  11
  15  -1 -10 1582.68 803.190  11
   7  -2   1 7311.11 455.251  11
   2  -1  -1 27058.9 541.835  11
  10  -2  -6 280.068 518.626  11
  13   1 -14 1152.73 676.924  11
  11  -2  -6 1996.38 625.960  11
  18   1 -12 192.393 560.378  11
   7   0 -12 2131.06 614.398  11
   8  -1 -10 4485.97 740.463  11
  10   1 -14 4432.95 742.185  11
  15  -2  -3 5380.07 689.929  11
  17   2 -13 500.021 486.657  11
  21   0  -6 774.827 481.369  11
  21   0  -7 2156.67 550.372  11
  21   1  -9 549.708 463.110  11
   9  -2  -5 196.617 467.181  11
  14  -1 -10 546.116 674.904  11
  14  -2  -4 202.957 528.107  11
  19   1 -11 1091.08 588.433  11
  15   0 -12 1409.56 711.336  11
  16  -1  -9 2570.36 755.437  11
  17   0 -11 568.514 676.647  11
  16   3 -13 710.034 402.116  11
  20   1 -10 1787.29 549.150  11
  21   3  -9 286.301 251.539  11
   7   1 -13 1492.52 554.795  11
  19   0  -9 3073.34 711.267  11
  12  -2  -5 1066.50 579.305  11
   8  -2  -4 2245.81 504.075  11
   7  -2  -2 6526.35 524.213  11
  22   2  -8-166.667 309.896  11
  19   3 -11-1075.61 336.115  11
   8   0 -12 2132.60 709.560  11
   7  -2  -1 12821.1 644.448  11
  17  -1  -8 1441.86 684.576  11
  18  -1  -7 116.069 591.503  11
   1   1  -8 286.728 306.838  11
  10  -1 -10 2814.58 727.572  11
  14  -2  -3 1412.19 544.497  11
  20   0  -8 479.877 548.142  11
  13   2 -14 987.890 539.044  11
  20   3 -10 24.2253 307.066  11
  18   2 -12 601.784 501.676  11
  22   1  -6 598.839 404.646  11
  13  -2  -4 1332.04 534.209  11
  15   1 -13 1567.52 646.494  11
  14   0 -12-64.0484 619.548  11
  22   1  -7 525.955 425.038  11
  18  -1  -6 787.942 594.771  11
  21   0  -5 201.257 442.587  11
  10   2 -14 2021.46 577.274  11
  15  -1  -9 1774.71 717.344  11
  12   2 -14 2198.60 561.554  11
  16   2 -13 1442.37 546.261  11
   8  -2  -3 3727.26 533.861  11
  11   2 -14 1767.07 568.002  11
   9   0 -12 590.745 534.934  11
  12  -2  -4 1165.25 530.279  11
   8  -2   1 12176.8 554.796  11
  16   0 -11 1652.07 742.562  11
  17   4 -11 44.1831 272.839  11
  13   0 -12-1262.99 636.262  11
   4   1 -11 3008.51 500.114  11
  21   2  -9 183.185 389.946  11
  11  -2  -4 2685.82 554.859  11
  13  -2  -3-43.9996 401.448  11
  19   2 -11 1794.95 556.541  11
  15   3 -13 1921.91 478.901  11
  10   0 -12-1240.79 590.404  11
  14   1 -13 179.180 633.021  11
   2   0  -7 764.745 422.176  11
  12   0 -12 1110.35 624.089  11
   8  -2  -2 32050.8 907.160  11
  20   2 -10 393.721 446.572  11
  16  -1  -8 765.998 655.164  11
  11   0 -12 2076.61 681.182  11
  14  -1  -9 4319.77 846.090  11
  17   3 -12 535.491 416.806  11
  21   0  -4 2963.43 552.745  11
   5   0 -10 1258.17 524.145  11
  18   1 -11 322.142 576.331  11
   1   0  -6 1051.12 382.629  11
  21   1  -8 153.193 468.717  11
  13  -2  -2 1529.67 471.596  11
   8  -2  -1 16593.5 736.066  11
  18  -1  -5 2457.92 652.435  11
  12  -2  -3 529.746 446.545  11
  22   1  -5 126.879 382.799  11
   3   1 -10 4453.87 511.301  11
  17  -1  -7 1203.70 625.276  11
   9   1 -13 1819.72 587.359  11
   7   0 -11 1007.46 588.730  11
  17   0 -10 948.910 692.859  11
  13   1 -13 2925.91 618.464  11
  10  -2  -3 345.130 422.825  11
   9  -1  -9 2914.33 648.969  11
  15   0 -11 533.991 720.952  11
  16   1 -12 1077.01 655.235  11
  13  -1  -9 2038.44 705.899  11
  20   0  -7 436.080 526.537  11
  19   1 -10 985.095 611.440  11
  20   1  -9 401.587 490.845  11
   9  -2  -2 5194.06 492.463  11
  17   2 -12 90.4710 483.343  11
  10   1 -13 3629.44 731.078  11
  12   1 -13 3251.51 682.185  11
  12  -2  -2 35.2901 388.789  11
  20   0  -6 854.617 560.963  11
  10  -1  -9 257.082 542.621  11
  12  -1  -9 4421.23 779.355  11
  17  -1  -6 2474.20 656.963  11
  18   4 -10 126.563 286.061  11
  18   0  -9-295.447 556.345  11
  11   1 -13 2323.38 659.359  11
  22   2  -7 362.587 350.890  11
  14   3 -13 1130.80 483.496  11
  15  -1  -8 2197.03 733.447  11
  22   2  -6-54.1261 338.355  11
   9  -2  -1 8067.23 595.148  11
  10  -2  -2 1601.99 423.012  11
  18  -1  -4 258.495 537.752  11
  18   3 -11 3906.80 397.354  11
  14   0 -11 4142.84 771.620  11
  22   1  -4 221.080 392.142  11
   8   0 -11 45.5624 477.125  11
  19   4  -9 353.973 269.730  11
  14   2 -13 1304.82 579.363  11
  21   3  -8 249.793 283.830  11
  11  -2  -1 1609.13 368.280  11
  10  -2  -1 1988.87 430.588  11
  16  -1  -7 4281.02 798.493  11
  10  -2   0 861.002 376.094  11
  15   1 -12 3479.68 725.616  11
  16   0 -10 1660.04 718.106  11
  17   1 -11 461.837 606.331  11
  18   2 -11 508.969 483.355  11
  16   3 -12 564.334 454.581  11
  14  -1  -8 6577.55 859.041  11
   7   1 -12 1050.76 473.715  11
   6   0 -10 2600.16 589.687  11
  18  -1  -3 392.527 476.935  11
  13   0 -11 478.695 641.016  11
  19   3 -10 870.745 431.857  11
  16   4 -11 907.079 368.273  11
  20   0  -5 892.043 534.845  11
   9   0 -11 2124.62 590.830  11
  21   2  -8 454.357 420.171  11
  20   3  -9-165.812 339.349  11
  17  -1  -5 1049.13 586.774  11
   5   1 -11 2801.25 496.850  11
  22   3  -5 383.312 259.989  11
  21   1  -7-158.298 429.944  11
  13   2 -13 2237.95 613.327  11
  12   0 -11 113.834 559.546  11
  21   1  -6 630.521 485.775  11
   9   2 -13 4821.01 623.004  11
  16  -1  -6 2279.84 688.725  11
  10   0 -11 3822.19 633.274  11
  19   2 -10 592.483 517.018  11
  13  -1  -8 2719.09 682.329  11
  11   0 -11 378.945 531.467  11
  17   0  -9 2040.02 704.719  11
  20   2  -9 151.380 434.116  11
  14   1 -12 526.182 577.220  11
  22   2  -5-83.2285 341.173  11
  12   2 -13 781.293 534.198  11
  15  -1  -7 1575.53 642.200  11
  20   1  -8 817.713 511.681  11
  10   2 -13 1127.63 554.662  11
  15   0 -10 1731.24 727.787  11
  12  -1  -8 1608.11 609.323  11
  18   0  -8 288.584 583.979  11
  11   2 -13 4184.22 599.769  11
   8   1 -12 1066.48 490.497  11
  19   1  -9-401.707 529.921  11
  10  -1  -8 3919.89 673.213  11
  11  -1  -8 396.818 578.562  11
  17  -1  -4 5935.58 739.144  11
  16   1 -11 1506.08 690.889  11
  20   0  -4-181.521 419.924  11
  13   1 -12-1324.56 606.933  11
  19   0  -6 527.103 570.489  11
  15   3 -12 1106.98 499.864  11
  17   3 -11 329.832 402.850  11
  15   2 -12 1118.95 575.447  11
   9   1 -12-944.946 542.153  11
  14  -1  -7 55.9876 533.737  11
   1   1  -7 380.185 287.294  11
  12   1 -12 5439.76 831.397  11
  16  -1  -5 268.949 546.720  11
  15  -1  -6 2251.56 640.541  11
  17   4 -10 189.987 355.549  11
  21   1  -5 275.371 464.675  11
  22   3  -4 241.747 276.342  11
  16   0  -9 4442.79 800.764  11
  10   1 -12 1513.06 587.361  11
  11   1 -12 2343.78 689.788  11
  22   2  -4 362.919 354.752  11
  17  -1  -3 1581.58 542.139  11
  20   0  -3 2590.98 583.607  11
  21   3  -7-99.3000 300.540  11
   8   0 -10 4609.90 676.212  11
  17   1 -10 174.481 598.579  11
  13  -1  -7 1368.73 597.040  11
  21   2  -7 776.471 446.317  11
  15   1 -11 609.148 615.294  11
   4  -1  -4 1172.27 425.932  11
   3   1  -9 929.556 374.342  11
  18   3 -10 1750.18 511.004  11
  17   0  -8 239.473 644.741  11
  20   4  -7 234.466 247.290  11
  18   2 -10 330.812 497.247  11
  14   2 -12 1566.14 633.224  11
  19   0  -5 1949.27 614.296  11
  21   3  -6 26.5192 317.424  11
  21   2  -6 345.987 421.080  11
  18   0  -7-56.7506 556.796  11
  18   4  -9 483.520 328.048  11
  12  -1  -7 3957.97 697.697  11
  20   1  -7-45.6385 511.523  11
  12   0 -10 3762.14 722.612  11
  20   0  -2 1831.16 517.213  11
  17  -1  -2 1770.71 483.818  11
  18   1  -9 989.172 615.417  11
  16  -1  -4 1368.24 560.469  11
  20   3  -8 719.853 401.712  11
  10  -1  -7 1910.99 559.800  11
  11  -1  -7 89.9622 496.058  11
  20   2  -8 316.378 470.966  11
  19   3  -9 1221.44 446.342  11
  19   2  -9 745.822 515.129  11
  21   1  -4 77.6640 442.634  11
  19   4  -8-202.401 303.449  11
  15   0  -9 183.861 587.554  11
   3  -1  -1 7780.34 354.918  11
  15  -1  -5 4594.27 678.766  11
  22   2  -3 165.584 355.089  11
  16   2 -11 160.778 576.385  11
  16   3 -11 485.054 446.838  11
  22   3  -3-20.5155 255.467  11
  20   1  -6 137.947 514.556  11
  14   1 -11-242.821 573.129  11
  13   2 -12 2610.83 668.507  11
  18   0  -6-329.956 495.638  11
   8   2 -12 2446.21 507.304  11
  13   3 -12 1855.68 516.491  11
  20   4  -6 207.443 274.216  11
  16   1 -10 540.165 641.507  11
  13  -1  -6 679.387 507.135  11
  19   0  -4 1393.37 530.489  11
   5   1 -10 3542.66 517.050  11
  16  -1  -3 770.552 506.023  11
  12   2 -12 1992.85 654.325  11
  16   4 -10 3017.80 479.168  11
  13   1 -11 2487.70 650.379  11
  21   1  -3 304.036 418.403  11
   9   2 -12 6960.70 791.572  11
  22   2  -2 590.991 358.317  11
   8   1 -11 3144.01 548.311  11
  11   2 -12 1520.16 734.284  11
  14  -1  -5 2721.04 629.263  11
  10   2 -12 8627.34 839.550  11
  12  -1  -6 628.509 471.351  11
  21   2  -5 1418.07 480.132  11
  22   3  -2-101.885 239.536  11
  15  -1  -4 2528.28 586.070  11
  17   0  -7 231.700 573.227  11
  15   2 -11-155.791 499.339  11
  18   2  -9 148.023 564.472  11
  17   3 -10 294.042 475.043  11
  12   1 -11 6554.61 772.976  11
  17   1  -9 1328.63 603.800  11
   0   1  -5 1107.49 204.670  11
  21   3  -5 333.333 351.725  11
  20   1  -5 1460.29 538.798  11
   9   1 -11 5939.74 683.682  11
  11  -1  -6 1028.34 515.962  11
   9  -1  -6 3292.19 563.081  11
  18   0  -5 2250.30 640.976  11
  19   0  -3-287.819 461.706  11
  11   1 -11 10798.5 870.525  11
  15   1 -10 2892.76 728.800  11
  10   1 -11 3593.03 641.727  11
  21   1  -2 1626.37 470.330  11
  21   4  -3 309.070 233.303  11
  18   1  -8 607.427 594.189  11
  20   2  -7 776.614 493.791  11
  15   0  -8 116.352 587.014  11
  22   3  -1 59.3771 263.249  11
  12   0  -9 1785.25 622.809  11
  13  -1  -5 2081.95 553.385  11
  17   0  -6 789.077 592.254  11
  17   4  -9 1139.27 411.503  11
  19   2  -8 365.296 486.040  11
  18   3  -9 39.7203 435.756  11
  20   3  -7-159.766 369.884  11
   9   0  -9-83.1326 442.675  11
  16  -1  -1 199.568 401.303  11
  11   0  -9-48.7331 507.519  11
  15  -1  -3 1785.00 535.664  11
   6   1 -10 923.728 435.476  11
  10   0  -9 676.960 527.815  11
  14   2 -11 1622.83 581.692  11
  19   3  -8 764.151 473.395  11
  14  -1  -4 2645.35 570.715  11
  19   0  -2 1852.23 544.155  11
  20   2  -6 376.935 483.031  11
  21   2  -4 752.366 450.834  11
  22   3   0 399.965 245.561  11
  15   4 -10 499.758 407.581  11
  20   4  -5 229.197 309.150  11
  16   0  -7 1617.06 633.267  11
  14   1 -10 2123.39 655.018  11
  14   3 -11 865.426 474.596  11
  16   2 -10-109.824 562.475  11
  18   4  -8 547.351 378.316  11
  12  -1  -5 3069.46 540.988  11
  16   3 -10 1152.73 535.766  11
  20   1  -4 1043.21 501.039  11
  17   5  -7 289.548 252.498  11
  16   1  -9 2664.40 701.814  11
  19   4  -7-126.861 319.206  11
  18   0  -4 3593.49 690.880  11
  20   3  -6 506.989 422.430  11
   4  -1  -2 23093.5 595.952  11
  21   3  -4 686.828 380.933  11
  19   0  -1 497.034 427.349  11
  21   4  -2 374.264 243.018  11
   7   2 -11 637.520 383.755  11
  13   2 -11 207.389 492.229  11
  19   2  -7 1929.95 613.913  11
  15  -1  -2 324.056 429.730  11
   6  -1  -4 1306.02 410.167  11
  10  -1  -5 1652.92 510.532  11
  13  -1  -4 2660.42 551.453  11
   9  -1  -5 1466.42 466.235  11
  17   1  -8 2653.63 725.609  11
  17   0  -5 2673.90 650.899  11
   3   1  -8 2530.31 414.799  11
  13   3 -11 46.1988 478.186  11
  17   2  -9 1071.59 584.672  11
  16   0  -6 947.692 563.082  11
  14  -1  -3 3610.08 591.365  11
  13   0  -8 158.116 510.644  11
  21   2  -3 573.807 447.592  11
  18   1  -7 276.031 565.608  11
  12   2 -11 2516.01 605.191  11
  15   0  -7 841.651 576.601  11
  20   1  -3 2157.47 578.703  11
  19   4  -6-28.1345 337.742  11
   8   2 -11 1085.87 458.479  11
  19   1  -5 2363.85 645.178  11
  14   4 -10 233.270 422.311  11
  15   2 -10 3389.95 701.357  11
  15   1  -9 3426.52 734.674  11
  15  -1  -1 459.478 394.208  11
  20   2  -5 428.097 497.092  11
  17   3  -9 1933.62 577.624  11
  18   5  -5 263.880 261.497  11
  16   4  -9 1323.51 461.799  11
   8   1 -10 4861.41 619.759  11
  11   2 -11 8361.99 819.954  11
  12   0  -8-246.325 496.787  11
  12  -1  -4 2954.16 526.218  11
  21   4  -1 323.343 239.743  11
  21   3  -3 117.290 366.711  11
   9   2 -11 6694.69 639.743  11
  12   3 -11-45.9940 428.763  11
   7  -2  -7 7881.74 816.982  11
   3  -1  -7 5512.36 638.317  11
   1   0  -7 10159.9 579.005  11
   0   1  -7 10014.9 419.565  11
   3   0 -10 1015.75 493.747  11
   6  -2  -5 12945.2 814.955  11
   4  -1  -8 21071.9 968.262  11
  15  -2  -6 9790.11 922.358  11
   5  -1  -9 2608.08 615.858  11
   2  -1  -4 19991.3 711.598  11
  15  -2  -5 7545.83 834.074  11
   4  -1  -7 67495.2 1484.01  11
   6  -1  -9 6781.29 741.810  11
   7  -2  -4 5882.58 593.365  11
  12  -2  -6 4820.72 762.752  11
   8  -2  -5 8770.01 739.104  11
   5  -1  -8 8102.79 741.623  11
   2  -1  -2 45620.3 796.665  11
   3   0  -9 27130.0 981.245  11
   4   0 -10 21093.8 981.219  11
  13  -2  -5 9784.28 887.499  11
   7  -2  -3 54.5645 419.729  11
   9  -1 -10 9809.94 935.391  11
  13  -1 -10 5432.13 865.783  11
  11  -2  -5 9988.86 821.927  11
  12  -1 -10 10505.8 1023.95  11
  11  -1 -10 14827.1 1136.26  11
   9  -2  -4 7762.59 688.357  11
   3  -1  -5 8355.86 585.044  11
   6  -1  -8 43175.4 1339.21  11
   5  -1  -7 10778.9 740.527  11
   0   1  -6 8994.99 370.178  11
   9  -2  -3 5996.90 582.840  11
   2   1  -9 7623.37 518.547  11
   4  -1  -6 27480.3 978.007  11
   4   0  -9 43321.4 1220.14  11
   3   0  -8 45381.1 1123.39  11
   3  -1  -4 13163.7 624.836  11
   7  -1  -8 2407.74 575.217  11
  11  -1  -9 7961.47 871.700  11
   6  -1  -7 67564.0 1563.14  11
   3  -1  -3 25609.4 723.791  11
   4  -1  -5 36909.3 1000.29  11
   5  -1  -6 306.221 465.042  11
   1   0  -5 46879.7 830.443  11
   7  -1  -7 23709.0 1011.87  11
   5   0  -9 61.2643 425.653  11
   4   1 -10 5767.70 545.081  11
  14   0 -10 16249.0 1210.38  11
   3  -1  -2 41676.5 775.037  11
   4   0  -8 4136.68 535.324  11
   3   0  -7 12152.6 631.239  11
   8  -1  -7 4010.38 576.351  11
  13   0 -10 2735.34 756.584  11
   6  -1  -6 14324.7 775.141  11
   2   1  -8 6354.61 451.314  11
   9   0 -10 7369.17 751.037  11
  14  -1  -6 8231.57 836.782  11
   6   0  -9 5630.25 627.688  11
   5  -1  -5 6018.11 548.297  11
  11   0 -10 8619.38 863.465  11
  10   0 -10 5823.56 727.078  11
   2   0  -6 5101.12 448.061  11
   7  -1  -6 9092.00 684.276  11
  16   0  -8 16372.6 1150.43  11
  14   0  -9 11724.7 1032.30  11
   7   0  -9 1476.25 514.436  11
   5   0  -8 11691.9 730.327  11
   4  -1  -3 9209.75 527.706  11
   1   0  -4 29789.6 599.812  11
   8  -1  -6 8208.90 682.852  11
   6  -1  -5 50072.8 1169.76  11
  13   0  -9 15472.5 1115.29  11
   5  -1  -4 25597.1 817.084  11
   4   0  -7-106.188 427.079  11
   4   1  -9 8765.43 583.781  11
   7  -1  -5 12112.1 697.824  11
   6   0  -8 6927.11 632.875  11
  14   0  -8 5095.01 761.185  11
   8  -1  -5 2829.06 480.044  11
  13   1 -10 5748.34 805.972  11
   2   0  -5 895.071 356.405  11
   5  -1  -3 21833.0 721.791  11
   7   0  -8 505.623 441.345  11
   3   0  -6 30613.0 822.177  11
  18   0  -3 7705.20 815.485  11
  12   1 -10 9834.74 909.087  11
   5   0  -7 31712.7 978.076  11
   2   1  -7 6548.40 437.987  11
  15   3 -10 99.1306 478.963  11
   7  -1  -4 3164.40 471.735  11
  18   3  -8 2172.68 567.056  11
  19   3  -7-38.8342 438.528  11
  17   4  -8 1073.10 437.827  11
   1   0  -3 20370.1 438.299  11
   1   1  -6 13238.2 446.526  11
  -2  -1  -8 5792.25 713.232  12
   6  -4  -9 348.258 699.615  12
  12  -4 -12 742.238 670.483  12
   6  -4  -7 1544.99 651.866  12
   6  -4  -8 646.479 624.335  12
   0  -2 -12 10366.5 1019.70  12
   7  -2 -19 3888.82 958.732  12
   6  -3 -16 3984.96 1050.64  12
   9  -4 -12 1208.08 857.922  12
   3  -3 -13 230.269 1085.23  12
  12  -3 -17 232.035 622.131  12
   2  -3 -11 3227.79 845.706  12
   9   0 -21 1184.19 551.654  12
   9  -3 -17 910.232 828.114  12
  11  -4 -12 1256.81 727.150  12
  11  -3 -17 1168.50 746.900  12
  10  -3 -17 1063.14 772.971  12
   7  -4 -10 3738.43 822.649  12
   1  -1 -16 4871.45 874.871  12
   8  -4 -11 930.175 731.191  12
   5  -3 -15 2430.74 1053.95  12
  10   0 -21 40.5858 497.932  12
   2  -3  -4 2499.61 568.967  12
  11   0 -21 1197.07 469.735  12
  13  -2 -19 506.577 578.074  12
   3  -1 -18 234.467 730.352  12
   8  -2 -19 588.627 796.327  12
  -1  -1 -12 1386.95 767.439  12
   2  -3 -10 1489.60 756.807  12
   2  -1 -17 3505.90 869.138  12
   7  -4  -9 418.679 697.903  12
  14  -3 -16 737.721 585.001  12
  12  -4 -11 2092.38 656.985  12
   2  -2 -15 21120.8 1506.17  12
   7  -1 -20 1141.98 763.616  12
   9  -4 -11 2095.99 787.414  12
   4  -2 -17 983.629 799.076  12
   0  -2 -11 2160.62 715.649  12
   7  -4  -7 3771.66 734.680  12
   7  -4  -8 2208.45 740.770  12
  -2   1  -7 2742.85 308.927  12
   7  -4  -6 1092.78 597.708  12
  -1   0 -13 418.392 413.198  12
   0   0 -15 4293.39 676.527  12
   9  -2 -19 839.926 776.975  12
   8  -4 -10 1785.52 745.992  12
  12  -2 -19 427.222 606.017  12
  14  -1 -20-133.064 376.696  12
   3  -3 -12-504.334 755.436  12
   3  -2 -16 4492.21 921.443  12
  10  -4 -11-201.798 620.579  12
   2  -3  -9 946.213 682.268  12
  10  -2 -19 850.758 743.845  12
  11  -2 -19 239.489 675.031  12
   1  -2 -13 3013.06 1093.51  12
  15  -2 -18-39.0463 457.116  12
   8  -4  -6 769.958 563.969  12
   2  -3  -7 970.780 652.683  12
   8  -4  -9 3897.42 805.299  12
   8  -1 -20-130.647 679.028  12
   6  -3 -15 4105.50 1029.31  12
   9  -4 -10 5495.07 925.073  12
  13  -3 -16 1097.48 685.384  12
   4  -3 -13 2020.48 918.977  12
  15  -3 -15 130.172 489.694  12
   0  -2 -10-104.864 626.389  12
   8  -4  -7 1804.60 684.011  12
   8  -4  -8 846.747 641.086  12
   3  -3  -3 2360.22 485.658  12
  10  -4 -10-70.2787 656.171  12
  13  -1 -20-122.834 473.745  12
  -1  -1 -11 2984.56 695.111  12
   9  -1 -20-249.778 653.566  12
   9  -3 -16 3052.09 876.917  12
   3  -3 -11 1269.75 772.858  12
   9  -4  -9 689.145 681.364  12
   1   0 -16 1017.28 568.771  12
  12  -3 -16 457.773 704.634  12
   1  -1 -15 1033.31 790.299  12
  12  -1 -20 620.504 568.697  12
  10  -3 -16 1373.03 778.218  12
  10  -1 -20 58.5015 644.809  12
   5  -2 -17-331.392 774.493  12
  11  -3 -16 201.654 713.457  12
   7  -2 -18 419.294 790.171  12
   9  -4  -8 1165.62 707.502  12
  10  -4  -9 1819.66 715.514  12
   9  -4  -7 6430.73 836.868  12
   0  -2  -9 1652.98 685.581  12
   4  -1 -18 1285.12 765.678  12
  11  -1 -20 857.544 655.784  12
   2  -3  -6 1705.15 666.143  12
   7  -3 -15 1664.88 907.559  12
   1  -2 -12 542.208 821.118  12
   0  -1 -13 1131.32 729.930  12
  14  -2 -18 384.130 558.568  12
  10  -4  -8 1274.35 660.092  12
   4  -3  -2 4942.13 508.366  12
   7   0 -20 120.070 642.494  12
   6  -1 -19 1696.52 865.343  12
  -1  -1  -3 2842.46 470.417  12
   5  -3  -1 718.853 369.644  12
   3  -2 -15 4658.39 998.490  12
   3  -3 -10 3807.49 810.546  12
  16  -2 -17 998.363 529.076  12
   4  -3 -12 3070.62 944.097  12
   2  -1 -16 8410.15 1001.09  12
  14  -3 -15 1095.21 624.508  12
   3  -1 -17 3624.50 842.435  12
   0  -2  -7 638.924 597.447  12
   6  -3 -14 1822.74 912.951  12
   0   0 -14 9631.21 752.519  12
   8  -2 -18 409.118 833.786  12
   5  -3 -13 1264.48 835.420  12
  15  -1 -19 2094.40 520.937  12
   8  -3 -15 2222.31 876.941  12
  13  -2 -18 788.816 659.611  12
   3  -3  -9-120.485 681.331  12
   6  -2 -17 4343.06 965.791  12
   9  -2 -18 158.264 803.156  12
   8   0 -20 59.4068 590.227  12
  13  -3 -15 1193.52 717.524  12
  15  -3 -14-242.809 571.644  12
  17  -2 -16 35.8187 448.221  12
   2  -2 -13 6266.17 1082.09  12
   1  -2 -11 328.164 667.709  12
   7  -1 -19 3002.37 886.471  12
   0  -2  -5 5305.95 708.428  12
   3  -3  -8 162.884 612.461  12
  12  -2 -18 315.581 690.519  12
   4  -3 -11 1421.58 791.086  12
  10  -2 -18-148.959 777.706  12
   1  -1 -14 3427.38 815.102  12
  11  -2 -18 485.271 690.061  12
   5  -1 -18 4606.31 1002.81  12
   3  -3  -7-49.0694 555.947  12
   7  -3 -14 1234.03 980.245  12
  12  -3 -15-596.537 685.943  12
  10  -3 -15 2357.67 865.857  12
  13   0 -20 116.326 500.138  12
   0  -1 -12 6548.13 816.789  12
[truncated: 167,379 more chars]
