# Supplementary material for: Identification of antibacterial constituents from Rhododendron simsii Planch with an activity-guided method
Source: Front Pharmacol. 2024 Oct 8;15:1490335. doi: 10.3389/fphar.2024.1490335 (PMC11493700; doi:10.3389/fphar.2024.1490335)
Supplement: Supplementary file 1 [file DataSheet2.zip › CIF_5_auto.cif]

data_20230215-cys-b83_twin1_hklf4
_audit_creation_date               2024-08-19
_audit_creation_method
;
Olex2 1.5
(compiled 2022.04.07 svn.rca3783a0 for OlexSys, GUI svn.r6498)
;
_shelx_SHELXL_version_number       '2019/3'
_audit_contact_author_address      ?
_audit_contact_author_email        ?
_audit_contact_author_name         ''
_audit_contact_author_phone        ?
_publ_contact_author_id_orcid      ?
_publ_section_references
;
Dolomanov, O.V., Bourhis, L.J., Gildea, R.J, Howard, J.A.K. & Puschmann, H.
 (2009), J. Appl. Cryst. 42, 339-341.

Sheldrick, G.M. (2015). Acta Cryst. C71, 3-8.
;
_chemical_name_common              ?
_chemical_name_systematic          ?
_chemical_formula_moiety           'C20 H28 O4'
_chemical_formula_sum              'C20 H28 O4'
_chemical_formula_weight           332.42
_chemical_absolute_configuration   ?
_chemical_melting_point            ?
loop_
  _atom_type_symbol
  _atom_type_description
  _atom_type_scat_dispersion_real
  _atom_type_scat_dispersion_imag
  _atom_type_scat_source
 'C' 'C' 0.0181 0.0091 'International Tables Vol C Tables 4.2.6.8 and 6.1.1.4'
 'H' 'H' 0.0000 0.0000 'International Tables Vol C Tables 4.2.6.8 and 6.1.1.4'
 'O' 'O' 0.0492 0.0322 'International Tables Vol C Tables 4.2.6.8 and 6.1.1.4'

_shelx_space_group_comment
;
The symmetry employed for this shelxl refinement is uniquely defined
by the following loop, which should always be used as a source of
symmetry information in preference to the above space-group names.
They are only intended as comments.
;
_space_group_crystal_system        'monoclinic'
_space_group_IT_number             4
_space_group_name_H-M_alt          'P 1 21 1'
_space_group_name_Hall             'P 2yb'
loop_
  _space_group_symop_operation_xyz
 'x, y, z'
 '-x, y+1/2, -z'

_cell_length_a                     7.5347(4)
_cell_length_b                     11.0700(5)
_cell_length_c                     11.1607(6)
_cell_angle_alpha                  90
_cell_angle_beta                   101.718(5)
_cell_angle_gamma                  90
_cell_volume                       911.50(8)
_cell_formula_units_Z              2
_cell_measurement_reflns_used      2837
_cell_measurement_temperature      100.00(10)
_cell_measurement_theta_max        73.7920
_cell_measurement_theta_min        5.6300
_shelx_estimated_absorpt_T_max     ?
_shelx_estimated_absorpt_T_min     ?
_exptl_absorpt_coefficient_mu      0.665
_exptl_absorpt_correction_T_max    1.00000
_exptl_absorpt_correction_T_min    0.46571
_exptl_absorpt_correction_type     multi-scan
_exptl_absorpt_process_details
;
CrysAlisPro 1.171.41.112a (Rigaku Oxford Diffraction, 2021)
Empirical absorption correction using spherical harmonics,
implemented in SCALE3 ABSPACK scaling algorithm.
;
_exptl_absorpt_special_details     ?
_exptl_crystal_colour              'clear light colourless'
_exptl_crystal_colour_lustre       clear
_exptl_crystal_colour_modifier     light
_exptl_crystal_colour_primary      colourless
_exptl_crystal_density_diffrn      1.211
_exptl_crystal_density_meas        ?
_exptl_crystal_density_method      ?
_exptl_crystal_description         needle
_exptl_crystal_F_000               360
_exptl_crystal_size_max            0.15
_exptl_crystal_size_mid            0.08
_exptl_crystal_size_min            0.08
_exptl_transmission_factor_max     ?
_exptl_transmission_factor_min     ?
_diffrn_reflns_av_R_equivalents    0.1724
_diffrn_reflns_av_unetI/netI       0.1104
_diffrn_reflns_Laue_measured_fraction_full  0.864
_diffrn_reflns_Laue_measured_fraction_max  0.828
_diffrn_reflns_limit_h_max         9
_diffrn_reflns_limit_h_min         -7
_diffrn_reflns_limit_k_max         13
_diffrn_reflns_limit_k_min         -13
_diffrn_reflns_limit_l_max         13
_diffrn_reflns_limit_l_min         -13
_diffrn_reflns_number              5181
_diffrn_reflns_point_group_measured_fraction_full  0.705
_diffrn_reflns_point_group_measured_fraction_max  0.659
_diffrn_reflns_theta_full          67.684
_diffrn_reflns_theta_max           75.818
_diffrn_reflns_theta_min           5.998
_diffrn_ambient_temperature        100.15
_diffrn_detector_area_resol_mean   10.0000
_diffrn_detector_type              'HyPix-Arc 150'
_diffrn_measured_fraction_theta_full  0.864
_diffrn_measured_fraction_theta_max  0.828
_diffrn_measurement_details
;
List of Runs (angles in degrees, time in seconds):

  # Type    Start    End  Width  t~exp~   \w     \q     \k     \f   Frames
--------------------------------------------------------------------------
  1  \w     23.00  57.00   0.50    0.05    --   63.16-118.00-101.00   68
  2  \w     34.00  59.00   0.50    0.05    --   70.62-118.00-101.00   50
  3  \w     55.00  88.00   0.50    0.05    --   77.21-118.00-101.00   66
  4  \w     71.00  96.00   0.50    0.05    --   77.21  15.00 -90.00   50
  5  \w     74.00 111.00   0.50    0.05    --   70.62  15.00 -30.00   74
  6  \w    -65.00 -33.00   0.50    0.05    --  -71.12 118.00 -15.00   64
  7  \w    -81.00 -41.00   0.50    0.05    --  -76.24 125.00 120.00   80
  8  \w    -93.00 -58.00   0.50    0.05    --  -76.24 125.00 -90.00   70
  9  \w    -99.00 -72.00   0.50    0.05    --  -81.26 125.00 -90.00   54
 10  \w    -99.00 -45.00   0.50    0.05    --  -81.26 125.00-150.00  108
 11  \w    -82.00 -45.00   0.50    0.05    --  -81.26 125.00-120.00   74
 12  \w    -67.00 -42.00   0.50    0.05    --  -81.26 125.00 -90.00   50
 13  \w    -98.00 -66.00   0.50    0.05    --  -81.26 125.00 -60.00   64
 14  \w    -90.00 -64.00   0.50    0.05    --  -81.26 118.00 -15.00   52
 15  \w    -55.00 -25.00   0.50    0.05    --  -63.13 118.00 -15.00   60
 16  \w    -76.00 -42.00   0.50    0.05    --  -81.26 125.00  30.00   68
 17  \w   -119.00 -81.00   0.50    0.05    --  -81.26 -15.00  60.00   76
 18  \w   -110.00 -75.00   0.50    0.05    --  -71.12 -15.00   0.00   70
 19  \w   -103.00 -58.00   0.50    0.05    --  -63.13 -15.00   0.00   90
 20  \w   -101.00 -65.00   0.50    0.05    --  -71.12 -15.00 -60.00   72
 21  \w   -103.00 -67.00   0.50    0.05    --  -63.13 -15.00 -90.00   72
 22  \w   -111.00 -71.00   0.50    0.05    --  -71.12 -15.00-120.00   80
 23  \w   -121.00 -80.00   0.50    0.05    --  -81.26 -15.00-150.00   82
;
_diffrn_measurement_device         'four-circle diffractometer'
_diffrn_measurement_device_type    'ROD, Synergy Custom system, HyPix-Arc 150'
_diffrn_measurement_method         '\w scans'
_diffrn_radiation_type             CuK\a
_diffrn_radiation_wavelength       1.54184
_diffrn_source                     ?
_reflns_Friedel_coverage           0.510
_reflns_Friedel_fraction_full      0.526
_reflns_Friedel_fraction_max       0.471
_reflns_number_gt                  1902
_reflns_number_total               2504
_reflns_special_details
;
 Reflections were merged by SHELXL according to the crystal
 class for the calculation of statistics and refinement.
 
 _reflns_Friedel_fraction is defined as the number of unique
 Friedel pairs measured divided by the number that would be
 possible theoretically, ignoring centric projections and
 systematic absences.
;
_reflns_threshold_expression       'I > 2\s(I)'
_computing_cell_refinement         'CrysAlisPro 1.171.41.112a (Rigaku OD, 2021)'
_computing_data_collection         'CrysAlisPro 1.171.41.112a (Rigaku OD, 2021)'
_computing_data_reduction          'CrysAlisPro 1.171.41.112a (Rigaku OD, 2021)'
_computing_molecular_graphics      'Olex2 1.5 (Dolomanov et al., 2009)'
_computing_publication_material    'Olex2 1.5 (Dolomanov et al., 2009)'
_computing_structure_refinement    'SHELXL 2019/3 (Sheldrick, 2015)'
_computing_structure_solution      'SHELXT 2018/2 (Sheldrick, 2018)'
_refine_diff_density_max           0.417
_refine_diff_density_min           -0.447
_refine_diff_density_rms           0.100
_refine_ls_abs_structure_details
;
 Flack x determined using 494 quotients [(I+)-(I-)]/[(I+)+(I-)]
 (Parsons, Flack and Wagner, Acta Cryst. B69 (2013) 249-259).
;
_refine_ls_abs_structure_Flack     0.2(8)
_refine_ls_extinction_coef         .
_refine_ls_extinction_method       none
_refine_ls_goodness_of_fit_ref     1.178
_refine_ls_hydrogen_treatment      constr
_refine_ls_matrix_type             full
_refine_ls_number_parameters       223
_refine_ls_number_reflns           2504
_refine_ls_number_restraints       1
_refine_ls_R_factor_all            0.1257
_refine_ls_R_factor_gt             0.1003
_refine_ls_restrained_S_all        1.178
_refine_ls_shift/su_max            0.000
_refine_ls_shift/su_mean           0.000
_refine_ls_structure_factor_coef   Fsqd
_refine_ls_weighting_details      
 'w=1/[\s^2^(Fo^2^)+(0.1728P)^2^+0.7450P] where P=(Fo^2^+2Fc^2^)/3'
_refine_ls_weighting_scheme        calc
_refine_ls_wR_factor_gt            0.2809
_refine_ls_wR_factor_ref           0.3169
_refine_special_details            ?
_olex2_refinement_description
;
1. Fixed Uiso
 At 1.2 times of:
  All C(H) groups, All C(H,H) groups
 At 1.5 times of:
  All C(H,H,H) groups, All O(H) groups
2.a Ternary CH refined with riding coordinates:
 C9(H9), C11(H11), C15(H15)
2.b Secondary CH2 refined with riding coordinates:
 C10(H10A,H10B), C2(H2A,H2B), C16(H16A,H16B), C6(H6A,H6B), C5(H5A,H5B)
2.c Aromatic/amide H refined with riding coordinates:
 C18(H18)
2.d Idealised Me refined as rotating group:
 C22(H22A,H22B,H22C), C23(H23A,H23B,H23C), C24(H24A,H24B,H24C), C21(H21A,H21B,
 H21C)
2.e Idealised tetrahedral OH refined as rotating group:
 O20(H20), O17(H17)
;
_atom_sites_solution_hydrogens     geom
_atom_sites_solution_primary       ?
_atom_sites_solution_secondary     ?
loop_
  _atom_site_label
  _atom_site_type_symbol
  _atom_site_fract_x
  _atom_site_fract_y
  _atom_site_fract_z
  _atom_site_U_iso_or_equiv
  _atom_site_adp_type
  _atom_site_occupancy
  _atom_site_site_symmetry_order
  _atom_site_calc_flag
  _atom_site_refinement_flags_posn
  _atom_site_refinement_flags_adp
  _atom_site_refinement_flags_occupancy
  _atom_site_disorder_assembly
  _atom_site_disorder_group
 O14 O 0.6476(7) 0.4295(6) 0.3571(5) 0.0285(13) Uani 1 1 d . . . . .
 O20 O 0.9963(8) 0.4418(6) 0.4778(6) 0.0336(14) Uani 1 1 d . . . . .
 H20 H 0.917396 0.417388 0.418387 0.050 Uiso 1 1 calc R U . . .
 O17 O 0.3567(8) 0.4368(7) 0.5114(5) 0.0386(15) Uani 1 1 d . . . . .
 H17 H 0.243255 0.431196 0.499453 0.058 Uiso 1 1 calc R U . . .
 C9 C 0.6825(10) 0.6440(7) 0.3996(7) 0.0280(17) Uani 1 1 d . . . . .
 H9 H 0.618626 0.711161 0.433456 0.034 Uiso 1 1 calc R U . . .
 C22 C 0.6856(13) 0.5862(10) 0.6620(8) 0.039(2) Uani 1 1 d . . . . .
 H22A H 0.684297 0.669090 0.631021 0.059 Uiso 1 1 calc R U . . .
 H22B H 0.776381 0.579433 0.738236 0.059 Uiso 1 1 calc R U . . .
 H22C H 0.565783 0.565968 0.677708 0.059 Uiso 1 1 calc R U . . .
 C1 C 0.5192(11) 0.4529(9) 0.2459(7) 0.0332(19) Uani 1 1 d . . . . .
 C13 C 0.6087(11) 0.5227(8) 0.4400(7) 0.0300(19) Uani 1 1 d . . . . .
 C8 C 0.6478(12) 0.6587(8) 0.2626(8) 0.0335(19) Uani 1 1 d . . . . .
 C11 C 0.9191(11) 0.5358(8) 0.5430(8) 0.0294(19) Uani 1 1 d . . . . .
 H11 H 1.003496 0.554686 0.622172 0.035 Uiso 1 1 calc R U . . .
 C7 C 0.5716(12) 0.5696(10) 0.1893(8) 0.037(2) Uani 1 1 d . . . . .
 C15 C 0.4053(11) 0.5175(8) 0.4247(7) 0.0307(19) Uani 1 1 d . . . . .
 H15 H 0.354963 0.599872 0.433462 0.037 Uiso 1 1 calc R U . . .
 C10 C 0.8851(10) 0.6491(9) 0.4631(8) 0.0323(19) Uani 1 1 d . . . . .
 H10A H 0.963084 0.649139 0.401654 0.039 Uiso 1 1 calc R U . . .
 H10B H 0.910780 0.722779 0.513906 0.039 Uiso 1 1 calc R U . . .
 O19 O 1.0165(13) 0.4531(14) -0.0371(9) 0.089(4) Uani 1 1 d . . . . .
 C12 C 0.7333(11) 0.4986(9) 0.5665(7) 0.0308(19) Uani 1 1 d . . . . .
 C23 C 0.7368(12) 0.3692(9) 0.6158(8) 0.035(2) Uani 1 1 d . . . . .
 H23A H 0.839495 0.359889 0.684848 0.053 Uiso 1 1 calc R U . . .
 H23B H 0.749542 0.312189 0.550915 0.053 Uiso 1 1 calc R U . . .
 H23C H 0.623607 0.352718 0.643258 0.053 Uiso 1 1 calc R U . . .
 C2 C 0.5221(13) 0.3452(10) 0.1624(8) 0.040(2) Uani 1 1 d . . . . .
 H2A H 0.490338 0.271326 0.203455 0.048 Uiso 1 1 calc R U . . .
 H2B H 0.429723 0.356652 0.086422 0.048 Uiso 1 1 calc R U . . .
 C3 C 0.7047(13) 0.3290(10) 0.1305(8) 0.041(2) Uani 1 1 d . . . . .
 C16 C 0.3422(11) 0.4705(9) 0.2924(8) 0.034(2) Uani 1 1 d . . . . .
 H16A H 0.276056 0.393123 0.291594 0.041 Uiso 1 1 calc R U . . .
 H16B H 0.262464 0.530029 0.241518 0.041 Uiso 1 1 calc R U . . .
 C24 C 0.7064(15) 0.7784(10) 0.2197(10) 0.044(2) Uani 1 1 d . . . . .
 H24A H 0.619114 0.840898 0.230993 0.067 Uiso 1 1 calc R U . . .
 H24B H 0.711686 0.772949 0.132899 0.067 Uiso 1 1 calc R U . . .
 H24C H 0.826502 0.799303 0.267457 0.067 Uiso 1 1 calc R U . . .
 C4 C 0.7653(14) 0.4045(11) 0.0536(8) 0.049(3) Uani 1 1 d . . . . .
 C6 C 0.5218(15) 0.5732(10) 0.0501(8) 0.045(2) Uani 1 1 d . . . . .
 H6A H 0.505672 0.658271 0.022770 0.054 Uiso 1 1 calc R U . . .
 H6B H 0.404943 0.530887 0.022137 0.054 Uiso 1 1 calc R U . . .
 C21 C 0.8089(15) 0.2251(12) 0.1978(10) 0.053(3) Uani 1 1 d . . . . .
 H21A H 0.818245 0.235843 0.286021 0.079 Uiso 1 1 calc R U . . .
 H21B H 0.930692 0.222624 0.179522 0.079 Uiso 1 1 calc R U . . .
 H21C H 0.745643 0.149303 0.171713 0.079 Uiso 1 1 calc R U . . .
 C5 C 0.6662(15) 0.5142(14) -0.0084(8) 0.055(3) Uani 1 1 d . . . . .
 H5A H 0.608009 0.490611 -0.092839 0.066 Uiso 1 1 calc R U . . .
 H5B H 0.758024 0.576485 -0.015032 0.066 Uiso 1 1 calc R U . . .
 C18 C 0.9475(17) 0.3860(17) 0.0261(11) 0.072(4) Uani 1 1 d . . . . .
 H18 H 1.014541 0.317149 0.060140 0.086 Uiso 1 1 calc R U . . .

loop_
  _atom_site_aniso_label
  _atom_site_aniso_U_11
  _atom_site_aniso_U_22
  _atom_site_aniso_U_33
  _atom_site_aniso_U_23
  _atom_site_aniso_U_13
  _atom_site_aniso_U_12
 O14 0.029(3) 0.028(3) 0.032(3) 0.001(2) 0.013(2) 0.006(2)
 O20 0.024(3) 0.031(3) 0.050(3) -0.006(3) 0.018(2) 0.003(3)
 O17 0.031(3) 0.044(4) 0.045(3) 0.012(3) 0.015(3) 0.001(3)
 C9 0.025(4) 0.020(4) 0.041(4) -0.001(3) 0.011(3) 0.002(3)
 C22 0.040(5) 0.044(5) 0.039(4) -0.008(4) 0.024(4) 0.000(5)
 C1 0.035(4) 0.035(5) 0.034(4) 0.001(4) 0.017(3) -0.006(4)
 C13 0.026(4) 0.034(5) 0.035(4) -0.002(4) 0.019(3) 0.002(4)
 C8 0.037(4) 0.028(5) 0.040(4) 0.001(4) 0.020(4) -0.004(4)
 C11 0.021(4) 0.030(5) 0.043(4) 0.003(4) 0.018(3) 0.003(3)
 C7 0.037(5) 0.044(6) 0.037(4) 0.006(4) 0.019(4) -0.005(4)
 C15 0.031(4) 0.031(5) 0.037(4) 0.005(4) 0.024(4) 0.005(4)
 C10 0.024(4) 0.031(5) 0.045(4) 0.002(4) 0.014(3) -0.011(4)
 O19 0.065(5) 0.138(10) 0.078(6) -0.025(7) 0.049(5) -0.027(7)
 C12 0.030(4) 0.037(5) 0.032(4) 0.001(4) 0.019(3) 0.002(4)
 C23 0.032(4) 0.041(5) 0.035(4) 0.000(4) 0.013(3) 0.002(4)
 C2 0.044(5) 0.044(6) 0.034(4) 0.006(4) 0.012(4) -0.008(5)
 C3 0.044(5) 0.049(6) 0.031(4) -0.011(4) 0.013(4) 0.002(5)
 C16 0.025(4) 0.038(5) 0.042(4) 0.002(4) 0.012(3) 0.002(4)
 C24 0.048(6) 0.041(6) 0.049(5) 0.010(4) 0.019(4) -0.005(5)
 C4 0.044(5) 0.075(9) 0.030(4) -0.011(5) 0.014(4) 0.002(5)
 C6 0.057(6) 0.044(6) 0.036(4) 0.010(4) 0.010(4) -0.007(5)
 C21 0.053(6) 0.060(7) 0.044(5) -0.011(5) 0.009(5) 0.021(6)
 C5 0.057(7) 0.080(9) 0.030(4) 0.003(5) 0.015(4) -0.009(6)
 C18 0.053(7) 0.112(13) 0.057(6) -0.021(8) 0.029(6) -0.019(8)

_geom_special_details
;
 All esds (except the esd in the dihedral angle between two l.s. planes)
 are estimated using the full covariance matrix.  The cell esds are taken
 into account individually in the estimation of esds in distances, angles
 and torsion angles; correlations between esds in cell parameters are only
 used when they are defined by crystal symmetry.  An approximate (isotropic)
 treatment of cell esds is used for estimating esds involving l.s. planes.
;
loop_
  _geom_bond_atom_site_label_1
  _geom_bond_atom_site_label_2
  _geom_bond_distance
  _geom_bond_site_symmetry_2
  _geom_bond_publ_flag
 O14 C1 1.434(10) . ?
 O14 C13 1.454(10) . ?
 O20 H20 0.8400 . ?
 O20 C11 1.457(10) . ?
 O17 H17 0.8400 . ?
 O17 C15 1.419(10) . ?
 C9 H9 1.0000 . ?
 C9 C13 1.555(12) . ?
 C9 C8 1.508(12) . ?
 C9 C10 1.548(11) . ?
 C22 H22A 0.9800 . ?
 C22 H22B 0.9800 . ?
 C22 H22C 0.9800 . ?
 C22 C12 1.537(11) . ?
 C1 C7 1.524(12) . ?
 C1 C2 1.516(13) . ?
 C1 C16 1.539(10) . ?
 C13 C15 1.509(10) . ?
 C13 C12 1.552(12) . ?
 C8 C7 1.335(14) . ?
 C8 C24 1.504(13) . ?
 C11 H11 1.0000 . ?
 C11 C10 1.530(12) . ?
 C11 C12 1.532(10) . ?
 C7 C6 1.523(12) . ?
 C15 H15 1.0000 . ?
 C15 C16 1.546(12) . ?
 C10 H10A 0.9900 . ?
 C10 H10B 0.9900 . ?
 O19 C18 1.212(18) . ?
 C12 C23 1.533(13) . ?
 C23 H23A 0.9800 . ?
 C23 H23B 0.9800 . ?
 C23 H23C 0.9800 . ?
 C2 H2A 0.9900 . ?
 C2 H2B 0.9900 . ?
 C2 C3 1.501(12) . ?
 C3 C4 1.342(15) . ?
 C3 C21 1.504(16) . ?
 C16 H16A 0.9900 . ?
 C16 H16B 0.9900 . ?
 C24 H24A 0.9800 . ?
 C24 H24B 0.9800 . ?
 C24 H24C 0.9800 . ?
 C4 C5 1.518(18) . ?
 C4 C18 1.480(14) . ?
 C6 H6A 0.9900 . ?
 C6 H6B 0.9900 . ?
 C6 C5 1.525(15) . ?
 C21 H21A 0.9800 . ?
 C21 H21B 0.9800 . ?
 C21 H21C 0.9800 . ?
 C5 H5A 0.9900 . ?
 C5 H5B 0.9900 . ?
 C18 H18 0.9500 . ?

loop_
  _geom_angle_atom_site_label_1
  _geom_angle_atom_site_label_2
  _geom_angle_atom_site_label_3
  _geom_angle
  _geom_angle_site_symmetry_1
  _geom_angle_site_symmetry_3
  _geom_angle_publ_flag
 C1 O14 C13 103.5(6) . . ?
 C11 O20 H20 109.5 . . ?
 C15 O17 H17 109.5 . . ?
 C13 C9 H9 107.8 . . ?
 C8 C9 H9 107.8 . . ?
 C8 C9 C13 112.9(7) . . ?
 C8 C9 C10 114.3(7) . . ?
 C10 C9 H9 107.8 . . ?
 C10 C9 C13 106.0(7) . . ?
 H22A C22 H22B 109.5 . . ?
 H22A C22 H22C 109.5 . . ?
 H22B C22 H22C 109.5 . . ?
 C12 C22 H22A 109.5 . . ?
 C12 C22 H22B 109.5 . . ?
 C12 C22 H22C 109.5 . . ?
 O14 C1 C7 109.1(7) . . ?
 O14 C1 C2 107.3(8) . . ?
 O14 C1 C16 102.1(6) . . ?
 C7 C1 C16 110.4(8) . . ?
 C2 C1 C7 112.0(7) . . ?
 C2 C1 C16 115.3(7) . . ?
 O14 C13 C9 107.4(6) . . ?
 O14 C13 C15 103.5(7) . . ?
 O14 C13 C12 107.1(7) . . ?
 C15 C13 C9 114.5(7) . . ?
 C15 C13 C12 120.6(6) . . ?
 C12 C13 C9 103.1(7) . . ?
 C7 C8 C9 120.4(8) . . ?
 C7 C8 C24 125.0(8) . . ?
 C24 C8 C9 114.6(8) . . ?
 O20 C11 H11 110.1 . . ?
 O20 C11 C10 109.3(6) . . ?
 O20 C11 C12 111.4(7) . . ?
 C10 C11 H11 110.1 . . ?
 C10 C11 C12 105.6(7) . . ?
 C12 C11 H11 110.1 . . ?
 C8 C7 C1 119.2(8) . . ?
 C8 C7 C6 126.3(9) . . ?
 C6 C7 C1 114.5(8) . . ?
 O17 C15 C13 110.1(7) . . ?
 O17 C15 H15 110.6 . . ?
 O17 C15 C16 111.6(8) . . ?
 C13 C15 H15 110.6 . . ?
 C13 C15 C16 103.2(6) . . ?
 C16 C15 H15 110.6 . . ?
 C9 C10 H10A 110.6 . . ?
 C9 C10 H10B 110.6 . . ?
 C11 C10 C9 105.7(7) . . ?
 C11 C10 H10A 110.6 . . ?
 C11 C10 H10B 110.6 . . ?
 H10A C10 H10B 108.7 . . ?
 C22 C12 C13 109.8(7) . . ?
 C11 C12 C22 107.4(7) . . ?
 C11 C12 C13 101.7(6) . . ?
 C11 C12 C23 111.3(7) . . ?
 C23 C12 C22 109.3(7) . . ?
 C23 C12 C13 116.8(7) . . ?
 C12 C23 H23A 109.5 . . ?
 C12 C23 H23B 109.5 . . ?
 C12 C23 H23C 109.5 . . ?
 H23A C23 H23B 109.5 . . ?
 H23A C23 H23C 109.5 . . ?
 H23B C23 H23C 109.5 . . ?
 C1 C2 H2A 109.3 . . ?
 C1 C2 H2B 109.3 . . ?
 H2A C2 H2B 108.0 . . ?
 C3 C2 C1 111.6(8) . . ?
 C3 C2 H2A 109.3 . . ?
 C3 C2 H2B 109.3 . . ?
 C2 C3 C21 112.5(9) . . ?
 C4 C3 C2 121.6(9) . . ?
 C4 C3 C21 125.8(9) . . ?
 C1 C16 C15 104.2(7) . . ?
 C1 C16 H16A 110.9 . . ?
 C1 C16 H16B 110.9 . . ?
 C15 C16 H16A 110.9 . . ?
 C15 C16 H16B 110.9 . . ?
 H16A C16 H16B 108.9 . . ?
 C8 C24 H24A 109.5 . . ?
 C8 C24 H24B 109.5 . . ?
 C8 C24 H24C 109.5 . . ?
 H24A C24 H24B 109.5 . . ?
 H24A C24 H24C 109.5 . . ?
 H24B C24 H24C 109.5 . . ?
 C3 C4 C5 126.2(9) . . ?
 C3 C4 C18 119.7(11) . . ?
 C18 C4 C5 114.0(10) . . ?
 C7 C6 H6A 109.2 . . ?
 C7 C6 H6B 109.2 . . ?
 C7 C6 C5 112.1(8) . . ?
 H6A C6 H6B 107.9 . . ?
 C5 C6 H6A 109.2 . . ?
 C5 C6 H6B 109.2 . . ?
 C3 C21 H21A 109.5 . . ?
 C3 C21 H21B 109.5 . . ?
 C3 C21 H21C 109.5 . . ?
 H21A C21 H21B 109.5 . . ?
 H21A C21 H21C 109.5 . . ?
 H21B C21 H21C 109.5 . . ?
 C4 C5 C6 118.4(8) . . ?
 C4 C5 H5A 107.7 . . ?
 C4 C5 H5B 107.7 . . ?
 C6 C5 H5A 107.7 . . ?
 C6 C5 H5B 107.7 . . ?
 H5A C5 H5B 107.1 . . ?
 O19 C18 C4 124.1(16) . . ?
 O19 C18 H18 117.9 . . ?
 C4 C18 H18 117.9 . . ?

loop_
  _geom_torsion_atom_site_label_1
  _geom_torsion_atom_site_label_2
  _geom_torsion_atom_site_label_3
  _geom_torsion_atom_site_label_4
  _geom_torsion
  _geom_torsion_site_symmetry_1
  _geom_torsion_site_symmetry_2
  _geom_torsion_site_symmetry_3
  _geom_torsion_site_symmetry_4
  _geom_torsion_publ_flag
 O14 C1 C7 C8 -33.7(11) . . . . ?
 O14 C1 C7 C6 148.8(7) . . . . ?
 O14 C1 C2 C3 -62.1(9) . . . . ?
 O14 C1 C16 C15 27.7(9) . . . . ?
 O14 C13 C15 O17 91.3(8) . . . . ?
 O14 C13 C15 C16 -27.9(8) . . . . ?
 O14 C13 C12 C22 -174.3(7) . . . . ?
 O14 C13 C12 C11 72.2(8) . . . . ?
 O14 C13 C12 C23 -49.1(9) . . . . ?
 O20 C11 C10 C9 97.1(8) . . . . ?
 O20 C11 C12 C22 165.9(7) . . . . ?
 O20 C11 C12 C13 -78.8(8) . . . . ?
 O20 C11 C12 C23 46.2(9) . . . . ?
 O17 C15 C16 C1 -117.9(7) . . . . ?
 C9 C13 C15 O17 -152.2(7) . . . . ?
 C9 C13 C15 C16 88.6(8) . . . . ?
 C9 C13 C12 C22 72.6(8) . . . . ?
 C9 C13 C12 C11 -41.0(7) . . . . ?
 C9 C13 C12 C23 -162.3(6) . . . . ?
 C9 C8 C7 C1 0.3(13) . . . . ?
 C9 C8 C7 C6 177.4(8) . . . . ?
 C1 O14 C13 C9 -73.8(7) . . . . ?
 C1 O14 C13 C15 47.7(7) . . . . ?
 C1 O14 C13 C12 176.1(6) . . . . ?
 C1 C7 C6 C5 -85.0(11) . . . . ?
 C1 C2 C3 C4 -72.3(11) . . . . ?
 C1 C2 C3 C21 105.1(10) . . . . ?
 C13 O14 C1 C7 70.2(7) . . . . ?
 C13 O14 C1 C2 -168.3(6) . . . . ?
 C13 O14 C1 C16 -46.6(8) . . . . ?
 C13 C9 C8 C7 -4.0(11) . . . . ?
 C13 C9 C8 C24 176.3(7) . . . . ?
 C13 C9 C10 C11 -3.2(8) . . . . ?
 C13 C15 C16 C1 0.3(9) . . . . ?
 C8 C9 C13 O14 40.5(9) . . . . ?
 C8 C9 C13 C15 -73.8(8) . . . . ?
 C8 C9 C13 C12 153.4(6) . . . . ?
 C8 C9 C10 C11 -128.2(7) . . . . ?
 C8 C7 C6 C5 97.7(12) . . . . ?
 C7 C1 C2 C3 57.6(10) . . . . ?
 C7 C1 C16 C15 -88.1(8) . . . . ?
 C7 C6 C5 C4 35.8(15) . . . . ?
 C15 C13 C12 C22 -56.6(10) . . . . ?
 C15 C13 C12 C11 -170.2(7) . . . . ?
 C15 C13 C12 C23 68.5(10) . . . . ?
 C10 C9 C13 O14 -85.4(8) . . . . ?
 C10 C9 C13 C15 160.3(7) . . . . ?
 C10 C9 C13 C12 27.5(8) . . . . ?
 C10 C9 C8 C7 117.3(9) . . . . ?
 C10 C9 C8 C24 -62.5(10) . . . . ?
 C10 C11 C12 C22 -75.6(9) . . . . ?
 C10 C11 C12 C13 39.8(8) . . . . ?
 C10 C11 C12 C23 164.8(7) . . . . ?
 C12 C13 C15 O17 -28.2(11) . . . . ?
 C12 C13 C15 C16 -147.5(8) . . . . ?
 C12 C11 C10 C9 -22.8(8) . . . . ?
 C2 C1 C7 C8 -152.4(9) . . . . ?
 C2 C1 C7 C6 30.1(11) . . . . ?
 C2 C1 C16 C15 143.7(8) . . . . ?
 C2 C3 C4 C5 1.2(16) . . . . ?
 C2 C3 C4 C18 179.1(9) . . . . ?
 C3 C4 C5 C6 23.3(17) . . . . ?
 C3 C4 C18 O19 -176.1(12) . . . . ?
 C16 C1 C7 C8 77.6(10) . . . . ?
 C16 C1 C7 C6 -99.8(9) . . . . ?
 C16 C1 C2 C3 -175.1(8) . . . . ?
 C24 C8 C7 C1 180.0(9) . . . . ?
 C24 C8 C7 C6 -2.9(15) . . . . ?
 C21 C3 C4 C5 -175.8(10) . . . . ?
 C21 C3 C4 C18 2.1(16) . . . . ?
 C5 C4 C18 O19 2.1(17) . . . . ?
 C18 C4 C5 C6 -154.7(11) . . . . ?

_shelx_res_file
;
TITL 20230215-cys-b83_twin1_hklf4_a.res in P2(1)
    20230215-cys-b83_twin1_hklf4.res
    created by SHELXL-2019/3 at 18:30:57 on 19-Aug-2024
REM Old TITL 20230215-CYS-B83_twin1_hklf4 in P2(1)/m
REM SHELXT solution in P2(1): R1 0.200, Rweak 0.049, Alpha 0.006
REM <I/s> 0.000 for 0 systematic absences, Orientation as input
REM Flack x = -1.547 ( 0.794 ) from 587 Parsons' quotients
REM Formula found by SHELXT: C20 O19
CELL 1.54184 7.5347 11.07 11.1607 90 101.718 90
ZERR 2 0.0004 0.0005 0.0006 0 0.005 0
LATT -1
SYMM -X,0.5+Y,-Z
SFAC C H O
UNIT 40 56 8

L.S. 4
PLAN  4
TEMP -173
CONF
MORE -1
BOND $H
fmap 2
acta
REM <olex2.extras>
REM <HklSrc "%.\\20230215-cys-b83_twin1_hklf4.hkl">
REM </olex2.extras>

WGHT    0.172800    0.745000
FVAR       1.15379
O14   3    0.647640    0.429451    0.357143    11.00000    0.02884    0.02753 =
         0.03214    0.00082    0.01303    0.00564
O20   3    0.996307    0.441756    0.477781    11.00000    0.02377    0.03133 =
         0.04990   -0.00578    0.01760    0.00331
AFIX 147
H20   2    0.917396    0.417388    0.418387    11.00000   -1.50000
AFIX   0
O17   3    0.356670    0.436834    0.511448    11.00000    0.03083    0.04362 =
         0.04473    0.01164    0.01544    0.00059
AFIX 147
H17   2    0.243255    0.431196    0.499453    11.00000   -1.50000
AFIX   0
C9    1    0.682450    0.644019    0.399627    11.00000    0.02481    0.02015 =
         0.04086   -0.00092    0.01095    0.00165
AFIX  13
H9    2    0.618626    0.711161    0.433456    11.00000   -1.20000
AFIX   0
C22   1    0.685628    0.586201    0.662026    11.00000    0.04017    0.04446 =
         0.03931   -0.00781    0.02405   -0.00041
AFIX 137
H22A  2    0.684297    0.669090    0.631021    11.00000   -1.50000
H22B  2    0.776381    0.579433    0.738236    11.00000   -1.50000
H22C  2    0.565783    0.565968    0.677708    11.00000   -1.50000
AFIX   0
C1    1    0.519240    0.452945    0.245922    11.00000    0.03537    0.03469 =
         0.03399    0.00115    0.01720   -0.00565
C13   1    0.608743    0.522653    0.439954    11.00000    0.02617    0.03409 =
         0.03508   -0.00225    0.01909    0.00212
C8    1    0.647849    0.658730    0.262552    11.00000    0.03696    0.02838 =
         0.04041    0.00126    0.02048   -0.00397
C11   1    0.919111    0.535760    0.543044    11.00000    0.02054    0.02968 =
         0.04284    0.00266    0.01786    0.00350
AFIX  13
H11   2    1.003496    0.554686    0.622172    11.00000   -1.20000
AFIX   0
C7    1    0.571617    0.569596    0.189294    11.00000    0.03668    0.04354 =
         0.03655    0.00604    0.01907   -0.00529
C15   1    0.405301    0.517501    0.424685    11.00000    0.03078    0.03113 =
         0.03722    0.00508    0.02378    0.00488
AFIX  13
H15   2    0.354963    0.599872    0.433462    11.00000   -1.20000
AFIX   0
C10   1    0.885070    0.649057    0.463130    11.00000    0.02441    0.03083 =
         0.04454    0.00162    0.01362   -0.01066
AFIX  23
H10A  2    0.963084    0.649139    0.401654    11.00000   -1.20000
H10B  2    0.910780    0.722779    0.513906    11.00000   -1.20000
AFIX   0
O19   3    1.016471    0.453145   -0.037109    11.00000    0.06499    0.13815 =
         0.07847   -0.02472    0.04889   -0.02682
C12   1    0.733334    0.498563    0.566549    11.00000    0.02954    0.03683 =
         0.03152    0.00097    0.01944    0.00175
C23   1    0.736807    0.369177    0.615836    11.00000    0.03240    0.04076 =
         0.03455    0.00004    0.01286    0.00161
AFIX 137
H23A  2    0.839495    0.359889    0.684848    11.00000   -1.50000
H23B  2    0.749542    0.312189    0.550915    11.00000   -1.50000
H23C  2    0.623607    0.352718    0.643258    11.00000   -1.50000
AFIX   0
C2    1    0.522084    0.345195    0.162424    11.00000    0.04378    0.04352 =
         0.03448    0.00613    0.01205   -0.00772
AFIX  23
H2A   2    0.490338    0.271326    0.203455    11.00000   -1.20000
H2B   2    0.429723    0.356652    0.086422    11.00000   -1.20000
AFIX   0
C3    1    0.704745    0.328987    0.130455    11.00000    0.04417    0.04915 =
         0.03057   -0.01094    0.01288    0.00217
C16   1    0.342231    0.470481    0.292449    11.00000    0.02532    0.03802 =
         0.04243    0.00181    0.01235    0.00244
AFIX  23
H16A  2    0.276056    0.393123    0.291594    11.00000   -1.20000
H16B  2    0.262464    0.530029    0.241518    11.00000   -1.20000
AFIX   0
C24   1    0.706389    0.778399    0.219745    11.00000    0.04796    0.04059 =
         0.04858    0.00964    0.01860   -0.00527
AFIX 137
H24A  2    0.619114    0.840898    0.230993    11.00000   -1.50000
H24B  2    0.711686    0.772949    0.132899    11.00000   -1.50000
H24C  2    0.826502    0.799303    0.267457    11.00000   -1.50000
AFIX   0
C4    1    0.765283    0.404498    0.053607    11.00000    0.04426    0.07531 =
         0.02961   -0.01138    0.01389    0.00205
C6    1    0.521788    0.573179    0.050112    11.00000    0.05700    0.04365 =
         0.03574    0.00982    0.01010   -0.00685
AFIX  23
H6A   2    0.505672    0.658271    0.022770    11.00000   -1.20000
H6B   2    0.404943    0.530887    0.022137    11.00000   -1.20000
AFIX   0
C21   1    0.808906    0.225142    0.197795    11.00000    0.05275    0.06006 =
         0.04431   -0.01069    0.00857    0.02062
AFIX 137
H21A  2    0.818245    0.235843    0.286021    11.00000   -1.50000
H21B  2    0.930692    0.222624    0.179522    11.00000   -1.50000
H21C  2    0.745643    0.149303    0.171713    11.00000   -1.50000
AFIX   0
C5    1    0.666161    0.514234   -0.008434    11.00000    0.05706    0.08002 =
         0.02982    0.00334    0.01494   -0.00860
AFIX  23
H5A   2    0.608009    0.490611   -0.092839    11.00000   -1.20000
H5B   2    0.758024    0.576485   -0.015032    11.00000   -1.20000
AFIX   0
C18   1    0.947470    0.385993    0.026104    11.00000    0.05308    0.11167 =
         0.05744   -0.02074    0.02881   -0.01944
AFIX  43
H18   2    1.014541    0.317149    0.060140    11.00000   -1.20000
AFIX   0
HKLF 4


REM  20230215-cys-b83_twin1_hklf4_a.res in P2(1)
REM wR2 = 0.3169, GooF = S = 1.178, Restrained GooF = 1.178 for all data
REM R1 = 0.1003 for 1902 Fo > 4sig(Fo) and 0.1257 for all 2504 data
REM 223 parameters refined using 1 restraints

END

WGHT      0.1727      0.7446

REM Highest difference peak  0.417,  deepest hole -0.447,  1-sigma level  0.100
Q1    1   1.1312  0.5361  0.5829  11.00000  0.05    0.42
Q2    1   0.7915  0.4758  0.4327  11.00000  0.05    0.41
Q3    1   1.2530  0.5384  0.6423  11.00000  0.05    0.40
Q4    1   0.3404  0.3443  0.0832  11.00000  0.05    0.39
;
_shelx_res_checksum                30059
_shelx_hkl_file
;
  -1   0  11    4.77    7.02
  -2   0  12    1.71    6.21
  -1  -2  11    2.54    6.51
  -2  -1  12   -2.23    5.87
   1   0   7    2.40    6.32
  -2   1  12   -5.60    4.97
  -1  -4  10   17.58    6.91
  -1   2  11   11.69    6.83
   1   1   7    5.45    6.85
  -2  -4  11   80.18    8.94
  -3   0  13   56.58    6.53
  -2  -2  12   74.43    8.80
  -3  -1  13   10.87    4.92
  -1   4  10   32.52    8.06
   1  -2   7   89.24    9.91
  -3   1  13   10.10    4.69
   1  -3   6   62.12    8.22
  -2   2  12   68.65    8.29
  -1  -3  11   50.13    8.45
  -3  -4  12    2.54    4.39
   1   0   8   32.67    8.13
  -1   3  11   63.85    8.82
   1   3   6   51.71    8.06
   1   1   8   98.93   10.55
  -2  -3  12    5.46    5.34
  -1   0  12   36.55    7.11
  -1  -1  12   33.48    6.77
  -1   1  12   47.00    7.48
   1   0   9   91.69   10.53
  -2   3  12    3.63    5.20
   1  -1   9   11.96    7.03
   1   1   9   20.44    7.57
  -1  -2  12    3.29    5.15
  -1  -4  11    1.98    5.24
  -1   2  12   -0.48    5.21
   1  -2   9   68.53    8.96
  -2   0  13    1.47    4.43
   1   2   9   62.49    9.30
  -2  -2  13    3.52    4.18
  -2  -1  13   69.07    6.52
   2   0   5   -0.45    5.14
  -2   2  13    5.01    3.93
   2   0   6   40.87    7.24
  -1  -3  12   33.14    5.94
  -2  -4  12   13.79    4.93
  -1   3  12   29.16    5.81
   2  -1   7   11.87    6.44
   2   1   7   12.22    6.49
   1   0  10    1.87    5.79
  -1   0  13   37.54    4.99
  -1  -1  13   23.25    4.46
   2   0   8    3.64    5.87
  -1   1  13   26.35    4.72
   2  -1   8    8.37    6.02
   2   1   8    8.60    6.18
  -1  -4  12   16.76    4.50
  -1  -2  13   13.50    3.93
   1  -4   9   85.06    8.75
  -1   2  13   12.40    3.98
   1  -3  10    9.51    5.81
   1   0  11    4.58    5.17
   2  -3   8    7.60    5.93
   1   3  10   15.17    6.08
   1  -1  11   17.41    6.14
   2  -2   9   40.90    7.80
   1   1  11   17.84    6.10
   2   3   8   19.30    7.07
   2   2   9   35.69    7.83
   2  -4   6   30.64    6.73
   1  -2  11   74.02    8.12
   2   0  10    2.92    6.10
   1   2  11   73.03    8.14
   2   4   6   39.16    7.21
   0   0  13   24.35    4.67
   2  -1  10   71.39    8.97
   1  -4  10   24.06    6.10
   2   1  10   81.88    9.21
   3   0   5   13.83    6.69
   2  -2  10   27.36    7.32
   3   0   7   26.47    7.98
   1  -3  11   38.24    6.46
   1   4  10   23.99    6.46
   2   3   3   75.32    6.67
   2   2  10   30.33    7.44
   3  -1   7   29.47    7.78
   3   0   4   18.88    6.53
   3   1   7   26.76    8.12
   1   3  11   51.86    7.07
   2  -3  10   96.51    9.58
   1  -1  12   36.25    5.97
   2   0  11   33.05    6.91
   1   1  12   39.55    6.42
   2  -1  11    9.69    5.81
   2   1  11   17.96    6.30
   3  -3   6   44.13    8.88
   3  -2   8   64.89    9.91
   1   2   5  233.18   11.81
  -1  -1  11  232.82   14.67
  -1   1  11  246.84   15.28
   1  -2   3  878.82   16.05
   1  -2   6  150.97   10.57
   1   0   2 8542.87   40.77
   1   2   3  906.60   16.83
   1   2   6  139.46   10.83
   1  -1   2  637.48   11.73
   1  -1   7    3.53    6.38
   1  -3   5  916.01   20.09
   1   1   2  666.72   12.21
   1  -3   4  152.89    8.57
   1   3   5 1035.17   21.95
   1   2   7  113.99   10.93
   1   3   4  154.96    8.95
   1  -1   8  105.27   10.61
   1  -3   3   80.16    6.17
   1  -2   2 1576.23   17.06
   1  -3   7  239.71   12.90
   1  -2   8  193.73   12.75
   1   3   7  257.87   13.82
   1   3   3   86.94    6.64
   1   2   2 1671.29   17.73
   1   2   8  220.71   13.95
   1  -4   5  506.45   14.87
   1  -4   6  487.80   16.00
   1  -4   4  154.62    8.31
   1  -3   8  115.61   10.46
   1   4   5  536.07   15.64
   1   4   6  479.42   16.60
   1  -4   7  125.71   10.08
   1   3   8  151.52   12.03
  -2   1  13   73.13    6.74
   2  -1   5  770.83   19.18
   2   1   5  819.51   20.01
   2  -1   6    7.16    5.89
   1   4   4  153.96    8.48
   2   0   4 1569.33   24.60
   2   1   6   17.91    6.42
   2  -1   4 2578.16   30.89
   1   4   7  130.80   10.46
   2   0   7   25.55    7.25
   1   0   1 1096.43   11.12
   2   1   4 2614.94   31.53
   2  -2   5  307.83   12.52
   1  -3   2  232.48    6.83
   2  -2   6  106.84    8.90
   1  -4   8  341.12   14.86
   1  -4   3  468.27   10.54
   2   2   5  322.95   12.99
   2   2   6  111.86    9.65
   1  -1  10   65.05    8.63
   1  -1   1 2070.54   14.79
   2   0   3  196.43    8.65
   2  -2   4  815.04   17.27
   1   1  10   83.73    9.35
   2  -2   7  210.18   12.16
   2  -1   3  608.43   13.73
   2   2   7  220.06   12.80
   1   1   1 2125.68   14.84
   1   4   8  409.53   16.82
   2   2   4  854.00   18.07
   2   1   3  608.35   13.85
   1  -2  10  117.34   10.23
   1   3   2  213.97    6.54
   2  -3   6  314.35   13.37
   2  -3   5  227.63   10.90
   1   2  10  117.08   10.32
   1   4   3  434.10   10.22
   2  -2   8  391.26   16.46
   2  -3   7  205.75   11.96
   2   3   6  306.33   13.82
   2   2   8  441.29   17.86
   2   3   5  273.29   12.20
   2  -3   4  929.55   18.32
   2  -2   3  397.29   11.21
   2   3   7  204.25   12.55
   2   2   3  440.93   11.93
   1   4   9  116.59    9.98
   1  -2   1 1274.97   11.64
   2   3   4  963.49   19.24
   2  -4   5  106.75    8.53
   2  -4   7  252.96   13.28
   2   0   2  845.39   14.49
   1   2   1 1363.41   12.16
   2  -1   2  911.51   15.03
   2  -3   9  155.70   11.71
   2  -3   3   77.95    6.49
   2   4   7  266.30   14.16
   2   1   2  933.84   15.39
   3   0   6  132.40   11.45
   2   4   5  108.47    9.20
   3  -1   6  359.67   16.24
   2   3   9  175.21   12.78
   3  -1   5  161.88   11.03
   2  -4   4   30.35    5.65
   3   1   6  368.41   16.73
   1  -4   2   89.81    4.75
   3   1   5  171.80   11.86
   3  -2   6  750.36   22.74
   3  -1   4  425.95   15.64
   2  -2   2   18.66    4.68
   3  -2   5  196.75   12.22
   3   1   4  423.86   15.71
   3   2   6  724.69   23.13
   3  -2   7  166.99   13.23
   3   2   5  236.55   13.75
   2   4   4   30.93    6.34
   1   0  12  109.61    8.57
   2  -4   9  117.94   10.54
   2   2   2   23.01    5.08
   3   2   7  166.94   13.55
   3  -2   4   36.25    7.47
   2   3  10  112.02   10.46
   3   2   4   31.59    7.59
   3   0   3  562.81   16.97
   1   4   2   90.59    4.95
   2   4   9  128.63   11.70
   3  -3   5   61.70    9.20
   1  -2  12   15.71    5.01
   2  -4   3    2.96    4.48
   1  -4  11   32.53    6.05
   1   2  12   14.41    5.26
   2   0   5    0.87    5.11
   2   0   6   31.64    7.03
  -1  -3  12   30.24    5.59
   1   2   9   44.51    8.09
  -2  -2  13    6.44    3.91
  -1   3  12   29.95    5.59
   2  -1   7   22.45    6.29
   2   1   7   15.59    5.94
  -2   2  13    0.30    3.75
  -2  -3  13   18.80    3.92
  -1   0  13   41.26    5.24
  -1  -1  13   20.04    4.54
   2   0   8   -1.21    5.69
  -1   1  13   17.61    4.46
   2  -1   8    7.14    5.60
   2   1   8    9.16    6.30
  -1  -4  12   11.40    4.27
  -1  -2  13    5.65    3.57
   1   4   9   96.02    9.29
  -1   2  13    9.07    3.79
   1  -3  10   14.86    6.06
   2  -1   9   56.82    8.65
   2   1   9   64.71    8.71
   1   0  11   13.88    5.75
   2  -3   8    7.71    5.98
   1   3  10   19.84    6.31
   1  -1  11   24.10    5.83
   2  -2   9   33.80    7.17
   1   1  11   22.21    5.86
   2   3   8   14.40    6.98
   2   2   9   35.18    7.99
  -1  -3  13   19.71    3.77
   2  -4   6   34.24    6.84
   1  -2  11   66.61    7.77
   2   0  10   -0.60    5.79
   1   2  11   71.79    7.99
   2  -1  10   82.71    9.44
   2   4   6   37.70    7.76
   1  -4  10   20.53    5.70
   2   1  10   98.51   10.26
   3   0   5   10.75    6.12
   2  -2  10   29.75    7.32
   1  -3  11   42.70    6.79
   3   0   7   14.94    7.66
   1   4  10   14.66    6.03
   2   2  10   34.15    7.73
   3  -1   7   25.20    7.90
   0  -4  12   -1.22    3.55
   3   0   4   18.35    6.36
   0  -2  13   21.62    4.05
   3   1   7   28.05    8.24
   1   3  11   42.65    6.89
   0   2  13   18.11    4.28
   3  -1   8   35.86    8.51
   1  -1  12   39.07    6.24
   2   0  11   25.41    6.44
   3   1   8   44.44    8.86
   1   1  12   40.40    6.45
   2  -1  11   12.09    5.94
   2   1  11   12.01    6.11
   3  -3   6   40.74    9.23
   3  -2   8   58.35    9.40
   2   4   9  124.72   11.65
   1  -2  12    9.82    5.19
   3   2   8   67.40   10.49
   2  -2  11   23.28    6.62
   3   3   6   47.29    9.83
   1  -4  11   16.72    5.55
   3   0   9   67.36    9.99
   1   2  12   19.28    5.61
   2   2  11   21.85    6.61
   2  -1   5  758.62   18.81
   2  -1   6   10.60    5.67
   2   1   5  791.54   19.46
   1   4   4  141.30    8.07
   2   1   6    9.87    5.56
   2  -1   4 2391.99   29.69
   1   4   7  153.78   11.03
   2   0   7   23.02    7.10
   1   0   1 1111.64   11.16
   2  -2   5  273.48   11.95
   2  -2   6  113.03    9.26
   1  -3   2  218.29    6.69
   1  -3   9  146.95   11.25
   1  -4   8  356.60   15.02
   1  -4   3  449.82   10.32
   2   2   5  314.16   12.88
   2   2   6  122.05    9.90
   2  -2   4  804.09   17.04
   1  -1   1 2066.39   14.67
   2  -2   7  231.36   12.28
   1   3   9  163.60   12.04
   2   2   4  839.29   17.87
   2   2   7  249.52   13.00
   2   0   3  198.40    8.61
   1   1   1 2138.73   14.82
   1   4   8  396.30   16.46
   2  -1   3  618.38   13.77
   1   3   2  217.33    6.62
   1  -4   9   94.26    9.13
   2  -3   6  300.80   13.09
   2  -3   5  252.00   11.34
   2   1   3  654.16   14.24
   2  -2   8  383.27   16.42
   1   4   3  451.26   10.40
   2  -3   7  193.09   12.01
   2   3   6  334.55   14.50
   2   2   8  417.88   17.44
   2   3   5  243.99   11.54
   2   0   9  154.15   11.80
   2  -3   4  929.22   18.53
   2  -2   3  423.00   11.49
   2   3   7  215.26   12.98
   2   2   3  434.79   11.99
   1  -2   1 1252.37   11.59
   2   3   4  979.83   19.65
   2  -4   5   94.54    8.02
   2  -4   7  267.20   13.72
   2   0   2  864.38   14.79
   1   2   1 1392.35   12.36
   2  -1   2  889.44   14.99
   2  -3   3   69.52    6.41
   2   4   7  259.84   14.57
   2   1   2  966.17   15.82
   3   0   6  146.78   11.94
   2   4   5  113.11    9.35
   2  -4   8  490.45   18.36
   3  -1   6  371.82   16.60
   3  -1   5  147.07   10.89
   2  -4   4   28.49    5.83
   3   1   6  393.19   17.42
   3   1   5  184.04   12.08
   1  -4   2   91.16    4.74
   2   3   3   87.61    7.00
   2   4   8  549.42   20.29
   3  -2   6  691.02   22.20
   2  -2   2   19.81    4.96
   3  -1   4  434.89   15.92
   3  -2   5  205.89   12.68
   3   1   4  432.12   15.84
   3   2   6  783.16   24.12
   3  -2   7  199.44   13.90
   3   2   5  229.82   13.59
   1   0  12  102.71    8.42
   3   0   8  229.21   15.41
   2   4   4   27.09    6.21
   2  -4   9  121.36   10.64
   2  -3  10  111.97   10.26
   2   2   2   17.48    4.97
   3   2   7  168.14   14.00
   3  -2   4   31.08    6.97
   2   3  10  109.17   10.69
   3   2   4   39.46    7.79
   3   0   3  616.18   17.82
   3  -3   5   73.70    9.43
   3  -1   3   96.33    8.76
   3  -3   7  183.92   13.87
   3   1   3  114.54    9.33
   3   3   5   91.25   10.77
   3  -1   9   50.60    9.42
   3   3   7  165.72   13.96
   3   1   9   37.72    9.17
   1  -3   1 1008.11   11.04
   2  -3   2  769.17   14.99
   2   0   1   46.98    5.47
   1  -3  12   21.16    5.43
   3  -1   9   49.91    8.26
   3   1   9   54.74    8.58
   2   2  11   23.79    5.82
   2  -4  10    3.05    4.49
   1   0  13    4.22    2.87
   2  -3  11   61.10    6.57
   1  -1  13   22.39    3.67
   3  -4   5   16.74    5.97
   1   1  13   26.89    3.77
   2   3  11   67.93    7.18
   3   0  10    0.61    4.73
   2   0  12    8.60    4.03
   3  -1  10    6.50    5.26
   3  -3   9   15.35    6.35
   2  -1  12   39.96    5.33
   3   1  10    0.61    4.70
   3   4   5   21.85    6.94
   3  -4   8   41.27    7.39
   4   0   6   22.18    7.48
   2   1  12   47.38    5.67
   1  -4  12    1.89    2.93
   3   3   9   18.64    6.77
   4   0   5   41.57    8.71
   3  -2  10   49.91    7.54
   3   4   8   53.82    8.55
   3   2  10   59.68    8.09
   4  -2   6    2.36    5.53
   4   2   6    4.97    6.79
   4   0   8    5.38    6.35
   4  -2   5   75.40    9.50
   4   0   4    2.08    6.24
   2  -4  11    2.15    3.71
   4   2   5   78.33   10.01
   3  -4   9   21.66    6.02
   3  -3  10   17.52    5.34
   3   0  11    2.14    3.87
   3  -1  11   10.31    4.30
   3   3  10   23.81    5.88
   4  -3   5   -1.42    5.25
   3   1  11    7.79    4.62
   4  -1   9   11.18    5.40
   2  -3  12    8.77    2.99
   4   0   3   56.14    8.12
   4   1   9    7.22    5.32
   3   3   2   25.47    4.64
   4   3   5    7.57    6.11
   3  -2  11   27.97    4.90
   4  -3   8   18.00    6.07
   4  -2   9   16.74    5.86
   3   2  11   20.60    4.72
   4   2   9   23.50    6.39
   4  -2   3   53.87    7.70
   4   3   8   13.12    6.00
   4  -4   6    6.71    5.74
   4   2   3   46.69    7.62
   3  -4  10    9.96    4.55
   4  -4   5   85.95    9.06
   4   0  10    1.26    3.76
   3   2   1   44.61    4.85
   4   4   6    7.24    5.90
   4  -1  10    0.81    3.71
   4   1  10    1.24    3.81
   4   0   2   13.13    5.50
   3  -3  11   10.42    3.50
   4   4   5   84.80    9.67
   4  -4   8   36.35    6.48
   3   0  12    6.09    2.41
   4  -2  10   24.71    4.69
   4   2  10   23.98    4.86
   3  -3   1  369.63   10.63
   3   3   1  368.69   10.80
   4  -1   1   22.18    5.24
   4   1   1   20.25    5.28
   4  -4   9   64.28    6.41
   4  -4   3   66.30    8.08
   4  -3  10   19.83    3.98
   4   0  11   24.79    3.48
   5   2   8   51.63    7.57
   3   1   0  317.42    9.73
   4  -1  11    4.02    2.46
   4   4   3   65.51    7.75
   5   0   9   18.49    4.70
   4   1  11   -0.22    2.23
   5  -1   9   11.10    4.12
   5   1   9   11.60    4.21
   3  -4   1  160.14    7.39
   4  -2   1   17.00    5.03
   3   2   0 1943.82   22.72
   5  -2   9    4.94    3.39
   5   3   8    1.34    4.29
   4   2   1   18.29    5.19
   5   2   9    2.38    3.38
   3   4   1  177.96    7.72
   3   3   5   85.88    9.57
   3   3   7  163.63   13.35
   3  -3   4   93.44    8.84
   3  -3   8  269.48   15.17
   3   3   4  101.02    9.11
   2   4   3    7.06    4.15
   3   3   8  309.09   16.59
   3  -4   6   -2.63    5.03
   2   0   1   45.53    4.76
   2   3   2  760.82   14.77
   3  -4   7   88.49    9.82
   3   0   2  191.84    9.74
   2  -1   1 1863.15   19.95
   3  -1   2  225.35   10.24
   3   4   6   -3.01    6.11
   1   3   1  961.66   10.49
   3   1   2  229.74   10.61
   2   1   1 1932.32   20.44
   3   4   7   92.50   10.58
   4  -1   6  126.78   12.15
   3  -4   4  141.95   10.58
   1  -2  13   61.48    4.52
   4   1   6  128.98   12.44
   4   0   7  283.76   17.13
   4  -1   5  139.23   11.82
   4  -1   7    9.67    7.14
   3  -2   2 1057.36   20.70
   4   1   5  118.81   11.26
   4   1   7    5.79    6.59
   2  -2  12   85.25    6.42
   3   2   2 1093.30   21.50
   2  -2   1   68.92    5.28
   3   4   4  164.26   11.43
   4  -2   7  257.01   15.84
   2   2  12   83.46    6.47
   4  -1   4  216.02   13.68
   4   2   7  246.15   16.05
   4   1   4  217.53   14.03
   2  -4   2  817.26   14.85
   2   2   1   69.74    5.34
   1   0   0 3422.52   16.47
   4  -3   6  102.16   10.86
   3  -4   3   28.85    5.67
   4  -2   4  162.40   11.96
   3  -3   2   17.88    4.78
   4  -3   7   89.01    9.84
   4   2   4  157.23   12.26
   4   0   9   -4.85    4.76
   4   3   6   97.00   11.08
   3   0   1  639.04   14.78
   4   3   7   92.37   10.48
   3   4   3   29.13    5.80
   4  -1   3  434.26   16.85
   1  -1   0 4944.04   19.69
   3  -1   1  398.30   11.86
   2   4   2  845.85   15.33
   4   1   3  430.93   17.00
   3   1   1  429.41   12.33
   4  -3   4  102.46    9.94
   1   1   0 5038.97   19.47
   2  -3   1  156.33    6.36
   4   3   4  122.61   11.06
   3  -2   1   27.91    4.98
   4  -3   9   15.56    5.36
   2   3   1  157.68    6.32
   3  -4   2  425.72   12.72
   4  -3   3   68.81    8.40
   4  -1   2   91.74    8.39
   4   3   9    6.97    4.97
   4   1   2   91.89    8.34
   4  -4   4   98.24    9.33
   1  -4   1 1126.48   10.04
   4   3   3   88.91    8.98
   4  -2   2  152.22   10.05
   2   0   0   33.15    3.85
   4   4   4  125.69   10.89
   4   2   2  167.32   10.39
   1  -2   0  855.43    8.03
   2  -1   0  723.51   11.12
   2   1   0  737.91   11.31
   3   0   0 5502.33   38.55
   4  -3   2  226.14   11.52
   3  -1   0  350.50   10.26
   1   2   0  842.31    8.00
   2  -4   1    9.51    3.12
   4   3   2  285.32   13.06
   1   4   1 1005.05    9.46
   2  -2   0 1071.72   13.40
   3  -2   0 2003.44   23.20
   2   2   0 1072.99   13.48
   2   4   1    4.85    2.73
   4  -4   2    4.49    4.81
   6   0   4  131.45   12.09
   6   0   6  125.23   10.60
   4   4   2    1.58    4.69
   4  -3   1   81.87    7.48
   4   3   1   92.80    7.93
   2  -3   0  192.08    6.14
   2   1 -10   47.81    8.57
   3   2  -5   43.33    6.26
   3   1 -10   97.16   10.92
   3  -1 -12   40.58    6.83
   2  -1 -12   -0.51    4.67
   1  -1 -12   52.87    6.84
   4  -1 -11   44.08    7.62
  -1   0 -10   -3.52    4.18
   2   1 -11   82.92    9.59
   1   3  -7   84.24    9.28
   3  -3 -13   20.12    3.96
   1  -4 -13   23.13    3.36
   2  -3 -13   18.50    4.12
  -1  -2 -11   60.39    6.10
   1  -3 -13   23.17    3.76
   1   2 -10   63.31    9.01
   4  -2 -12   46.57    6.26
   2   0 -12    3.59    4.91
   3   0 -12   59.82    7.45
   4   2  -7   52.63    8.03
   1   0 -12   36.25    6.27
   3  -2 -13   29.99    4.70
   3   2 -10    4.38    6.22
   4   2  -8   93.44   10.04
   1  -2 -13   16.20    3.85
   3   3  -8   25.36    8.01
  -1  -1 -11   17.74    4.72
  -1   1 -10   61.43    7.47
   3  -1 -13    9.14    4.05
   2  -1 -13   64.07    6.27
  -1   3  -6   68.90    7.36
   1  -1 -13   24.93    4.50
   2   1 -12    3.69    5.34
   3   1 -12   43.29    7.28
   1   1 -12   43.96    6.97
  -1   2  -9   63.01    8.04
   4   1 -11   36.31    7.45
   2   4  -7   91.24   10.15
   4   0 -12   -7.24    4.95
  -1   0 -11    4.15    4.15
   3   0 -13   58.09    5.93
   2   0 -13   -2.47    3.69
   4   3  -7   38.31    7.03
   1   2 -12    3.78    4.82
   3   3 -11    5.71    6.45
   4   2 -11   25.28    6.80
   3   1 -13   13.51    4.65
  -1   1 -11   22.33    5.31
   2   4 -10   10.92    6.61
   1   4 -10   24.86    7.68
   1   1 -13   19.08    4.35
   3   4 -10   19.27    7.60
   3   2  -7  104.13    9.93
   1   1 -10  184.67   12.64
   4   1  -8    9.08    6.17
  -1   1  -8  101.43    8.74
  -1   2  -5  232.38    9.77
   1   1  -1 3980.74   16.54
  -2   1  -5  809.18   15.22
   3   2  -8    9.52    7.19
   2   2  -3  175.82    7.02
   1   2  -9  248.44   14.64
  -2   1  -4 2741.06   24.57
   2   2  -9  124.30   11.92
  -1   2  -4 1242.27   18.50
  -1   2  -6  123.85    8.49
   4   1  -9  405.92   18.22
   1   3  -6  400.53   15.33
   3  -4 -13   57.75    4.60
   4  -3 -12   88.26    7.25
   3   2  -9   22.74    7.42
   2   3  -6  564.20   17.93
   3   2  -4  741.09   15.07
  -1   2  -7   93.99    8.72
   2  -4 -13   43.44    4.40
   2   3  -7   61.03    8.57
   1   1 -11  270.54   14.41
  -1   1  -9    8.13    5.32
   1   2  -2  358.01    7.98
   4   1 -10  119.39   11.03
  -1   2  -3 1083.73   15.15
   2   2 -10  133.12   12.29
   1   3  -8   74.61    9.55
   2   3  -8   29.98    7.90
  -2   1  -3  761.06   11.23
   4   0 -11  263.27   13.89
   4   2  -6  263.92   12.32
   2  -2 -13    6.66    3.82
   1   3  -4 1537.21   22.86
  -1   2  -8  197.82   11.77
   3   3  -7  419.77   17.15
   2   3  -4  417.39   12.38
   3   3  -6  132.61    9.94
   1   3  -9  209.68   14.21
   2   3  -9  137.21   12.51
   4  -1 -12   99.94    8.28
   4   2  -9   94.61   10.33
   3   3  -9   61.68    9.72
  -2   2  -5  268.18    9.88
   2   2  -2  185.03    5.98
  -2   2  -6  127.47    8.24
   4   2 -10  146.40   11.81
   1   3 -10  171.37   12.96
   2   3 -10   71.71    9.87
  -1   3  -7  236.57   12.45
   1   4  -7   99.40   10.35
   1   4  -6   19.29    6.45
   3   2  -3  230.32    7.61
  -1   3  -4  160.98    7.93
   2   4  -6  223.36   12.37
   1   4  -5  180.49   10.37
   3   3 -10   44.92    8.74
   1   3  -3 2063.00   23.26
   1   4  -8  144.71   11.96
  -2   2  -4  955.46   15.47
  -1   2  -2 1713.64   16.10
   2   4  -8  155.52   12.64
  -1   1  -1 2061.79   12.19
   2   3  -3   68.95    5.36
   3   1  -2 1519.92   13.22
   1   0 -13   42.08    5.14
  -1   3  -8  109.58    9.29
   4   3  -8  337.36   16.02
   2   4  -5  280.25   12.23
   2   1  -1  179.21    3.75
  -1   2 -10  118.05    9.19
   3   3  -4  377.57   11.36
   1   4  -9  131.59   12.04
   2   4  -9  268.60   15.97
   4   3  -6  116.45    8.94
   3   4  -7  117.30   10.76
   2   2 -12   87.71    8.69
   3   4  -8  202.85   13.90
   3   2 -12  139.49    9.97
   4   3  -9  281.05   15.43
   3   4  -6  602.44   18.99
  -1   3  -3   99.15    6.16
   3   4  -9  901.04   26.71
   1   4  -4  122.91    8.06
   4   1 -12  101.07    8.31
  -1   3  -9  155.92   10.99
   2   4  -4 1063.00   20.33
   2   1 -13   70.98    6.59
  -1   4  -6  491.24   16.42
  -2   1  -2  954.32    9.95
  -2   2  -3  489.77   10.01
  -2   3  -6  335.22   12.60
  -1   4  -7  135.55   10.36
  -1   4  -5  539.29   15.77
   3   4  -5  265.49   11.95
   1   5  -7  559.73   20.55
   1   3  -2  523.80   10.70
  -1   9  -4   14.41    6.66
  -2   7  -2    8.21    6.52
  -3   7  -4   24.50    6.19
  -3   7  -7   59.02    6.83
   2   9  -4  102.28    9.20
   1  10  -7   17.27    6.20
  -2   8  -3   68.82    8.82
  -2   6  -1   22.59    5.24
   1  10  -6   14.56    6.10
   1  10  -8   28.07    5.86
  -3   6  -2   31.66    5.99
  -3   7  -3   16.74    5.86
  -2   9  -5   36.81    7.79
  -2   3   0  223.35    6.59
   1   9  -3   19.21    6.18
  -1   6   0   51.36    5.91
   1  10  -5   68.20    9.27
  -2   9  -7   36.32    6.20
  -1   9  -9   17.10    4.21
  -2   4   0   42.68    5.19
   2  10  -6   51.06    7.58
  -1  10  -6    5.93    5.73
   2   8  -2   84.41    7.45
  -3   5  -1  223.90    9.91
   1  10  -9   36.19    4.96
  -2   8  -2  244.27   13.08
  -2   7  -1  122.99   10.10
   2   9  -3  415.77   15.30
  -1  10  -7   16.51    5.58
  -3   8  -4   18.62    6.10
  -2   5   0  153.08    7.88
   2  10  -5   29.15    6.24
  -3   7  -2   26.06    6.87
  -2   9  -8    8.13    3.72
   2   7  -1   48.31    5.11
  -2   9  -3   24.82    6.99
  -3   8  -7   15.22    4.40
  -3   6  -1  257.78   11.34
  -3   8  -3  175.22   10.98
  -2   6   0   55.62    6.28
  -1  10  -8   26.76    4.62
   2  10  -4   59.56    7.29
   1   6   0   44.55    4.68
   2   5   0  107.11    4.59
  -2  10  -5   13.67    5.60
  -2   8  -1  670.64   19.82
  -2  10  -6   19.09    5.13
   1  11  -6   43.89    6.35
  -2   9  -2   70.78   10.20
   1  11  -7   13.02    4.33
  -3   8  -2  120.98    9.57
  -3   7  -1   17.90    5.73
  -2  10  -4   56.49    7.62
  -3   9  -5   22.15    5.29
  -3   9  -4   18.49    5.22
   2   9  -2  348.94   12.77
  -3   5   0    8.19    5.42
  -2   7   0   11.42    5.42
  -3   9  -6   40.62    5.49
  -2  10  -7    1.64    3.48
   1  11  -5    3.10    4.62
  -3   3   0  299.90    7.82
   2   8  -1   32.21    5.17
  -1  11  -5    5.45    4.85
  -1  11  -6    4.09    4.17
  -2  10  -3  122.66   10.05
  -3   6   0  557.92   14.62
   1  11  -4   39.65    6.34
   1   5   1   14.58    2.91
  -2   4   1  691.71   12.47
  -3   8  -1   69.22    7.74
  -2   5   1  169.54    7.33
  -3   9  -7   31.74    4.06
   1   9  -1   55.11    6.59
  -1  11  -7    5.60    3.33
  -3   7   0  180.96    9.84
  -2   6   1   36.85    5.06
  -2   3   1  451.56    8.94
   2   7   0   13.80    3.21
  -3   2   0 2147.68   16.88
  -3  10  -4   10.91    4.82
  -3  10  -5   10.12    4.10
  -2  11  -4   66.53    7.00
   1  11  -3   45.10    6.77
  -2   7   1   27.26    5.53
  -2  11  -6    4.64    3.41
  -1  11  -2   76.85    9.24
  -3  10  -3   46.23    7.01
  -3   9  -1  574.71   19.12
  -3   5   1   57.79    5.74
  -3   8   0  169.68   10.75
  -2  11  -3   35.81    6.51
  -3  10  -6    0.29    3.15
  -3   6   1  484.22   14.78
   1  10  -1  241.34   12.14
  -3  10  -2  251.73   12.77
  -2   8   1   -3.13    9.31
  -1  12  -5   31.54    5.15
  -2   2   1   24.07    2.88
  -1  12  -4   49.40    6.58
  -3   7   1   74.08    8.01
  -2  11  -2   20.78    6.97
   1   9   0  101.45    8.02
   1  11  -2   21.68    5.24
  -1   9   1   49.83    7.45
  -1  11  -1   24.42    6.74
  -3   3   1  255.07    7.73
  -4   9  -3   15.15    5.04
  -3   9   0   91.88    9.33
  -1  12  -3   21.51    5.49
  -3  10  -1   91.63    9.35
  -2   5   2  343.25   10.40
  -2   6   2   23.04    4.70
  -3   8   1  256.95   13.54
  -4   6   0   44.66    6.23
  -2   9   1  233.06   14.30
  -3  11  -4    5.62    3.75
   2   5   1  208.95    5.61
  -3  11  -3   98.97    7.86
  -2   7   2  252.95   11.90
  -1  12  -2   12.49    5.30
  -4   7   0  215.09   11.23
  -2  12  -4   43.41    5.22
  -3  11  -5   -1.04    2.85
  -1  11   0   60.21    8.25
  -2  12  -3   33.93    5.46
  -3  11  -2   68.27    7.48
  -3   6   2   74.93    7.40
  -3   5   2  604.62   14.22
   1  10   0   13.72    5.18
   1  11  -1  112.12    9.14
  -3  10   0   52.15    8.91
   2   4   1   11.53    2.13
  -3   9   1   20.56    6.11
  -2   8   2   36.86   10.68
  -4   9  -1   33.46    6.53
  -3   7   2   84.93    8.00
  -4   8   0  323.98   14.01
  -4  10  -3   16.31    4.41
  -2  12  -2   62.47    7.05
  -1  12  -1    9.86    5.28
  -3   2   1 1486.11   15.14
  -3  11  -1   22.21    6.59
  -3   8   2   36.63    7.59
  -2   9   2  269.45   14.58
  -3   1   0  446.28    6.56
  -1   8  -2  257.27   13.55
  -1   7  -1  236.58   11.33
   1   5   0  381.11    9.28
   1   8  -2  375.67   14.39
  -1   9  -3  153.47   12.37
  -2   9  -6  111.36   10.12
  -2   8  -9   82.06    6.13
   1   7  -1   62.24    6.19
  -3   8  -5  217.55   12.60
  -1  10  -5  142.03   11.84
  -3   8  -6  283.21   12.96
  -2   2   0 1159.61   12.81
  -1   8  -1  245.82   12.69
  -1   9  -2  146.83   11.29
  -1  10  -4  139.48   11.73
  -1   7   0  598.20   16.28
   2   4   0   31.25    2.78
   2   3   0  196.64    4.12
  -1   4   1  151.18    6.19
   1   9  -2  943.66   23.51
  -1   3   1  113.57    4.96
  -2   1   0  827.42    8.34
   1   8  -1  377.35   13.49
   1  10  -3  146.55   11.11
  -1   9  -1  198.55   12.16
  -1   8   0   49.64    6.77
  -1   6   1   55.31    5.32
  -1  10  -2  240.27   13.57
  -1   2   1 3139.42   18.14
   1   7   0  555.16   13.88
  -1  11  -4  110.27    9.61
   1   4   1  979.00   11.90
  -1   7   1   62.19    6.02
   1  10  -2  437.52   16.32
  -3   9  -2  135.33   10.19
  -1  11  -3  109.86    9.58
  -1   9   0  111.75    9.08
   1   3   1  824.01    8.99
  -1  10  -1  136.67   10.60
   1   8   0   40.19    5.44
  -2  11  -5   25.42    5.06
  -4   7  -2    0.48    3.91
  -1   8   1  365.61   14.01
  -4   6  -1   89.22    7.76
   2   2   0  924.22    5.40
   1   6   1  162.63    6.57
  -1   0   0 3403.71    7.18
  -1   4   2 2779.54   24.88
  -1   6   2 1041.56   19.00
  -1  10   0    8.46    5.93
  -4   7  -1   29.77    6.38
   1   7   1  209.76    8.80
  -1   7   2  620.18   16.49
  -1   3   2  524.71    9.92
  -4   8  -1  484.86   17.29
  -4   5   0   42.75    5.82
  -1   1   1 4118.40   17.93
  -4   9  -2   10.38    5.07
   1   2   1 1355.34    9.65
  -1   8   2  353.71   14.12
   1   8   1  206.66    9.73
  -1  10   1  284.35   14.58
   1   5   2  331.63    8.55
  -2   3   2  752.08   12.70
  -1   9   2  818.86   21.88
   1   4   2   73.29    4.06
   1   9   1  163.29    9.81
  -1   6   3  275.33   10.24
  -4  10  -2  165.25    9.70
  -1   5   3 1463.82   20.68
  -4   6   1  142.99    9.41
  -1   2   2  317.41    7.09
  -4   5   1  116.30    8.07
   1   6   2    9.92    3.19
   1   7   2   36.81    4.70
  -4   4   1   -0.66    3.50
  -2   1   1  233.29    5.25
   7  -2  -3   59.88    6.52
   7  -4  -5    2.21    3.26
   8   2  -7  113.70    7.46
   8   1  -6    9.93    4.46
   7   2  -3   56.60    6.57
   8   2  -8   16.97    3.63
   8   0  -6    9.01    5.68
   6   3  -2   48.03    6.38
   8   1  -9   52.15    4.54
   7  -1  -3  101.16    8.28
   8  -1  -7   67.59    5.96
   7   4  -5   -0.52    3.51
   7   1  -3  117.47    9.00
   8   0  -9   15.92    3.13
   8   1  -7   60.71    5.93
   8  -1  -8  183.91    8.22
   7   0  -3  188.68   10.86
   8   0  -7   97.80    7.68
   8   1  -8  197.94    8.82
   7  -4  -6   13.30    3.90
   8   0  -8    5.79    3.22
   7   2  -4   32.08    5.98
   7   4  -6   24.89    5.23
   7  -3  -5    6.16    3.99
   7  -4  -8   36.60    4.81
   6   0  -2   24.42    5.24
   7  -1  -4  380.01   14.75
   7   3  -5   22.47    5.07
   4  -4  -1    6.37    2.53
   7   1  -4  404.82   15.52
   7   0  -4   -1.14    3.35
   7  -3  -6   48.89    5.86
   7   3  -6   51.76    6.12
   4   4  -1    4.35    2.57
   7  -3  -7   25.13    4.17
   7  -3  -9   29.52    3.78
   7  -3  -8    8.79    3.19
   7   3  -7   26.77    4.61
   7  -2  -6   34.27    5.14
   6  -1  -3   40.95    4.84
   6  -4  -5    2.88    2.70
   7   2  -6   45.62    5.56
   7   3  -8   14.99    3.64
   7  -2 -10    2.51    2.34
   6   0  -3    4.49    3.29
   7   2 -10    2.96    2.38
   7  -2  -7   18.14    3.95
   7   2  -7   23.07    4.34
   7  -1 -10   16.07    3.09
   7   1 -10   19.30    3.40
   7  -1  -7   11.07    3.76
   7   1  -7   10.10    3.58
   7   0 -10   14.83    3.14
   7  -1  -9   33.89    4.26
   7  -1  -8    0.39    2.68
   2  -4  -1  720.43    8.03
   7   1  -9   36.01    4.49
   7   1  -8    2.06    2.81
   6  -1  -4   35.14    4.70
   7   0  -9   12.97    3.47
   5  -4  -4  198.53    8.53
   6  -4  -8   37.31    4.42
   6  -3 -11    5.58    2.18
   6  -3  -6   15.85    3.74
   6   4  -9   50.26    5.07
   6   4  -8   46.71    5.27
   6   3  -6   13.07    3.73
   6   3 -11   13.02    2.81
   6  -1  -5    8.99    3.41
   6   1  -5    4.39    3.31
   6   0 -12    5.87    2.09
   5  -4  -5  369.43   11.39
   6  -2 -11   12.95    2.74
   6  -3  -9    6.49    2.96
   6   2 -11   11.41    2.85
   5   4  -5  417.47   13.13
   6   3  -9   11.55    3.52
   6  -2 -10   10.35    3.24
   6   2 -10   14.09    3.39
   6   0 -11    3.24    2.53
   5  -4  -6  230.92    9.59
   5   3 -12   28.38    3.00
   5  -3  -5   82.84    6.13
   5   4  -6  256.89   11.47
   6   0 -10    1.52    3.06
   5  -4 -10  103.86    6.08
   5  -4  -7  196.66    9.01
   6   1  -1  148.21    9.59
   3   0   1  611.04   12.34
   6  -3  -2   58.29    6.83
   6  -4  -3  140.89    8.85
   2   1   1 2041.42   17.81
   6   4  -3  138.96    9.27
   3  -3   0  292.55    8.23
   1   3   0  690.26    6.85
   6  -2  -2  127.64    8.82
   2   0   1   56.44    3.59
   6   2  -2  135.22    9.39
   4   3   0  131.89    7.01
   7  -4  -7   70.72    6.33
   3   3   0  310.94    8.65
   6  -1  -2  191.38   10.62
   6   1  -2  212.55   11.16
   7   4  -7   97.21    7.70
   6  -3  -3  210.63   10.97
   4  -2   0  729.16   15.09
   6  -4  -4  454.66   15.26
   6   3  -3  226.86   11.17
   4   2   0  745.10   15.68
   2  -3   0  289.50    6.58
   3  -2   0 2156.63   20.20
   6   4  -4  447.30   14.91
   3  -4  -1  699.27   11.38
   4  -1   0  423.76   11.56
   3   2   0 2151.68   19.63
   6  -2  -3  845.02   19.26
   4   1   0  434.66   11.83
   4   0   0   55.65    4.72
   6   2  -3  828.38   19.68
   7   3  -9   48.56    4.73
   3  -1   0  347.43    7.69
   3   4  -1  704.19   11.24
   6  -3  -4  280.19   10.96
   6   1  -3   43.18    5.11
   3   1   0  359.05    7.83
   2   3   0  268.12    6.14
   4  -3  -1  155.55    6.66
   3   0   0 4889.31   27.94
   7  -1  -6   69.74    6.39
   6   3  -4  296.78   11.69
   1  -2   0  882.80    6.81
   6   4  -5    4.94    3.02
   1  -4  -1  158.35    2.59
   7  -2  -9   71.04    5.37
   7  -2  -8   81.27    6.18
   4   3  -1  143.05    6.39
   7   2  -9   75.46    5.73
   7   2  -8  104.57    7.18
   6  -2  -4  172.72    8.73
   4  -4  -2  438.33   10.15
   6   2  -4  180.09    9.16
   7   0  -7   78.05    6.67
   2  -2   0 1050.95   10.39
   6  -3  -5   77.40    6.30
   1   2   0  940.03    6.78
   4  -2  -1  457.45   10.20
   3  -3  -1  219.41    5.93
   6   4  -6  228.57   10.51
   7   0  -8  218.93    9.87
   6   1  -4   40.22    4.98
   6   3  -5  119.94    8.03
   6  -4  -7  109.54    6.95
   6   0  -4    2.92    3.06
   4   2  -1  473.40   10.46
   6  -4  -9   46.30    4.50
   3   3  -1  219.46    6.16
   2   2   0 1106.10   10.64
   4   4  -2  491.12   11.08
   6   4  -7  130.22    8.37
   4  -1  -1  858.04   13.66
   6  -2  -5  303.21   11.68
   4   1  -1  912.22   14.19
   6   2  -5  340.57   12.70
   4   0  -1 1532.63   18.27
   2  -1   0  742.26    8.55
   4  -3  -2   53.06    3.99
   1  -1   0 4921.64   15.31
   3  -2  -1 1170.20   13.23
   3  -4  -2  917.23   12.02
   2   1   0  754.60    8.71
   2   4  -1  743.41    8.64
   6  -3 -10   47.03    4.40
   6   0  -5  146.77    8.51
   1   4  -1  152.86    2.67
   2   0   0   27.41    2.28
   3   2  -1 1221.91   13.70
   6  -2  -6  190.40    9.50
   1   1   0 5208.04   15.35
   6  -3  -8  194.33    9.18
   6   3 -10   65.54    5.32
   4   3  -2   50.99    3.93
   6   2  -6  223.64   10.53
   4  -4  -3  146.50    6.17
   3   4  -2  993.95   12.78
   6   3  -8  232.95   10.61
   6  -1  -6  102.62    7.36
   3  -1  -1  114.74    4.31
   1   0   0 3216.86   11.87
   6   1  -6  108.90    7.61
   6  -2  -7  245.27   10.66
   3   1  -1  107.88    4.15
   6   0  -6   57.55    6.03
   6  -1 -11   40.79    4.10
   4  -2  -2   30.59    3.07
   6   2  -7  251.44   11.16
   3   0  -1 2757.14   19.57
   6   1 -11   37.15    4.15
   4   4  -3  151.19    6.48
   6  -2  -9   96.88    6.90
   4   2  -2   31.28    3.10
   6  -1  -7   62.33    6.25
   6   1  -7   77.45    6.76
   6   2  -9  100.54    7.33
   6  -1 -10  163.58    8.21
   2  -3  -1  407.32    6.17
   6   0  -7  218.02   10.52
   6   1 -10  164.88    8.45
   4  -1  -2 1910.75   20.16
   6  -1  -9  106.11    7.46
   4   1  -2 1931.91   20.40
   6   1  -9  127.67    8.16
   3  -3  -2  324.77    7.11
   4   0  -2   48.24    3.62
   6   0  -9  150.78    8.63
   4  -3  -3  286.51    8.13
   4  -4  -4  158.31    6.51
   2   3  -1  452.26    6.58
   4   3  -3  323.62    9.04
   2   0   0   20.44    2.92
   4   0   4   -1.32    3.32
   4   9   6   13.54    3.56
   4   6   0   22.67    4.95
   4   9   4   37.92    5.87
   3   6  10    6.80    2.39
   4   3   8   12.71    4.05
   4   7   8    3.62    2.93
   3   8   9   -1.14    2.17
   4   8   7   21.37    4.18
   3   9   8    4.31    2.64
   3   5  10   20.82    3.51
   4   8   2   75.73    7.78
   4   6   8   26.12    4.64
   3   0   7   18.91    4.60
   4   4   8   13.43    4.53
   4   5   8    0.85    3.65
   4   8   3    1.85    4.53
   3  10   5    3.22    3.85
   4   7   7   12.40    4.36
   4   8   5   21.05    5.33
   3   7   9    8.11    3.03
   3   1   8   19.86    4.40
   4   2   6    5.35    4.49
   4   6   7   39.40    5.88
   4   2   5   49.83    6.43
   3   3   9    3.04    3.00
   3   8   8    6.81    3.33
   2   8  10   18.76    2.70
   3   6   9   12.22    3.56
   4   7   4    3.44    4.38
   3   4   9   11.32    3.67
   3   0   5    4.62    3.18
   3   5   9    5.43    3.26
   2   9   9   13.89    2.69
   4   3   5    2.57    3.93
   4   4   6    4.25    4.23
   4   6   3    5.08    4.60
   3   9   6   25.88    4.82
   3   2   8   30.36    4.89
   4   5   6   10.76    4.48
   4   6   5    4.58    4.44
   3   3   0  147.24    6.74
   4   4   3   54.18    6.77
   4   4   5   60.50    7.23
   3   7   8    4.37    3.40
   4   5   4    2.26    4.52
   3   9   5   17.74    4.85
   3   8   7   14.34    4.30
   3   6   0  380.56   10.71
   1   7  11   13.19    2.46
   2  10   7    3.38    2.93
   3   4   0  551.93   11.29
   3   6   8   35.78    5.51
   3   4   8   15.06    4.62
   2   3  10   32.34    4.18
   3   8   2   76.17    7.24
   3   7   1   27.06    4.85
   2   6  10   15.66    3.44
   2  10   6   12.66    4.23
   2   9   8    0.68    3.10
   1   6  11    6.00    2.50
   2   5  10   20.55    3.93
   3   3   1  298.80    9.46
   3   8   3  135.07    9.43
   2  10   5   10.82    4.51
   1   8  10   25.82    3.66
   3   8   4   19.04    5.66
   1  10   8   14.14    3.60
   3   6   1  187.08    9.04
   3   7   6    5.84    4.67
   3   5   7   48.74    6.70
   3   7   2   31.22    5.73
   3   5   1  139.16    7.77
   1   9   9   15.25    3.45
   2   7   9   30.55    4.85
   2   9   7   23.37    4.93
   2   1   8    2.02    3.40
   3   3   6   35.05    5.73
   3   7   3   18.22    5.56
   2   8   8   -0.43    3.61
   3   6   2   21.32    4.86
   2   6   9   11.96    4.18
   1   7  10   24.04    4.14
   3   5   2   57.65    6.28
   1  10   7    9.34    3.99
   2   0   5   -0.88    2.70
   3   5   5   45.59    6.98
   2   8   7   47.55    6.85
   2   9   4   10.28    4.72
   1   6  10    2.34    3.47
   1   8   9   32.95    5.30
   1   9   8   55.48    6.34
   1  10   6    8.69    4.86
   1   5  10   -1.27    3.11
   2   6   8   55.18    6.89
   2   8   6   36.29    6.60
   2   7   1   58.89    5.99
   2   5   8   53.29    6.79
   2   7   7    8.39    4.72
   1   7   9   26.58    4.83
   2   8   3   53.75    7.01
   2   8   5   32.61    6.10
   1   2   9   32.40    4.76
   1   9   7   17.35    5.10
   2   8   4   60.65    7.22
   1   8   8    4.08    4.02
   2   6   7   -1.04    3.80
  -1   8  11    0.83    2.19
   2   7   6   17.82    5.11
   1   0   7    2.10    2.44
  -1  11   7    1.59    2.67
  -1  10   9   16.18    3.20
   1   5   9   14.09    3.61
  -1   9  10   16.23    3.11
  -2   8  11    3.13    1.88
   1   4   9   44.64    4.97
  -1  11   6   18.10    3.56
   1   7   8   47.52    5.51
   1   8   7   19.51    4.50
   1   9   5    5.15    4.13
  -2  10   9   21.12    2.84
   2   4   6   28.63    4.65
   1   9   4    6.92    3.85
  -2   9  10    8.10    2.39
  -2  11   7    2.49    2.23
   4   0   5   22.64    5.08
   4   3   0   88.82    6.51
   2  -2   4  715.62   12.36
   3  -1   6  270.87   10.31
   3  -1   3   72.86    5.57
   4   1   7    0.47    3.29
   4   1   2   78.55    6.79
   4   9   5   70.47    6.48
   4   4   0   38.02    5.44
   3   0   1  448.94   10.95
   4   5   0   36.18    5.40
   4   2   1   16.61    4.31
   3   1   0  289.18    8.59
   3  -1   5   98.86    6.83
   1  -1   1 1754.61   11.90
   3   3  -1  168.02    6.59
   4   1   3  327.72   12.75
   4   1   6   71.20    7.60
   4   7   1   14.77    5.21
   3  10   6    0.32    3.07
   4   1   4  153.32    9.68
   4   1   5   58.21    6.76
   2   2  -1   19.83    2.65
   4   3   1   75.96    7.04
   1   0   0 2663.03   13.57
   4   2   7  155.45    9.87
   4   8   6   75.74    7.19
   4   2   2  131.73    8.71
   3   4  -1  498.06   11.25
   2  -1   2  766.36   12.19
   4   6   1   93.96    8.28
   3   5  -1   45.82    4.46
   3   0   2  120.90    6.72
   4   4   1  123.81    8.34
   4   5   1   67.47    6.91
   4   7   2   -2.24    4.15
   4   2   3   32.53    5.45
   4   3   7   58.58    6.88
   3   2   0 1592.83   20.04
   1  -2   3  736.32    9.08
   3   9   7   21.12    4.15
   4   3   2  173.10    9.28
   4   2   4  102.61    7.98
   3   0   6   96.06    6.90
   4   7   6  164.61   10.08
   2  10   8   25.54    3.16
   3   1   1  264.20    8.61
   4   4   7   73.42    7.32
   4   7   3   34.80    6.15
   4   6   2   11.02    4.81
   3   0   3  377.08   10.79
   4   3   6   49.84    6.60
   4   4   2    5.44    4.18
   4   5   2   28.96    5.71
   2   1   0  537.86    8.73
   2   0   1   35.51    3.27
   4   3   3   50.76    6.23
   4   3   4   76.03    7.50
   2  -1   3  508.15   10.00
   3   1   7   21.23    4.54
   2   3  -1  326.08    6.76
   4   6   4   97.30    8.86
   4   5   3    8.56    4.85
   1  -2   4  814.66    9.93
   4   4   4   71.47    7.49
   4   5   5  195.13   11.35
   3   1   2  136.11    6.70
   2   7  10   49.79    4.36
   2  -1   4 2046.53   21.15
   3   3   8  148.26    9.09
   3   2   1   25.82    3.89
   3   1   6  242.70   10.49
   2  -1   5  526.56   11.59
   2   4  -1  535.15    9.25
   3   2   7   91.17    7.60
   2   5  -1  129.92    5.04
   3   8   6  218.42   11.79
   3   1   5   91.99    6.85
   2   8   9   63.07    5.38
   3   7   7   51.65    6.57
   1   2  -1 2428.15   12.02
   3   1   4  310.77   11.00
   2   4  10    5.61    3.18
   3   8   5  143.23   10.45
   2   0   2  675.57   11.48
   3   3   7  119.35    8.80
   3   2   2  717.91   15.30
   3   2   6  449.73   15.01
   3   6   7   82.27    8.14
   2   2   0  855.53   11.94
   2   0   7   19.53    3.91
   3   4   7   50.93    6.86
   2   2   9   17.96    3.97
   3   2   5  132.08    8.42
   2   1   1 1301.39   15.02
   3   2   4   20.06    4.59
   3   7   5  294.20   14.01
   3   6   6  221.70   12.24
   3   7   4   16.28    5.52
   2   0   3  159.05    6.42
   2   0   6   24.80    4.16
   3   4   6   -2.14    4.34
   2   3   9   94.28    7.44
   3   5   6   34.17    6.49
   3   3   5   56.83    6.70
   3   4   2  303.95   11.33
   2   9   6   79.96    7.86
   3   6   5  129.95   10.26
   1  -1   2  461.43    7.02
   3   3   3   90.08    6.96
   2   4   9   64.39    6.51
   3   6   3   32.34    6.26
   3   3   4   77.88    6.91
   2   7   8  165.39   10.27
   2   0   4 1201.31   17.72
   3   6   4    1.17    4.81
   2   3   0  187.71    6.37
   3   4   5    9.41    4.96
   3   4   3   15.30    4.57
   3   5   3   -0.98    4.13
   2   2   8  263.87   11.36
   3   4   4  120.44    8.76
   2   6   0   49.16    4.79
   3   5   4   95.36    8.53
   2   1   7    5.97    3.67
   1   0   1  962.21    9.46
   2   4   0   30.71    3.84
   2   1   2  764.19   12.83
   1   1   0 4509.33   18.94
   2   5   0  102.30    5.79
   2   8   2  144.07    9.42
   2   3   8    2.52    3.97
   2   2   1   53.65    4.17
   1  10   5   74.57    7.48
   1   3  -1   86.06    3.02
   2   1   6    9.76    3.84
   2   4   8  308.82   13.16
   1  -1   3  779.25   10.43
   1  -1   5  711.50   11.50
   2   2   7  137.94    8.39
   2   1   3  479.95   10.48
   1  -1   4  622.73    9.86
   2   1   4 1841.16   21.53
   2   3   7  126.32    8.17
   2   3   1   97.69    5.02
   2   7   2    6.84    4.05
   1   1   8   44.38    4.65
   1   3   9   79.06    6.09
   2   5   7   17.43    4.80
   2   2   6   83.02    6.09
   1   5  -1  120.20    3.81
   2   4   7  139.78    8.82
   2   2   2   12.11    2.72
   1   4  -1   97.83    3.24
   2   7   5   85.76    7.61
   2   5   1  138.23    6.14
   2   4   1    5.96    2.66
   2   7   3   46.24    5.78
   2   6   6  141.08    8.87
   2   7   4   83.78    7.36
   2   2   5  161.48    6.97
   2   3   6  175.75    8.15
   2   2   3  282.95    7.94
   2   6   2  114.77    6.64
   2   5   6  378.82   12.80
   2   2   4  554.77   11.63
   2   6   5    4.24    3.57
   2   3   2  413.66    9.48
  -1   7  11   13.41    2.78
   1   0   6  199.84    6.52
   1   2   8   90.04    5.85
  -1  10   8    8.48    3.02
  -1   8  10    5.98    2.53
  -1   6  11    0.97    2.35
   8  -4   2    1.41   11.89
   2   2   2   18.56   14.69
   8  -2   1   32.09   18.38
   8  -1  -1    7.42   16.33
   6   1   2   36.89   23.90
   3  -1   6  192.75   25.43
   6  -3   5   19.16   16.31
   7  -4   4   -6.43   11.87
   6  -1   4   19.97   19.61
   7  -5   4   -7.82   10.37
   2   2   1   54.22   15.54
   5  -1   5  121.51   24.73
   7   0   1   39.06   25.18
   3   1   4  263.19   28.95
   6   0   3   98.89   27.20
   8  -3   1   19.70   16.00
   8  -2   0   51.71   20.23
   6  -6   5   13.53   11.21
   4   1   4  143.50   27.24
   2   0   5   -9.20   12.41
   3   0   5   12.31   15.70
   4   2   2   69.98   24.76
   7  -2   3   -2.51   17.30
   6  -4   5    5.71   14.02
   5   0   4  488.10   37.29
   6   1   1   13.55   22.37
   4   0   5   22.68   18.95
   8  -6   1    1.06    9.08
   6  -5   5    1.61   12.24
   8  -4   1   26.16   15.48
   8  -2  -1   -2.45   16.45
   7   0   0  -25.82   20.60
   8  -2  -2   19.02   19.03
   8  -5   1   -4.32   11.32
   7   0  -1   48.18   25.26
   3   2   1   22.70   17.24
   8  -3   0    6.67   16.89
   4   2   1    9.06   18.39
   7   0  -2  -21.29   17.98
   6  -2   4   11.11   20.21
   6   1   0   83.96   29.33
   7  -3   3    9.41   17.52
   5  -2   5   99.24   21.50
   7  -7   3   -0.99    8.22
   4  -2   6   13.77   16.08
   6   0   2  254.25   38.16
   6   1  -1   77.68   28.69
   6   1  -2  104.70   28.80
   7  -1   1  112.06   30.67
   6  -1   3   19.24   21.92
   8  -3  -1    2.37   17.09
   8  -4   0   58.51   19.16
   4   1   3  258.71   33.13
   7  -4   3   -4.28   14.10
   8  -6   0    6.70   11.67
   8  -3  -2   54.11   20.79
   7  -6   3    8.77   11.87
   8  -5   0    1.72   13.64
   6  -3   4   43.05   21.87
   7  -5   3   25.88   15.42
   4  -1   5   37.52   20.88
   5  -3   5   87.39   21.67
   3  -1   5   87.20   20.35
   7  -1   0   40.27   22.49
   4   0   4   -5.10   19.12
   8  -4  -1   19.68   17.22
   6   0   1   -3.53   23.84
   4  -3   6   42.60   18.00
   7  -3   2   25.49   22.78
   3   0   4   18.18   16.91
   6  -7   4   30.27   13.93
   8  -6  -1    8.79   13.58
   8  -4  -2   12.84   17.07
   8  -5  -1    7.38   14.08
   7  -1  -1   36.52   24.35
   6  -2   3  140.40   30.29
   7  -2   1   12.96   22.74
   6  -1   2   99.38   27.89
   7  -1  -2    6.43   19.65
   4   1   2   88.05   23.37
   6  -5   4   25.78   17.66
   6  -6   4   -1.81   13.70
   8  -6  -2   13.03   13.47
   8  -5  -2   27.31   16.29
   6   0   0  206.51   35.70
   3   1   2  202.47   24.92
   7  -4   2  -12.55   16.96
   7  -7   2    4.28   11.00
   5  -6   5   24.47   14.33
   7  -2   0   15.08   20.25
   6   0  -1   -3.11   20.95
   4  -2   5   22.23   18.09
   7  -5   2    6.45   16.00
   7  -6   2   34.93   16.80
   1  -2   5  150.60   15.93
   6   0  -3   16.15   18.94
   6  -3   3   68.58   23.29
   6   0  -2   14.56   20.76
   4   0   3   65.69   22.17
   3  -2   5  121.57   20.68
   6  -1   1   31.46   21.53
   7  -8   1    5.64    9.70
   4  -1   4  143.26   25.50
   6  -2   2   17.89   21.27
   7  -2  -1   11.96   22.01
   6  -8   3   -7.77   10.23
   5  -3   4  591.57   37.12
   7  -4   1   12.65   18.01
   7  -2  -3   73.05   22.06
   7  -2  -2    2.87   16.77
   6  -4   3   52.57   20.59
   4   1  -3    6.62   13.09
   7  -3   0   19.42   18.02
   4  -3   5    8.88   16.86
   7  -7   1   26.63   13.05
   6  -1   0  142.10   29.12
   6  -7   3    1.61   11.41
   7  -5   1    6.39   15.47
   7  -6   1    1.79   13.34
   6  -6   3   25.21   16.47
   5  -4   4   41.42   17.94
   7  -9  -1   -1.79    7.67
   6  -9   2   -1.08    9.26
   6  -3   2  130.33   26.01
   7  -3  -1   85.73   23.62
   4   0   2    1.97   15.20
   6  -2   1   75.93   22.82
   3  -3   5   41.59   14.52
   7  -8   0   -2.45    9.48
   0  -2   4  866.23   19.25
   6  -1  -1  102.17   25.00
   5  -5   4   40.02   15.64
   7  -3  -2   18.35   17.91
   5  -7   4   86.24   16.02
   4  -2   4  120.01   21.35
   4  -4   5   75.94   19.42
   7  -3  -3   61.60   21.31
   6  -1  -2  200.12   29.44
   6  -1  -3   34.78   19.80
   7  -5   0   36.66   16.50
   7  -7   0    7.83   13.02
   6  -4   2   52.87   17.91
   3   1  -1  126.01   16.73
   3   0   2  167.19   19.68
   5  -3   3  605.93   39.14
   6  -8   2   13.00   12.08
   6  -2   0   29.05   19.86
   4  -5   5  154.67   21.44
   3  -2   4   33.87   13.77
   6  -3   1   33.43   18.53
   3  -4   5   14.03   11.92
   6  -5   2   33.40   17.41
   5  -9   3    6.98   10.09
   6  -7   2   -3.52   12.20
   7  -5  -1  282.01   27.83
   3  -1   3  109.24   17.51
   7  -6  -1   32.15   16.28
   6  -9   1   27.37   11.71
   6 -10   0   25.17   10.35
   5  -4   3  198.28   24.26
   4  -3   4  116.53   20.11
   6  -2  -1   37.86   20.93
   7  -5  -4   47.45   15.34
   6  -4   1  101.76   22.16
   5 -11   1    0.79    7.29
   5 -10   2    6.22    9.09
   4  -1   2  108.25   18.98
   6  -3   0    7.43   17.46
   6  -2  -2  110.41   22.73
   5  -5   3   34.91   15.10
   4  -2   3   55.22   16.79
   6  -8   1  110.07   19.05
   6  -5   1   47.37   18.12
   5  -6   3   97.37   18.06
   4  -4   4  117.31   19.06
   3  -3   4   74.85   14.83
   6 -10  -1    4.22    8.85
   6  -7   1   15.13   14.70
   6  -3  -1  194.03   28.39
   6  -9   0   33.37   13.16
   4  -1   1   19.00   14.69
   2   2  -1   11.85   11.56
   2   1   4 2163.85   58.84
   3   2   2  755.38   40.81
   2   2   0  910.97   31.64
   1   1   2  515.40   22.97
   1   0   4    6.54   11.85
   1  -1   5  702.47   28.28
   3   2  -2 2228.99   47.98
   4   2  -2    8.03   14.98
   3  -2   6  386.31   31.83
   4   2  -1  447.35   33.73
   2   1   3  584.92   31.83
   3   2   0 1746.44   54.14
   3   2  -1 1240.66   41.78
   1   1   1 1884.31   35.16
   1   1  -1 3507.22   31.01
   1   1   0 4539.83   46.17
   2   0   4 1444.10   47.52
   2  -1   5  585.34   32.83
   2   1   2  987.91   37.71
   1   0   3   70.92   14.52
   2   1  -3  479.96   13.71
   1  -1   4  935.66   29.02
   3   0   3  513.85   32.19
   3   1   1  416.83   28.09
   2   1   1 1940.28   44.53
   3  -1   4  368.72   29.31
   2  -2   5  220.44   20.26
   2   0   3  235.65   20.62
   4   1  -1  940.77   42.08
   4   1  -2 2322.12   59.82
   3   1   0  376.06   25.27
   2  -1   4 2958.69   59.04
   2   1   0  829.66   27.63
   3   1  -3  974.87   27.84
   4  -1   3  362.30   30.29
   1   0   2 9595.17   73.49
   2   1  -2 1344.28   25.72
   3   1  -2 2280.73   45.10
   2   1  -1  237.36   16.02
   2   0   2 1156.21   34.13
   3   0   1  877.09   33.88
   6  -2  -3  873.44   49.13
   1  -2   4 1629.61   32.79
   1  -1   3 1523.99   30.69
   2  -2   4 1162.87   34.62
   2  -1   3 1014.20   31.80
   6  -6   1  378.18   32.48
   4   0  -1 2262.20   58.67
   6  -4   0  451.07   36.98
   4  -5   4   14.09   13.08
   4  -3   3   53.54   15.88
   4  -6   4  143.40   19.51
   4  -7   4   24.98   12.44
   8   0  -1   11.28   17.99
   5  -1   6   86.67   19.69
   1   0   5   42.00   13.37
   3   0   6   73.97   20.19
   8  -2   2    6.77   13.78
   4   3  -1   93.09   21.29
   6  -1   5   20.90   18.46
   8  -1   1   16.66   18.58
   3   1   5   81.10   20.13
   4   3   0   90.79   21.94
   7   1   1   51.91   24.74
   4   0   6    4.67   17.50
   6   2   1   57.60   27.88
   6   1   3   33.76   23.56
   4   1   5   49.61   21.97
   5   0   5  108.94   23.94
   6   0   4   69.69   24.04
   7  -2   4   11.53   16.65
   8  -3   2   -1.52   11.63
   7   1   0   -6.23   20.76
   8  -1   0    4.54   18.03
   6   2   0   12.48   25.53
   5  -2   6   10.30   13.81
   6   2  -2   47.07   22.97
   8  -5   2    9.96    9.34
   3   2   3   -7.44   16.36
   7   1  -1  -11.63   20.15
   8  -4   2   -2.59   10.73
   7   0   2   26.02   22.63
   8  -2   1   18.02   17.10
   2   2   2   23.69   16.63
   4   2   3   48.89   21.80
   8  -1  -1    4.64   18.23
   7  -3   4   20.93   15.07
   7  -6   4    8.28    8.44
   6   1   2   19.35   24.10
   3  -1   6  164.02   24.07
   3   2  -3  128.71   13.70
   7  -4   4   10.59   12.94
   4  -1   6   56.59   20.14
   7  -5   4    3.64   10.85
   6  -1   4    2.75   19.13
   2   2   1   73.01   16.50
   8  -3   1    1.86   15.21
   4   2   2  129.03   27.61
   5  -1   5  180.45   25.84
   8  -2   0  -15.61   14.94
   7   0   1   46.97   24.66
   6   0   3   89.65   27.80
   8  -6   1    8.48    8.57
   6  -6   5   -1.16   10.68
   4   1   4  104.10   25.49
   2   0   5   -5.91   13.59
   3   0   5    9.93   17.05
   6  -4   5    1.83   13.16
   4   0   5    9.75   17.34
   6   1   1   13.20   25.02
   8  -4   1   -8.13   12.92
   6  -5   5   -7.70   11.94
   7  -1   2   52.21   24.32
   8  -2  -1   -4.64   18.57
   8  -5   1   -6.64   10.69
   7   0   0   35.84   26.31
   8  -3   0    6.31   16.66
   3   2   1    7.90   17.08
   7   0  -1   -3.12   20.20
   7   0  -2   32.45   21.20
   6  -2   4   26.96   21.22
   6   1   0   95.11   30.59
   6  -8   4   -4.58    8.09
   7  -3   3   -4.53   16.71
   4  -2   6   -2.23   15.21
   5  -2   5   47.03   20.79
   7  -7   3    1.80    8.75
   6   0   2  250.93   38.48
   6   1  -1   31.61   27.49
   8  -4   0   -5.66   14.36
   6   1  -2   70.19   27.42
   7  -1   1   44.66   26.52
   8  -6   0    5.96   10.59
   6  -1   3   21.77   23.03
   8  -3  -1   -2.23   15.65
   7  -2   2   34.24   22.70
   4   1   3  274.38   32.72
   8  -5   0    4.72   13.32
   7  -4   3   14.22   16.53
   3   1   3   50.14   20.08
   7  -6   3    2.72   11.98
   8  -3  -2   -4.37   16.69
   5  -1   4  325.65   34.32
   6  -3   4   28.42   20.11
   7  -5   3   -1.73   13.20
   4  -1   5   97.53   23.84
   5  -3   5   55.03   19.86
   8  -4  -1   -8.06   15.75
   3  -1   5   71.89   19.43
   4   0   4   -2.48   17.58
   7  -1   0   -6.71   22.99
   7  -8   2   -0.81    7.48
   4  -3   6   39.30   18.03
   6   0   1  -10.11   24.69
   3   0   4    5.77   16.89
   6  -7   4    3.99   11.75
   8  -6  -1  -17.13   10.13
   8  -5  -1    3.39   14.29
   6  -4   4   14.25   17.47
   8  -4  -2   -1.98   16.75
   6  -2   3  108.29   28.78
   7  -1  -1   22.35   22.81
   7  -2   1   12.48   22.16
   6  -1   2   39.08   26.45
   5  -4   5    2.23   15.77
   6  -6   4   -1.75   13.33
   6  -5   4   -2.08   15.82
   7  -1  -2   -3.09   19.60
   7  -4   2   14.50   19.43
   8  -5  -2   -8.40   13.13
   6   0   0  129.59   33.28
   3   1   2  171.82   24.45
   5  -2   4   65.90   22.80
   5  -5   5   18.23   14.43
   7  -7   2   13.31   12.75
   4  -2   5   47.80   19.28
   5  -1   3  487.10   41.69
   7  -2   0   19.49   25.57
   7  -5   2    2.11   16.03
   6   0  -1   -3.23   24.97
   7  -6   2   -1.75   14.12
   6  -3   3   57.30   25.82
   7  -3   1   11.74   22.22
   6   0  -2   27.61   24.17
   4   0   3   59.20   21.83
   4   1   1    8.68   18.58
   6  -1   1   52.84   28.17
   3  -2   5  150.95   22.55
   6  -8   3    9.20   11.82
   4  -1   4  177.23   27.95
   7  -8   1   -2.29    9.72
   6  -2   2   12.65   24.69
   7  -2  -1   19.79   22.97
   5  -3   4  428.16   36.83
   7  -2  -3    5.83   20.64
   6  -4   3  -10.81   15.63
   7  -2  -2   -3.10   20.48
   3   3   1  312.52   29.00
   3   3   0  223.36   23.02
   4   2   4  124.28   27.45
   2   2   3  433.39   28.84
   1   1   3  791.06   29.86
   6   2  -1   32.19   25.46
   2   1   4 2405.86   59.85
   2   2  -1   11.43   11.91
   3   2   2  754.90   40.71
   2   2   0  892.91   31.26
   1   1   2  448.57   22.97
   1   0   4   13.62   13.21
   1  -1   5  821.58   29.51
   3   2  -2 2142.62   47.12
   3  -2   6  380.96   32.07
   4   2  -2   20.43   16.37
   4   2   0  476.82   37.17
   2   1   3  688.21   33.63
   3   2   0 1575.42   51.37
   4   2  -1  404.29   33.14
   3   2  -1 1081.84   38.86
   1   1   1 1898.83   34.82
   1   1   0 4677.25   44.70
   2   0   4 1714.55   50.10
   2  -1   5  684.49   34.77
   2   1   2  966.82   36.54
   1   0   3   55.48   14.92
   1  -2   5  209.62   18.24
   1  -1   4 1036.83   31.61
   3   0   3  614.83   36.98
   3   1   1  455.14   32.00
   2   1   1 1902.60   47.00
   2   1  -3  514.62   14.45
   7  -3   0   18.74   22.99
   4   1   0  397.56   35.93
   4  -3   5    6.99   17.56
   7  -7   1    1.64   13.06
   2  -2   5  294.46   24.50
   6   1   7   10.13    5.97
   6   2   5   30.96    8.44
   4   4   5   33.67    8.85
   7  -2   1    5.98    5.75
   7  -2   6    8.43    4.27
   4   3   1   48.55    8.24
   7  -1   2   12.40    6.71
   7  -3   6    1.18    3.14
   7  -1   5    1.60    5.24
   6  -1   8   -0.71    3.21
   3   4   6    3.64    6.25
   7  -1   4   19.83    7.18
   6   1   1    0.89    9.34
   7  -2   2   -7.73    5.86
   7  -2   5   10.12    6.21
   6   0   7    7.08    6.52
   5   0   9    5.59    4.63
   7  -3   5    3.63    5.71
   7  -2   4   -3.10    6.63
   6  -2   8    9.88    4.72
   6   1   5   44.62   11.72
   5   1   8   52.04    9.64
   7  -3   3   14.13    8.09
   6  -4   8    1.13    3.20
   7  -3   4   13.67    7.04
   6   1   3   15.69   10.44
   6  -3   8    4.75    4.17
   4  -2  -2    8.89    4.51
   6  -1   0   83.72   11.77
   6  -1   7   16.00    7.89
   4   3   5    8.51   10.29
   5  -1   9   19.30    5.86
   3   3   7   59.75   12.82
   4   0  10   -2.17    4.36
   6  -2   7   -0.82    7.45
   5   0   8    7.33    8.76
   6  -1   1   35.62   12.21
   4   1   9   -0.77    6.81
   6  -5   7    6.69    5.38
   3   3   3   73.20   12.64
   6  -3   7    5.97    7.46
   3   3   6   15.69   11.59
   6  -4   7   -0.60    5.79
   4   2   7   99.39   16.27
   4   2   2  126.23   15.11
   6  -1   2   45.54   14.72
   6  -1   5   40.81   13.12
   5  -5   9    5.89    3.80
   6  -2   6   40.17   10.43
   5  -3   9   14.17    5.80
   6  -1   3    6.65   11.29
   4   2   6    4.85   10.40
   4   0   9   -1.61    6.69
   4  -1  10    0.60    6.47
   6  -3   6   15.45    8.60
   6  -3   1    5.45    9.90
   6  -5   6    4.07    6.12
   6  -2   5   13.67    9.51
   4   1   8   30.67   10.12
   4   2   5   31.90   11.06
   4   1   1   25.46    7.87
   6  -4   6    7.77    6.42
   3  -2  11    3.39    4.12
   4   0   0   28.73    7.59
   6  -3   2   62.54   11.88
   6  -5   5    2.87    6.96
   3   2   7   83.25   12.33
   6  -4   5   -2.55    6.76
   6  -3   3   40.75   10.75
   4  -2  10    2.45    5.31
   5  -6   8   15.02    4.85
   6  -5   4   12.19    7.24
   4  -1   9    6.05    6.84
   6  -4   4   10.37    8.20
   3  -3  11   -0.36    3.96
   6  -4   3   23.48    9.03
   3   2   3    2.78    7.56
   3  -4  11   -0.99    3.81
   4  -3  10    2.69    4.66
   4   1   6   50.24   12.30
   4   0   8    2.87    7.68
   3  -1  10    7.58    6.78
   5  -7   7    2.87    4.72
   3   1   8    5.32    9.11
   3   2   5   94.34   12.98
   4  -4  10    1.56    4.34
   4  -5  10    1.23    3.44
   4  -2   9    7.46    7.27
   3   0   9   14.69    9.59
   4  -3  -1   59.00    7.59
   3   1   7   23.28   11.20
   4  -1   8   15.13    9.71
   5  -7   6  -10.01    5.40
   4  -7   9    0.34    3.76
   4   0   6    3.96   10.83
   3  -7  10    0.72    4.27
   4   0   5    9.29   11.46
   4  -1   1   23.13    9.40
   3   0   8   71.82   13.53
   4   0   4    2.53   10.71
   5  -7   5    8.35    8.23
   4  -6   9   12.83    6.02
   2   1   8    4.50    8.82
   4  -4   9   20.12    8.01
   4  -8   8    0.39    4.30
   4  -2   8   13.94    9.89
   4  -5   9    3.99    6.52
   5  -7   4   83.84   12.13
   3  -6  10    4.89    5.79
   3  -4  10    1.53    7.03
   2  -3  11   10.34    7.01
   1   2   6   77.84   10.86
   3  -5  10   12.61    6.60
   4  -1   6   47.72   14.21
   4  -3   0   78.36   10.32
   3   0   7   22.70   11.99
   3  -2   9   -1.15    9.71
   4  -7   8    3.95    6.61
   3  -8   9   -0.48    4.65
   4  -2   7   70.94   14.54
   4  -5   8    6.91    8.47
   2   1   7   -1.13    9.96
   2  -4  11    1.83    5.96
   3  -1   8    6.63   10.02
   4  -1   4   98.39   16.46
   2  -6  11   -0.42    4.33
   2  -5  11   11.78    6.16
   4  -8   7    3.98    6.84
   4  -6   8    3.35    7.50
   4  -4   0   12.61    8.26
   3  -9   8    1.52    5.47
   3  -3   9    2.34    9.78
   4  -2   6   12.04   12.40
   3  -7   9    0.68    6.33
   2   0   8   -1.22   10.05
   3   0   5    3.51   10.57
   4  -7   7    0.93    8.02
   4  -2   5   44.83   13.65
   2  -1   9   12.03   10.59
   3  -1   7   17.55   11.51
   3  -2   8   12.90   10.06
   4  -8   6    1.74    8.38
   4  -4   7   32.98   12.54
   2  -8  10    2.98    4.39
   3  -6   9   -0.82    7.09
   3  -5   9    4.71    7.80
   4  -5   7   24.08   11.29
   4  -8   5    1.93    7.94
   1  -7  11    1.71    4.60
   3  -8   8    1.39    6.73
   4  -3   2  127.49   14.82
   2  -4  10    3.58    8.20
   4  -3   5    5.37    9.48
   4  -4   6   -2.66    9.57
   3  -3   8   91.64   14.67
   3  -9   7    4.00    6.99
   2  -7  10   17.72    7.14
   1  -9  10    0.35    3.61
   4  -5   1   36.87   10.06
   4  -3   4   54.95   13.80
   4  -6   6   16.26   10.02
   2  -9   9    0.92    4.80
   4  -5   6    3.77    9.44
   3  -2   7   59.86   14.00
   2  -2   9    9.06    9.64
   2 -10   8    9.33    4.82
   1  -2  10   30.21    9.45
   2  -6  10    9.11    7.16
   4  -4   5   18.42   12.17
   2  -5  10   11.31    7.44
   3  -7   8    0.87    7.11
   2  -1   8    3.49    8.68
   3  -4   8    7.07    9.89
   1   1   6   32.81    9.15
   4  -7   3    4.53    8.40
   4  -4   3   38.17   11.82
   4  -7   4    5.81    9.58
   4  -5   5   76.19   14.35
   1   0   8   11.87    9.38
   4  -6   5    1.23    9.20
   3  -5   8   -8.92    7.53
   0  -8  11    2.32    3.70
   2   0   6   23.96   10.50
   1 -10   9    9.60    4.28
   1  -1   9    4.19    8.78
   4  -5   4  -14.08    7.80
   4  -6   4   50.24   12.46
   4  -6   3   -4.80    8.89
   3  -3   7   59.62   13.51
   3  -8   7    9.04    7.91
   3  -9   6    5.94    7.73
   2  -3   9   67.20   13.36
   2  -8   9   19.93    7.48
   1  -3  10    7.11    9.25
   2   0   5   -0.91    8.80
   1  -8  10    0.57    5.99
   2  -1   7    2.32    9.62
   3  -2   5   62.72   13.30
   2  -4   9   43.26   11.75
   3  -9   5    5.01    8.61
   2  -7   9    9.42    8.14
   2 -10   7   -3.28    5.99
   3  -5   7   22.08   10.93
   2  -9   8    2.13    6.84
   3  -6   7   33.30   11.65
   3  -3   6   13.06   10.61
   1  -4  10   12.14    8.92
   1  -7  10   11.80    7.84
   2  -5   9   20.77   10.04
   3  -2   3   -3.74    8.69
   7   0   4   48.84    9.01
   6   2   2    9.01    7.69
   4   4   4   47.31    9.41
   6   2   3  112.19   13.07
   6   2   4   30.36    9.08
   2   4   3   -1.61    4.33
   2   1  -1  120.32    5.59
   2   3   1   67.65    6.27
   4   1  -1  660.13   18.00
   6   1   6    8.67    7.14
   4  -1  -2  963.50   17.79
   4   2   0  469.34   17.71
   3   4   4   72.36   10.59
   3   4   5    1.65    7.36
   6   0   0  114.54   11.86
   2   4   4   14.89    6.41
   3   3   1  223.51   12.12
   2   2   0  657.51   14.35
   6   1   2   33.82   11.21
   4   3   7   27.03    9.04
   4   3   2  160.91   14.74
   6   1   4   11.79   10.12
   3   1  -1   84.73    7.21
   3   2   0 1468.07   26.30
   6   0   1    4.30    9.21
   4   3   6   33.74   10.77
   4   3   3   20.29   10.22
   1   3   2  101.98    6.32
   4   3   4   51.12   12.86
   3   3   2    7.99    7.48
   4   2   8   26.76    9.38
   2   3   2  390.95   14.99
   4   0  -1 1247.43   26.73
   3  -1  -2  753.16   13.49
   6   0   2  180.07   19.45
   6   0   5   24.30   12.34
   6  -2   0    4.72    8.32
   6   0   3   54.87   14.78
   6   0   4   39.66   14.29
   4   1   0  328.01   17.90
   1   2   1  728.59   14.38
   6  -1   6   13.55    9.75
   1   1   0 3831.55   25.60
   3   3   4   53.16   12.32
   3   3   5   25.76   11.40
   1   3   3   44.05    7.37
   3   2   1   29.67    8.42
   6  -2   1   33.05   11.83
   2   3   3   45.57    8.80
   2   0  -1  906.18   14.69
   6  -1   4    9.18   11.31
   2   2   1   35.22    6.69
   4  -1  -1  633.96   18.73
   4   2   3   33.72   11.13
   3   0  -1 2313.27   30.41
   6  -2   2   18.87   10.95
   4   2   4   71.70   12.89
   3  -2  -2 1292.36   18.17
   3   1   0  253.67   12.38
   2   3   4  564.65   19.22
   2   1   0  474.55   12.10
   6  -2   4   18.11    9.13
   1   3   4   65.44    7.67
   6  -2   3   90.95   14.14
   2   3   5  106.78   11.33
   1   3   5  445.44   14.91
   3   2   2  590.93   20.73
   6  -3   4   30.33   10.53
   6  -4   2   21.59    9.05
   4   1   7    1.10    8.88
   4  -2  -1  225.33   11.13
   3   2   6  241.05   18.15
   2   2   2    5.51    6.06
   4   1   3  225.43   18.13
   4   1   5   37.01   12.68
   4   0   1  477.23   20.44
   4   1   4  104.60   15.07
   3   1   1  227.98   13.17
   4  -1   0  205.89   13.36
   3  -1  -1   75.32    6.88
   2   2   7   71.16   11.97
   4   0   7   56.19   12.68
   1   2   2  789.15   15.50
   3   0   0 3764.75   41.27
   2   2   3  281.89   14.38
   3  -2  10    9.88    7.01
   2   1   1 1139.46   21.65
   3   1   2  132.45   12.72
   2  -1  -1  120.92    6.39
   2   2   4  535.46   20.93
   4  -3   9    0.80    7.26
   2   2   5  159.10   14.53
   4  -2   0  402.89   18.23
   4   0   3   17.64   11.41
   3  -1   9    6.73    9.25
   3   1   6  198.42   19.29
   3  -3  10    8.84    7.65
   3   1   3   65.85   11.73
   4  -1   7   -1.37   11.07
   2   0   0   25.10    6.61
   3   1   5   66.76   14.42
   1   2   3  588.67   16.39
   1   1   1 1431.45   18.94
   3   0   1  439.45   18.56
   2   0   9   66.29   13.26
   3  -2  -1  808.64   17.89
   1   2   4  734.24   20.38
   4  -3   8    5.93    9.98
   1   2   5  138.08   11.82
   4  -1   5   55.00   14.44
   4  -2   1   16.04    9.46
   4  -1   3  222.61   19.30
   2   1   2  684.84   20.63
   3  -1   0  278.39   13.85
   3   0   6   60.11   14.24
   3   0   2  130.07   13.62
   1   0   0 2485.41   19.98
   4  -3   7   22.62   12.21
   2   1   3  514.94   20.09
   3   0   3  348.34   19.91
   2   1   5  432.34   21.76
   4  -2   3   24.39   11.19
   4  -2   4   56.58   14.34
   2   1   4 1780.56   37.94
   3  -3  -1  142.44    9.76
   4  -3   6   26.60   12.20
   3  -1   1  280.67   15.59
   2   0   1   48.23    7.85
   3  -1   6  164.15   17.73
   3  -2   0 1397.05   27.54
   2   0   7   10.03   10.99
   2  -2  -1   16.27    5.10
   4  -3   3   39.85   12.57
   4  -7   5  148.34   15.88
   3  -1   2  118.31   12.91
   4  -4   2    1.03    8.96
   3  -1   5   41.07   11.69
   1   1   2  409.50   13.30
   2  -1   0  518.74   14.27
   4  -4   4   33.85   11.55
   3  -1   3   30.05   10.49
   4  -5   2   21.26   10.32
   4  -6   2   -1.08    8.30
   4  -5   3   -3.60    8.65
   2   0   2  606.63   19.66
   3  -2   6  255.65   21.51
   1   1   5  682.63   22.31
   1   1   3  672.12   18.49
   3  -2   1   20.61    8.85
   3  -3   0  145.22   11.21
   1   1   4  617.69   19.76
   3  -4   7   10.58   10.90
   2   0   3  155.91   13.58
   2   0   4 1028.82   29.80
   2  -2   8  152.25   17.25
   3  -2   2  596.00   23.91
   4   0  -2   34.22   13.35
   7  -5   3   20.00   14.65
   7  -4   2   -1.86   15.71
   7  -6   3   26.47   12.36
   6  -1   2   47.63   23.71
   6  -1   0  145.80   27.98
   7  -4   0   83.23   18.81
   6  -1   1   24.36   21.21
   4   1   1   20.62   17.23
   5  -1   5    6.51   33.38
   6  -8   5    5.36    6.80
   5  -2   6    3.86   15.72
   5  -4   7    8.20   15.00
   7  -5   2    6.46   13.05
   7  -5   0   16.31   13.92
   7  -6   2   28.00   14.18
   7  -5   1   16.30   13.87
   6  -4   5    1.71   13.21
   5  -7   7  -14.21    8.32
   3   1   0  272.55   21.17
   4  -4   8   -1.33   11.69
   7  -6   1   -9.52   10.99
   4   0   5   32.93   17.17
   5  -5   7    7.12   11.48
   3  -1   7   20.67   15.42
   5  -6   7   12.66    9.98
   6  -7   5   -4.89    8.62
   6  -5   5    8.94   12.94
   3   1   3   54.32   18.01
   6  -2   2    7.24   19.37
   6  -6   5   12.42   11.86
   5  -3   6  -10.80   14.12
   6  -2   0    6.69   18.83
   4  -2   7   86.20   19.70
   4  -1   6   43.87   18.41
   5  -2   5   18.76   28.61
   4   0   4    7.81   17.58
   6  -4   4   19.92   16.82
   6  -3   3   59.74   21.86
   6  -8   4    2.88    9.36
   3   0   5   -3.30   14.03
   6  -9   3    8.05    8.30
   4  -5   8   -5.77    9.68
   5  -4   6   27.54   15.49
   4   0   0   59.25   16.84
   4   0   3   29.83   18.65
   6  -3  -1   75.81   21.98
   6  -3   2   81.22   23.29
   4  -7   8    5.91    7.96
   4  -6   8   16.50   10.61
   5  -8   6    9.43    8.80
   6  -7   4   15.60   12.87
   6  -6   4    1.59   13.44
   6  -3   1   37.97   19.78
   6  -3   0   18.09   19.05
   6  -4   3   13.36   18.95
   4  -1   5   40.84   19.21
   3  -2   7   59.42   17.43
   3  -1   6  164.78   23.01
   6  -9   2   -1.97   10.03
   4  -2   6   -6.03   16.23
   5  -6   6   22.34   12.92
   6  -8   3    1.23   10.94
   6  -4   2   23.54   19.42
   6  -5   3   14.65   16.36
   3   0  -1 2640.41   45.53
   2   0   5    2.53   12.97
   6  -7   3    9.55   13.88
   6  -4   1   76.32   22.71
   5  -9   5   33.60   10.44
   4  -4   7   45.28   17.23
   4  -9   7   -7.30    5.98
   4  -1   4   95.53   22.62
   3  -8   8   -4.18    8.49
   6  -5   2   22.76   19.53
   5 -10   4    7.79    7.58
   6  -8   2    5.76   13.17
   1   0   5   38.52   13.01
   4  -6   7   16.51   14.02
   6  -5  -1  181.19   25.52
   3  -6   8    2.67   10.57
   6  -5   1    2.34   18.46
   6  -6   2   33.68   17.38
   3  -3   7   56.67   16.77
   6  -7   2   -5.45   11.91
   3  -7   8   -1.13    9.93
   3   0   0 4820.14   66.68
   6  -8   1   48.47   16.58
   6  -5   0   -2.29   16.53
   4  -5   7   26.45   15.86
   4  -2   5   44.58   19.67
   4  -1   3  181.84   26.48
   3 -10   7   -0.63    6.67
   4  -8   7    3.88    9.67
   6  -6   1  185.78   27.76
   4 -10   6    3.33    7.12
   4  -7   7    6.35   11.42
   4  -1   1   24.07   17.44
   5 -10   3   30.51   11.59
   4  -4   6    2.09   15.20
   3 -11   6    3.25    7.40
   1  -1   6   51.04   14.33
   2   0   3  195.03   20.69
   4  -3   5   -2.22   17.81
   3  -9   7    1.07   10.14
   4  -9   6    1.11   10.76
   2   0   0   40.10   13.11
   4  -5   6   16.54   15.29
   3  -3   6    5.93   15.02
   3  -5   7   35.91   16.93
   3  -2   5   88.27   20.71
   4  -2   3   29.43   20.09
   2  -3   7  114.82   19.33
   4  -8   6   19.07   14.60
   4  -6   6   35.23   18.43
   2  -2   6   84.40   19.33
   3  -1   3   65.18   20.09
   3  -8   7   -4.23   11.19
   5 -10   1   48.89   15.01
   3  -6   7   52.84   17.16
   4 -10   5   52.67   14.06
   4  -2   2   78.05   21.71
   4 -11   4    6.53    9.59
   4  -4   5   54.73   21.77
   4  -3   4   51.82   21.20
   3  -1  -1  141.84   17.08
   3 -10   6   -8.05   10.14
   3  -4   6    4.11   15.67
   3 -12   4   19.77    9.71
   4  -5   5  107.93   24.31
   4  -9   5   22.92   15.36
   3  -1   0  405.65   25.95
   3  -3   5   21.94   18.07
   3 -11   5    4.40   10.55
   2  -4   7  105.51   20.51
   4 -11   3   -1.21   11.67
   4  -3  -2   67.45   17.40
   2 -10   7   -1.00    9.71
   1 -11   7    4.33    8.14
   0   0   3   75.54   11.61
   4  -4   4   70.28   22.07
   4  -6   5  -20.36   14.24
   4 -10   4   -1.46   12.73
   3  -5   6   27.87   18.77
   3  -9   6   14.20   15.03
   4  -7   5  215.15   28.71
   1  -2   6   77.82   15.87
   4  -9   4   32.60   17.11
   4  -3   2  165.78   25.63
   3  -6   6  127.20   23.09
   2  -3   6  219.06   26.03
   2  -2   5  163.54   21.20
   4 -11   2   34.76   14.67
   3  -2   3   -3.44   15.79
   4  -3  -1  142.90   23.15
   4  -5   4   -9.79   16.94
   3  -7   6    4.16   15.62
   2 -11   6    3.14    9.84
   2  -9   7    9.90   12.36
   4  -4   3   58.95   22.09
   3  -4   5   14.84   17.58
   3 -12   3    2.33   11.02
   2 -12   5   35.69   11.35
   3 -10   5   -6.40   13.59
   4 -10   3   -3.56   14.40
   4 -11   1    3.15   14.97
   4   1   0  348.10   27.45
   1   1   5  676.37   25.87
   4   1   3  215.09   27.30
   6  -2   4   22.85   19.47
   2   1   5  462.41   27.62
   2   0  -2  844.34   18.08
   3   0   6   71.27   18.98
   2   1   0  606.89   22.14
   6  -2   3  105.06   24.77
   6  -2  -1   22.54   18.48
   1   1   4  517.11   22.26
   6  -3   4   44.54   18.78
   1   1   1 1484.43   25.55
   3   1   1  302.46   21.94
   2   1   4 1953.24   47.55
   3   0  -2 2624.02   40.14
   4   0  -1 1584.43   44.43
   6  -2   1   51.50   23.77
   3   1   2  140.66   19.68
   1   1   3  581.02   21.67
   1   1   2  461.56   18.46
   2   1   1 1238.66   31.58
   2   1   3  450.79   24.14
   2   1   2  750.84   28.52
   4   0   1  517.41   31.90
   4  -3   7   12.46   14.09
   3  -1  -3  566.85   16.70
   4  -1  -2 1647.92   42.14
   6  -4  -1  365.02   33.20
   6  -4   0  218.62   29.57
   3   0   3  395.53   28.94
   4  -1  -1  839.05   36.11
   2   0  -1 1264.98   26.03
   3  -1   5   75.57   20.01
   4  -3   6   43.30   17.51
   3   0   2   81.50   18.74
   3   0   1  484.11   28.52
   3  -2   6  276.92   28.48
   6  -6   0  240.47   30.52
   2   0   4 1175.37   39.57
   4  -1   0  301.63   27.00
   3  -4   7   30.19   15.75
   4  -2   4  101.43   23.65
   4  -2  -2   29.71   14.83
   3  -1  -2 1620.02   35.24
   1   0   4    2.50   12.29
   2  -1   5  530.92   30.99
   2   0   2  684.25   29.40
   2   0   1   32.22   14.13
   4  -2  -1  447.04   30.30
   4  -2   0  621.41   36.31
   1   0   3   64.87   14.73
   3  -1   2  149.36   22.52
   3  -2  -3  150.00   13.83
   3  -1   1  342.08   27.49
   1  -1   5  900.99   32.17
   4  -3   3   35.39   18.60
   2  -1   4 2246.96   55.79
   1   0   2 7860.56   71.46
   1   0   0 3251.57   33.23
   2  -1  -2 1202.94   24.18
   1   0   1 1187.13   25.88
   2  -5   7   -1.89   14.37
   2  -1   3  638.59   32.45
   4  -6   4   71.91   22.84
   4  -8   4   42.74   20.02
   2  -6   7    3.85   15.11
   4  -7   4   -4.85   18.58
   3  -4   5    4.89    7.49
   6  -5   2   10.63   10.12
   3  -1   3   84.97   13.38
   6  -7   2    7.08    9.20
   6  -6   2   35.78   12.99
   7  -8  -2   23.14    8.59
   5  -4   3  136.73   19.91
   6  -9   1   48.47   10.20
   6  -2  -1   12.38   12.76
   6 -10   0   34.99    8.54
   7  -8  -3   18.25    7.79
   7  -5  -4   14.23   10.29
   6  -4   1  117.97   19.05
   5 -10   2   12.45    7.02
   5 -11   1    5.20    5.13
   5  -8   3   39.26    9.42
   6  -2  -2   79.23   17.04
   6  -3   0   12.31   14.19
   4   0   0   47.85   11.54
   4  -2   3   42.95   12.21
   5  -5   3   57.99   12.15
   7  -7  -3    1.31    8.71
   7  -6  -3   10.80   10.48
   5  -3   2   75.29   14.37
   6  -8   1  134.53   16.96
   5  -2   1   94.38   17.25
   5  -7   3   20.08    9.82
   6  -5   1   17.15   12.18
   5  -6   3   99.51   14.70
   4  -4   4   81.33   13.99
   6 -10  -1    6.52    6.85
   6  -3  -1  159.33   22.53
   6  -9   0   54.17   12.09
   4   0  -2   64.53   12.68
   5  -4   2  229.75   22.26
   5  -9   2    4.73    7.15
   4  -5   4   -4.46    8.08
   3  -2   3    9.60    9.21
   6  -3  -2   43.34   15.63
   4  -1   1   23.88   10.58
   6 -10  -2   -1.88    6.54
   6  -5   0    3.88   10.07
   4  -6   4  125.99   15.67
   4  -7   4   -4.25    7.56
   6  -3  -3  218.03   23.81
   5  -3   1  663.19   34.57
   5 -11   0    1.61    5.89
   6 -10  -4   -3.19    6.01
   5 -10   1   76.65   11.73
   5  -5   2  229.17   22.78
   6 -10  -3   -0.91    6.21
   6  -7   0  134.71   18.26
   6  -9  -1   -2.50    7.69
   4  -9   3   10.93    7.91
   4 -11   2   20.44    7.25
   5  -6   2  170.42   18.92
   5  -7   2   76.09   14.04
   6  -4  -2   25.84   13.05
   6  -8  -1  104.06   15.93
   3  -5   4  114.06   13.88
   4  -4   3   58.06   12.91
   6  -9  -2   41.23   10.70
   5  -4   1  103.74   16.40
   6  -4  -3  126.69   19.09
   6  -7  -1  119.47   17.88
   5  -3   0  220.60   20.28
   5 -11  -1   33.24    8.35
   5  -9   1   71.11   11.11
   6  -9  -3   30.34   10.35
   3  -6   4    1.18    7.01
   6  -9  -4    7.88    8.44
   3  -7   4   16.92    7.54
   5 -10   0  102.27   11.57
   4 -12   0   -0.71    5.27
   5  -5   1  272.30   21.64
   4  -5   3   11.17    8.71
   6  -5  -5   28.30   11.29
   6  -6  -2  120.72   18.10
   6  -5  -3   64.52   14.25
   5  -8   1  119.09   14.82
   6  -7  -2   -3.18    8.64
   4  -8   3    2.70    7.85
   6  -5  -4  164.08   19.29
   6  -8  -5   13.91    8.65
   5 -11  -5   21.29    5.51
   6  -8  -3   11.67    8.33
   5  -6   1   32.78    9.54
   5 -11  -2   33.31    7.57
   4  -6   3    7.01    7.79
   5  -7   1  145.93   15.65
   6  -8  -4   50.43   11.02
   4  -7   3   62.91   11.99
   6  -7  -5   77.06   12.47
   6  -6  -5   35.34   10.89
   5  -3  -1  496.88   25.85
   6  -6  -3  117.49   16.49
   5  -4   0  453.89   26.14
   6  -7  -3    1.48    8.02
   6  -6  -4   15.85    9.53
   4 -11   1   15.13    6.50
   5 -11  -3    2.15    5.54
   2  -4   4   28.86    7.47
   3 -12   1   17.81    5.75
   5 -11  -4    7.77    5.72
   3 -11   2   26.13    6.91
   5 -10  -1   10.09    7.07
   4  -3   1   75.98   10.64
   4  -1  -3    8.64    6.47
   4 -12  -1   -0.66    4.81
   4  -4   2    5.65    7.62
   5  -5   0  191.75   16.20
   3  -9   3   16.07    6.46
   5  -8   0   35.82    8.58
   4  -9   2    6.54    6.87
   5  -6   0  171.68   14.69
   5  -7   0  123.82   12.73
   4 -12  -5    1.95    2.83
   3  -5   3   -2.99    3.51
   5 -10  -2    2.53    5.94
   4 -12  -2   41.42    6.90
   4  -5   2   32.47    8.96
   3 -13  -2   20.14    4.48
   0  -2   3  903.73   11.63
   4 -11   0   17.43    5.84
   4  -8   2   84.88   11.23
   2   0   2  915.73   26.58
   3   0   1  639.90   26.45
   6  -2  -3  745.25   39.70
   1  -2   4 1057.04   24.16
   1  -1   3 1084.87   23.67
   2  -2   4  812.20   26.60
   2  -1   3  757.51   24.94
   6  -6   1  332.01   27.60
   4   0  -1 1957.59   49.66
   6  -4   0  394.43   31.25
   4   0  -3  147.63   15.32
   3  -1   2  203.35   16.44
   4  -2   2  193.17   19.15
   1   0   1 1680.14   24.16
   4  -3   3   61.15   13.30
   3   0   0 7731.77   81.91
   6  -8   0  213.75   20.33
   6  -3  -4  300.27   26.41
   2   0   1   57.38    9.86
   3  -4   4  130.89   14.54
   6  -4  -1  927.66   44.55
   6  -6   0  617.89   35.74
   6  -5  -1  419.42   30.62
   2  -3   4 1098.66   30.16
   4  -1   0  576.36   27.91
   3   0  -1 4783.62   60.25
   6  -4  -4  478.11   31.98
   6  -6  -1  451.49   30.98
   3  -3   3  138.13   14.01
   3  -1   1  646.79   25.04
   6  -5  -2  428.01   30.69
   1  -3   4  195.61   11.08
   2  -1   2 1564.33   32.19
   6  -8  -2  211.25   20.36
   4  -3   2  326.75   22.27
   2  -2   3  670.40   22.28
   3  -2   2 1403.28   35.31
   3   0  -2 4555.35   53.65
   4  -1  -1 1465.70   41.20
   2   0   0   58.86    8.86
   4 -10   2  150.38   14.74
   3   0  -3  639.89   19.52
   1  -1   2  909.07   17.51
   4  -1  -2 3021.02   53.54
   4  -1  -4  446.17   19.67
   1  -2   3 1286.17   21.07
   4  -2   0  900.21   29.34
   3  -1   0  520.17   18.15
   1   0   0 5030.91   28.13
   3  -3   2   21.38    6.37
   3  -8   3  127.64   11.88
   1  -4   4  158.05    8.43
   4 -10   1  114.03   11.47
   4  -6   2    8.74    5.78
   2  -3   3   97.48    8.16
   4  -7   2   -3.00    4.94
   4  -2  -1  682.75   23.71
   2  -1   1 2513.79   30.91
   3   3   2    5.96   11.08
   6   1   3   31.73   15.62
   3  -2   5  104.87   16.20
   6   3   1   15.81   15.82
   5   4   0  448.29   29.52
   1   0   3   45.82   10.35
   7   1   2   21.11   16.16
   6  -2   4   35.92   13.73
   7   2   1    5.01   13.33
   3   2   3    4.60   11.23
   6  -3   4   34.88   13.33
   6   2   2   22.49   15.55
   7   3  -1   62.83   18.27
   8  -5   1   -3.62    6.35
   3   4  -1  646.26   24.47
   9  -2  -1    5.20    6.83
   7  -4   3    2.82    8.54
   8  -1   1   23.22   13.12
   9  -3  -1    3.57    6.29
   7  -3   3    1.60    9.16
   9  -1  -2   14.87    9.21
   4   1   4  110.76   20.30
   6   0   3   89.88   18.63
   8  -2   1   49.41   13.42
   8   1  -1   16.58    9.24
   4  -2   5   32.36   12.72
   8  -4   1   54.15   11.55
   8   0   0   37.67   13.51
   7   0   2   -2.09   11.38
   6   3   0   25.44   16.50
   4   2   3   45.71   14.58
   8  -3   1   23.48    9.60
   4  -3   5    3.42    8.78
   8  -6   0   11.26    5.85
   9  -1  -3   -3.16    7.36
   7   2   0   23.64   15.08
   2   2   2   16.25    9.55
   9  -2  -2   -4.98    5.57
   9  -4  -2    0.69    4.63
   4   4  -1   -1.40    8.46
   7   1   1  155.26   23.23
   6   1   2   67.68   17.43
   6   2   1   78.94   18.49
   9  -3  -2   15.78    6.88
   6  -1   3   42.03   14.23
   8   1  -2   29.70   11.57
   7  -1   2   36.23   13.94
   3   1   3   89.89   14.30
   4   0   4    1.70   10.11
   8  -1   0   31.20   12.63
   9  -2  -3    0.96    7.30
   6   3  -1  127.20   20.26
   7  -5   2    6.01    7.54
   8   0  -1   36.53   11.28
   9  -4  -3   -2.02    4.24
   7   2  -1   39.42   16.45
   8  -5   0   -2.85    6.27
   9  -2  -4    4.20    6.31
   9  -3  -3   -0.82    5.28
   7  -2   2    5.18    9.68
   6  -4   3   61.55   12.55
   8   1  -3    3.09   10.01
   6  -3   3   74.58   14.23
   8  -2   0  122.41   15.28
   9  -4  -4    2.91    4.53
   7  -4   2    8.22    8.06
   7   0   1   89.00   17.41
   8  -4   0   70.45   11.34
   9  -3  -4   -1.46    5.00
   7   1   0   -2.00   11.23
   8  -3   0   28.19    9.43
   3  -2   4   10.80    6.97
   3   3   0  373.52   17.80
   6   3  -2   32.42   12.65
   6   2   0   23.29   12.02
   8  -6  -1    9.13    6.90
   7   2  -2   19.14   11.27
   6   1   1   71.51   14.14
   8  -1  -1   22.47   10.27
   8   0  -2   15.58    9.58
   7  -1   1   99.58   15.45
   7  -6   1   -0.90    5.53
   6  -1   2   57.34   13.14
   7   2  -3   38.19   12.67
   8  -2  -1   47.42   10.91
   7   1  -1   26.04   11.50
   8  -5  -1   35.43    7.94
   8   0  -3    1.34    8.30
   4  -3   4   49.75   10.94
   7   0   0   38.97   11.44
   4  -4   4   28.23    9.39
   4   0   3   29.93    9.64
   7  -2   1    4.29    7.93
   8  -3  -1   19.61    8.13
   8  -1  -2   45.34   10.75
   7  -5   1    3.19    6.58
   6  -2   2   23.38    9.28
   8  -4  -1   21.19    7.90
   7  -7   0   12.80    5.00
   8  -7  -3    5.62    3.93
   6   0   1   -4.35    7.39
   8   0  -4    1.21    7.61
   6  -5   2    4.45    7.13
   7  -3   1    7.83    8.18
   3   3  -1  292.58   13.32
   8  -6  -2    9.39    5.64
   1  -3   3   45.96    5.20
   6  -3   2   74.97   11.33
   6  -4   2   31.90    9.26
   7   1  -2    9.42    9.62
   8  -2  -2   19.51    8.16
   7  -1   0   10.18    9.17
   8  -1  -3   37.46   10.47
   6   2  -2  136.83   15.90
   8  -7  -4    5.27    3.41
   7   0  -1   72.06   13.26
   8  -5  -2   29.15    7.42
   8  -3  -2  103.38   12.70
   6  -1   1   43.11   10.83
   7  -6   0    6.71    5.17
   8  -4  -2   25.37    7.61
   7  -2   0   16.84    8.67
   8  -1  -4   -1.10    6.46
   7   1  -3   78.05   12.87
   8  -6  -3    5.82    4.79
   3  -2   3    7.01    5.24
   8  -2  -3   -4.35    6.40
   3   3  -2  437.46   14.33
   8  -1  -5   14.98    7.64
   7  -3   0   36.81    7.50
   6  -2   1   78.16   11.75
   4  -2   3   45.44    8.77
   4   3  -2   61.25    8.93
   7  -8  -2    9.96    3.77
   7  -7  -1   27.71    4.96
   7  -4   0   69.33   10.49
   7  -1  -1   14.12    8.77
   8  -5  -3   33.45    6.68
   7   0  -2    1.34    7.00
   8  -3  -3   72.32   10.31
   8  -4  -3   17.96    6.13
   8  -2  -4   16.42    7.22
   8  -6  -4   10.46    4.79
   6  -3   1   11.96    6.72
   6  -5   1    7.26    5.88
   4   1   1   22.55    7.10
   6  -4   1   63.12    9.08
   3  -4   3   10.27    4.14
   4  -4   3   30.07    7.10
   8  -2  -5    4.28    5.76
   8  -6  -5    3.21    3.66
   7  -2  -1   12.85    6.67
   8  -3  -4    9.92    5.20
   8  -5  -4   20.44    5.34
   8  -2  -6    6.33    5.26
   7  -6  -1   49.77    5.80
   8  -6  -6   -0.39    2.77
   8  -4  -4    7.41    5.10
   6   0  -1    9.96    6.25
   7  -1  -2    6.06    5.50
   7  -8  -3    2.87    2.96
   7  -3  -1   81.79    7.36
   8  -3  -5    8.56    5.05
   8  -5  -5    3.57    3.76
   7  -7  -2   10.36    3.89
   8  -5  -7    0.75    2.77
   7  -4  -1   12.00    4.96
   8  -3  -6   -0.59    4.20
   8  -4  -5   13.12    5.26
   2   3   1  134.23   14.68
   1   1   2  661.08   21.95
   2   0   4 1529.62   43.56
   4   3   2  250.44   26.15
   1   2   0  958.89   18.85
   3   3   1  479.64   24.87
   2   1   3  689.24   27.93
   2   3   0  225.96   14.27
   2  -1   4 2276.52   46.72
   1  -1   3  857.27   22.40
   3  -1   4  297.53   19.97
   3   2   2 1102.01   36.47
   4   2   2  185.94   19.88
   6  -2   3  174.98   20.01
   6   0   2  338.57   26.43
   4   1   3  360.19   25.65
   2  -2   4  602.80   23.00
   2   3  -1  495.02   16.19
   4  -1   4  168.32   18.62
   1   1   1 3092.54   31.34
   1   0   2 9999.00   62.71
   2  -3   4  497.57   19.36
   2   0   3  228.26   14.17
   3   0   3  505.22   21.98
   1  -2   3  649.55   16.16
   2   2   1   79.12    9.31
   4  -2   4  110.59   14.47
   4   3   0  148.67   15.51
   2   1   2 1187.27   27.68
   3   2   1   55.24    9.23
   3   1   2  223.40   14.38
   6   2  -1   15.70    9.88
   2   3  -2  501.64   13.21
   6   1   0  178.17   17.97
   3  -1   3   97.71    9.88
   4   3  -1  163.77   13.52
   2  -1   3  660.77   19.41
   4  -1   3  340.31   19.39
   6   1  -1  188.70   16.50
   2   2   0 1585.66   24.96
   6   0   0  266.64   18.97
   3   0   2  185.65   11.36
   6   2  -3  667.19   28.84
   6  -6   1  110.72   12.00
   3   2   0 3127.58   41.13
   7   1  -4  126.65   15.67
   1  -1   2  707.22   12.94
   4   2   0  980.62   28.95
   2  -2   3  402.88   14.33
   2   0   2 1250.05   23.95
   3  -3   3   41.87    6.22
   3   1   1  542.33   17.28
   4  -3   3   35.97    7.70
   2   1   1 2476.24   30.05
   6  -1   0  132.07   12.33
   6   1  -2  174.48   14.46
   7   0  -3  123.35   12.94
   2  -3   3   47.23    5.33
   3  -1   2  163.77    8.58
   1   1   0 6644.17   27.42
   2  -4   3    2.87    3.05
   8  -5  -6    1.35    3.30
   8  -4  -7    6.40    3.47
   7   0  -4   -0.93    4.53
   4   2  -1  594.38   18.38
   4   0   1  695.40   19.21
   7  -2   1    7.00    3.36
   7   4   0   99.55    7.63
   7   2   1   10.21    3.77
   9  -1  -3   12.56    2.96
   8  -2  -1   30.93    5.12
   9  -2  -4   16.29    2.87
   9   1  -3   11.71    3.06
   7  -1   1  147.83    8.92
   4   2   3   37.13    4.96
   8   2  -1   43.89    5.61
   7   1   1  142.05    9.06
   9   0  -3   -2.55    2.11
   7   0   1   73.58    6.89
   9   2  -4   33.14    3.70
   8  -4  -3   44.89    4.58
   6  -3   1   20.58    4.44
   8  -1  -1   20.65    4.30
   8  -3  -2  157.58    8.08
   7  -3   0   14.78    3.91
   8   1  -1   21.69    4.41
   6   3   1   23.97    4.72
   8   0  -1   10.39    4.07
   4   0   3   33.08    4.66
   8   3  -2  150.28    8.67
   7   3   0   30.02    4.93
   9  -1  -4    9.37    2.88
   9   1  -4   16.14    3.23
   9   0  -4   -1.15    2.19
   7  -2   0   31.89    5.06
   7   4  -1    9.39    3.85
   8  -2  -2   13.95    3.85
   9  -1  -5   25.54    3.29
   7   2   0   31.31    5.04
   9   1  -5   32.94    3.61
   8   2  -2   14.31    3.76
   8  -3  -3   56.04    6.07
   7  -1   0    6.45    3.55
   7   1   0    6.36    3.04
   7   0   0   38.73    5.19
   8   3  -3   59.82    6.85
   7  -3  -1   61.37    5.94
   8  -4  -5   14.21    3.58
   3   4   1  156.81    5.77
   7  -4  -2  225.64    9.43
   7   3  -1   65.20    6.39
   8  -2  -3    0.35    2.87
   8  -4  -6   38.53    3.64
   8  -3  -4    3.76    2.94
   8   2  -3    1.10    3.01
   7   4  -2  286.33   11.20
   7  -2  -1   20.83    4.04
   7   2  -1   17.16    4.03
   8  -1  -3   23.46    4.36
   7  -1  -1   15.11    3.76
   7   1  -1   18.31    3.83
   7   0  -1   63.67    5.44
   7  -3  -2    0.76    2.94
   8  -3  -5   41.22    4.32
   8  -2  -4   35.75    4.49
   7  -4  -3   -4.95    2.27
   7   3  -2    3.25    3.04
   7   4  -3   -1.60    2.66
   8  -1  -4    1.82    3.34
   8  -3  -6    4.59    2.67
   7  -2  -2   19.35    3.79
   8  -3  -8    5.68    1.85
   8  -3  -7    8.15    2.27
   8  -2  -5    4.67    5.03
   6  -4  -2   24.12    3.80
   8   3  -6    2.45    3.10
   7   2  -2   16.18    3.90
   8   2  -5    5.73    5.56
   7  -1  -2   -2.48    2.51
   8   3  -7    9.60    2.65
   7  -3  -3   84.64    6.29
   7   1  -2    1.70    2.64
   6   4  -2   38.72    4.58
   8  -1  -5   34.00    4.62
   8   1  -5   30.55    4.47
   8  -2  -6   57.71    5.41
   8  -2  -9   24.06    2.34
   7   3  -3   92.05    6.94
   8   0  -5   45.84    5.26
   7   4  -4   27.77    4.29
   8   2  -6   64.66    5.49
   3   4   2  362.46   10.37
   3  -1   3   94.44    5.94
   6   4   1  119.87    8.44
   3   1   3   88.68    5.81
   6  -1   2   62.97    6.84
   1   3   1  953.70    9.45
   3   0   3  430.52   11.82
   6   1   2   67.37    6.87
   2  -3   2  642.36   11.75
   6   0   2  310.05   13.12
   2   3   2  627.40   11.35
   4  -3   2  245.41    9.85
   3  -3   2   20.59    3.52
   4  -1   3  332.85   11.72
   4   4   2    6.57    3.15
   9  -2  -5   45.69    3.82
   4   1   3  309.24   11.27
   4   3   2  224.55    9.52
   3   3   2   24.36    3.40
   9   2  -5   57.20    4.27
   2  -4   1   10.81    2.39
   6  -4   0  340.55   12.59
   9   2  -6   59.16    3.88
   6  -2   1   73.10    6.99
   6   2   1   84.57    7.31
   2  -2   2   21.26    2.97
   6   4   0  382.21   13.60
   3  -2   2  824.64   14.28
   3  -4   1  183.68    6.73
   1  -2   1 1544.87   11.71
   6  -1   1   51.03    5.69
   9  -1  -6   79.14    4.43
   9   0  -5  208.29    7.46
   6   1   1   53.64    5.82
   2   2   2   24.41    3.10
   9   1  -6   87.88    4.75
   3   2   2  860.88   14.30
   6   0   1    3.07    2.97
   2   4   1    7.94    2.05
   9   0  -6   97.41    4.95
   9   0  -7  148.36    5.23
   1   2   1 1454.87   10.81
   3  -1   2  172.62    6.55
   6  -3   0    2.07    2.73
   2  -1   2  872.81   12.51
   3   1   2  176.63    6.57
   2   1   2  914.15   12.75
   3   0   2  140.89    5.86
   6   3   0    6.04    3.35
   2   0   2  819.13   12.06
   6  -4  -1  692.88   16.07
   6  -2   0   26.77    4.21
   6   2   0   28.11    4.28
   1  -1   1 2310.50   13.05
   6   4  -1  716.54   16.89
   3  -3   1  347.04    8.22
   2  -3   1  132.58    4.53
   6  -1   0  121.81    7.28
   1   1   1 2256.84   12.63
   6   1   0  134.37    7.67
   6   0   0  207.19    9.23
   3   3   1  331.90    7.97
   1   0   1 1191.23    9.30
   6  -3  -1  136.36    7.69
   2   3   1  121.18    4.19
   6   3  -1  153.14    8.37
   3  -2   1   34.00    3.16
   3  -4   0  712.82   11.25
   3   2   1   30.04    2.97
   6  -2  -1   18.50    3.63
   4  -2   1   14.26    2.67
   4  -4   0   48.94    4.01
   6   2  -1   22.03    3.92
   2  -4   0   33.21    2.35
   1  -3   0  546.37    5.41
   2  -2   1   55.15    3.09
   3  -1   1  361.09    8.14
   3   4   0  669.58   10.93
   6  -1  -1  129.74    7.34
   4  -1   1   22.13    3.03
   4   1   1   21.33    3.09
   2   2   1   60.59    3.18
   4   0   1  603.67   12.47
   2  -1   1 1626.83   13.82
   2   4   0   31.51    2.25
   4  -3   0  105.34    5.21
   7  -3  -9   27.47    3.54
   7   1  -5   22.05    4.65
   7  -3  -8    9.46    3.12
   7   0  -5    7.05    3.77
   7   3  -7   25.97    4.25
   7  -2  -6   24.69    4.44
   7   3  -9   40.14    4.21
   6  -1  -3   32.26    4.40
   7   2  -6   38.66    5.02
   7   3  -8   10.10    3.34
   6   0  -3    3.32    3.04
   7  -2  -7   16.43    3.76
   7   2  -7   19.51    4.27
   7  -1 -10   12.80    2.81
   7   1 -10   15.44    3.02
   7  -1  -7    5.48    3.25
   7   1  -7    7.71    3.52
   7   0 -10   16.12    3.19
   7  -1  -9   38.02    4.37
   7  -1  -8    0.36    2.65
   7   1  -9   35.59    4.30
   2  -4  -1  702.30    7.59
   7   1  -8    1.52    3.16
   7   0  -9    5.32    3.13
   6  -4  -8   29.29    4.02
   6   4  -8   44.86    5.13
   6  -1  -5    7.53    3.20
   6   1  -5    5.33    3.26
   5  -4  -5  336.85   11.03
   6  -2 -11   12.44    2.71
   6  -3  -9    6.12    3.06
   6   2 -11   13.65    3.01
   5   4  -5  429.86   13.90
   6   3  -9   11.61    3.68
   6  -1 -11   34.14    4.09
   6  -2 -10    6.46    3.46
   6   1 -11   37.35    4.59
   6   2 -10   19.01    4.58
   6   0 -11    7.72    3.30
   5  -4  -6  290.32   12.18
   5  -3  -5  109.38    8.75
   5   4  -6  442.56   17.25
   6   0 -10    8.84    5.68
   5  -4 -10  172.43   10.15
   5  -4  -9   30.91    5.95
   5  -4  -8   65.63    7.03
   5   4 -10  191.86   11.77
   5  -3 -11    5.43    4.16
   5  -3  -6  852.71   23.80
   5   4  -9   35.14    6.51
   5   4  -8   63.91    7.92
   5   3 -11    7.03    4.37
   5   3  -6  721.60   25.62
   5  -1 -12   30.73    4.64
   5   1 -12   18.40    4.39
   5   0 -12   14.51    4.00
   5  -3  -7  373.69   17.83
   5  -3 -10   16.06    4.93
   5  -2  -6  288.50   14.92
   2  -4  -2  552.24    8.51
   5  -2 -11  127.57    8.45
   3   4  -3   94.48    5.16
   5   3  -7  305.76   19.13
   5   3 -10   24.79    5.74
   5   2  -6  268.67   15.70
   5  -3  -9    9.90    4.72
   5   2 -11  132.55    9.11
   4  -1  -3    6.65    3.04
   5   3  -9   13.05    5.35
   4   1  -3    4.33    3.06
   5  -1  -6  236.64   16.17
   5   1  -6  197.26   17.02
   5  -1 -11  131.70    9.09
   4  -4 -11   22.74    4.21
   5  -2  -7  165.18   11.04
   5   1 -11  157.55    9.83
   5   0  -6  152.95   11.02
   5  -2 -10   43.51    6.71
   6  -2  -3  666.44   17.45
   6   2  -3  818.61   18.39
   6  -3  -4  252.14    9.87
   6   1  -3   28.91    4.40
   6   3  -4  285.07   10.89
   7  -1  -6   61.88    5.91
   1  -2   0  881.55    6.45
   7   1  -6   74.44    6.53
   7   0  -6  170.42    8.85
   7  -2  -9   66.82    5.07
   7  -2  -8   78.81    5.93
   4   3  -1  141.55    6.02
   7   2  -9   76.78    5.52
   7   2  -8   86.75    6.37
   6  -2  -4  180.97    8.52
   6  -4  -6  184.96    8.60
   6   2  -4  181.75    8.74
   4  -4  -2  451.78    9.82
   7   0  -7   70.52    6.02
   2  -2   0  996.74    9.67
   1   2   0  903.46    6.40
   6  -3  -5   88.23    6.38
   4  -2  -1  427.83    9.50
   6   4  -6  223.90   10.05
   6  -1  -4   44.72    5.11
   7   0  -8  201.23    9.28
   6   1  -4   50.88    5.23
   6   3  -5  107.57    7.31
   6  -4  -7  120.55    6.96
   6   0  -4    4.18    2.86
   4   2  -1  439.36    9.74
   6  -4  -9   38.76    4.07
   2   2   0 1034.14    9.87
   4   4  -2  480.19   10.49
   6   4  -7  149.82    8.33
   4  -1  -1  856.93   13.16
   6  -2  -5  297.46   11.03
   4   1  -1  888.34   13.49
   6   4  -9   51.98    4.95
   6   2  -5  319.64   11.79
   4   0  -1 1400.77   16.82
   2  -1   0  706.08    8.04
   1  -1   0 5016.64   14.87
   4  -3  -2   41.49    3.44
   2   1   0  723.78    8.18
   6  -3 -10   43.65    4.25
   6   0  -5  137.52    8.03
   2   4  -1  726.79    8.25
   6  -3  -7   54.62    5.47
   1   4  -1  146.97    2.56
   2   0   0   28.78    2.22
   1   1   0 5172.73   14.98
   6   3  -7   53.08    5.81
   6  -3  -8  220.53    9.73
   6   3 -10   57.26    5.12
   6   2  -6  211.60   10.43
   4   3  -2   49.93    3.82
   4  -4  -3  129.20    5.61
   3   4  -2  965.84   12.59
   6   3  -8  292.80   12.00
   6  -1  -6  118.61    8.02
   1   0   0 3463.08   12.61
   6   1  -6  115.78    8.01
   6  -2  -7  280.93   11.68
   6   0  -6   83.88    7.51
   4  -2  -2   31.68    3.12
   6   2  -7  332.63   13.75
   4   4  -3  153.60    6.42
   6  -2  -8  374.87   14.64
   6  -2  -9  123.18    8.74
   4   2  -2   28.29    3.09
   6   2  -8  375.30   15.17
   6   2  -9  161.64   11.01
   6  -1 -10  221.86   11.61
   2  -3  -1  430.58    6.57
   6   1 -10  240.62   12.40
   4  -1  -2 1996.96   20.95
   6  -1  -8  233.91   14.23
   6  -1  -9  176.99   12.26
   6   1  -8  261.69   15.37
   4   1  -2 2270.15   23.40
   6   1  -9  196.17   13.29
   6   0  -8  476.82   19.95
   4   0  -2   49.44    4.10
   6   0  -9  283.87   15.02
   4  -3  -3  348.85   10.06
   4  -4  -4  257.15   10.70
   4   3  -3  536.35   15.01
   2   3  -1  567.61    8.26
   3  -4  -3   67.28    4.79
   4   4  -4  291.55   11.32
   4  -2  -3  342.20   11.12
   4   2  -3  340.47   11.10
   2  -2  -1   24.80    2.66
   4  -4  -5   65.88    5.99
   4  -3  -4  417.81   12.23
   4   0  -3  122.78    6.77
   1  -3  -1  134.10    3.10
   4  -3 -12   96.74    6.39
   2   2  -1   28.43    2.66
   4   3  -4  444.32   12.99
   4   4  -5   85.34    7.13
   2   4  -2  611.50    9.51
   2  -1  -1  244.68    5.65
   2   1  -1  268.55    5.82
   6   3   0    3.51    2.43
   7   2  -5    1.20    2.27
   7   5  -2    9.78    2.86
   7   6  -8    7.82    1.57
   6  10  -3    1.65    1.67
   7   8  -4   15.90    2.64
   7   7  -3    9.05    2.59
   7   3  -4    2.69    2.55
   7   4  -3    5.71    2.92
   7   3  -5   15.74    3.32
   7   7  -7   23.41    2.65
   7   6  -3   14.36    3.22
   4   1   1   18.06    2.61
   7   7  -6   27.82    3.31
   7   5  -7    6.28    2.40
   7   4  -6   13.54    3.22
   7   6  -4   36.95    4.21
   6   1  -5    5.16    2.64
   7   6  -5   17.24    3.30
   7   5  -5   15.07    3.33
   4  -1  -3    5.97    2.11
   6   3  -2   41.23    4.61
   6   7  -2    4.81    2.75
   6   4  -2   26.27    4.05
   6   9  -6   12.03    2.48
   6   8  -7   23.70    3.32
   6   8  -6    5.87    2.77
   6   6  -8    3.31    2.28
   6   5  -8    0.27    2.25
   6   7  -7   23.69    3.43
   5   7 -10   11.13    1.80
   6   7  -6   27.76    3.85
   6   5  -5   15.08    3.40
   6   5  -6   30.67    4.17
   4  11  -7    1.17    1.54
   4   0  -4    2.28    1.71
   4   9  -1   34.48    3.87
   4  10  -8   17.28    2.66
   4   1  -3    1.68    1.83
   4   4  -1    0.23    1.93
   4  10  -5    3.64    2.90
   4  10  -6    5.81    2.80
   3   9  -1   12.43    2.94
   3  10  -2  175.27    7.55
   1   1   2  656.84    6.65
   1   0   1 1341.75    8.69
   3   0   1  546.59    9.15
   7   4  -2  267.24    9.52
   6   1  -2  153.69    7.15
   7   6  -2  180.86    7.51
   7   3  -3   83.45    5.77
   6   2  -1   19.53    3.44
   6   4   0  308.63   10.07
   1   3   3   83.10    2.65
   6   6   0  468.94   12.12
   7   8  -6   29.22    2.72
   6   5   0    2.78    2.49
   7   8  -5   43.99    3.47
   3   5   3    0.19    1.55
   6   8  -1  105.86    5.94
   2   1   2  955.24   10.20
   6   1  -3   36.30    4.13
   3  -1  -1  128.28    4.49
   4   0   0   35.22    3.23
   6   9  -2   42.13    3.84
   6   3  -1  141.33    7.38
   7   4  -7   61.86    4.39
   6  10  -4    3.82    1.93
   3   2   2  901.61   12.54
   2   0   1   46.42    2.62
   7   7  -4   52.66    4.54
   4  -1  -2 2207.02   19.80
   2   3   3   81.83    3.35
   7   4  -4   27.00    4.20
   6   2  -2  107.85    6.53
   7   7  -5   20.24    3.25
   6  10  -5    4.60    1.79
   7   6  -7   17.26    2.82
   6   1  -4   39.13    4.35
   4   3   2  214.01    7.01
   6   7  -1  134.34    7.20
   6   4  -1  714.93   16.16
   7   6  -6    4.89    2.48
   7   5  -6  101.08    5.92
   6   6  -1  383.45   11.72
   6   5  -1  314.61   10.74
   1   4   3  461.61    6.23
   3   1   1  354.41    7.51
   3   0   0 5490.42   27.82
   6   9  -3   42.98    4.05
   6   8  -2  213.31    8.39
   4   7   2   -0.54    1.89
   6   2  -3  779.78   16.45
   4   4   2    4.52    2.20
   2   4   3    3.82    1.57
   3   3   2   19.96    2.40
   4   5   2   32.37    3.62
   4   6   2   10.70    2.71
   4   0  -1 1597.78   17.69
   2  -1  -1  239.26    4.58
   6   9  -4   12.06    2.94
   3  -1  -2 1924.17   15.45
   6   2  -4  170.79    7.91
   4   1   0  347.84    8.53
   6   9  -7    2.54    1.85
   6   6  -2  118.60    7.01
   6   5  -2  330.46   11.22
   6   8  -3   10.77    3.04
   6   3  -3  168.15    8.09
   3   4   2  353.38    7.83
   6   9  -5   33.20    3.67
   2   2   2   22.86    2.14
   6   2  -5  291.35    9.89
   1   2   2 1646.18   10.53
   6   2  -6  205.00    8.19
   6   7  -9   49.10    2.92
   3   6   2   27.84    2.91
   6   8  -8   45.95    3.29
   4   8   1  412.99   10.55
   6   4  -3  112.87    6.95
   6   7  -3   11.08    3.18
   3   2   1   33.70    2.70
   6   3  -4  268.22   10.01
   6   8  -4   70.38    5.42
   6   6  -9   13.32    2.17
   4   0  -2   47.78    3.40
   6   5  -3   62.11    5.56
   6   6  -3   87.36    6.36
   6   3  -5   95.94    6.22
   6   8  -5   22.32    3.52
   3   0  -1 2911.82   19.17
   4   4   1  131.49    5.76
   2   1   1 1689.86   12.86
   6   3  -6   17.70    3.43
   3  -1  -3  931.96   10.20
   4   7   1   17.80    3.07
   2   0   0   32.26    2.32
   6   4  -4  360.08   11.74
   3   1   0  315.48    6.68
   4   2   0  593.34   11.19
   6   7  -8   33.81    3.45
   4   9   0  163.55    7.08
   4   1  -1  927.77   13.43
   4   5   1   81.77    4.84
   4   6   1  100.93    5.52
   6   5  -4  150.41    7.77
   6   6  -4   13.23    3.26
   6   4  -5    4.54    2.84
   2   3   2  618.13    8.41
   6   4  -7  122.95    6.56
   6   4  -6  193.18    8.35
   3   3   1  316.58    6.93
   1   1   1 2171.75   10.41
   4   0  -3   81.29    4.01
   6   6  -5   47.34    4.99
   6   6  -7  111.76    6.22
   1   0   0 3427.50   11.59
   4   8   0  251.97    8.56
   3  -1  -4  319.82    5.81
   2  -1  -2 1137.76    8.55
   1   3   2  201.46    3.87
   4  11  -4   48.87    3.98
   3   4   1  142.44    5.06
   3   7   1   16.76    2.71
   2   4   2  603.84    8.28
   4  10  -2   11.72    2.83
   4  11  -6  111.98    5.13
   4   1  -2 1820.04   18.23
   4  11  -5   34.35    3.50
   4   2  -1  441.78    9.39
   4   7   0  172.65    7.08
   4   4   0   42.60    3.55
   3   6   1  213.50    6.82
   3   2   0 1853.28   16.25
   3   0  -2 2840.02   18.55
   2   6   2  152.11    4.84
   2   5   2  152.00    4.56
   4   6   0   30.88    3.62
   4   5   0   36.63    3.65
   2   2   1   58.35    2.82
   3   1  -1  117.48    4.22
   4  10  -3   76.15    5.73
   4   8  -1   99.24    6.12
   3   8   0  142.22    6.55
   1   4   2   77.18    2.69
   4   9  -2   23.85    3.85
   4   8 -10   34.62    2.88
   3   3   0  219.38    6.04
   4   2  -2   33.52    3.20
   4  10  -4   21.71    3.93
   3  11  -8   82.38    3.70
   2   0  -1 1411.44   10.37
   4   7  -1  106.00    6.11
   4   9  -9   31.22    3.15
   4  10  -7   30.90    3.75
   2   1   0  686.88    7.76
   1   5   2  310.95    5.49
   3   7   0  154.20    6.50
   3   0  -3  349.89    6.69
   4   6  -1  121.72    6.27
   4   1  -4  276.67    7.59
   4   5  -1  107.91    5.67
   4   9  -3   68.09    5.79
   4   8  -2   23.91    3.96
   2  -1  -3  540.42    5.86
   2   3   1  114.98    3.74
  -2  -6   8   32.34    7.68
  -3  -4   7   95.37   10.15
  -2  -8   8   16.71    6.82
  -2 -12   6   33.86    5.44
  -3  -2   5   39.68    6.47
  -2  -7   8   15.75    6.76
  -3 -10   7   10.08    5.58
  -4  -5   6   18.03    6.97
  -2  -4   7   63.88    8.96
   1  -8   7   19.83    5.38
  -4  -9   6   60.92    8.67
   1  -7   7   17.40    5.73
  -1 -11   7    8.72    4.59
  -3 -12   5   22.34    4.89
  -3  -5   7   39.62    8.92
  -3 -11   6    9.28    5.34
  -2 -10   7   13.47    5.79
  -1  -8   8    0.67    5.09
  -4  -4   5   37.30    7.34
  -1 -13   5   18.64    3.61
  -1  -7   8   18.24    6.32
  -4  -8   6   20.71    7.07
  -4  -7   6    0.86    6.32
  -1 -12   6   10.41    4.31
  -4 -11   4   37.71    6.58
  -4 -10   5    7.25    5.95
  -2  -9   7   14.57    6.73
   1 -10   6    7.56    4.41
  -1 -10   7   18.09    5.69
  -2  -8   7   10.04    6.73
  -3 -10   6   31.36    7.47
  -2 -12   5    5.19    5.23
  -2  -7   7   62.38    9.61
  -3 -12   4   10.58    5.37
  -3 -11   5    0.63    5.87
  -4  -6   5   13.14    6.81
  -4 -11   3   16.67    6.16
  -1  -9   7   40.41    7.77
   1  -9   6   43.53    6.90
  -4  -8   5   14.11    7.35
  -3  -9   6   64.23   10.47
  -4  -7   5  112.52   12.03
  -1 -11   6   34.05    6.76
  -1  -4   6   21.67    6.42
   1 -11   5    6.94    4.81
  -1  -8   7   47.07    8.52
   1  -8   6   38.77    6.93
  -2 -13   3   13.85    5.03
  -3  -8   6   39.42    8.86
  -3  -7   6   97.07   11.88
  -1 -12   5    5.77    4.66
  -2  -9   6   23.82    7.56
  -2 -11   5   18.55    7.01
  -3 -12   3   35.12    7.05
  -2 -12   4   -0.63    5.76
  -2  -8   6    8.98    6.65
  -3 -11   4   62.88    9.22
  -4  -8   4   32.20    8.43
  -3  -9   5   34.87    9.09
  -2 -13   2   55.94    7.12
  -1 -13   3   39.99    6.89
  -2 -10   5   22.59    8.18
  -1  -9   6   53.00    9.00
  -1 -11   5   -1.44    5.47
  -3  -8   5  259.37   17.01
  -3 -12   2   55.99    9.40
  -4  -9   3   51.26    9.60
   1  -9   5    4.29    5.35
  -3  -7   5   13.58    7.71
  -1 -12   4    5.83    5.80
  -1  -8   6   30.42    8.27
   1 -11   4   64.88    8.79
  -3 -10   4    2.71    8.12
  -1  -7   6   60.90    9.50
  -2 -11   4    0.87    6.97
  -2 -12   3   19.84    7.64
  -2  -9   5    6.85    7.49
  -3 -11   3   98.45   11.71
   1  -8   5    0.72    5.35
   1 -12   3   13.58    5.43
  -2 -13   1   31.16    7.13
   1  -7   5   31.68    7.31
  -2  -8   5   22.81    8.22
  -3 -12   1   33.72    7.52
  -1 -10   5   33.40    8.48
  -2  -6   5   52.73    9.11
  -2  -7   5   12.32    7.66
  -3  -9   4   -3.89    7.18
  -1 -13   2   12.23    6.30
   2  -9   4   19.35    5.84
  -3  -5   4   73.76    9.01
  -2 -10   4   57.13   10.88
  -2 -13   0   41.49    7.28
  -3 -12   0   43.85    8.76
  -3  -8   4    5.78    7.43
  -1  -9   5   23.29    8.27
  -2 -12   2    3.99    7.25
  -1 -12   3   20.14    7.24
  -3 -10   3   13.92    8.98
  -3 -11   2    2.63    8.42
  -3  -6   4   44.65    8.80
  -3  -7   4  272.03   16.80
   1 -13   1    6.23    5.25
   2  -8   4   65.31    8.12
  -3  -2   1 1394.59   15.83
   2  -6   4   29.89    6.05
  -2 -13  -1   18.69    5.80
  -1  -8   5   76.62   10.85
  -2  -9   4  101.48   13.08
  -3  -4   3   55.10    7.30
  -1 -13   1   38.90    8.20
   1  -9   4    8.16    6.80
  -1  -6   5   11.01    6.17
  -1  -7   5   42.31    8.41
   1 -12   2   11.15    6.33
   2 -10   3   71.64    8.60
  -3  -9   3   57.17   13.47
  -1 -10   4   37.16    9.23
  -2  -8   4    5.91    7.74
  -3  -3   2  407.28   12.27
  -3 -11   1   19.53    8.22
  -2 -12   1   48.46    9.98
   1  -8   4   34.95    7.80
  -2  -7   4   80.64   10.79
  -2 -10   3   72.88   11.84
  -3 -10   2  178.52   15.79
  -1 -12   2   19.48    8.09
   1  -6   4   73.04    8.23
  -1 -11   3   38.76    9.53
   2 -11   2    7.09    5.34
   1  -7   4    2.01    5.39
  -3  -8   3   10.63    7.54
   1 -13   0   31.78    7.32
  -1 -13   0   52.11    9.20
   1 -10   3   11.73    6.33
  -3  -7   3   53.39    9.15
  -3  -6   3  100.11   10.41
   2  -9   3   31.56    6.82
  -3 -11   0   89.39   10.88
  -2 -12   0   60.71   10.49
  -2  -9   3  337.72   19.72
  -1 -13  -1   -1.28    5.71
  -3  -9   2   18.03    9.08
   1  -5   7  451.18   16.54
   1  -2   5  192.54    9.29
  -2  -1   4   18.97    5.15
  -3  -3   6  102.76    9.94
   1  -6   7  283.57   13.75
  -1  -2   6   35.39    6.61
  -4  -3   4  255.36   11.90
  -1  -6   8   32.84    7.52
  -4  -6   6   89.28   10.62
  -2  -2   5  230.56   11.42
  -3  -6   7  254.03   16.22
   1  -4   6  351.91   13.87
  -2  -5   7   75.97    9.48
  -3  -8   7   71.90    9.98
  -2 -13   4    9.02    4.28
   1  -1   3  965.17   14.83
  -3  -7   7   16.48    7.32
  -1  -4   7   55.14    7.93
  -3  -2   4  591.70   16.39
  -3  -4   6  483.34   19.36
  -2 -11   6   95.89    9.65
  -1  -1   4 1186.89   20.65
  -2  -6   7  280.40   16.28
  -2  -1   3  593.25   13.52
  -4  -5   5  279.51   15.28
   1  -3   5  789.14   18.17
   1  -5   6   89.38    8.41
  -1  -5   7  379.63   17.21
  -2  -4   6  167.18   11.84
  -3  -5   6   68.16    9.47
   1  -2   4 1055.30   18.39
  -1  -2   5  303.85   12.38
  -4 -10   4   17.46    6.67
  -1  -6   7  147.12   12.22
  -1 -13   4   14.35    4.39
   1  -6   6   70.00    8.16
  -3  -6   6  370.51   18.88
  -3  -2   3  215.86    9.56
  -3  -4   5  234.60   13.21
  -1  -7   7   33.80    7.76
   2  -3   4  767.96   15.30
  -2  -3   5  215.39   11.80
  -2  -2   4  172.22    9.42
   2  -2   3  384.96    9.20
   1  -7   6  282.24   14.29
  -2  -5   6   18.83    7.04
  -4  -5   4  427.73   17.46
  -4  -9   4  210.18   14.88
  -2  -1   2 1154.21   15.88
  -3  -3   4  305.14   12.98
  -2  -6   6  109.74   11.43
   1  -4   5  399.70   13.97
  -4 -10   3   72.91    9.51
  -2  -7   6   21.49    8.11
  -4  -6   4  554.30   20.90
  -1  -1   3  493.15   12.25
  -4  -7   4  512.63   21.47
  -3  -5   5  141.60   11.61
  -1  -5   6  624.15   21.18
  -1  -3   5  888.56   21.42
  -3  -2   2 2620.09   26.59
  -3  -6   5  133.23   12.39
   1  -1   2  649.59   10.31
   1  -5   5    3.19    4.77
  -1  -2   4  216.73    9.93
  -1  -6   6  200.53   13.31
   1  -3   4  126.42    7.72
   2  -4   4   22.19    4.48
  -2  -3   4  362.64   13.82
  -3  -4   4  157.08   10.88
  -2  -2   3  157.61    8.55
  -2  -5   5   76.57    9.64
   1  -6   5   57.34    7.84
  -4  -8   3  134.08   12.67
  -4  -6   3  158.28   12.39
  -3  -3   3  118.88    8.54
  -4  -7   3  166.13   13.34
   1  -2   3  965.62   15.92
  -1  -1   2  420.19    9.74
  -1  -5   5  358.86   15.92
  -1  -4   5  158.02   10.47
  -2  -1   1  220.06    6.39
   1 -10   4  102.93   10.83
  -2  -4   4 1061.31   24.65
   2  -3   3   73.76    5.66
   1  -4   4  142.96    8.76
   2  -7   4   99.01    9.07
  -1  -3   4 1357.16   24.67
  -2  -3   3   56.41    6.68
   1  -5   4  579.56   17.46
   2  -2   2   19.87    3.40
  -1  -2   3  704.93   15.61
  -2  -2   2  186.76    8.26
  -2  -6   4  104.69   11.02
   1  -3   3   74.50    6.07
  -1  -9   4  116.91   13.21
  -1  -4   4   97.44    8.49
   2  -4   3   -0.70    3.69
  -1  -8   4   43.73    9.36
  -1  -5   4 1580.16   30.52
  -1 -12   1   17.21    8.56
  -1 -10   3  120.54   13.91
  -1  -7   4  773.62   25.21
  -1  -6   4   40.26    7.61
  -1  -3   3 1971.47   26.68
  -3   3   8   24.72    5.84
  -3   0  12   37.67    4.93
  -3   2  10    2.78    4.28
  -5  -2  12    1.32    2.62
  -2  -1  12    1.30    2.77
  -6  -2  11    6.41    2.82
  -5  -3  12   11.09    3.66
  -1   0  11   -0.38    3.02
  -4   2   8   61.27    7.47
  -5  -4  12    9.34    2.71
  -3  -1  12   25.03    4.25
  -6  -3  11    5.52    2.71
  -4  -2  12   36.24    4.57
  -3   0  11   -0.97    3.44
  -3   1  10   66.88    7.56
  -2  -3  12    4.03    2.74
  -4  -1  11   32.46    5.80
  -4  -4  12   22.01    3.60
  -4  -5  12   -2.35    2.05
  -2   1   9   19.10    5.67
  -1  -2  11    5.28    3.18
  -3   2   5   50.22    5.85
  -4   1   3    0.24    2.51
  -4  -2  11   15.01    5.01
  -6  -4  10   37.09    4.71
  -3  -4  12    4.85    2.84
  -5  -6  11   19.32    3.94
  -6  -5  10   -2.27    2.45
  -2  -2  11   10.16    4.42
  -6  -3   9    0.46    3.47
  -3  -2  11   53.10    6.48
  -2  -1  10   38.95    6.17
  -1   0   9   43.28    6.16
  -2   0   9   11.87    4.91
  -3   0   9    8.78    5.03
  -3  -1  10   70.54    7.98
  -6  -4   9   34.81    5.16
  -4   0   8   35.88    6.34
  -1  -3  11   30.06    4.28
  -4  -7  11   18.73    3.18
  -3  -3  11    8.17    4.00
  -6  -5   9   11.14    3.76
  -2  -4  11   51.22    5.33
  -4   0   7   54.49    6.85
  -2  -2  10   63.17    6.92
  -6  -4   8   25.90    4.82
  -3  -4  11   44.29    5.58
  -2  -5  11   12.29    3.54
  -3  -2  10    2.69    4.28
  -1   0   8   18.78    4.68
  -2  -6  11    4.22    2.64
  -2  -1   9   19.79    5.24
  -4   0   6   43.55    5.76
  -3  -5  11    5.03    3.32
  -3  -7  11   14.10    2.98
  -6  -5   8   -3.22    3.01
  -6  -7   8   17.18    3.43
  -3  -6  11    1.83    2.65
  -6  -6   8   -2.44    3.08
  -4  -4  10   23.54    5.21
  -3   0   7   45.45    6.13
  -4  -8  10   21.94    3.56
  -4  -5  10    1.37    3.80
  -4  -7  10   23.94    4.33
  -3   0   6   38.97    5.40
  -2   2  10   86.73    7.97
  -4   3   6   97.03    7.58
  -2   3   8   16.95    5.10
  -1   3   4 1156.25   18.11
  -3   3   4  271.72    9.58
  -1   3   7   49.86    6.40
  -3   1  11  144.92    9.24
  -3   2   2 1734.07   16.94
  -1   3   6  295.06   11.22
  -3   3   7  273.78   12.69
  -4   2   9   51.50    7.12
  -2   3   7   43.59    6.29
  -3   3   5  271.18   10.56
  -4  -1  12   80.09    6.35
  -6   0   9   98.63    7.56
  -1   2   9  176.85   10.12
  -3   3   6  107.34    7.84
  -2   3   6  449.72   14.29
  -2   3   5  184.84    8.83
  -2   2   9  103.51    8.75
  -6  -1  10   88.58    6.61
  -1   2   2  244.41    6.49
  -3   1   1   77.58    3.05
  -1   1  10  114.21    8.19
  -4   0  11  223.17   11.39
  -3   2   9   15.92    5.55
   1   1   6   58.02    4.64
  -2   1  10   36.11    6.14
  -2  -2  12   49.56    4.73
  -4   2   4   66.89    5.26
  -1   2   8   48.50    6.30
  -2   2   2  115.44    4.77
  -4   2   7   31.36    6.04
   1   1   3  822.75    9.87
  -4   2   5   73.40    6.29
  -6  -1   9   51.40    5.84
  -2   2   8  295.78   13.23
  -4   2   6  242.91   10.98
  -3   2   3  157.25    6.35
  -3   2   8    3.31    4.28
   1   1   5  857.57   13.49
  -6  -2  10    3.74    3.21
  -4  -3  12   63.63    5.28
  -4   1   2 1242.58   13.59
  -4   1   9  355.00   15.09
   1   1   4  764.83   11.33
  -3  -2  12   87.38    6.29
  -1   2   7   69.25    6.65
  -1  -1  11  164.09    8.30
  -4   0  10   97.65    8.96
  -1   2   3  594.85   11.27
  -1   1   9  129.50    8.91
  -3   2   7   73.75    7.75
  -2   2   7  122.76    8.70
  -3  -1  11  164.90   10.10
  -6  -3  10   38.97    5.05
  -1   0  10   34.21    5.41
  -3   1   9   88.93    9.00
  -2   2   3  127.79    6.03
  -1   2   6   33.75    5.16
  -3   2   6  315.77   12.60
  -2   0  10  206.66   11.66
  -3  -3  12   87.17    6.15
  -4   1   8    8.49    5.02
  -6  -2   9   75.68    7.01
  -1   2   4  212.87    8.17
  -2   2   6   14.70    4.60
  -3   0  10   51.41    7.33
  -2   2   4  161.21    7.77
  -1   1   1 3323.18   16.58
  -6  -2   8  200.79   10.75
  -4   1   7  174.60   10.86
  -4   0   9  344.05   15.39
  -1   1   8  136.06    9.15
  -3  -5  12    6.67    2.78
  -3   1   8   42.24    7.08
  -2   1   8   74.27    7.67
  -2   1   1  153.76    4.27
  -3   1   2 1340.99   14.84
  -4   1   4  241.88    9.14
  -4   1   6   81.09    7.49
  -4  -3  11  113.52    8.29
  -4   1   5  150.98    8.39
   1   0   6  336.55    9.37
  -1  -1  10  131.62    9.12
  -2  -3  11   57.53    6.11
  -3   1   7  237.36   11.74
  -4  -4  11   22.33    4.44
  -1   1   7    8.29    4.06
  -6  -3   8  146.39    9.17
  -2   1   7  200.94   10.22
  -4  -1   9  342.12   14.89
  -4  -5  11   30.94    4.67
  -6  -6   9   13.19    3.53
  -4  -6  11   16.60    3.62
  -3   1   6   84.29    7.07
  -3   1   3  725.48   12.76
  -1   1   6  323.98   11.20
   1   0   5   37.00    3.82
  -4   0   2   27.41    2.94
  -3   1   5  108.21    6.97
  -3   0   8  219.85   11.85
  -2   1   6   46.55    5.49
  -3   1   4  284.99    9.53
  -1  -2  10   47.60    5.67
  -2   0   8  200.64   10.60
  -4  -3  10  106.95    8.71
  -2   1   2  952.56   11.86
  -1   1   2  342.04    6.90
  -3  -1   9   94.03    8.63
  -1  -1   9  112.74    8.21
  -4  -1   8    3.91    4.52
  -4  -2   9   73.32    8.01
  -1   1   5  630.57   13.87
  -4   0   3   71.29    4.70
  -4   0   5   95.89    6.88
  -2   1   3  578.78   11.05
  -2   0   0   22.27    1.35
  -2   1   4   18.71    3.84
  -2  -3  10   53.44    6.25
  -1   1   4 1096.20   16.22
   1   0   4   13.41    2.64
  -1   1   3  462.49    9.50
  -3   0   1 2134.75   14.42
  -3  -3  10   43.06    6.27
  -1  -3  10   97.12    7.21
  -2   0   7   94.27    7.37
  -1   0   7   20.44    4.42
  -4  -1   7  195.13   10.88
  -4  -6  10   -1.61    3.02
   1  -1   6   54.70    4.52
  -4  -3   9  278.77   13.37
  -3  -1   8   25.49    5.91
  -3  -2   9   14.80    5.22
  -2  -2   9   92.90    8.03
  -2  -1   8   65.03    6.85
   1   0   3   68.07    3.33
  -4  -2   8   77.44    7.91
  -1  -5  10   66.93    5.88
  -1  -2   9  168.28    9.41
   1   0   2 7639.56   21.43
  -1  -1   8  114.29    7.88
  -2  -8  10    6.68    2.76
  -4  -1   6   87.79    7.51
  -2  -5  10   51.31    5.83
  -3  -8  10    3.39    2.77
  -3  -5  10   62.32    6.67
  -1  -6  10    6.69    3.16
  -3   0  11    5.40    4.26
  -2  -3  12    2.58    2.62
  -4  -1  11   33.71    6.00
  -4  -4  12   19.73    3.84
  -2   1   9   23.58    6.48
  -3   2   5   49.78    6.09
  -4  -2  11   15.57    4.85
  -6  -4  10   33.14    4.96
  -4   1   3    2.50    2.74
  -3  -4  12   10.84    3.42
  -2  -2  11    4.63    3.81
  -6  -3   9    2.54    3.96
  -3  -2  11   57.37    6.87
  -1   0   9   47.27    6.57
  -2   0   9    4.03    4.36
  -3   0   9    7.50    4.75
  -6  -4   9   36.07    5.35
  -4   0   8   32.59    6.30
  -1  -3  11   49.03    5.27
  -3  -3  11    6.74    3.91
  -6  -5   9   11.03    3.59
  -4  -6  11   12.12    3.14
  -4   0   7   52.26    6.92
  -3  -2  10   -2.78    3.75
  -6  -4   8   22.68    4.65
  -3  -4  11   33.68    4.96
  -2  -5  11   10.38    3.23
  -1   0   8   13.16    4.13
  -2  -6  11    3.23    2.56
  -2  -1   9   13.34    4.99
  -4   0   6   52.16    6.35
  -3  -5  11    6.36    3.00
  -6  -5   8   -0.42    2.93
  -3  -6  11    0.96    2.60
  -6  -6   8    1.80    3.05
  -4  -4  10   21.38    4.90
  -4   0   4    3.15    3.07
  -3   0   7   43.89    6.29
  -1  -4  10   14.65    3.73
  -4  -5  10    3.30    3.64
  -4  -7  10   38.08    4.71
  -3   0   6   46.13    5.53
  -4  -2   8   65.40    7.52
  -3  -4  10   13.80    4.40
  -3  -8  10    1.48    2.69
  -2  -6  10    7.14    3.67
  -2  -7  10   11.23    3.46
  -3  -7  10    0.38    2.90
  -4  -8   9    6.09    3.40
  -4  -7   9   32.50    5.18
  -4  -1   3    2.58    2.51
  -4  -4   8   53.03    7.04
  -3  -9   9   34.95    4.30
  -2  -9   9   17.66    3.43
  -4  -3   7   24.94    5.50
  -3  -3   8   31.85    5.90
  -4  -9   8    4.90    3.24
  -3  -8   9    9.77    3.83
  -2  -8   9   30.85    4.70
  -4 -10   7   14.16    3.69
  -1  -8   9    1.35    2.74
  -2 -10   8    5.42    2.76
  -3  -9   8   45.71    5.33
  -2  -9   8   27.05    4.50
  -4  -8   7   23.28    5.01
  -1 -10   8   14.69    2.92
  -2 -11   7    2.28    2.65
   1  -3   6   33.99    3.66
  -3  -7   8   34.29    5.84
  -4   2   7   37.32    6.55
  -4   2   5   75.94    6.76
  -6  -1   9   59.66    6.77
  -4   2   6  240.08   11.66
  -2   2   8  301.89   13.80
  -3   2   8    9.81    5.01
   1   1   5  919.71   14.63
  -6  -2  10    2.08    3.36
  -4   1   9  388.68   16.63
  -4  -3  12   70.95    5.83
   1   1   4  807.97   12.27
  -3  -2  12   86.19    6.61
  -1   2   7   82.67    7.38
  -1  -1  11  166.64    8.82
  -4   0  10  102.22   10.17
  -1   2   3  674.33   12.92
  -1   1   9  146.81    9.79
  -6  -1   8   85.80    7.77
  -3   2   7   79.28    8.36
  -2  -1  11   61.91    7.04
  -2   2   7  133.35    9.67
  -3   2   4  687.70   16.27
  -6  -3  10   37.01    5.16
  -1   0  10   29.72    5.48
  -3   1   9  111.02   10.45
  -3   2   6  375.66   14.94
  -2   2   3  150.98    7.08
  -1   2   6   49.01    6.36
  -2   0  10  218.41   12.85
  -3  -3  12   91.51    6.81
  -4   1   8   11.88    5.86
  -6  -2   9   74.47    7.55
  -3  -1  11  185.06   11.64
  -1   2   5  327.15   11.76
  -2   2   6   20.65    5.15
  -2   2   4  164.43    8.18
  -1   1   1 3366.39   17.95
  -2  -1  -1  929.28    5.97
  -2   2   5  214.41   10.03
  -4   1   7  179.98   11.74
  -1  -2  11    9.16    3.70
  -4   0   9  324.49   15.91
  -1   1   8  145.34    9.83
  -4  -1  10   75.57    8.42
  -3  -5  12   11.16    2.91
  -6  -2   8  192.48   11.13
  -3   1   8   26.81    6.41
  -2   1   8   82.79    8.25
  -2   1   1  161.75    4.80
  -3   1   2 1419.57   16.09
  -4   1   6   89.89    7.86
  -4   1   4  262.15    9.73
  -4  -3  11  104.70    8.18
  -4   1   5  140.02    8.55
   1   0   6  353.76    9.80
  -1  -1  10  159.91   10.08
  -2  -3  11   48.11    5.63
  -3   1   7  236.09   12.02
  -4  -4  11   22.71    4.56
  -1   1   7    8.39    4.13
  -6  -3   8  152.35    9.40
  -2   1   7  196.11   10.29
  -4  -2  10  105.38    9.06
  -4  -1   9  341.14   15.18
  -4  -5  11   32.79    4.58
  -3   1   6   78.52    6.99
  -2  -4  11   57.98    5.60
   1   0   5   35.55    3.53
  -4   0   2   20.21    2.71
  -3   1   5  109.71    7.14
  -1   1   6  335.62   11.37
  -3   0   8  202.10   11.35
  -2   1   6   52.43    5.76
  -3   1   4  304.84    9.93
  -2   0   8  210.68   10.78
  -4  -3  10   98.71    8.34
  -2   1   2  962.71   12.09
  -1   1   2  359.84    7.16
  -3  -1   9   87.09    8.21
  -1  -1   9  107.25    8.14
  -1   1   5  617.52   13.93
  -4  -1   8    4.70    4.25
  -2   1   5  353.43   11.43
  -2   0   0   18.67    1.26
  -4   0   5   79.55    6.58
  -2   1   3  572.77   11.16
  -3   0   1 2042.41   14.87
  -2  -3  10   45.41    6.16
  -1   1   4 1120.50   16.69
   1   0   4   10.88    2.47
  -1   1   3  469.96    9.64
  -3  -3  10   29.95    5.81
  -1  -3  10  105.66    7.50
  -2   0   7   94.45    7.41
  -1   0   7   32.49    5.01
  -4  -1   7  155.70    9.86
  -4  -6  10    1.25    3.54
   1  -1   6   50.14    4.24
  -3  -1   8   29.08    5.74
  -3  -2   9   17.62    5.03
  -2  -2   9   93.27    8.01
  -2  -4  10   17.06    4.36
  -2  -1   8   77.16    7.26
   2  -1   3  420.27    4.82
   1   0   3   63.68    3.28
  -1  -2   9  196.33   10.12
   1   0   2 7136.46   21.11
  -1  -1   8  127.78    8.20
  -4  -1   6   82.56    7.30
  -2  -8  10    3.40    2.48
  -2  -5  10   46.10    5.63
  -2   0   6   47.97    5.55
  -4  -4   9   37.45    6.36
  -3  -5  10   68.19    6.88
  -3   0   5  110.11    7.15
  -3   0   2 2480.03   20.43
  -1   0   6   32.04    4.68
  -3  -3   9   48.42    6.85
  -3  -6  10   19.45    4.43
  -1  -5  10   65.20    5.68
  -3  -1   7  247.74   11.90
  -2  -3   9   87.04    7.97
  -3   0   4  206.54    8.30
  -4  -3   8  274.12   13.50
  -4  -2   7   26.99    5.68
  -4  -5   9   62.32    7.29
  -4  -1   5  145.15    8.26
  -3  -2   8    4.99    4.40
  -4  -1   2 1440.62   16.11
  -3   0   3  342.55    9.16
  -1  -6  10    3.16    2.70
  -2  -1   7  185.82    9.78
  -1  -3   9  122.00    8.29
  -2  -2   8  292.70   12.59
  -4  -6   9   55.28    6.64
  -2   0   5   54.21    5.13
  -4  -1   4  250.85    9.30
  -1   0   5  309.97    9.88
   1  -1   5  958.08   14.01
  -1  -1   7   10.53    3.77
  -2  -4   9  190.34   10.68
  -1  -2   8   52.36    5.90
  -3  -1   6   79.82    6.94
  -4  -2   6  280.84   12.04
  -1  -4   9   76.83    6.87
  -3  -5   9   41.64    6.30
   1  -2   6   97.77    5.50
  -3  -2   7   96.86    8.14
  -2  -1   6   46.90    5.32
  -2  -3   8   18.76    4.79
  -3  -6   9   75.39    7.43
  -3  -7   9   89.62    7.59
  -2   0   1 1290.98   11.20
  -2  -6   9    1.46    3.67
  -2   0   3  374.41    9.05
  -4  -8   8   12.67    4.31
  -2  -2   7  126.25    8.18
  -4  -2   5  110.21    7.42
  -3  -1   5  138.44    7.81
  -4  -6   8    1.15    3.95
  -2  -7   9   10.34    3.88
  -1   0   4 1467.77   18.39
  -4  -7   8   18.54    4.96
  -2   0   2 1173.08   13.17
  -3 -10   8   44.37    4.75
  -1  -3   8   49.63    5.86
  -4  -4   7   70.40    7.40
  -1  -1   6  324.48   10.84
  -3  -4   8  144.60   10.02
  -3  -1   0  224.15    3.85
  -4  -3   6  114.93    8.39
  -1  -6   9   60.20    6.03
  -1  -2   7   60.87    5.87
  -2  -4   8  117.65    8.42
  -1   0   0 2703.34    8.11
  -1  -7   9   15.40    3.66
  -4  -2   4   90.79    6.07
  -3  -2   6  358.33   12.54
   1  -1   4  720.25   10.45
  -3  -1   4  299.50    9.50
  -3  -3   7  316.49   12.94
  -2  -1   5  350.01   10.44
  -4  -5   7   23.61    5.30
  -3  -5   8  156.70   10.02
  -1   0   3   -0.32    2.44
  -4  -9   7   13.65    4.06
  -4  -2   3  177.83    7.12
   2  -1   1 1099.17    5.10
  -1  -1   5  626.34   13.21
  -2  -3   7   39.34    5.50
  -2  -5   8  389.54   14.27
  -1  -4   8   98.65    7.31
  -3  -8   8   47.44    6.00
  -2  -2   6   23.86    4.25
  -4  -3   5  801.94   18.32
  -4  -4   6  143.90    9.27
  -4  -7   7   51.57    6.73
  -1   0   2   66.60    3.50
  -1  -5   8   45.92    5.40
  -1  -3   7   58.56    5.68
  -1  -9   8   19.56    3.77
  -1   7   1   51.43    7.15
  -2   9   4   56.23    8.74
  -4   9   8    5.79    4.41
  -3   2  -1   18.55    2.12
  -3   9   4    5.21    5.39
  -4   9   5   -2.75    4.74
  -3   7   1   27.43    5.60
  -2   8   2   43.33    7.24
  -3   9   8   40.10    6.32
  -2   9   5    7.95    6.64
  -4   9   6   56.03    7.65
  -4   8  10   16.02    3.60
  -3   9   7    3.91    5.57
  -2   7   1   32.71    5.66
  -3   9   6   57.31    8.14
  -6   7   5   31.31    5.01
  -1   8   4   35.96    7.24
  -2   8   9   26.86    5.07
  -2   8   3   17.01    6.10
  -6   7   6   16.67    4.34
  -1   8   6    8.60    5.01
  -4   8   9    8.98    4.04
  -6   7   7   12.60    3.76
  -3   8   9   14.01    4.51
  -3   8   4    1.85    4.65
  -2   7   2  178.73    9.98
  -4   8   5   -1.84    3.90
  -4   8   7   20.26    5.20
  -3   8   5  187.49   11.61
  -2   8   6   20.11    5.56
  -6   6  10    3.77    2.32
  -7   5   8   18.17    3.00
  -3   8   6   34.39    6.13
  -5   6  11   25.65    3.45
  -4   7  10   22.85    4.08
  -3   7   3   27.74    5.28
  -2   7   3  255.07   11.19
  -3   7  10    3.26    3.01
  -1   7   5   42.03    6.12
  -6   6   8   -0.72    2.80
  -4   7   9   34.71    5.15
  -2   6   2   12.58    3.67
  -7   4   9   -1.36    1.96
  -4   7   6    7.10    4.28
  -2   6  10    4.45    2.91
  -3   7   5    6.43    4.44
  -2   7   7   45.34    6.27
  -7   4   8   13.32    2.94
  -6   5  10    0.80    2.33
  -4   4   1    2.53    2.00
  -1   6   4   30.76    4.60
  -5   4  12   11.25    2.35
  -6   5   6   15.34    3.89
  -6   5   9    5.06    2.84
  -6   4  11    1.92    2.00
  -6   5   7   22.15    4.66
  -3   6   4   39.98    5.94
  -7   3   9   16.73    3.24
  -4   4  12   13.77    3.02
  -4   6   5    8.96    4.76
  -3   5  11    7.90    3.44
  -2   6   8   30.59    5.81
  -6   4   5    2.14    2.74
  -4   6   7    3.70    4.43
  -6   4  10   33.86    4.52
  -7   2  10   -1.71    2.05
  -4   5  10    8.50    4.07
  -6   4   9   25.34    4.61
  -6   3  11    5.79    2.66
  -6   4   8   25.79    4.95
  -7   2   8   31.08    4.20
  -3   4  11   41.60    5.35
  -4   5   8   64.03    7.68
  -4   5   6   29.23    5.69
  -1   3  -1  715.22   11.25
  -3   6   0  279.56   11.42
  -1   2  -1 1038.68   10.84
  -3   8   2   19.09    6.18
   1   6   3   10.73    3.89
  -2   9   7    7.48    5.18
  -4   9   7   16.74    5.10
  -1   8   3   93.97    9.83
  -2   6   0   49.37    5.80
   1   6   4   75.43    6.59
  -2   1  -1 1077.76    8.17
   1   5   2  336.37   10.40
  -1   5   0  318.18   10.07
  -4   8   3   60.91    7.81
  -4   5   0   19.38    3.65
  -3   5   0    3.76    2.85
  -3   8   3    6.11    5.02
  -1   7   2  485.57   16.64
  -2   3  -1   82.12    4.23
  -6   7   9   42.52    4.40
   1   2   1 1161.61    9.91
  -1   6   1   44.44    5.36
   1   1   1 1792.46    7.61
  -1   8   5   85.81    9.33
  -4   7   2  160.80   10.24
  -4   6   1   81.78    6.75
  -4   8   4   18.37    5.74
  -6   7   8   14.60    3.70
  -3   7   2   37.26    5.75
  -3   6   1  235.31    9.80
   1   3   1  807.80   11.09
  -2   8   4    9.08    4.80
  -2   8   8    9.53    4.55
   1   5   3  158.40    7.26
  -2   2  -1   37.40    2.65
  -1   4   0  524.47   10.32
  -4   8   8    6.42    4.11
  -1   7   3  221.22   10.78
  -2   6   1   23.13    4.24
  -2   8   5   15.39    5.74
  -3   8   8   30.90    5.93
  -3   4   0  374.82    8.90
   1   4   2   77.16    4.46
  -4   7   3   92.78    8.02
  -6   6   5   16.62    3.91
  -1   6   2  741.58   16.23
  -1   7   4  562.98   16.77
  -1   5   1  116.60    5.86
  -4   5   1   50.85    4.77
  -4   6   2   50.54    5.47
  -2   7   9   16.70    4.11
  -6   6   9    9.79    2.96
  -6   6   6    5.18    3.19
  -2   4   0   13.48    2.54
  -3   5   1   27.92    3.59
  -3   6   2   20.28    4.00
  -1   7   7   35.81    5.43
  -4   7   4  316.68   13.05
  -1   7   6   64.34    6.90
  -4   6  11   12.76    2.91
  -6   6   7   57.01    5.71
  -1   3   0  343.63    6.71
  -3   7   4  169.49   10.14
  -2   7   4   74.10    7.22
  -3   3   0  115.35    4.34
  -3   7   9   94.35    7.60
   1   4   3  357.36    8.11
  -4   7   5   71.98    7.59
  -1   6   3  212.04    9.24
  -4   7   8   10.04    4.13
  -2   7   5    6.77    4.25
  -4   6   3   93.30    7.02
  -2   7   6   28.61    5.52
   1   3   2  167.22    4.68
  -3   7   6   73.68    7.54
  -3   7   7   27.36    5.66
  -3   6   3   61.62    5.77
  -1   4   1   96.34    4.58
   1   4   4  119.37    5.17
  -4   6  10    3.81    3.20
  -4   5   2   85.37    5.64
  -2   6   3    7.97    3.63
  -2   3   0  102.54    4.01
  -3   6  10   24.97    4.33
  -1   6   8   21.38    4.34
  -3   5   2  347.82   10.52
  -4   6   4  379.05   13.23
  -6   5   8    0.45    3.46
  -1   6   5    5.34    4.21
  -1   6   7  153.92    9.96
  -3   2   0 1098.44   11.27
  -4   5  11   40.77    4.97
  -1   2   0  615.82    7.58
  -1   6   6  208.70   11.14
  -4   6   9   53.63    6.70
  -2   5   2  245.77    9.12
  -2   6   4   70.84    7.20
  -3   6   9   83.48    7.99
  -2   4   1  464.13   10.29
  -7   3   8    5.55    2.88
   1   2   2 1360.50   10.57
  -1   5   3 1288.56   20.51
  -4   6   6  110.59    9.29
  -2   6   5   53.56    6.74
  -4   5   3  202.36    9.39
  -3   6   5  147.40    9.93
  -2   5  10   57.68    6.22
  -2   6   7  327.96   14.68
  -3   6   8   29.70    6.39
   1   3   3   79.27    3.83
  -2   6   6  113.40    9.24
  -3   6   6  400.04   16.13
  -3   6   7  246.20   13.13
  -3   5   3   65.85    5.98
  -6   4   6  124.87    8.50
  -4   4   2  286.96    9.20
  -1   4   2 2391.20   23.55
  -2   5   3  990.57   18.88
  -6   4   7   80.18    7.31
  -3   5  10   71.21    7.14
  -1   5   4 1551.00   24.05
  -1   3   1   89.93    4.26
  -7   2   9   40.41    4.47
  -3   3   1  121.00    5.04
  -4   5   4  356.06   13.13
  -1   5   8   57.73    6.54
  -2   2   0  658.37    8.32
  -4   4  11   24.58    4.66
  -2   5   9   67.72    7.28
  -4   2   1  259.70    6.53
  -4   3  12   57.75    5.09
   1   3   4  127.37    5.13
  -1   5   5  387.05   12.90
  -7   1  10    7.21    2.65
  -3   5   4   62.81    6.01
  -1   5   7  410.60   14.44
  -6   3   5   53.56    5.44
  -4   5   5  281.55   12.50
  -1   5   6  721.42   18.31
  -3   1   0  191.15    4.02
  -6   3  10   35.33    4.72
  -2   5   4  486.07   14.09
  -3   5   9   40.09    6.34
  -2   4   2  321.12    9.12
  -2   5   8  478.11   16.78
  -4   5   7   33.21    6.20
  -4   4   3   88.25    6.12
  -2   3   1  323.16    7.49
  -6   2  11    6.10    2.82
  -4   3   2   26.16    3.40
  -1   8  -3    6.68    5.02
   2   4   0   18.75    3.54
  -1  12   2    7.42    5.85
  -2  12   1   17.12    6.47
  -3   7  -3    1.77    3.98
   2   6   0   32.29    5.00
  -2   8  -3   16.97    5.88
  -1  12   3    8.69    5.03
  -3   9  -2   31.31    6.34
  -3  12   2   37.22    5.85
  -3  11   0   14.53    5.52
  -1   9  -2   40.52    7.99
  -2  12   2   -3.73    4.80
  -3  10  -1   38.07    6.95
   1   9   0   33.01    7.28
  -1   6  -3    7.08    4.36
  -2  11   0    6.70    5.59
  -4   8  -2   21.80    5.20
  -2   9  -2   25.84    5.79
  -3  12   3    7.24    4.23
  -2  12   3    9.24    5.64
  -4  11   1    4.73    4.25
   2   6   1   15.03    3.45
  -2  12   4    2.53    4.24
  -2  10  -1  104.29   10.54
  -1  11   1   48.59    8.61
  -3  12   4    4.90    3.88
  -3   8  -2   31.51    5.98
  -3  11   1    4.71    4.72
  -4   9  -1   12.32    4.66
  -4  10   0   38.38    6.23
  -2  11   1   -7.35    5.22
  -1  11   2    5.65    5.57
   1   9   2   43.21    7.11
  -2   8  -2   66.78    7.81
  -4  11   2   -1.06    3.82
  -2  10   0   77.14   10.08
  -3  11   2   12.68    5.18
  -2   9  -1   51.77    7.55
  -2  11   2   33.46    7.74
  -4  11   3   14.21    5.01
  -3   6  -2    8.00    3.62
  -4  10   1   11.31    4.92
  -3   8  -1   26.65    5.69
  -3  11   3   48.27    7.52
  -4   9   0   50.02    6.87
  -2  11   3   41.51    7.50
  -4  11   4   19.09    4.91
  -1   9   0   58.39    8.63
  -4  11   5   11.26    4.36
  -2  11   4    1.37    4.42
  -2  10   1   75.63   10.39
  -2  11   5   14.81    5.12
  -3  11   4   33.50    5.85
  -3  11   6    0.95    3.89
  -2   9   0   16.94    5.88
  -1  10   3   62.80    8.49
  -2  10   2   55.20    8.09
  -4   9   1   17.36    5.08
  -6   8   3    5.84    3.13
  -1  10   4   26.21    6.07
  -2   9   1  153.93   10.70
  -2  10   3   24.65    6.67
  -2   8   0  146.23    9.16
  -2  10   7   10.03    4.02
  -2  10   4   28.63    6.01
  -4  10   7    8.10    3.56
  -4  10   5    2.07    3.85
  -4  10   6    3.41    4.03
  -2  10   6   32.97    6.22
  -2  10   5   12.03    5.54
  -2   6  -1    6.29    3.24
  -3  10   7    8.48    4.07
  -2   9   2  188.43   12.33
  -3  10   6   22.67    5.83
  -4   9   3   34.20    6.69
  -2   8   1    7.88    5.18
  -2   9   3  233.41   14.07
  -6   8   6    2.16    3.43
  -1   9   6   51.74    7.51
  -6   8   7    8.50    3.47
  -4   8   2   15.37    5.35
  -4   9   8    5.44    4.19
  -3   9   4    3.07    5.52
  -4   9   5    0.72    5.16
  -2   8   2   49.57    6.95
  -2   9   5    6.52    5.70
  -2   9   6   16.91    6.09
   1   2  -1 2576.13   20.15
  -1   3  -3   38.66    4.30
  -2   1  -2  320.39    6.38
   1   7  -2  393.46   16.55
  -1  11   0   13.78    6.35
  -3   6  -3    5.67    3.58
  -1   7  -3  122.51    9.63
  -3   5  -3    0.39    3.04
   1   6  -2  744.58   20.02
  -1   4  -3  230.07    8.94
  -2   7  -3   23.15    5.38
   1   8  -1  190.17   12.25
   1   5  -2  709.31   16.93
  -1   5  -3   93.37    6.92
   2   4   1    6.36    2.51
  -2   6  -3   21.00    4.58
  -1   8  -2  112.80   10.02
   2   5   1  112.43    5.93
  -2   4  -3    3.39    2.71
   1   9   1   81.50    9.04
  -2   5  -3   32.49    4.79
   2   3   2  230.49    4.27
   1   7  -1   37.71    6.31
  -1   9  -1   66.08    8.83
   1   8   0   20.68    6.02
  -3  10   0   28.86    6.48
  -3   7  -2    9.53    4.11
  -1   7  -2   17.74    5.24
  -1  11   3   25.18    7.02
  -1   2  -2  947.89   12.25
   1   6  -1   37.03    5.17
  -1  11   4   26.78    6.55
   1   3  -1   88.30    4.83
  -2   7  -2    2.17    4.02
   1   8   1  114.98    9.69
   1   5  -1  145.61    7.63
  -1   6  -2   10.79    4.11
  -1   8  -1   91.53    8.88
   1   7   0  377.69   14.42
   1   4  -1  118.78    6.17
  -3  10   1   55.92    8.56
  -3   5  -2   32.19    4.52
  -1   5  -2  238.52    9.51
  -1   3  -2  143.13    5.99
   1   2   0  697.69    8.80
  -3   4  -2  131.65    6.39
  -2   0  -1   17.31    0.96
  -2   6  -2   69.33    6.44
  -2   8  -1  257.48   13.57
   1   8   2  123.59    9.70
  -6   9   4    4.76    3.02
  -3  11   5    8.44    4.67
  -4   7  -1    5.20    3.53
  -4  10   2    7.02    5.01
  -2   2  -2    8.70    2.18
   1   6   0   29.66    4.85
  -1   7  -1  124.86    8.46
  -3   7  -1   10.02    4.10
  -3  10   2   89.49    9.22
   1   7   1  122.58    8.48
  -2   5  -2   72.40    5.67
  -1   9   1   24.15    6.03
  -4   8   0   93.55    8.37
  -1   8   0   24.48    5.54
   1   3   0  440.40    7.99
  -2   4  -2  339.61    9.53
  -2   3  -2  293.09    7.87
  -4  10   3   26.19    5.51
  -3   8   0   62.57    7.13
  -2   7  -1   30.53    4.90
  -1  10   5   28.49    5.90
  -4   6  -1   29.54    4.59
  -3  10   3    7.99    4.83
  -1   6  -1   97.02    6.56
  -3   6  -1   82.77    6.16
   1   7   2   32.63    5.04
  -4  10   4    6.16    3.93
  -1  -1   0 3652.03   11.86
  -1   9   2  445.73   17.71
   1   6   1  122.36    6.96
   1   4   0  654.85   11.59
  -4   9   2    9.34    4.28
  -3  10   4    3.83    4.72
  -6   8   4   16.17    3.79
   1   7   3  214.77    9.69
  -4   5  -1   26.04    3.77
  -1   7   0  329.19   12.65
  -4   7   0   63.17    6.18
  -1   8   1  227.07   12.30
  -1   5  -1   10.11    3.16
  -3  10   5   15.94    5.63
  -3   5  -1   91.69    5.93
  -4   8   1   32.39    5.31
  -3   7   0   72.18    6.89
  -1   9   3   12.52    5.85
  -3   8   1  113.47   10.00
  -6   8   5   10.23    4.35
  -1   1  -1 1537.34   10.88
  -2   7   0    8.58    4.12
  -1   9   4  119.34   10.99
  -3   4  -1   76.18    5.02
   1   6   2   11.59    3.69
  -3   1  -1  174.57    4.27
  -2   5  -1  125.35    6.99
  -1   8   2  224.18   13.00
  -1   6   0   33.35    5.01
  -4   6   0   14.58    4.02
  -1   3  -1  665.20   10.94
  -4   9   4  149.30   11.68
  -3   6   0  274.79   11.31
  -1   7   1   44.20    6.18
  -6   7   4   17.91    4.56
  -1   2  -1  848.99   10.29
  -4   7   1   46.37    6.53
  -3   2  -1   14.70    2.24
  -3   8   2   16.69    6.00
  -3   7   1   42.63    6.26
   1   6   3   11.22    3.55
  -2   9   7   23.66    6.27
  -3   9   8   44.12    6.49
  -4   9   7   10.88    5.15
  -4   9   6   63.78    8.21
  -2   6   0   51.11    5.67
  -1   8   3  113.19   10.38
   1   4   1 1104.86   15.20
  -4   5   0   18.17    3.65
  -2   3  -1   73.33    4.25
   3   7  -5   19.60   10.58
  -1   4  -7  124.30   12.72
  -2  11  -6    5.18    5.33
  -2   9  -7   17.01    7.23
   0  11  -6   30.00    9.99
   3   5  -4   79.58   11.00
   1   9  -7   55.31   12.08
   0  12  -5   -0.63    6.49
   0   9  -7    0.90    9.87
   2   8  -6   11.53   11.05
  -1  11  -6    1.30    6.51
  -1   9  -7    8.15    8.46
   2  10  -5   25.42   10.60
   2   6  -6  114.10   14.71
   2   7  -6   35.08   11.93
   3   8  -4   -5.05    8.01
  -1  12  -5   18.72    7.26
  -3  11  -5   -1.19    4.41
   1   8  -7   52.61   12.33
   3   6  -4   44.25   10.25
  -2   8  -7   48.43    9.40
  -3   9  -6   26.08    6.89
   1   6  -7  155.34   15.93
  -2   6  -7    3.17    7.29
   0  13  -3   29.39    8.57
   1  12  -4    6.03    8.03
  -1   3  -6   61.76    9.48
  -1   7  -7    8.23    8.39
   2   9  -5    3.43   10.07
   0  10  -6    9.00   10.07
   1  11  -5    3.69    9.05
  -2  10  -6   16.23    7.24
  -1  10  -6   11.54    8.55
   2  10  -4   53.08   12.77
  -1  13  -3   34.53    7.38
   2   8  -5   30.27   11.39
   3   7  -3   44.41    9.52
   0  12  -4   18.69    9.71
   0  11  -5   11.23   12.82
   0   4  -6   70.63   11.78
   2   6  -5   72.51   12.60
   2   7  -5    6.22   10.32
  -3  10  -5    5.82    6.36
   1  12  -3   21.32    9.19
  -2   4  -6   14.76    7.85
  -2  11  -5    9.46    6.85
  -1  11  -5   13.65    8.52
   1   8  -6   11.18   10.09
  -1  12  -4   27.63    8.83
  -2   9  -6   70.39   10.84
  -2  12  -4   22.79    6.72
  -1   9  -6   48.01   10.87
   2   9  -4   72.90   13.78
   1  10  -5   67.38   13.93
   0   5  -6  275.10   22.83
   1   7  -6   62.49   12.87
   0   8  -6   96.59   22.90
   1  11  -4   12.29   10.32
  -3  11  -4    7.27    6.43
  -3  12  -3    3.30    5.37
  -1   8  -6   21.54    9.45
   0  10  -5   12.33   11.85
  -1  13  -2   20.09    7.67
   2   8  -4   -1.09   10.66
  -3   9  -5   10.71    7.36
  -2  13  -2   12.35    6.10
   0  12  -3   11.14    9.66
  -2   7  -6   34.19    9.38
   1   9  -5   22.15   11.56
   2   6  -4   80.55   11.82
   2   7  -4   91.34   13.99
  -1  10  -5   85.88   13.47
   0  11  -4   19.83   11.31
  -2  10  -5    8.90    8.20
   2   9  -3  188.52   18.04
   0   9  -5   -3.15    9.46
  -4  11  -3   15.34    5.72
  -3   8  -5  115.69   12.06
  -1  12  -3   10.56    8.83
   1  11  -3   15.35   10.45
  -1  11  -4   46.87   11.69
   1   8  -5   50.66   12.69
  -2  12  -3   29.52    8.02
  -2  11  -4   36.56    8.91
  -2   9  -5   18.29    8.86
  -1  13  -1    7.61    7.55
   1   7  -5   38.08   11.41
  -1   9  -5    1.97    8.34
  -3  10  -4   -0.69    6.64
   0   8  -5  331.51   24.01
   0  12  -2   -3.46   11.63
  -2  13  -1   45.81    8.38
  -3  12  -2   27.97    7.61
   0  11  -3   19.54   12.96
  -3  11  -3   44.05    9.07
   0   6  -5  140.35   19.60
  -1   8  -5    7.41    9.22
   1  11  -2    4.14   10.19
  -2   8  -5   27.13    8.75
   0   3  -4  613.90   19.35
  -1  13   0   21.24    8.09
  -1  12  -2   15.53    9.21
  -1   7  -5   49.28   10.34
  -2  10  -4   28.57    9.37
  -3   9  -4    5.16    6.91
  -2   5  -5  106.49   10.82
  -1  11  -3   46.21   11.35
  -2   7  -5   70.21   10.58
   0  12  -1   32.55   14.39
   0   9  -4  -37.04   14.94
   1   8  -4   29.26   11.06
  -2  12  -2   36.92    8.59
  -2  13   0   30.31    7.72
  -4  10  -3   -1.67    5.96
  -2  11  -3   17.96    8.12
  -4  11  -2   12.31    6.17
   1  11  -1   61.83   12.42
  -1   9  -4    7.17    8.18
   0  10  -3   77.78   20.05
   1   6  -4   40.48    9.63
   0  11  -2  -17.52   13.79
  -3   8  -4   13.44    7.04
   0   8  -4  107.46   15.39
  -3  12  -1    6.19    6.39
  -3  10  -3   18.52    7.92
   2   6  -2   13.70    6.99
  -2  13   1   21.73    6.90
  -2   9  -4    9.80    7.99
   0  12   0   19.56   11.91
  -1  12  -1    4.75    7.99
  -3  11  -2   15.94    7.15
  -5  10  -1   24.68    6.29
   0   7  -4  -53.51   12.35
  -1  10  -3   20.53    9.05
  -4   9  -3    1.82    5.91
  -2  12  -1   28.25    8.18
  -1  11  -2   38.59    9.84
  -2  13   2   27.67    6.37
   0   9  -3 -134.60   20.91
  -2   8  -4   40.18    8.72
  -2  11  -2   39.89    8.87
   0  11  -1   -6.96    8.24
  -1   7  -4   -1.35    7.18
   2   7  -1   19.09    6.90
  -4  11  -1    7.62    5.94
  -4  10  -2   57.68    8.60
   1  10  -1  135.33   14.38
  -1  12   0   32.26    9.88
   0  10  -2   75.61   22.33
  -3  12   0   25.15    7.22
  -1   6  -4   75.12    8.93
  -2   7  -4   64.91    9.13
  -4  12   1    2.46    4.82
  -5  11   1    4.09    4.95
   0   8  -3  -27.16   11.29
  -2  12   0   35.88    9.14
  -3  10  -2   72.01   10.13
  -5   9  -1   10.92    6.56
  -2   9  -3   38.80    8.13
  -1  11  -1   10.34    9.10
  -5  10   0    6.34    6.27
   0   7  -3 -110.54   12.98
  -3   3  -3   54.76    5.69
  -2  11  -1   74.87   11.05
  -4  12   2   38.54    6.31
   2   3  -5  245.75   14.34
   2   2  -3  148.64    9.47
   2   5  -6   16.60    9.38
   1   3  -6  421.49   19.10
   1   5  -7  464.04   23.33
  -2   5  -7   39.02    9.42
   3   4  -2  935.74   19.34
  -1   5  -7  621.54   23.94
   1   1  -3  493.61   14.36
   2   4  -5  253.51   15.32
   3   7  -4  241.80   17.81
   2   3  -4  373.00   15.59
   1   7  -7   47.94   11.86
   2   2  -2  152.33    8.37
  -2   3  -6  316.82   15.32
   1  10  -6    7.02    9.75
  -1   6  -7  404.59   20.63
   3   5  -3   78.32    9.39
  -3   8  -6  168.14   12.38
   1   4  -6   26.99    9.30
   2   5  -5   98.27   12.46
   1   3  -5  907.03   24.31
  -1   1  -4  937.90   18.70
   3   6  -3   82.80   10.99
   2   2  -1   18.44    4.65
  -2   1  -4 2885.07   30.28
  -1   2  -5  199.69   11.49
   2   2   0  977.27   10.14
   1   2  -4  187.54   11.36
   2   4  -4  921.05   24.54
   1   1  -2  333.06   10.17
   1   5  -6  731.86   26.65
  -1   4  -6  376.08   17.71
   2   3  -3   61.35    7.92
   1   6  -6  191.82   16.89
  -1   5  -6   77.79   10.94
  -2   5  -6  431.98   19.22
   2   5  -4  536.11   20.84
  -1   7  -6  297.43   18.96
  -1   6  -6   75.98   11.69
  -2   6  -6  174.44   14.06
   1   4  -5  154.28   13.00
  -1   3  -5  739.69   20.84
   2   3  -2  607.24   15.19
  -2   3  -5  145.36   10.99
   2   4  -3  420.68   15.65
   1   5  -5  319.02   17.48
   1   3  -4 1248.90   26.03
  -2   0  -2  881.43   10.00
   1   2  -3  620.09   16.07
  -3   7  -5  182.05   13.69
   1   6  -5    4.40    9.46
  -3   6  -5   96.44   10.56
   1   1  -1 3299.29   21.79
  -1   2  -4  976.28   19.65
   2   8  -3    8.69   10.36
   2   5  -3  985.85   24.51
  -1   1  -3  884.99   15.53
  -1   4  -5  400.67   16.31
   2   7  -3  279.89   17.43
   2   9  -2  203.50   16.78
  -2   4  -5   62.17    9.00
  -2   2  -4  683.22   16.22
   2   6  -3   10.24    7.67
   1   9  -4  106.83   14.66
  -1   5  -5    7.72    6.95
   1  10  -3   95.82   14.23
   2   3  -1  375.92   10.44
   2   4  -2  368.08   12.81
  -1   6  -5   31.20    8.68
  -2   1  -3  577.76   12.31
   2   8  -2   45.40   10.93
  -2   6  -5    5.71    7.31
   1   5  -4 1383.79   29.72
   1   7  -4  584.87   23.90
   2   5  -2  267.87   12.29
  -1   3  -4  108.44    8.18
   2   7  -2  184.41   13.25
   1   3  -3 1710.98   25.51
   1   9  -3    5.89    9.35
   1  10  -2  200.52   17.52
   1   2  -2  282.39    9.57
  -4  12   0   -0.80    4.89
  -3   7  -4    4.49    6.52
   2   8  -1   30.65    8.81
  -3   5  -4   40.45    7.00
  -1   8  -4   35.41    9.39
  -3   6  -4   -1.15    5.81
   2   4  -1  577.38   13.02
   1   1   0 4306.35   14.87
   1   8  -3   74.11   11.25
  -1   4  -4  125.83    8.74
   2   3   0  141.90    5.71
   1   4  -3  719.06   17.46
  -1   2  -3  748.94   14.04
  -1   5  -4  420.74   14.86
   1   9  -2  474.33   22.05
  -2   4  -4   18.04    5.64
   1   7  -3  186.66   13.42
   2   5  -1  120.23    8.04
  -1   9  -3   57.18   10.28
   1   6  -3  225.66   12.74
  -2   6  -4   16.26    6.45
  -2   5  -4  182.92   10.66
  -3  11  -1    8.56    7.29
  -3   8  -3   57.29    9.43
  -1  10  -2  104.76   12.66
  -1  12   1   12.42    8.42
   1  10   0    6.71    8.14
  -2   2  -3  333.85    9.26
   1   8  -2  203.47   14.31
  -4   9  -2   -5.97    5.74
   1   9  -1   29.65    9.61
   1   3  -2  463.41   11.57
  -4  11   0   17.61    6.59
   2   6 -12    1.76    4.08
   2   5 -12   52.98    6.61
   1   0 -10   53.28    9.23
   2   2 -11   13.32    7.46
   2   0  -9   10.33    7.72
   3   4 -11   76.52    9.58
   4   5 -10   11.60    6.78
   4   6 -10    0.47    5.86
   2   1 -10   67.05   10.16
   3   0  -7   55.31    9.24
   3   2 -10    8.52    7.73
   4   2  -8   71.29    9.95
   2  -1  -6   65.07    8.47
   1   4 -12   12.96    5.23
   3   7 -11   24.65    5.41
   2   3 -11   98.20   10.80
  -1   4 -11   17.34    5.17
   3   5 -11   13.44    6.46
   1   5 -12    9.20    4.61
   3   6 -11    9.64    5.48
   1   6 -12   27.42    4.68
  -1   7 -11   24.37    3.52
   1   2 -11   -0.59    6.03
   2   8 -11   12.10    4.28
   4   2  -7   48.28    8.55
   1   0  -9   74.02   10.31
   4   4  -9   66.83    9.98
  -1   5 -11    0.30    3.97
  -1   6 -11   12.05    4.03
  -1   0  -8   30.09    7.25
   2   1  -9   31.13    9.27
   4   5  -9  122.26   11.52
   2   7 -11   12.22    5.60
   3   2  -9   26.95    9.14
   2   5 -11   22.25    7.36
  -1   1  -9   19.06    7.04
   2   6 -11   10.39    6.02
   1   3 -11   61.15    9.03
   3   8 -10    2.24    5.01
   3   4 -10   27.85    8.75
   4   3  -7   44.05    8.93
   4   4  -8   80.47   10.29
   1   5 -11   52.56    8.02
   1   0  -8   20.29    8.30
   2   3 -10   70.38   10.52
   2   9 -10   26.84    5.30
   3   6 -10   52.33    8.83
  -1   3 -10   18.54    6.23
   3   5 -10  107.15   11.39
   3   7 -10   -4.48    5.40
   1   2 -10   62.69   10.33
   1   8 -11   10.72    3.94
   3   3  -9   73.85   10.82
   2   0  -6   77.20    8.64
   4   5  -8   69.44    9.86
   2   1  -8  118.36   11.63
   4   6  -8    7.20    7.19
   2   4 -10   10.84    7.90
   4   4  -7   71.23    9.74
   1   7 -11   42.49    6.23
   1   6 -11    5.84    5.79
   2   8 -10   11.49    6.00
  -1   2  -9   77.76    9.38
   2   5 -10   75.25   10.42
  -1   8 -10   23.66    4.55
   2   7 -10   22.51    7.48
   3   8  -9   30.49    7.40
   3   3  -8   52.64   10.00
  -1   5 -10    4.27    5.44
   3   5  -9   56.94   10.23
   4   6  -7   -5.81    6.84
  -1   7 -10   42.76    6.17
   3   6  -9  125.17   12.63
  -1   6 -10    8.62    5.65
   1   9 -10   45.04    5.81
  -1  10  -9   28.55    3.96
   1   0  -6   41.43    7.96
   1   4 -10   21.82    8.58
   4   5  -6   49.18    8.57
   2   9  -9   30.13    7.26
   2   1  -6   50.97    8.61
   1   8 -10   22.89    6.41
   3   2  -5   54.52    8.45
   1   1  -7   10.11    7.65
   2   5  -9  102.40   13.00
   1   7 -10   45.29    8.30
   2   8  -9   68.21   10.43
   1  10  -9   46.85    6.43
   2  10  -8    8.31    6.71
  -1   1  -7    3.36    7.51
   2   6  -9    0.83    8.62
   2   7  -9   21.60    9.30
  -1   4  -9  115.75   11.43
   3   7  -8   64.70   11.16
  -1   9  -9   18.94    5.92
   1   2  -8   74.91   11.26
   3   4  -7  134.33   13.81
  -2   6  -9    8.10    5.79
   1  11  -8    8.52    4.96
  -2   7  -9   41.75    6.69
  -1   0  -5   60.95    8.16
  -1   5  -9   23.77    8.67
   1   8  -9    6.06    7.62
  -1   8  -9   39.41    7.67
   1   9  -9   -2.69    6.17
   2   9  -8   28.53    9.11
  -2  10  -8   32.74    4.84
   3   5  -7   53.34   10.82
  -1   6  -9   45.59    8.95
  -1   7  -9   43.43    8.14
   1   2  -7   74.85   11.04
   1   5  -9   25.10    9.56
   2   8  -8   23.60    9.64
   1   6  -9   94.98   12.75
  -1  10  -8   19.49    6.37
   2   6  -8   43.83   11.65
   1   7  -9   22.10    9.19
   2  10  -7   10.33    8.30
   2   7  -8   15.84   10.04
  -1   1  -6   85.62    9.33
  -1   2  -7   97.96   11.00
   1  10  -8   25.46    7.75
  -2  11  -7   -0.25    3.77
  -2   9  -8    5.46    5.37
   1   9  -8   29.03    9.08
   2   4  -7   75.79   11.91
   3   5  -6   75.57   11.32
   3   3  -2  366.09    9.09
   1  11  -7   21.46    7.06
   3   8  -6   59.88   10.86
  -2   5  -8   58.16    9.34
  -3   9  -7   26.01    5.69
  -1  11  -7    2.40    5.41
  -1   9  -8   50.12    8.81
   3   7  -6   97.67   13.04
  -2   8  -8    2.00    6.01
  -1  12  -6    7.91    5.46
  -1   5  -8   50.59   10.69
  -2   6  -8   57.30    9.26
   1   3  -7   72.69   11.74
   2   8  -7   12.77   10.34
   2  10  -6   57.82   10.99
  -3   8  -7    8.73    6.04
   2  -1  -8  118.19   11.72
   4   3 -10  164.05   13.07
   2  -1  -3  691.45   12.84
   4   2  -9  113.76   11.87
   4   1  -7  225.82   13.25
   4   1  -5  163.55    9.42
   3   0  -8  317.60   16.20
   4   1  -6  114.59    9.26
   1  -1  -2  451.81    8.60
   2  -1  -7  263.65   13.74
   1  -1  -8  185.80   12.45
   2  -1  -4   26.88    5.74
   3   1  -9  130.06   12.72
   3   0  -4  284.66   10.14
   4   3  -9  381.26   17.98
   2  -1  -5  503.76   14.66
   3   1  -2 1792.59   15.76
   3   0  -5  131.45    8.98
   2   0  -8  285.33   15.38
   4   2  -4   99.09    6.78
   1   1 -10  237.51   14.88
   3   3 -10   52.27   10.33
   3   1  -8   46.49    9.78
   2   2 -10  159.04   13.46
   4   3  -8  395.88   17.83
   4   2  -6  369.97   14.67
  -1  -1  -6  101.27    8.49
   1  -1  -3  608.72   12.06
   1  -1  -6  465.27   15.53
   2   0  -2 1391.47   14.50
   2   0  -7  122.31   10.63
   1  -1  -5  928.75   19.12
   3   1  -7  364.35   16.05
   1  -1  -4 1555.88   21.26
   3   1  -3  942.02   14.88
  -1  -1  -5 1619.14   22.90
   3   2  -8   -4.81    7.01
   4   3  -6  150.90   10.88
   1   1  -9  195.69   14.02
   2   2  -9  138.39   13.39
  -1  -1  -2  884.81    9.53
   3   1  -5  143.25    9.47
   3   1  -4  373.79   11.85
   2   0  -3  451.21   10.92
   2   0  -5   68.73    7.72
  -1  -1  -4 1294.32   18.08
   2   0  -4   95.04    7.35
  -1  -1  -3 1430.82   15.74
   3   4  -9  986.84   28.55
   3   2  -7   88.07   10.36
  -1   1  -8  138.39   11.05
   1   3 -10  189.13   13.96
   1   0  -1 1197.48    9.64
   4   5  -7   47.52    9.33
   4   4  -6  171.96   11.96
   2   1  -7  241.30   13.63
   2   3  -9  132.21   12.98
   1   1  -8  206.48   13.70
   2   2  -8  430.72   19.00
   1   2  -9  276.10   16.25
   3   2  -2 2719.21   20.38
  -1   3  -9  196.20   13.11
  -1   0  -6  544.03   16.06
   3   4  -8  213.34   15.27
   2   4  -9  331.50   18.36
   3   3  -7  454.85   18.99
   1   5 -10  119.68   11.81
   1   0  -5  466.05   14.99
   2   1  -1  211.72    5.07
   3   5  -8  286.60   17.79
   2   3  -8   18.69    9.34
   3   2  -3  235.66    8.98
   1   3  -9  216.98   15.62
   3   2  -4  816.95   17.96
  -1   2  -8  232.36   14.16
   2   2  -7  158.39   13.06
   2   1  -5  486.83   16.03
   3   6  -8   62.71   11.47
  -2   8  -9  117.12    7.60
   1   0  -4 1925.88   25.69
   1   0  -2   94.35    5.85
   3   3  -6  143.19   12.10
   1   0  -3    4.27    6.01
   1   4  -9  134.31   13.66
   2   4  -8  163.66   15.18
   2   1  -4   36.40    7.21
   2   1  -2 1311.94   15.74
   2   1  -3  667.80   14.03
   3   3  -5  379.29   15.40
   2   3  -7   42.19   10.73
  -1   3  -8  141.44   12.53
   1   1  -6  422.51   16.89
   3   8  -7  142.83   13.56
   2   5  -8  646.84   25.75
   3   6  -7  329.93   19.23
   1   3  -8   82.02   12.19
   3   4  -6  648.90   22.36
   3   7  -7   28.13    9.76
  -2   0  -4 2109.57   23.96
  -2   4  -8  453.34   18.56
   3   3  -4  408.68   14.10
   2   2  -5  257.45   13.10
  -1   0  -4   13.64    6.13
  -1   4  -8  386.59   18.57
   3   3  -3  124.09    8.24
   1   4  -8  175.64   15.74
   1   1  -5  822.41   20.39
   3   6  -6  520.64   22.34
   2   5  -7   95.40   13.26
  -2   3  -7  187.53   12.93
   1   5  -8   74.36   12.27
   1   2  -6   46.03    9.28
   2   6  -7  371.89   21.35
   2   2  -4  190.28   10.63
  -1   3  -7  232.81   15.05
   1   8  -8   -4.96    8.73
   3   5  -5  161.50   13.16
   3   4  -4  167.94   11.35
  -2   1  -5  864.85   19.73
   1   6  -8   45.88   11.57
   1   7  -8   28.31   10.22
  -2  10  -7    0.43    5.36
   1  10  -7    8.53    8.40
   0   0   0    0.00    0.00

TITL 20230215-CYS-B83_twin1_hklf4 in P2(1)/m
REM P2(1)/m (#11 in standard setting)
CELL 1.54184   7.534729  11.069956  11.160711  90.0000 101.7181  90.0000
ZERR   26.00   0.000375   0.000549   0.000566   0.0000   0.0052   0.0000
LATT  1
SYMM -x, y+1/2,-z
SFAC C H O
UNIT 26.00 26.00 26.00
REM  CrysAlisPro recorded range (K): Min=100.0; max=100.0; aver:100.0
TEMP -173
TREF
HKLF 4
END
_computing_structure_solution     'SHELXT 2018/2 (Sheldrick, 2018)'
;
_shelx_hkl_checksum                40468
_olex2_submission_special_instructions  'No special instructions were received'
_oxdiff_exptl_absorpt_empirical_details
;
Empirical correction (ABSPACK) includes:
- Absorption correction using spherical harmonics
- Frame scaling
;
_twin_special_details
;
Component 2 rotated by 179.9829\% 
around [0.00 0.00 1.00] (reciprocal) or [0.29 0.00 0.96] (direct)
;
