# Supplementary material for: Identification of antibacterial constituents from Rhododendron simsii Planch with an activity-guided method
Source: Front Pharmacol. 2024 Oct 8;15:1490335. doi: 10.3389/fphar.2024.1490335 (PMC11493700; doi:10.3389/fphar.2024.1490335)
Supplement: Supplementary file 1 [file DataSheet2.zip › CIF_7_auto.cif]

data_20230207-cys-a103_1_auto
_audit_creation_date               2024-08-20
_audit_creation_method
;
Olex2 1.5
(compiled 2022.04.07 svn.rca3783a0 for OlexSys, GUI svn.r6498)
;
_shelx_SHELXL_version_number       '2019/3'
_audit_contact_author_address      ?
_audit_contact_author_email        ?
_audit_contact_author_name         ''
_audit_contact_author_phone        ?
_publ_contact_author_id_orcid      ?
_publ_section_references
;
Dolomanov, O.V., Bourhis, L.J., Gildea, R.J, Howard, J.A.K. & Puschmann, H.
 (2009), J. Appl. Cryst. 42, 339-341.

Sheldrick, G.M. (2015). Acta Cryst. C71, 3-8.
;
_chemical_name_common              ?
_chemical_name_systematic          ?
_chemical_formula_moiety           '2(C22 H32 O5)'
_chemical_formula_sum              'C44 H64 O10'
_chemical_formula_weight           752.95
_chemical_absolute_configuration   ad
_chemical_melting_point            ?
loop_
  _atom_type_symbol
  _atom_type_description
  _atom_type_scat_dispersion_real
  _atom_type_scat_dispersion_imag
  _atom_type_scat_source
 'C' 'C' 0.0181 0.0091 'International Tables Vol C Tables 4.2.6.8 and 6.1.1.4'
 'H' 'H' 0.0000 0.0000 'International Tables Vol C Tables 4.2.6.8 and 6.1.1.4'
 'O' 'O' 0.0492 0.0322 'International Tables Vol C Tables 4.2.6.8 and 6.1.1.4'

_shelx_space_group_comment
;
The symmetry employed for this shelxl refinement is uniquely defined
by the following loop, which should always be used as a source of
symmetry information in preference to the above space-group names.
They are only intended as comments.
;
_space_group_crystal_system        'monoclinic'
_space_group_IT_number             4
_space_group_name_H-M_alt          'P 1 21 1'
_space_group_name_Hall             'P 2yb'
loop_
  _space_group_symop_operation_xyz
 'x, y, z'
 '-x, y+1/2, -z'

_cell_length_a                     12.6761(3)
_cell_length_b                     13.5324(2)
_cell_length_c                     13.3933(3)
_cell_angle_alpha                  90
_cell_angle_beta                   116.673(3)
_cell_angle_gamma                  90
_cell_volume                       2052.98(9)
_cell_formula_units_Z              2
_cell_measurement_reflns_used      20420
_cell_measurement_temperature      297.30(10)
_cell_measurement_theta_max        75.3630
_cell_measurement_theta_min        3.6810
_shelx_estimated_absorpt_T_max     ?
_shelx_estimated_absorpt_T_min     ?
_exptl_absorpt_coefficient_mu      0.686
_exptl_absorpt_correction_T_max    1.00000
_exptl_absorpt_correction_T_min    0.79375
_exptl_absorpt_correction_type     multi-scan
_exptl_absorpt_process_details
;
CrysAlisPro 1.171.41.112a (Rigaku Oxford Diffraction, 2021)
Empirical absorption correction using spherical harmonics,
implemented in SCALE3 ABSPACK scaling algorithm.
;
_exptl_absorpt_special_details     ?
_exptl_crystal_colour              'clear light colourless'
_exptl_crystal_colour_lustre       clear
_exptl_crystal_colour_modifier     light
_exptl_crystal_colour_primary      colourless
_exptl_crystal_density_diffrn      1.218
_exptl_crystal_density_meas        ?
_exptl_crystal_density_method      ?
_exptl_crystal_description         needle
_exptl_crystal_F_000               816
_exptl_crystal_size_max            2.0
_exptl_crystal_size_mid            1.0
_exptl_crystal_size_min            1.0
_exptl_transmission_factor_max     ?
_exptl_transmission_factor_min     ?
_diffrn_reflns_av_R_equivalents    0.0252
_diffrn_reflns_av_unetI/netI       0.0198
_diffrn_reflns_Laue_measured_fraction_full  1.000
_diffrn_reflns_Laue_measured_fraction_max  0.967
_diffrn_reflns_limit_h_max         15
_diffrn_reflns_limit_h_min         -14
_diffrn_reflns_limit_k_max         15
_diffrn_reflns_limit_k_min         -16
_diffrn_reflns_limit_l_max         16
_diffrn_reflns_limit_l_min         -16
_diffrn_reflns_number              28798
_diffrn_reflns_point_group_measured_fraction_full  0.993
_diffrn_reflns_point_group_measured_fraction_max  0.937
_diffrn_reflns_theta_full          67.684
_diffrn_reflns_theta_max           76.024
_diffrn_reflns_theta_min           3.693
_diffrn_ambient_temperature        297.30(10)
_diffrn_detector_area_resol_mean   10.0000
_diffrn_detector_type              'HyPix-Arc 150'
_diffrn_measured_fraction_theta_full  1.000
_diffrn_measured_fraction_theta_max  0.967
_diffrn_measurement_details
;
List of Runs (angles in degrees, time in seconds):

  # Type    Start    End  Width  t~exp~   \w     \q     \k     \f   Frames
--------------------------------------------------------------------------
  1  \w     52.00 102.00   0.50    0.15    --   62.79  15.00 -30.00  100
  2  \w     55.00  80.00   0.50    0.15    --   36.00  40.00  45.46   50
  3  \w     51.00  76.00   0.50    0.15    --   32.00  41.00  54.98   50
  4  \w     51.00  76.00   0.50    0.15    --   32.00  41.00  89.77   50
  5  \w    -51.00 -25.00   0.50    0.15    --  -63.54 125.00-180.00   52
  6  \w    -54.00 -29.00   0.50    0.15    --  -71.68 125.00-180.00   50
  7  \w    -91.00 -30.00   0.50    0.15    --  -71.68 125.00-150.00  122
  8  \w    -56.00 -30.00   0.50    0.15    --  -71.68 125.00   0.00   52
  9  \w    -81.00 -42.00   0.50    0.15    --  -76.57 125.00   0.00   78
 10  \w   -100.00 -39.00   0.50    0.15    --  -81.59 125.00  30.00  122
 11  \w    -58.00 -29.00   0.50    0.15    --  -71.68 125.00  60.00   58
 12  \w    -47.00 -22.00   0.50    0.15    --  -63.54 125.00 120.00   50
 13  \w    -54.00 -29.00   0.50    0.15    --  -71.68 125.00 150.00   50
 14  \w    -88.00 -34.00   0.50    0.15    --  -76.57 125.00 -90.00  108
 15  \w   -101.00 -53.00   0.50    0.15    --  -81.59 125.00-180.00   96
 16  \w   -100.00 -75.00   0.50    0.15    --  -56.00 -41.00  19.65   50
 17  \w   -105.00 -80.00   0.50    0.15    --  -60.00 -41.00  48.12   50
 18  \w   -112.00 -87.00   0.50    0.15    --  -68.00 -41.00  23.49   50
 19  \w   -112.00 -87.00   0.50    0.15    --  -68.00 -41.00  34.67   50
 20  \w   -113.00 -88.00   0.50    0.15    --  -68.00 -40.00  42.21   50
 21  \w   -100.00 -75.00   0.50    0.15    --  -56.00 -40.00  14.15   50
 22  \w   -109.00 -83.00   0.50    0.15    --  -64.00 -41.00   2.04   52
 23  \w   -109.00 -84.00   0.50    0.15    --  -64.00 -40.00   9.04   50
 24  \w   -116.00 -91.00   0.50    0.15    --  -72.00 -41.00  -4.72   50
 25  \w   -113.00 -88.00   0.50    0.15    --  -68.00 -39.00 -39.04   50
 26  \w   -117.00 -91.00   0.50    0.15    --  -72.00 -39.00 -13.94   52
 27  \w   -113.00 -87.00   0.50    0.15    --  -68.00 -38.00 -25.52   52
 28  \w   -123.00 -98.00   0.50    0.15    --  -76.63 -27.00 -38.88   50
 29  \w   -121.00 -96.00   0.50    0.15    --  -76.63 -24.00 -64.77   50
 30  \w   -123.00 -98.00   0.50    0.15    --  -76.63 -29.00  -5.97   50
 31  \w   -121.00 -95.00   0.50    0.15    --  -76.63 -38.00  27.84   52
 32  \w   -122.00 -95.00   0.50    0.15    --  -76.00 -33.00  44.18   54
 33  \w   -121.00 -93.00   0.50    0.15    --  -76.63 -26.00  56.27   56
 34  \w   -103.00 -73.00   0.50    0.15    --  -71.68 -15.00  90.00   60
 35  \w   -123.00 -91.00   0.50    0.15    --  -81.59 -15.00 120.00   64
 36  \w   -105.00 -61.00   0.50    0.15    --  -63.54 -15.00  60.00   88
 37  \w   -117.00 -72.00   0.50    0.15    --  -81.59 -15.00  60.00   90
 38  \w   -121.00 -88.00   0.50    0.15    --  -81.59 -15.00   0.00   66
 39  \w   -122.00 -87.00   0.50    0.15    --  -81.59 -15.00 150.00   70
 40  \w   -107.00 -80.00   0.50    0.15    --  -81.59 -15.00-120.00   54
 41  \w   -118.00 -81.00   0.50    0.15    --  -76.57 -15.00-180.00   74
 42  \w   -113.00 -88.00   0.50    0.15    --  -76.57 -15.00-150.00   50
 43  \w    -93.00 -68.00   0.50    0.15    --  -48.00 -41.00 -35.49   50
 44  \w    -85.00 -60.00   0.50    0.15    --  -40.00 -37.00 -18.53   50
 45  \w    -85.00 -60.00   0.50    0.15    --  -40.00 -38.00  29.09   50
 46  \w     21.00  47.00   0.50    0.15    --   62.79-125.00  90.00   52
 47  \w     31.00  57.00   0.50    0.15    --   72.83-125.00  60.00   52
 48  \w     51.00  93.00   0.50    0.15    --   76.81-125.00 150.00   84
 49  \w     24.00  49.00   0.50    0.15    --   62.79-125.00 -60.00   50
 50  \w     23.00  49.00   0.50    0.15    --   62.79-125.00-120.00   52
 51  \w     32.00  78.00   0.50    0.15    --   72.83-125.00-150.00   92
 52  \w     40.00  87.00   0.50    0.15    --   76.81-125.00-120.00   94
;
_diffrn_measurement_device         'four-circle diffractometer'
_diffrn_measurement_device_type    'ROD, Synergy Custom system, HyPix-Arc 150'
_diffrn_measurement_method         '\w scans'
_diffrn_radiation_type             CuK\a
_diffrn_radiation_wavelength       1.54184
_diffrn_source                     ?
_reflns_Friedel_coverage           0.856
_reflns_Friedel_fraction_full      0.986
_reflns_Friedel_fraction_max       0.904
_reflns_number_gt                  7563
_reflns_number_total               8016
_reflns_special_details
;
 Reflections were merged by SHELXL according to the crystal
 class for the calculation of statistics and refinement.
 
 _reflns_Friedel_fraction is defined as the number of unique
 Friedel pairs measured divided by the number that would be
 possible theoretically, ignoring centric projections and
 systematic absences.
;
_reflns_threshold_expression       'I > 2\s(I)'
_computing_cell_refinement         'CrysAlisPro 1.171.41.112a (Rigaku OD, 2021)'
_computing_data_collection         'CrysAlisPro 1.171.41.112a (Rigaku OD, 2021)'
_computing_data_reduction          'CrysAlisPro 1.171.41.112a (Rigaku OD, 2021)'
_computing_molecular_graphics      'Olex2 1.5 (Dolomanov et al., 2009)'
_computing_publication_material    'Olex2 1.5 (Dolomanov et al., 2009)'
_computing_structure_refinement    'SHELXL 2019/3 (Sheldrick, 2015)'
_computing_structure_solution      'SHELXT  (Sheldrick, 2015)'
_refine_diff_density_max           0.287
_refine_diff_density_min           -0.160
_refine_diff_density_rms           0.027
_refine_ls_abs_structure_details
;
 Flack x determined using 3254 quotients [(I+)-(I-)]/[(I+)+(I-)]
 (Parsons, Flack and Wagner, Acta Cryst. B69 (2013) 249-259).
;
_refine_ls_abs_structure_Flack     0.02(5)
_refine_ls_extinction_coef         0.0017(3)
_refine_ls_extinction_expression  
 'Fc^*^=kFc[1+0.001xFc^2^\l^3^/sin(2\q)]^-1/4^'
_refine_ls_extinction_method       'SHELXL-2019/2 (Sheldrick 2019)'
_refine_ls_goodness_of_fit_ref     1.064
_refine_ls_hydrogen_treatment      mixed
_refine_ls_matrix_type             full
_refine_ls_number_parameters       528
_refine_ls_number_reflns           8016
_refine_ls_number_restraints       8
_refine_ls_R_factor_all            0.0351
_refine_ls_R_factor_gt             0.0330
_refine_ls_restrained_S_all        1.064
_refine_ls_shift/su_max            0.001
_refine_ls_shift/su_mean           0.000
_refine_ls_structure_factor_coef   Fsqd
_refine_ls_weighting_details      
 'w=1/[\s^2^(Fo^2^)+(0.0500P)^2^+0.1739P] where P=(Fo^2^+2Fc^2^)/3'
_refine_ls_weighting_scheme        calc
_refine_ls_wR_factor_gt            0.0881
_refine_ls_wR_factor_ref           0.0894
_refine_special_details            ?
_olex2_refinement_description
;
1. Fixed Uiso
 At 1.2 times of:
  All C(H) groups, All C(H,H) groups
 At 1.5 times of:
  All C(H,H,H) groups, All O(H) groups
2. Restrained distances
 O46-C45 \\sim O46A-C45
 with sigma of 0.02
3. Uiso/Uaniso restraints and constraints
Uanis(O46) \\sim Ueq: with sigma of 0.1 and sigma for terminal atoms of 0.02
4. Others
 Sof(O46A)=1-FVAR(1)
 Sof(O46)=FVAR(1)
5.a Ternary CH refined with riding coordinates:
 C30(H30), C2(H2), C13(H13), C41(H41), C35(H35), C8(H8), C3(H3), C6(H6),
 C33(H33), C10(H10), C38(H38), C37(H37)
5.b Secondary CH2 refined with riding coordinates:
 C29(H29A,H29B), C14(H14A,H14B), C4(H4A,H4B), C5(H5A,H5B), C9(H9A,H9B),
 C34(H34A,H34B), C42(H42A,H42B), C43(H43A,H43B)
5.c Aromatic/amide H refined with riding coordinates:
 C16(H16), C40(H40)
5.d Idealised Me refined as rotating group:
 C25(H25A,H25B,H25C), C52(H52A,H52B,H52C), C21(H21A,H21B,H21C), C53(H53A,H53B,
 H53C), C27(H27A,H27B,H27C), C48(H48A,H48B,H48C), C47(H47A,H47B,H47C), C20(H20A,
 H20B,H20C)
5.e Idealised tetrahedral OH refined as rotating group:
 O49(H49), O23(H23), O24(H24), O50(H50), O22(H22), O51(H51)
;
_atom_sites_solution_hydrogens     mixed
_atom_sites_solution_primary       ?
_atom_sites_solution_secondary     ?
loop_
  _atom_site_label
  _atom_site_type_symbol
  _atom_site_fract_x
  _atom_site_fract_y
  _atom_site_fract_z
  _atom_site_U_iso_or_equiv
  _atom_site_adp_type
  _atom_site_occupancy
  _atom_site_site_symmetry_order
  _atom_site_calc_flag
  _atom_site_refinement_flags_posn
  _atom_site_refinement_flags_adp
  _atom_site_refinement_flags_occupancy
  _atom_site_disorder_assembly
  _atom_site_disorder_group
 O17 O 0.44305(13) 0.40129(11) 0.11593(13) 0.0430(3) Uani 1 1 d . . . . .
 O49 O 0.86589(13) 0.62769(11) 0.51302(12) 0.0419(3) Uani 1 1 d . . . . .
 H49 H 0.807603 0.623067 0.524261 0.063 Uiso 1 1 calc R U . . .
 O23 O 0.60781(14) 0.43196(11) 0.44418(13) 0.0427(3) Uani 1 1 d . . . . .
 H23 H 0.678601 0.432664 0.461479 0.064 Uiso 1 1 calc R U . . .
 O24 O 0.63668(12) 0.63803(11) 0.48750(12) 0.0404(3) Uani 1 1 d . . . . .
 H24 H 0.626325 0.683491 0.522616 0.061 Uiso 1 1 calc R U . . .
 O44 O 1.02140(14) 0.34757(11) 0.85250(14) 0.0465(4) Uani 1 1 d . . . . .
 O50 O 0.86211(14) 0.42379(12) 0.52122(13) 0.0472(4) Uani 1 1 d . . . . .
 H50 H 0.893947 0.370610 0.523091 0.071 Uiso 1 1 calc R U . . .
 O19 O 0.29313(16) 0.38713(14) 0.16059(19) 0.0653(5) Uani 1 1 d . . . . .
 O22 O 0.49848(18) 0.74818(14) 0.56125(16) 0.0651(5) Uani 1 1 d . . . . .
 H22 H 0.475063 0.802742 0.569104 0.098 Uiso 1 1 calc R U . . .
 O51 O 1.01743(18) 0.74684(15) 0.47399(16) 0.0634(5) Uani 1 1 d . . . . .
 H51 H 0.948240 0.733212 0.456180 0.095 Uiso 1 1 calc R U . . .
 O46 O 1.193(2) 0.3595(10) 0.845(3) 0.066(4) Uani 0.54(8) 1 d D U P A 1
 C18 C 0.3672(2) 0.35002(17) 0.1399(2) 0.0450(5) Uani 1 1 d . . . . .
 C30 C 0.92765(18) 0.47535(15) 0.62449(17) 0.0369(4) Uani 1 1 d . . . . .
 H30 H 0.999933 0.437902 0.668797 0.044 Uiso 1 1 calc R U . . .
 C2 C 0.42638(18) 0.50739(15) 0.09976(17) 0.0386(4) Uani 1 1 d . . . . .
 H2 H 0.363125 0.532211 0.116055 0.046 Uiso 1 1 calc R U . . .
 C13 C 0.54858(17) 0.50483(15) 0.35948(16) 0.0343(4) Uani 1 1 d . . . . .
 H13 H 0.471272 0.477240 0.309243 0.041 Uiso 1 1 calc R U . . .
 C16 C 0.6067(2) 0.53672(16) 0.09682(19) 0.0404(5) Uani 1 1 d . . . . .
 H16 H 0.688145 0.534307 0.122756 0.048 Uiso 1 1 calc R U . . .
 C45 C 1.1158(2) 0.30906(18) 0.8475(2) 0.0469(5) Uani 1 1 d D . . . .
 C12 C 0.52520(17) 0.59935(15) 0.40966(17) 0.0352(4) Uani 1 1 d . . . . .
 C29 C 0.85167(18) 0.47429(16) 0.68658(18) 0.0395(4) Uani 1 1 d . . . . .
 H29A H 0.817972 0.408671 0.678428 0.047 Uiso 1 1 calc R U . . .
 H29B H 0.786531 0.519608 0.648238 0.047 Uiso 1 1 calc R U . . .
 C28 C 0.90803(18) 0.50043(16) 0.81111(18) 0.0392(5) Uani 1 1 d . . . . .
 C40 C 0.8344(2) 0.46063(19) 0.8665(2) 0.0474(5) Uani 1 1 d . . . . .
 H40 H 0.752693 0.453898 0.830505 0.057 Uiso 1 1 calc R U . . .
 C14 C 0.61557(18) 0.51995(16) 0.28943(17) 0.0364(4) Uani 1 1 d . . . . .
 H14A H 0.680193 0.565285 0.329537 0.044 Uiso 1 1 calc R U . . .
 H14B H 0.650139 0.457105 0.285196 0.044 Uiso 1 1 calc R U . . .
 C1 C 0.54573(17) 0.55920(15) 0.17002(17) 0.0348(4) Uani 1 1 d . . . . .
 C31 C 0.96316(17) 0.57783(15) 0.59997(17) 0.0364(4) Uani 1 1 d . . . . .
 C41 C 1.02657(19) 0.45004(17) 0.88548(19) 0.0413(5) Uani 1 1 d . . . . .
 H41 H 1.093302 0.484836 0.883289 0.050 Uiso 1 1 calc R U . . .
 C15 C 0.5288(2) 0.52108(17) -0.00838(19) 0.0440(5) Uani 1 1 d . . . . .
 C35 C 1.01810(19) 0.64383(16) 0.70567(18) 0.0400(4) Uani 1 1 d . . . . .
 H35 H 1.077707 0.603883 0.765397 0.048 Uiso 1 1 calc R U . . .
 C8 C 0.45602(19) 0.67422(16) 0.31362(18) 0.0401(5) Uani 1 1 d . . . . .
 H8 H 0.395531 0.635921 0.252710 0.048 Uiso 1 1 calc R U . . .
 C36 C 0.9304(2) 0.67738(16) 0.74644(19) 0.0426(5) Uani 1 1 d . . . . .
 C3 C 0.4055(2) 0.53102(18) -0.01913(18) 0.0457(5) Uani 1 1 d . . . . .
 H3 H 0.349789 0.485078 -0.074127 0.055 Uiso 1 1 calc R U . . .
 C39 C 0.9015(2) 0.4370(2) 0.9722(2) 0.0516(6) Uani 1 1 d . . . . .
 C7 C 0.5316(2) 0.72152(15) 0.26649(19) 0.0425(5) Uani 1 1 d . . . . .
 C32 C 1.0605(2) 0.57845(18) 0.5582(2) 0.0451(5) Uani 1 1 d . . . . .
 C6 C 0.52518(19) 0.67471(15) 0.16142(18) 0.0402(5) Uani 1 1 d . . . . .
 H6 H 0.588386 0.704091 0.148093 0.048 Uiso 1 1 calc R U . . .
 C33 C 1.0928(2) 0.68953(19) 0.5701(2) 0.0517(6) Uani 1 1 d . . . . .
 H33 H 1.174560 0.696526 0.581923 0.062 Uiso 1 1 calc R U . . .
 C11 C 0.4434(2) 0.58923(18) 0.46915(19) 0.0439(5) Uani 1 1 d . . . . .
 C10 C 0.4063(2) 0.69806(19) 0.4700(2) 0.0504(6) Uani 1 1 d . . . . .
 H10 H 0.332514 0.701287 0.476709 0.060 Uiso 1 1 calc R U . . .
 C38 C 1.0298(2) 0.4561(2) 1.0007(2) 0.0514(6) Uani 1 1 d . . . . .
 H38 H 1.082799 0.406852 1.052631 0.062 Uiso 1 1 calc R U . . .
 C37 C 0.9214(2) 0.61475(18) 0.8360(2) 0.0484(5) Uani 1 1 d . . . . .
 H37 H 0.850307 0.636233 0.841463 0.058 Uiso 1 1 calc R U . . .
 C4 C 0.3647(2) 0.6396(2) -0.0448(2) 0.0513(6) Uani 1 1 d . . . . .
 H4A H 0.394919 0.667435 -0.093623 0.062 Uiso 1 1 calc R U . . .
 H4B H 0.279213 0.641441 -0.084218 0.062 Uiso 1 1 calc R U . . .
 C5 C 0.4064(2) 0.70353(19) 0.0607(2) 0.0532(6) Uani 1 1 d . . . . .
 H5A H 0.345365 0.702331 0.085612 0.064 Uiso 1 1 calc R U . . .
 H5B H 0.413003 0.771176 0.040248 0.064 Uiso 1 1 calc R U . . .
 C25 C 0.3319(2) 0.5283(2) 0.3989(3) 0.0636(7) Uani 1 1 d . . . . .
 H25A H 0.292574 0.555570 0.325037 0.095 Uiso 1 1 calc R U . . .
 H25B H 0.279845 0.530075 0.433299 0.095 Uiso 1 1 calc R U . . .
 H25C H 0.353882 0.461071 0.394621 0.095 Uiso 1 1 calc R U . . .
 C54 C 0.8628(3) 0.7571(2) 0.7073(3) 0.0579(6) Uani 1 1 d . . . . .
 C52 C 1.1724(2) 0.5211(2) 0.6372(3) 0.0621(7) Uani 1 1 d . . . . .
 H52A H 1.200572 0.546271 0.711798 0.093 Uiso 1 1 calc R U . . .
 H52B H 1.232373 0.529208 0.612704 0.093 Uiso 1 1 calc R U . . .
 H52C H 1.153737 0.452256 0.636150 0.093 Uiso 1 1 calc R U . . .
 C9 C 0.3894(3) 0.7424(2) 0.3596(2) 0.0599(7) Uani 1 1 d . . . . .
 H9A H 0.421434 0.808805 0.370912 0.072 Uiso 1 1 calc R U . . .
 H9B H 0.306163 0.745231 0.307563 0.072 Uiso 1 1 calc R U . . .
 C34 C 1.0849(2) 0.72465(19) 0.6749(2) 0.0539(6) Uani 1 1 d . . . . .
 H34A H 1.042713 0.786911 0.660621 0.065 Uiso 1 1 calc R U . . .
 H34B H 1.163363 0.734083 0.735686 0.065 Uiso 1 1 calc R U . . .
 C21 C 0.5482(3) 0.5026(2) -0.1092(2) 0.0605(7) Uani 1 1 d . . . . .
 H21A H 0.529395 0.435101 -0.132396 0.091 Uiso 1 1 calc R U . . .
 H21B H 0.629320 0.515245 -0.091100 0.091 Uiso 1 1 calc R U . . .
 H21C H 0.498311 0.545654 -0.168671 0.091 Uiso 1 1 calc R U . . .
 C53 C 1.0195(3) 0.5395(2) 0.4401(2) 0.0586(7) Uani 1 1 d . . . . .
 H53A H 1.019454 0.468560 0.441230 0.088 Uiso 1 1 calc R U . . .
 H53B H 1.071982 0.562355 0.411149 0.088 Uiso 1 1 calc R U . . .
 H53C H 0.941063 0.562954 0.393480 0.088 Uiso 1 1 calc R U . . .
 C26 C 0.6013(3) 0.7981(2) 0.3128(3) 0.0621(7) Uani 1 1 d . . . . .
 C27 C 0.5038(3) 0.5454(2) 0.5860(2) 0.0576(6) Uani 1 1 d . . . . .
 H27A H 0.523935 0.477702 0.581504 0.086 Uiso 1 1 calc R U . . .
 H27B H 0.451397 0.548667 0.619936 0.086 Uiso 1 1 calc R U . . .
 H27C H 0.574294 0.582148 0.630283 0.086 Uiso 1 1 calc R U . . .
 C48 C 0.8663(3) 0.4039(3) 1.0600(3) 0.0690(8) Uani 1 1 d . . . . .
 H48A H 0.906088 0.343262 1.092834 0.103 Uiso 1 1 calc R U . . .
 H48B H 0.782486 0.393572 1.026570 0.103 Uiso 1 1 calc R U . . .
 H48C H 0.887813 0.453695 1.116874 0.103 Uiso 1 1 calc R U . . .
 C42 C 1.0643(3) 0.5621(2) 1.0439(2) 0.0643(7) Uani 1 1 d . . . . .
 H42A H 1.026713 0.578810 1.090829 0.077 Uiso 1 1 calc R U . . .
 H42B H 1.149014 0.564841 1.090039 0.077 Uiso 1 1 calc R U . . .
 C43 C 1.0301(3) 0.6379(2) 0.9523(2) 0.0641(7) Uani 1 1 d . . . . .
 H43A H 1.098288 0.649369 0.938974 0.077 Uiso 1 1 calc R U . . .
 H43B H 1.013770 0.699347 0.980008 0.077 Uiso 1 1 calc R U . . .
 C47 C 1.0988(3) 0.2034(2) 0.8148(3) 0.0719(8) Uani 1 1 d . . . . .
 H47A H 1.119456 0.163262 0.880054 0.108 Uiso 1 1 calc R U . . .
 H47B H 1.148183 0.186459 0.780184 0.108 Uiso 1 1 calc R U . . .
 H47C H 1.017612 0.192131 0.763091 0.108 Uiso 1 1 calc R U . . .
 C20 C 0.3908(3) 0.2422(2) 0.1441(3) 0.0698(8) Uani 1 1 d . . . . .
 H20A H 0.381023 0.220208 0.072347 0.105 Uiso 1 1 calc R U . . .
 H20B H 0.336580 0.207584 0.163579 0.105 Uiso 1 1 calc R U . . .
 H20C H 0.470228 0.229261 0.199270 0.105 Uiso 1 1 calc R U . . .
 H26A H 0.657(3) 0.827(2) 0.283(2) 0.062(8) Uiso 1 1 d . . . . .
 H54A H 0.808(3) 0.775(2) 0.735(2) 0.064(8) Uiso 1 1 d . . . . .
 H54B H 0.869(3) 0.800(3) 0.651(3) 0.066(9) Uiso 1 1 d . . . . .
 H26B H 0.603(3) 0.834(2) 0.379(3) 0.070(9) Uiso 1 1 d . . . . .
 O46A O 1.2105(10) 0.3476(18) 0.889(4) 0.077(6) Uani 0.46(8) 1 d D . P A 2

loop_
  _atom_site_aniso_label
  _atom_site_aniso_U_11
  _atom_site_aniso_U_22
  _atom_site_aniso_U_33
  _atom_site_aniso_U_23
  _atom_site_aniso_U_13
  _atom_site_aniso_U_12
 O17 0.0464(8) 0.0365(8) 0.0521(9) -0.0027(7) 0.0274(7) -0.0062(6)
 O49 0.0360(7) 0.0444(8) 0.0433(8) 0.0084(7) 0.0160(6) 0.0070(6)
 O23 0.0483(8) 0.0350(7) 0.0458(8) 0.0073(6) 0.0220(7) 0.0056(6)
 O24 0.0357(7) 0.0400(8) 0.0418(8) -0.0062(6) 0.0140(6) -0.0010(6)
 O44 0.0454(8) 0.0415(8) 0.0587(10) 0.0009(7) 0.0288(8) 0.0022(7)
 O50 0.0513(9) 0.0422(8) 0.0462(9) -0.0055(7) 0.0202(7) 0.0001(7)
 O19 0.0535(10) 0.0580(11) 0.0958(15) 0.0089(10) 0.0435(11) -0.0051(9)
 O22 0.0742(12) 0.0517(10) 0.0597(11) -0.0174(9) 0.0214(9) 0.0108(9)
 O51 0.0696(12) 0.0565(10) 0.0588(11) 0.0184(9) 0.0241(10) -0.0076(9)
 O46 0.051(5) 0.062(3) 0.098(8) -0.012(5) 0.045(5) 0.000(3)
 C18 0.0441(12) 0.0446(12) 0.0467(12) 0.0006(9) 0.0207(10) -0.0094(10)
 C30 0.0355(10) 0.0370(10) 0.0393(10) 0.0014(8) 0.0176(9) 0.0031(8)
 C2 0.0382(10) 0.0367(10) 0.0407(11) 0.0013(9) 0.0177(9) -0.0029(8)
 C13 0.0352(9) 0.0339(10) 0.0333(9) 0.0014(8) 0.0149(8) 0.0015(8)
 C16 0.0421(11) 0.0392(11) 0.0466(12) -0.0005(9) 0.0259(10) -0.0015(9)
 C45 0.0449(13) 0.0468(12) 0.0504(13) 0.0017(10) 0.0227(11) 0.0097(10)
 C12 0.0327(9) 0.0347(10) 0.0364(10) -0.0013(8) 0.0139(8) 0.0006(8)
 C29 0.0352(10) 0.0409(11) 0.0431(11) 0.0028(9) 0.0183(9) -0.0010(8)
 C28 0.0366(10) 0.0430(11) 0.0420(11) 0.0020(9) 0.0213(9) 0.0049(9)
 C40 0.0408(11) 0.0556(13) 0.0535(13) 0.0086(11) 0.0279(11) 0.0073(10)
 C14 0.0348(9) 0.0368(10) 0.0378(10) -0.0008(8) 0.0165(8) 0.0032(8)
 C1 0.0333(9) 0.0356(10) 0.0369(10) 0.0000(8) 0.0171(8) -0.0021(8)
 C31 0.0314(9) 0.0381(10) 0.0397(11) 0.0060(8) 0.0159(8) 0.0057(8)
 C41 0.0389(11) 0.0412(11) 0.0475(12) -0.0009(9) 0.0226(10) 0.0042(9)
 C15 0.0567(13) 0.0391(11) 0.0427(11) -0.0008(9) 0.0280(10) -0.0043(10)
 C35 0.0386(10) 0.0374(10) 0.0425(11) 0.0026(9) 0.0169(9) -0.0007(9)
 C8 0.0415(11) 0.0378(11) 0.0404(11) 0.0003(8) 0.0179(9) 0.0076(8)
 C36 0.0441(11) 0.0371(10) 0.0447(12) -0.0038(9) 0.0182(10) 0.0026(9)
 C3 0.0472(12) 0.0508(12) 0.0349(11) -0.0004(9) 0.0146(9) -0.0103(10)
 C39 0.0542(13) 0.0581(14) 0.0511(13) 0.0112(11) 0.0313(11) 0.0140(11)
 C7 0.0498(12) 0.0296(10) 0.0457(12) 0.0030(8) 0.0193(10) 0.0037(8)
 C32 0.0410(11) 0.0500(12) 0.0512(13) 0.0078(10) 0.0269(10) 0.0036(9)
 C6 0.0439(11) 0.0355(10) 0.0418(11) 0.0031(9) 0.0199(9) -0.0027(9)
 C33 0.0456(12) 0.0544(14) 0.0576(14) 0.0111(11) 0.0255(11) -0.0038(11)
 C11 0.0446(12) 0.0470(12) 0.0471(12) -0.0051(10) 0.0267(10) 0.0002(9)
 C10 0.0491(13) 0.0553(14) 0.0518(13) -0.0065(11) 0.0272(11) 0.0091(11)
 C38 0.0500(13) 0.0610(15) 0.0437(12) 0.0043(11) 0.0214(11) 0.0130(11)
 C37 0.0548(13) 0.0458(12) 0.0562(13) 0.0008(11) 0.0353(12) 0.0100(10)
 C4 0.0461(12) 0.0603(14) 0.0420(12) 0.0121(11) 0.0151(10) 0.0028(11)
 C5 0.0598(15) 0.0458(13) 0.0470(13) 0.0116(10) 0.0177(12) 0.0081(11)
 C25 0.0540(14) 0.0742(18) 0.0795(18) -0.0173(15) 0.0450(14) -0.0147(13)
 C54 0.0674(17) 0.0473(14) 0.0624(16) 0.0021(12) 0.0321(14) 0.0132(12)
 C52 0.0455(13) 0.0739(18) 0.0777(18) 0.0190(15) 0.0374(13) 0.0160(13)
 C9 0.0652(16) 0.0572(15) 0.0599(15) 0.0026(12) 0.0303(13) 0.0249(13)
 C34 0.0543(14) 0.0479(13) 0.0579(14) 0.0029(11) 0.0237(12) -0.0106(11)
 C21 0.092(2) 0.0508(14) 0.0515(14) -0.0024(11) 0.0431(15) 0.0008(13)
 C53 0.0696(16) 0.0635(16) 0.0600(16) 0.0043(13) 0.0445(14) 0.0027(13)
 C26 0.082(2) 0.0414(13) 0.0594(16) -0.0060(12) 0.0291(15) -0.0127(13)
 C27 0.0789(18) 0.0534(14) 0.0574(15) 0.0039(11) 0.0457(14) 0.0058(13)
 C48 0.0818(19) 0.0785(19) 0.0646(17) 0.0229(15) 0.0488(16) 0.0223(16)
 C42 0.0633(16) 0.0725(18) 0.0550(15) -0.0117(13) 0.0246(13) 0.0070(14)
 C43 0.0790(19) 0.0618(16) 0.0544(15) -0.0132(13) 0.0327(14) -0.0016(14)
 C47 0.086(2) 0.0469(15) 0.095(2) -0.0049(15) 0.0512(19) 0.0057(14)
 C20 0.089(2) 0.0432(14) 0.088(2) -0.0002(14) 0.0494(18) -0.0106(14)
 O46A 0.032(3) 0.076(6) 0.106(14) -0.029(7) 0.017(5) 0.007(3)

_geom_special_details
;
 All esds (except the esd in the dihedral angle between two l.s. planes)
 are estimated using the full covariance matrix.  The cell esds are taken
 into account individually in the estimation of esds in distances, angles
 and torsion angles; correlations between esds in cell parameters are only
 used when they are defined by crystal symmetry.  An approximate (isotropic)
 treatment of cell esds is used for estimating esds involving l.s. planes.
;
loop_
  _geom_bond_atom_site_label_1
  _geom_bond_atom_site_label_2
  _geom_bond_distance
  _geom_bond_site_symmetry_2
  _geom_bond_publ_flag
 O17 C18 1.337(3) . ?
 O17 C2 1.453(3) . ?
 O49 H49 0.8200 . ?
 O49 C31 1.429(2) . ?
 O23 H23 0.8200 . ?
 O23 C13 1.435(2) . ?
 O24 H24 0.8200 . ?
 O24 C12 1.427(2) . ?
 O44 C45 1.334(3) . ?
 O44 C41 1.448(3) . ?
 O50 H50 0.8200 . ?
 O50 C30 1.435(3) . ?
 O19 C18 1.202(3) . ?
 O22 H22 0.8200 . ?
 O22 C10 1.427(3) . ?
 O51 H51 0.8200 . ?
 O51 C33 1.438(3) . ?
 O46 C45 1.208(11) . ?
 C18 C20 1.485(4) . ?
 C30 H30 0.9800 . ?
 C30 C29 1.529(3) . ?
 C30 C31 1.538(3) . ?
 C2 H2 0.9800 . ?
 C2 C1 1.545(3) . ?
 C2 C3 1.526(3) . ?
 C13 H13 0.9800 . ?
 C13 C12 1.534(3) . ?
 C13 C14 1.536(3) . ?
 C16 H16 0.9300 . ?
 C16 C1 1.527(3) . ?
 C16 C15 1.325(3) . ?
 C45 C47 1.482(4) . ?
 C45 O46A 1.193(13) . ?
 C12 C8 1.561(3) . ?
 C12 C11 1.572(3) . ?
 C29 H29A 0.9700 . ?
 C29 H29B 0.9700 . ?
 C29 C28 1.532(3) . ?
 C28 C40 1.528(3) . ?
 C28 C41 1.540(3) . ?
 C28 C37 1.576(3) . ?
 C40 H40 0.9300 . ?
 C40 C39 1.322(3) . ?
 C14 H14A 0.9700 . ?
 C14 H14B 0.9700 . ?
 C14 C1 1.534(3) . ?
 C1 C6 1.580(3) . ?
 C31 C35 1.550(3) . ?
 C31 C32 1.567(3) . ?
 C41 H41 0.9800 . ?
 C41 C38 1.528(3) . ?
 C15 C3 1.511(3) . ?
 C15 C21 1.498(3) . ?
 C35 H35 0.9800 . ?
 C35 C36 1.511(3) . ?
 C35 C34 1.548(3) . ?
 C8 H8 0.9800 . ?
 C8 C7 1.506(3) . ?
 C8 C9 1.553(3) . ?
 C36 C37 1.515(3) . ?
 C36 C54 1.330(3) . ?
 C3 H3 0.9800 . ?
 C3 C4 1.544(4) . ?
 C39 C38 1.516(4) . ?
 C39 C48 1.502(3) . ?
 C7 C6 1.512(3) . ?
 C7 C26 1.322(3) . ?
 C32 C33 1.547(4) . ?
 C32 C52 1.544(3) . ?
 C32 C53 1.520(3) . ?
 C6 H6 0.9800 . ?
 C6 C5 1.554(3) . ?
 C33 H33 0.9800 . ?
 C33 C34 1.527(4) . ?
 C11 C10 1.547(3) . ?
 C11 C25 1.539(3) . ?
 C11 C27 1.520(3) . ?
 C10 H10 0.9800 . ?
 C10 C9 1.518(4) . ?
 C38 H38 0.9800 . ?
 C38 C42 1.535(4) . ?
 C37 H37 0.9800 . ?
 C37 C43 1.580(4) . ?
 C4 H4A 0.9700 . ?
 C4 H4B 0.9700 . ?
 C4 C5 1.534(4) . ?
 C5 H5A 0.9700 . ?
 C5 H5B 0.9700 . ?
 C25 H25A 0.9600 . ?
 C25 H25B 0.9600 . ?
 C25 H25C 0.9600 . ?
 C54 H54A 0.95(3) . ?
 C54 H54B 0.99(3) . ?
 C52 H52A 0.9600 . ?
 C52 H52B 0.9600 . ?
 C52 H52C 0.9600 . ?
 C9 H9A 0.9700 . ?
 C9 H9B 0.9700 . ?
 C34 H34A 0.9700 . ?
 C34 H34B 0.9700 . ?
 C21 H21A 0.9600 . ?
 C21 H21B 0.9600 . ?
 C21 H21C 0.9600 . ?
 C53 H53A 0.9600 . ?
 C53 H53B 0.9600 . ?
 C53 H53C 0.9600 . ?
 C26 H26A 1.03(3) . ?
 C26 H26B 1.01(3) . ?
 C27 H27A 0.9600 . ?
 C27 H27B 0.9600 . ?
 C27 H27C 0.9600 . ?
 C48 H48A 0.9600 . ?
 C48 H48B 0.9600 . ?
 C48 H48C 0.9600 . ?
 C42 H42A 0.9700 . ?
 C42 H42B 0.9700 . ?
 C42 C43 1.507(4) . ?
 C43 H43A 0.9700 . ?
 C43 H43B 0.9700 . ?
 C47 H47A 0.9600 . ?
 C47 H47B 0.9600 . ?
 C47 H47C 0.9600 . ?
 C20 H20A 0.9600 . ?
 C20 H20B 0.9600 . ?
 C20 H20C 0.9600 . ?

loop_
  _geom_angle_atom_site_label_1
  _geom_angle_atom_site_label_2
  _geom_angle_atom_site_label_3
  _geom_angle
  _geom_angle_site_symmetry_1
  _geom_angle_site_symmetry_3
  _geom_angle_publ_flag
 C18 O17 C2 118.45(17) . . ?
 C31 O49 H49 109.5 . . ?
 C13 O23 H23 109.5 . . ?
 C12 O24 H24 109.5 . . ?
 C45 O44 C41 118.08(18) . . ?
 C30 O50 H50 109.5 . . ?
 C10 O22 H22 109.5 . . ?
 C33 O51 H51 109.5 . . ?
 O17 C18 C20 111.4(2) . . ?
 O19 C18 O17 124.0(2) . . ?
 O19 C18 C20 124.5(2) . . ?
 O50 C30 H30 108.2 . . ?
 O50 C30 C29 106.63(17) . . ?
 O50 C30 C31 109.33(17) . . ?
 C29 C30 H30 108.2 . . ?
 C29 C30 C31 116.14(17) . . ?
 C31 C30 H30 108.2 . . ?
 O17 C2 H2 112.6 . . ?
 O17 C2 C1 108.69(16) . . ?
 O17 C2 C3 107.94(18) . . ?
 C1 C2 H2 112.6 . . ?
 C3 C2 H2 112.6 . . ?
 C3 C2 C1 101.79(16) . . ?
 O23 C13 H13 106.7 . . ?
 O23 C13 C12 111.22(16) . . ?
 O23 C13 C14 109.76(15) . . ?
 C12 C13 H13 106.7 . . ?
 C12 C13 C14 115.15(16) . . ?
 C14 C13 H13 106.7 . . ?
 C1 C16 H16 124.3 . . ?
 C15 C16 H16 124.3 . . ?
 C15 C16 C1 111.34(19) . . ?
 O44 C45 C47 112.1(2) . . ?
 O46 C45 O44 122.6(8) . . ?
 O46 C45 C47 123.3(7) . . ?
 O46A C45 O44 123.0(10) . . ?
 O46A C45 C47 122.8(8) . . ?
 O24 C12 C13 107.65(16) . . ?
 O24 C12 C8 111.70(17) . . ?
 O24 C12 C11 108.91(16) . . ?
 C13 C12 C8 109.12(16) . . ?
 C13 C12 C11 116.78(17) . . ?
 C8 C12 C11 102.69(16) . . ?
 C30 C29 H29A 107.5 . . ?
 C30 C29 H29B 107.5 . . ?
 C30 C29 C28 119.34(17) . . ?
 H29A C29 H29B 107.0 . . ?
 C28 C29 H29A 107.5 . . ?
 C28 C29 H29B 107.5 . . ?
 C29 C28 C41 116.41(17) . . ?
 C29 C28 C37 114.23(18) . . ?
 C40 C28 C29 111.06(18) . . ?
 C40 C28 C41 99.28(17) . . ?
 C40 C28 C37 105.91(17) . . ?
 C41 C28 C37 108.48(18) . . ?
 C28 C40 H40 124.3 . . ?
 C39 C40 C28 111.4(2) . . ?
 C39 C40 H40 124.3 . . ?
 C13 C14 H14A 107.9 . . ?
 C13 C14 H14B 107.9 . . ?
 H14A C14 H14B 107.2 . . ?
 C1 C14 C13 117.68(16) . . ?
 C1 C14 H14A 107.9 . . ?
 C1 C14 H14B 107.9 . . ?
 C2 C1 C6 108.67(17) . . ?
 C16 C1 C2 99.10(16) . . ?
 C16 C1 C14 112.26(16) . . ?
 C16 C1 C6 105.35(16) . . ?
 C14 C1 C2 115.27(16) . . ?
 C14 C1 C6 114.68(17) . . ?
 O49 C31 C30 111.80(16) . . ?
 O49 C31 C35 109.99(17) . . ?
 O49 C31 C32 103.66(16) . . ?
 C30 C31 C35 112.28(16) . . ?
 C30 C31 C32 115.71(17) . . ?
 C35 C31 C32 102.72(17) . . ?
 O44 C41 C28 109.23(18) . . ?
 O44 C41 H41 111.9 . . ?
 O44 C41 C38 109.68(19) . . ?
 C28 C41 H41 111.9 . . ?
 C38 C41 C28 101.85(17) . . ?
 C38 C41 H41 111.9 . . ?
 C16 C15 C3 109.43(18) . . ?
 C16 C15 C21 129.8(2) . . ?
 C21 C15 C3 120.7(2) . . ?
 C31 C35 H35 107.1 . . ?
 C36 C35 C31 113.67(17) . . ?
 C36 C35 H35 107.1 . . ?
 C36 C35 C34 117.57(19) . . ?
 C34 C35 C31 103.84(17) . . ?
 C34 C35 H35 107.1 . . ?
 C12 C8 H8 106.4 . . ?
 C7 C8 C12 113.17(17) . . ?
 C7 C8 H8 106.4 . . ?
 C7 C8 C9 118.4(2) . . ?
 C9 C8 C12 105.24(18) . . ?
 C9 C8 H8 106.4 . . ?
 C35 C36 C37 116.59(18) . . ?
 C54 C36 C35 123.3(2) . . ?
 C54 C36 C37 120.1(2) . . ?
 C2 C3 H3 112.4 . . ?
 C2 C3 C4 108.39(19) . . ?
 C15 C3 C2 101.21(18) . . ?
 C15 C3 H3 112.4 . . ?
 C15 C3 C4 109.53(19) . . ?
 C4 C3 H3 112.4 . . ?
 C40 C39 C38 109.3(2) . . ?
 C40 C39 C48 129.5(2) . . ?
 C48 C39 C38 121.0(2) . . ?
 C8 C7 C6 115.70(18) . . ?
 C26 C7 C8 123.6(2) . . ?
 C26 C7 C6 120.7(2) . . ?
 C33 C32 C31 100.53(18) . . ?
 C52 C32 C31 112.38(18) . . ?
 C52 C32 C33 107.3(2) . . ?
 C53 C32 C31 114.39(19) . . ?
 C53 C32 C33 113.3(2) . . ?
 C53 C32 C52 108.6(2) . . ?
 C1 C6 H6 107.0 . . ?
 C7 C6 C1 114.11(17) . . ?
 C7 C6 H6 107.0 . . ?
 C7 C6 C5 109.19(19) . . ?
 C5 C6 C1 112.04(18) . . ?
 C5 C6 H6 107.0 . . ?
 O51 C33 C32 113.1(2) . . ?
 O51 C33 H33 108.8 . . ?
 O51 C33 C34 111.3(2) . . ?
 C32 C33 H33 108.8 . . ?
 C34 C33 C32 105.87(19) . . ?
 C34 C33 H33 108.8 . . ?
 C10 C11 C12 101.09(18) . . ?
 C25 C11 C12 111.74(18) . . ?
 C25 C11 C10 108.4(2) . . ?
 C27 C11 C12 114.41(19) . . ?
 C27 C11 C10 112.2(2) . . ?
 C27 C11 C25 108.7(2) . . ?
 O22 C10 C11 108.90(19) . . ?
 O22 C10 H10 110.4 . . ?
 O22 C10 C9 110.5(2) . . ?
 C11 C10 H10 110.4 . . ?
 C9 C10 C11 106.22(19) . . ?
 C9 C10 H10 110.4 . . ?
 C41 C38 H38 112.3 . . ?
 C41 C38 C42 107.8(2) . . ?
 C39 C38 C41 101.36(19) . . ?
 C39 C38 H38 112.3 . . ?
 C39 C38 C42 110.3(2) . . ?
 C42 C38 H38 112.3 . . ?
 C28 C37 H37 107.0 . . ?
 C28 C37 C43 111.5(2) . . ?
 C36 C37 C28 114.89(18) . . ?
 C36 C37 H37 107.0 . . ?
 C36 C37 C43 109.1(2) . . ?
 C43 C37 H37 107.0 . . ?
 C3 C4 H4A 109.0 . . ?
 C3 C4 H4B 109.0 . . ?
 H4A C4 H4B 107.8 . . ?
 C5 C4 C3 112.91(18) . . ?
 C5 C4 H4A 109.0 . . ?
 C5 C4 H4B 109.0 . . ?
 C6 C5 H5A 108.0 . . ?
 C6 C5 H5B 108.0 . . ?
 C4 C5 C6 117.2(2) . . ?
 C4 C5 H5A 108.0 . . ?
 C4 C5 H5B 108.0 . . ?
 H5A C5 H5B 107.3 . . ?
 C11 C25 H25A 109.5 . . ?
 C11 C25 H25B 109.5 . . ?
 C11 C25 H25C 109.5 . . ?
 H25A C25 H25B 109.5 . . ?
 H25A C25 H25C 109.5 . . ?
 H25B C25 H25C 109.5 . . ?
 C36 C54 H54A 120.6(19) . . ?
 C36 C54 H54B 121.4(18) . . ?
 H54A C54 H54B 118(3) . . ?
 C32 C52 H52A 109.5 . . ?
 C32 C52 H52B 109.5 . . ?
 C32 C52 H52C 109.5 . . ?
 H52A C52 H52B 109.5 . . ?
 H52A C52 H52C 109.5 . . ?
 H52B C52 H52C 109.5 . . ?
 C8 C9 H9A 110.4 . . ?
 C8 C9 H9B 110.4 . . ?
 C10 C9 C8 106.72(19) . . ?
 C10 C9 H9A 110.4 . . ?
 C10 C9 H9B 110.4 . . ?
 H9A C9 H9B 108.6 . . ?
 C35 C34 H34A 110.3 . . ?
 C35 C34 H34B 110.3 . . ?
 C33 C34 C35 107.1(2) . . ?
 C33 C34 H34A 110.3 . . ?
 C33 C34 H34B 110.3 . . ?
 H34A C34 H34B 108.5 . . ?
 C15 C21 H21A 109.5 . . ?
 C15 C21 H21B 109.5 . . ?
 C15 C21 H21C 109.5 . . ?
 H21A C21 H21B 109.5 . . ?
 H21A C21 H21C 109.5 . . ?
 H21B C21 H21C 109.5 . . ?
 C32 C53 H53A 109.5 . . ?
 C32 C53 H53B 109.5 . . ?
 C32 C53 H53C 109.5 . . ?
 H53A C53 H53B 109.5 . . ?
 H53A C53 H53C 109.5 . . ?
 H53B C53 H53C 109.5 . . ?
 C7 C26 H26A 123.0(17) . . ?
 C7 C26 H26B 122.5(19) . . ?
 H26A C26 H26B 114(3) . . ?
 C11 C27 H27A 109.5 . . ?
 C11 C27 H27B 109.5 . . ?
 C11 C27 H27C 109.5 . . ?
 H27A C27 H27B 109.5 . . ?
 H27A C27 H27C 109.5 . . ?
 H27B C27 H27C 109.5 . . ?
 C39 C48 H48A 109.5 . . ?
 C39 C48 H48B 109.5 . . ?
 C39 C48 H48C 109.5 . . ?
 H48A C48 H48B 109.5 . . ?
 H48A C48 H48C 109.5 . . ?
 H48B C48 H48C 109.5 . . ?
 C38 C42 H42A 108.8 . . ?
 C38 C42 H42B 108.8 . . ?
 H42A C42 H42B 107.7 . . ?
 C43 C42 C38 113.6(2) . . ?
 C43 C42 H42A 108.8 . . ?
 C43 C42 H42B 108.8 . . ?
 C37 C43 H43A 107.8 . . ?
 C37 C43 H43B 107.8 . . ?
 C42 C43 C37 118.2(2) . . ?
 C42 C43 H43A 107.8 . . ?
 C42 C43 H43B 107.8 . . ?
 H43A C43 H43B 107.1 . . ?
 C45 C47 H47A 109.5 . . ?
 C45 C47 H47B 109.5 . . ?
 C45 C47 H47C 109.5 . . ?
 H47A C47 H47B 109.5 . . ?
 H47A C47 H47C 109.5 . . ?
 H47B C47 H47C 109.5 . . ?
 C18 C20 H20A 109.5 . . ?
 C18 C20 H20B 109.5 . . ?
 C18 C20 H20C 109.5 . . ?
 H20A C20 H20B 109.5 . . ?
 H20A C20 H20C 109.5 . . ?
 H20B C20 H20C 109.5 . . ?

loop_
  _geom_torsion_atom_site_label_1
  _geom_torsion_atom_site_label_2
  _geom_torsion_atom_site_label_3
  _geom_torsion_atom_site_label_4
  _geom_torsion
  _geom_torsion_site_symmetry_1
  _geom_torsion_site_symmetry_2
  _geom_torsion_site_symmetry_3
  _geom_torsion_site_symmetry_4
  _geom_torsion_publ_flag
 O17 C2 C1 C16 75.54(18) . . . . ?
 O17 C2 C1 C14 -44.4(2) . . . . ?
 O17 C2 C1 C6 -174.76(16) . . . . ?
 O17 C2 C3 C15 -75.3(2) . . . . ?
 O17 C2 C3 C4 169.57(17) . . . . ?
 O49 C31 C35 C36 55.3(2) . . . . ?
 O49 C31 C35 C34 -73.6(2) . . . . ?
 O49 C31 C32 C33 70.0(2) . . . . ?
 O49 C31 C32 C52 -176.1(2) . . . . ?
 O49 C31 C32 C53 -51.7(2) . . . . ?
 O23 C13 C12 O24 61.0(2) . . . . ?
 O23 C13 C12 C8 -177.59(15) . . . . ?
 O23 C13 C12 C11 -61.8(2) . . . . ?
 O23 C13 C14 C1 155.39(17) . . . . ?
 O24 C12 C8 C7 45.1(2) . . . . ?
 O24 C12 C8 C9 -85.6(2) . . . . ?
 O24 C12 C11 C10 76.8(2) . . . . ?
 O24 C12 C11 C25 -168.1(2) . . . . ?
 O24 C12 C11 C27 -44.0(2) . . . . ?
 O44 C41 C38 C39 -77.3(2) . . . . ?
 O44 C41 C38 C42 166.91(19) . . . . ?
 O50 C30 C29 C28 164.99(18) . . . . ?
 O50 C30 C31 O49 47.4(2) . . . . ?
 O50 C30 C31 C35 171.55(16) . . . . ?
 O50 C30 C31 C32 -71.0(2) . . . . ?
 O22 C10 C9 C8 99.0(2) . . . . ?
 O51 C33 C34 C35 109.0(2) . . . . ?
 C18 O17 C2 C1 131.34(19) . . . . ?
 C18 O17 C2 C3 -119.0(2) . . . . ?
 C30 C29 C28 C40 -159.65(18) . . . . ?
 C30 C29 C28 C41 -47.1(3) . . . . ?
 C30 C29 C28 C37 80.6(2) . . . . ?
 C30 C31 C35 C36 -69.9(2) . . . . ?
 C30 C31 C35 C34 161.19(17) . . . . ?
 C30 C31 C32 C33 -167.20(19) . . . . ?
 C30 C31 C32 C52 -53.3(3) . . . . ?
 C30 C31 C32 C53 71.1(2) . . . . ?
 C2 O17 C18 O19 -8.2(3) . . . . ?
 C2 O17 C18 C20 175.2(2) . . . . ?
 C2 C1 C6 C7 107.1(2) . . . . ?
 C2 C1 C6 C5 -17.6(2) . . . . ?
 C2 C3 C4 C5 25.0(3) . . . . ?
 C13 C12 C8 C7 -73.8(2) . . . . ?
 C13 C12 C8 C9 155.47(19) . . . . ?
 C13 C12 C11 C10 -161.10(18) . . . . ?
 C13 C12 C11 C25 -45.9(3) . . . . ?
 C13 C12 C11 C27 78.1(2) . . . . ?
 C13 C14 C1 C2 -47.1(2) . . . . ?
 C13 C14 C1 C16 -159.54(17) . . . . ?
 C13 C14 C1 C6 80.3(2) . . . . ?
 C16 C1 C6 C7 -147.44(19) . . . . ?
 C16 C1 C6 C5 87.8(2) . . . . ?
 C16 C15 C3 C2 -25.0(2) . . . . ?
 C16 C15 C3 C4 89.3(2) . . . . ?
 C45 O44 C41 C28 138.3(2) . . . . ?
 C45 O44 C41 C38 -110.8(2) . . . . ?
 C12 C13 C14 C1 -78.2(2) . . . . ?
 C12 C8 C7 C6 96.9(2) . . . . ?
 C12 C8 C7 C26 -82.1(3) . . . . ?
 C12 C8 C9 C10 -7.8(3) . . . . ?
 C12 C11 C10 O22 -81.2(2) . . . . ?
 C12 C11 C10 C9 37.8(2) . . . . ?
 C29 C30 C31 O49 -73.3(2) . . . . ?
 C29 C30 C31 C35 50.9(2) . . . . ?
 C29 C30 C31 C32 168.37(18) . . . . ?
 C29 C28 C40 C39 148.4(2) . . . . ?
 C29 C28 C41 O44 -41.4(2) . . . . ?
 C29 C28 C41 C38 -157.30(19) . . . . ?
 C29 C28 C37 C36 -26.3(3) . . . . ?
 C29 C28 C37 C43 -151.07(19) . . . . ?
 C28 C40 C39 C38 -1.1(3) . . . . ?
 C28 C40 C39 C48 174.1(3) . . . . ?
 C28 C41 C38 C39 38.3(2) . . . . ?
 C28 C41 C38 C42 -77.5(2) . . . . ?
 C28 C37 C43 C42 -30.7(3) . . . . ?
 C40 C28 C41 O44 77.8(2) . . . . ?
 C40 C28 C41 C38 -38.1(2) . . . . ?
 C40 C28 C37 C36 -148.86(19) . . . . ?
 C40 C28 C37 C43 86.4(2) . . . . ?
 C40 C39 C38 C41 -23.9(3) . . . . ?
 C40 C39 C38 C42 90.1(3) . . . . ?
 C14 C13 C12 O24 -64.6(2) . . . . ?
 C14 C13 C12 C8 56.8(2) . . . . ?
 C14 C13 C12 C11 172.56(17) . . . . ?
 C14 C1 C6 C7 -23.5(3) . . . . ?
 C14 C1 C6 C5 -148.22(18) . . . . ?
 C1 C2 C3 C15 39.0(2) . . . . ?
 C1 C2 C3 C4 -76.1(2) . . . . ?
 C1 C16 C15 C3 0.0(3) . . . . ?
 C1 C16 C15 C21 176.1(2) . . . . ?
 C1 C6 C5 C4 -33.9(3) . . . . ?
 C31 C30 C29 C28 -72.9(2) . . . . ?
 C31 C35 C36 C37 94.1(2) . . . . ?
 C31 C35 C36 C54 -85.6(3) . . . . ?
 C31 C35 C34 C33 -13.8(2) . . . . ?
 C31 C32 C33 O51 -86.0(2) . . . . ?
 C31 C32 C33 C34 36.2(2) . . . . ?
 C41 O44 C45 O46 -17(2) . . . . ?
 C41 O44 C45 C47 178.9(2) . . . . ?
 C41 O44 C45 O46A 15(3) . . . . ?
 C41 C28 C40 C39 25.3(3) . . . . ?
 C41 C28 C37 C36 105.4(2) . . . . ?
 C41 C28 C37 C43 -19.4(2) . . . . ?
 C41 C38 C42 C43 27.2(3) . . . . ?
 C15 C16 C1 C2 24.6(2) . . . . ?
 C15 C16 C1 C14 146.81(19) . . . . ?
 C15 C16 C1 C6 -87.7(2) . . . . ?
 C15 C3 C4 C5 -84.6(2) . . . . ?
 C35 C31 C32 C33 -44.5(2) . . . . ?
 C35 C31 C32 C52 69.4(2) . . . . ?
 C35 C31 C32 C53 -166.2(2) . . . . ?
 C35 C36 C37 C28 -48.9(3) . . . . ?
 C35 C36 C37 C43 77.1(2) . . . . ?
 C8 C12 C11 C10 -41.8(2) . . . . ?
 C8 C12 C11 C25 73.4(2) . . . . ?
 C8 C12 C11 C27 -162.59(19) . . . . ?
 C8 C7 C6 C1 -51.4(2) . . . . ?
 C8 C7 C6 C5 74.8(2) . . . . ?
 C36 C35 C34 C33 -140.3(2) . . . . ?
 C36 C37 C43 C42 -158.6(2) . . . . ?
 C3 C2 C1 C16 -38.2(2) . . . . ?
 C3 C2 C1 C14 -158.20(17) . . . . ?
 C3 C2 C1 C6 71.5(2) . . . . ?
 C3 C4 C5 C6 30.5(3) . . . . ?
 C39 C38 C42 C43 -82.6(3) . . . . ?
 C7 C8 C9 C10 -135.5(2) . . . . ?
 C7 C6 C5 C4 -161.3(2) . . . . ?
 C32 C31 C35 C36 165.16(18) . . . . ?
 C32 C31 C35 C34 36.2(2) . . . . ?
 C32 C33 C34 C35 -14.4(3) . . . . ?
 C11 C12 C8 C7 161.67(17) . . . . ?
 C11 C12 C8 C9 30.9(2) . . . . ?
 C11 C10 C9 C8 -19.0(3) . . . . ?
 C38 C42 C43 C37 26.8(4) . . . . ?
 C37 C28 C40 C39 -87.1(2) . . . . ?
 C37 C28 C41 O44 -171.82(16) . . . . ?
 C37 C28 C41 C38 72.2(2) . . . . ?
 C25 C11 C10 O22 161.2(2) . . . . ?
 C25 C11 C10 C9 -79.8(2) . . . . ?
 C54 C36 C37 C28 130.8(2) . . . . ?
 C54 C36 C37 C43 -103.2(3) . . . . ?
 C52 C32 C33 O51 156.3(2) . . . . ?
 C52 C32 C33 C34 -81.5(2) . . . . ?
 C9 C8 C7 C6 -139.3(2) . . . . ?
 C9 C8 C7 C26 41.7(3) . . . . ?
 C34 C35 C36 C37 -144.3(2) . . . . ?
 C34 C35 C36 C54 36.0(3) . . . . ?
 C21 C15 C3 C2 158.4(2) . . . . ?
 C21 C15 C3 C4 -87.3(3) . . . . ?
 C53 C32 C33 O51 36.5(3) . . . . ?
 C53 C32 C33 C34 158.7(2) . . . . ?
 C26 C7 C6 C1 127.6(2) . . . . ?
 C26 C7 C6 C5 -106.2(3) . . . . ?
 C27 C11 C10 O22 41.2(3) . . . . ?
 C27 C11 C10 C9 160.1(2) . . . . ?
 C48 C39 C38 C41 160.4(2) . . . . ?
 C48 C39 C38 C42 -85.6(3) . . . . ?

_shelx_res_file
;
TITL 20230207-cys-a103_1_auto_a.res in P2(1)
    20230207-cys-a103_1_auto.res
    created by SHELXL-2019/3 at 15:54:37 on 20-Aug-2024
REM Old TITL 20230207-CYS-A103_1_auto in P2(1)
REM SHELXT solution in P2(1): R1 0.118, Rweak 0.044, Alpha 0.004
REM <I/s> 1.317 for 8 systematic absences, Orientation as input
REM Flack x = 0.192 ( 0.063 ) from 1805 Parsons' quotients
REM Formula found by SHELXT: C42 C26
CELL 1.54184 12.67611 13.532444 13.39331 90 116.6729 90
ZERR 2 0.000308 0.000207 0.000336 0 0.0031 0
LATT -1
SYMM -X,0.5+Y,-Z
SFAC C H O
UNIT 88 128 20
SADI O46 C45 O46A C45
ISOR 0.1 0.02 O46

L.S. 4
PLAN  7
TEMP 24.15(10)
CONF
MORE -1
BOND $H
fmap 2
acta
REM <olex2.extras>
REM <HklSrc "%.\\20230207-cys-a103_1_auto.hkl">
REM </olex2.extras>

WGHT    0.050000    0.173900
EXTI    0.001705
FVAR       7.03237   0.53749
O17   3    0.443052    0.401291    0.115931    11.00000    0.04640    0.03654 =
         0.05213   -0.00267    0.02741   -0.00623
O49   3    0.865894    0.627686    0.513023    11.00000    0.03596    0.04440 =
         0.04332    0.00844    0.01603    0.00704
AFIX 147
H49   2    0.807603    0.623067    0.524261    11.00000   -1.50000
AFIX   0

O23   3    0.607807    0.431961    0.444180    11.00000    0.04830    0.03503 =
         0.04583    0.00733    0.02205    0.00555
AFIX 147
H23   2    0.678601    0.432664    0.461479    11.00000   -1.50000
AFIX   0
O24   3    0.636680    0.638025    0.487500    11.00000    0.03569    0.04002 =
         0.04180   -0.00616    0.01399   -0.00103
AFIX 147
H24   2    0.626325    0.683491    0.522616    11.00000   -1.50000
AFIX   0

O44   3    1.021399    0.347575    0.852497    11.00000    0.04536    0.04149 =
         0.05867    0.00093    0.02879    0.00223
O50   3    0.862109    0.423792    0.521224    11.00000    0.05132    0.04222 =
         0.04616   -0.00551    0.02024    0.00005
AFIX 147
H50   2    0.893947    0.370610    0.523091    11.00000   -1.50000
AFIX   0

O19   3    0.293131    0.387127    0.160588    11.00000    0.05353    0.05799 =
         0.09576    0.00890    0.04354   -0.00507
O22   3    0.498485    0.748181    0.561251    11.00000    0.07418    0.05173 =
         0.05974   -0.01745    0.02144    0.01075
AFIX 147
H22   2    0.475063    0.802742    0.569104    11.00000   -1.50000
AFIX   0

O51   3    1.017434    0.746843    0.473990    11.00000    0.06962    0.05654 =
         0.05881    0.01844    0.02410   -0.00756
AFIX 147
H51   2    0.948240    0.733212    0.456180    11.00000   -1.50000
AFIX   0
PART 1
O46   3    1.193122    0.359512    0.844885    21.00000    0.05075    0.06198 =
         0.09795   -0.01240    0.04487   -0.00042

PART 0
C18   1    0.367168    0.350016    0.139865    11.00000    0.04406    0.04464 =
         0.04674    0.00057    0.02071   -0.00939

C30   1    0.927646    0.475348    0.624486    11.00000    0.03552    0.03697 =
         0.03926    0.00141    0.01760    0.00306
AFIX  13
H30   2    0.999933    0.437902    0.668797    11.00000   -1.20000
AFIX   0

C2    1    0.426380    0.507393    0.099765    11.00000    0.03825    0.03668 =
         0.04072    0.00126    0.01772   -0.00294
AFIX  13
H2    2    0.363125    0.532211    0.116055    11.00000   -1.20000
AFIX   0
C13   1    0.548577    0.504829    0.359477    11.00000    0.03525    0.03387 =
         0.03332    0.00137    0.01486    0.00147
AFIX  13
H13   2    0.471272    0.477240    0.309243    11.00000   -1.20000
AFIX   0
C16   1    0.606732    0.536717    0.096818    11.00000    0.04214    0.03919 =
         0.04659   -0.00054    0.02590   -0.00152
AFIX  43
H16   2    0.688145    0.534307    0.122756    11.00000   -1.20000
AFIX   0

C45   1    1.115761    0.309065    0.847493    11.00000    0.04489    0.04683 =
         0.05042    0.00170    0.02274    0.00973
C12   1    0.525200    0.599347    0.409661    11.00000    0.03269    0.03466 =
         0.03639   -0.00128    0.01387    0.00058
C29   1    0.851665    0.474286    0.686575    11.00000    0.03520    0.04092 =
         0.04315    0.00283    0.01833   -0.00097
AFIX  23
H29A  2    0.817972    0.408671    0.678428    11.00000   -1.20000
H29B  2    0.786531    0.519608    0.648238    11.00000   -1.20000
AFIX   0
C28   1    0.908033    0.500428    0.811109    11.00000    0.03659    0.04303 =
         0.04197    0.00199    0.02126    0.00487
C40   1    0.834386    0.460633    0.866523    11.00000    0.04076    0.05555 =
         0.05347    0.00864    0.02787    0.00727
AFIX  43
H40   2    0.752693    0.453898    0.830505    11.00000   -1.20000
AFIX   0

C14   1    0.615567    0.519952    0.289430    11.00000    0.03480    0.03678 =
         0.03775   -0.00078    0.01650    0.00325
AFIX  23
H14A  2    0.680193    0.565285    0.329537    11.00000   -1.20000
H14B  2    0.650139    0.457105    0.285196    11.00000   -1.20000
AFIX   0
C1    1    0.545728    0.559200    0.170020    11.00000    0.03334    0.03562 =
         0.03694    0.00000    0.01711   -0.00215

C31   1    0.963161    0.577832    0.599971    11.00000    0.03138    0.03808 =
         0.03967    0.00601    0.01590    0.00569
C41   1    1.026573    0.450037    0.885482    11.00000    0.03885    0.04120 =
         0.04750   -0.00091    0.02257    0.00416
AFIX  13
H41   2    1.093302    0.484836    0.883289    11.00000   -1.20000
AFIX   0

C15   1    0.528827    0.521082   -0.008382    11.00000    0.05668    0.03911 =
         0.04266   -0.00080    0.02804   -0.00426
C35   1    1.018097    0.643830    0.705672    11.00000    0.03862    0.03741 =
         0.04247    0.00258    0.01694   -0.00071
AFIX  13
H35   2    1.077707    0.603883    0.765397    11.00000   -1.20000
AFIX   0

C8    1    0.456018    0.674215    0.313621    11.00000    0.04152    0.03779 =
         0.04041    0.00031    0.01787    0.00764
AFIX  13
H8    2    0.395531    0.635921    0.252710    11.00000   -1.20000
AFIX   0

C36   1    0.930431    0.677377    0.746443    11.00000    0.04410    0.03707 =
         0.04470   -0.00382    0.01818    0.00256
C3    1    0.405462    0.531020   -0.019132    11.00000    0.04722    0.05083 =
         0.03485   -0.00036    0.01457   -0.01034
AFIX  13
H3    2    0.349789    0.485078   -0.074127    11.00000   -1.20000
AFIX   0

C39   1    0.901526    0.436992    0.972155    11.00000    0.05422    0.05810 =
         0.05107    0.01120    0.03131    0.01397
C7    1    0.531562    0.721519    0.266487    11.00000    0.04980    0.02957 =
         0.04572    0.00304    0.01935    0.00366
C32   1    1.060505    0.578448    0.558184    11.00000    0.04100    0.05004 =
         0.05119    0.00784    0.02688    0.00363
C6    1    0.525177    0.674709    0.161425    11.00000    0.04387    0.03551 =
         0.04181    0.00306    0.01985   -0.00267
AFIX  13
H6    2    0.588386    0.704091    0.148093    11.00000   -1.20000
AFIX   0

C33   1    1.092816    0.689534    0.570097    11.00000    0.04557    0.05440 =
         0.05761    0.01111    0.02546   -0.00378
AFIX  13
H33   2    1.174560    0.696526    0.581923    11.00000   -1.20000
AFIX   0

C11   1    0.443362    0.589229    0.469149    11.00000    0.04459    0.04701 =
         0.04706   -0.00509    0.02671    0.00019
C10   1    0.406301    0.698061    0.469991    11.00000    0.04911    0.05529 =
         0.05178   -0.00650    0.02715    0.00913
AFIX  13
H10   2    0.332514    0.701287    0.476709    11.00000   -1.20000
AFIX   0

C38   1    1.029767    0.456116    1.000692    11.00000    0.05004    0.06097 =
         0.04369    0.00428    0.02142    0.01302
AFIX  13
H38   2    1.082799    0.406852    1.052631    11.00000   -1.20000
AFIX   0
C37   1    0.921373    0.614753    0.836009    11.00000    0.05477    0.04580 =
         0.05624    0.00076    0.03526    0.00998
AFIX  13
H37   2    0.850307    0.636233    0.841463    11.00000   -1.20000
AFIX   0

C4    1    0.364741    0.639616   -0.044769    11.00000    0.04609    0.06031 =
         0.04205    0.01213    0.01505    0.00280
AFIX  23
H4A   2    0.394919    0.667435   -0.093623    11.00000   -1.20000
H4B   2    0.279213    0.641441   -0.084218    11.00000   -1.20000
AFIX   0
C5    1    0.406384    0.703533    0.060736    11.00000    0.05979    0.04578 =
         0.04701    0.01164    0.01773    0.00814
AFIX  23
H5A   2    0.345365    0.702331    0.085612    11.00000   -1.20000
H5B   2    0.413003    0.771176    0.040248    11.00000   -1.20000
AFIX   0
C25   1    0.331938    0.528253    0.398923    11.00000    0.05403    0.07422 =
         0.07954   -0.01729    0.04500   -0.01466
AFIX 137
H25A  2    0.292574    0.555570    0.325037    11.00000   -1.50000
H25B  2    0.279845    0.530075    0.433299    11.00000   -1.50000
H25C  2    0.353882    0.461071    0.394621    11.00000   -1.50000
AFIX   0

C54   1    0.862796    0.757070    0.707316    11.00000    0.06742    0.04725 =
         0.06244    0.00212    0.03209    0.01321
C52   1    1.172381    0.521123    0.637183    11.00000    0.04552    0.07387 =
         0.07774    0.01900    0.03742    0.01596
AFIX 137
H52A  2    1.200572    0.546271    0.711798    11.00000   -1.50000
H52B  2    1.232373    0.529208    0.612704    11.00000   -1.50000
H52C  2    1.153737    0.452256    0.636150    11.00000   -1.50000
AFIX   0

C9    1    0.389417    0.742364    0.359645    11.00000    0.06523    0.05721 =
         0.05991    0.00264    0.03034    0.02492
AFIX  23
H9A   2    0.421434    0.808805    0.370912    11.00000   -1.20000
H9B   2    0.306163    0.745231    0.307563    11.00000   -1.20000
AFIX   0

C34   1    1.084923    0.724649    0.674910    11.00000    0.05433    0.04786 =
         0.05793    0.00288    0.02371   -0.01064
AFIX  23
H34A  2    1.042713    0.786911    0.660621    11.00000   -1.20000
H34B  2    1.163363    0.734083    0.735686    11.00000   -1.20000
AFIX   0

C21   1    0.548202    0.502612   -0.109185    11.00000    0.09170    0.05076 =
         0.05145   -0.00238    0.04313    0.00077
AFIX 137
H21A  2    0.529395    0.435101   -0.132396    11.00000   -1.50000
H21B  2    0.629320    0.515245   -0.091100    11.00000   -1.50000
H21C  2    0.498311    0.545654   -0.168671    11.00000   -1.50000
AFIX   0

C53   1    1.019472    0.539492    0.440141    11.00000    0.06958    0.06346 =
         0.05996    0.00426    0.04446    0.00272
AFIX 137
H53A  2    1.019454    0.468560    0.441230    11.00000   -1.50000
H53B  2    1.071982    0.562355    0.411149    11.00000   -1.50000
H53C  2    0.941063    0.562954    0.393480    11.00000   -1.50000
AFIX   0

C26   1    0.601280    0.798065    0.312774    11.00000    0.08240    0.04138 =
         0.05935   -0.00602    0.02914   -0.01266
C27   1    0.503816    0.545399    0.585981    11.00000    0.07891    0.05335 =
         0.05743    0.00389    0.04573    0.00584
AFIX 137
H27A  2    0.523935    0.477702    0.581504    11.00000   -1.50000
H27B  2    0.451397    0.548667    0.619936    11.00000   -1.50000
H27C  2    0.574294    0.582148    0.630283    11.00000   -1.50000
AFIX   0

C48   1    0.866298    0.403893    1.060041    11.00000    0.08178    0.07848 =
         0.06464    0.02293    0.04884    0.02226
AFIX 137
H48A  2    0.906088    0.343262    1.092834    11.00000   -1.50000
H48B  2    0.782486    0.393572    1.026570    11.00000   -1.50000
H48C  2    0.887813    0.453695    1.116874    11.00000   -1.50000
AFIX   0
C42   1    1.064280    0.562060    1.043945    11.00000    0.06334    0.07251 =
         0.05500   -0.01172    0.02461    0.00699
AFIX  23
H42A  2    1.026713    0.578810    1.090829    11.00000   -1.20000
H42B  2    1.149014    0.564841    1.090039    11.00000   -1.20000
AFIX   0
C43   1    1.030140    0.637908    0.952321    11.00000    0.07905    0.06177 =
         0.05441   -0.01321    0.03268   -0.00160
AFIX  23
H43A  2    1.098288    0.649369    0.938974    11.00000   -1.20000
H43B  2    1.013770    0.699347    0.980008    11.00000   -1.20000
AFIX   0
C47   1    1.098755    0.203425    0.814828    11.00000    0.08606    0.04693 =
         0.09458   -0.00485    0.05115    0.00575
AFIX 137
H47A  2    1.119456    0.163262    0.880054    11.00000   -1.50000
H47B  2    1.148183    0.186459    0.780184    11.00000   -1.50000
H47C  2    1.017612    0.192131    0.763091    11.00000   -1.50000
AFIX   0

C20   1    0.390842    0.242243    0.144143    11.00000    0.08898    0.04319 =
         0.08803   -0.00021    0.04939   -0.01056
AFIX 137
H20A  2    0.381023    0.220208    0.072347    11.00000   -1.50000
H20B  2    0.336580    0.207584    0.163579    11.00000   -1.50000
H20C  2    0.470228    0.229261    0.199270    11.00000   -1.50000
AFIX   0
H26A  2    0.656974    0.826934    0.282835    11.00000    0.06150

H54A  2    0.808439    0.775461    0.735165    11.00000    0.06448
H54B  2    0.868891    0.799880    0.650593    11.00000    0.06642
H26B  2    0.602775    0.834150    0.379213    11.00000    0.07037
PART 2
O46A  3    1.210493    0.347561    0.888923   -21.00000    0.03202    0.07556 =
         0.10618   -0.02889    0.01675    0.00662
HKLF 4


REM  20230207-cys-a103_1_auto_a.res in P2(1)
REM wR2 = 0.0894, GooF = S = 1.064, Restrained GooF = 1.064 for all data
REM R1 = 0.0330 for 7563 Fo > 4sig(Fo) and 0.0351 for all 8016 data
REM 528 parameters refined using 8 restraints

END

WGHT      0.0499      0.1738

REM Highest difference peak  0.287,  deepest hole -0.160,  1-sigma level  0.027
Q1    1   0.9366  0.6458  0.9293  11.00000  0.05    0.29
Q2    1   0.2665  0.3672  0.0792  11.00000  0.05    0.21
Q3    1   0.4795  0.5923  0.4414  11.00000  0.05    0.16
Q4    1   0.9493  0.5320  0.6145  11.00000  0.05    0.15
Q5    1   0.4203  0.6393  0.4645  11.00000  0.05    0.14
Q6    1   0.4631  0.5274 -0.0202  11.00000  0.05    0.14
Q7    1   1.0056  0.5710  0.5719  11.00000  0.05    0.14
;
_shelx_res_checksum                12934
_shelx_hkl_file
;
   0 -16   0 595.290 54.2036   9
   0 -16  -1 1141.57 71.5464   9
   0 -16  -2 2215.69 96.3077   9
   0 -16  -2 1857.42 77.2039  10
   0 -16  -3 2625.72 103.039   9
   0 -16  -3 2492.68 93.5749  10
   0 -16  -4 913.918 51.0364  10
   0 -15   0-19.8101 39.7785   9
   0 -15   1 1033.69 78.6465   9
   0 -15  -1 1163.26 87.2937   9
   0 -15  -1 871.831 69.0450  10
   0 -15  -2 238.649 54.9260   9
   0 -15   2 259.535 47.4448   9
   0 -15  -2 247.083 48.2484  10
   0 -15  -3 551.469 61.7015   9
   0 -15  -3 473.549 56.5202  10
   0 -15  -4 345.160 49.6458   9
   0 -15  -4 335.546 51.7394  10
   0 -15  -5 569.647 51.0271   9
   0 -15  -5 638.191 59.6913  10
   0 -15  -6 1253.89 70.4387  10
   0 -15  -7 50.1012 23.2268  10
   0 -14   0 304.628 62.2873   9
   0 -14  -1 146.496 57.7482   9
   0 -14   1 71.7946 47.8483   9
   0 -14   2 972.844 83.3417   9
   0 -14  -2 1129.64 94.8074   9
   0 -14   3 4455.13 168.562   9
   0 -14  -3 4405.66 185.426   9
   0 -14  -3 4644.15 188.464  10
   0 -14  -4 1045.34 86.7781   9
   0 -14  -4 1198.42 92.2836  10
   0 -14  -5 823.125 70.1041   9
   0 -14  -5 642.106 73.5260  10
   0 -14  -6 57.3006 43.4778  10
   0 -14  -7 4730.14 165.720  10
   0 -14  -8 320.390 38.7268  10
   0 -13   0-27.7938 53.4066   9
   0 -13   0-14.4214 47.7518  10
   0 -13  -1 79.0374 54.8605   9
   0 -13   1 10.6852 48.6032   9
   0 -13  -1-5.27865 48.3283  10
   0 -13  -2 11935.3 376.579   9
   0 -13  -2 11927.7 375.892  10
   0 -13   2 11792.1 364.121   9
   0 -13  -3 716.295 82.8807   9
   0 -13  -3 837.563 89.9762  10
   0 -13   4 288.604 136.498  47
   0 -13  -4 470.479 75.3400  10
   0 -13   5 268.204 137.330  47
   0 -13  -5 172.454 53.0355   9
   0 -13  -6 270.456 49.5794   9
   0 -13  -6 278.410 62.7853  10
   0 -13  -7 321.879 60.0393  10
   0 -13  -8 91.2884 39.1410  10
   0 -13  -9 1363.01 69.8551  10
   0 -12   0 1426.80 110.740   9
   0 -12   0 1443.96 104.695  10
   0 -12   1 4355.82 327.285  47
   0 -12  -1 4230.66 194.687   8
   0 -12   1 4353.35 192.488   9
   0 -12  -1 4268.95 195.600   9
   0 -12  -1 4399.16 193.726  10
   0 -12   2 1771.30 230.915  47
   0 -12  -2 2214.02 138.941   8
   0 -12   2 2154.78 129.033   9
   0 -12  -2 2194.82 136.081  10
   0 -12  -2 2029.39 132.560   9
   0 -12   3 1196.01 206.750  47
   0 -12  -3 1505.45 119.144  10
   0 -12  -3 1211.72 107.252   9
   0 -12   3 1343.17 100.752   9
   0 -12  -4 1195.35 167.706  48
   0 -12   4 1272.57 201.377  47
   0 -12  -4 1496.99 115.439  10
   0 -12  -4 1187.43 101.859   9
   0 -12  -5 1036.12 161.182  48
   0 -12  -5 1341.27 112.144  10
   0 -12  -5 1317.00 101.948   9
   0 -12  -6 1183.81 168.241  48
   0 -12   6 829.046 176.269  47
   0 -12  -6 867.607 81.1925   9
   0 -12  -6 1109.97 99.2615  10
   0 -12  -7 2603.53 218.338  48
   0 -12   7 2659.29 232.646  47
   0 -12  -8 622.730 126.630  48
   0 -12  -8 832.867 79.4818  10
   0 -12  -9 2148.02 168.096  48
   0 -12  -9 2191.11 106.747  10
   0 -12 -10 252.305 74.6746  48
   0 -11   0 47.2894 127.847  47
   0 -11   0 80.3463 54.3439   9
   0 -11   0 43.0486 52.2948   8
   0 -11   0 4.99230 45.1291  10
   0 -11   1 5753.40 369.777  47
   0 -11  -1 6027.93 239.250   8
   0 -11   1 6149.19 236.337   8
   0 -11   1 6236.34 237.166   9
   0 -11  -1 6220.99 240.825   9
   0 -11   1 6198.14 223.086  10
   0 -11  -1 6123.15 236.320  10
   0 -11   2 14297.4 627.630  47
   0 -11  -2 14099.3 529.496  48
   0 -11  -2 15422.4 451.931   8
   0 -11   2 15451.5 440.130   8
   0 -11   2 15734.3 443.205   9
   0 -11  -2 14986.9 449.328   9
   0 -11  -2 15149.2 453.518  10
   0 -11   3 5597.76 374.764  47
   0 -11  -3 5183.60 306.819  48
   0 -11  -3 5387.00 225.024   8
   0 -11   3 5718.61 214.599   9
   0 -11  -3 5835.27 230.312   9
   0 -11  -3 5750.92 236.459  10
   0 -11   4 5250.88 366.728  47
   0 -11  -4 4607.97 300.024  48
   0 -11  -4 5203.73 213.951   8
   0 -11  -4 5059.60 222.701  10
   0 -11  -4 5107.56 211.906   9
   0 -11   5 6795.77 418.301  47
   0 -11  -5 7043.84 376.647  48
   0 -11  -5 7466.85 262.171   9
   0 -11  -5 7189.69 278.111  10
   0 -11  -6 2643.10 240.520  48
   0 -11   6 2759.31 262.400  47
   0 -11  -6 2760.63 140.623   9
   0 -11  -6 3246.71 172.464  10
   0 -11   7 3192.09 266.098  47
   0 -11  -7 3918.36 184.172  10
   0 -11  -8 389.608 136.682  48
   0 -11   8 437.576 127.465  47
   0 -11  -9 5449.97 296.778  48
   0 -11  -9 5670.32 207.425  10
   0 -11 -10 1553.68 152.449  48
   0 -11 -11 251.435 70.3031  48
   0 -10   0 30500.2 985.873  46
   0 -10   0 28618.2 950.812  47
   0 -10   0 31631.2 776.002   8
   0 -10   0 30641.5 771.664   9
   0 -10   0 29787.3 762.879  10
   0 -10  -1 165.233 117.096  47
   0 -10   1 212.889 125.435  46
   0 -10   1 382.388 152.856  47
   0 -10   1 240.998 58.8929   8
   0 -10  -1 320.402 62.8614   9
   0 -10   1 300.515 58.3237   9
   0 -10  -1 193.025 57.7395   8
   0 -10  -1 345.697 65.0657  10
   0 -10   1 253.041 50.0520  10
   0 -10   2 26144.9 850.921  46
   0 -10   2 23130.9 850.706  47
   0 -10  -2 24149.8 749.522  48
   0 -10  -2 24642.7 651.544   8
   0 -10   2 25148.8 642.536   8
   0 -10  -2 24081.5 653.318  10
   0 -10  -2 25171.6 652.852   9
   0 -10   2 24774.4 641.423   9
   0 -10  -3 392.090 126.028  48
   0 -10   3 688.209 174.274  47
   0 -10  -3 731.075 82.3045   8
   0 -10   3 716.984 73.0075   8
   0 -10  -3 651.440 82.8587  10
   0 -10   3 731.846 71.3873   9
   0 -10  -3 725.906 84.4115   9
   0 -10  -4 7311.75 383.815  48
   0 -10   4 7701.69 442.133  47
   0 -10  -4 7987.99 275.791   8
   0 -10   4 7825.49 253.217   9
   0 -10  -4 7764.99 273.077   9
   0 -10  -4 7857.00 288.044  10
   0 -10  -5 4011.51 293.572  48
   0 -10   5 4335.83 337.334  47
   0 -10  -5 4402.27 188.872   8
   0 -10  -5 4361.07 203.451  10
   0 -10  -5 4337.13 186.422   9
   0 -10  -5 4296.84 196.647  11
   0 -10  -6 2292.87 233.207  48
   0 -10   6 2182.78 249.355  47
   0 -10   6 2087.35 119.849  14
   0 -10  -6 1970.03 119.125   9
   0 -10  -6 2352.90 147.070  10
   0 -10  -6 2154.02 137.366  11
   0 -10  -7 5486.20 344.843  48
   0 -10   7 5731.06 362.710  47
   0 -10  -7 5258.70 228.757  10
   0 -10  -7 5337.35 229.891  11
   0 -10   7 5583.81 206.586  14
   0 -10   8 1301.18 184.608  47
   0 -10  -8 1733.01 119.875  10
   0 -10  -9 12.9391 117.710  48
   0 -10   9 58.3886 43.7519  14
   0 -10  -9 49.3878 55.1027  11
   0 -10 -10 591.406 138.921  48
   0 -10 -11 794.184 121.886  48
   0  -9   0 40.9595 127.346  46
   0  -9   0 25.7349 109.293  47
   0  -9   0 20.8535 40.9801   9
   0  -9   0-16.5766 41.3852   8
   0  -9   0-3.99284 39.0164  10
   0  -9   1 3614.45 271.351  46
   0  -9   1 3134.28 254.497  47
   0  -9  -1 3568.28 247.780  47
   0  -9  -1 3787.60 214.088  48
   0  -9  -1 3494.21 268.854  46
   0  -9  -1 3658.95 157.476   8
   0  -9   1 3431.67 151.394   8
   0  -9   1 3416.60 150.911   9
   0  -9  -1 3526.41 155.004   9
   0  -9  -1 3661.45 156.083  10
   0  -9   2 2799.44 242.400  46
   0  -9  -2 2741.02 207.849  48
   0  -9  -2 3317.35 260.528  46
   0  -9   2 2606.58 246.438  47
   0  -9  -2 3088.10 145.904   8
   0  -9   2 3125.70 139.050   8
   0  -9   2 3137.85 138.618   9
   0  -9  -2 2965.35 144.968  10
   0  -9  -2 2860.45 141.339   9
   0  -9   3 6252.47 339.602  46
   0  -9   3 5499.97 359.963  47
   0  -9   3 6146.67 210.129   8
   0  -9  -3 6276.43 225.975   8
   0  -9   3 5722.53 201.206  14
   0  -9  -3 6099.80 230.412  10
   0  -9   3 6256.51 212.508   9
   0  -9  -3 6241.57 224.415   9
   0  -9   4 3041.43 286.509  47
   0  -9  -4 3481.53 158.961   8
   0  -9  -4 3465.98 168.521  10
   0  -9   4 3465.06 144.529  14
   0  -9  -4 3507.08 163.134  11
   0  -9   4 3413.81 141.623   9
   0  -9  -4 3311.54 155.204   9
   0  -9   5 4528.38 341.545  47
   0  -9  -5 5094.67 198.178   8
   0  -9  -5 4965.76 195.600   9
   0  -9   5 4833.11 186.702  14
   0  -9  -5 5197.94 212.293  11
   0  -9  -5 5059.29 215.607  10
   0  -9   6 1684.24 236.304  47
   0  -9  -6 1960.71 114.040   9
   0  -9  -6 2059.91 136.943  10
   0  -9  -6 2101.33 135.157  11
   0  -9   6 1918.19 114.962  14
   0  -9   7 30450.5 1041.46  47
   0  -9  -7 32944.6 849.540  11
   0  -9   7 31795.3 808.828  14
   0  -9  -7 33951.9 851.832  10
   0  -9   8 3682.05 164.450  14
   0  -9  -8 4190.34 190.672  10
   0  -9  -8 4011.70 192.746  11
   0  -9  -9 2631.73 145.275  10
   0  -9  -9 3017.61 163.944  11
   0  -9 -10 50.4891 124.023  48
   0  -9  10-7.80718 40.2077  14
   0  -9 -10 8.56388 40.9011  10
   0  -9 -10 5.42421 51.2060  11
   0  -9 -11 337.771 125.312  48
   0  -9 -11 501.967 64.8474  11
   0  -9 -12 1112.28 119.442  48
   0  -8   0 4577.02 278.471  47
   0  -8   0 5099.11 302.477  46
   0  -8   0 4991.34 222.403  48
   0  -8   0 5046.59 178.941   8
   0  -8   0 4590.28 162.471  14
   0  -8   0 4883.68 174.291  10
   0  -8   1 1124.29 165.431  47
   0  -8   1 1044.56 167.061  46
   0  -8  -1 1404.77 163.161  47
   0  -8  -1 1365.37 174.729  46
   0  -8  -1 1323.04 87.7278   8
   0  -8   1 1437.41 85.8184   8
   0  -8   1 1389.44 81.4567  10
   0  -8   1 1404.11 78.2755  14
   0  -8  -1 1259.75 78.7489  14
   0  -8  -1 1442.51 90.7127  10
   0  -8  -2 8918.49 375.682  47
   0  -8   2 8830.67 404.861  46
   0  -8  -2 9046.16 408.656  46
   0  -8   2 7980.92 406.393  47
   0  -8  -2 8914.51 271.372   8
   0  -8   2 8975.23 264.736   8
   0  -8  -2 8630.40 267.234  11
   0  -8   2 9067.05 254.784  10
   0  -8   2 8279.37 249.151  14
   0  -8   2 8773.15 262.929   9
   0  -8  -3 9364.00 417.741  46
   0  -8   3 8755.76 389.552  46
   0  -8  -3 8405.95 268.688   8
   0  -8   3 8904.54 260.720   8
   0  -8   3 8426.40 257.145   9
   0  -8  -3 8473.99 271.390  11
   0  -8  -3 8668.71 278.624  10
   0  -8   4 12528.9 480.641  46
   0  -8   4 13352.2 354.070   9
   0  -8   4 12747.4 355.179  14
   0  -8  -4 12961.6 371.991   9
   0  -8  -4 13686.6 383.868  11
   0  -8   4 13103.8 353.135   8
   0  -8  -4 12735.9 369.942   8
   0  -8  -5 13628.8 386.322   9
   0  -8  -5 13240.6 402.200  11
   0  -8   5 13841.9 379.655  14
   0  -8  -5 13928.4 388.836   8
   0  -8  -6 5060.38 189.700   8
   0  -8  -6 4980.83 188.537   9
   0  -8  -6 5087.81 214.950  11
   0  -8  -6 5636.20 222.878  10
   0  -8   6 5239.49 270.393  39
   0  -8   7 6636.48 401.687  47
   0  -8  -7 7632.65 280.949  11
   0  -8  -7 7375.29 274.218  10
   0  -8   7 7351.47 345.966  39
   0  -8  -8 5287.27 230.215  11
   0  -8  -8 5514.46 226.090  10
   0  -8   8 4878.26 331.974  47
   0  -8  -9 1456.71 117.538  11
   0  -8  -9 1423.42 109.188  10
   0  -8 -10 2921.29 160.998  11
   0  -8 -11 481.047 72.2865  11
   0  -8  11 502.449 59.7058  14
   0  -8 -11 439.250 139.756  48
   0  -8  12 820.345 63.4121  14
   0  -8 -12 816.670 72.9692  11
   0  -8 -12 722.499 120.100  48
   0  -7   0 19.6880 37.5545  10
   0  -7   0 28.2905 36.4299  14
   0  -7   0 42.9103 70.3219  48
   0  -7   0 85.4788 114.375  46
   0  -7   1 180837. 3848.71  48
   0  -7   1 156299. 3965.49  47
   0  -7   1 168606. 3983.22  46
   0  -7  -1 174289. 3994.77  46
   0  -7   1 179499. 3855.10  41
   0  -7  -1 181390. 3804.64  10
   0  -7   1 165217. 3777.90  14
   0  -7  -1 168485. 3786.45  14
   0  -7   1 176026. 3790.58  10
   0  -7   2 125929. 2956.73  46
   0  -7  -2 128967. 2958.57  46
   0  -7  -2 125345. 2775.64   8
   0  -7   2 130590. 2854.68  41
   0  -7   2 121370. 2754.97  14
   0  -7   2 125585. 2758.21  10
   0  -7   3 22040.6 694.880  46
   0  -7  -3 23727.9 718.976  46
   0  -7  -3 23047.9 564.749   8
   0  -7   3 23193.5 623.459  39
   0  -7   3 22591.9 551.792   9
   0  -7  -3 22445.0 567.298  11
   0  -7   3 22518.6 537.819  10
   0  -7   3 21763.0 545.623  14
   0  -7   4 1535.60 154.974  46
   0  -7   4 1779.49 141.312  39
   0  -7  -4 1698.08 99.0001  11
   0  -7   4 1781.38 84.0082   9
   0  -7  -4 1595.33 92.1918   8
   0  -7  -5 41387.1 980.575   9
   0  -7  -5 41591.4 1000.60  11
   0  -7  -5 41563.8 981.349   8
   0  -7   6 16407.8 554.792  39
   0  -7  -6 16190.0 438.209   9
   0  -7  -6 17542.4 474.587  11
   0  -7  -6 16610.9 440.517   8
   0  -7  -7 8725.13 297.034  11
   0  -7   7 7973.98 368.651  39
   0  -7  -8 3867.20 187.588  11
   0  -7  -8 3598.59 174.910  10
   0  -7   8 3710.42 253.081  35
   0  -7   8 4125.46 264.260  39
   0  -7   9 2086.65 205.271  35
   0  -7  -9 2196.72 131.272  10
   0  -7  -9 2377.03 145.572  11
   0  -7  10 4002.12 263.720  35
   0  -7  11 163.580 104.835  35
   0  -7 -11 159.584 61.4075  11
   0  -7  12 1542.72 90.4185  14
   0  -7 -12 1771.57 105.032  11
   0  -7  13 1650.53 76.9737  14
   0  -7 -13 1469.68 83.2343  11
   0  -6   0 55368.9 1402.45  47
   0  -6   0 57056.4 1431.48  46
   0  -6   0 56559.7 1318.20  48
   0  -6   0 57232.6 1265.66   8
   0  -6   0 56995.8 1312.33  41
   0  -6   0 53922.5 1251.12  14
   0  -6   0 56097.0 1263.96  10
   0  -6   1 137320. 2930.15  48
   0  -6   1 125649. 3044.83  46
   0  -6  -1 135737. 3060.69  46
   0  -6  -1 136965. 3022.90  47
   0  -6   1 132397. 2888.28   8
   0  -6  -1 134519. 2892.39   8
   0  -6  -1 132229. 2981.34  42
   0  -6  -1 125847. 2927.78  41
   0  -6   1 137785. 2951.78  41
   0  -6  -1 130813. 2887.92  11
   0  -6  -1 129064. 2882.51  14
   0  -6   1 125541. 2873.93  14
   0  -6   1 131844. 2882.80  10
   0  -6  -2 91254.5 2065.62  46
   0  -6   2 81953.3 2040.95  46
   0  -6  -2 86399.9 2003.39  47
   0  -6   2 85503.2 1916.98  48
   0  -6   2 85906.7 1887.56   8
   0  -6  -2 85723.3 1895.85   8
   0  -6   2 88601.6 1969.43  41
   0  -6  -2 80024.8 1996.68  42
   0  -6   2 83896.4 1879.40  10
   0  -6  -2 85067.1 1896.17  11
   0  -6   2 83290.5 1877.90  14
   0  -6   3 11873.5 431.068  46
   0  -6  -3 11841.1 336.091  51
   0  -6  -3 12707.9 439.445  46
   0  -6   3 11239.3 304.095   8
   0  -6   3 12277.5 375.964  39
   0  -6   3 11858.3 306.437   9
   0  -6   3 11953.4 296.274  10
   0  -6   4 46947.9 1233.15  46
   0  -6  -4 46385.8 1145.22  51
   0  -6   4 50583.0 1218.34  39
   0  -6  -4 48713.2 1135.96  11
   0  -6   4 49726.5 1107.06   9
   0  -6   4 49730.3 1107.23   8
   0  -6   5 17413.4 534.596  39
   0  -6  -5 17289.6 453.017  11
   0  -6  -5 16301.2 430.243   8
   0  -6  -6 18214.2 492.685  11
   0  -6   6 17732.7 582.156  39
   0  -6  -7 5940.55 229.040  11
   0  -6   7 6247.23 312.362  39
   0  -6  -8 5595.93 229.140  11
   0  -6   8 5900.92 319.695  39
   0  -6  -9 1030.20 101.060  11
   0  -6  -9 832.264 85.5004  10
   0  -6   9 985.864 164.327  35
   0  -6 -10 2869.93 161.357  11
   0  -6  10 2876.68 242.207  35
   0  -6 -11 2804.51 153.191  11
   0  -6  11 3170.67 237.353  34
   0  -6  11 3026.35 230.130  35
   0  -6 -12 561.596 73.0207  11
   0  -6  12 652.696 122.144  35
   0  -6 -13 244.473 49.0333  11
   0  -6  13 235.022 43.0359  14
   0  -6 -13 127.239 80.8800  48
   0  -5   0 7.43732 102.790  46
   0  -5   0 28.9866 60.3162  48
   0  -5   0 18.4636 50.9150  41
   0  -5   0 206.576 29.9993  14
   0  -5   0 3.65494 27.6497  10
   0  -5  -1 26539.4 688.776  47
   0  -5   1 23280.5 705.545  46
   0  -5   1 25743.2 618.279  48
   0  -5   1 26348.5 589.651   8
   0  -5  -1 22630.1 660.566  42
   0  -5   1 26970.0 647.795  41
   0  -5   1 25333.3 584.410  10
   0  -5  -1 24999.7 589.121  11
   0  -5   1 24846.9 578.232  14
   0  -5  -1 24555.4 585.324  14
   0  -5   2 34491.5 779.685  48
   0  -5  -2 34652.7 845.042  47
   0  -5  -2 32742.0 777.679  51
   0  -5   2 32449.8 752.256   8
   0  -5   2 34873.5 829.069  41
   0  -5  -2 32360.2 759.880  11
   0  -5   2 32574.0 746.320  10
   0  -5   3 18104.3 547.257  46
   0  -5  -3 17890.9 464.114  51
   0  -5  -3 18144.2 445.859   8
   0  -5  -3 18442.1 447.777   1
   0  -5   3 17804.0 433.866   8
   0  -5  -3 18140.6 590.610  40
   0  -5   3 19186.1 509.943  39
   0  -5   3 18226.5 426.533  10
   0  -5  -3 18654.9 452.331  11
   0  -5  -4 41489.2 988.495  51
   0  -5   4 39847.1 1045.75  46
   0  -5  -4 42639.8 977.069   1
   0  -5  -4 40983.4 958.325   8
   0  -5   4 41758.5 941.653   8
   0  -5  -4 43616.8 1143.87  40
   0  -5   4 44717.0 1057.26  39
   0  -5   4 41828.9 941.541   9
   0  -5  -5 14041.1 407.125  51
   0  -5   5 14907.5 473.048  39
   0  -5  -5 15017.1 554.978  40
   0  -5  -5 14474.3 369.089   9
   0  -5  -5 14676.3 369.377   8
   0  -5  -6 2080.83 123.235   1
   0  -5   7 1846.67 171.639  39
   0  -5   8 2768.64 217.891  39
   0  -5   9 4815.79 306.606  35
   0  -5 -10 11910.6 385.848  11
   0  -5  10 12233.5 512.224  35
   0  -5  11 2767.66 231.627  35
   0  -5 -12 223.711 56.6633  11
   0  -5  12 315.293 123.956  34
   0  -5  12 310.615 118.870  35
   0  -5 -13 154.161 46.4134  11
   0  -5  13 186.096 90.9736  35
   0  -5 -13 125.224 87.2337  48
   0  -5  14 889.704 55.4084  14
   0  -4   0 190685. 4334.01  46
   0  -4   0 192381. 4216.85  11
   0  -4   0 192067. 4211.49  14
   0  -4   0 194741. 4262.78  41
   0  -4  -1 33271.2 815.123  47
   0  -4   1 31991.7 756.513  48
   0  -4  -1 31451.2 842.378  46
   0  -4   1 34196.0 788.646  41
   0  -4  -1 33548.8 828.599  42
   0  -4  -1 32163.9 733.536  14
   0  -4  -1 32572.1 734.954  11
   0  -4   1 32615.7 730.527  10
   0  -4  -2 31735.0 819.004  46
   0  -4  -2 31425.6 732.351  51
   0  -4  -2 32257.9 779.636  47
   0  -4   2 30694.5 701.616   7
   0  -4   2 31340.9 708.518   8
   0  -4   2 32492.1 780.667  41
   0  -4  -2 33427.2 844.242  40
   0  -4  -2 32400.7 718.283  11
   0  -4   2 31006.0 703.405  10
   0  -4   3 221700. 5097.77  45
   0  -4  -3 246401. 5076.34  46
   0  -4   3 213179. 5054.66  46
   0  -4  -3 230643. 4995.97  51
   0  -4   3 229679. 4957.96   8
   0  -4  -3 232884. 4982.92   1
   0  -4   3 221053. 4946.53   7
   0  -4   3 233637. 5040.66  39
   0  -4  -3 238982. 5118.05  40
   0  -4   3 232574. 4952.69  10
   0  -4  -4 79128.8 1826.04  51
   0  -4   4 77746.1 1859.41  46
   0  -4  -4 82810.8 1787.34   8
   0  -4  -4 75431.3 1820.31   2
   0  -4  -4 85022.2 1819.70   1
   0  -4   4 79857.2 1769.58   8
   0  -4   4 82426.3 1883.03  39
   0  -4   4 81796.9 1770.17   9
   0  -4  -5 45888.7 1104.71  51
   0  -4  -5 47834.4 1048.32   8
   0  -4   5 48817.3 1171.69  39
   0  -4  -5 46229.3 1047.64   9
   0  -4  -6 7280.25 265.968  51
   0  -4   6 7454.97 316.238  39
   0  -4  -6 7304.30 368.005  29
   0  -4  -6 7789.94 265.419   1
   0  -4   7 4956.26 269.825  39
   0  -4  -7 4792.57 318.199  29
   0  -4  -7 5307.71 228.628   1
   0  -4   8 156.083 105.920  39
   0  -4  -8 142.710 73.5653   1
   0  -4   9 21929.6 730.617  35
   0  -4  -9 20739.6 648.660   1
   0  -4  10 4583.79 300.974  35
   0  -4 -11 16502.2 485.683  11
   0  -4  11 16357.8 620.545  35
   0  -4 -12 819.316 87.7595  11
   0  -4  12 990.206 164.348  34
   0  -4 -13 73.2283 45.3384  11
   0  -4  13 97.3910 97.2643  34
   0  -4  13 28.1153 98.9205  35
   0  -4 -13-22.6788 80.9269  48
   0  -3   0-3.35380 60.3302  42
   0  -3   0 6.62468 19.9547  11
   0  -3   0 14.9910 18.4083  14
   0  -3   1 1379.44 67.0647  48
   0  -3  -1 935.189 58.1937  51
   0  -3  -1 1136.67 90.9986  47
   0  -3  -1 965.648 109.928  46
   0  -3   1 958.364 42.3389   7
   0  -3   1 1101.23 80.7588  41
   0  -3  -1 926.734 112.678  40
   0  -3  -1 961.787 45.2004  11
   0  -3   1 959.078 41.4029  10
   0  -3  -1 909.930 46.3799  14
   0  -3  -1 1195.98 56.7505  15
   0  -3  -2 5515.82 165.661  51
   0  -3   2 5399.97 227.321  45
   0  -3  -2 5658.71 155.842  52
   0  -3  -2 6206.93 223.921  46
   0  -3   2 5350.21 141.867   8
   0  -3   2 5601.64 137.933   7
   0  -3   2 5626.37 198.302  41
   0  -3  -2 5805.17 230.845  40
   0  -3   2 5630.01 139.657  10
   0  -3   3 1315.94 47.6704   9
   0  -3  -3 1192.47 58.2940  52
   0  -3   3 1640.32 155.538  45
   0  -3  -3 1273.94 102.966  46
   0  -3  -3 1290.94 79.3389  51
   0  -3  -3 1274.43 79.2460   3
   0  -3   3 1408.93 43.0800   7
   0  -3  -3 1354.51 75.4058   2
   0  -3  -3 1377.42 72.1162   1
   0  -3   3 1380.05 48.1071   8
   0  -3   3 1408.24 103.297  39
   0  -3  -3 1285.59 129.402  29
   0  -3  -4 6443.85 175.004  12
   0  -3   4 6495.91 156.202   9
   0  -3  -4 6533.18 175.589  52
   0  -3   4 6550.68 212.682  46
   0  -3   4 6463.25 307.208  45
   0  -3   4 6820.50 251.037  39
   0  -3  -4 6822.46 287.509  29
   0  -3  -4 6689.96 213.829   3
   0  -3  -4 6910.34 207.948   1
   0  -3  -4 6649.59 172.073   8
   0  -3  -4 6810.92 208.964   2
   0  -3   4 6295.67 151.270   7
   0  -3  -5 17169.5 397.208   9
   0  -3  -5 16839.0 406.597  12
   0  -3   5 17909.0 510.760  39
   0  -3  -5 17240.4 559.365  29
   0  -3  -5 15516.3 445.416   2
   0  -3  -5 17122.7 396.647   8
   0  -3  -5 16038.7 453.465   3
   0  -3   6 15574.7 493.389  39
   0  -3  -6 14821.1 547.499  29
   0  -3  -6 15114.0 439.978   1
   0  -3  -7 1660.09 196.289  29
   0  -3  -7 1741.60 131.212   1
   0  -3   8 1660.33 173.018  39
   0  -3  -8 1632.76 210.430  29
   0  -3  -8 2080.76 155.582   1
   0  -3  -9 1327.90 220.075  29
   0  -3   9 1740.70 196.995  35
   0  -3  -9 1509.44 150.292   1
   0  -3  10 1926.22 216.296  35
   0  -3 -10 1614.46 242.389  29
   0  -3  11 4718.92 315.901  34
   0  -3  11 5177.97 326.312  35
   0  -3  12 53.7782 123.881  34
   0  -3  12 51.5370 114.183  35
   0  -3 -12 130.327 60.3135  11
   0  -3  13 1567.56 170.944  35
   0  -3  13 1532.99 173.892  34
   0  -3 -13 1713.51 101.615  11
   0  -3  14 380.763 97.2282  34
   0  -2   0 594886. 12857.1  36
   0  -2   0 572375. 12881.9  42
   0  -2   0 601564. 12846.1  15
   0  -2   0 595088. 12837.3  14
   0  -2  -1 346041. 7621.12  51
   0  -2   1 343552. 7662.80  45
   0  -2  -1 336624. 7647.50  47
   0  -2   1 354649. 7619.52  48
   0  -2  -1 367031. 7671.20  46
   0  -2  -1 364876. 7617.80  52
   0  -2   1 345196. 7604.78   7
   0  -2   1 361230. 7648.44  41
   0  -2  -1 354463. 7616.44  15
   0  -2  -1 353266. 7612.60  14
   0  -2  -2 250593. 5547.90  12
   0  -2  -2 262724. 5554.97  52
   0  -2  -2 266223. 5601.32  46
   0  -2   2 246935. 5542.37   8
   0  -2  -2 266157. 5574.10   3
   0  -2  -2 264298. 5564.35   1
   0  -2  -2 262527. 5570.38   2
   0  -2   2 254167. 5538.89   7
   0  -2   2 273912. 5606.60  41
   0  -2  -2 257104. 5622.95  29
   0  -2  -3 61064.4 1390.32  12
   0  -2   3 62142.2 1376.91   9
   0  -2  -3 63214.1 1397.00  52
   0  -2  -3 65995.9 1420.37   1
   0  -2   3 65041.8 1377.44   7
   0  -2   3 63993.2 1456.55  39
   0  -2  -3 62923.8 1488.80  29
   0  -2  -4 214470. 4601.91  12
   0  -2  -4 210432. 4608.26  52
   0  -2   4 217034. 4691.61  39
   0  -2  -4 221736. 4730.30  28
   0  -2  -4 219520. 4740.69  29
   0  -2  -4 218747. 4661.81   4
   0  -2  -4 230952. 4649.62   1
   0  -2  -4 212359. 4591.83   8
   0  -2  -5 50130.4 1146.04   9
   0  -2  -5 53798.9 1166.24  12
   0  -2   5 56013.6 1278.24  39
   0  -2  -5 56707.7 1326.90  28
   0  -2  -5 54198.6 1334.12  29
   0  -2  -5 52623.2 1146.40   8
   0  -2  -5 51426.2 1237.87   4
   0  -2   6 12791.0 427.701  39
   0  -2  -6 12176.4 481.901  29
   0  -2  -6 12487.8 471.699  28
   0  -2  -6 13399.6 392.095   1
   0  -2  -7 13369.3 351.647  12
   0  -2  -7 14687.5 445.764   1
   0  -2   8 21655.9 695.573  39
   0  -2  -8 20328.6 774.607  29
   0  -2   9 24368.6 781.741  35
   0  -2  -9 22771.8 863.195  29
   0  -2  -9 23753.0 724.924   1
   0  -2 -10 17651.5 760.390  29
   0  -2  10 18419.8 674.756  35
   0  -2  11 4560.10 308.915  35
   0  -2 -11 4212.20 362.367  29
   0  -2  11 4396.54 314.728  34
   0  -2  12 2751.97 232.922  35
   0  -2  12 2349.31 236.629  34
   0  -2 -12 2444.30 137.202  11
   0  -2  13 1084.33 151.689  35
   0  -2  13 1176.43 169.474  34
   0  -2 -13 1009.02 81.9987  11
   0  -2  14 682.201 116.178  36
   0  -2  14 648.920 115.041  34
   0  -1   0 24.2019 8.44994   7
   0  -1   0 1.19013 6.76141  11
   0  -1   0 31.5898 15.3616  36
   0  -1  -1 26312.6 632.451  12
   0  -1  -1 27408.0 644.032   3
   0  -1  -1 25708.8 658.798  46
   0  -1   1 25871.7 661.696  16
   0  -1   1 27606.9 658.847  41
   0  -1  -1 25749.5 664.219  29
   0  -1   2 6246.12 144.997   8
   0  -1  -2 7046.87 175.120   1
   0  -1  -2 6649.94 179.878   4
   0  -1   2 6473.54 226.858  44
   0  -1   2 7152.95 163.383  49
   0  -1  -2 6843.08 177.495  46
   0  -1  -2 6565.30 167.902  50
   0  -1   2 6142.53 210.735  16
   0  -1   2 6325.73 212.042  21
   0  -1  -2 6342.10 204.891  25
   0  -1   2 6463.58 193.315  39
   0  -1  -2 6911.36 211.779  28
   0  -1  -3 5198.57 168.245   4
   0  -1  -3 5311.86 162.097   1
   0  -1  -3 5113.48 123.088   8
   0  -1   3 5242.43 144.321  49
   0  -1   3 5194.17 237.711  44
   0  -1  -3 5294.74 204.452  25
   0  -1   3 5051.00 184.550  39
   0  -1  -3 4906.19 203.153  28
   0  -1  -4 3502.74 87.6377   9
   0  -1  -4 3821.76 142.673   1
   0  -1  -4 3497.41 144.459   4
   0  -1  -4 3594.85 87.6208   8
   0  -1   4 3879.75 222.905  44
   0  -1   4 3589.88 109.273  49
   0  -1  -4 3696.12 190.512  25
   0  -1   4 3564.75 166.731  39
   0  -1  -4 3563.47 188.394  28
   0  -1  -5 40447.6 940.077   4
   0  -1  -5 39831.2 1013.71  25
   0  -1   5 40027.5 966.328  39
   0  -1  -5 40316.9 1015.27  28
   0  -1  -6 16488.7 559.140  25
   0  -1  -6 17394.7 485.266   1
   0  -1   6 16822.7 513.057  39
   0  -1  -6 16148.8 557.968  28
   0  -1  -7 8197.11 388.140  25
   0  -1  -7 8329.18 393.129  28
   0  -1  -7 9259.52 328.905   1
   0  -1  -8 12381.2 434.711   1
   0  -1  -8 12523.4 527.347  28
   0  -1   8 11665.2 464.147  35
   0  -1  -8 11687.7 532.394  29
   0  -1  -8 12100.2 327.359  12
   0  -1  -9 10011.7 409.763   1
   0  -1   9 10658.3 459.197  35
   0  -1  -9 10690.6 532.083  29
   0  -1  10 12391.9 529.993  35
   0  -1  10 13341.0 553.809  34
   0  -1 -10 13119.1 630.036  29
   0  -1  11 4893.13 327.879  35
   0  -1 -11 5491.84 404.759  29
   0  -1  11 4843.04 326.926  34
   0  -1  12 2992.25 247.412  35
   0  -1  12 2941.03 256.165  34
   0  -1  13 2869.32 230.587  34
   0  -1  13 2674.81 220.061  35
   0  -1  14 279.627 100.679  34
   0  -1  14 35.9185 93.0064  36
   0   0   1 11090.5 263.147   1
   0   0  -1 11457.4 263.149   1
   0   0   1 11288.9 275.953  22
   0   0  -1 11299.1 275.024  26
   0   0  -1 11230.2 275.914  24
   0   0  -1 11655.0 283.095  43
   0   0   1 11424.6 282.136  43
   0   0  -1 11730.5 277.753  27
   0   0  -1 11629.2 276.454  30
   0   0  -2 464897. 9629.08   1
   0   0   2 420372. 9604.47  46
   0   0  -2 464586. 9655.83  24
   0   0  -2 451083. 9654.95  26
   0   0   2 455538. 9642.99  39
   0   0  -2 471896. 9670.97  43
   0   0   2 452455. 9669.32  43
   0   0  -2 457015. 9660.24  27
   0   0  -2 458589. 9657.84  30
   0   0  -3 168225. 3500.72  26
   0   0   3 155036. 3410.39   5
   0   0  -3 166796. 3464.69   1
   0   0   3 165368. 3482.67  39
   0   0   3 168808. 3553.13  44
   0   0  -3 167190. 3508.96  27
   0   0  -4 107508. 2476.26  26
   0   0  -4 107282. 2489.83  25
   0   0  -4 111283. 2430.35   1
   0   0   4 106679. 2532.33  44
   0   0   4 109533. 2451.58  39
   0   0  -4 108948. 2486.47  27
   0   0  -5 84552.8 1873.26  13
   0   0   5 91107.6 1990.81  39
   0   0  -5 87721.1 2031.08  27
   0   0  -5 89191.0 2047.73  28
   0   0  -5 91126.4 2044.80  25
   0   0  -6 74392.7 1686.12   1
   0   0   6 72706.7 1705.75  39
   0   0  -6 69779.9 1752.95  27
   0   0  -6 70546.7 1772.21  28
   0   0  -6 68571.9 1760.33  25
   0   0   7 80126.3 2031.83  35
   0   0  -7 81401.7 2111.11  28
   0   0  -7 82974.9 2111.72  25
   0   0  -8-34.4550 78.3599   1
   0   0   8-20.8538 108.999  35
   0   0  -8-43.5901 130.473  28
   0   0  -8 14.2251 119.036  25
   0   0  -9 4571.16 337.878  28
   0   0   9 4578.44 294.623  35
   0   0  -9 4897.44 343.108  25
   0   0 -10 408.593 188.157  29
   0   0  10 432.130 155.856  34
   0   0  10 382.225 147.059  35
   0   0  11-15.2237 133.986  34
   0   0 -11 226.741 161.815  29
   0   0  11 85.1059 120.490  35
   0   0  12-66.6893 110.770  35
   0   0 -13-52.9416 128.536  29
   0   0  13 177.576 125.998  36
   0   0  13 12.2874 120.075  34
   0   0  13 98.8670 111.447  35
   0   0  14 287.227 105.958  36
   0   0  14 177.826 100.027  34
   0   0  15 736.148 84.2787  37
   0   1   0 6.68431 15.2100  36
   0   1  -1 26104.9 583.393  49
   0   1   1 24430.5 577.085  50
   0   1  -1 27609.0 617.014  44
   0   1   1 25373.5 583.970   4
   0   1  -1 27853.4 584.064   1
   0   1  -1 26092.6 600.340  31
   0   1  -1 25155.6 601.265  16
   0   1  -1 26053.9 598.437  19
   0   1  -1 25875.2 600.107  18
   0   1  -1 25983.5 605.182  21
   0   1  -2 6892.85 184.006   1
   0   1   2 6815.66 187.338  39
   0   1  -2 6628.40 219.660  38
   0   1  -2 6329.18 211.181  30
   0   1  -2 6577.41 211.915  22
   0   1  -2 6668.82 213.963  23
   0   1  -3 5311.45 166.695   1
   0   1   3 5003.24 172.729  39
   0   1   3 5300.14 214.133  43
   0   1  -3 5094.11 201.211  30
   0   1  -3 4531.49 199.402  22
   0   1  -3 4747.10 198.199  24
   0   1  -3 4982.75 198.650  26
   0   1  -4 3837.20 153.851   1
   0   1  -4 3506.10 202.837  43
   0   1   4 3796.49 162.373  39
   0   1  -4 3827.49 190.096  30
   0   1  -4 4045.92 195.338  27
   0   1  -4 3595.73 184.810  24
   0   1  -4 3690.36 188.925  26
   0   1  -5 42206.5 994.966   1
   0   1  -5 39497.8 1077.05  43
   0   1   5 40131.3 1007.85  39
   0   1  -5 40153.2 1055.01  27
   0   1  -5 42654.6 1053.10  30
   0   1  -5 41081.8 1047.62  24
   0   1  -5 40590.6 1045.31  26
   0   1  -6 17468.3 490.606   1
   0   1   6 15928.8 503.320  35
   0   1  -6 15496.9 540.840  27
   0   1  -6 16598.6 559.240  25
   0   1  -7 9172.32 332.234   1
   0   1   7 7659.96 338.868  35
   0   1  -7 8236.42 398.934  28
   0   1  -7 7930.76 380.701  27
   0   1  -7 8552.08 394.215  25
   0   1  -8 12970.6 449.168   1
   0   1  -8 11575.5 528.449  28
   0   1   8 12069.0 465.666  35
   0   1  -8 11854.5 518.009  25
   0   1   9 10801.2 455.740  35
   0   1  -9 10016.3 509.141  28
   0   1   9 10185.6 456.550  34
   0   1  -9 10161.5 506.913  25
   0   1  10 13416.0 542.271  35
   0   1  10 12819.8 548.572  34
   0   1 -10 13268.8 619.671  28
   0   1 -10 12863.0 605.795  25
   0   1  11 5269.15 330.143  35
   0   1 -11 5256.15 408.597  29
   0   1  11 5337.93 347.116  34
   0   1  12 3205.23 250.346  35
   0   1  12 3261.40 269.073  34
   0   1  13 2594.82 229.162  36
   0   1  13 2949.92 237.702  34
   0   1 -13 2338.74 262.318  29
   0   1  14 131.385 102.350  37
   0   1  14 166.977 100.719  36
   0   1  15 188.522 66.9457  37
   0   2   0 600791. 12994.9  36
   0   2   1 345990. 7456.54   3
   0   2  -1 346494. 7502.84  45
   0   2  -1 340713. 7477.77  17
   0   2  -1 336330. 7476.47  20
   0   2   1 347245. 7463.65  36
   0   2  -1 352379. 7479.13  32
   0   2   1 339659. 7458.05  34
   0   2  -2 256194. 5608.48   1
   0   2   2 269946. 5612.44   4
   0   2  -2 269883. 5679.41  44
   0   2  -2 259462. 5661.78  38
   0   2  -2 253428. 5642.68  31
   0   2   2 252651. 5611.72  35
   0   2  -2 256367. 5645.55  18
   0   2  -2 255165. 5651.36  21
   0   2  -2 251517. 5652.37  23
   0   2  -2 252728. 5648.45  16
   0   2  -3 67171.2 1392.90   1
   0   2  -3 59761.8 1324.55   5
   0   2  -3 65756.7 1457.85  38
   0   2  -3 64245.5 1480.39  44
   0   2   3 63214.0 1397.04  35
   0   2  -3 63527.0 1438.49  23
   0   2  -3 63977.3 1437.27  22
   0   2  -4 221726. 4817.98   1
   0   2  -4 213889. 4905.10  43
   0   2  -4 221112. 4872.65  30
   0   2   4 216822. 4826.64  35
   0   2  -4 214478. 4863.50  26
   0   2  -4 218732. 4868.73  24
   0   2  -4 223581. 4865.68  22
   0   2  -5 57242.4 1313.49   1
   0   2  -5 55013.5 1408.41  43
   0   2   5 53296.3 1321.61  35
   0   2  -5 56197.9 1370.06  30
   0   2  -5 53184.9 1377.89  27
   0   2  -5 55171.9 1367.57  24
   0   2  -5 55997.6 1370.03  26
   0   2  -6 12744.2 401.807   1
   0   2  -6 12270.0 494.738  43
   0   2  -6 12350.8 453.054  30
   0   2  -6 12304.4 464.443  27
   0   2   6 12351.7 416.625  35
   0   2  -7 14336.8 467.597   1
   0   2  -7 14393.8 580.811  43
   0   2  -7 14598.2 545.169  27
   0   2  -7 14551.0 529.592  26
   0   2  -7 13451.2 539.049  25
   0   2   8 21492.3 695.501  34
   0   2   8 21470.0 680.606  35
   0   2  -8 20979.7 744.911  27
   0   2  -8 21280.6 766.552  28
   0   2  -8 21143.3 764.673  25
   0   2   9 23085.2 775.990  34
   0   2   9 24395.6 772.236  35
   0   2  -9 23789.0 868.353  28
   0   2  -9 23251.7 850.115  25
   0   2 -10 16937.3 738.012  28
   0   2  10 17373.0 641.210  35
   0   2  10 17558.7 666.385  34
   0   2 -10 18149.2 744.367  25
   0   2 -11 4862.55 376.117  28
   0   2  11 4954.10 327.694  34
   0   2  11 5238.84 314.932  35
   0   2 -11 4020.77 375.122  29
   0   2  12 2352.67 245.479  36
   0   2  12 2320.95 236.150  34
   0   2  12 2199.25 210.553  35
   0   2 -13 821.467 184.563  29
   0   2  13 997.334 171.267  36
   0   2  13 1186.22 168.060  34
   0   2  14 797.143 132.215  37
   0   2  14 659.267 125.775  36
   0   3   0 17.5827 49.7022  37
   0   3   1 1059.26 63.7260   3
   0   3   1 1063.88 62.2206   2
   0   3   1 977.812 78.3997  36
   0   3   1 952.352 74.2254  37
   0   3  -1 1017.02 94.4306  32
   0   3  -1 1065.56 99.3158  17
   0   3   2 5622.32 176.944   4
   0   3  -2 5511.12 207.710  19
   0   3  -2 4952.29 217.146  21
   0   3  -2 5481.54 202.553  20
   0   3  -2 5275.78 215.909  18
   0   3  -2 4982.23 214.974  16
   0   3  -2 5792.64 231.072  38
   0   3  -2 5477.07 215.644  31
   0   3   2 5374.22 180.085  34
   0   3   2 5655.70 172.570  35
   0   3   3 1415.18 86.8032   4
   0   3  -3 1413.95 161.193  44
   0   3  -3 1047.13 133.365  38
   0   3   3 1391.67 103.086  34
   0   3  -3 1391.01 123.271  31
   0   3   3 1406.63 91.7785  35
   0   3  -3 1368.32 132.392  22
   0   3  -3 1453.54 131.943  18
   0   3  -3 1116.79 123.465  23
   0   3  -3 1280.16 135.092  21
   0   3  -4 7265.34 306.779  38
   0   3  -4 6831.43 326.562  44
   0   3   4 6612.43 236.564  35
   0   3   4 6654.90 248.065  34
   0   3  -4 7367.37 291.547  30
   0   3  -4 6314.89 273.896  22
   0   3  -4 6679.91 278.998  23
   0   3  -5 16864.3 485.467   1
   0   3  -5 15493.6 526.895  22
   0   3  -5 17206.7 543.507  26
   0   3  -5 16165.2 541.678  24
   0   3   5 17771.2 499.298  35
   0   3   5 17629.1 510.210  34
   0   3  -5 17900.7 555.130  30
   0   3  -5 17130.1 582.119  43
   0   3  -6 14754.3 515.176  26
   0   3  -6 13895.6 507.965  24
   0   3  -6 14616.7 514.750  30
   0   3  -6 14345.0 527.429  27
   0   3   6 14271.1 461.921  35
   0   3  -6 15392.7 567.996  43
   0   3  -7 1508.38 177.092  26
   0   3  -7 1605.49 183.407  24
   0   3  -7 1982.31 205.296  27
   0   3   7 1948.59 178.435  34
   0   3  -7 1536.30 211.652  43
   0   3  -8 1735.29 225.123  28
   0   3   8 1761.82 192.310  34
   0   3  -8 1690.98 214.918  27
   0   3   8 1609.94 168.974  35
   0   3  -8 1250.65 178.852  26
   0   3  -8 1757.74 217.331  25
   0   3   9 1396.94 176.210  35
   0   3  -9 1420.96 219.388  27
   0   3  -9 1338.57 220.812  28
   0   3   9 1284.85 190.839  34
   0   3  -9 1387.11 221.202  25
   0   3  10 1736.68 214.058  34
   0   3  10 1695.38 191.954  35
   0   3 -10 1808.12 258.262  28
   0   3 -10 1467.99 231.622  25
   0   3  11 4823.63 337.631  36
   0   3  11 5087.38 313.104  35
   0   3  11 4594.47 321.025  34
   0   3 -11 5066.94 380.383  28
   0   3  12 14.5256 132.985  36
   0   3  12 68.8705 125.304  34
   0   3  13 1542.32 183.314  37
   0   3  13 1412.21 180.737  36
   0   3 -13 1382.07 222.696  29
   0   3  13 1652.44 180.294  34
   0   3  14 378.241 102.585  37
   0   3  14 261.670 97.7475  36
   0   3 -14 132.833 98.8776  29
   0   4   0 197898. 4346.30  37
   0   4   1 34244.0 792.938   2
   0   4   1 32310.9 793.672   3
   0   4  -1 33989.9 874.495  45
   0   4  -1 34745.9 840.521  17
   0   4  -1 34581.0 814.677  33
   0   4   1 32965.2 800.946  37
   0   4   1 32810.0 802.280  36
   0   4  -2 31078.7 788.182  20
   0   4  -2 29252.0 802.141  16
   0   4  -2 31784.5 800.614  19
   0   4  -2 31552.3 815.348  21
   0   4   2 32070.1 766.950  36
   0   4  -2 31944.3 824.949  38
   0   4  -2 31382.2 788.057  32
   0   4   2 31394.9 754.178  34
   0   4   3 238198. 5161.36   4
   0   4  -3 241159. 5280.52  44
   0   4  -3 227430. 5229.24  23
   0   4  -3 228080. 5217.70  18
   0   4   3 235473. 5164.65  34
   0   4  -3 238454. 5214.50  31
   0   4   3 231857. 5175.31  36
   0   4  -3 236043. 5246.98  38
   0   4   4 82691.5 1891.04  35
   0   4   4 81503.1 1910.07  34
   0   4  -4 80087.6 2028.15  44
   0   4  -4 85666.1 1999.14  38
   0   4   5 49183.9 1207.92  34
   0   4   5 48475.5 1185.35  35
   0   4  -5 48329.7 1263.89  30
   0   4  -5 47580.2 1255.76  22
   0   4  -6 8140.37 367.321  26
   0   4  -6 7891.31 365.860  24
   0   4   6 7461.50 319.516  34
   0   4   6 7903.97 312.149  35
   0   4  -6 7590.06 399.927  43
   0   4  -7 5130.64 312.078  26
   0   4  -7 4844.59 302.319  24
   0   4  -7 5071.01 321.482  27
   0   4  -7 5875.12 320.779  30
   0   4   7 4780.30 269.574  34
   0   4  -7 4922.70 342.886  43
   0   4  -8 101.352 132.564  26
   0   4   8 188.022 121.052  34
   0   4   8 51.5912 102.506  35
   0   4  -8-48.2977 139.736  27
   0   4  -8 94.6010 161.889  43
   0   4  -9 21492.7 841.796  28
   0   4   9 22259.5 751.684  34
   0   4   9 21675.2 717.076  35
   0   4  -9 21563.5 816.151  27
   0   4  -9 22667.4 848.740  25
   0   4 -10 4832.53 369.399  25
   0   4  10 4334.47 316.582  36
   0   4  10 4618.62 312.517  34
   0   4 -10 4797.27 378.300  28
   0   4  10 4267.43 280.406  35
   0   4  11 16163.0 648.861  36
   0   4 -11 17670.5 746.202  28
   0   4  12 1077.99 182.975  36
   0   4 -12 963.198 199.325  28
   0   4  12 916.521 165.729  34
   0   4 -12 797.588 215.095  29
   0   4  13 78.5727 113.280  37
   0   4 -13-17.2262 143.051  29
   0   4  13-33.7423 115.851  36
   0   4  14 102.707 78.9251  37
   0   4 -14 112.684 103.188  29
   0   5   0 35.7961 69.9005  33
   0   5   1 24719.3 628.683   2
   0   5   1 24564.5 631.890   3
   0   5  -1 26534.6 730.771  45
   0   5   1 24423.2 638.760  37
   0   5  -1 25189.8 650.557  33
   0   5   1 25252.7 639.850  36
   0   5  -1 26540.0 689.047  17
   0   5   2 33175.7 805.450   3
   0   5  -2 33288.8 863.496  19
   0   5  -2 32100.4 846.297  20
   0   5   2 32761.9 821.044  36
   0   5  -2 34493.5 895.885  38
   0   5   2 32252.3 820.592  37
   0   5  -2 33110.4 849.304  32
   0   5   3 17930.3 498.289   4
   0   5  -3 19749.3 629.488  44
   0   5  -3 17795.9 545.387  19
   0   5  -3 18548.0 575.085  21
   0   5  -3 17415.2 559.574  16
   0   5  -3 18005.7 560.588  18
   0   5   3 18909.4 523.978  37
   0   5   3 18315.7 515.879  36
   0   5  -3 17885.1 583.175  38
   0   5  -3 17621.2 551.682  31
   0   5   4 44071.3 1042.38   4
   0   5  -4 43176.4 1196.71  44
   0   5  -4 42612.9 1118.95  18
   0   5  -4 41189.2 1131.55  22
   0   5   4 42333.9 1054.34  34
   0   5  -4 44863.4 1106.91  31
   0   5  -4 42437.1 1143.92  38
   0   5  -5 16247.0 550.428  23
   0   5  -5 14343.5 531.595  22
   0   5  -5 15223.7 546.679  30
   0   5  -5 14494.4 601.947  44
   0   5   5 15655.3 500.137  36
   0   5  -6 1886.35 199.509  22
   0   5  -6 2352.69 206.285  26
   0   5  -6 1985.45 205.827  24
   0   5  -6 2113.75 201.259  30
   0   5   6 1901.80 162.842  34
   0   5   6 1997.75 147.373  35
   0   5  -6 2068.84 237.672  43
   0   5   6 1684.79 166.868  36
   0   5  -7 2229.12 221.351  26
   0   5  -7 2263.65 222.117  24
   0   5   7 1681.41 156.207  35
   0   5   7 2071.83 192.003  34
   0   5  -7 1974.72 209.078  30
   0   5  -7 2186.68 238.333  27
   0   5   7 1652.66 181.691  36
   0   5  -7 2201.60 259.503  43
   0   5  -8 2764.71 262.059  24
   0   5  -8 2610.90 255.159  26
   0   5  -8 2678.53 267.294  27
   0   5   8 2963.51 236.401  34
   0   5   8 2604.39 232.652  36
   0   5  -8 3116.56 314.100  43
   0   5  -9 4653.45 333.323  26
   0   5  -9 4716.91 379.469  25
   0   5  -9 4839.38 357.743  27
   0   5  -9 4941.72 386.325  28
   0   5   9 4642.99 304.132  34
   0   5   9 4322.13 306.213  36
   0   5 -10 11235.3 598.020  28
   0   5  10 11708.7 509.084  34
   0   5 -10 12665.1 592.445  27
   0   5 -10 11639.9 589.605  25
   0   5 -11 3177.28 311.427  25
   0   5 -11 2855.10 295.416  28
   0   5  11 2481.55 241.036  36
   0   5 -12 247.705 155.762  28
   0   5 -12 62.2158 154.091  29
   0   5  12 327.356 139.573  36
   0   5  12 131.925 116.172  37
   0   5 -13 193.219 142.767  29
   0   5  13 271.530 109.752  36
   0   5  13 249.438 108.405  37
   0   5 -14 548.686 115.995  29
   0   5  14 581.744 90.7163  37
   0   6   0 60790.6 1473.73  45
   0   6   0 56160.0 1381.91  33
   0   6   1 127908. 2975.95   3
   0   6   1 131493. 2972.43   2
   0   6  -1 137816. 3113.97  45
   0   6   1 129880. 2982.57  37
   0   6  -1 134122. 3033.21  32
   0   6  -1 139287. 3048.97  17
   0   6   2 86000.0 1961.71   3
   0   6  -2 85273.9 2015.49  20
   0   6  -2 85021.0 2046.19  16
   0   6  -2 87926.2 2038.14  19
   0   6   2 83381.2 1977.17  37
   0   6   2 82838.3 1975.28  36
   0   6  -2 86958.5 2065.18  38
   0   6  -2 86899.8 2012.90  32
   0   6   3 12001.3 380.744   4
   0   6  -3 12538.9 509.667  44
   0   6  -3 11866.0 442.529  18
   0   6  -3 12429.1 464.843  21
   0   6  -3 11291.7 443.879  16
   0   6  -3 11209.6 422.187  19
   0   6  -3 12459.0 466.912  38
   0   6   3 12256.7 397.712  37
   0   6  -3 12066.6 440.084  31
   0   6   4 50254.0 1220.80   4
   0   6  -4 49795.2 1391.87  44
   0   6  -4 50703.0 1327.02  23
   0   6  -4 49203.8 1326.53  21
   0   6  -4 48375.7 1320.33  22
   0   6  -4 51189.8 1292.58  31
   0   6   4 49442.6 1250.52  37
   0   6  -4 50924.1 1342.23  38
   0   6   4 47278.3 1242.47  36
   0   6  -5 18136.1 616.995  23
   0   6  -5 16668.6 606.705  22
   0   6   5 16291.0 545.926  36
   0   6  -5 16805.5 675.364  44
   0   6  -6 18707.2 666.887  24
   0   6  -6 19021.5 658.838  22
   0   6   6 18244.9 588.511  34
   0   6  -6 17787.4 659.045  30
   0   6  -6 18773.9 724.809  43
   0   6   6 17626.9 602.578  36
   0   6  -7 6720.23 374.575  26
   0   6  -7 5531.60 349.265  24
   0   6  -7 5917.24 374.116  27
   0   6  -7 6117.02 367.298  30
   0   6   7 5774.11 308.927  34
   0   6   7 5553.96 314.727  36
   0   6  -7 5433.15 392.239  43
   0   6  -8 5515.49 361.670  24
   0   6  -8 5614.90 361.713  26
   0   6   8 5834.73 326.512  34
   0   6  -8 5624.19 385.277  27
   0   6   8 5655.76 338.717  36
   0   6  -9 789.341 202.641  25
   0   6  -9 855.009 191.894  26
   0   6  -9 888.874 224.091  28
   0   6  -9 863.567 200.926  27
   0   6   9 682.880 170.528  36
   0   6   9 896.921 158.834  34
   0   6  -9 882.456 231.368  43
   0   6 -10 2791.14 304.711  28
   0   6  10 3056.46 269.659  37
   0   6  10 3232.83 268.103  36
   0   6 -11 2670.07 293.088  25
   0   6  11 2875.73 249.509  36
   0   6  11 2871.78 253.235  37
   0   6 -12 462.292 160.933  25
   0   6  12 565.314 139.947  37
   0   6 -12 672.086 170.993  28
   0   6 -12 621.882 200.571  29
   0   6  12 628.091 142.912  36
   0   6  13 353.743 100.509  37
   0   6 -13 275.527 138.697  29
   0   7   0 11.5147 147.184  45
   0   7   0-41.1500 92.3791  33
   0   7   0 72.8473 58.3268   2
   0   7  -1 176302. 4137.98  45
   0   7   1 178226. 3980.21   2
   0   7   1 173648. 3985.58   3
   0   7   1 182354. 4024.92  33
   0   7  -1 178900. 4048.21  32
   0   7   2 127883. 2880.79   3
   0   7  -2 130200. 2950.23  20
   0   7  -2 124848. 2979.19  16
   0   7  -2 125447. 2963.59  19
   0   7  -2 132129. 3005.61  38
   0   7   2 123881. 2896.45  37
   0   7   2 121996. 2890.97  36
   0   7  -2 129937. 2939.68  32
   0   7   3 22623.7 644.738   4
   0   7  -3 24388.9 810.914  44
   0   7  -3 22583.5 732.122  16
   0   7  -3 22695.6 745.177  21
   0   7   3 22513.1 662.027  37
   0   7  -3 23242.0 752.022  38
   0   7  -3 23432.0 720.022  31
   0   7   4 2052.13 144.905   4
   0   7  -4 2165.75 265.145  44
   0   7  -4 1950.82 211.795  21
   0   7  -4 1661.89 198.870  23
   0   7  -4 1390.13 186.472  18
   0   7  -4 1879.64 204.244  22
   0   7  -4 1895.46 182.631  31
   0   7  -4 1719.93 211.154  38
   0   7   4 1454.35 151.273  37
   0   7   4 1839.37 162.712  36
   0   7  -5 42566.4 1223.76  22
   0   7  -5 44073.0 1229.66  23
   0   7  -5 42254.4 1215.34  30
   0   7  -5 43677.1 1325.49  44
   0   7   5 41141.0 1139.57  36
   0   7  -6 17593.3 663.368  24
   0   7  -6 16695.9 644.317  22
   0   7  -6 16832.5 652.626  30
   0   7  -6 16798.8 719.326  43
   0   7   6 17550.2 599.803  36
   0   7   6 17196.7 599.202  37
   0   7  -7 8566.19 451.804  24
   0   7  -7 8845.91 459.742  26
   0   7  -7 8747.72 448.949  30
   0   7   7 8258.66 404.950  37
   0   7   7 7804.20 392.399  36
   0   7  -8 4002.26 308.228  26
   0   7  -8 4030.38 317.598  24
   0   7  -8 3875.40 331.894  27
   0   7  -8 3793.28 308.952  30
   0   7   8 4143.29 289.620  37
   0   7  -8 3589.86 360.582  43
   0   7   8 3621.86 281.773  36
   0   7  -9 2680.61 301.682  25
   0   7  -9 2386.29 258.136  26
   0   7  -9 2959.41 297.231  27
   0   7   9 2014.36 230.572  37
   0   7  -9 2208.69 300.039  43
   0   7 -10 3976.84 358.770  25
   0   7 -10 4235.03 363.319  28
   0   7 -10 3551.17 323.487  27
   0   7  10 4023.42 290.920  37
   0   7  10 3914.40 294.858  36
   0   7 -11 241.004 150.387  25
   0   7  11 231.701 125.820  36
   0   7 -11 37.0869 139.084  28
   0   7  11 76.4957 116.759  37
   0   7 -12 1535.85 206.397  25
   0   7  12 1498.37 164.509  37
   0   7  12 1569.27 167.982  36
   0   7 -12 1637.87 209.678  28
   0   7 -12 1357.10 221.807  29
   0   7  13 923.458 100.670  37
   0   7 -13 991.284 156.592  29
   0   8   0 5169.94 336.722  45
   0   8   0 5384.14 308.191  17
   0   8   0 5101.98 240.882   3
   0   8   0 4651.80 228.266   2
   0   8  -1 1248.77 229.604  45
   0   8   1 1297.54 119.003   3
   0   8   1 1286.95 117.592   2
   0   8  -1 1430.38 174.520  17
   0   8  -2 9505.79 440.261  21
   0   8  -2 8653.74 418.195  16
   0   8  -2 9231.32 406.362  19
   0   8  -2 9484.57 429.775  38
   0   8   2 9187.81 337.394   3
   0   8  -3 9401.20 434.027  38
   0   8  -3 8706.58 482.966  44
   0   8  -3 9080.82 439.726  21
   0   8  -3 9384.07 424.302  18
   0   8  -3 8084.88 414.310  16
   0   8  -4 13716.0 631.385  44
   0   8  -4 12668.6 553.122  23
   0   8  -4 13468.5 571.745  21
   0   8  -4 12701.9 553.115  22
   0   8  -4 14153.1 548.533  18
   0   8  -5 14306.1 584.895  30
   0   8  -5 12825.1 567.785  22
   0   8  -5 14491.8 588.248  23
   0   8  -6 4908.52 343.864  30
   0   8  -6 5151.95 347.201  22
   0   8  -6 5403.27 358.038  24
   0   8  -7 8544.60 451.805  24
   0   8  -7 7836.24 444.139  26
   0   8  -7 7733.60 433.378  30
   0   8  -7 7175.76 487.175  43
   0   8  -8 5473.87 368.133  24
   0   8  -8 5750.78 377.760  26
   0   8  -8 5115.34 379.854  27
   0   8  -8 5532.50 367.125  30
   0   8   8 5341.18 332.344  37
   0   8  -8 5241.79 434.389  43
   0   8  -9 1291.49 200.674  26
   0   8  -9 1445.73 259.982  43
   0   8 -10 3203.02 312.067  25
   0   8 -10 3019.66 290.880  27
   0   8 -11 608.074 169.085  25
   0   8 -11 482.985 162.259  28
   0   8 -12 745.995 155.488  25
   0   8 -12 456.963 131.473  28
   0   8 -12 427.525 151.284  29
   0   8 -13 591.745 117.647  29
   0   9   0 210.784 167.792  45
   0   9   0 61.0237 62.2342   2
   0   9   1 3278.65 304.274  45
   0   9  -1 3186.07 204.752   2
   0   9   1 3177.58 194.470   2
   0   9  -2 2751.21 259.899  16
   0   9  -2 3086.19 277.084  21
   0   9  -3 6299.19 432.786  44
   0   9   3 5964.16 289.091   4
   0   9  -3 6109.36 369.633  16
   0   9  -3 5953.42 355.890  18
   0   9  -3 5957.39 376.228  21
   0   9   4 3784.44 229.790   4
   0   9  -4 3939.13 315.688  21
   0   9  -4 3846.24 314.526  22
   0   9  -4 3970.95 316.348  23
   0   9  -5 4705.86 415.309  44
   0   9  -5 4821.08 346.016  30
   0   9  -5 5486.19 360.358  23
   0   9  -5 5455.51 371.960  22
   0   9  -6 2617.32 311.474  43
   0   9  -6 1991.26 254.234  30
   0   9  -6 2030.39 247.772  22
   0   9  -6 1793.49 234.096  24
   0   9  -7 32976.5 1206.96  43
   0   9  -7 35141.3 1093.69  30
   0   9  -7 33437.3 1099.31  24
   0   9  -7 33919.8 1105.74  26
   0   9  -8 3691.31 383.264  43
   0   9  -8 3840.73 309.983  26
   0   9  -8 3819.31 316.519  24
   0   9  -9 2717.27 312.678  43
   0   9  -9 3363.20 310.071  27
   0   9  -9 2550.48 257.586  26
   0   9 -10-16.3068 131.185  27
   0   9 -10 35.6356 142.161  28
   0   9 -10 90.6483 147.040  25
   0   9 -11 323.026 144.195  28
   0   9 -11 484.012 150.563  25
   0   9 -12 749.716 148.515  29
   0  10   0 30415.3 863.342   2
   0  10   0 28564.1 857.541   3
   0  10   1 228.934 198.884  45
   0  10  -1 207.948 88.9593   3
   0  10   1 297.906 91.1006   3
   0  10  -1 298.101 98.2591   2
   0  10  -1 376.128 177.563  16
   0  10  -2 23107.1 753.315   2
   0  10   2 24731.1 744.524   4
   0  10  -2 23610.8 764.405   3
   0  10  -2 26619.3 896.327  21
   0  10  -2 24509.6 851.703  18
   0  10  -2 24076.9 853.959  16
   0  10  -3 714.712 191.044  21
   0  10  -3 887.390 199.220  23
   0  10  -3 545.402 243.780  44
   0  10   3 841.082 125.749   4
   0  10  -3 636.194 128.889   2
   0  10  -4 7835.55 529.154  44
   0  10   4 7690.51 352.767   4
   0  10  -4 8624.77 473.653  22
   0  10  -4 8042.21 452.839  23
   0  10  -5 4642.09 427.856  44
   0  10  -5 5061.65 359.444  30
   0  10  -5 4569.54 349.959  22
   0  10  -6 2529.36 326.791  43
   0  10  -6 2362.89 256.999  30
   0  10  -6 1825.30 251.865  24
   0  10  -6 2283.22 251.540  22
   0  10  -7 6128.34 452.247  43
   0  10  -7 5357.10 354.618  30
   0  10  -7 5404.99 373.156  26
   0  10  -7 6000.53 382.534  24
   0  10  -8 1767.65 290.209  43
   0  10  -8 1702.08 246.084  27
   0  10  -8 1809.72 231.750  26
   0  10  -8 2036.40 234.608  24
   0  10  -9-20.9795 170.155  43
   0  10  -9 145.235 139.937  28
   0  10  -9-34.2875 140.163  27
   0  10  -9 146.030 127.634  26
   0  10  -9-18.7180 139.033  25
   0  10 -10 884.583 172.993  28
   0  10 -10 794.131 165.944  27
   0  10 -10 961.279 188.137  25
   0  10 -11 897.657 139.565  28
   0  10 -11 878.913 151.054  25
   0  11   0 69.2993 83.2894   3
   0  11  -1 6341.03 418.018  21
   0  11  -1 6533.17 329.618   2
   0  11  -1 5764.02 318.376   3
   0  11  -2 15625.6 736.748  44
   0  11  -2 14094.3 552.406   2
   0  11   2 15297.8 546.461   4
   0  11  -2 15003.1 569.156   3
   0  11   3 5907.16 458.550  45
   0  11  -3 5514.09 454.342  44
   0  11  -3 5465.21 388.342  23
   0  11  -3 5057.78 308.575   2
   0  11  -3 5513.38 317.352   3
   0  11   3 6042.03 308.124   4
   0  11   4 4618.96 417.032  45
   0  11  -4 4636.80 433.682  44
   0  11  -4 5136.80 310.617   2
   0  11   4 5202.49 285.211   4
   0  11  -4 5027.91 382.062  22
   0  11  -5 7241.99 507.424  44
   0  11  -5 7168.90 379.236   2
   0  11  -5 7174.26 437.487  24
   0  11  -6 3051.69 343.836  43
   0  11  -6 2973.94 247.352   2
   0  11  -6 3014.93 284.599  24
   0  11  -6 3071.63 292.899  26
   0  11  -7 4164.38 282.960   2
   0  11  -7 3946.62 378.203  43
   0  11  -7 4661.89 352.935  27
   0  11  -7 3861.62 316.979  26
   0  11  -7 4108.00 315.254  24
   0  11  -8 337.482 183.238  43
   0  11  -8 273.905 147.743  27
   0  11  -8 470.369 138.991  26
   0  11  -9 5836.30 349.070  27
   0  11  -9 5995.48 360.671  28
   0  11  -9 6409.08 334.798  26
   0  11  -9 5690.67 361.836  25
   0  11 -10 1603.42 175.158  28
   0  11 -10 1402.40 178.542  25
   0  11 -11 106.010 93.6751  29
   0  12   0 1324.05 158.438   3
   0  12   1 3677.46 249.795   4
   0  12  -1 3583.64 250.270   2
   0  12  -1 4380.03 272.606   3
   0  12   2 2141.06 195.935   4
   0  12  -2 1917.24 194.947   2
   0  12  -2 2546.95 213.504   3
   0  12  -2 2483.42 341.221  44
   0  12   3 1288.58 154.466   4
   0  12  -3 1160.40 157.565   2
   0  12  -3 1234.31 166.796   3
   0  12  -3 1063.01 258.079  44
   0  12  -4 1120.91 158.460   3
   0  12  -4 1231.34 162.886   2
   0  12   5 1132.75 255.727  45
   0  12  -5 1346.52 171.204   2
   0  12  -5 1135.45 162.911   3
   0  12   6 1075.25 243.485  45
   0  12  -6 1026.54 228.480  43
   0  12  -6 837.774 144.770   2
   0  12  -6 1208.72 203.674  26
   0  12  -6 829.249 179.918  24
   0  12  -7 2757.98 304.650  43
   0  12  -7 2550.20 256.761  27
   0  12  -7 2780.17 245.702  26
   0  12  -8 651.973 157.397  28
   0  12  -8 872.781 166.120  27
   0  12  -8 751.522 142.343  26
   0  12  -9 1837.69 185.232  27
   0  12  -9 1918.76 187.105  28
   0  12  -9 1791.50 194.692  25
   0  13   0 12.0410 92.8114   4
   0  13   1 23.4703 92.0551   4
   0  13  -1-97.0438 207.576  44
   0  13  -2 10103.5 455.260   3
   0  13  -2 11305.6 623.833  44
   0  13  -3 474.792 219.165  44
   0  13  -3 654.781 131.011   2
   0  13  -3 729.277 135.548   3
   0  13  -4 385.997 110.400   2
   0  13  -5 187.556 166.372  43
   0  13  -5 326.334 134.198  26
   0  13  -6 383.722 172.540  43
   0  13  -6 350.357 145.811  27
   0  13  -6 559.550 144.668  26
   0  13  -7 361.507 125.650  27
   0  13  -7 294.322 107.407  26
   0  13  -8 147.896 90.3615  28
   0  13  -8 69.2659 97.7947  27
   0  13  -8 155.158 123.576  25
   0  14  -4 1028.65 216.033  43
   0  14  -5 779.988 154.177  27
   0  14  -6 43.5139 101.470  27
   0  14  -7 3485.99 231.783  25
   1 -16  -5 292.739 31.5408  10
   1 -16  -4 4994.89 152.130  10
   1 -16  -3 623.116 46.6687  10
  -1 -16   2 951.208 57.0048   9
   1 -16  -2 873.062 52.0047  10
  -1 -16   1 610.377 53.1241   9
  -1 -16   0 363.164 46.3646   9
  -1 -16  -1 65.1668 33.9384   9
  -1 -16  -2 1122.11 67.5734   9
  -1 -16  -3 2.11662 26.3429   9
  -1 -16  -3-1.65577 21.7740  10
   1 -15  -7 2892.43 105.766  10
   1 -15  -6 427.080 48.4342  10
   1 -15  -5 2802.50 122.079  10
   1 -15  -4 3580.34 142.365   9
   1 -15  -4 3632.33 145.780  10
  -1 -15   3 2508.63 109.032   9
   1 -15  -3 2649.31 123.161   9
   1 -15  -3 2580.88 121.006  10
   1 -15  -2 2041.39 110.656   9
  -1 -15   2 2022.13 102.318   9
   1 -15  -2 1786.49 98.8827  10
   1 -15  -1 314.421 56.0522   9
  -1 -15   1 306.543 54.6196   9
   1 -15  -1 173.347 43.1492  10
  -1 -15   0 1268.42 89.5524   9
   1 -15   0 1104.10 81.0579   9
   1 -15   1 3171.71 131.454   9
  -1 -15  -1 2826.01 120.641  10
  -1 -15  -1 3012.54 137.807   9
  -1 -15  -2 1519.63 94.8044   9
  -1 -15  -2 1403.54 85.1797  10
  -1 -15  -3 1407.40 86.1270   9
  -1 -15  -3 1310.42 83.4861  10
  -1 -15  -4 167.795 39.3172   9
  -1 -15  -4 247.504 44.3906  10
  -1 -15  -5 4042.83 143.142  10
  -1 -15  -6 1887.60 80.7216  10
   1 -14  -8 1686.35 83.8058  10
   1 -14  -7 1003.78 74.6510  10
   1 -14  -6 865.876 76.8569  10
   1 -14  -5 2814.03 129.586   9
   1 -14  -5 2871.69 141.417  10
   1 -14  -4 1721.74 107.162   9
   1 -14  -4 1646.24 109.631  10
   1 -14  -3 297.790 62.9949   9
  -1 -14   3 214.184 49.3582   9
   1 -14  -2 1997.04 124.711   9
  -1 -14   2 2389.93 126.704   9
   1 -14  -1 704.550 80.9309   9
  -1 -14   1 827.269 83.5231   9
   1 -14   0 4300.36 184.622   9
  -1 -14   0 4404.00 187.320   9
   1 -14   1 4711.75 186.895   9
  -1 -14  -1 4394.00 179.031  10
  -1 -14  -1 4657.21 194.953   9
   1 -14   2 612.768 66.9254   9
  -1 -14  -2 574.355 72.8201   9
  -1 -14  -2 579.121 69.9364  10
  -1 -14  -3 695.385 77.3379   9
  -1 -14  -3 730.991 76.2929  10
  -1 -14  -4 734.016 76.5802  10
  -1 -14  -4 769.628 72.7300   9
  -1 -14  -5 208.660 43.1215   9
  -1 -14  -5 133.012 47.6684  10
  -1 -14  -6 991.907 74.0404  10
  -1 -14  -7 1291.47 72.8359  10
  -1 -14  -8 275.694 29.5120  10
   1 -13  -9 262.984 85.3487  48
   1 -13  -9 294.265 43.5334  10
   1 -13  -8 1068.21 128.766  48
   1 -13  -8 1265.50 85.1342  10
  -1 -13   7 3377.68 241.822  47
   1 -13  -7 3468.80 222.448  48
   1 -13  -7 3253.04 153.285  10
  -1 -13   6 2023.77 213.765  47
   1 -13  -6 2376.40 195.981  48
   1 -13  -6 2448.02 121.105   9
   1 -13  -5 43.5194 104.560  48
  -1 -13   5 46.8277 118.176  47
   1 -13  -5 137.485 54.6589   9
   1 -13  -5 150.467 58.0322  10
  -1 -13   4 1475.47 207.880  47
   1 -13  -4 1731.90 121.516  10
  -1 -13   3 398.239 63.4062   9
   1 -13  -3 259.220 63.0498   9
   1 -13  -3 205.874 59.5181  10
  -1 -13   2 7346.28 262.869   9
   1 -13  -2 7311.13 270.622   9
   1 -13  -2 7331.07 269.463  10
  -1 -13   1 3895.26 180.881   9
   1 -13  -1 3986.71 186.454   9
   1 -13  -1 3974.62 178.196  10
  -1 -13   0 400.404 67.8011   8
  -1 -13   0 504.699 75.5908   9
   1 -13   0 459.319 72.8676   9
  -1 -13   0 383.822 61.0895  10
   1 -13   0 324.906 61.8853  10
   1 -13   1 2840.81 148.291   9
  -1 -13  -1 2710.03 145.490  10
  -1 -13  -1 2774.58 153.144   9
   1 -13   2 1925.27 116.249   9
  -1 -13  -2 1756.35 121.928   9
  -1 -13  -2 1950.88 125.209  10
  -1 -13  -3 351.216 67.1471  10
  -1 -13  -4-24.0891 44.6621   9
  -1 -13  -4 16.4501 47.5907  10
  -1 -13  -5 1817.70 107.558   9
  -1 -13  -6 221.853 56.3311  10
  -1 -13  -7 776.371 71.6923  10
  -1 -13  -8 69.2337 35.6872  10
   1 -12 -10 565.835 103.492  48
   1 -12  -9 2794.73 200.175  48
   1 -12  -9 2979.86 132.625  10
  -1 -12   8 2618.52 218.556  47
   1 -12  -8 2500.45 206.046  48
   1 -12  -8 2998.02 144.932  10
  -1 -12   7 437.092 145.854  47
   1 -12  -7 322.144 127.967  48
  -1 -12   6 2009.78 237.702  47
   1 -12  -6 2314.76 141.364  10
   1 -12  -5 716.594 147.050  48
   1 -12  -5 967.531 89.3563   9
   1 -12  -5 755.201 89.0522  10
  -1 -12   4 8783.43 484.216  47
   1 -12  -4 9075.36 411.830  48
   1 -12  -4 9488.07 314.830   9
  -1 -12   4 9098.86 292.187   9
   1 -12  -4 9062.65 323.864  10
   1 -12  -3 9007.87 404.816  48
  -1 -12   3 8017.35 458.455  47
   1 -12  -3 9443.74 318.533   9
  -1 -12   3 8976.86 300.193   9
   1 -12  -3 9224.49 320.325  10
  -1 -12   2 1197.75 201.937  47
  -1 -12   2 1130.18 96.0493   8
  -1 -12   2 913.347 90.3108   9
   1 -12  -2 1039.23 98.4077  10
   1 -12  -2 1040.16 99.4408   9
  -1 -12   1 397.356 148.875  47
  -1 -12   1 363.617 71.7017   9
  -1 -12   1 314.893 66.2480   8
   1 -12  -1 301.529 65.9837   9
   1 -12  -1 479.833 71.3855  10
  -1 -12   0 3474.02 173.639   8
  -1 -12   0 3486.46 174.521   9
   1 -12   0 3631.25 173.814   9
  -1 -12   0 3358.61 162.592  10
   1 -12   0 3378.06 162.413  10
  -1 -12  -1 5395.38 225.507   8
  -1 -12  -1 5333.90 217.188  10
  -1 -12  -1 5011.63 220.540   9
   1 -12   1 5406.36 216.251   9
   1 -12   2 4680.48 337.813  47
  -1 -12  -2 4816.03 209.932   8
  -1 -12  -2 4603.42 204.800  10
   1 -12   2 4799.69 196.165   9
  -1 -12  -2 4419.36 202.575   9
   1 -12   3 4426.66 330.170  47
   1 -12   3 4540.67 182.417   9
  -1 -12  -3 4685.15 202.034   8
  -1 -12  -3 4542.81 206.221  10
  -1 -12  -3 4615.82 201.593   9
  -1 -12  -4 2483.64 210.153  48
  -1 -12  -4 2736.06 145.371   9
  -1 -12  -4 2428.46 147.638  10
   1 -12   5 1009.13 177.964  47
  -1 -12  -5 1108.87 103.949  10
  -1 -12  -6 567.217 132.220  48
  -1 -12  -6 549.313 63.3116   9
  -1 -12  -7 1004.07 147.444  48
  -1 -12  -7 1184.83 96.0042  10
  -1 -12  -8 548.431 116.556  48
  -1 -12  -8 780.862 72.5005  10
  -1 -12  -9 1524.51 131.768  48
  -1 -12  -9 1961.75 91.8343  10
   1 -11 -11 772.496 107.609  48
   1 -11 -10 1052.37 142.076  48
   1 -11  -9 846.173 152.392  48
   1 -11  -9 746.458 77.7147  10
   1 -11  -8 1159.36 175.054  48
  -1 -11   8 1016.05 167.197  47
   1 -11  -8 1214.61 100.837  10
   1 -11  -7 953.729 173.626  48
   1 -11  -7 1081.39 104.905  10
  -1 -11   6 7296.06 434.680  47
   1 -11  -6 7045.14 382.950  48
   1 -11  -6 7274.67 257.531   9
   1 -11  -6 7468.83 282.824  10
   1 -11  -5 5580.85 333.855  48
  -1 -11   5 5041.40 369.956  47
   1 -11  -5 6027.66 248.291  10
   1 -11  -5 5878.08 229.841   9
  -1 -11   4 11121.3 562.568  47
   1 -11  -4 11870.4 495.455  48
  -1 -11   4 11989.6 356.435   9
   1 -11  -4 12056.7 378.276   9
   1 -11  -4 11981.5 390.455  10
  -1 -11   3 15019.8 635.677  46
   1 -11  -3 14536.5 562.514  48
  -1 -11   3 14937.7 658.311  47
  -1 -11   3 16257.2 457.926   8
   1 -11  -3 16732.0 475.169   9
  -1 -11   3 16303.0 458.147   9
   1 -11  -3 16477.8 480.897  10
  -1 -11   2 1175.39 199.000  47
   1 -11  -2 993.404 158.246  48
  -1 -11   2 1160.47 194.140  46
  -1 -11   2 1296.19 99.8332   8
   1 -11  -2 1126.41 101.153  10
  -1 -11   2 998.789 90.7361   9
   1 -11  -2 1266.34 104.759   9
  -1 -11   1 1396.64 202.526  47
  -1 -11   1 1968.82 235.353  46
  -1 -11   1 1631.00 114.658   8
   1 -11  -1 1683.10 118.990   9
  -1 -11   1 1662.26 105.316  10
  -1 -11   1 1746.03 117.305   9
   1 -11  -1 1602.75 113.898  10
  -1 -11   0 611.118 149.030  47
  -1 -11   0 282.402 152.663  46
  -1 -11   0 600.560 78.8055   9
   1 -11   0 570.607 77.2963   9
  -1 -11   0 674.640 79.7294   8
   1 -11   0 674.558 75.6938  10
  -1 -11   0 584.340 71.5803  10
  -1 -11  -1 3904.11 312.081  46
   1 -11   1 4048.98 311.083  47
  -1 -11  -1 3753.69 179.255   8
  -1 -11  -1 3788.42 180.099   9
  -1 -11  -1 3504.54 171.413  10
   1 -11   1 3508.69 158.803  10
   1 -11   1 3850.35 174.371   9
   1 -11   2 11135.3 538.523  47
  -1 -11  -2 11490.7 370.034   8
  -1 -11  -2 11291.1 369.301  10
  -1 -11  -2 11757.9 371.363   9
   1 -11   2 11905.7 357.491   9
  -1 -11  -3 15891.7 576.217  48
   1 -11   3 14595.5 648.620  47
   1 -11   3 16237.3 451.830   9
  -1 -11  -3 16062.5 472.653   8
  -1 -11  -3 16154.7 472.783   9
  -1 -11  -3 16657.0 483.962  10
  -1 -11  -4 9413.25 429.118  48
   1 -11   4 9302.47 485.869  47
  -1 -11  -4 9623.77 321.898   8
  -1 -11  -4 10074.8 326.504   9
  -1 -11  -4 9545.56 336.849  10
  -1 -11  -5 7138.97 381.961  48
   1 -11   5 7216.85 416.197  47
  -1 -11  -5 8235.75 297.595  10
  -1 -11  -5 7636.38 267.530   9
  -1 -11  -6 403.328 138.153  48
  -1 -11  -6 488.162 77.8889  10
  -1 -11  -7 412.216 135.614  48
   1 -11   7 345.713 123.594  47
   1 -11   7 392.629 60.1428  14
  -1 -11  -7 502.026 78.0423  10
  -1 -11  -8 588.333 143.041  48
  -1 -11  -8 818.498 81.6495  10
  -1 -11  -9 611.756 124.777  48
  -1 -11  -9 573.684 62.7766  10
  -1 -11 -10-27.2435 74.5762  48
   1 -10 -12 1934.29 136.932  48
   1 -10 -11 1094.88 140.554  48
   1 -10 -10 3842.78 266.877  48
   1 -10 -10 3537.56 151.960  10
   1 -10  -9 1111.55 180.371  48
  -1 -10   9 1471.06 193.795  47
   1 -10  -8 12226.0 533.914  48
   1 -10  -8 12521.0 393.532  10
  -1 -10   7 1802.81 242.089  47
   1 -10  -7 2107.53 142.017  10
  -1 -10   6 17461.6 743.052  47
   1 -10  -6 19560.9 699.011  48
   1 -10  -6 19054.0 539.748  10
   1 -10  -6 17861.6 506.233   9
  -1 -10   5 28476.3 1008.75  47
   1 -10  -5 29282.9 920.833  48
   1 -10  -5 28810.8 766.478  10
   1 -10  -5 28829.8 742.905   9
  -1 -10   4 4037.43 332.480  47
   1 -10  -4 4029.14 281.109  48
  -1 -10   4 3264.09 270.383  46
  -1 -10   4 3945.91 164.481   8
  -1 -10   4 4091.63 166.117   9
   1 -10  -4 3875.84 177.182   9
   1 -10  -4 3892.47 186.469  10
   1 -10  -3 5820.22 317.139  48
  -1 -10   3 6642.65 382.620  46
  -1 -10   3 6145.44 395.750  47
   1 -10  -3 6578.47 242.490   8
  -1 -10   3 6441.48 230.184   8
  -1 -10   3 6442.20 230.871   9
   1 -10  -3 6521.62 246.805  10
   1 -10  -3 6286.57 238.734   9
   1 -10  -2 572.733 120.871  48
  -1 -10   2 206.789 135.376  46
  -1 -10   2 455.169 154.606  47
  -1 -10   2 433.156 65.9777   9
  -1 -10   2 393.606 62.4036   8
   1 -10  -2 469.346 72.5009   8
   1 -10  -2 363.604 66.2487   9
   1 -10  -2 311.662 62.2852  10
  -1 -10   1 8994.88 466.079  46
  -1 -10   1 8264.84 436.899  47
   1 -10  -1 9126.32 373.207  48
  -1 -10   1 9178.01 297.291   8
   1 -10  -1 8934.46 296.019   8
   1 -10  -1 8719.21 293.032  10
   1 -10  -1 9357.97 298.898   9
  -1 -10   1 8514.85 278.819  10
  -1 -10   0 22915.8 836.011  46
  -1 -10   0 22449.9 787.105  47
   1 -10   0 22984.2 813.020  47
  -1 -10   0 24154.8 629.414   8
   1 -10   0 24302.5 625.682   8
   1 -10   0 24344.1 626.108   9
  -1 -10   0 23426.0 618.861  10
   1 -10   0 23618.0 620.352  10
  -1 -10  -1 7028.55 363.241  47
   1 -10   1 6734.83 389.228  47
  -1 -10  -1 6692.07 400.526  46
  -1 -10  -1 6947.01 251.328   8
   1 -10   1 7173.33 238.632  10
  -1 -10  -1 7243.94 253.540  10
   1 -10   1 6544.60 233.893  14
   1 -10   1 6891.96 243.939   9
   1 -10   2 13845.1 602.498  47
  -1 -10  -2 13480.8 503.066  48
  -1 -10  -2 14440.8 606.445  46
  -1 -10  -2 15004.5 424.418   8
   1 -10   2 13207.8 397.880  14
  -1 -10  -2 14459.5 427.173  10
   1 -10   2 14749.3 408.772   9
   1 -10   3 15664.9 671.521  47
  -1 -10  -3 18409.9 626.300  48
  -1 -10  -3 17601.0 496.827   8
  -1 -10  -3 17959.9 498.623   9
   1 -10   3 18562.1 481.221   9
  -1 -10  -3 17874.2 509.996  10
   1 -10   3 16405.8 476.219  14
   1 -10   4 2529.80 263.522  47
  -1 -10  -4 3060.86 152.751   8
  -1 -10  -4 2993.75 162.906  10
  -1 -10  -4 2747.99 146.644  11
  -1 -10  -4 2699.69 146.332   9
   1 -10   4 2874.58 141.789  14
   1 -10   5 10295.5 509.336  47
  -1 -10  -5 10831.3 339.788   8
   1 -10   5 10351.5 332.295  14
  -1 -10  -5 11406.0 368.989  10
  -1 -10  -5 10744.0 350.148  11
  -1 -10  -5 10713.5 338.036   9
  -1 -10  -6 10929.1 359.028  10
  -1 -10  -6 10380.6 345.737  11
   1 -10   6 10337.3 327.915  14
  -1 -10  -6 9991.36 316.999   9
  -1 -10  -7 1890.96 128.648  10
   1 -10   7 1639.61 110.577  14
   1 -10   8 1412.86 97.1392  14
  -1 -10  -8 1379.31 105.605  11
   1 -10   9 1472.14 94.5856  14
  -1 -10  -9 1479.79 99.1764  10
  -1 -10  -9 1459.89 105.325  11
  -1 -10  -9 1354.18 178.157  48
  -1 -10 -10 158.342 107.745  48
  -1 -10 -11 406.864 86.2240  48
   1  -9 -12 1202.11 135.241  48
   1  -9 -11 1064.98 91.5466  11
   1  -9 -11 988.995 162.231  48
  -1  -9  10 3900.78 156.875  14
   1  -9 -10 3682.68 183.124  11
   1  -9 -10 3578.93 270.981  48
  -1  -9   9 91.2347 44.6155  14
   1  -9  -9 33.1633 49.6491  10
   1  -9  -9-14.9625 130.778  48
  -1  -9   8 2797.70 267.536  47
   1  -9  -8 2956.63 166.445  11
   1  -9  -8 2689.75 154.055  10
  -1  -9   8 2796.48 133.513  14
  -1  -9   8 2772.35 213.718  39
   1  -9  -7 1473.86 117.409  10
   1  -9  -7 1589.22 125.676  11
  -1  -9   7 1629.16 99.2740  14
   1  -9  -6 3535.70 177.847  10
   1  -9  -6 3397.81 155.398   9
   1  -9  -6 3360.92 175.956  11
   1  -9  -5 3354.19 167.022  11
   1  -9  -5 3448.93 171.639  10
   1  -9  -5 3512.98 158.153   9
  -1  -9   5 3533.92 247.890  46
   1  -9  -5 2985.44 252.751  48
   1  -9  -4 767.476 80.7313  10
  -1  -9   4 683.966 66.0515   9
   1  -9  -4 710.362 75.0454   9
  -1  -9   4 729.463 150.168  46
   1  -9  -4 703.531 151.166  48
  -1  -9   4 740.623 66.5995   8
   1  -9  -4 721.082 77.3788   8
   1  -9  -3 413.757 67.3856  10
   1  -9  -3 539.273 129.125  48
  -1  -9   3 384.902 155.175  47
  -1  -9   3 232.096 132.210  46
  -1  -9   3 390.269 55.8235   9
   1  -9  -3 340.338 62.5862   8
   1  -9  -3 384.536 63.1682   9
  -1  -9   3 356.854 55.2430   8
   1  -9  -2 11562.9 354.899  10
   1  -9  -2 11935.0 352.806   9
  -1  -9   2 11364.1 519.777  46
   1  -9  -2 11924.8 440.644  48
  -1  -9   2 11646.1 520.223  47
  -1  -9   2 11916.2 344.540   8
   1  -9  -2 11784.8 352.518   8
   1  -9  -1 654.942 71.4066   9
   1  -9  -1 445.618 63.8791  14
   1  -9  -1 652.841 67.8968  10
  -1  -9   1 569.942 162.320  46
  -1  -9   1 538.967 142.931  47
   1  -9  -1 726.582 145.987  47
   1  -9  -1 655.122 118.060  48
   1  -9  -1 618.741 69.8642   8
  -1  -9   1 642.828 69.5209   8
   1  -9   0 6948.69 237.412   9
   1  -9   0 6456.87 226.603  14
  -1  -9   0 6758.74 232.289  10
   1  -9   0 7061.91 233.325  10
  -1  -9   0 7085.71 361.732  47
  -1  -9   0 6910.42 388.854  46
   1  -9   0 7126.17 298.109  48
   1  -9   0 6559.81 358.094  47
  -1  -9   0 7038.22 238.773   8
   1  -9   0 7395.32 241.252   8
   1  -9   1 12185.0 364.277  14
   1  -9   1 13863.2 379.210   9
  -1  -9  -1 13400.8 384.985  10
  -1  -9  -1 12933.3 506.567  47
   1  -9   1 12131.1 530.453  47
  -1  -9  -1 13495.0 459.355  48
  -1  -9  -1 12991.1 557.566  46
  -1  -9  -1 13527.4 385.434   8
   1  -9   1 13763.6 379.853   8
   1  -9   2 32304.4 776.959   9
  -1  -9  -2 32454.0 796.600  10
   1  -9   2 30372.4 770.098  14
  -1  -9  -2 30730.0 983.095  46
   1  -9   2 30191.0 983.660  47
  -1  -9  -2 32052.2 789.821   8
  -1  -9  -3 54856.4 1305.67  11
   1  -9   3 54635.0 1292.87  14
   1  -9   3 56960.2 1290.47   9
  -1  -9  -3 55197.7 1528.84  46
   1  -9   3 52215.5 1532.34  47
  -1  -9  -3 56092.6 1311.01   8
  -1  -9  -4 33444.3 815.585   9
   1  -9   4 32066.8 801.116  14
  -1  -9  -4 32641.8 819.528  11
   1  -9   4 29915.1 1025.35  47
  -1  -9  -4 32594.3 812.890   8
  -1  -9  -5 14322.1 417.843  11
  -1  -9  -5 13298.3 395.728   9
   1  -9   5 13758.3 396.944  14
   1  -9   5 12531.4 573.653  47
  -1  -9  -5 13638.9 398.090   8
  -1  -9  -6 6162.01 244.773  11
   1  -9   6 6486.51 232.983  14
  -1  -9  -6 6250.90 254.099  10
   1  -9   6 5916.54 372.359  47
  -1  -9  -7 2525.97 149.121  10
  -1  -9  -7 2326.92 142.962  11
   1  -9   7 2351.37 133.926  14
   1  -9   7 2167.40 225.407  47
  -1  -9  -8 2054.28 130.013  10
   1  -9   8 1931.46 118.584  14
   1  -9   9 1244.61 92.9094  14
  -1  -9  -9 1108.64 100.487  11
   1  -9  10 1164.03 85.1514  14
  -1  -9 -10 1216.71 95.5687  11
   1  -9  11 1072.06 72.3025  14
  -1  -9 -11 1182.85 81.6780  11
  -1  -9 -11 1070.80 137.219  48
  -1  -9 -12 476.282 76.8482  48
   1  -8 -13 1488.07 121.767  48
   1  -8 -12 692.722 75.1070  11
   1  -8 -12 486.609 121.543  48
  -1  -8  11 921.989 77.7318  14
   1  -8 -11 999.708 95.2881  11
   1  -8 -11 792.625 164.644  48
   1  -8 -10 4136.55 178.104  10
  -1  -8  10 3972.70 259.309  35
   1  -8  -9 22249.9 612.675  11
   1  -8  -9 21358.4 585.913  10
  -1  -8   9 22639.4 724.207  39
  -1  -8   9 20929.9 699.411  35
  -1  -8   8 11196.9 467.449  39
   1  -8  -8 11174.9 367.747  10
   1  -8  -8 12183.5 386.670  11
  -1  -8   7 14900.3 538.147  39
   1  -8  -7 14667.7 442.227  10
   1  -8  -7 14729.4 446.429  11
  -1  -8   6 15528.7 531.776  39
   1  -8  -6 15681.1 451.715  11
   1  -8  -6 14565.1 415.972   9
   1  -8  -6 15371.6 448.378  10
  -1  -8   5 14495.2 550.532  46
   1  -8  -5 16043.9 431.560   8
  -1  -8   5 15818.6 522.886  39
   1  -8  -5 15511.9 428.387   9
  -1  -8   5 14890.3 406.467  14
   1  -8  -5 15859.2 448.470  11
   1  -8  -5 16319.7 452.242  10
  -1  -8   4 5070.76 308.715  46
  -1  -8   4 5378.41 181.434   8
   1  -8  -4 5220.92 192.862   8
  -1  -8   4 5398.42 181.493   9
   1  -8  -4 5213.45 202.585  10
   1  -8  -4 5310.25 194.737   9
   1  -8  -4 5006.50 198.488  11
   1  -8  -3 3659.79 233.010  48
  -1  -8   3 3855.30 280.983  46
  -1  -8   3 3645.91 145.034   8
   1  -8  -3 3830.91 155.856   8
   1  -8  -3 3637.05 156.057  11
   1  -8  -3 3635.11 159.546  10
   1  -8  -3 3948.43 156.257   9
  -1  -8   2 2544.19 240.998  46
   1  -8  -2 2494.73 184.841  48
   1  -8  -2 2414.62 122.552   8
  -1  -8   2 2838.13 121.001   8
  -1  -8   2 2547.50 168.976  41
  -1  -8   2 2749.38 112.350  10
   1  -8  -2 2326.68 119.948   9
  -1  -8   1 25882.3 623.472  10
   1  -8  -1 25895.9 635.001   9
   1  -8  -1 24139.8 623.929  14
   1  -8  -1 25119.4 633.864  10
  -1  -8   1 25393.3 836.123  46
  -1  -8   1 23390.4 793.343  47
   1  -8  -1 25775.9 786.372  47
   1  -8  -1 26530.8 805.101  46
   1  -8  -1 25273.9 633.559   8
  -1  -8   1 25680.9 630.895   8
   1  -8   0 54842.5 1345.35  14
  -1  -8   0 60199.4 1358.18  10
   1  -8   0 60319.1 1356.79  10
   1  -8   0 59986.9 1358.90   9
  -1  -8   0 57015.6 1417.81  48
   1  -8   0 58065.1 1539.09  47
   1  -8   0 62025.5 1442.13  48
  -1  -8   0 56133.4 1520.59  47
   1  -8   0 60422.2 1539.28  46
  -1  -8   0 56748.5 1578.22  46
  -1  -8   0 60002.5 1360.49   8
   1  -8   0 59420.5 1358.77   8
   1  -8   1 49418.2 1143.19   9
   1  -8   1 48964.6 1136.86  10
   1  -8   1 47615.7 1308.68  46
   1  -8   1 45404.3 1320.71  47
  -1  -8  -1 47720.7 1289.14  47
   1  -8   1 51094.2 1209.53  48
  -1  -8  -1 47701.0 1360.81  46
  -1  -8  -1 48871.4 1149.35   8
   1  -8   1 49882.6 1144.21   8
   1  -8   2 15599.3 439.825  14
   1  -8   2 17394.6 440.536  10
   1  -8   2 17770.9 449.389   9
  -1  -8  -2 17102.1 451.815  11
   1  -8   2 15927.8 615.308  47
  -1  -8  -2 17455.9 569.935  47
  -1  -8  -2 16791.2 622.927  46
   1  -8   2 17596.9 449.218   8
  -1  -8  -2 17695.8 460.862   8
   1  -8   3 5655.82 195.078  14
  -1  -8  -3 5531.39 201.520  11
   1  -8   3 5980.01 192.828   9
  -1  -8  -3 6353.95 338.050  46
   1  -8   3 5239.84 334.799  47
  -1  -8  -3 5749.79 205.077   8
   1  -8   4 55189.1 1279.74  14
  -1  -8  -4 57351.4 1300.57  11
  -1  -8  -4 54429.2 1286.63   8
  -1  -8  -5 1520.34 97.8201   9
  -1  -8  -5 1509.42 108.702  11
   1  -8   5 1498.64 100.598  14
   1  -8   5 1372.22 199.132  47
  -1  -8  -5 1554.73 98.7248   8
  -1  -8  -6 29142.1 744.123  11
   1  -8   6 26678.7 917.859  47
  -1  -8  -7 2416.38 143.045  11
   1  -8   7 2002.88 220.553  47
  -1  -8  -8 9034.73 313.062  10
  -1  -8  -8 8814.25 315.093  11
   1  -8   9 2828.30 144.550  14
  -1  -8  -9 2722.75 146.583  10
  -1  -8 -10 3604.56 174.509  11
   1  -8  10 4011.26 166.714  14
  -1  -8 -11 30.6225 45.5101  11
   1  -8  11 14.0795 38.7128  14
  -1  -8 -12 842.047 66.2980  11
   1  -8  12 785.878 57.4532  14
  -1  -8 -12 649.645 101.544  48
   1  -7 -13 1222.36 82.9719  11
  -1  -7  13 1068.64 67.0230  14
   1  -7 -13 1033.98 120.048  48
   1  -7 -12 1206.02 97.8203  11
  -1  -7  12 964.795 137.445  35
   1  -7 -12 957.798 155.503  48
   1  -7 -11 1585.41 119.637  11
  -1  -7  10 5729.49 322.018  35
   1  -7 -10 5585.26 237.306  11
  -1  -7   9 1535.15 184.465  39
   1  -7  -9 1628.98 113.394  10
   1  -7  -9 1679.26 126.098  11
  -1  -7   8 5284.30 296.851  39
   1  -7  -8 4789.69 213.204  11
   1  -7  -8 4632.54 200.422  10
  -1  -7   7 6967.50 338.384  39
   1  -7  -7 7037.09 258.049  11
   1  -7  -7 6572.07 246.578  10
  -1  -7   6 3086.17 208.019  39
   1  -7  -6 3079.37 150.895  11
   1  -7  -6 2851.73 126.695   9
   1  -7  -6 2879.74 144.213  10
  -1  -7   5 7579.22 355.350  46
   1  -7  -5 7144.38 274.292  51
   1  -7  -5 7754.85 244.042   8
   1  -7  -5 8576.34 267.217  10
   1  -7  -5 8129.14 246.443   9
   1  -7  -5 8122.28 264.322  11
   1  -7  -4 2308.04 108.733   8
  -1  -7   4 2318.17 159.720  39
   1  -7  -4 2261.36 116.200  11
  -1  -7   3 25060.2 833.239  46
   1  -7  -3 28479.6 674.741   8
  -1  -7   3 29492.2 781.111  41
  -1  -7   3 26729.4 645.697  14
   1  -7  -3 28965.3 684.743  10
   1  -7  -3 26759.8 676.548  11
  -1  -7   2 12501.8 506.095  46
   1  -7  -2 13420.6 431.065  48
   1  -7  -2 14112.1 488.359  46
   1  -7  -2 12297.6 341.974   8
   1  -7  -2 11893.0 342.094  14
  -1  -7   2 12738.2 326.735  10
   1  -7  -2 12833.3 350.865  10
  -1  -7   2 12188.2 316.636  14
  -1  -7   2 13351.6 428.092  41
   1  -7  -1 72748.9 1681.76  46
   1  -7  -1 70194.5 1593.89  48
  -1  -7   1 63935.9 1707.02  46
  -1  -7   1 65594.9 1536.18  48
  -1  -7   1 63288.6 1477.39  14
  -1  -7   1 67835.7 1498.21  10
   1  -7  -1 68026.2 1507.88   9
   1  -7  -1 68088.5 1509.25  10
   1  -7  -1 63510.1 1501.17  14
  -1  -7   1 69141.6 1609.16  41
  -1  -7   0 18884.2 665.988  46
   1  -7   0 19826.7 630.582  46
   1  -7   0 18538.0 620.955  47
   1  -7   0 21446.7 559.712  48
  -1  -7   0 18284.8 463.134  14
   1  -7   0 19768.5 486.855  10
   1  -7   0 20576.5 490.513   9
   1  -7   0 18317.6 478.248  14
  -1  -7   0 19314.5 568.360  41
  -1  -7   0 20416.8 628.315  42
   1  -7   1 3560.05 241.750  47
   1  -7   1 3768.16 183.897  48
  -1  -7  -1 3997.88 275.820  46
   1  -7   1 3779.93 232.845  46
  -1  -7  -1 3801.90 139.225  11
   1  -7   1 3844.87 138.839  10
   1  -7   1 4128.10 144.115   9
   1  -7   1 3833.35 138.423  14
  -1  -7  -1 3668.09 233.804  42
  -1  -7  -2 2887.89 233.580  46
   1  -7   2 2603.27 214.920  47
   1  -7   2 2682.70 186.997  46
  -1  -7  -2 2167.74 201.032  42
   1  -7   2 2521.85 108.832  14
   1  -7   2 2570.03 108.468   9
   1  -7   2 2371.15 101.148  10
   1  -7   3 1288.55 176.852  47
  -1  -7  -3 1750.23 178.772  46
  -1  -7  -3 1652.01 91.0290   8
   1  -7   3 1658.45 84.0550   9
   1  -7   3 1667.12 78.4073  10
  -1  -7  -3 1575.28 90.4972  11
  -1  -7  -4 18595.6 606.764  46
  -1  -7  -4 17240.1 453.883   8
   1  -7   4 17156.9 521.025  39
  -1  -7  -4 17551.8 463.854  11
  -1  -7  -5 32520.6 783.845   8
  -1  -7  -5 33012.6 805.585  11
   1  -7   6 23066.3 691.954  39
  -1  -7  -6 22295.2 596.395  11
  -1  -7  -7 1418.74 109.998  11
   1  -7   7 1503.23 186.786  47
  -1  -7  -8 5403.98 226.348  11
   1  -7   8 5037.97 289.960  35
  -1  -7  -9 194.161 59.7853  11
  -1  -7  -9 188.563 58.3721  10
   1  -7   9 333.647 120.934  35
  -1  -7 -10 1780.63 122.557  11
   1  -7  11 212.431 51.2884  14
  -1  -7 -11 232.789 59.2480  11
   1  -7  12 186.874 42.4130  14
  -1  -7 -12 193.101 47.9382  11
  -1  -7 -12 137.004 92.8924  48
  -1  -6  14 575.271 46.2179  14
   1  -6 -13 819.480 73.4129  11
  -1  -6  13 932.687 128.500  35
   1  -6 -13 801.417 121.258  48
   1  -6 -12 1085.63 95.8986  11
  -1  -6  12 1229.18 164.091  35
  -1  -6  12 1074.13 156.942  34
   1  -6 -12 1047.74 157.679  48
  -1  -6  11 2317.61 221.951  35
  -1  -6  10 5440.04 322.975  35
   1  -6 -10 5440.25 230.885  11
   1  -6  -9 4071.49 177.256  10
   1  -6  -9 3958.64 191.547  11
   1  -6  -8 17785.0 486.250  10
   1  -6  -8 16776.3 494.463  11
  -1  -6   8 17297.6 613.459  39
   1  -6  -7 6383.96 228.974  10
   1  -6  -7 6280.80 233.840  11
  -1  -6   7 6495.70 319.523  39
   1  -6  -6 11715.8 341.284  11
   1  -6  -6 10986.3 364.067  51
  -1  -6   5 46233.4 1136.19  39
   1  -6  -5 43408.7 1007.10   9
   1  -6  -5 43919.9 1028.32  11
   1  -6  -4 20182.5 539.194  51
  -1  -6   4 20330.5 486.688   8
  -1  -6   4 21603.9 619.654  41
   1  -6  -4 20387.1 501.581   9
   1  -6  -4 19685.8 511.048  11
   1  -6  -3 48826.5 1157.64  51
   1  -6  -3 47976.4 1117.29   8
  -1  -6   3 50548.7 1227.35  41
   1  -6  -3 49512.1 1119.85   9
   1  -6  -3 49654.6 1129.44  10
  -1  -6   3 48128.3 1092.59  10
   1  -6  -2 55563.2 1339.36  46
   1  -6  -2 55559.1 1314.48  47
  -1  -6   2 52977.9 1199.27  48
   1  -6  -2 53347.7 1193.79   8
  -1  -6   2 56466.3 1303.78  41
   1  -6  -2 51045.5 1195.82  11
   1  -6  -2 52304.2 1196.60  14
   1  -6  -2 52954.6 1200.36  10
  -1  -6   2 51904.7 1175.89  10
  -1  -6   2 50420.9 1167.51  14
  -1  -6   1 128838. 2904.73  48
   1  -6  -1 139777. 3026.30  46
   1  -6  -1 136807. 3014.74  47
   1  -6  -1 134285. 2954.61  48
   1  -6  -1 132887. 2877.71   8
  -1  -6   1 135132. 2979.80  41
   1  -6  -1 129525. 2874.36  14
  -1  -6   1 125263. 2852.34  14
   1  -6  -1 132183. 2880.61  10
   1  -6   0 144634. 3212.16  47
   1  -6   0 145498. 3206.85  46
   1  -6   0 141318. 3123.48  48
   1  -6   0 142883. 3065.26   8
  -1  -6   0 140639. 3220.26  42
   1  -6   0 141806. 3064.41  10
   1  -6   0 142163. 3065.57   9
  -1  -6   0 137599. 3053.49  11
  -1  -6   0 135871. 3044.04  14
   1  -6   0 136769. 3058.27  14
   1  -6   1 50589.5 1193.30  48
  -1  -6  -1 50317.7 1256.58  47
   1  -6   1 49566.6 1295.27  47
  -1  -6  -1 50850.6 1325.00  46
   1  -6   1 51051.0 1268.17  46
   1  -6   1 49521.7 1138.58   7
   1  -6   1 51552.6 1141.98   8
  -1  -6  -1 49010.3 1315.44  42
   1  -6   1 48717.0 1151.23  39
   1  -6   1 51643.7 1139.05  10
   1  -6   1 50540.3 1141.02   9
  -1  -6  -1 50325.1 1138.69  11
   1  -6   1 48837.3 1135.37  14
  -1  -6  -2 14720.1 456.704  47
   1  -6   2 13998.8 468.505  46
  -1  -6  -2 14618.6 526.366  46
   1  -6   2 14709.9 370.126   8
   1  -6   2 14419.4 364.111   7
  -1  -6  -2 14556.8 375.348  11
   1  -6   2 15258.7 367.326  10
   1  -6   2 14111.2 368.929  14
   1  -6   2 14637.0 369.412   9
   1  -6   2 14945.2 409.286  39
   1  -6   3 18553.1 560.894  46
  -1  -6  -3 18752.7 611.838  46
   1  -6   3 19245.9 458.355  10
   1  -6   3 18689.1 461.086   9
  -1  -6  -3 19167.4 695.266  40
   1  -6   3 19477.8 531.196  39
  -1  -6  -4 10336.9 483.698  40
   1  -6   4 10285.4 356.655  39
  -1  -6  -4 10464.2 398.696  46
  -1  -6  -5 4211.47 318.652  40
   1  -6   5 4391.44 228.157  39
  -1  -6  -5 4246.96 153.204   8
   1  -6   6 12752.8 463.127  39
   1  -6   7 12192.5 470.748  35
   1  -6   8 10068.0 435.245  35
  -1  -6  -9 3337.82 171.493  11
   1  -6   9 3002.39 234.664  34
   1  -6   9 2755.76 229.522  35
   1  -6  10 8657.16 397.677  35
  -1  -6 -11 2341.02 134.768  11
   1  -6  11 2388.80 197.202  35
  -1  -6 -12 202.219 51.1623  11
  -1  -6 -13 159.269 37.2123  11
   1  -6  13 124.750 34.6690  14
  -1  -6 -13 115.378 61.1203  48
  -1  -5  14 284.664 82.6554  35
   1  -5 -13 836.955 76.9316  11
  -1  -5  13 974.980 143.733  34
  -1  -5  13 738.590 129.843  35
   1  -5 -13 621.292 119.153  48
  -1  -5  12 563.514 140.813  34
   1  -5 -12 677.135 78.7742  11
  -1  -5  11 12297.8 522.678  35
   1  -5 -11 12878.6 401.935  11
   1  -5 -10 8951.00 314.982  11
  -1  -5  10 8190.48 415.867  35
  -1  -5  10 9185.17 426.452  39
   1  -5  -9 2825.31 153.476  11
  -1  -5   9 2845.88 233.168  39
   1  -5  -8 9243.84 295.298  10
   1  -5  -8 9847.53 315.369  11
  -1  -5   8 9705.84 421.760  39
  -1  -5   7 27115.7 796.464  39
   1  -5  -7 27617.3 676.939  11
  -1  -5   6 51887.0 1311.77  39
   1  -5  -6 52862.7 1199.39  11
   1  -5  -6 50022.1 1159.67   9
   1  -5  -5 99964.5 2304.24  52
   1  -5  -5 100643. 2349.74  51
   1  -5  -5 104558. 2291.50   8
  -1  -5   5 108976. 2422.67  39
   1  -5  -5 104500. 2291.17   9
   1  -5  -5 104553. 2314.21  11
   1  -5  -4 101584. 2253.91  52
   1  -5  -4 101083. 2281.77  51
  -1  -5   4 99306.1 2220.87   8
   1  -5  -4 100843. 2235.49   8
  -1  -5   4 108742. 2363.84  41
   1  -5  -4 102040. 2249.16  11
   1  -5  -4 100124. 2235.65   9
   1  -5  -3 155467. 3374.70  52
   1  -5  -3 153414. 3390.67  51
   1  -5  -3 146223. 3324.63   1
   1  -5  -3 156198. 3353.57   8
  -1  -5   3 162345. 3470.66  41
   1  -5  -3 156867. 3362.04  11
  -1  -5   3 152916. 3329.30  10
   1  -5  -3 154538. 3367.36  15
   1  -5  -3 155751. 3353.52   9
   1  -5  -2 154544. 3318.71  51
   1  -5  -2 163540. 3389.08  47
  -1  -5   2 153712. 3284.23  48
   1  -5  -2 146003. 3281.27   8
  -1  -5   2 151818. 3385.60  41
   1  -5  -2 144307. 3286.50  14
   1  -5  -2 153172. 3288.24  10
   1  -5  -2 152400. 3293.53  15
   1  -5  -2 148648. 3285.04  11
  -1  -5   2 145041. 3266.01  10
   1  -5  -1 83321.6 1845.83  48
  -1  -5   1 80868.9 1799.87  48
   1  -5  -1 85982.4 1888.32  47
   1  -5  -1 82444.7 1779.03   8
   1  -5  -1 77095.9 1759.13  41
  -1  -5   1 83068.4 1914.81  42
   1  -5  -1 82472.2 1787.81  15
   1  -5  -1 83170.6 1781.88  10
  -1  -5   1 77397.4 1756.53  14
   1  -5  -1 79455.5 1775.97  14
   1  -5   0 184040. 3934.19  48
   1  -5   0 181448. 4005.01  47
   1  -5   0 180821. 3882.87   7
   1  -5   0 181018. 3880.46   8
  -1  -5   0 172161. 4020.23  42
   1  -5   0 171143. 3868.78  39
   1  -5   0 180531. 3880.51  10
  -1  -5   0 175280. 3863.62  14
  -1  -5   0 176083. 3871.64  11
   1  -5   0 181058. 3888.99  15
   1  -5   0 178075. 3876.21  14
   1  -5   1 101034. 2169.68  48
   1  -5   1 97139.3 2227.59  46
  -1  -5  -1 98522.0 2220.10  47
   1  -5   1 92450.9 2247.48  47
   1  -5   1 97001.0 2118.86   7
   1  -5   1 96776.1 2119.23   8
   1  -5   1 95062.7 2138.56  39
  -1  -5  -1 94839.8 2117.03  11
   1  -5   1 96689.1 2118.09  10
   1  -5   1 95342.4 2125.17  15
   1  -5   1 93755.1 2116.39  14
   1  -5   1 96701.5 2119.32   9
   1  -5   2 60113.2 1473.43  46
  -1  -5  -2 64240.7 1461.50  47
   1  -5   2 60722.3 1374.14   7
   1  -5   2 60804.8 1377.58   8
  -1  -5  -2 60586.9 1591.44  40
   1  -5   2 62229.1 1426.15  39
   1  -5   2 62903.0 1376.34  10
   1  -5   2 62521.7 1378.02   9
  -1  -5  -3 23145.7 576.119  51
   1  -5   3 23454.7 643.753  46
   1  -5   3 24346.1 558.350   7
  -1  -5  -3 23279.4 765.310  40
   1  -5   3 25004.0 640.186  39
   1  -5   3 24221.2 562.833   9
   1  -5   3 24660.3 562.683  10
   1  -5   4 29474.4 770.427  39
  -1  -5  -4 28192.0 897.825  40
  -1  -5  -4 29963.7 796.858  46
   1  -5   4 28591.2 660.488   9
  -1  -5  -5 39578.7 1171.45  40
   1  -5   5 38906.3 1010.36  39
  -1  -5  -5 37436.8 889.711   8
  -1  -5  -5 40297.0 952.949   1
  -1  -5  -6 6744.51 413.877  40
   1  -5   6 7635.57 326.775  39
  -1  -5  -6 6776.95 262.476   1
   1  -5   7 10790.3 433.869  35
  -1  -5  -7 10692.2 376.115   1
   1  -5   8 1356.91 176.435  35
  -1  -5  -8 1623.32 146.145   1
   1  -5   9 1660.60 191.571  35
   1  -5   9 1050.95 161.144  34
  -1  -5 -10 3080.92 163.014  11
   1  -5  10 2654.45 233.887  35
   1  -5  10 2487.79 230.201  34
  -1  -5 -11 976.466 94.7048  11
   1  -5  11 857.998 148.686  34
  -1  -5 -12 375.658 60.9613  11
   1  -5  12 388.258 110.933  35
   1  -5  13 1821.69 88.2553  14
  -1  -5 -13 1800.09 92.7322  11
  -1  -4  14 1438.34 140.511  35
  -1  -4  14 1364.15 140.903  34
  -1  -4  13 394.030 128.272  35
  -1  -4  13 341.150 125.839  34
   1  -4 -13 346.909 60.8058  11
  -1  -4  12 420.008 132.047  34
  -1  -4  12 454.315 140.727  35
   1  -4 -12 494.118 77.5860  11
  -1  -4  11 3694.78 285.901  35
   1  -4 -11 3540.50 174.111  11
   1  -4 -10 10174.2 340.512  11
  -1  -4  10 10243.0 471.496  35
  -1  -4  10 10559.6 467.119  39
  -1  -4   9 7552.02 367.050  39
   1  -4  -9 6637.39 301.092  51
   1  -4  -8 3555.47 204.012  51
   1  -4  -8 3683.58 190.966   1
  -1  -4   8 3398.45 238.824  39
   1  -4  -8 3974.12 285.924  29
   1  -4  -7 5023.16 233.694  51
   1  -4  -7 5372.26 219.151   1
  -1  -4   6 18062.5 547.949  39
   1  -4  -6 17577.0 576.653  29
   1  -4  -5 6229.76 236.948  51
   1  -4  -5 6132.93 197.488  52
   1  -4  -5 6701.71 183.834   8
  -1  -4   5 6531.19 270.924  39
   1  -4  -5 6570.48 183.068   9
   1  -4  -4 45175.4 1108.74  51
   1  -4  -4 45560.4 1077.96  52
   1  -4  -4 48226.1 1071.93   1
  -1  -4   4 46966.7 1047.66   8
   1  -4  -4 47760.7 1061.61   8
  -1  -4   4 49731.6 1176.29  41
   1  -4  -4 47339.0 1060.93   9
   1  -4  -4 47209.3 1076.02  15
   1  -4  -3 36889.6 861.786  52
  -1  -4   3 36586.0 977.102  45
   1  -4  -3 37047.0 881.228  51
   1  -4  -3 37802.3 834.604   1
   1  -4  -3 36585.0 843.439   8
   1  -4  -3 36287.4 919.518  40
  -1  -4   3 38441.6 941.243  41
  -1  -4   3 37107.4 822.569  10
   1  -4  -3 37431.2 855.486  15
   1  -4  -3 37384.4 851.623  11
   1  -4  -2 13016.6 324.673  52
   1  -4  -2 13720.6 392.089  46
   1  -4  -2 12876.7 333.994  51
  -1  -4   2 12437.2 299.801  48
   1  -4  -2 12404.4 304.197   8
   1  -4  -2 11970.2 276.634   1
   1  -4  -2 11301.5 315.420  42
  -1  -4   2 13345.4 390.281  41
  -1  -4   2 12135.7 291.054  10
   1  -4  -2 12532.2 311.458  14
   1  -4  -2 12484.1 313.087  15
   1  -4  -2 12531.6 308.562  11
   1  -4  -1 84207.2 1840.61  47
   1  -4  -1 86834.3 1854.02  46
   1  -4  -1 83360.5 1787.45  51
   1  -4  -1 80126.9 1753.84   8
   1  -4  -1 81765.1 1761.22   7
   1  -4  -1 77993.3 1737.95  41
  -1  -4   1 75967.1 1865.58  42
   1  -4  -1 78770.0 1762.44  15
  -1  -4   1 78352.2 1736.15  14
   1  -4  -1 77180.0 1753.01  14
   1  -4  -1 81117.6 1756.77  10
   1  -4  -1 79346.0 1756.06  11
   1  -4   0 130033. 2933.67  47
   1  -4   0 129370. 2921.47  46
   1  -4   0 131215. 2878.18  48
   1  -4   0 128336. 2835.03   8
   1  -4   0 129786. 2838.20   7
  -1  -4   0 139635. 2997.43  42
  -1  -4   0 129639. 2827.39  11
   1  -4   0 131451. 2832.84  14
  -1  -4   0 127503. 2821.05  14
   1  -4   0 133181. 2842.13  15
   1  -4   0 127642. 2834.87  10
  -1  -4  -1 71317.7 1631.76  47
   1  -4   1 72283.1 1596.22  48
   1  -4   1 68105.9 1634.43  46
   1  -4   1 69953.4 1554.03   7
   1  -4   1 70691.0 1554.67   8
   1  -4   1 69051.2 1576.53  39
  -1  -4  -1 68773.9 1722.45  40
   1  -4   1 70745.6 1554.40  10
   1  -4   1 70407.4 1554.42   9
   1  -4   1 71099.8 1559.40  15
  -1  -4  -2 10114.4 304.386  47
  -1  -4  -2 10300.4 261.123  51
  -1  -4  -2 9660.93 358.241  46
   1  -4   2 10052.6 317.631  46
   1  -4   2 10395.3 252.186   7
   1  -4   2 10189.1 252.522   8
  -1  -4  -2 10733.4 404.687  40
   1  -4   2 10514.2 301.115  39
   1  -4   2 10185.6 252.905   9
   1  -4   2 10257.2 256.297  15
   1  -4   2 9892.89 252.666  10
   1  -4   3 80712.2 1857.10  46
  -1  -4  -3 79707.3 1813.98  51
   1  -4   3 75962.5 1910.21  45
  -1  -4  -3 85940.3 1930.38  46
  -1  -4  -3 80925.3 1859.42   2
  -1  -4  -3 84559.6 1870.46   3
   1  -4   3 81383.9 1791.12   7
   1  -4   3 84622.9 1876.44  39
   1  -4   3 82135.1 1791.79   9
   1  -4   4 1145.60 106.694  39
  -1  -4  -4 1065.21 73.4117  51
  -1  -4  -4 1195.72 110.243  46
   1  -4   4 1095.65 45.7944   9
  -1  -4  -4 1123.30 96.0884   3
  -1  -4  -4 1059.12 86.8149   2
   1  -4   5 16564.0 509.276  39
  -1  -4  -5 17323.6 468.438   1
  -1  -4  -5 16150.1 401.409   8
  -1  -4  -6 10432.5 348.568   1
   1  -4   7 2140.76 188.547  35
  -1  -4  -7 2277.53 154.344   1
   1  -4   8 5088.02 300.757  35
  -1  -4  -8 5463.30 269.220   1
   1  -4   9 1611.76 192.141  34
   1  -4   9 1146.97 182.300  35
  -1  -4  -9 1530.34 155.250   1
   1  -4  10 8779.41 427.580  34
   1  -4  10 8983.34 426.435  35
  -1  -4 -11 1600.08 114.739  11
   1  -4  11 1405.90 184.736  35
   1  -4  11 1262.17 182.993  34
  -1  -4 -12 1127.72 91.0231  11
   1  -4  12 797.206 141.745  34
   1  -4  12 954.765 145.836  35
  -1  -4 -13 874.010 69.7092  11
  -1  -4 -13 488.939 92.3665  48
  -1  -3  14 128.155 98.4554  35
  -1  -3  14 211.115 102.330  34
   1  -3 -13 3200.12 148.969  11
  -1  -3  13 2983.84 240.176  34
  -1  -3  13 3464.62 248.804  35
  -1  -3  12 18749.4 683.996  35
   1  -3 -11 5594.90 228.346  11
  -1  -3  11 5625.74 345.461  35
  -1  -3  10 15760.6 595.718  35
   1  -3 -10 14592.7 640.289  29
   1  -3 -10 13926.9 508.422  51
  -1  -3   9 11809.6 480.142  39
   1  -3  -9 11267.7 531.666  29
   1  -3  -8 5981.96 197.990  12
  -1  -3   8 6240.86 309.361  39
   1  -3  -8 5840.16 347.055  29
   1  -3  -8 6275.97 264.674   1
   1  -3  -7 51852.2 1201.84  12
   1  -3  -7 50125.0 1395.56  29
   1  -3  -6 26523.0 660.370   1
  -1  -3   6 25186.2 718.086  39
   1  -3  -5 5966.16 155.661   9
   1  -3  -5 5646.88 168.469  12
   1  -3  -5 5857.81 182.842  52
   1  -3  -5 5096.07 169.210   2
   1  -3  -5 6077.83 196.839   1
   1  -3  -5 5411.06 179.640   3
  -1  -3   5 5926.82 246.244  39
   1  -3  -5 6323.47 270.289  29
   1  -3  -4 165577. 3639.27   9
   1  -3  -4 166048. 3647.56  12
   1  -3  -4 171666. 3653.89  15
  -1  -3   4 157972. 3817.80  45
   1  -3  -4 163601. 3665.36  52
   1  -3  -4 165252. 3647.35   2
   1  -3  -4 177216. 3666.30   1
   1  -3  -4 162013. 3657.27   3
   1  -3  -4 165224. 3639.36   8
  -1  -3   4 179896. 3752.76  41
   1  -3  -4 173140. 3755.85  29
   1  -3  -3 38968.3 932.543  51
   1  -3  -3 39947.8 914.051  52
  -1  -3   3 36718.3 1020.16  45
   1  -3  -3 39640.3 892.253   8
   1  -3  -3 40837.4 896.997   1
  -1  -3   3 42225.8 984.957  41
   1  -3  -3 40418.9 903.366  15
   1  -3  -3 39461.4 892.312   9
   1  -3  -2 8019.44 222.359  52
   1  -3  -2 8069.59 204.979   8
   1  -3  -2 8052.96 191.218   1
   1  -3  -2 8550.12 217.476   7
  -1  -3   2 8458.56 279.683  41
   1  -3  -2 8152.85 212.948  15
  -1  -3   2 7961.28 192.839  10
   1  -3  -2 8074.04 208.693  11
   1  -3  -2 7984.08 214.336  14
   1  -3  -1 162303. 3408.29  51
   1  -3  -1 160402. 3401.18  52
   1  -3  -1 164440. 3447.81  47
   1  -3  -1 164523. 3452.84  46
   1  -3  -1 154153. 3387.41   7
   1  -3  -1 153713. 3380.12   8
  -1  -3   1 151549. 3484.01  42
   1  -3  -1 151153. 3382.57  11
   1  -3  -1 152427. 3382.55  10
   1  -3  -1 155928. 3386.59  15
   1  -3  -1 153553. 3381.93  14
   1  -3   0 147181. 3156.32  47
   1  -3   0 144035. 3144.68  46
   1  -3   0 142993. 3116.91  48
   1  -3   0 143586. 3083.34   7
   1  -3   0 139115. 3080.05   8
   1  -3   0 138952. 3073.21   1
   1  -3   0 140902. 3078.60  36
   1  -3   0 144742. 3085.62  15
   1  -3   0 140575. 3079.76  14
   1  -3   0 140350. 3081.29  10
  -1  -3   0 141930. 3068.94  14
   1  -3   0 141145. 3080.51   9
  -1  -3   0 142683. 3074.30  11
  -1  -3  -1 26224.2 643.502  47
  -1  -3  -1 26709.4 593.741  51
   1  -3   1 28245.7 630.194  48
   1  -3   1 25303.1 644.845  46
   1  -3   1 26215.5 592.542   7
  -1  -3  -1 25101.4 630.596   2
   1  -3   1 25708.1 592.074   8
   1  -3   1 26107.4 616.260  39
  -1  -3  -1 26525.7 720.912  40
   1  -3   1 26430.9 593.218  10
   1  -3   1 26803.5 595.634  15
   1  -3   1 25791.4 592.051   9
   1  -3   2 101702. 2374.47  45
   1  -3   2 99723.8 2337.98  46
  -1  -3  -2 103348. 2301.18  51
  -1  -3  -2 109431. 2347.99   3
  -1  -3  -2 106426. 2342.34   2
   1  -3   2 106417. 2291.47   7
   1  -3   2 107747. 2344.17  39
   1  -3   2 103424. 2289.89   9
   1  -3   2 106265. 2291.65  15
   1  -3   2 105258. 2292.82  10
   1  -3   3 17904.9 541.048  45
  -1  -3  -3 18871.8 509.978  46
  -1  -3  -3 17489.3 445.980  51
   1  -3   3 17484.9 414.495   9
  -1  -3  -3 19546.0 486.232   3
  -1  -3  -3 18313.3 479.072   2
   1  -3   3 19273.9 422.868   7
   1  -3   3 18190.1 490.963  39
  -1  -3  -3 18111.3 558.083  29
   1  -3   4 185354. 4384.23  39
  -1  -3  -4 186318. 4467.99  29
  -1  -3  -4 186522. 4363.14   3
  -1  -3  -4 175607. 4354.29   2
   1  -3   5 44529.8 1068.40  39
  -1  -3  -5 42734.1 1158.59  29
  -1  -3  -5 44085.7 1023.66   1
  -1  -3  -5 41539.9 936.019   8
   1  -3   6 32979.3 913.403  39
  -1  -3  -6 34480.3 871.020   1
   1  -3   7 625.052 122.102  35
  -1  -3  -7 448.926 149.087  29
  -1  -3  -7 529.004 91.5526   1
   1  -3   8 31830.6 964.800  35
  -1  -3  -8 30657.7 1070.26  29
   1  -3   9 6322.87 352.682  34
  -1  -3  -9 5757.46 412.515  29
   1  -3   9 5707.07 341.571  35
  -1  -3  -9 6329.30 305.917   1
   1  -3  10 4504.01 307.393  34
   1  -3  10 4259.92 297.662  35
   1  -3  11 1273.37 184.177  35
   1  -3  12 277.156 135.166  34
   1  -3  12 363.544 120.855  35
  -1  -3 -12 513.532 70.5595  11
   1  -3  13 221.865 103.161  36
   1  -3  13 232.083 105.777  34
  -1  -3 -13 267.851 48.7445  11
   1  -3  14 107.548 30.7331  14
  -1  -2  15 436.637 83.6355  34
  -1  -2  14 217.918 101.277  35
  -1  -2  14 228.414 104.928  34
  -1  -2  13 3020.78 248.485  34
   1  -2 -13 3135.32 146.440  11
   1  -2 -12 5351.31 388.452  29
  -1  -2  12 6035.42 351.807  35
   1  -2 -11 245.832 146.277  29
  -1  -2  11 217.482 138.582  35
   1  -2 -10 2208.12 269.416  29
  -1  -2  10 2788.75 242.011  35
   1  -2  -9 5573.93 194.864  12
  -1  -2   9 6041.94 318.929  39
   1  -2  -9 5580.82 360.544  29
   1  -2  -8 9711.80 286.082  12
  -1  -2   8 10347.5 407.481  39
   1  -2  -8 9959.98 455.978  29
   1  -2  -8 11134.9 376.572   1
   1  -2  -7 222.574 38.6755  12
   1  -2  -7 387.047 73.5608   1
  -1  -2   7 270.319 98.5578  39
   1  -2  -7 306.114 118.076  29
   1  -2  -6 35352.8 844.996  50
   1  -2  -6 38036.5 879.533   1
   1  -2  -6 35297.1 872.184   4
  -1  -2   6 36642.7 926.489  39
   1  -2  -6 35695.5 969.748  29
   1  -2  -6 36059.2 962.926  28
   1  -2  -5 7773.55 210.211  12
   1  -2  -5 7722.38 190.586   9
   1  -2  -5 7850.61 239.537  50
   1  -2  -5 7926.24 249.757   4
   1  -2  -5 8486.62 250.629   1
  -1  -2   5 7714.31 286.419  39
   1  -2  -5 7757.89 305.603  28
   1  -2  -4 13606.1 326.416  12
   1  -2  -4 13168.6 313.577   9
   1  -2  -4 13927.8 326.848  15
   1  -2  -4 13832.0 358.450  50
   1  -2  -4 14421.2 352.021   1
   1  -2  -4 13687.1 356.170   4
  -1  -2   4 14178.7 410.574  41
   1  -2  -4 13574.1 407.717  29
   1  -2  -4 13581.1 407.249  28
   1  -2  -3 14270.0 339.806  12
   1  -2  -3 13988.9 333.049   9
   1  -2  -3 14637.1 342.451  15
   1  -2  -3 13849.3 359.393  52
   1  -2  -3 14624.5 368.136  50
   1  -2  -3 15104.8 351.681   1
   1  -2  -3 14627.4 342.864   3
   1  -2  -3 14290.2 333.429   8
   1  -2  -3 14584.3 336.514   2
  -1  -2   3 15208.2 412.838  41
   1  -2  -3 14611.2 398.180  29
   1  -2  -2 84678.1 1801.77   7
   1  -2  -2 84870.2 1790.22   1
   1  -2  -2 80013.8 1790.90   8
  -1  -2   2 88848.3 1866.84  41
   1  -2  -2 83280.0 1798.46  15
   1  -2  -2 80176.4 1790.87   9
   1  -2  -2 78573.5 1794.42  12
  -1  -2   2 82200.9 1889.86  45
   1  -2  -2 82840.0 1813.34  52
   1  -2  -2 80828.1 1822.25  51
   1  -2  -1 52511.3 1140.31   7
   1  -2  -1 50418.4 1134.48   8
  -1  -2   1 49487.6 1221.73  42
   1  -2  -1 49971.6 1136.24  10
   1  -2  -1 51056.8 1134.68   9
   1  -2  -1 52594.1 1140.12  15
   1  -2  -1 52783.0 1138.76  14
   1  -2  -1 50473.0 1136.94  11
   1  -2  -1 56086.4 1180.85  47
   1  -2  -1 53627.4 1157.73  51
   1  -2  -1 52928.1 1152.52  52
   1  -2   0 38729.3 884.064   8
   1  -2   0 40303.9 886.739   7
   1  -2   0 43004.6 902.562  52
   1  -2   0 40570.3 934.014  47
   1  -2   0 42334.2 914.262  48
   1  -2   0 40852.8 924.212  46
  -1  -2   0 39442.8 980.581  40
   1  -2   0 39883.3 884.581  14
   1  -2   0 38973.7 885.167  10
   1  -2   0 39504.8 884.033   9
   1  -2   0 41009.3 887.735  15
  -1  -2  -1 26541.3 619.410   3
  -1  -2  -1 26204.0 618.959   2
   1  -2   1 25859.4 616.059  46
   1  -2   1 25586.1 625.211  45
  -1  -2  -1 25613.1 581.719  51
  -1  -2  -1 24330.8 609.392  47
   1  -2   1 25624.8 599.099  17
   1  -2   1 26003.9 608.927  39
   1  -2   1 25154.8 581.871   9
   1  -2   1 26244.2 584.081  15
   1  -2   1 25801.3 584.657  10
   1  -2   2 10100.6 238.968   9
  -1  -2  -2 10437.1 285.860   3
   1  -2   2 10322.5 290.866  39
  -1  -2  -2 9652.80 333.651  29
  -1  -2  -3 1461.69 51.0231  12
  -1  -2  -3 1584.04 96.4506  46
   1  -2   3 1740.01 91.3728  49
   1  -2   3 1520.42 104.554  39
  -1  -2  -3 1590.72 141.405  29
  -1  -2  -3 1576.95 89.8069   1
  -1  -2  -3 1305.12 91.0585   4
  -1  -2  -4 11062.9 265.770  12
   1  -2   4 11535.4 354.511  39
  -1  -2  -4 11551.0 413.760  29
  -1  -2  -4 10658.4 335.172   4
  -1  -2  -5 19685.5 467.987  12
   1  -2   5 20839.5 581.358  39
  -1  -2  -5 20854.1 665.544  29
  -1  -2  -5 20897.3 549.598   1
   1  -2   6 21457.8 646.053  39
  -1  -2  -6 22059.6 604.013   1
   1  -2   7 3921.86 244.663  35
  -1  -2  -7 4181.26 304.421  29
  -1  -2  -7 4415.21 218.384   1
   1  -2   8 4247.35 279.739  35
  -1  -2  -8 4160.64 336.358  29
  -1  -2  -9 3682.86 328.235  29
   1  -2   9 3750.30 278.303  35
   1  -2   9 4094.54 285.911  34
  -1  -2  -9 3511.26 230.108   1
   1  -2  10 8391.13 422.451  34
   1  -2  10 7521.28 400.010  35
  -1  -2 -10 7464.37 486.098  29
   1  -2  11 2396.67 226.235  35
   1  -2  12 436.473 143.945  34
   1  -2  13 1212.58 158.071  34
   1  -2  13 883.466 138.418  36
  -1  -2 -13 958.995 73.8185  11
  -1  -1  15-6.54459 70.7007  34
  -1  -1  14 310.998 119.263  34
  -1  -1  14 499.576 131.251  36
  -1  -1  14 484.557 113.539  35
  -1  -1  13 1053.32 174.115  34
  -1  -1  12 4927.79 327.316  34
   1  -1 -12 4562.66 367.455  29
   1  -1 -11 884.461 198.718  29
  -1  -1  11 1048.90 184.850  35
  -1  -1  10 27437.4 873.816  35
   1  -1 -10 27139.2 968.296  29
   1  -1  -9 6710.47 219.658  12
  -1  -1   9 6873.30 336.187  39
   1  -1  -9 6293.59 392.635  29
   1  -1  -9 6798.46 382.107  28
   1  -1  -8 6894.99 289.247   1
  -1  -1   8 6419.22 310.937  39
   1  -1  -8 6955.15 360.092  28
   1  -1  -8 6645.79 354.007  25
   1  -1  -7 16924.9 592.328  25
  -1  -1   7 17756.3 551.872  39
   1  -1  -7 17967.5 518.194   1
   1  -1  -6 132892. 2966.21  13
   1  -1  -6 142273. 3052.88   4
   1  -1  -6 148886. 3063.13   1
   1  -1  -6 126518. 3038.49  50
  -1  -1   6 140673. 3099.66  39
   1  -1  -6 137064. 3148.05  28
   1  -1  -5 40584.3 929.683  13
   1  -1  -5 42562.5 987.630   4
   1  -1  -5 44713.0 998.269   1
   1  -1  -5 41510.7 1050.28  25
  -1  -1   5 42946.1 1029.92  39
   1  -1  -5 40449.5 1056.29  28
   1  -1  -4 390485. 8650.49  13
   1  -1  -4 404484. 8649.56  15
   1  -1  -4 408160. 8690.28   4
   1  -1  -4 435104. 8696.38   1
   1  -1  -4 389560. 8637.44   9
  -1  -1   4 410072. 8799.24  44
   1  -1  -4 407769. 8746.67  25
  -1  -1   4 407326. 8728.73  39
   1  -1  -4 418437. 8747.46  27
   1  -1  -4 407350. 8749.58  28
   1  -1  -3 170970. 3830.53  13
   1  -1  -3 178380. 3831.83  15
   1  -1  -3 173487. 3823.19   9
   1  -1  -3 178724. 3852.55   4
   1  -1  -3 186190. 3856.05   1
   1  -1  -3 180229. 3894.61  25
  -1  -1   3 182129. 3897.11  41
   1  -1  -3 183258. 3892.97  27
   1  -1  -3 175842. 3894.93  28
   1  -1  -2 17013.1 391.844  13
   1  -1  -2 17260.2 392.952  15
   1  -1  -2 17503.5 387.606   9
   1  -1  -2 17752.6 400.700   1
   1  -1  -2 18012.0 396.584   7
   1  -1  -2 17123.3 396.985   4
   1  -1  -2 16349.3 421.958  50
  -1  -1   2 16521.4 448.124  21
   1  -1  -2 18062.7 423.139  25
  -1  -1   2 16017.1 445.336  16
  -1  -1   2 18394.2 446.528  41
   1  -1  -2 17550.2 422.874  28
  -1  -1   1 993495. 21246.6  42
  -1  -1   1 959021. 21227.5  45
  -1  -1   1 991815. 21221.9  17
   1  -1   0 37838.9 862.734  10
   1  -1   0 38559.4 862.817   5
  -1  -1   0 40353.5 883.582   3
  -1  -1   0 39588.9 884.728   2
   1  -1   0 41973.1 864.425   7
   1  -1   0 38613.3 862.950   6
   1  -1   0 38374.7 861.588   9
   1  -1   0 41771.2 884.625  48
   1  -1   0 38491.8 885.441  47
   1  -1   0 41026.0 873.965  52
   1  -1   0 40983.6 902.200  49
  -1  -1   0 40220.7 927.707  40
   1  -1   0 39107.3 864.737  34
  -1  -1  -1 542604. 12122.2   4
   1  -1   1 551541. 12147.5  44
   1  -1   1 533828. 12159.2  49
  -1  -1  -1 577627. 12094.8  47
   1  -1   1 562793. 12122.4  39
  -1  -1  -1 533901. 12160.6  29
   1  -1   1 551118. 12126.4  21
  -1  -1  -2 496658. 11166.0   4
   1  -1   2 511653. 11115.1   6
  -1  -1  -2 527125. 11204.5  25
   1  -1   2 539572. 11175.4  39
   1  -1   2 532029. 11224.6  44
  -1  -1  -2 517062. 11219.8  29
  -1  -1  -2 519105. 11206.2  28
  -1  -1  -3 315799. 7184.22   4
  -1  -1  -3 331925. 7177.46   1
   1  -1   3 331724. 7268.36  44
  -1  -1  -3 332524. 7139.57  46
  -1  -1  -3 329473. 7236.59  25
   1  -1   3 333807. 7197.94  39
  -1  -1  -3 326364. 7239.83  28
  -1  -1  -4 49205.8 1084.65   4
  -1  -1  -4 48934.2 1147.75  25
  -1  -1  -4 49270.5 1152.61  28
   1  -1   4 51599.6 1103.22  39
  -1  -1  -5 81077.1 1832.82   1
   1  -1   5 78846.0 1865.34  39
  -1  -1  -5 77315.3 1921.68  28
  -1  -1  -6 45591.8 1273.18  25
   1  -1   6 46892.3 1218.42  35
  -1  -1  -6 50042.7 1183.30   1
   1  -1   7 11388.0 443.844  35
  -1  -1  -7 11051.0 495.283  28
  -1  -1  -7 11284.3 519.801  29
   1  -1   8 10376.1 448.976  35
  -1  -1  -8 9824.13 516.508  29
  -1  -1  -9 13186.1 638.416  29
   1  -1   9 13752.8 555.302  34
   1  -1   9 12734.6 529.466  35
  -1  -1  -9 13505.8 501.532   1
   1  -1  10 2311.58 229.377  35
   1  -1  10 1844.82 217.655  34
  -1  -1 -10 1726.93 265.123  29
   1  -1  11 2111.51 218.680  35
   1  -1  11 1752.87 215.220  34
  -1  -1 -11 1563.36 246.813  29
   1  -1  12 94.5678 118.087  36
   1  -1  12 66.6937 126.680  34
   1  -1  13 1272.80 160.642  34
   1  -1  13 1262.39 160.315  36
   1  -1  14 26.8753 75.8124  37
  -1   0  15 159.885 80.1752  34
  -1   0  15 320.657 90.9210  37
  -1   0  14 348.460 120.585  36
  -1   0  14 451.608 128.283  34
   1   0 -13 1507.94 219.306  29
  -1   0  13 1960.73 214.434  34
   1   0 -12 6114.58 428.645  29
  -1   0  12 6895.03 372.345  35
  -1   0  12 6614.67 378.025  34
   1   0 -11-43.0509 143.688  29
  -1   0  11 28.3117 128.774  35
  -1   0  11 59.8252 128.890  34
   1   0 -10 3843.19 333.123  29
  -1   0  10 4223.44 287.326  35
   1   0 -10 4044.25 324.333  28
   1   0 -10 4355.40 171.056  12
   1   0  -9 569.128 154.837  25
   1   0  -9 535.493 147.336  28
  -1   0   9 481.174 133.464  35
   1   0  -8 1987.80 198.290  25
   1   0  -8 1947.44 209.043  28
   1   0  -7 2844.41 211.149  25
   1   0  -7 2826.71 166.443   1
  -1   0   7 3219.20 189.671  39
   1   0  -7 2630.94 205.639  27
   1   0  -6 5163.90 145.486  13
   1   0  -6 5338.97 214.350   1
   1   0  -6 5689.20 258.872  26
  -1   0   6 5659.74 236.519  39
   1   0  -6 5554.57 274.625  28
  -1   0   5 59.1314 26.4259  49
   1   0  -5 107.436 90.4410  25
   1   0  -5 35.2615 84.3220  26
  -1   0   5 38.2644 67.7410  39
   1   0  -5-21.4094 90.6339  43
   1   0  -5 131.773 96.7412  27
   1   0  -4 22716.6 555.103   1
  -1   0   4 22369.0 514.114  49
   1   0  -4 23292.4 596.537  24
   1   0  -4 21923.2 587.795  26
   1   0  -4 22431.2 608.219  43
  -1   0   4 21637.6 631.089  44
  -1   0   4 22510.0 573.068  39
   1   0  -4 22486.4 597.975  27
   1   0  -4 21911.5 595.438  30
   1   0  -3 20.0544 38.5914   1
  -1   0   3 18.2470 25.0440  49
   1   0  -3-22.8370 71.9944  24
   1   0  -3 59.8108 69.0123  26
  -1   0   3 30.7197 89.7255  44
  -1   0   3 35.2614 50.1352  41
   1   0  -3-39.7018 72.4703  43
   1   0  -3 58.5328 66.1472  27
   1   0  -3-3.32101 65.8885  30
   1   0  -2 310.383 18.7491   6
   1   0  -2 291.883 18.6743   5
   1   0  -2 243.637 19.0555   7
  -1   0   2 177.781 37.6965  49
   1   0  -2 265.411 52.0524  24
   1   0  -2 199.182 54.0634  22
   1   0  -2 287.593 53.3911  26
   1   0  -2 319.083 65.6444  38
   1   0  -2 368.708 58.1570  43
  -1   0   2 348.827 72.5885  44
  -1   0   2 332.030 46.8462  41
   1   0  -2 304.638 60.2761  30
   1   0  -1 21551.0 479.079  11
   1   0  -1 23703.8 482.310   7
   1   0  -1 22157.0 487.720   2
   1   0  -1 20504.3 489.386  48
   1   0  -1 22391.2 500.778  44
   1   0  -1 21858.0 502.959  23
   1   0  -1 23147.0 509.840  19
   1   0  -1 22870.6 506.984  16
  -1   0   1 20805.2 504.546  16
   1   0  -1 21751.4 500.147  22
   1   0  -1 21715.2 506.522  18
   1   0  -1 21598.6 505.148  21
  -1   0   1 20691.6 504.244  21
  -1   0   1 20582.1 518.691  42
   1   0  -1 21558.1 509.941  32
   1   0  -1 21746.8 507.371  31
  -1   0   0 2520.06 59.8325  12
  -1   0   0 2674.61 72.3488   4
   1   0   0 2607.90 67.9448  51
   1   0   0 2446.11 72.4682  50
   1   0   0 2499.93 79.6654  36
   1   0   0 2596.71 79.9537  34
  -1   0   0 2614.96 86.9781  29
  -1   0   0 2632.29 77.6689  25
   1   0   1 13348.8 342.061  43
  -1   0  -1 12959.4 328.076  27
  -1   0  -1 12959.8 335.986  28
   1   0   1 12739.3 322.686  35
  -1   0  -1 13043.9 333.863  25
  -1   0  -2 12589.4 312.991   1
   1   0   2 12441.7 360.002  43
  -1   0  -2 12053.3 349.192  28
   1   0   2 11609.2 325.884  35
  -1   0  -2 12278.7 341.221  27
  -1   0  -2 11943.5 348.129  25
  -1   0  -3 2248.42 104.041   1
   1   0   3 1982.75 116.244  39
  -1   0  -3 2017.78 136.127  27
  -1   0  -3 2119.28 142.680  28
   1   0   3 1887.31 118.112  35
  -1   0  -3 1956.16 140.951  25
  -1   0  -4 78201.7 1832.14  27
  -1   0  -4 78754.5 1848.94  28
   1   0   4 78280.0 1803.06  35
  -1   0  -4 76122.7 1843.04  25
  -1   0  -5 27804.4 693.226   1
  -1   0  -5 26674.9 779.332  28
   1   0   5 25553.7 718.912  35
  -1   0  -6 29157.5 751.361   1
   1   0   6 26410.7 776.986  35
  -1   0  -6 28172.9 841.169  25
  -1   0  -7 3204.16 189.731   1
   1   0   7 2537.09 200.889  35
  -1   0  -7 2917.65 243.177  28
  -1   0  -7 3131.38 246.524  25
  -1   0  -8 227.787 97.8420   1
  -1   0  -8 95.9764 125.543  28
   1   0   8 22.8247 109.084  35
  -1   0  -8 271.022 154.642  29
   1   0   8 260.989 128.219  34
  -1   0  -8 331.486 146.384  25
   1   0   9 13942.1 547.353  35
  -1   0  -9 13277.1 645.512  29
   1   0   9 13970.3 558.831  34
  -1   0  -9 13393.1 507.172   1
  -1   0 -10-138.080 174.190  29
   1   0  10 60.2499 132.558  34
   1   0  10-28.0174 133.032  35
  -1   0 -11 7794.61 498.898  29
   1   0  11 8382.93 414.766  35
   1   0  11 7963.12 421.967  34
   1   0  12 380.479 153.570  34
   1   0  12 375.480 147.732  36
  -1   0 -12 473.608 176.396  29
   1   0  13 287.282 119.618  34
   1   0  13 99.0349 107.598  36
   1   0  14 565.133 101.495  37
  -1   1  15 21.0950 74.9207  37
  -1   1  14 578.949 123.622  34
  -1   1  14 292.431 122.055  36
  -1   1  13 770.133 161.150  34
   1   1 -13 999.062 206.490  29
  -1   1  12 5229.54 317.323  35
   1   1 -12 5165.14 399.628  29
  -1   1  11 1477.13 195.987  35
  -1   1  11 1013.16 181.295  34
   1   1 -11 1074.49 213.420  28
   1   1 -11 969.080 214.219  29
  -1   1  10 27788.3 880.860  35
   1   1 -10 29479.3 992.570  28
   1   1 -10 27413.2 963.895  25
  -1   1   9 6102.82 328.242  35
   1   1  -9 6547.28 388.759  28
   1   1  -9 6870.61 393.598  25
   1   1  -8 6391.52 348.018  27
   1   1  -8 6642.41 364.129  28
   1   1  -8 6792.81 360.802  25
  -1   1   7 18879.3 545.711  39
   1   1  -7 17490.1 599.585  27
   1   1  -7 17388.8 583.038  26
   1   1  -7 16609.3 593.062  25
   1   1  -6 142348. 3218.13   1
   1   1  -6 140082. 3321.53  43
  -1   1   6 139359. 3224.54  39
   1   1  -6 146476. 3292.49  30
   1   1  -6 143649. 3283.72  26
   1   1  -6 148140. 3292.30  24
  -1   1   5 41319.0 1013.59  39
   1   1  -5 41930.6 1089.59  43
   1   1  -5 41859.1 1064.90  27
   1   1  -5 42089.2 1064.66  30
   1   1  -5 41952.0 1062.54  24
   1   1  -5 43002.4 1060.15  26
   1   1  -4 403491. 8880.14   1
   1   1  -4 419551. 8928.32  22
   1   1  -4 404497. 8923.09  26
   1   1  -4 406198. 8929.49  24
   1   1  -4 412020. 8932.67  30
   1   1  -4 407637. 8945.96  43
  -1   1   4 406304. 8885.83  39
   1   1  -3 175506. 3918.63  22
   1   1  -3 174497. 3925.99  23
  -1   1   3 182006. 3915.44  43
   1   1  -3 177033. 3934.88  38
  -1   1   3 176353. 3877.74  39
   1   1  -3 176642. 3944.58  44
   1   1  -2 17394.9 452.136  18
   1   1  -2 17172.0 451.196  19
   1   1  -2 17688.4 453.263  23
   1   1  -2 16892.9 452.917  16
   1   1  -2 17173.7 454.575  21
  -1   1   2 18774.4 434.103  43
   1   1  -2 17333.5 458.601  38
   1   1  -2 17061.6 451.218  31
   1   1  -1 999999. 21121.7  45
   1   1  -1 976000. 21108.0  17
   1   1  -1 977652. 21105.4  20
   1   1  -1 957197. 21099.1  33
   1   1   0 37880.6 885.806  37
   1   1   0 38663.9 886.712  36
   1   1   0 38168.6 878.254   3
  -1   1  -1 537460. 11996.9  46
   1   1   1 568241. 12008.2   4
  -1   1  -1 557578. 11997.2   1
  -1   1  -1 556761. 12010.5  30
   1   1   1 559151. 12018.7  34
   1   1   1 572991. 12014.3  35
  -1   1  -1 558117. 12005.8  22
  -1   1  -1 535908. 12008.4  24
  -1   1  -2 533993. 11346.6   1
   1   1   2 528339. 11407.1  43
  -1   1  -2 501685. 11395.3  43
  -1   1  -2 525180. 11371.2  30
   1   1   2 530983. 11369.4  34
  -1   1  -2 521755. 11380.3  27
   1   1   2 521502. 11365.3  35
  -1   1  -2 520531. 11370.5  24
  -1   1  -2 519364. 11371.1  26
  -1   1  -3 337556. 7273.14   1
  -1   1  -3 328517. 7345.89  43
   1   1   3 328560. 7296.20  35
  -1   1  -3 339228. 7313.17  30
  -1   1  -3 329985. 7320.31  27
  -1   1  -3 332501. 7308.67  26
  -1   1  -3 337479. 7309.22  24
  -1   1  -4 49308.7 1258.59  43
  -1   1  -4 49070.2 1231.16  27
   1   1   4 50913.8 1199.96  35
  -1   1  -4 49909.0 1218.39  26
  -1   1  -5 80374.1 1806.30   1
   1   1   5 76162.0 1832.43  35
  -1   1  -5 75838.7 1892.52  28
  -1   1  -5 77830.5 1858.33  26
  -1   1  -6 49881.4 1192.37   1
   1   1   6 47805.9 1221.26  35
  -1   1  -6 47804.4 1268.92  27
  -1   1  -6 45278.5 1276.07  25
  -1   1  -7 12769.9 429.641   1
  -1   1  -7 11453.8 496.162  28
   1   1   7 11011.0 435.546  35
   1   1   7 11155.7 447.390  34
  -1   1  -7 11829.4 497.862  25
  -1   1  -8 11082.0 422.524   1
  -1   1  -8 10200.0 498.983  28
   1   1   8 10919.2 446.594  35
   1   1   8 10335.1 450.361  34
  -1   1  -8 10046.1 499.203  25
   1   1   9 13821.5 541.940  35
  -1   1  -9 13689.6 628.486  28
   1   1   9 12952.4 546.917  34
  -1   1  -9 12973.2 600.735  25
   1   1  10 1971.30 222.405  34
  -1   1 -10 2119.26 290.131  29
   1   1  10 2003.97 218.846  35
   1   1  11 1779.73 207.339  35
   1   1  11 1855.15 225.245  34
  -1   1 -11 2180.61 284.602  29
  -1   1 -12 83.8328 149.578  29
   1   1  12 70.1820 139.443  36
   1   1  12 149.576 132.151  34
   1   1  13 1120.77 157.012  34
  -1   1 -13 1193.92 199.082  29
   1   1  13 1354.77 167.443  36
   1   1  14 43.4873 78.6589  37
  -1   2  15 556.552 95.4178  37
  -1   2  14 323.547 116.076  34
   1   2 -14 28.6536 112.436  29
  -1   2  14 136.458 109.781  36
  -1   2  13 3271.44 254.881  34
   1   2 -13 2765.55 293.749  29
  -1   2  13 3301.56 255.889  36
   1   2 -12 6328.77 415.942  28
   1   2 -12 6201.00 433.374  29
  -1   2  12 6301.54 344.375  35
  -1   2  11 372.583 143.316  34
  -1   2  11 404.255 141.000  35
   1   2 -11 81.5429 160.034  28
   1   2 -11 239.377 156.604  25
  -1   2  10 2410.51 224.311  35
  -1   2  10 2799.74 239.515  34
   1   2 -10 2634.25 287.472  28
   1   2 -10 2342.09 268.195  25
   1   2  -9 6283.94 375.074  27
  -1   2   9 6085.07 320.004  35
   1   2  -9 5798.02 380.946  28
   1   2  -9 6155.14 378.847  25
  -1   2   8 9411.89 388.917  35
   1   2  -8 10104.5 458.834  27
   1   2  -8 10413.3 448.060  26
   1   2  -8 10741.9 474.739  25
   1   2  -7 155.817 108.666  24
   1   2  -7 165.583 108.784  26
  -1   2   7 230.640 93.7855  35
   1   2  -7 200.326 112.391  27
   1   2  -7 178.136 130.466  43
   1   2  -6 36359.9 986.444  30
  -1   2   6 35857.6 910.389  39
   1   2  -6 36338.5 1017.33  43
   1   2  -5 7999.77 316.316  24
   1   2  -5 7398.00 307.200  26
   1   2  -5 8078.52 320.764  30
   1   2  -5 7577.77 330.184  43
  -1   2   5 7842.82 258.742  39
   1   2  -4 14688.0 470.982  44
   1   2  -4 12886.1 442.088  38
  -1   2   4 13327.7 368.131  39
   1   2  -4 13899.0 428.572  22
   1   2  -4 14223.8 434.263  23
   1   2  -3 14566.8 451.724  44
   1   2  -3 13605.6 322.623  49
   1   2  -3 13812.3 438.122  38
  -1   2   3 14062.7 352.285  39
   1   2  -3 14133.6 421.147  31
   1   2  -3 14240.1 429.338  18
   1   2  -3 14757.2 431.549  23
   1   2  -3 14735.2 436.433  21
   1   2  -3 14368.0 424.795  22
   1   2  -2 80015.1 1871.32  19
   1   2  -2 83596.2 1871.29  20
   1   2  -2 82638.2 1875.40  21
   1   2  -2 82163.1 1870.75  32
  -1   2   2 85080.2 1810.28   4
   1   2  -1 51745.6 1180.20  17
  -1   2   1 50577.0 1105.79  34
   1   2  -1 50093.0 1163.75  33
  -1   2   0 41256.3 913.971  45
   1   2   0 41021.9 934.181  36
   1   2   0 40653.2 933.090  37
  -1   2   0 40162.0 889.504   1
   1   2   0 39866.5 922.050   3
   1   2   0 40859.8 922.852   2
   1   2   1 23915.3 552.344  12
   1   2   1 24715.0 596.697   4
  -1   2  -1 26492.2 577.193   1
   1   2   1 25749.8 612.518  36
  -1   2  -1 26884.9 609.181  38
  -1   2  -1 25434.6 586.465  31
   1   2   1 26284.3 608.493  34
  -1   2  -1 25918.0 592.134  18
  -1   2  -1 25389.0 601.740  23
  -1   2  -1 25173.9 594.960  16
  -1   2  -1 25476.9 600.581  21
   1   2   2 10784.0 290.220   4
  -1   2  -2 10696.5 275.656   1
  -1   2  -2 10388.7 344.642  44
   1   2   2 10404.1 302.711  34
  -1   2  -2 9981.34 309.503  30
   1   2   2 10273.4 293.966  35
  -1   2  -2 9438.94 306.424  22
  -1   2  -2 10296.2 304.680  23
  -1   2  -3 1595.59 91.7176   1
  -1   2  -3 1747.67 148.539  43
   1   2   3 1549.66 108.014  35
   1   2   3 1506.88 114.441  34
  -1   2  -3 1782.16 131.003  30
  -1   2  -3 1586.55 122.503  26
  -1   2  -3 1667.96 116.947  22
  -1   2  -3 1615.77 126.676  24
  -1   2  -4 10702.0 409.963  43
   1   2   4 11552.4 368.562  34
   1   2   4 11526.9 359.167  35
  -1   2  -4 12077.1 383.744  30
  -1   2  -4 11084.0 387.800  27
  -1   2  -4 10957.9 374.746  26
  -1   2  -4 11641.3 379.867  24
  -1   2  -5 21552.1 568.868   1
  -1   2  -5 20921.2 666.474  43
   1   2   5 18956.9 587.195  34
   1   2   5 20844.0 589.990  35
  -1   2  -5 20954.7 617.037  24
  -1   2  -5 19636.9 610.836  26
  -1   2  -6 21927.7 612.379   1
  -1   2  -6 20921.2 719.840  43
   1   2   6 21124.4 634.746  35
  -1   2  -6 21061.7 681.196  27
   1   2   6 20470.4 635.430  34
  -1   2  -6 20956.7 657.902  26
  -1   2  -6 20506.8 690.282  25
  -1   2  -7 4352.61 234.355   1
  -1   2  -7 4759.13 309.492  28
  -1   2  -7 4825.16 299.842  27
   1   2   7 4268.10 263.319  34
   1   2   7 4177.28 250.933  35
  -1   2  -7 4416.04 298.685  25
  -1   2  -8 4503.90 261.661   1
   1   2   8 4470.61 274.701  35
  -1   2  -8 4872.74 343.784  28
   1   2   8 4339.22 292.483  34
  -1   2  -8 4698.24 335.251  25
  -1   2  -9 4174.86 350.231  28
   1   2   9 3905.35 289.590  34
   1   2   9 3879.23 276.873  35
  -1   2  -9 3713.16 327.081  25
  -1   2 -10 7385.16 490.555  29
  -1   2 -10 7826.39 470.733  28
   1   2  10 8342.12 430.040  34
   1   2  10 8194.84 408.340  35
  -1   2 -10 6480.43 435.896  25
  -1   2 -11 1795.55 276.959  29
   1   2  11 2372.04 244.352  36
   1   2  12 480.105 144.416  34
  -1   2 -12 419.367 186.059  29
   1   2  12 472.896 148.527  36
  -1   2 -13 998.238 188.620  29
   1   2  13 1230.11 166.292  36
   1   2  13 1279.81 170.848  37
   1   2  14 175.111 85.7529  37
  -1   3  15 983.737 101.130  37
   1   3 -14 127.275 121.910  29
  -1   3  14 177.440 104.587  36
  -1   3  14 129.164 111.684  37
  -1   3  13 3262.52 243.081  34
   1   3 -13 3228.33 308.593  29
  -1   3  13 2819.96 246.691  36
   1   3 -12 18490.9 754.924  28
  -1   3  12 18740.9 642.093  35
  -1   3  12 19247.2 695.800  36
  -1   3  11 5088.13 330.831  34
  -1   3  11 5245.71 313.891  35
   1   3 -11 5102.60 385.452  28
   1   3 -11 5427.90 384.854  25
  -1   3  10 16429.3 594.850  35
   1   3 -10 16421.1 712.156  28
   1   3 -10 15889.6 677.800  27
  -1   3  10 15183.3 605.008  34
   1   3 -10 15995.7 692.168  25
  -1   3   9 11701.0 466.634  35
   1   3  -9 11266.7 557.385  28
   1   3  -9 12720.1 559.503  27
  -1   3   9 12251.4 493.101  34
   1   3  -9 12334.3 534.775  26
   1   3  -9 11730.4 556.603  25
   1   3  -8 6118.12 345.618  26
   1   3  -8 6020.57 343.248  24
   1   3  -8 6834.20 372.362  27
  -1   3   8 6539.66 317.850  34
  -1   3   8 6250.76 299.551  35
   1   3  -8 6080.84 386.777  43
   1   3  -7 54014.1 1403.92  24
   1   3  -7 51216.8 1395.18  26
   1   3  -7 51758.3 1413.20  27
  -1   3   7 52635.5 1321.31  35
   1   3  -7 52938.4 1403.54  30
   1   3  -7 54221.1 1458.92  43
   1   3  -6 25705.4 752.666  22
  -1   3   6 24452.0 677.024  35
   1   3  -6 25342.3 753.094  30
   1   3  -6 24422.0 779.895  43
   1   3  -5 5664.82 281.621  24
   1   3  -5 6669.51 316.519  38
   1   3  -5 6124.45 332.208  44
   1   3  -5 6484.18 296.835  30
  -1   3   5 6037.96 228.381  35
   1   3  -4 170434. 3852.50  44
   1   3  -4 167475. 3803.08  22
   1   3  -4 165043. 3803.08  23
   1   3  -4 170636. 3808.91  18
   1   3  -4 165776. 3826.18  38
  -1   3   4 166606. 3715.31  35
   1   3  -4 173116. 3795.33  31
  -1   3   3 40043.4 914.795   4
   1   3  -3 41658.4 1028.86  44
   1   3  -3 38799.6 1012.11  38
   1   3  -3 39444.7 993.166  31
  -1   3   3 39572.3 913.273  35
   1   3  -3 38622.4 999.223  21
   1   3  -3 38615.8 988.541  19
   1   3  -3 40019.9 999.213  16
   1   3  -3 39203.2 994.857  18
   1   3  -2 7917.84 282.174  17
   1   3  -2 7474.27 280.336  20
   1   3  -2 8479.40 294.609  19
  -1   3   2 8351.14 211.853   3
  -1   3   2 7903.79 215.290  34
   1   3  -2 7400.99 282.123  32
  -1   3   1 157262. 3409.71  36
   1   3  -1 156490. 3473.44  33
   1   3  -1 153614. 3507.79  45
   1   3   0 141104. 3142.20   2
   1   3   0 142902. 3144.25   3
   1   3   0 144592. 3157.06  36
   1   3   0 145172. 3158.32  37
  -1   3   0 141532. 3107.91  33
  -1   3  -1 25692.5 631.757  16
  -1   3  -1 25921.5 637.622  21
  -1   3  -1 25618.9 608.591  20
  -1   3  -1 26057.3 619.120  19
  -1   3  -1 26394.7 642.417  38
   1   3   1 26582.3 642.656  36
   1   3   1 25900.8 643.025  37
   1   3   1 25107.2 624.508   3
  -1   3  -1 25408.9 596.875   1
   1   3   2 109100. 2362.80   4
  -1   3  -2 109919. 2342.07   1
  -1   3  -2 100451. 2419.92  44
   1   3   2 103235. 2379.44  36
  -1   3  -2 108356. 2396.79  38
  -1   3  -2 106246. 2362.13  31
   1   3   2 106170. 2372.98  34
  -1   3  -2 106596. 2371.08  18
  -1   3  -2 99488.8 2382.01  22
  -1   3  -2 105573. 2385.25  21
  -1   3  -2 101362. 2380.93  23
   1   3   3 17809.2 479.988   4
  -1   3  -3 18235.1 470.505   1
  -1   3  -3 17576.0 557.796  44
   1   3   3 17705.1 485.557  35
  -1   3  -3 18261.9 517.561  30
   1   3   3 18081.2 499.927  34
  -1   3  -3 16485.6 505.210  24
  -1   3  -3 18924.3 513.494  23
  -1   3  -3 18196.9 511.945  22
  -1   3  -4 195666. 4204.84   1
  -1   3  -4 190883. 4312.82  43
  -1   3  -4 193901. 4265.35  30
   1   3   4 188021. 4221.51  35
   1   3   4 184475. 4235.37  34
  -1   3  -4 187699. 4252.55  22
  -1   3  -4 189304. 4259.45  24
  -1   3  -4 185350. 4257.73  26
  -1   3  -5 46152.2 1087.19   1
  -1   3  -5 40870.8 1188.59  43
  -1   3  -5 43806.4 1139.81  30
  -1   3  -5 42661.9 1158.42  27
   1   3   5 44164.9 1102.70  35
  -1   3  -5 42776.5 1135.77  24
  -1   3  -6 33301.8 875.314   1
  -1   3  -6 34497.1 1016.69  43
   1   3   6 31380.2 908.454  34
  -1   3  -6 31673.5 958.646  27
   1   3   6 32242.2 890.862  35
  -1   3  -6 32945.2 941.118  26
  -1   3  -6 34076.5 942.728  24
  -1   3  -7 500.150 107.763   1
   1   3   7 466.110 111.358  35
   1   3   7 398.723 130.286  34
  -1   3  -7 588.579 158.559  27
  -1   3  -7 314.900 143.567  28
  -1   3  -7 408.300 149.009  25
  -1   3  -7 474.520 133.579  26
  -1   3  -8 31881.8 1041.49  28
  -1   3  -8 30882.7 999.097  27
   1   3   8 30243.8 918.236  35
   1   3   8 30976.3 948.677  34
  -1   3  -8 31802.2 1033.86  25
   1   3   9 5679.03 330.823  35
  -1   3  -9 5693.89 402.934  28
   1   3   9 6084.00 365.300  34
  -1   3  -9 6196.51 406.130  25
   1   3  10 3834.96 301.194  34
  -1   3 -10 4497.42 359.543  28
  -1   3 -10 3899.02 344.482  25
   1   3  11 1225.09 205.713  36
  -1   3 -11 1295.65 251.276  29
  -1   3 -12 371.990 174.382  29
   1   3  12 508.052 143.489  34
   1   3  12 149.289 134.272  36
   1   3  13 156.889 113.575  36
  -1   3 -13 234.939 138.839  29
   1   3  13 188.365 113.122  37
   1   3  14 89.3990 71.4740  37
  -1   4  14 1139.47 138.227  36
   1   4 -14 1010.26 167.855  29
  -1   4  14 1350.89 145.461  37
  -1   4  13 177.872 107.509  34
   1   4 -13 225.904 156.394  29
  -1   4  13 232.106 124.006  36
  -1   4  12 391.460 137.102  34
  -1   4  12 288.886 140.518  36
   1   4 -12 231.780 158.053  25
  -1   4  11 3219.50 243.831  35
  -1   4  11 3312.87 267.712  34
   1   4 -11 3695.83 339.418  28
   1   4 -11 3174.06 314.419  25
   1   4 -10 10099.0 553.843  28
  -1   4  10 9791.83 425.016  35
  -1   4  10 9571.64 452.613  34
   1   4 -10 10044.2 523.478  27
   1   4 -10 9872.63 529.241  25
   1   4  -9 6624.62 409.516  27
  -1   4   9 6247.94 346.419  34
  -1   4   9 6377.72 320.466  35
   1   4  -9 6861.10 396.728  26
   1   4  -9 6508.14 411.535  25
   1   4  -8 4005.58 291.441  26
   1   4  -8 4109.91 295.911  24
   1   4  -8 3844.73 300.956  27
  -1   4   8 3794.72 243.575  34
   1   4  -8 3905.48 287.547  30
  -1   4   8 3630.61 225.226  35
   1   4  -8 4017.57 334.863  43
   1   4  -7 5777.21 323.189  26
   1   4  -7 5405.99 311.365  24
   1   4  -7 5513.62 323.010  30
  -1   4   7 5267.47 251.581  35
   1   4  -7 5024.97 311.838  27
  -1   4   7 5055.21 262.297  34
   1   4  -7 5380.80 349.218  43
   1   4  -6 17288.8 584.731  22
   1   4  -6 17230.2 586.029  24
  -1   4   6 16274.1 495.275  35
   1   4  -6 16479.8 618.914  43
   1   4  -5 6741.21 317.771  23
   1   4  -5 6367.22 311.616  22
   1   4  -5 6636.87 334.778  38
   1   4  -5 6083.41 347.669  44
  -1   4   5 6399.57 236.610  35
  -1   4   5 6509.38 252.121  34
  -1   4   4 49282.0 1108.13   4
   1   4  -4 47357.9 1254.75  44
   1   4  -4 47140.0 1236.20  38
  -1   4   4 46514.6 1118.42  34
  -1   4   4 46870.2 1101.75  35
   1   4  -4 46828.8 1200.19  31
   1   4  -4 46044.3 1217.66  21
   1   4  -4 45478.2 1205.95  16
   1   4  -4 45917.9 1206.42  18
  -1   4   3 38503.2 889.380   4
   1   4  -3 37253.5 978.331  18
   1   4  -3 38183.9 965.722  20
   1   4  -3 37832.3 973.714  19
   1   4  -3 36807.4 997.124  38
   1   4  -3 35990.8 972.755  31
  -1   4   3 37148.4 870.622  35
   1   4  -3 38635.5 968.846  32
  -1   4   3 37988.3 889.956  34
  -1   4   2 12844.6 325.649   3
  -1   4   2 12702.2 319.369   2
   1   4  -2 11949.3 438.859  45
   1   4  -2 11697.5 395.040  20
   1   4  -2 12440.4 405.161  17
  -1   4   2 12454.7 331.913  37
  -1   4   2 12356.6 331.335  36
   1   4  -2 11538.2 398.651  32
  -1   4   1 78929.4 1752.56  37
   1   4  -1 79149.0 1821.18  33
  -1   4   1 78298.4 1750.95  36
   1   4  -1 81111.7 1875.70  45
   1   4   0 128801. 2924.86   3
   1   4   0 129836. 2924.50   2
   1   4   0 131196. 2940.35  37
  -1   4   0 131258. 2890.04  33
   1   4   0 128979. 2936.99  36
   1   4   1 71215.0 1627.99   2
   1   4   1 69349.4 1627.21   3
  -1   4  -1 71151.2 1617.85  20
  -1   4  -1 72495.8 1633.31  19
   1   4   1 71230.7 1646.47  37
   1   4   1 71756.4 1647.89  36
  -1   4  -1 71825.6 1654.10  38
  -1   4  -1 72029.4 1612.61  32
   1   4   2 11497.9 323.839   4
  -1   4  -2 10475.2 383.623  44
  -1   4  -2 10492.0 350.070  38
   1   4   2 10712.1 340.451  37
   1   4   2 10780.7 337.948  36
  -1   4  -2 10441.9 327.796  31
  -1   4  -2 10710.4 349.341  21
  -1   4  -2 10363.1 345.421  23
  -1   4  -2 10353.3 334.828  18
  -1   4  -2 10232.6 337.611  16
   1   4   3 87217.7 1894.55   4
   1   4   3 81623.6 1913.26  36
  -1   4  -3 82894.3 1992.54  44
   1   4   3 84764.3 1907.61  34
  -1   4  -3 83497.1 1931.78  23
  -1   4  -3 81687.9 1930.87  22
  -1   4  -4 997.061 94.4453   1
   1   4   4 1278.17 129.057  36
  -1   4  -4 1312.23 139.878  30
   1   4   4 1057.87 117.852  34
   1   4   4 1112.79 109.836  35
  -1   4  -4 1266.72 138.271  24
  -1   4  -5 15601.2 477.153   1
  -1   4  -5 16619.3 545.527  30
   1   4   5 15885.3 492.341  35
  -1   4  -5 15611.3 586.434  43
  -1   4  -6 10416.9 430.070  26
  -1   4  -6 10497.5 428.175  24
  -1   4  -6 9911.18 443.092  27
  -1   4  -6 10548.1 435.375  30
   1   4   6 9539.75 397.039  34
  -1   4  -6 10528.3 486.680  43
  -1   4  -7 1846.36 198.697  26
   1   4   7 2080.08 198.865  34
  -1   4  -7 2182.41 233.115  27
   1   4   7 2174.20 184.243  35
  -1   4  -7 2079.74 250.826  43
  -1   4  -8 5074.57 360.606  25
  -1   4  -8 4872.72 364.627  28
   1   4   8 5254.65 297.781  35
   1   4   8 4745.05 305.994  34
  -1   4  -8 4819.17 347.608  27
   1   4   8 5017.77 323.612  36
  -1   4  -9 1202.22 230.165  28
   1   4   9 1427.96 194.569  34
   1   4   9 1706.70 215.235  36
  -1   4  -9 1494.52 237.918  25
  -1   4 -10 9398.53 523.892  28
   1   4  10 8293.43 435.193  34
  -1   4 -10 9748.56 527.718  25
   1   4  11 1379.86 199.995  36
  -1   4 -11 1468.37 257.088  29
   1   4  11 1522.78 203.629  34
  -1   4 -11 1402.41 226.864  25
  -1   4 -12 679.291 205.727  29
   1   4  12 1050.30 178.305  36
   1   4  12 979.158 174.402  37
  -1   4 -13 695.286 164.947  29
   1   4  13 781.976 138.308  36
   1   4  13 806.047 138.308  37
   1   4  14 317.577 73.8676  37
   1   5 -14 37.0830 102.713  29
  -1   5  14 270.031 92.1376  37
  -1   5  13 498.960 131.336  36
   1   5 -13 393.197 158.872  29
  -1   5  13 866.480 146.190  37
  -1   5  12 681.117 150.513  36
  -1   5  12 652.237 141.327  34
   1   5 -12 695.865 185.363  25
  -1   5  11 13039.4 537.568  34
   1   5 -11 12972.8 638.080  28
  -1   5  11 12879.8 548.360  36
   1   5 -10 8453.29 497.641  25
   1   5 -10 8576.45 470.190  26
  -1   5  10 8878.26 418.870  34
   1   5 -10 8965.48 520.250  28
   1   5 -10 8901.61 497.839  27
  -1   5  10 8479.93 426.807  36
   1   5  -9 2866.71 298.796  27
  -1   5   9 3353.14 245.682  34
  -1   5   9 3078.35 221.864  35
   1   5  -9 3445.65 292.464  26
   1   5  -8 9324.68 462.772  26
   1   5  -8 10113.0 478.512  24
  -1   5   8 9003.69 403.189  34
   1   5  -8 10318.7 481.112  30
  -1   5   8 10142.0 391.705  35
   1   5  -8 9430.09 493.180  27
   1   5  -8 9782.15 524.473  43
   1   5  -7 26363.5 856.082  22
   1   5  -7 27552.5 868.808  26
   1   5  -7 27366.6 876.683  24
  -1   5   7 26330.9 778.163  34
   1   5  -7 27002.6 872.846  30
  -1   5   7 27067.4 754.566  35
   1   5  -7 26261.9 922.758  43
   1   5  -6 51426.4 1395.61  22
   1   5  -6 50760.0 1397.20  24
   1   5  -6 54316.0 1420.74  23
  -1   5   6 51527.7 1270.36  35
   1   5  -6 49985.4 1397.68  30
   1   5  -6 52815.0 1497.71  44
   1   5  -6 54865.4 1454.91  38
   1   5  -5 103578. 2521.95  23
   1   5  -5 99062.8 2506.78  18
   1   5  -5 102729. 2520.79  22
   1   5  -5 107049. 2600.13  44
   1   5  -5 104977. 2552.49  38
   1   5  -5 107957. 2508.46  31
  -1   5   5 105700. 2379.17  35
  -1   5   5 105417. 2408.79  34
  -1   5   4 101123. 2281.62   4
   1   5  -4 102250. 2461.26  44
   1   5  -4 103455. 2439.22  38
  -1   5   4 100099. 2302.09  36
   1   5  -4 98340.7 2387.53  31
  -1   5   4 100388. 2285.25  34
   1   5  -4 100318. 2400.42  18
   1   5  -4 101916. 2419.12  21
   1   5  -4 97274.4 2398.36  16
   1   5  -4 97231.7 2404.19  23
   1   5  -4 104489. 2393.52  19
  -1   5   3 156517. 3464.38   4
   1   5  -3 152097. 3561.42  19
   1   5  -3 146351. 3561.03  16
   1   5  -3 153087. 3552.86  20
   1   5  -3 159935. 3586.03  21
   1   5  -3 160364. 3603.68  38
  -1   5   3 155179. 3470.11  36
  -1   5   3 157295. 3475.81  37
   1   5  -3 164182. 3563.27  32
  -1   5   2 154117. 3362.34   3
  -1   5   2 155067. 3355.16   2
   1   5  -2 154441. 3527.81  45
   1   5  -2 150729. 3456.68  20
   1   5  -2 152712. 3460.65  17
  -1   5   2 149625. 3359.91  36
  -1   5   2 148286. 3359.85  37
   1   5  -2 152827. 3458.26  32
  -1   5   1 78905.5 1777.16  37
   1   5  -1 80739.3 1856.32  33
   1   5  -1 78386.6 1915.55  45
   1   5   0 180401. 3967.00   3
   1   5   0 179925. 3964.05   2
  -1   5   0 185145. 4012.13  45
   1   5   0 174393. 3982.74  37
  -1   5   0 176419. 3927.73  33
   1   5   1 96866.4 2190.88   3
   1   5   1 94191.1 2188.76   2
  -1   5  -1 94862.6 2184.97  20
  -1   5  -1 96275.9 2181.96  17
  -1   5  -1 98545.6 2224.72  38
   1   5   1 97837.0 2212.07  37
   1   5   1 95657.5 2208.85  36
  -1   5  -1 97284.4 2177.87  32
   1   5   2 63995.6 1479.20   4
  -1   5  -2 66706.4 1582.78  44
  -1   5  -2 61228.0 1501.62  18
  -1   5  -2 61161.6 1481.13  19
  -1   5  -2 63480.0 1510.60  16
  -1   5  -2 63356.2 1525.24  38
   1   5   2 62247.4 1503.36  37
   1   5   2 62956.2 1504.46  36
  -1   5  -2 63882.2 1496.83  31
   1   5   3 24872.6 679.183   4
  -1   5  -3 24591.4 779.174  44
  -1   5  -3 25538.6 708.161  18
  -1   5  -3 25236.8 725.804  23
  -1   5  -3 26944.7 698.105  31
  -1   5  -3 26312.0 738.331  38
   1   5   3 25529.1 707.841  37
  -1   5  -4 27631.9 818.246  22
  -1   5  -4 30078.6 836.252  30
   1   5   4 29174.7 793.019  34
  -1   5  -4 29342.8 904.379  44
   1   5   4 29210.8 804.971  36
  -1   5  -5 37951.5 1079.57  26
  -1   5  -5 38045.3 1080.43  24
  -1   5  -5 41667.9 1081.20  22
   1   5   5 38690.5 1043.45  34
  -1   5  -5 39905.2 1155.75  43
   1   5   5 39308.4 1059.68  36
  -1   5  -6 7361.37 366.207  26
  -1   5  -6 7097.35 358.835  24
  -1   5  -6 7528.29 387.766  27
  -1   5  -6 7272.60 360.950  30
   1   5   6 7135.74 340.050  34
  -1   5  -6 7410.50 423.111  43
   1   5   6 7513.00 352.916  36
  -1   5  -7 11377.1 492.543  26
  -1   5  -7 12223.6 500.928  24
  -1   5  -7 10908.7 505.742  27
   1   5   7 9792.35 438.745  34
   1   5   7 10300.5 463.685  36
  -1   5  -7 10820.6 546.341  43
   1   5   8 1445.40 198.258  34
   1   5   8 1160.81 187.429  36
  -1   5  -8 1468.16 232.324  28
  -1   5  -8 1396.30 217.533  27
  -1   5  -8 1576.18 235.053  25
  -1   5  -8 1494.79 203.235  26
   1   5   9 1440.53 198.350  34
   1   5   9 1167.07 193.118  36
  -1   5  -9 1566.93 247.016  28
  -1   5  -9 1128.55 203.352  27
  -1   5  -9 1436.88 236.219  25
  -1   5 -10 3146.59 312.495  28
   1   5  10 2965.48 265.855  36
   1   5  10 2585.83 254.763  37
  -1   5 -11 841.983 191.133  25
   1   5  11 1134.59 186.405  36
   1   5  11 824.604 170.752  37
  -1   5 -12 320.251 170.372  29
   1   5  12 242.288 125.545  36
   1   5  12 289.008 133.146  37
  -1   5 -13 1468.52 185.107  29
   1   5  13 1859.39 160.920  37
   1   6 -14 344.230 110.495  29
   1   6 -13 857.677 170.225  28
  -1   6  13 755.361 126.642  36
   1   6 -13 626.763 168.044  29
  -1   6  13 670.499 124.562  37
   1   6 -12 1200.91 210.253  25
   1   6 -12 1165.57 214.410  28
  -1   6  12 992.248 160.859  36
  -1   6  12 1169.72 170.773  37
   1   6 -11 2790.37 294.299  25
   1   6 -11 2415.89 272.759  27
   1   6 -11 2823.41 302.554  28
  -1   6  11 2433.09 230.417  36
  -1   6  11 2409.56 236.693  37
   1   6 -10 6435.59 424.811  27
  -1   6  10 5314.33 321.812  34
   1   6 -10 5696.24 423.596  28
   1   6 -10 5978.85 421.777  25
   1   6 -10 6335.09 397.192  26
   1   6  -9 4336.21 334.928  24
   1   6  -9 4146.90 325.563  26
  -1   6   9 3963.74 273.348  34
   1   6  -9 4168.20 346.651  27
  -1   6   9 4117.54 291.772  36
   1   6  -9 4030.59 371.828  43
   1   6  -8 17950.5 701.311  26
   1   6  -8 17291.0 691.278  24
   1   6  -8 17709.4 719.389  27
  -1   6   8 17527.2 602.030  34
   1   6  -8 17423.0 691.202  30
  -1   6   8 17058.7 621.534  36
   1   6  -7 5912.37 368.915  24
   1   6  -7 6319.12 372.133  26
   1   6  -7 6098.11 366.424  22
  -1   6   7 6618.49 308.395  34
   1   6  -7 6508.01 381.208  30
   1   6  -7 6246.30 413.645  43
  -1   6   7 7004.73 332.907  36
   1   6  -6 12195.4 512.432  23
   1   6  -6 12243.7 504.471  22
   1   6  -6 11817.5 574.732  44
  -1   6   6 11153.2 421.375  36
   1   6  -6 11133.8 502.170  30
  -1   6   6 11222.1 406.925  34
   1   6  -5 44945.4 1309.14  44
   1   6  -5 44083.5 1228.73  18
   1   6  -5 43568.6 1232.26  22
   1   6  -5 41280.0 1218.73  23
   1   6  -5 45352.6 1264.54  38
  -1   6   5 43663.1 1122.26  36
   1   6  -5 44719.1 1205.38  31
  -1   6   5 43675.5 1098.29  34
  -1   6   4 20545.8 555.335   4
   1   6  -4 20656.2 728.551  44
   1   6  -4 19322.9 682.668  38
  -1   6   4 20514.9 572.861  37
  -1   6   4 19342.2 564.906  36
   1   6  -4 19569.8 651.153  31
   1   6  -4 18980.6 660.906  16
   1   6  -4 20601.1 678.815  23
   1   6  -4 19804.1 675.347  21
  -1   6   3 50657.3 1193.29   4
   1   6  -3 46776.3 1285.98  19
   1   6  -3 49535.3 1306.72  16
   1   6  -3 49585.4 1314.82  21
   1   6  -3 49731.3 1283.86  20
  -1   6   3 50150.8 1194.17  37
   1   6  -3 49698.8 1331.38  38
  -1   6   3 50353.1 1195.98  36
   1   6  -3 49304.4 1279.58  32
  -1   6   2 53712.6 1244.47   3
  -1   6   2 54235.5 1237.33   2
   1   6  -2 52399.8 1417.03  45
   1   6  -2 54127.4 1351.69  20
  -1   6   2 51937.5 1237.19  37
  -1   6   2 50970.9 1234.25  36
   1   6  -2 52692.8 1343.26  32
   1   6  -1 128729. 2977.87   2
  -1   6   1 131766. 2952.96  33
   1   6  -1 133008. 3019.05  33
   1   6  -1 135648. 3120.45  45
   1   6   0 134450. 3130.42   3
   1   6   0 136879. 3128.66   2
  -1   6   0 146979. 3208.33  45
   1   6   0 138416. 3152.14  37
   1   6   0 141074. 3178.21  33
   1   6   1 50254.1 1213.03   3
   1   6   1 47479.4 1205.34   2
  -1   6  -1 51383.0 1254.35  38
   1   6   1 48797.7 1234.01  37
   1   6   1 50869.5 1237.27  36
  -1   6  -1 50653.2 1203.54  32
  -1   6  -1 50774.9 1211.34  17
  -1   6  -1 50325.3 1216.48  20
   1   6   2 14964.7 454.739   4
  -1   6  -2 14524.2 494.119  21
  -1   6  -2 14944.9 463.648  19
  -1   6  -2 14724.4 486.721  16
  -1   6  -2 15638.0 492.476  18
  -1   6  -2 15206.7 500.973  38
   1   6   2 14498.8 472.361  37
  -1   6  -2 15520.2 479.252  31
   1   6   3 19506.0 563.116   4
  -1   6  -3 19700.1 683.112  44
  -1   6  -3 20611.5 628.569  38
   1   6   3 18479.5 582.114  37
   1   6   3 19433.4 592.246  36
  -1   6  -3 19637.1 576.790  31
  -1   6  -3 19087.6 592.674  18
  -1   6  -3 18491.6 615.526  22
  -1   6  -3 20526.5 627.865  21
   1   6   4 9764.51 356.979   4
  -1   6  -4 10129.3 410.218  23
  -1   6  -4 10306.9 412.313  22
  -1   6  -4 9978.90 410.749  30
   1   6   4 10781.0 397.672  36
  -1   6  -4 9335.75 464.440  44
   1   6   4 9162.24 382.086  37
  -1   6  -5 4851.70 285.902  22
  -1   6  -5 4655.72 286.070  24
  -1   6  -5 4626.56 280.815  30
  -1   6  -5 4904.79 332.484  43
   1   6   5 5000.65 278.226  36
  -1   6  -6 12399.4 519.585  26
  -1   6  -6 12995.6 524.149  24
  -1   6  -6 13248.4 522.282  30
  -1   6  -6 12112.6 537.819  27
   1   6   6 12008.3 497.575  37
   1   6   6 12630.1 503.256  36
  -1   6  -6 12495.3 592.567  43
  -1   6  -7 12774.9 540.678  26
  -1   6  -7 12236.0 524.995  24
  -1   6  -7 12369.0 562.661  27
  -1   6  -7 11100.2 588.245  43
   1   6   7 11995.1 509.307  37
   1   6   7 10905.4 495.791  36
  -1   6  -8 9606.62 524.826  25
  -1   6  -8 10390.5 493.257  26
  -1   6  -8 9460.23 499.369  27
  -1   6  -8 8694.60 502.530  28
  -1   6  -8 10233.8 563.636  43
   1   6   8 9315.54 459.941  37
   1   6   8 9342.17 456.548  36
  -1   6  -9 3502.42 326.624  25
  -1   6  -9 3200.31 301.632  27
  -1   6  -9 2767.18 300.284  28
   1   6   9 3031.93 275.052  37
  -1   6 -10 9635.97 525.854  25
  -1   6 -10 9962.09 529.777  28
   1   6  10 9248.06 462.122  37
   1   6  10 9220.80 463.559  36
  -1   6 -11 2339.96 261.183  25
  -1   6 -11 1987.50 255.259  28
   1   6  11 2006.21 218.938  36
   1   6  11 1834.75 213.978  37
  -1   6 -12 69.0351 137.750  29
   1   6  12 183.018 112.055  36
   1   6  12 233.466 114.181  37
  -1   6 -13-11.6560 104.017  29
   1   6  13 244.949 81.0265  37
   1   7 -14 85.7910 78.0648  29
   1   7 -13 1199.09 175.456  28
   1   7 -13 788.659 164.775  29
   1   7 -12 993.453 192.664  25
   1   7 -12 1385.80 217.257  28
  -1   7  12 868.849 141.431  37
   1   7 -11 1758.71 239.831  27
   1   7 -11 1530.32 241.729  25
   1   7 -10 5669.75 377.575  26
   1   7 -10 5819.19 423.179  28
  -1   7  10 5016.64 321.342  37
   1   7 -10 5898.52 434.798  43
   1   7  -9 1412.54 216.312  26
   1   7  -9 1626.45 224.258  24
   1   7  -9 1500.97 240.486  27
   1   7  -9 1838.73 238.627  30
  -1   7   9 1377.25 188.096  37
   1   7  -9 1562.94 272.526  43
   1   7  -8 5105.46 356.211  24
   1   7  -8 4795.14 349.206  26
   1   7  -8 4754.44 348.113  30
   1   7  -8 4186.92 347.979  27
   1   7  -8 4986.32 407.542  43
  -1   7   8 4540.99 292.242  36
  -1   7   8 4787.27 301.321  37
   1   7  -7 6721.36 401.739  22
   1   7  -7 6760.61 406.805  24
   1   7  -7 6905.00 404.959  30
   1   7  -7 7260.44 458.677  43
  -1   7   7 6964.97 343.402  36
   1   7  -6 2692.92 267.002  22
   1   7  -6 3139.03 276.300  23
   1   7  -6 3278.72 344.724  44
   1   7  -6 3258.93 293.734  38
   1   7  -6 2886.28 270.641  30
   1   7  -5 7963.97 478.963  44
   1   7  -5 8814.56 428.220  18
   1   7  -5 8464.12 429.283  23
   1   7  -5 7868.32 428.135  21
   1   7  -5 7850.66 416.774  22
   1   7  -5 7743.64 393.370  31
   1   7  -4 2687.57 280.845  44
   1   7  -4 2509.15 251.129  38
  -1   7   4 2518.33 150.279   4
   1   7  -4 2175.71 228.790  21
   1   7  -4 2270.20 218.882  18
   1   7  -4 1871.12 222.215  16
   1   7  -4 2140.89 226.986  23
   1   7  -4 2324.22 211.576  19
  -1   7   3 30376.1 777.184   4
   1   7  -3 28122.7 899.669  21
   1   7  -3 29081.1 894.919  16
   1   7  -3 30092.6 920.029  38
   1   7  -3 28759.1 858.520  32
   1   7  -2 12830.6 558.869  45
   1   7  -2 13064.8 490.184  17
  -1   7   2 12657.5 387.331   2
  -1   7   2 13423.7 398.321   3
   1   7  -2 12595.0 479.605  32
   1   7  -1 66880.9 1759.38  45
   1   7  -1 70505.4 1712.45  17
   1   7  -1 65865.3 1600.77   2
  -1   7   1 67469.0 1580.31   3
  -1   7   1 65375.0 1567.78   2
   1   7  -1 66019.3 1642.71  33
  -1   7   0 19530.9 650.874  45
   1   7   0 20283.9 698.660  45
   1   7   0 19040.2 567.757   2
   1   7   0 19586.0 573.758   3
   1   7   0 19711.0 614.576  33
  -1   7   0 20781.4 606.959  17
   1   7   1 3973.47 223.627  37
  -1   7  -1 4118.57 235.236  38
   1   7   1 3781.78 198.589   3
   1   7   1 3930.12 196.382   2
  -1   7  -1 4076.06 230.017  19
   1   7   2 2660.91 165.836   4
   1   7   2 2636.13 188.195  37
  -1   7  -2 2927.82 203.900  38
   1   7   2 2289.93 181.204  36
  -1   7  -2 2620.75 189.129  31
  -1   7  -2 2506.85 193.458  18
  -1   7  -2 2487.28 200.468  16
  -1   7  -2 2883.47 216.628  21
   1   7   3 1575.53 161.865  36
  -1   7  -3 1747.95 178.498  38
   1   7   3 1785.84 163.922  37
  -1   7  -3 1711.62 220.023  44
   1   7   3 1750.51 141.041   4
  -1   7  -3 1830.96 191.887  21
  -1   7  -3 1813.80 190.706  23
  -1   7  -4 17527.7 619.189  22
  -1   7  -4 18158.3 618.371  23
  -1   7  -4 16609.2 685.905  44
   1   7   4 18019.1 589.873  37
   1   7   4 17058.1 584.541  36
  -1   7  -5 34531.8 1021.21  22
  -1   7  -5 35298.8 1040.83  24
  -1   7  -5 35593.5 1035.89  30
   1   7   5 34244.8 998.879  36
   1   7   5 33299.6 989.970  37
  -1   7  -6 22695.7 787.225  26
  -1   7  -6 22666.1 783.284  24
  -1   7  -6 23881.6 783.935  30
   1   7   6 22049.1 751.196  36
  -1   7  -6 22509.3 870.495  43
   1   7   6 21788.3 746.694  37
  -1   7  -7 1877.62 229.752  26
  -1   7  -7 1658.54 210.941  24
  -1   7  -7 1937.19 243.195  27
   1   7   7 1629.76 208.528  36
   1   7   7 1703.56 210.875  37
  -1   7  -8 5417.09 354.410  26
  -1   7  -8 5373.28 382.758  27
   1   7   8 5063.32 334.837  36
  -1   7  -8 5548.24 429.085  43
   1   7   8 4624.26 326.667  37
  -1   7  -9 147.164 164.968  28
   1   7   9 170.253 130.558  36
   1   7   9 262.175 153.246  37
  -1   7 -10 1861.65 243.028  25
   1   7  10 1604.13 206.505  36
   1   7  10 1467.33 195.741  37
  -1   7 -11 150.391 138.862  25
  -1   7 -11 340.924 153.346  28
   1   7  11 364.746 127.818  36
   1   7  11 144.043 116.100  37
  -1   7 -12 166.659 133.411  29
   1   7  12 233.224 101.933  37
  -1   7 -13 360.782 99.3283  29
   1   8 -13 1132.56 161.512  29
   1   8 -12 468.883 155.748  28
   1   8 -12 514.697 152.596  25
   1   8 -11 817.440 189.400  28
   1   8 -11 916.168 186.713  27
   1   8 -11 878.331 198.568  25
   1   8 -10 4067.56 357.326  25
   1   8 -10 3792.43 344.234  28
   1   8 -10 4384.32 351.651  27
   1   8 -10 4183.82 380.048  43
   1   8  -9 22853.3 849.945  26
   1   8  -9 23706.9 855.940  24
   1   8  -9 22527.5 877.014  27
   1   8  -9 22077.4 930.539  43
   1   8  -8 11765.6 563.772  24
   1   8  -8 11303.1 559.141  26
   1   8  -8 11699.6 560.035  30
   1   8  -8 12183.6 596.837  27
   1   8  -8 11628.1 628.770  43
   1   8  -7 15361.6 651.416  30
   1   8  -7 15010.6 652.170  24
   1   8  -7 14513.7 631.049  22
   1   8  -6 16712.7 668.162  22
   1   8  -6 16124.1 666.133  23
   1   8  -6 15160.8 729.994  44
   1   8  -6 16658.2 685.855  38
   1   8  -6 14840.6 650.805  30
   1   8  -5 14546.1 704.354  44
   1   8  -5 15854.9 654.301  22
   1   8  -5 16066.2 639.241  18
   1   8  -5 16191.4 667.707  21
   1   8  -5 16297.6 658.018  23
   1   8  -5 16580.1 671.375  38
   1   8  -5 16337.6 621.708  31
   1   8  -4 5278.18 391.611  44
  -1   8   4 6113.06 258.533   4
   1   8  -4 5171.88 326.907  31
   1   8  -4 5263.40 350.893  23
   1   8  -4 5184.25 334.571  18
   1   8  -4 5062.92 354.501  16
   1   8  -4 5168.12 322.797  19
   1   8  -4 4742.09 342.879  21
  -1   8   3 4224.66 208.842   4
   1   8  -3 3792.49 306.852  38
   1   8  -3 3927.63 266.514  32
   1   8  -3 4096.12 297.532  16
   1   8  -3 3784.71 300.532  21
   1   8  -3 3711.26 266.176  20
   1   8  -3 4229.61 302.636  18
   1   8  -3 4449.14 303.802  19
   1   8  -2 2443.35 231.122  17
   1   8  -2 3084.32 255.102  19
   1   8  -2 2242.42 217.197  20
  -1   8   2 2624.16 154.290   3
   1   8  -2 2468.40 174.020   2
  -1   8   2 2338.60 145.072   2
   1   8  -2 2583.93 227.912  32
  -1   8   1 26898.3 829.526  45
   1   8  -1 25118.2 892.209  45
   1   8  -1 26279.3 827.361  17
   1   8  -1 26224.9 769.340  33
   1   8  -1 26207.2 817.239  32
   1   8  -1 24185.7 720.860   2
  -1   8   1 25621.2 705.953   3
   1   8  -1 24532.2 726.815   3
  -1   8   1 24683.5 693.114   2
  -1   8   0 62688.8 1601.09  45
   1   8   0 62023.0 1660.67  45
   1   8   0 57524.4 1517.55  33
   1   8   0 59740.1 1475.73   3
   1   8   0 57988.4 1466.97   2
  -1   8  -1 48822.7 1289.67  16
   1   8   1 47877.9 1226.51   3
   1   8   1 47576.2 1282.47  33
   1   8   2 16846.2 577.333  37
  -1   8  -2 18839.6 702.554  44
  -1   8  -2 17399.3 606.269  16
  -1   8  -2 18294.2 629.702  21
  -1   8  -3 5627.10 390.047  44
   1   8   3 6309.42 310.879  37
   1   8   3 5648.03 295.109  36
  -1   8  -3 5686.13 326.504  23
  -1   8  -3 5664.29 330.961  21
   1   8   4 58229.0 1455.54   4
   1   8   4 56265.6 1491.07  36
  -1   8  -4 55710.2 1645.66  44
   1   8   4 54981.3 1483.24  37
  -1   8  -4 57415.4 1534.91  30
  -1   8  -4 59660.8 1542.18  23
  -1   8  -4 56792.0 1545.17  22
   1   8   5 1153.09 176.987  37
  -1   8  -5 1544.99 203.168  30
   1   8   5 1698.71 198.644  36
  -1   8  -5 1572.30 208.507  24
  -1   8  -5 1428.14 204.911  22
   1   8   6 28447.3 917.837  36
   1   8   6 28342.9 913.863  37
  -1   8  -6 31310.9 958.494  30
  -1   8  -6 29021.4 960.946  24
  -1   8  -6 30175.8 974.633  26
   1   8   7 2013.25 233.078  36
  -1   8  -7 2213.30 309.887  43
   1   8   7 2031.71 228.229  37
  -1   8  -7 2622.99 278.462  27
  -1   8  -7 2328.60 251.903  26
  -1   8  -7 2625.42 252.577  24
  -1   8  -8 9437.84 557.802  43
   1   8   8 8933.69 442.272  37
  -1   8  -8 9400.27 506.012  27
  -1   8  -8 9053.19 466.545  26
   1   8   9 2083.46 229.908  36
   1   8   9 2668.36 242.911  37
  -1   8  -9 2083.47 265.628  28
  -1   8  -9 2671.15 276.957  27
  -1   8  -9 3158.82 305.956  25
   1   8  10 3290.09 257.405  37
   1   8  10 3536.03 267.354  36
  -1   8 -10 3756.96 306.585  28
  -1   8 -10 3512.16 310.959  25
   1   8  11 186.938 101.866  37
   1   8  11-9.93412 96.5517  36
  -1   8 -11 83.7107 119.387  28
  -1   8 -11 162.292 124.406  25
   1   8  12 653.012 94.0613  37
  -1   8 -12 548.480 135.328  29
   1   9 -13 9.14448 78.8050  29
   1   9 -12 1261.49 171.413  28
   1   9 -12 1014.05 159.936  25
   1   9 -11 1284.18 199.776  27
   1   9 -11 1254.81 212.503  28
   1   9 -11 1013.78 186.985  25
   1   9 -10 3575.90 257.077   2
   1   9 -10 4281.45 316.316  26
   1   9 -10 3588.67 321.548  25
   1   9 -10 4347.71 351.749  28
   1   9 -10 4069.03 331.295  27
   1   9 -10 4040.75 365.185  43
   1   9  -9 60.2735 154.864  27
   1   9  -9 23.8688 208.615  43
   1   9  -8 2629.77 277.059  26
   1   9  -8 2906.65 297.569  24
   1   9  -8 3257.18 319.297  27
   1   9  -8 3381.57 303.891  30
   1   9  -8 2999.95 346.011  43
   1   9  -7 1538.93 244.104  24
   1   9  -7 1655.61 239.542  22
   1   9  -7 1953.60 250.421  30
   1   9  -7 1755.32 288.374  43
   1   9  -6 4384.17 341.323  23
   1   9  -6 3489.91 316.989  22
   1   9  -6 3605.89 389.981  44
   1   9  -6 4080.41 336.912  30
   1   9  -5 3460.99 371.444  44
   1   9  -5 3641.43 328.028  38
   1   9  -5 3901.92 292.604  31
   1   9  -5 3312.06 325.920  22
   1   9  -5 3239.46 309.767  23
   1   9  -5 3283.07 292.501  18
  -1   9   4 590.743 103.799   4
   1   9  -4 815.681 218.880  38
   1   9  -4 840.976 188.983  31
   1   9  -4 626.697 188.174  18
   1   9  -4 591.119 189.601  21
   1   9  -4 653.448 192.935  16
   1   9  -4 757.560 209.765  23
  -1   9   3 304.211 91.1936   4
   1   9  -3 259.689 92.8946   2
   1   9  -3 496.031 173.810  18
   1   9  -3 274.878 165.050  16
   1   9  -3 475.212 165.630  19
   1   9  -3 440.049 171.865  21
   1   9  -3 544.489 184.807  38
   1   9  -3 404.809 159.749  31
  -1   9   2 12186.3 545.128  45
   1   9  -2 11567.0 536.153  16
   1   9  -2 12077.8 527.412  19
   1   9  -2 11765.2 506.557  20
   1   9  -2 11100.8 440.401   3
   1   9  -1 657.845 233.564  45
  -1   9   1 533.666 189.668  45
   1   9  -1 533.171 179.189  20
   1   9  -1 715.036 185.754  17
  -1   9   1 521.708 95.8468   3
   1   9  -1 632.817 113.293   3
  -1   9   1 637.013 97.7148   2
   1   9   0 7902.54 472.041  45
   1   9   0 7434.74 418.226  17
  -1   9   0 6511.50 296.405   2
   1   9   0 7609.69 322.455   2
   1   9   1 13489.1 629.742  45
  -1   9  -1 13434.2 537.878  16
  -1   9  -1 14543.6 566.584  21
  -1   9  -2 34358.7 1109.44  44
   1   9   2 32696.0 931.571   4
   1   9   3 59976.9 1494.39   4
  -1   9  -3 58165.0 1593.44  22
  -1   9  -3 59194.7 1586.65  23
   1   9   4 33657.9 963.992   4
  -1   9  -4 34136.7 1054.65  22
  -1   9  -5 15055.0 606.186  22
  -1   9  -5 15333.5 625.660  24
  -1   9  -6 6113.80 454.322  43
  -1   9  -6 6791.20 402.068  26
  -1   9  -6 6660.61 391.043  24
  -1   9  -7 2245.45 312.048  43
  -1   9  -7 2463.44 281.392  27
  -1   9  -7 2236.19 238.458  24
  -1   9  -7 2408.86 253.399  26
  -1   9  -8 2010.47 288.891  43
  -1   9  -8 2056.40 255.564  27
  -1   9  -8 1952.91 257.643  28
  -1   9  -9 1233.38 209.973  28
  -1   9  -9 1216.37 210.212  27
  -1   9  -9 933.703 198.730  25
  -1   9 -10 1277.90 197.547  28
  -1   9 -10 1211.51 194.464  25
  -1   9 -11 840.831 166.241  29
  -1   9 -11 1238.23 159.158  28
  -1   9 -11 821.442 148.735  25
  -1   9 -12 263.295 90.3628  29
   1  10 -12 2494.52 179.083  28
   1  10 -12 1842.73 171.862  25
   1  10 -11 1374.71 182.649  28
   1  10 -11 1334.34 188.110  25
   1  10 -10 3650.32 297.401  27
   1  10 -10 3967.51 317.831  28
   1  10 -10 3604.23 309.658  25
   1  10 -10 3935.54 284.184  26
   1  10  -9 1504.26 176.917   2
   1  10  -9 1184.68 248.653  43
   1  10  -9 1294.22 215.424  27
   1  10  -9 1304.07 205.451  26
   1  10  -9 1429.15 204.038  24
   1  10  -8 12983.0 541.454   2
   1  10  -8 13212.5 676.375  43
   1  10  -8 13528.3 589.380  30
   1  10  -7 2464.06 322.153  43
   1  10  -7 2118.68 260.797  30
   1  10  -7 2237.32 268.952  24
   1  10  -7 1860.29 250.802  26
   1  10  -6 18135.9 860.060  44
   1  10  -6 19630.7 772.991  30
   1  10  -6 19904.5 775.455  23
   1  10  -6 18699.1 758.316  22
   1  10  -5 29739.0 1033.25  23
   1  10  -5 29091.0 1029.62  22
   1  10  -5 29771.4 1143.64  44
   1  10  -5 31773.9 1045.20  38
   1  10  -5 28870.1 927.073   2
   1  10  -4 4189.00 400.132  44
   1  10  -4 4069.78 349.184  38
   1  10  -4 4317.98 350.503  16
   1  10  -4 3892.53 350.421  21
   1  10  -4 3986.32 347.469  23
   1  10  -4 4323.18 340.015  18
   1  10  -4 3465.49 249.705   2
   1  10  -3 6118.04 415.320  21
   1  10  -3 5665.50 400.687  16
   1  10  -3 6857.68 419.543  18
   1  10  -3 6428.84 399.419  31
   1  10  -3 5629.81 317.392   3
  -1  10   3 6318.79 297.226   4
   1  10  -3 5780.56 317.435   2
   1  10  -2 318.865 170.491  19
   1  10  -2 484.697 210.541  21
   1  10  -2 356.576 187.497  16
   1  10  -2 368.138 103.701   2
   1  10  -2 537.255 112.576   3
   1  10  -1 9282.67 466.116  20
   1  10  -1 8440.89 380.456   3
  -1  10   1 8444.95 355.808   3
   1  10  -1 8909.05 384.323   2
   1  10   0 24514.0 851.049  17
   1  10   0 22770.1 719.404   2
  -1  10   0 22797.4 702.806   2
   1  10   0 22793.3 722.671   3
  -1  10   0 22328.4 705.762   3
   1  10   1 7047.69 440.026  17
  -1  10  -1 6590.09 319.906   2
  -1  10  -1 6695.34 325.531   3
   1  10   2 14573.2 702.783  45
   1  10   2 14289.3 527.948   4
  -1  10  -3 18227.4 789.906  44
   1  10   3 17906.6 617.716   4
  -1  10  -3 18446.9 709.402  22
  -1  10  -4 2307.91 311.199  44
   1  10   4 3014.60 219.932   4
  -1  10  -5 12298.4 629.276  43
  -1  10  -5 10851.8 525.923  24
  -1  10  -6 11028.7 611.301  43
  -1  10  -6 11917.1 576.471  27
  -1  10  -6 11632.0 540.349  26
  -1  10  -7 1603.68 269.705  43
  -1  10  -7 2164.87 259.030  27
  -1  10  -8 1252.23 239.750  43
  -1  10  -8 1177.94 203.365  27
  -1  10  -8 1410.84 224.661  28
  -1  10  -8 913.928 172.142  26
  -1  10  -9 1635.85 203.472  27
  -1  10  -9 1352.52 199.878  28
  -1  10  -9 1687.26 221.670  25
  -1  10 -10 299.294 115.806  28
  -1  10 -10 201.780 122.494  25
  -1  10 -11 430.896 118.315  29
   1  11 -11 732.905 124.807  28
   1  11 -11 840.274 137.433  25
   1  11 -10 1452.44 191.328  28
   1  11 -10 1050.91 168.284  27
   1  11 -10 1159.35 181.611  25
   1  11  -9 1007.79 212.294  43
   1  11  -9 967.407 187.420  27
   1  11  -9 665.035 154.613  26
   1  11  -8 985.172 156.455   2
   1  11  -8 1212.40 253.298  43
   1  11  -8 1176.74 213.718  27
   1  11  -8 898.048 173.860  30
   1  11  -8 1049.04 185.763  24
   1  11  -8 1197.08 201.005  26
   1  11  -7 941.819 158.743   3
   1  11  -7 644.700 137.348   2
   1  11  -7 1216.39 246.389  43
   1  11  -7 1128.57 197.031  30
   1  11  -7 770.182 185.012  22
   1  11  -6 7203.90 383.272   3
   1  11  -6 6632.05 371.165   2
   1  11  -6 7599.70 541.778  44
   1  11  -6 7363.16 435.281  30
   1  11  -6 7714.74 461.144  24
   1  11  -5 6054.08 412.539  22
   1  11  -5 6203.78 417.466  23
   1  11  -5 5926.13 487.356  44
   1  11  -5 5538.66 335.566   2
   1  11  -5 5315.14 327.172   3
   1  11  -4 12231.4 674.353  44
   1  11  -4 11465.7 584.514  23
   1  11  -4 13131.7 619.988  22
   1  11  -4 10822.7 486.230   3
   1  11  -4 11194.2 489.679   2
   1  11  -3 17978.2 819.408  44
   1  11  -3 15357.9 693.115  16
   1  11  -3 17693.6 740.553  21
   1  11  -3 16582.7 698.032  18
   1  11  -3 14847.8 590.122   3
   1  11  -3 15822.6 597.631   2
   1  11  -2 1049.10 231.771  18
   1  11  -2 1060.70 232.559  16
   1  11  -2 1007.31 245.134  21
   1  11  -2 984.030 143.986   2
   1  11  -2 941.152 143.397   3
  -1  11   2 1001.66 137.006   4
   1  11  -1 1614.47 248.558  19
   1  11  -1 1752.23 271.339  16
   1  11  -1 1091.77 151.807   3
   1  11  -1 1358.05 163.469   2
   1  11   0 541.053 253.474  45
  -1  11   0 551.567 111.333   3
   1  11   0 654.047 126.749   3
   1  11   1 3547.74 383.376  45
  -1  11  -1 3698.14 360.123  44
   1  11   1 3972.83 254.123   4
  -1  11  -1 3346.49 235.055   3
  -1  11  -1 3444.30 234.894   2
   1  11   2 12480.3 680.501  45
  -1  11  -2 12127.8 632.565  44
   1  11   2 11640.7 595.652  17
   1  11   2 11964.0 474.387   4
  -1  11  -2 11768.6 482.248   3
  -1  11  -2 10599.0 460.081   2
   1  11   3 15918.7 772.204  45
   1  11   3 16264.1 578.691   4
  -1  11  -3 14694.1 578.760   2
  -1  11  -3 15782.2 743.173  44
  -1  11  -4 10012.4 583.484  44
   1  11   4 10863.4 625.930  45
  -1  11  -5 7211.20 491.120  43
  -1  11  -5 7830.71 427.213  26
  -1  11  -6 617.439 217.621  43
  -1  11  -6 682.002 187.521  27
  -1  11  -7 538.700 191.248  43
  -1  11  -7 496.287 160.004  27
  -1  11  -8 949.856 204.960  43
  -1  11  -8 695.576 167.113  27
  -1  11  -8 934.607 175.806  28
  -1  11  -8 558.628 168.964  25
  -1  11  -9 503.726 129.125  28
  -1  11  -9 860.489 159.147  25
  -1  11 -10-7.63442 75.8373  28
  -1  11 -10-70.5713 96.8605  25
   1  12 -10 483.847 114.077  27
   1  12 -10 503.249 119.715  28
   1  12 -10 561.363 130.234  25
   1  12  -9 2435.64 232.077  28
   1  12  -9 2974.64 244.949  27
   1  12  -9 3224.33 230.145  26
   1  12  -9 2933.24 251.500  25
   1  12  -8 2933.07 302.670  43
   1  12  -8 2496.37 256.779  27
   1  12  -8 2493.28 233.837  24
   1  12  -8 2648.44 241.708  26
   1  12  -7 541.114 169.097  24
   1  12  -7 421.922 145.131  26
   1  12  -7 524.630 207.847  43
   1  12  -6 2219.44 251.035  22
   1  12  -6 2635.47 279.575  24
   1  12  -6 1954.66 200.646   2
   1  12  -6 2020.54 200.324   3
   1  12  -6 2139.36 304.591  43
   1  12  -5 767.508 203.736  22
   1  12  -5 565.714 128.766   2
   1  12  -5 750.135 148.049   3
   1  12  -4 9322.81 602.578  44
   1  12  -4 9428.98 436.890   2
   1  12  -4 9029.86 429.707   3
   1  12  -3 9213.32 584.574  44
   1  12  -3 8631.85 412.640   2
   1  12  -3 8224.95 405.625   3
   1  12  -2 917.431 227.290  21
   1  12  -2 1067.13 159.923   2
   1  12  -2 984.029 151.735   3
   1  12  -1 226.070 197.543  16
   1  12  -1 514.591 218.714  21
   1  12  -1 246.322 104.473   3
   1  12   0 2979.28 322.585  16
   1  12   1 5265.22 307.936   4
  -1  12  -1 5728.47 314.575   3
   1  12   2 4412.89 437.251  45
   1  12   2 4700.57 283.519   4
  -1  12  -2 4355.53 280.059   3
  -1  12  -2 4964.12 289.983   2
   1  12   3 4216.06 421.776  45
  -1  12  -3 3907.64 270.482   3
  -1  12  -3 4135.21 274.914   2
   1  12   3 4295.87 267.532   4
   1  12   4 2577.07 347.447  45
   1  12   4 2735.93 329.263  17
  -1  12  -4 2555.45 224.095   3
  -1  12  -4 2482.86 219.020   2
  -1  12  -5 659.561 199.698  43
  -1  12  -5 892.518 146.105   2
  -1  12  -5 1000.54 152.686   3
   1  12   5 1239.08 275.631  45
   1  12   6 665.196 229.582  45
  -1  12  -6 703.737 210.535  43
  -1  12  -6 748.156 177.168  27
  -1  12  -7 972.548 207.514  43
  -1  12  -7 1174.11 181.748  27
  -1  12  -8 700.478 132.827  27
  -1  12  -8 597.348 143.302  25
  -1  12  -9 1527.16 165.369  25
   1  13  -9 163.327 85.9334  28
   1  13  -9 211.453 109.513  25
   1  13  -8 1105.97 164.173  27
   1  13  -8 1298.13 157.114  26
   1  13  -7 3054.15 301.177  43
   1  13  -7 3342.81 275.669  27
   1  13  -7 3460.31 259.313  26
   1  13  -7 3079.57 243.352  24
   1  13  -6 2388.49 243.157  26
   1  13  -6 2362.64 241.614  24
   1  13  -6 2374.45 292.074  43
   1  13  -5 269.333 159.863  24
   1  13  -5 126.748 140.392  22
   1  13  -5 52.0519 97.5945   2
   1  13  -5-117.149 218.540  44
   1  13  -4 1670.06 243.872  22
   1  13  -4 1471.87 181.113   3
   1  13  -4 1406.96 173.383   2
   1  13  -4 1848.68 298.998  44
   1  13  -3 471.402 202.389  22
   1  13  -3 228.200 215.434  44
   1  13  -3 250.881 104.614   2
   1  13  -3 212.219 100.545   3
   1  13  -2 7071.54 518.515  44
   1  13  -2 6998.22 356.868   3
   1  13  -2 6559.65 436.345  23
   1  13  -1 3528.47 341.174  21
   1  13   0 506.601 121.215   4
   1  13   0 647.400 214.298  21
   1  13   0 359.137 190.884  16
   1  13   1 2788.33 223.108   4
   1  13   1 2793.65 310.913  16
   1  13   2 1535.40 165.914   4
  -1  13  -2 1561.14 169.714   3
  -1  13  -3 247.181 104.336   2
  -1  13  -4 101.780 158.312  43
  -1  13  -5 2012.02 221.490  27
  -1  13  -5 2059.35 271.417  43
   1  13   6 144.679 149.055  17
  -1  13  -7 510.298 133.066  25
   1  14  -7 868.657 141.081  27
   1  14  -7 926.459 123.482  26
   1  14  -6 919.948 158.080  27
   1  14  -6 581.027 129.584  24
   1  14  -6 689.663 140.682  26
   1  14  -5 2836.79 293.215  43
   1  14  -5 2530.63 232.300  24
   1  14  -5 2951.62 243.181  26
   1  14  -3 290.318 160.331  22
   1  14  -2 1550.03 273.848  44
   1  14  -2 2171.35 256.887  22
   1  14  -1 385.705 227.930  44
   1  14   0 4380.05 387.609  44
   1  14   2 662.579 184.918  16
  -1  14  -3 1179.97 216.900  43
  -1  14  -6 784.671 132.626  25
   1  15  -5 2769.21 208.341  27
   1  15  -5 3192.65 198.574  26
   1  15  -4 3701.18 239.616  26
   1  15  -3 2323.89 206.388  24
   2 -16  -5 1233.91 59.6749  10
   2 -16  -4 1528.67 72.1628  10
   2 -16  -3 292.742 38.9165  10
  -2 -16   2 411.568 41.1197   9
  -2 -16   1 37.9852 30.9834   9
  -2 -16   0 39.2727 31.1122   9
  -2 -16  -1 1172.68 68.1758   9
  -2 -16  -2 1145.17 63.6515   9
   2 -15  -7 569.766 49.4837  10
   2 -15  -6 1832.83 92.5151  10
   2 -15  -5 3081.81 131.282  10
   2 -15  -4 1407.06 87.4015  10
   2 -15  -3 1627.98 97.8977   9
  -2 -15   3 1590.16 88.0960   9
   2 -15  -3 1609.69 94.8673  10
  -2 -15   2 288.057 50.7644   9
   2 -15  -2 349.721 57.2349   9
   2 -15  -2 270.209 48.0046  10
   2 -15  -1 872.302 74.1939   9
   2 -15  -1 896.458 66.9010  10
  -2 -15   1 753.811 69.3188   9
  -2 -15   0 2485.79 123.481   9
  -2 -15  -1 2781.99 130.354   9
  -2 -15  -2 1285.27 78.7301  10
  -2 -15  -2 1361.48 87.5343   9
  -2 -15  -3 202.619 43.8269   9
  -2 -15  -3 220.569 41.2427  10
  -2 -15  -4 452.531 46.5196   9
  -2 -15  -4 594.313 52.9505  10
  -2 -15  -5 676.774 51.3787  10
   2 -14  -9 332.844 33.2221  10
   2 -14  -8 1204.78 72.6972  10
   2 -14  -7 319.760 53.9769  10
  -2 -14   6 116.467 108.730  47
   2 -14  -6 239.843 55.4010  10
  -2 -14   5 270.794 121.827  47
   2 -14  -5 220.842 50.3114   9
   2 -14  -5 217.580 55.6507  10
  -2 -14   4 2944.28 247.248  47
   2 -14  -4 3493.38 153.268   9
   2 -14  -4 3196.34 151.762  10
  -2 -14   4 2902.28 131.185   9
   2 -14  -3 2383.42 133.116   9
  -2 -14   3 2458.96 124.332   9
   2 -14  -2 5481.99 211.186   9
  -2 -14   2 5072.33 201.086   9
   2 -14  -1 931.427 85.6489   9
   2 -14  -1 814.894 75.7723  10
  -2 -14   1 741.839 80.3227   9
   2 -14   0 844.560 80.2457   9
  -2 -14   0 739.631 81.3181   9
   2 -14   1 994.386 81.6488   9
  -2 -14  -1 960.097 80.4848  10
  -2 -14  -1 824.513 81.9473   9
  -2 -14  -2 142.571 53.2316   9
  -2 -14  -2 95.9022 45.1924  10
  -2 -14  -3 1628.25 104.576  10
  -2 -14  -3 1768.38 104.897   9
  -2 -14  -4 669.413 70.1359  10
  -2 -14  -4 823.130 68.7332   9
  -2 -14  -5 2499.86 118.849  10
  -2 -14  -6 445.481 51.7078  10
  -2 -14  -7 2671.82 99.2435  10
   2 -13 -10 177.344 64.6960  48
   2 -13  -9 1186.68 126.362  48
   2 -13  -9 1188.37 75.4744  10
   2 -13  -8 279.555 106.341  48
  -2 -13   8 195.442 106.715  47
   2 -13  -8 70.7601 44.2383  10
   2 -13  -7 1357.72 166.595  48
  -2 -13   7 1017.73 170.141  47
   2 -13  -7 1088.61 91.8530  10
  -2 -13   6 794.683 168.506  47
   2 -13  -6 785.838 147.728  48
   2 -13  -6 708.229 71.8702   9
  -2 -13   5 1410.78 195.419  47
   2 -13  -5 1201.66 166.918  48
   2 -13  -5 1374.93 110.452  10
  -2 -13   4 719.913 163.538  47
   2 -13  -4 879.879 90.3228  10
   2 -13  -3 1719.12 118.583   9
  -2 -13   3 1522.31 106.490   9
   2 -13  -3 1460.78 113.623  10
   2 -13  -2 5415.70 224.089   9
   2 -13  -2 5338.78 220.204  10
  -2 -13   2 5792.49 222.729   9
  -2 -13   1 121.371 58.6013   9
   2 -13  -1 213.765 62.4496   9
   2 -13  -1 143.793 53.0033  10
   2 -13   0 3555.54 168.557   9
   2 -13   0 3719.64 162.990  10
  -2 -13   0 3378.88 172.288   9
  -2 -13   0 3609.69 162.448  10
   2 -13   1 727.083 79.8663   9
  -2 -13  -1 797.725 88.7915   9
  -2 -13  -1 855.336 86.4462  10
  -2 -13  -2 1620.97 115.299   8
  -2 -13  -2 1753.67 117.041  10
  -2 -13  -3 145.461 52.5585   8
  -2 -13  -3 193.257 56.5048  10
  -2 -13  -4 1443.08 97.4315   9
  -2 -13  -5 370.269 54.9708   9
  -2 -13  -5 428.109 65.9157  10
  -2 -13  -6 973.507 83.3067  10
  -2 -13  -7 283.672 49.1461  10
  -2 -13  -8 405.925 42.4920  10
   2 -12 -11 139.324 66.9876  48
   2 -12 -10 1239.81 134.927  48
   2 -12  -9 699.136 129.826  48
  -2 -12   9 579.500 127.727  47
   2 -12  -9 765.359 72.0811  10
  -2 -12   8 1236.59 173.971  47
   2 -12  -8 1446.54 179.822  48
   2 -12  -8 1471.75 104.276  10
   2 -12  -7 694.839 146.446  48
  -2 -12   7 650.586 169.823  47
   2 -12  -7 680.939 69.3846   9
   2 -12  -7 669.039 83.1854  10
   2 -12  -6 4241.10 199.212  10
   2 -12  -5 813.418 156.783  48
  -2 -12   5 921.981 183.477  47
   2 -12  -5 1149.01 96.7169   9
   2 -12  -5 966.950 100.679  10
   2 -12  -4 7799.29 383.480  48
   2 -12  -4 8118.60 287.035   9
  -2 -12   4 7500.96 263.427   8
  -2 -12   4 8046.43 267.539   9
   2 -12  -4 8157.35 294.539  10
  -2 -12   3 10114.5 523.028  47
   2 -12  -3 10364.3 451.449  48
  -2 -12   3 10984.4 348.434   8
  -2 -12   3 10706.6 344.793   9
   2 -12  -3 11434.0 362.517   9
   2 -12  -3 11566.8 367.801  10
  -2 -12   2 2457.60 139.755   8
  -2 -12   2 2465.51 140.595   9
   2 -12  -2 2402.97 140.980  10
   2 -12  -2 2480.68 145.236   9
  -2 -12   1 4409.56 319.318  47
  -2 -12   1 4530.72 201.028   8
   2 -12  -1 4498.87 196.206  10
  -2 -12   1 4621.02 201.854   9
   2 -12  -1 4440.98 198.687   9
  -2 -12   0 5795.19 234.783   8
   2 -12   0 6077.90 233.585   9
  -2 -12   0 5365.21 230.205   9
   2 -12   0 6009.01 225.663  10
  -2 -12   0 5748.20 222.213  10
  -2 -12  -1 1925.16 131.553   8
   2 -12   1 2429.15 134.591   9
  -2 -12  -1 2093.52 131.574  10
  -2 -12  -1 2258.11 139.695   9
  -2 -12  -2 1515.69 114.947   8
   2 -12   2 1551.06 105.033   9
  -2 -12  -2 1567.13 116.048   9
  -2 -12  -2 1486.47 116.248  10
  -2 -12  -3 336.893 64.8820   9
  -2 -12  -3 233.328 61.6499   8
  -2 -12  -3 260.336 63.3188  10
  -2 -12  -4 45.6429 47.8963   9
  -2 -12  -4 94.1746 57.2117  10
  -2 -12  -5 1150.97 153.758  48
  -2 -12  -5 1226.62 91.0911   9
  -2 -12  -5 1400.11 108.668  10
  -2 -12  -6 1970.70 182.237  48
  -2 -12  -6 2048.73 125.453  10
  -2 -12  -7 303.552 101.360  48
  -2 -12  -7 296.339 58.7071  10
  -2 -12  -8 155.974 83.3132  48
  -2 -12  -8 130.489 42.5898  10
  -2 -12  -9 497.447 43.6325  10
   2 -11 -12 1034.52 97.5170  48
   2 -11 -11 2407.01 173.974  48
   2 -11 -10 4489.13 262.853  48
   2 -11 -10 4375.25 167.091  10
   2 -11  -9 5637.11 320.589  48
   2 -11  -9 5735.45 214.908  10
  -2 -11   8 50.5283 134.401  47
   2 -11  -8 124.426 55.3187  10
   2 -11  -7 5869.14 343.195  48
   2 -11  -7 5292.67 202.969   9
   2 -11  -7 5463.92 230.436  10
   2 -11  -6 2864.77 246.170  48
  -2 -11   6 2708.07 286.130  47
   2 -11  -6 3083.36 152.961   9
   2 -11  -6 3107.00 172.260  10
   2 -11  -5 20438.7 710.652  48
  -2 -11   5 19550.9 797.715  47
   2 -11  -5 20509.5 560.581   9
   2 -11  -5 19930.1 577.175  10
   2 -11  -4 7528.95 376.304  48
  -2 -11   4 6444.38 396.146  46
  -2 -11   4 6433.32 419.726  47
  -2 -11   4 7035.19 248.283   8
   2 -11  -4 7039.20 271.785  10
   2 -11  -4 6921.94 260.827   9
  -2 -11   4 6969.91 246.787   9
  -2 -11   3 9687.41 505.486  46
   2 -11  -3 9991.12 447.335  48
  -2 -11   3 10383.9 523.734  47
  -2 -11   3 10531.0 332.448   8
   2 -11  -3 10240.1 345.794  10
  -2 -11   3 10264.3 330.188   9
   2 -11  -3 10233.9 339.552   9
  -2 -11   2 1060.25 187.001  47
   2 -11  -2 876.867 152.424  48
  -2 -11   2 1049.72 199.502  46
  -2 -11   2 1069.44 95.7007   8
   2 -11  -2 1056.49 99.0454  10
  -2 -11   2 1088.98 94.2971   9
   2 -11  -2 1158.74 105.289   9
  -2 -11   1 9133.68 485.675  46
  -2 -11   1 9031.68 454.298  47
  -2 -11   1 8522.90 298.428   8
   2 -11  -1 8984.93 302.221   9
   2 -11  -1 8046.60 289.939  14
   2 -11  -1 9170.74 302.500  10
  -2 -11   1 8765.33 284.950  10
  -2 -11   0 5702.91 345.468  47
  -2 -11   0 6530.67 411.845  46
  -2 -11   0 6006.41 237.899   8
  -2 -11   0 5953.88 227.876  10
   2 -11   0 6429.91 237.055   9
   2 -11   0 6135.29 228.510  10
   2 -11   0 5665.17 226.922  14
   2 -11   1 2363.74 134.149   9
  -2 -11  -1 2296.05 138.532   8
   2 -11   1 2156.26 121.322  10
  -2 -11  -1 2235.57 132.564  10
   2 -11   1 1973.40 127.902  14
   2 -11   2 22411.9 843.389  47
  -2 -11  -2 24902.6 879.283  46
  -2 -11  -2 25008.0 658.737   8
   2 -11   2 25224.0 638.726   9
   2 -11   2 22674.5 641.542  14
  -2 -11  -2 24881.0 658.567   9
  -2 -11  -2 24753.4 663.634  10
  -2 -11  -3 23869.2 767.980  48
   2 -11   3 23418.1 856.054  47
   2 -11   3 24400.2 625.582   9
  -2 -11  -3 24681.6 655.721   8
  -2 -11  -3 25391.5 670.883  10
   2 -11   3 23295.6 642.923  14
  -2 -11  -3 25051.3 657.145   9
  -2 -11  -4 3833.27 263.093  48
   2 -11   4 3505.42 286.551  47
  -2 -11  -4 3868.22 177.007   8
   2 -11   4 3641.48 173.316  14
  -2 -11  -4 3862.95 176.712   9
  -2 -11  -4 3914.36 191.792  10
  -2 -11  -5 1055.09 167.551  48
   2 -11   5 1134.22 98.1651  14
  -2 -11  -5 1254.83 95.1803   9
  -2 -11  -5 1281.84 109.835  10
  -2 -11  -6 1063.30 98.7562  10
  -2 -11  -7 966.705 153.291  48
   2 -11   7 1017.35 85.2166  14
  -2 -11  -8 713.330 133.137  48
   2 -11   8 873.289 74.9482  14
  -2 -11  -8 666.038 72.3862  10
  -2 -11  -9 123.434 86.3723  48
  -2 -11  -9 146.694 41.3980  10
  -2 -11 -10 78.3872 58.0018  48
   2 -10 -12 197.873 87.7548  48
   2 -10 -11 1433.26 164.238  48
   2 -10 -10 1415.84 181.564  48
   2 -10 -10 1819.56 109.207  10
  -2 -10   9 2886.16 263.102  47
   2 -10  -9 2785.97 150.697  10
   2 -10  -8 5183.98 336.770  48
  -2 -10   8 5140.46 369.032  47
   2 -10  -8 5329.75 226.351  10
  -2 -10   7 22001.1 863.077  47
   2 -10  -7 22911.6 802.207  48
   2 -10  -7 22934.6 601.494   9
   2 -10  -7 23299.8 638.014  10
   2 -10  -6 4835.83 328.217  48
   2 -10  -6 4981.67 202.531   9
   2 -10  -6 5128.45 226.329  10
  -2 -10   5 30854.1 1007.89  46
   2 -10  -5 31320.2 981.286  48
   2 -10  -5 32297.0 834.524  10
   2 -10  -5 32501.2 815.578   9
  -2 -10   4 5497.96 359.615  46
  -2 -10   4 5109.83 372.251  47
   2 -10  -4 5386.41 322.957  48
  -2 -10   4 5557.87 207.299   8
  -2 -10   4 5360.42 204.349   9
   2 -10  -4 5643.30 228.746  10
   2 -10  -4 5401.45 217.332   9
  -2 -10   3 9512.30 504.777  46
  -2 -10   3 9383.72 492.940  47
   2 -10  -3 10689.6 437.758  48
  -2 -10   3 10236.9 319.145   8
   2 -10  -3 10294.3 336.449  10
   2 -10  -3 9988.77 326.051   9
  -2 -10   2 10320.9 532.089  46
   2 -10  -2 11208.4 446.377  48
  -2 -10   2 9620.11 496.731  47
  -2 -10   2 10559.8 333.672   8
   2 -10  -2 10868.4 341.200   9
   2 -10  -2 11189.1 346.371  10
  -2 -10   1 2028.93 246.377  46
  -2 -10   1 2151.09 224.219  47
   2 -10  -1 2037.97 180.949  48
  -2 -10   1 2197.51 127.302   8
  -2 -10   1 2107.24 116.713  10
   2 -10  -1 2305.90 127.886  10
   2 -10  -1 2061.45 127.640  14
   2 -10  -1 2395.39 130.585   9
  -2 -10   0 504.593 139.390  47
   2 -10   0 820.659 167.268  47
  -2 -10   0 693.549 180.276  46
  -2 -10   0 800.102 83.8358   8
   2 -10   0 772.385 85.1454  14
   2 -10   0 749.747 76.9661  10
   2 -10   0 939.098 85.1978   9
  -2 -10   0 810.972 78.9395  10
  -2 -10  -1 12914.1 599.372  46
  -2 -10  -1 14176.1 542.683  47
   2 -10   1 13455.3 580.117  47
  -2 -10  -1 14366.5 419.221   8
   2 -10   1 13297.1 405.775  14
   2 -10   1 14089.0 407.304   9
  -2 -10  -1 14422.2 418.787  10
   2 -10   1 14622.0 403.590  10
  -2 -10  -2 350.331 145.106  46
   2 -10   2 462.711 157.069  47
   2 -10   2 374.185 65.2734   9
  -2 -10  -2 534.345 74.0866   8
  -2 -10  -2 451.954 76.5589  10
   2 -10   2 463.846 70.5241  14
   2 -10   3 10866.0 525.545  47
  -2 -10  -3 11573.7 533.934  46
  -2 -10  -3 11715.2 367.752   8
   2 -10   3 12006.6 343.825   9
  -2 -10  -3 12622.1 385.646  10
   2 -10   3 11207.4 358.732  14
  -2 -10  -3 11329.9 352.886  11
   2 -10   4 7654.94 423.448  47
  -2 -10  -4 7881.21 274.723   8
  -2 -10  -4 8446.07 300.061  10
  -2 -10  -4 7676.20 273.793  11
   2 -10   4 7736.96 274.407  14
  -2 -10  -4 8131.82 278.458   9
   2 -10   5 17803.3 701.725  47
  -2 -10  -5 19179.9 526.595   8
  -2 -10  -5 20526.9 564.301  10
   2 -10   5 19380.5 535.665  14
  -2 -10  -5 18803.2 524.267   9
  -2 -10  -5 19180.6 537.940  11
  -2 -10  -6 5833.90 243.690  10
   2 -10   6 5941.98 228.241  14
  -2 -10  -6 5864.44 232.755  11
   2 -10   6 5122.49 325.672  47
  -2 -10  -7 1380.28 105.916  11
  -2 -10  -7 1118.34 102.358  10
   2 -10   8 152.743 54.0805  14
  -2 -10  -8 139.187 50.8123  11
  -2 -10  -8 216.049 58.8871  10
  -2 -10  -9 394.544 62.6573  11
   2 -10   9 476.900 62.2204  14
  -2 -10  -9 533.359 61.8519  10
  -2 -10  -9 438.459 125.560  48
   2 -10  10 165.948 39.5785  14
  -2 -10 -10 127.728 83.4214  48
   2  -9 -13 1318.10 113.667  48
   2  -9 -12 852.800 134.661  48
   2  -9 -11 3434.18 247.968  48
   2  -9 -10 128.701 62.2353  11
  -2  -9  10 137.086 118.483  47
   2  -9  -9 2881.19 264.786  48
   2  -9  -9 2890.83 155.682  10
   2  -9  -9 3216.76 172.774  11
  -2  -9   9 2665.18 219.111  39
   2  -9  -8 13021.4 570.341  48
  -2  -9   8 13536.4 517.315  39
   2  -9  -8 13295.2 433.578  11
   2  -9  -8 14052.0 425.217  10
   2  -9  -7 19851.6 724.315  48
   2  -9  -7 19865.0 526.171   9
   2  -9  -7 19126.0 564.912  11
   2  -9  -7 19753.7 559.932  10
  -2  -9   7 19786.2 657.636  39
   2  -9  -6 698.469 174.187  48
   2  -9  -6 852.391 89.7957  10
   2  -9  -6 839.488 93.7534  11
   2  -9  -6 836.054 82.9501   9
  -2  -9   6 825.238 134.010  39
   2  -9  -5 4202.92 294.523  48
  -2  -9   5 4202.72 307.783  46
   2  -9  -5 4598.61 184.480   9
   2  -9  -5 4220.57 192.413  10
  -2  -9   4 396.713 160.942  46
   2  -9  -4 431.160 137.229  48
  -2  -9   4 452.652 59.0684   8
   2  -9  -4 438.543 69.2579   9
  -2  -9   4 592.345 121.437  41
   2  -9  -4 513.687 71.6259  10
  -2  -9   3 17475.6 706.779  46
   2  -9  -3 19290.3 623.139  48
  -2  -9   3 17992.4 484.982   8
  -2  -9   3 18521.0 602.064  41
   2  -9  -3 17840.4 502.120  10
   2  -9  -3 18125.3 495.852   9
  -2  -9   2 1163.74 205.612  46
  -2  -9   2 988.406 179.680  47
   2  -9  -2 1381.06 154.163  48
  -2  -9   2 1105.81 87.9236   8
   2  -9  -2 1134.06 93.5608  14
   2  -9  -2 1128.29 90.1574   9
   2  -9  -2 1316.06 97.2702  10
   2  -9  -1 1982.59 170.239  48
  -2  -9   1 1853.28 246.548  46
  -2  -9   1 1830.93 201.253  47
  -2  -9   1 2078.77 117.918   8
   2  -9  -1 2002.29 115.828  10
   2  -9  -1 1964.16 115.356  14
   2  -9  -1 2154.47 118.511   9
   2  -9   0 9575.53 451.658  47
  -2  -9   0 9746.00 432.149  47
   2  -9   0 10090.0 378.869  48
  -2  -9   0 10088.6 504.513  46
  -2  -9   0 10093.2 306.016  10
   2  -9   0 10199.3 307.001   9
   2  -9   0 9516.14 303.586  14
   2  -9   0 10048.6 304.900  10
   2  -9   1 1657.37 201.803  47
  -2  -9  -1 1688.93 228.112  46
  -2  -9  -1 1948.85 181.466  47
  -2  -9  -1 2074.80 118.424   8
   2  -9   1 2116.48 114.403   9
   2  -9   1 2033.92 107.684  10
   2  -9   1 1879.10 113.092  14
   2  -9   2 18859.8 716.805  47
  -2  -9  -2 20502.6 751.283  46
  -2  -9  -2 20458.4 552.613   8
   2  -9   2 20272.0 544.373  14
   2  -9   2 21090.7 531.401  10
   2  -9   2 21128.8 538.585   9
  -2  -9  -2 20370.7 537.365  11
   2  -9   3 23499.8 842.409  47
  -2  -9  -3 26402.9 864.357  46
  -2  -9  -3 25819.4 663.452   8
   2  -9   3 25925.4 640.106   9
   2  -9   3 25219.3 658.785  14
  -2  -9  -3 25537.9 656.867  11
   2  -9   4 6014.87 366.777  47
  -2  -9  -4 6416.43 232.888   8
   2  -9   4 6404.81 233.899  14
  -2  -9  -4 6291.92 235.503  11
   2  -9   5 4597.85 313.549  47
  -2  -9  -5 4958.69 193.929   8
  -2  -9  -5 4768.43 190.996   9
   2  -9   5 4717.54 199.124  14
  -2  -9  -5 4858.59 203.749  11
   2  -9   6 641.824 80.4396  14
  -2  -9  -6 700.036 83.7032  11
   2  -9   6 591.632 144.803  47
   2  -9   7 7082.77 256.515  14
  -2  -9  -7 7168.94 270.757  10
  -2  -9  -7 6789.00 261.416  11
  -2  -9  -8 2424.07 141.078  11
  -2  -9  -8 2636.14 144.724  10
  -2  -9  -9 622.977 69.8904  10
   2  -9   9 496.481 67.6399  14
  -2  -9  -9 456.761 68.3985  11
  -2  -9 -10 631.908 68.7701  11
   2  -9  10 706.920 67.1096  14
   2  -9  11 45.1385 31.3596  14
  -2  -9 -11 116.520 77.7665  48
   2  -8 -13 641.946 102.631  48
   2  -8 -12 3052.07 224.715  48
   2  -8 -11 2340.72 141.745  11
   2  -8 -11 1651.76 202.018  48
   2  -8 -10 2441.04 241.028  48
   2  -8 -10 2406.36 132.164  10
  -2  -8  10 2234.38 208.633  39
   2  -8  -9 4920.87 337.056  48
   2  -8  -9 5451.43 237.079  11
   2  -8  -9 5488.65 219.920  10
  -2  -8   9 5095.71 306.585  39
   2  -8  -8 3896.80 183.935  10
   2  -8  -8 4126.98 199.120  11
  -2  -8   8 3719.26 256.647  39
   2  -8  -7 11691.6 340.455   9
   2  -8  -7 11901.0 371.276  10
   2  -8  -7 11673.6 378.614  11
  -2  -8   7 11671.5 469.080  39
   2  -8  -6 4625.99 229.151  51
  -2  -8   6 4953.43 282.129  39
   2  -8  -6 5163.71 209.056  10
   2  -8  -6 5460.98 218.098  11
   2  -8  -6 5103.43 191.053   9
   2  -8  -5 1258.89 179.059  48
  -2  -8   5 850.858 170.589  46
  -2  -8   5 1183.12 76.0348   8
  -2  -8   5 1169.49 145.497  41
  -2  -8   5 1068.28 136.816  39
   2  -8  -5 1390.39 104.510  11
   2  -8  -5 1173.56 88.3070   9
   2  -8  -5 1093.07 93.8082  10
   2  -8  -4 971.921 146.486  48
  -2  -8   4 661.011 167.801  46
  -2  -8   4 934.668 70.7486   8
  -2  -8   4 944.922 130.264  41
   2  -8  -4 945.594 77.9761   9
   2  -8  -4 845.158 79.6332  10
  -2  -8   3 4171.19 307.742  46
   2  -8  -3 4128.60 247.694  48
   2  -8  -3 4015.82 162.215   8
   2  -8  -3 3931.99 160.302   9
   2  -8  -3 3994.75 165.617  10
  -2  -8   2 803.028 166.849  46
   2  -8  -2 742.516 67.8246   8
  -2  -8   2 790.254 125.053  41
   2  -8  -2 907.414 73.6407   9
  -2  -8   2 771.331 59.7113  10
   2  -8  -1 30674.7 903.826  47
  -2  -8   1 29053.1 965.749  46
   2  -8  -1 30348.8 741.800   8
   2  -8  -1 30507.9 741.829   9
  -2  -8   1 30475.1 733.328  10
  -2  -8   1 29172.7 857.949  41
  -2  -8   0 5875.71 312.766  47
  -2  -8   0 5839.82 364.711  46
   2  -8   0 5736.33 317.220  47
   2  -8   0 6452.58 209.898   9
  -2  -8   0 6377.13 343.300  42
  -2  -8  -1 1808.71 221.463  46
  -2  -8  -1 2155.34 175.057  47
   2  -8   1 1981.45 196.708  47
   2  -8   1 2087.39 107.847  14
   2  -8   1 2051.70 104.070  10
   2  -8   1 2097.35 104.824   9
  -2  -8  -1 1953.77 97.9346  11
  -2  -8  -1 1483.49 184.643  42
   2  -8   2 8230.74 244.735   9
  -2  -8  -2 7912.02 246.130  11
   2  -8   2 7720.06 249.912  14
   2  -8   2 7265.65 377.793  47
  -2  -8  -2 7479.63 403.383  46
  -2  -8  -2 7376.95 326.604  47
   2  -8   3 4742.27 186.277  14
  -2  -8  -3 5098.84 188.328  11
  -2  -8  -3 5195.61 324.826  46
   2  -8   3 4904.07 307.935  47
  -2  -8  -3 5035.50 191.755   8
   2  -8   3 5298.02 178.227   9
   2  -8   4 2102.56 118.034  14
  -2  -8  -4 2013.86 117.088  11
   2  -8   4 2049.89 216.320  47
  -2  -8  -4 2214.98 213.317  46
  -2  -8  -4 2117.23 116.955   8
  -2  -8  -5 17803.4 499.172  11
   2  -8   5 18453.3 495.885  14
   2  -8   5 16739.3 650.398  47
  -2  -8  -5 17847.3 483.710   8
  -2  -8  -6 4584.40 197.939  11
   2  -8   6 4503.28 192.926  14
   2  -8   6 4432.62 291.629  47
   2  -8   7 11942.5 368.675  14
  -2  -8  -7 11552.8 375.372  11
  -2  -8  -8 1135.94 101.259  10
   2  -8   8 1177.50 97.4032  14
  -2  -8  -9 2044.12 127.640  11
  -2  -8 -10 2279.67 126.244  11
   2  -8  10 2269.91 120.398  14
  -2  -8 -11 218.533 48.5999  11
   2  -8  11 196.768 45.7144  14
  -2  -7  13 1339.24 136.532  35
   2  -7 -13 1128.94 135.529  48
   2  -7 -12 1973.16 124.025  11
  -2  -7  12 1736.43 178.537  35
   2  -7 -12 1799.26 194.444  48
  -2  -7  11 1847.93 197.850  35
   2  -7 -10 25.9513 54.7044  11
  -2  -7  10 78.8357 115.634  39
   2  -7  -9 63.2659 60.0858  11
   2  -7  -9 31.1607 48.7430  10
  -2  -7   9 26.0380 110.583  39
   2  -7  -8 11230.3 354.792  10
   2  -7  -8 11607.4 374.441  11
  -2  -7   8 11378.2 474.920  39
   2  -7  -7 2113.33 151.391  51
   2  -7  -7 2055.61 129.125  11
   2  -7  -7 1985.19 118.997  10
  -2  -7   7 1814.53 183.503  39
   2  -7  -6 2924.67 176.500  51
   2  -7  -6 3293.52 157.936  11
   2  -7  -6 3429.34 154.191  10
   2  -7  -6 3271.20 136.638   9
  -2  -7   6 3610.43 229.405  39
   2  -7  -5 5322.28 228.318  51
  -2  -7   5 5622.56 290.525  41
   2  -7  -5 5146.89 196.596  10
   2  -7  -5 4935.05 195.209  11
   2  -7  -5 5516.76 186.474   9
   2  -7  -4 3994.76 189.558  51
   2  -7  -4 3884.42 235.667  48
   2  -7  -4 3684.53 158.486  11
   2  -7  -4 3798.83 148.837   9
   2  -7  -4 4151.64 152.637   8
   2  -7  -3 1000.68 72.3108   8
   2  -7  -3 945.349 79.4672  15
   2  -7  -3 946.956 73.0746  10
  -2  -7   3 835.318 127.049  41
   2  -7  -2 52264.8 1190.75   8
  -2  -7   2 53117.5 1333.19  41
  -2  -7   2 51402.0 1173.31  10
   2  -7  -2 51185.1 1202.28  15
   2  -7  -2 52886.4 1196.98  10
   2  -7  -2 49562.5 1194.24  14
   2  -7  -1 42747.8 1058.02  48
   2  -7  -1 43096.4 1119.22  47
   2  -7  -1 41390.2 966.540   8
   2  -7  -1 41790.7 969.538  10
   2  -7  -1 39164.1 965.608  14
   2  -7  -1 41410.9 976.903  15
  -2  -7   1 42104.8 1162.74  42
   2  -7   0 1794.86 172.402  47
   2  -7   0 2026.17 146.199  48
  -2  -7   0 1713.93 191.584  42
   2  -7   0 2038.58 104.909  15
   2  -7   0 2036.44 98.9712  14
  -2  -7   0 1987.74 86.5840  11
   2  -7   0 2068.57 99.8359  10
  -2  -7  -1 9563.47 440.518  46
   2  -7   1 9232.24 399.314  47
   2  -7   1 9488.60 273.334   7
  -2  -7  -1 9416.12 452.663  42
  -2  -7  -1 9702.86 267.375  11
   2  -7   1 9591.66 271.772  10
   2  -7   2 3240.55 228.049  47
  -2  -7  -2 3091.68 185.772  47
  -2  -7  -2 3171.85 252.920  46
   2  -7   2 3086.23 123.272   7
   2  -7   2 3419.48 126.607  10
  -2  -7  -2 3069.60 125.289  11
  -2  -7  -3 16787.8 605.050  46
   2  -7   3 15942.9 591.710  47
  -2  -7  -3 17414.5 448.626  11
   2  -7   3 16840.5 446.542  14
   2  -7   4 5298.14 310.010  47
  -2  -7  -4 5573.20 197.594   8
  -2  -7  -4 5705.48 205.071  11
   2  -7   5 24118.6 793.800  47
  -2  -7  -5 24282.2 616.130   8
  -2  -7  -5 23541.6 950.295  40
  -2  -7  -5 25242.2 641.073  11
  -2  -7  -6 4429.27 193.440  11
  -2  -7  -7 13151.9 407.170  11
  -2  -7  -8 1210.22 106.271  11
  -2  -7  -9 3015.02 151.985  10
  -2  -7 -10 4151.60 185.098  11
   2  -7  10 4281.54 178.724  14
   2  -7  11 17.9053 39.2136  14
  -2  -7 -11 33.5818 44.9366  11
   2  -7  12 4.95242 30.5004  14
  -2  -7 -12 17.2295 33.3328  11
  -2  -7 -12-24.2150 72.1809  48
  -2  -6  14 667.996 96.9493  35
   2  -6 -13 188.237 52.9751  11
  -2  -6  13 225.105 102.877  34
  -2  -6  13 166.246 99.7880  35
   2  -6 -13 115.916 92.8355  48
   2  -6 -12 8852.18 303.745  11
   2  -6 -12 8350.12 399.202  48
   2  -6 -11 349.133 68.4155  11
  -2  -6  11 312.942 138.253  35
  -2  -6  11 494.349 143.234  39
   2  -6 -10 586.690 84.8926  11
  -2  -6  10 553.318 146.324  39
   2  -6  -9 1029.79 98.9342  11
   2  -6  -9 1067.61 89.0303  10
  -2  -6   9 933.660 152.752  39
   2  -6  -8 603.840 103.964  51
   2  -6  -8 591.208 77.0606  11
   2  -6  -8 606.470 70.5713  10
  -2  -6   8 465.325 130.094  39
   2  -6  -7 11407.4 406.790  51
   2  -6  -7 12650.1 364.989  10
   2  -6  -7 12859.2 376.843  11
  -2  -6   7 12539.5 478.226  39
   2  -6  -6 37305.9 979.731  51
   2  -6  -6 39455.8 936.356  11
   2  -6  -5 10521.1 326.571  52
  -2  -6   5 11147.8 289.675   8
   2  -6  -5 11326.1 321.001  10
   2  -6  -5 11157.4 304.776   9
   2  -6  -5 10856.3 321.594  11
   2  -6  -4 23920.1 618.699  52
   2  -6  -4 24591.1 603.154  10
   2  -6  -4 23732.6 605.162  15
   2  -6  -4 23946.1 603.579  11
   2  -6  -4 24450.3 590.374   9
  -2  -6   4 25400.9 727.191  41
   2  -6  -3 72358.8 1663.54  52
   2  -6  -3 74401.8 1743.57  48
   2  -6  -3 73446.1 1684.17  51
  -2  -6   3 75481.2 1779.66  41
   2  -6  -3 69669.8 1641.42  15
   2  -6  -3 74028.7 1630.76   9
   2  -6  -3 71240.5 1643.12  14
  -2  -6   3 71973.2 1603.21  10
   2  -6  -3 72912.2 1637.49  10
   2  -6  -2 68630.7 1561.36  48
   2  -6  -2 65851.5 1463.91   8
  -2  -6   2 63457.1 1598.42  41
   2  -6  -2 65851.3 1468.53  10
   2  -6  -2 65033.3 1469.80  14
   2  -6  -2 65073.7 1474.00  15
  -2  -6   2 62449.2 1426.19  14
   2  -6  -2 67059.2 1464.71   9
   2  -6  -1 146615. 3167.14  48
   2  -6  -1 141649. 3221.03  47
   2  -6  -1 138024. 3088.16   7
   2  -6  -1 141022. 3081.45   8
  -2  -6   1 132318. 3269.11  42
   2  -6  -1 135863. 3082.26  14
   2  -6  -1 141974. 3084.77  10
   2  -6  -1 139593. 3090.62  15
   2  -6  -1 141095. 3081.33   9
   2  -6   0 10182.7 396.117  47
   2  -6   0 11466.0 359.660  48
   2  -6   0 10997.4 297.069   7
   2  -6   0 11088.1 293.677   8
  -2  -6   0 11725.0 480.777  42
   2  -6   0 10485.7 292.709  14
  -2  -6   0 10853.5 280.256  11
   2  -6   0 11137.6 293.285   9
   2  -6   0 10739.0 299.103  15
   2  -6   0 10958.0 294.223  10
  -2  -6  -1 70704.6 1690.33  47
   2  -6   1 69808.3 1583.42   7
   2  -6   1 68410.9 1582.13  14
   2  -6   1 72650.6 1581.98  10
  -2  -6  -1 70581.5 1575.28  11
   2  -6   1 70657.5 1587.25  15
   2  -6   1 70575.2 1581.13   9
  -2  -6  -2 29966.8 767.653  47
  -2  -6  -2 29379.0 876.444  46
   2  -6   2 28242.9 684.566   7
  -2  -6  -2 28677.5 957.307  40
   2  -6   2 28053.9 692.126  14
   2  -6   2 29990.3 686.650  10
   2  -6   2 29601.6 685.927   9
  -2  -6  -3 42713.2 1283.70  40
  -2  -6  -3 42146.8 1155.70  46
   2  -6   3 39596.1 1127.23  47
   2  -6   3 42390.6 961.405   9
  -2  -6  -4 4522.19 351.107  40
  -2  -6  -4 4936.81 262.583  46
   2  -6   4 4346.64 266.247  47
  -2  -6  -4 5200.20 207.234   1
   2  -6   5 1098.59 145.862  47
  -2  -6  -5 1112.22 103.985   1
  -2  -6  -5 1139.86 73.9445   8
  -2  -6  -6 5189.20 400.830  40
   2  -6   6 4907.17 266.326  35
  -2  -6  -6 5095.04 230.491   1
   2  -6   7 12194.9 472.835  35
  -2  -6  -7 12158.7 647.466  40
   2  -6   8 3405.76 241.439  35
  -2  -6  -9 1581.32 117.877  11
   2  -6   9 1802.72 186.657  35
  -2  -6 -10 900.258 93.0442  11
  -2  -6 -11 229.848 55.5477  11
   2  -6  11 332.208 56.6988  14
   2  -6  12 1131.05 74.0245  14
  -2  -6 -12 1256.69 81.0417  11
  -2  -5  14 99.3369 85.7094  34
  -2  -5  14 64.5523 88.3678  35
   2  -5 -13 702.159 77.1599  11
  -2  -5  13 702.775 139.374  34
  -2  -5  13 592.395 128.997  35
   2  -5 -13 601.274 120.937  48
  -2  -5  12 482.204 140.410  35
   2  -5 -12 485.551 76.5259  11
   2  -5 -11 6561.62 257.517  11
  -2  -5  11 6333.30 364.429  35
  -2  -5  11 6881.76 369.927  39
   2  -5 -10 4471.72 200.357  11
  -2  -5  10 3925.15 286.131  39
   2  -5  -9 7721.00 329.164  51
   2  -5  -9 8000.47 282.120  11
  -2  -5   9 7798.83 383.615  39
   2  -5  -8 10100.4 382.579  51
   2  -5  -8 10722.1 319.052  10
   2  -5  -8 10945.2 337.378  11
  -2  -5   8 10694.7 446.048  39
   2  -5  -7 1604.41 134.259  51
   2  -5  -7 1721.87 104.322  11
  -2  -5   7 1752.05 169.858  39
   2  -5  -6 5341.62 233.894  51
   2  -5  -6 5341.02 194.518  52
   2  -5  -6 5705.58 196.617  11
   2  -5  -6 5285.66 169.327   9
   2  -5  -6 5666.48 189.664  10
  -2  -5   6 5794.63 276.228  39
   2  -5  -5 45200.4 1147.00  51
   2  -5  -5 45787.2 1112.93  52
   2  -5  -5 48402.5 1100.26  10
   2  -5  -5 47259.6 1102.84  15
   2  -5  -5 48150.4 1083.46   9
   2  -5  -4 46243.1 1107.32  52
   2  -5  -4 46844.0 1135.61  51
   2  -5  -4 47335.4 1078.05   8
  -2  -5   4 50267.1 1221.45  41
   2  -5  -4 48333.6 1078.64   9
   2  -5  -4 46021.6 1090.43  11
   2  -5  -4 48886.6 1090.75  10
   2  -5  -4 46168.4 1091.59  15
   2  -5  -3 1166.34 95.7470  51
   2  -5  -3 890.405 77.7565  52
   2  -5  -3 1082.42 63.6587   8
  -2  -5   3 1251.19 135.464  41
   2  -5  -3 971.219 67.0531  11
   2  -5  -3 1051.45 74.1923  14
  -2  -5   3 1040.62 47.4611  10
   2  -5  -3 1075.04 73.3235  15
   2  -5  -3 1095.73 67.0864  10
   2  -5  -3 985.050 61.6527   9
   2  -5  -2 23704.5 584.811  51
  -2  -5   2 21796.5 526.544  48
   2  -5  -2 23707.7 616.648  48
   2  -5  -2 23358.6 568.937  52
   2  -5  -2 23025.5 546.336   7
   2  -5  -2 22278.0 535.913   8
  -2  -5   2 23642.9 700.305  42
   2  -5  -2 22450.0 535.626   9
   2  -5  -2 22816.8 540.094  10
   2  -5  -2 23466.9 545.263  14
  -2  -5   2 21185.8 504.644  14
   2  -5  -2 23077.3 546.397  15
   2  -5  -1 22065.9 606.412  47
   2  -5  -1 22337.8 571.634  48
   2  -5  -1 21467.1 513.170   7
   2  -5  -1 21083.0 504.532   8
  -2  -5   1 20734.8 664.746  42
   2  -5  -1 21288.5 504.440   9
  -2  -5   1 20848.1 483.855  11
   2  -5  -1 21363.4 507.030  14
   2  -5  -1 21501.0 513.006  15
   2  -5  -1 21118.8 507.831  10
  -2  -5   1 20415.0 473.532  14
   2  -5   0 70226.0 1536.84  48
   2  -5   0 64367.6 1576.34  47
   2  -5   0 64717.7 1469.15   7
   2  -5   0 65981.0 1471.77  15
  -2  -5   0 64961.1 1451.43  11
   2  -5   0 65724.7 1464.56   9
   2  -5   0 66415.0 1466.89  10
   2  -5   0 64399.1 1465.66  14
   2  -5   1 41833.6 921.382  10
   2  -5   1 40628.4 925.039  15
   2  -5   1 39854.2 921.475  14
   2  -5   1 41126.2 918.635   9
  -2  -5  -1 40032.5 1002.73  47
   2  -5   1 39568.8 1042.55  47
   2  -5   1 39910.7 921.280   7
  -2  -5  -1 41659.9 1168.80  40
   2  -5   1 38938.7 919.673  35
   2  -5   2 1334.13 64.8859  10
   2  -5   2 1247.57 65.2441  15
   2  -5   2 1397.57 66.2357   9
   2  -5   2 1186.34 134.360  47
  -2  -5  -2 1243.04 97.2442  47
   2  -5   2 1306.72 67.5186   7
  -2  -5  -2 1121.97 193.903  40
   2  -5   2 1315.45 94.1445  39
   2  -5   2 1076.71 83.8775  35
  -2  -5  -3 23188.3 682.060  46
   2  -5   3 20119.4 651.317  47
   2  -5   3 22167.7 520.015   9
   2  -5   3 22187.1 524.904   7
  -2  -5  -3 22244.1 771.833  40
   2  -5   3 22742.6 600.582  39
   2  -5   3 21548.5 587.357  35
  -2  -5  -4 10801.2 394.030  46
  -2  -5  -4 11589.6 354.036   1
  -2  -5  -4 11547.5 533.182  40
   2  -5   4 10530.4 367.631  35
   2  -5   5 10150.1 370.231  35
  -2  -5  -5 10242.9 339.870   1
  -2  -5  -6 5775.24 411.880  40
   2  -5   6 5776.44 289.398  35
  -2  -5  -6 6137.75 260.717   1
   2  -5   7 5420.98 291.265  34
   2  -5   7 5172.53 289.386  35
  -2  -5  -7 5756.15 260.788   1
   2  -5   8 6160.81 330.327  34
   2  -5   8 6265.21 332.896  35
  -2  -5  -8 6422.60 295.308   1
  -2  -5  -9 1055.54 240.630  40
   2  -5   9 686.558 139.462  35
   2  -5   9 640.537 137.377  34
  -2  -5  -9 723.799 120.111   1
   2  -5  10 8333.55 387.019  34
   2  -5  10 8013.82 380.685  35
  -2  -5 -11 745.282 80.8629  11
  -2  -5 -12 548.834 61.6453  11
   2  -5  12 594.613 60.8940  14
   2  -5  13 370.622 39.1389  14
  -2  -4  15 528.151 84.0403  35
  -2  -4  14 1584.74 159.287  35
  -2  -4  14 1550.95 168.865  34
  -2  -4  13 5326.96 316.343  34
   2  -4 -13 5596.09 213.272  11
  -2  -4  12 3326.56 264.472  35
   2  -4 -11 9610.73 324.214  11
  -2  -4  11 9117.55 437.883  39
   2  -4 -10 1067.12 141.210  51
   2  -4 -10 1117.18 98.6928  11
  -2  -4  10 896.447 160.576  39
   2  -4  -9 38530.8 942.348  11
  -2  -4   9 40504.1 1107.02  39
   2  -4  -8 17126.4 562.256  51
   2  -4  -8 18261.2 492.566  11
  -2  -4   8 18954.1 619.672  39
   2  -4  -7 1104.99 122.952  51
   2  -4  -7 1188.72 75.5090  10
   2  -4  -7 955.137 73.5921  12
   2  -4  -7 1057.76 79.5039  11
   2  -4  -6 8440.48 267.830  52
   2  -4  -6 8711.10 232.513   9
   2  -4  -6 8697.07 252.436  15
   2  -4  -6 8568.88 251.187  10
   2  -4  -6 8881.25 259.283  11
  -2  -4   6 9000.83 345.973  39
   2  -4  -5 19543.7 549.580  51
   2  -4  -5 19687.3 518.724  52
   2  -4  -5 20901.2 503.623  11
   2  -4  -5 20224.0 497.832  10
   2  -4  -5 20011.8 498.028  15
   2  -4  -5 20122.9 481.936   9
  -2  -4   5 21502.6 613.839  41
   2  -4  -4 54467.8 1276.08  52
   2  -4  -4 56343.5 1303.56  51
   2  -4  -4 54961.7 1252.57  10
   2  -4  -4 54344.5 1241.37   9
   2  -4  -4 54904.4 1255.59  15
   2  -4  -4 56694.5 1255.82  11
   2  -4  -3 92255.2 2077.42  51
   2  -4  -3 92287.0 2060.98  52
   2  -4  -3 92984.6 2028.43   8
   2  -4  -3 91968.9 2043.89   7
  -2  -4   3 93178.1 2156.16  41
   2  -4  -3 91385.0 2045.38  14
   2  -4  -3 93262.0 2035.42  10
  -2  -4   3 91268.5 2005.26  10
   2  -4  -3 91506.9 2039.21  15
   2  -4  -3 90613.8 2036.60  11
   2  -4  -3 92765.3 2028.12   9
   2  -4  -2 137247. 3024.38  51
   2  -4  -2 138349. 3053.96  48
   2  -4  -2 134977. 3011.97  52
   2  -4  -2 138465. 2993.10   7
   2  -4  -2 138132. 2982.39   8
  -2  -4   2 133008. 3141.77  42
   2  -4  -2 134953. 2985.47  10
   2  -4  -2 137974. 2981.98   9
   2  -4  -2 137054. 2991.62  15
   2  -4  -2 132939. 2987.74  11
   2  -4  -2 134356. 2991.00  14
   2  -4  -1 15117.9 412.371  48
   2  -4  -1 15805.3 439.500  47
   2  -4  -1 14720.9 385.010  52
   2  -4  -1 14910.9 363.299   7
   2  -4  -1 14773.2 356.713   8
  -2  -4   1 15103.9 526.419  42
  -2  -4   1 14339.9 329.218  14
   2  -4  -1 14605.6 359.513  14
   2  -4  -1 14894.8 356.571   9
   2  -4  -1 14779.6 359.695  10
   2  -4  -1 14746.5 363.829  15
  -2  -4   1 14789.8 338.718  11
   2  -4   0 85348.1 1942.38  47
   2  -4   0 87808.0 1908.10  48
   2  -4   0 83168.3 1850.37   7
   2  -4   0 82485.3 1847.64  14
   2  -4   0 82561.0 1851.48  15
   2  -4   0 83938.0 1845.51   9
   2  -4   0 84235.1 1848.59  10
   2  -4   1 60739.1 1314.15  10
   2  -4   1 60059.5 1310.24   9
   2  -4   1 58308.6 1314.21  15
   2  -4   1 60000.5 1416.66  47
  -2  -4  -1 56421.5 1371.67  47
   2  -4   1 58933.7 1314.08   7
  -2  -4  -1 58800.3 1517.61  40
   2  -4   1 57011.2 1325.44  35
   2  -4   2 19585.1 468.041  15
   2  -4   2 19802.2 471.419  10
  -2  -4  -2 20209.2 505.616  47
   2  -4   2 19427.5 572.651  47
   2  -4   2 20164.4 471.211   7
   2  -4   2 20139.7 466.438   9
  -2  -4  -2 19297.7 534.910   2
  -2  -4  -2 20480.4 543.745   3
   2  -4   2 20935.1 521.366  39
  -2  -4  -2 19956.1 662.015  40
   2  -4   2 18780.8 508.170  35
   2  -4   3 17234.0 404.846  15
   2  -4   3 16294.5 497.701  45
   2  -4   3 16532.3 519.388  47
  -2  -4  -3 16735.4 529.274  46
   2  -4   3 17782.0 414.634   7
  -2  -4  -3 17355.4 496.681   3
   2  -4   3 17445.9 487.338  39
   2  -4   3 16782.9 478.508  35
  -2  -4  -4 42355.5 1034.67  46
   2  -4   4 41666.7 1033.49  35
  -2  -4  -4 42567.6 1008.53   1
   2  -4   5 21854.1 643.616  35
  -2  -4  -5 21995.3 606.692   1
   2  -4   6 12224.2 449.129  35
  -2  -4  -6 11696.2 400.735   1
   2  -4   7 914.225 152.948  35
   2  -4   7 833.077 145.674  34
  -2  -4  -7 766.530 113.383   1
   2  -4   8 2474.88 225.306  34
   2  -4   8 2555.20 229.039  35
  -2  -4  -8 2940.98 199.076   1
   2  -4   9 12520.5 518.947  34
   2  -4   9 12366.8 511.056  35
   2  -4  10 336.323 127.401  35
  -2  -4 -10 592.205 215.634  40
  -2  -4 -11 3017.49 154.623  11
   2  -4  11 3264.94 238.598  34
   2  -4  11 2985.08 228.263  36
  -2  -4 -12 160.122 47.6765  11
   2  -4  13 794.622 56.8573  14
  -2  -4 -13 704.205 55.4439  11
  -2  -3  15 109.686 74.6280  35
  -2  -3  15 83.8765 77.5695  34
  -2  -3  14 159.854 103.489  35
  -2  -3  14 191.000 111.524  34
   2  -3 -13 2086.58 121.823  11
  -2  -3  13 2162.73 223.734  34
  -2  -3  12 3495.40 277.541  35
   2  -3 -11 10798.3 342.887  11
  -2  -3  11 11311.6 486.011  39
  -2  -3  11 9539.56 463.751  35
   2  -3 -11 9512.07 413.913  51
  -2  -3  10 641.002 141.507  39
   2  -3 -10 699.802 81.7666  11
   2  -3 -10 552.730 67.9523  12
   2  -3  -9 2188.85 115.360  12
   2  -3  -9 2468.40 233.891  29
  -2  -3   9 2208.31 205.361  39
   2  -3  -8 750.726 64.6464  12
  -2  -3   8 525.357 120.067  39
   2  -3  -7 28285.4 679.162  10
   2  -3  -7 28397.4 689.254  12
  -2  -3   7 30580.7 826.440  39
   2  -3  -7 28282.7 830.593  29
   2  -3  -6 2289.46 96.2602  10
   2  -3  -6 2317.62 96.1329  15
   2  -3  -6 2254.29 98.0970  12
   2  -3  -6 2421.42 121.910  52
   2  -3  -6 2133.09 77.9260   9
  -2  -3   6 2295.13 164.402  39
  -2  -3   6 2471.30 177.590  41
   2  -3  -6 2259.31 164.606  29
   2  -3  -5 20819.1 503.455  10
   2  -3  -5 20847.8 506.049  15
   2  -3  -5 20058.4 536.127  52
   2  -3  -5 21533.0 490.960   9
  -2  -3   5 22128.3 619.037  41
   2  -3  -5 21223.0 588.096  29
   2  -3  -4 908.068 55.9183  11
   2  -3  -4 826.299 52.5684  12
   2  -3  -4 998.969 54.5064  10
   2  -3  -4 871.406 56.6459  15
   2  -3  -4 834.724 46.3521   9
   2  -3  -4 905.911 88.0942  51
   2  -3  -4 1047.34 78.9481  52
  -2  -3   4 949.126 117.856  41
   2  -3  -4 1083.32 91.5184  29
  -2  -3   3 15654.4 522.579  45
   2  -3  -3 16898.6 445.624  51
   2  -3  -3 17006.5 435.140  52
   2  -3  -3 17194.1 414.168   7
  -2  -3   3 17656.3 507.424  41
   2  -3  -3 17069.4 405.603  10
   2  -3  -3 17251.4 411.543  15
   2  -3  -3 17041.2 407.782  11
   2  -3  -3 16647.0 399.787   9
   2  -3  -2 913.681 69.8553  52
   2  -3  -2 974.118 76.9496  51
   2  -3  -2 952.114 90.1896  48
   2  -3  -2 855.732 54.9267   7
  -2  -3   2 754.312 133.593  42
   2  -3  -2 887.142 49.1998  10
   2  -3  -2 855.014 54.6349  14
   2  -3  -2 819.975 45.8337   9
   2  -3  -2 935.861 54.1573  15
   2  -3  -2 829.295 50.6894  11
   2  -3  -1 41599.1 941.759  48
   2  -3  -1 40591.9 928.646  51
   2  -3  -1 40258.5 919.388  52
   2  -3  -1 43104.1 964.649  47
   2  -3  -1 39707.6 898.442   7
   2  -3  -1 39619.9 891.519   9
   2  -3  -1 41054.0 896.254  14
   2  -3  -1 39673.5 898.277  15
   2  -3  -1 39397.4 894.334  10
  -2  -3   1 38973.5 873.859  11
   2  -3   0 142024. 3061.28  15
   2  -3   0 139701. 3058.63  10
   2  -3   0 138120. 3055.32   9
   2  -3   0 141264. 3058.67  14
   2  -3   0 141085. 3127.97  47
   2  -3   0 143650. 3084.28  52
   2  -3   0 146082. 3108.43  48
   2  -3   0 142157. 3060.90   7
  -2  -3   0 140271. 3237.70  40
   2  -3   0 137235. 3042.07  34
   2  -3   1 22840.0 528.093  10
   2  -3   1 22387.0 526.546  15
   2  -3   1 24137.9 531.439   7
  -2  -3  -1 22972.5 582.909   3
   2  -3   1 22727.2 523.379   9
  -2  -3  -1 22779.4 581.947   2
   2  -3   1 22576.3 598.590  47
  -2  -3  -1 23776.9 690.505  40
   2  -3   1 22384.9 548.934  35
   2  -3   2 6075.42 160.902  15
  -2  -3  -2 5949.71 218.688   2
  -2  -3  -2 6285.39 220.578   3
   2  -3   2 6176.70 159.519   9
   2  -3   2 6012.44 220.689  45
  -2  -3  -2 5753.99 151.213  51
   2  -3   2 6316.34 236.147  47
   2  -3   2 5775.18 179.853  17
   2  -3   2 6221.34 209.725  39
   2  -3   2 5907.67 205.841  35
   2  -3   3 7704.65 191.702  15
  -2  -3  -3 7267.65 278.223  46
  -2  -3  -3 7044.65 206.685  51
   2  -3   3 8331.96 273.870  39
  -2  -3  -3 7928.12 343.818  29
   2  -3   3 7883.83 267.522  35
  -2  -3  -3 7869.64 272.924   3
   2  -3   3 8786.32 210.944   7
  -2  -3  -3 7838.85 270.312   2
   2  -3   4 19499.4 576.690  35
  -2  -3  -4 19298.3 670.397  29
  -2  -3  -4 20791.3 556.855   1
   2  -3   4 21037.3 486.854   7
   2  -3   5 28964.9 793.388  35
  -2  -3  -5 28580.5 753.857   1
  -2  -3  -6 3342.47 277.428  29
  -2  -3  -6 3660.78 195.080   1
  -2  -3  -7 1358.23 218.531  29
   2  -3   7 888.885 146.298  35
   2  -3   7 1217.62 162.375  34
  -2  -3  -7 1138.84 126.076   1
   2  -3   8 87.8680 122.028  35
  -2  -3  -8 312.759 154.911  29
   2  -3   8 177.438 139.431  34
  -2  -3  -8 155.715 91.3967   1
   2  -3   9 3088.01 255.330  34
   2  -3   9 2996.11 246.243  35
  -2  -3  -9 2857.50 213.101   1
   2  -3  10 2526.74 232.953  35
   2  -3  10 2177.08 216.970  34
  -2  -3 -10 2346.66 191.834   1
   2  -3  11 1111.53 168.401  36
   2  -3  11 1159.95 171.928  34
  -2  -3 -12 510.631 64.4931  11
   2  -3  12 717.435 135.104  36
   2  -3  12 491.266 117.863  34
  -2  -3 -13 894.905 63.1869  11
  -2  -2  15 333.649 89.7098  35
  -2  -2  15 284.513 93.0898  36
  -2  -2  15 385.630 101.365  34
  -2  -2  14 2395.85 201.085  35
  -2  -2  14 1980.94 195.538  34
  -2  -2  13 4638.62 306.762  34
  -2  -2  13 4491.73 292.756  35
   2  -2 -12 99.0128 46.2176  11
  -2  -2  12 116.130 144.978  35
   2  -2 -12 56.4487 97.3127  51
   2  -2 -11 2229.57 261.006  29
  -2  -2  11 1991.35 224.728  35
   2  -2 -11 2517.56 137.808  11
   2  -2 -10 12577.2 373.394  12
   2  -2 -10 13062.9 577.269  29
  -2  -2  10 14162.2 530.852  39
   2  -2  -9 15477.8 422.230  12
   2  -2  -9 15260.8 606.439  29
  -2  -2   9 15705.1 558.482  39
   2  -2  -8 15771.4 584.261  28
   2  -2  -8 16951.9 438.136  12
   2  -2  -7 74020.2 1678.03  10
   2  -2  -7 76034.9 1695.99  12
  -2  -2   7 79103.6 1836.71  39
   2  -2  -7 75109.9 1857.14  29
   2  -2  -7 76786.2 1857.22  28
   2  -2  -6 650.215 46.3440  10
   2  -2  -6 658.204 48.5419  13
   2  -2  -6 713.004 48.7422  15
   2  -2  -6 696.235 84.0914  50
   2  -2  -6 646.490 66.4756   4
  -2  -2   6 662.176 109.085  39
   2  -2  -5 18930.1 457.178  12
   2  -2  -5 19041.9 452.937  13
   2  -2  -5 19014.7 449.411  10
   2  -2  -5 19645.0 453.223  15
   2  -2  -5 18906.3 510.397  50
   2  -2  -5 17756.5 439.654   3
   2  -2  -5 19324.6 436.377   9
  -2  -2   5 20744.1 557.850  41
   2  -2  -5 19825.2 542.690  28
   2  -2  -4 52216.9 1163.66  10
   2  -2  -4 52384.3 1168.83  15
   2  -2  -4 51387.1 1167.27  13
   2  -2  -4 52138.8 1169.25  12
  -2  -2   4 49640.7 1331.00  45
   2  -2  -4 52409.9 1220.19  50
   2  -2  -4 52338.8 1155.86   9
  -2  -2   4 55743.5 1275.05  41
   2  -2  -4 53033.5 1222.83  29
   2  -2  -4 54076.7 1228.79  28
   2  -2  -3 95370.6 2179.10  10
   2  -2  -3 99638.3 2183.08  13
   2  -2  -3 99687.7 2184.49  15
   2  -2  -3 101483. 2182.36  11
   2  -2  -3 102364. 2183.70  12
   2  -2  -3 94375.2 2224.73  51
   2  -2  -3 104087. 2230.64  50
  -2  -2   3 91562.5 2305.56  45
   2  -2  -3 95335.1 2214.48  52
   2  -2  -3 101936. 2188.42   7
   2  -2  -3 101243. 2175.38   9
  -2  -2   3 99612.5 2277.31  41
   2  -2  -3 100177. 2201.52  29
  -2  -2   2 417504. 9008.28  45
   2  -2  -2 412890. 8937.65  52
   2  -2  -2 426199. 8948.47  50
   2  -2  -2 422936. 8952.91  48
   2  -2  -2 421016. 8940.77  51
   2  -2  -2 406896. 8910.65   7
  -2  -2   2 412956. 9033.83  42
   2  -2  -2 409383. 8903.00   9
   2  -2  -2 409637. 8910.28  15
   2  -2  -2 409881. 8908.84  13
   2  -2  -2 405145. 8905.20  10
   2  -2  -2 417976. 8914.03  14
   2  -2  -2 412891. 8907.70  11
   2  -2  -2 404594. 8907.38  12
   2  -2  -1 464817. 9970.21  52
   2  -2  -1 489720. 9985.26  48
   2  -2  -1 466503. 9972.59  51
   2  -2  -1 456884. 9947.53   6
   2  -2  -1 459077. 9947.55   7
   2  -2  -1 450657. 9942.47   9
   2  -2  -1 463050. 9946.39  14
   2  -2  -1 452373. 9944.58  10
   2  -2   0 322853. 7377.07  10
   2  -2   0 352269. 7418.77  48
   2  -2   0 339952. 7422.37  47
   2  -2   0 344093. 7396.74  52
  -2  -2   0 333583. 7419.65   2
  -2  -2   0 332283. 7418.47   3
   2  -2   0 324455. 7377.88   6
   2  -2   0 328136. 7373.93   9
   2  -2   0 338154. 7373.68  36
  -2  -2   0 335681. 7512.55  40
   2  -2   0 338409. 7380.26  34
   2  -2   0 331790. 7383.41  35
   2  -2   1 45137.4 1082.07  47
   2  -2   1 47303.5 1119.37  49
  -2  -2  -1 46141.6 1087.14   3
  -2  -2  -1 46960.4 1090.16   2
   2  -2   1 47281.7 1036.07   6
   2  -2   1 46079.6 1067.44  35
   2  -2   1 47417.4 1039.29  10
   2  -2   2 309757. 6495.63  49
   2  -2   2 290286. 6440.79  47
   2  -2   2 291008. 6378.04  15
  -2  -2  -2 288479. 6523.96  29
   2  -2   2 307099. 6443.50  35
   2  -2   3 12616.3 428.149  44
   2  -2   3 12407.2 381.514  49
  -2  -2  -3 11723.2 357.312   4
   2  -2   3 12055.5 277.748  15
   2  -2   3 11895.7 367.223  35
  -2  -2  -3 12145.2 436.206  29
   2  -2   4 3426.54 164.892  49
  -2  -2  -4 3377.70 155.825   1
  -2  -2  -4 3144.85 221.967  29
   2  -2   4 3237.91 172.948  35
  -2  -2  -4 2865.05 83.3140  12
   2  -2   5 78229.5 1910.18  35
  -2  -2  -5 82085.0 1875.12   1
  -2  -2  -6 5530.18 349.761  29
  -2  -2  -6 6140.60 259.457   1
   2  -2   7 34252.3 984.565  34
   2  -2   7 34177.1 981.163  35
  -2  -2  -7 35590.8 935.195   1
  -2  -2  -8 30223.0 1084.75  29
   2  -2   8 30080.9 942.479  35
   2  -2   8 31154.6 955.613  34
  -2  -2  -8 33505.2 917.815   1
   2  -2   9 14505.0 590.708  34
   2  -2   9 14365.5 578.602  35
  -2  -2  -9 14666.8 697.982  29
  -2  -2  -9 15445.7 549.057   1
   2  -2  10 4495.31 307.863  34
   2  -2  10 4711.60 308.133  35
  -2  -2 -10 4188.21 371.156  29
  -2  -2 -10 4469.09 271.754   1
   2  -2  11 1228.66 171.145  35
   2  -2  11 1474.80 197.804  36
   2  -2  11 1422.39 188.466  34
   2  -2  12 1391.84 173.960  34
   2  -2  12 1352.30 171.149  36
  -2  -2 -13 124.498 35.7952  11
  -2  -1  15 1185.11 136.012  36
  -2  -1  15 1337.75 141.612  34
  -2  -1  14 3081.52 224.162  35
  -2  -1  14 3189.53 238.325  34
  -2  -1  13 1978.61 206.432  35
  -2  -1  13 2115.16 225.817  34
   2  -1 -13 1468.12 164.964  51
  -2  -1  12 3473.63 270.104  35
   2  -1 -12 3020.94 298.634  29
   2  -1 -11 13312.8 626.657  29
  -2  -1  11 14835.4 580.407  35
   2  -1 -11 14159.5 408.163  12
   2  -1 -10 13231.7 380.325  12
   2  -1 -10 12430.6 575.725  29
   2  -1 -10 13840.4 592.176  28
  -2  -1  10 13215.7 520.678  39
   2  -1  -9 5169.23 186.525  12
   2  -1  -9 4857.72 319.850  28
  -2  -1   9 5046.20 281.999  39
   2  -1  -8 5394.84 300.911  25
   2  -1  -8 4688.52 287.842  28
   2  -1  -7 2400.79 94.0235  13
   2  -1  -7 2529.16 137.374   4
  -2  -1   7 2655.28 177.361  39
   2  -1  -7 2269.22 183.567  28
   2  -1  -6 5166.76 146.399  10
   2  -1  -6 5406.12 148.392  15
   2  -1  -6 5374.38 156.875  13
   2  -1  -6 5359.99 248.761  25
   2  -1  -6 5510.09 192.992   4
  -2  -1   6 5863.40 244.113  39
   2  -1  -6 5599.80 258.663  28
   2  -1  -5 133.780 22.6260  10
   2  -1  -5 73.5163 24.8511  13
   2  -1  -5 95.2909 25.6698  15
   2  -1  -5 121.623 77.6380  25
   2  -1  -5 114.418 41.5396   4
  -2  -1   5 116.435 71.1147  41
   2  -1  -5 132.917 79.8960  28
   2  -1  -5 150.104 73.7057  27
   2  -1  -4 8636.27 214.236  10
   2  -1  -4 8589.48 223.441  13
   2  -1  -4 8794.37 220.568  15
   2  -1  -4 9104.47 277.561  25
   2  -1  -4 9070.28 280.149  26
   2  -1  -4 9184.42 234.141   4
  -2  -1   4 9095.57 295.915  41
   2  -1  -4 9067.32 280.506  27
   2  -1  -3 13859.5 328.563  10
   2  -1  -3 14548.1 333.230  11
   2  -1  -3 14309.5 334.919   6
   2  -1  -3 14402.1 330.684   4
   2  -1  -3 13762.9 318.983   2
   2  -1  -3 14559.1 337.510   7
   2  -1  -3 14293.1 334.923   5
   2  -1  -3 15369.5 374.415  26
   2  -1  -3 15052.6 365.712  25
  -2  -1   3 14166.1 405.610  41
   2  -1  -3 14863.4 370.480  27
   2  -1  -3 14524.8 376.809  30
   2  -1  -2 9410.76 233.785  14
   2  -1  -2 9321.81 224.271  11
   2  -1  -2 9643.99 227.893  13
   2  -1  -2 9501.39 226.163  12
   2  -1  -2 9018.52 223.036  10
  -2  -1   2 9460.74 309.928  45
   2  -1  -2 8773.22 253.704  48
   2  -1  -2 9456.71 269.926  50
   2  -1  -2 9495.03 227.836   5
   2  -1  -2 9415.88 227.164   6
   2  -1  -2 9623.85 228.099   7
  -2  -1   2 8854.20 308.118  42
   2  -1  -2 9532.99 239.995  30
   2  -1  -1 32407.4 675.948   7
   2  -1  -1 29635.4 672.825   6
   2  -1  -1 29867.4 672.811   5
  -2  -1   1 30627.2 696.734   3
  -2  -1   1 30756.0 699.301   2
   2  -1  -1 30679.0 702.869  50
   2  -1  -1 29098.7 690.944  51
   2  -1  -1 30301.7 747.279  49
   2  -1  -1 31557.8 703.908  48
   2  -1  -1 28714.7 693.886  52
  -2  -1   1 29155.4 773.361  40
   2  -1  -1 29773.8 670.794  10
   2  -1  -1 29463.2 671.388  13
   2  -1  -1 30506.9 672.412  14
   2  -1   0 76630.3 1693.33  13
   2  -1   0 78726.8 1697.42  10
  -2  -1   0 75304.8 1728.47   3
   2  -1   0 77350.0 1695.75   5
   2  -1   0 78843.4 1715.13  44
   2  -1   0 79115.4 1711.61  52
   2  -1   0 76508.8 1703.40  17
   2  -1   0 77599.6 1711.51  36
   2  -1   0 79003.3 1715.84  34
   2  -1   1 29510.3 649.066  52
   2  -1   1 28211.5 659.734  47
  -2  -1  -1 27718.5 675.181   4
   2  -1   1 28457.6 636.359   5
   2  -1   1 28567.7 701.785  44
   2  -1   1 28922.0 677.908  35
   2  -1   1 28843.5 677.537  34
  -2  -1  -1 27423.2 726.784  29
   2  -1   2 26358.8 635.534  47
   2  -1   2 27502.3 607.657   6
  -2  -1  -2 27718.4 668.070   4
   2  -1   2 27227.4 607.595   5
   2  -1   2 27385.2 716.314  44
  -2  -1  -2 27380.0 730.976  29
   2  -1   2 27934.3 675.380  35
   2  -1   3 7455.28 227.015  47
   2  -1   3 8446.42 332.879  44
  -2  -1  -3 8334.43 336.298  29
   2  -1   3 7950.25 278.850  35
  -2  -1  -3 8223.80 311.020  28
   2  -1   3 8394.98 194.617   5
   2  -1   3 8414.14 193.937   6
  -2  -1  -3 8140.14 267.347   4
  -2  -1  -3 8246.41 259.047   1
  -2  -1  -4 7936.12 354.305  29
  -2  -1  -4 7862.21 330.552  28
   2  -1   4 7709.75 290.772  35
  -2  -1  -4 8123.98 268.895   1
   2  -1   5 15615.1 493.215  35
  -2  -1  -5 14630.5 561.788  29
  -2  -1  -5 15074.9 539.478  28
  -2  -1  -5 15633.6 459.060   1
   2  -1   6 20190.3 652.052  34
  -2  -1  -6 20736.8 746.048  29
   2  -1   7 18037.2 643.065  34
  -2  -1  -7 17300.2 721.218  29
   2  -1   7 19711.2 643.936  35
   2  -1   8 13009.7 532.064  34
   2  -1   8 12947.3 522.790  35
  -2  -1  -8 12454.1 616.904  29
  -2  -1  -8 14014.3 498.116   1
   2  -1   9 8418.10 429.989  34
  -2  -1  -9 8177.89 512.572  29
   2  -1   9 8492.20 419.307  35
  -2  -1  -9 8838.73 390.303   1
   2  -1  10 3611.50 272.282  35
   2  -1  10 3249.24 272.665  34
  -2  -1 -10 3391.77 343.317  29
   2  -1  11 1283.81 176.034  35
   2  -1  11 1099.30 179.633  34
   2  -1  11 1181.05 187.733  36
   2  -1  12 488.346 140.965  34
   2  -1  12 343.115 128.118  36
   2  -1  13 333.460 100.352  36
   2  -1  13 273.838 99.5252  37
  -2   0  15-42.8487 87.8320  36
  -2   0  15-40.8914 87.1408  34
  -2   0  14 128.162 113.240  34
  -2   0  14 93.9032 104.774  35
  -2   0  13 2336.21 237.912  34
  -2   0  13 2457.62 223.107  35
   2   0 -13 2268.46 261.914  29
  -2   0  12 453.446 146.938  35
  -2   0  12 527.784 154.786  34
   2   0 -12 227.370 155.239  29
   2   0 -11 18587.8 512.724  12
   2   0 -11 18365.5 764.389  29
   2   0 -11 19366.5 762.892  28
  -2   0  11 19828.0 695.544  35
  -2   0  10 5440.04 318.834  35
   2   0 -10 5780.02 373.231  28
   2   0 -10 5631.30 365.036  25
  -2   0   9 10278.4 411.530  39
   2   0  -9 10339.0 474.303  28
   2   0  -9 9630.31 456.231  25
   2   0  -8 194.340 114.069  28
   2   0  -8 150.047 109.700  25
   2   0  -8 293.758 116.463  27
   2   0  -7 213780. 4669.96  13
   2   0  -7 207014. 4841.74  25
   2   0  -7 214329. 4864.57  28
   2   0  -7 214387. 4851.33  27
  -2   0   7 221428. 4803.88  39
   2   0  -6 4647.09 226.598  26
   2   0  -6 4260.48 222.852  25
  -2   0   6 4636.16 210.040  39
   2   0  -6 4431.22 229.051  30
   2   0  -6 4533.89 232.343  27
   2   0  -5 181484. 4056.85  10
   2   0  -5 189986. 4066.60  15
  -2   0   5 184444. 4229.68  44
   2   0  -5 198690. 4193.40  24
   2   0  -5 191853. 4183.02  26
  -2   0   5 191299. 4159.16  39
   2   0  -5 196951. 4204.57  43
   2   0  -5 194684. 4188.99  27
   2   0  -5 192833. 4189.97  30
   2   0  -4 3794.66 95.4263  10
   2   0  -4 3721.26 104.367   5
   2   0  -4 3651.43 103.565   6
  -2   0   4 3850.71 196.874  44
   2   0  -4 4058.61 178.358  24
   2   0  -4 3524.13 167.663  26
   2   0  -4 3902.83 190.478  38
  -2   0   4 3867.46 162.342  41
   2   0  -4 3875.50 175.751  30
   2   0  -4 4054.41 170.647  27
   2   0  -3 125323. 2786.07   7
   2   0  -3 127870. 2788.56   5
  -2   0   3 126578. 2858.62  44
   2   0  -3 130865. 2846.60  24
   2   0  -3 129476. 2837.57  26
   2   0  -3 135866. 2849.58  22
  -2   0   3 129219. 2852.36  41
   2   0  -3 128702. 2868.03  38
   2   0  -3 132956. 2841.23  43
   2   0  -3 125630. 2848.17  30
   2   0  -2 874.658 32.5525  11
   2   0  -2 874.885 32.5211  10
   2   0  -2 1165.35 43.9274   7
   2   0  -2 899.394 43.5018   3
   2   0  -2 1200.33 78.4276  44
   2   0  -2 840.472 52.0038  48
   2   0  -2 826.125 93.8494  49
   2   0  -2 1014.47 71.0132  22
  -2   0   2 930.625 82.3212  21
   2   0  -2 1062.13 77.0870  23
   2   0  -2 873.962 78.6494  18
  -2   0   2 846.549 79.3193  16
  -2   0   2 1094.03 95.1553  42
   2   0  -2 998.894 79.8702  31
   2   0  -1 19976.0 434.912  14
   2   0  -1 19891.9 432.852  12
  -2   0   1 19887.5 453.015   3
  -2   0   1 18238.5 471.625  45
   2   0  -1 19273.8 450.381  51
   2   0  -1 18975.3 484.391  45
   2   0  -1 20157.2 472.769  19
   2   0  -1 19527.1 475.184  20
   2   0  -1 19230.7 481.135  17
   2   0  -1 18916.6 460.399  16
   2   0  -1 18170.6 466.631  37
  -2   0   1 19772.4 506.171  40
   2   0  -1 18291.4 472.157  33
   2   0   1 1427.97 39.1971  13
  -2   0  -1 1322.63 75.5455   4
   2   0   1 1277.74 47.0554  52
  -2   0  -1 1241.81 59.8239  50
  -2   0  -1 1371.16 99.8141  25
   2   0   1 1342.96 107.081  43
  -2   0  -1 1300.96 100.219  28
   2   0   1 1277.61 91.6382  34
   2   0   1 1283.99 87.9853  35
  -2   0  -2 355225. 7811.85  50
  -2   0  -2 363227. 7901.04  25
  -2   0  -2 359453. 7862.60   4
  -2   0  -2 362402. 7905.89  28
   2   0   2 374172. 7880.71  34
   2   0   2 368510. 7877.17  35
  -2   0  -3 50107.6 1124.91  50
  -2   0  -3 52259.8 1190.93   1
  -2   0  -3 51545.8 1202.06   4
   2   0   3 53021.8 1219.11  35
  -2   0  -3 52046.5 1254.96  28
   2   0   3 51111.6 1220.92  34
  -2   0  -3 51644.9 1254.55  25
  -2   0  -4 5094.61 198.809   1
   2   0   4 4948.94 221.557  35
  -2   0  -4 4518.35 244.479  28
   2   0   4 5204.39 226.461  34
  -2   0  -4 4582.28 243.843  25
  -2   0  -5 25170.9 649.309   1
   2   0   5 22881.0 676.467  35
  -2   0  -5 23313.2 727.943  28
  -2   0  -5 23044.8 722.660  25
  -2   0  -6 1605.21 130.747   1
   2   0   6 1120.44 146.602  34
  -2   0  -6 1381.65 177.709  28
  -2   0  -6 1176.64 167.142  25
  -2   0  -7 1084.23 129.965   1
   2   0   7 850.212 153.719  34
  -2   0  -7 689.633 161.701  28
  -2   0  -7 1039.19 204.369  29
   2   0   7 875.355 142.627  35
  -2   0  -7 962.779 176.405  25
   2   0   8 3465.61 270.940  34
  -2   0  -8 3378.67 314.543  29
   2   0   8 3439.82 256.741  35
  -2   0  -8 3702.07 237.834   1
   2   0   9-13.5989 134.352  35
   2   0   9 88.0078 134.286  34
  -2   0  -9 22.8474 164.733  29
  -2   0  -9 11.8697 100.075   1
  -2   0 -10 2552.70 301.489  29
   2   0  10 2781.43 247.807  35
   2   0  10 2659.24 251.115  34
   2   0  11 1220.94 193.867  34
   2   0  11 1423.24 200.237  36
   2   0  12 83.5495 121.717  34
   2   0  12 86.2622 120.431  36
   2   0  13 1240.83 144.105  37
   2   0  13 1244.46 142.496  36
  -2   1  15 1043.08 129.390  34
  -2   1  15 1193.07 137.572  36
  -2   1  14 3057.98 213.896  35
  -2   1  14 2932.71 228.920  34
   2   1 -13 1635.69 238.249  29
  -2   1  13 2254.02 209.462  35
  -2   1  13 1700.66 211.510  34
   2   1 -12 2338.68 287.258  29
   2   1 -12 2789.96 292.999  28
  -2   1  12 2865.16 256.453  34
  -2   1  12 3461.49 266.570  35
  -2   1  11 14926.5 575.877  35
   2   1 -11 13866.3 638.630  28
   2   1 -11 13946.5 632.384  25
  -2   1  10 13762.9 528.207  35
   2   1 -10 12804.6 587.102  28
   2   1 -10 13510.1 591.551  25
  -2   1   9 5266.50 271.744  39
   2   1  -9 5176.03 333.559  28
   2   1  -9 4701.55 312.604  27
   2   1  -9 4665.06 316.840  25
  -2   1   8 4904.00 245.133  39
   2   1  -8 5283.66 304.179  27
   2   1  -8 4778.46 289.076  25
   2   1  -8 5078.00 292.351  26
   2   1  -7 2505.82 214.208  43
  -2   1   7 2417.18 159.856  39
   2   1  -7 2313.43 192.001  30
   2   1  -7 2601.26 197.658  27
   2   1  -7 2504.10 195.567  24
   2   1  -6 5853.12 289.315  43
  -2   1   6 5642.07 231.737  39
   2   1  -6 5426.10 264.151  27
   2   1  -6 5884.34 274.070  30
   2   1  -6 5976.36 272.103  26
   2   1  -6 5615.78 269.902  24
   2   1  -5 105.431 18.4910   6
   2   1  -5 119.662 19.4183   5
   2   1  -5 182.464 86.6255  26
   2   1  -5 98.6983 91.6679  22
   2   1  -5 86.8154 93.9041  24
   2   1  -5 154.536 94.2937  30
  -2   1   5 190.926 102.592  44
   2   1  -5 133.913 102.555  43
  -2   1   5 50.9084 62.3059  39
   2   1  -5 89.1117 106.289  38
   2   1  -4 9029.82 327.790  38
   2   1  -4 8584.44 329.286  44
   2   1  -4 9247.49 315.740  23
   2   1  -4 9117.00 305.068  22
   2   1  -4 9136.41 302.117  24
   2   1  -3 14031.5 311.293   7
   2   1  -3 14981.9 416.364  44
   2   1  -3 12361.9 322.583  48
   2   1  -3 15199.7 410.751  23
   2   1  -3 14061.1 402.058  22
   2   1  -3 15099.0 424.026  21
   2   1  -3 14297.0 411.063  18
   2   1  -3 15082.8 423.104  38
  -2   1   3 13548.5 385.032  44
  -2   1   3 14537.0 359.648  41
   2   1  -3 14216.6 408.984  31
   2   1  -2 9008.16 287.937  20
   2   1  -2 9064.03 287.034  19
   2   1  -2 8818.65 279.879  16
   2   1  -2 9787.51 288.901  21
  -2   1   2 9483.55 214.571   2
   2   1  -2 9389.07 245.906   2
  -2   1   2 8597.93 247.516  42
  -2   1   2 9362.59 245.842  44
   2   1  -2 9014.72 289.895  32
   2   1  -1 30764.9 727.529  17
  -2   1   1 29308.2 660.092  16
  -2   1   1 30064.4 656.881  21
  -2   1   1 30407.2 681.996  17
   2   1  -1 30402.4 683.624   3
  -2   1   1 27752.6 664.901  36
   2   1  -1 29791.6 704.101  37
   2   1  -1 28618.4 709.934  33
  -2   1   0 76758.7 1693.81  26
   2   1   0 79485.7 1716.34   4
  -2   1   0 77364.9 1712.17  28
  -2   1   0 76175.1 1702.86  27
   2   1   0 80225.0 1738.27  36
  -2   1   0 75566.4 1715.56  43
   2   1   0 78858.8 1738.29  37
  -2   1  -1 28097.0 662.006  26
   2   1   1 28604.1 688.484  36
  -2   1  -1 27872.2 691.831  43
   2   1   1 29494.9 680.942  35
   2   1   1 27465.1 686.931  34
  -2   1  -1 27692.4 683.799  28
  -2   1  -1 27774.7 672.895  27
  -2   1  -2 28021.0 676.461  26
  -2   1  -2 27478.6 658.472   1
   2   1   2 27031.1 687.088  34
   2   1   2 27265.6 682.624  35
  -2   1  -2 26905.8 687.458  27
  -2   1  -2 27443.9 703.373  28
  -2   1  -3 8021.51 306.449  25
  -2   1  -3 8922.82 290.286  26
  -2   1  -3 8087.67 258.174   1
  -2   1  -3 8366.65 298.703  27
   2   1   3 8077.20 288.718  34
  -2   1  -3 8291.41 310.312  28
   2   1   3 8706.73 286.101  35
  -2   1  -4 7863.12 325.267  25
  -2   1  -4 8474.95 271.587   1
  -2   1  -4 7801.81 312.975  27
   2   1   4 7789.74 300.009  34
   2   1   4 7700.41 294.887  35
  -2   1  -4 7778.15 329.738  28
  -2   1  -5 15149.0 531.922  25
  -2   1  -5 15432.1 454.100   1
  -2   1  -5 14745.5 531.764  28
  -2   1  -5 14694.7 509.646  27
   2   1   5 14621.4 481.105  35
  -2   1  -6 20977.6 719.800  25
  -2   1  -6 22823.4 634.120   1
   2   1   6 20082.1 664.509  34
  -2   1  -6 22189.3 729.871  28
  -2   1  -7 18798.8 697.282  25
  -2   1  -7 20058.9 609.328   1
   2   1   7 18625.7 644.621  34
  -2   1  -7 18091.1 699.056  28
   2   1   7 18480.1 627.706  35
  -2   1  -8 13256.6 607.093  25
   2   1   8 12823.9 545.907  34
   2   1   8 13562.5 532.507  35
  -2   1  -8 13256.6 642.957  29
  -2   1  -8 13801.6 609.702  28
  -2   1  -8 14866.5 520.485   1
   2   1   9 8606.83 416.592  35
  -2   1  -9 7575.13 508.248  29
   2   1   9 8250.29 429.350  34
  -2   1  -9 9266.50 404.634   1
   2   1  10 3151.57 258.508  35
   2   1  10 4035.58 299.126  34
  -2   1 -10 3058.27 333.502  29
   2   1  11 1200.09 190.933  34
   2   1  11 1340.60 203.640  36
  -2   1 -12 415.407 166.328  29
   2   1  12 200.485 125.341  36
   2   1  12 442.560 137.408  37
   2   1  13 379.328 112.941  36
   2   1  13 188.644 97.6582  37
  -2   2  15 129.655 79.6496  34
  -2   2  15 240.481 99.4926  37
  -2   2  14 2469.82 202.009  34
  -2   2  14 2364.17 208.453  36
  -2   2  13 4518.61 294.171  34
   2   2 -13 3457.04 325.586  29
   2   2 -12 9.70181 42.6904  12
   2   2 -12-59.8150 137.765  28
  -2   2  12-39.6461 120.987  35
  -2   2  12-44.0612 122.900  34
  -2   2  11 2105.44 224.484  34
   2   2 -11 2084.83 262.678  28
  -2   2  11 2089.77 216.321  35
   2   2 -11 2181.35 257.236  25
   2   2 -10 12851.6 601.131  28
   2   2 -10 14190.7 602.071  27
  -2   2  10 13028.3 513.298  35
   2   2 -10 12563.6 579.572  25
  -2   2   9 15901.8 553.446  35
   2   2  -9 15177.3 617.355  27
   2   2  -9 15688.1 635.976  28
   2   2  -9 15499.9 610.446  26
   2   2  -9 16387.2 632.152  25
   2   2  -8 16716.5 607.274  24
   2   2  -8 16524.8 597.656  26
   2   2  -8 17529.2 612.527  30
   2   2  -8 16989.8 614.074  27
  -2   2   8 17082.2 531.108  39
   2   2  -8 15461.2 623.339  43
   2   2  -7 77796.9 1901.55  24
   2   2  -7 78247.5 1898.41  26
   2   2  -7 75480.7 1903.97  27
  -2   2   7 76387.5 1811.20  39
   2   2  -7 75686.7 1929.53  43
   2   2  -6 468.368 116.620  22
   2   2  -6 684.435 126.488  24
   2   2  -6 609.620 123.442  26
   2   2  -6 607.760 130.852  30
  -2   2   6 592.218 85.0632  39
   2   2  -6 680.539 134.114  43
   2   2  -5 17940.9 575.910  22
   2   2  -5 18691.0 586.473  23
   2   2  -5 19473.3 578.173  24
  -2   2   5 20242.5 513.628  39
   2   2  -5 20066.5 613.556  38
   2   2  -5 20324.3 626.425  44
   2   2  -5 19146.6 582.163  30
   2   2  -4 50947.0 1305.09  44
  -2   2   4 52687.0 1249.17  43
  -2   2   4 51467.5 1203.68  39
   2   2  -4 52684.3 1311.34  38
   2   2  -4 54864.8 1292.64  31
   2   2  -4 52446.5 1288.98  23
   2   2  -4 52751.5 1284.65  22
   2   2  -4 54671.8 1298.95  18
   2   2  -3 97499.5 2442.35  21
   2   2  -3 96463.6 2439.53  16
   2   2  -3 101059. 2444.63  19
   2   2  -3 105247. 2446.57  20
   2   2  -3 96904.1 2440.08  18
  -2   2   3 95707.5 2356.89  39
  -2   2   3 103644. 2389.62  43
   2   2  -3 100402. 2445.38  32
   2   2  -3 101067. 2445.87  31
   2   2  -2 403916. 8794.85  45
   2   2  -2 413475. 8763.16  17
   2   2  -2 422344. 8759.47  20
  -2   2   2 393200. 8651.72   1
   2   2  -2 404028. 8746.71  33
   2   2  -2 414952. 8761.54  32
   2   2  -1 445688. 9917.24   2
   2   2  -1 452239. 9914.41   3
   2   2  -1 476616. 9977.42  45
   2   2  -1 456903. 9938.88  37
   2   2  -1 464288. 9952.23  33
  -2   2   0 318227. 7062.58  23
  -2   2   0 327734. 7070.20   1
   2   2   0 344911. 7130.09  36
  -2   2   0 329932. 7094.29  44
   2   2   0 337890. 7129.19  37
  -2   2   0 324024. 7067.54  30
  -2   2  -1 45038.6 1041.72  22
  -2   2  -1 45154.5 1048.83  24
   2   2   1 47186.9 1063.01   4
  -2   2  -1 46374.9 1037.55   1
  -2   2  -1 44468.7 1083.11  43
   2   2   1 46356.8 1086.35  36
  -2   2  -1 45711.5 1047.83  30
   2   2   1 47198.7 1083.80  34
  -2   2  -2 299786. 6617.00  26
  -2   2  -2 303140. 6613.01  24
  -2   2  -2 304687. 6592.49   1
  -2   2  -2 292879. 6631.02  27
   2   2   2 304580. 6636.08  34
   2   2   2 308470. 6623.32  35
  -2   2  -2 299106. 6614.05  30
   2   2   2 311458. 6639.94  36
  -2   2  -2 295818. 6659.79  43
  -2   2  -3 11989.9 378.126  26
  -2   2  -3 13133.2 379.937  24
  -2   2  -3 11195.3 409.807  43
   2   2   3 12836.6 379.242  35
   2   2   3 12312.7 386.294  34
  -2   2  -3 11801.4 393.043  27
  -2   2  -4 2798.31 178.587  26
  -2   2  -4 3198.32 152.647   1
  -2   2  -4 2779.53 206.023  43
   2   2   4 3034.31 184.727  34
   2   2   4 3378.23 185.893  35
  -2   2  -4 2843.94 191.080  27
  -2   2  -5 74614.4 1876.15  25
  -2   2  -5 80183.4 1781.97   1
   2   2   5 74263.3 1811.09  35
  -2   2  -5 72879.2 1851.66  27
   2   2   5 73902.8 1826.89  34
  -2   2  -5 74786.9 1880.74  28
  -2   2  -6 5867.98 331.340  25
  -2   2  -6 6599.04 275.233   1
   2   2   6 6104.57 306.435  34
  -2   2  -6 5373.27 322.592  28
  -2   2  -6 5904.91 321.468  27
  -2   2  -7 35213.1 1068.96  25
  -2   2  -7 35247.3 951.151   1
  -2   2  -7 32453.4 1056.05  28
   2   2   7 33050.0 970.223  35
   2   2   7 33590.8 995.289  34
  -2   2  -8 31137.4 1041.35  25
  -2   2  -8 31906.6 1050.69  28
   2   2   8 29466.4 934.719  35
   2   2   8 29990.3 962.686  34
   2   2   9 14005.6 594.843  36
   2   2   9 14361.0 570.879  35
  -2   2  -9 14721.4 705.544  29
  -2   2  -9 13806.8 646.648  28
   2   2   9 13945.7 592.730  34
  -2   2  -9 15748.6 674.803  25
  -2   2 -10 5162.60 417.890  29
   2   2  10 4595.58 320.420  34
   2   2  11 1440.16 202.099  34
   2   2  11 1399.49 201.111  36
  -2   2 -12 975.591 203.435  29
   2   2  12 1294.03 181.314  36
   2   2  12 1313.88 183.682  37
   2   2  13 275.822 104.992  36
   2   2  13 149.743 101.539  37
  -2   3  15 49.7157 83.4157  37
   2   3 -14 123.030 127.736  29
  -2   3  14 70.1451 97.4082  34
  -2   3  14 194.867 113.199  36
   2   3 -13 2267.85 119.398  12
  -2   3  13 2156.16 223.405  36
  -2   3  13 2021.92 210.183  34
   2   3 -13 2547.58 266.352  28
   2   3 -13 2090.35 264.581  29
  -2   3  12 3362.39 266.353  34
  -2   3  12 3228.67 245.937  35
   2   3 -12 3774.67 337.859  28
  -2   3  11 10125.4 467.907  34
   2   3 -11 10254.5 548.354  28
  -2   3  11 10834.7 455.856  35
   2   3 -11 9983.69 531.931  25
   2   3 -10 555.333 189.539  28
  -2   3  10 582.999 150.825  34
   2   3 -10 546.420 172.624  27
  -2   3  10 505.709 134.841  35
   2   3 -10 491.509 168.105  25
   2   3  -9 1877.44 243.265  43
  -2   3   9 2345.62 197.076  35
   2   3  -9 2410.27 249.487  27
   2   3  -9 2386.09 238.352  26
   2   3  -9 2509.24 250.818  25
   2   3  -8 802.138 177.619  43
   2   3  -8 687.829 158.373  30
   2   3  -8 582.467 150.437  27
   2   3  -8 808.351 158.262  24
   2   3  -8 773.897 158.669  26
   2   3  -7 28715.8 894.812  43
  -2   3   7 28504.5 770.628  35
   2   3  -7 27550.8 854.701  24
   2   3  -7 27973.5 846.834  26
   2   3  -6 2460.69 219.736  38
  -2   3   6 2320.16 130.412  39
   2   3  -6 2078.72 197.527  43
   2   3  -6 2514.49 203.274  30
   2   3  -6 2518.95 208.975  23
   2   3  -6 2193.39 191.373  22
   2   3  -5 21218.4 684.207  44
   2   3  -5 20928.2 674.142  38
  -2   3   5 20780.1 542.089  39
   2   3  -5 22790.4 655.427  31
   2   3  -5 22016.4 663.303  18
  -2   3   4 983.277 65.3308  39
   2   3  -4 1162.66 160.222  38
   2   3  -4 915.154 154.871  44
   2   3  -4 961.185 141.283  31
   2   3  -4 889.335 133.784  19
   2   3  -4 929.663 146.208  21
   2   3  -4 951.836 139.192  16
   2   3  -4 958.738 139.334  23
   2   3  -4 809.316 139.203  18
   2   3  -3 16101.9 510.698  20
   2   3  -3 16952.0 516.156  19
  -2   3   3 17470.8 413.168   4
   2   3  -3 17352.9 518.757  32
   2   3  -2 1041.52 162.948  45
   2   3  -2 866.154 136.529  20
   2   3  -2 691.319 130.999  17
   2   3  -2 1048.92 124.098  33
   2   3  -2 907.597 131.649  32
   2   3  -1 40162.8 946.477   2
   2   3  -1 40139.3 946.943   3
   2   3  -1 40435.3 1018.25  45
   2   3  -1 39099.6 971.315  37
   2   3  -1 40890.8 985.785  33
   2   3   0 143094. 3122.33  37
   2   3   0 143820. 3123.18  36
   2   3   0 136229. 3097.93   3
  -2   3   0 140200. 3042.64   1
  -2   3   0 138600. 3039.64  19
   2   3   1 22164.1 569.389   4
  -2   3  -1 22914.1 534.953   1
  -2   3  -1 21619.8 552.431  23
  -2   3  -1 22473.4 562.337  22
   2   3   1 22897.6 598.130  36
   2   3   1 23748.9 600.839  37
  -2   3  -1 22548.0 598.255  44
  -2   3  -1 22265.6 559.632  30
   2   3   2 6349.17 210.925   4
  -2   3  -2 6112.00 182.676   1
  -2   3  -2 5944.00 204.808  22
  -2   3  -2 6136.35 213.865  24
  -2   3  -2 6005.30 209.925  30
   2   3   2 6326.96 232.161  34
   2   3   2 6275.25 236.067  36
  -2   3  -3 8083.16 288.717  24
  -2   3  -3 7542.51 289.405  26
  -2   3  -3 7834.31 328.593  43
   2   3   3 8141.93 298.330  34
  -2   3  -3 7978.70 287.353  30
  -2   3  -4 20239.1 604.719  26
  -2   3  -4 20458.4 601.432  24
  -2   3  -4 20446.2 559.040   1
   2   3   4 20831.5 589.773  35
  -2   3  -4 20890.5 663.358  43
  -2   3  -5 29445.9 761.652   1
  -2   3  -5 27698.4 872.108  43
  -2   3  -5 27130.2 827.157  27
   2   3   5 27739.0 799.447  34
   2   3   5 28130.9 785.376  35
  -2   3  -6 3295.91 234.340  26
  -2   3  -6 3810.34 275.438  25
  -2   3  -6 3410.87 199.788   1
  -2   3  -6 3680.22 257.289  27
   2   3   6 3280.00 235.745  34
  -2   3  -6 3251.15 255.504  28
   2   3   6 3082.02 211.563  35
  -2   3  -7 829.917 173.977  25
  -2   3  -7 1312.59 143.193   1
   2   3   7 1182.33 171.425  34
   2   3   7 1168.91 155.817  35
  -2   3  -7 866.303 163.216  27
  -2   3  -7 994.241 183.078  28
   2   3   8 27.8193 142.576  34
   2   3   8 246.689 151.714  36
   2   3   8 122.858 115.316  35
  -2   3  -8 130.651 145.165  28
  -2   3  -8 73.5732 141.797  25
   2   3   9 2693.14 262.905  36
   2   3   9 2838.61 258.761  34
  -2   3  -9 3189.36 311.867  28
  -2   3  -9 2940.13 294.827  25
  -2   3 -10 2276.12 309.793  29
   2   3  10 2469.91 245.138  34
   2   3  10 2386.79 247.926  36
   2   3  11 1076.85 191.735  36
   2   3  11 1033.55 180.041  37
  -2   3 -12 438.532 173.835  29
   2   3  12 590.105 143.975  36
   2   3  12 422.259 136.532  37
   2   3  13 957.303 130.543  37
  -2   4  15 428.952 81.0843  37
  -2   4  14 1500.63 164.464  37
  -2   4  14 1410.23 159.716  36
   2   4 -13 5887.71 205.326  12
  -2   4  13 5356.56 308.079  34
   2   4 -13 5029.07 377.085  29
   2   4 -13 5406.60 365.191  28
  -2   4  13 4801.10 306.369  36
   2   4 -12 3422.32 312.227  25
  -2   4  12 3443.77 240.990  35
   2   4 -12 2816.66 299.786  28
  -2   4  12 2804.38 252.952  36
   2   4 -11 9869.95 539.477  28
  -2   4  11 8911.20 433.068  34
   2   4 -11 10035.5 524.101  27
  -2   4  11 9608.59 418.192  35
   2   4 -11 10017.2 529.351  25
  -2   4  10 1165.52 156.138  35
  -2   4  10 1168.55 177.113  34
   2   4 -10 1176.10 218.935  27
   2   4 -10 1112.25 212.198  26
   2   4 -10 1050.41 207.780  25
   2   4  -9 41475.5 1220.59  24
   2   4  -9 39555.1 1201.72  26
  -2   4   9 38625.0 1111.64  34
   2   4  -9 39400.2 1218.77  27
   2   4  -9 41693.4 1220.93  30
  -2   4   9 39631.2 1088.30  35
   2   4  -9 39723.5 1263.69  43
   2   4  -8 18478.5 667.143  26
   2   4  -8 16711.2 651.157  24
  -2   4   8 17551.9 585.815  34
   2   4  -8 19180.5 689.173  27
   2   4  -8 17817.9 668.318  30
   2   4  -8 18306.5 711.002  43
   2   4  -7 823.414 159.559  22
   2   4  -7 819.240 153.980  26
   2   4  -7 1167.74 167.183  24
   2   4  -7 1017.44 175.852  30
  -2   4   7 797.604 108.205  35
   2   4  -7 1004.36 182.442  43
   2   4  -6 8938.73 399.271  22
   2   4  -6 8627.70 397.053  23
   2   4  -6 9498.84 429.767  38
   2   4  -6 8572.62 442.654  44
  -2   4   6 8783.17 303.656  35
   2   4  -5 19952.0 676.196  44
   2   4  -5 19331.9 633.752  22
   2   4  -5 19640.6 650.475  21
   2   4  -5 19669.9 645.147  23
   2   4  -5 19611.6 665.289  38
  -2   4   5 19348.6 516.752  35
   2   4  -5 20443.9 635.611  31
  -2   4   4 56775.9 1265.40   4
   2   4  -4 58336.8 1445.45  44
   2   4  -4 55264.9 1426.49  38
  -2   4   4 55478.8 1276.99  34
  -2   4   4 54814.1 1260.89  35
   2   4  -4 54910.1 1400.63  31
   2   4  -4 52980.1 1397.63  18
   2   4  -4 53044.6 1400.04  16
   2   4  -4 55907.8 1396.74  19
   2   4  -4 54366.5 1408.44  21
   2   4  -3 94163.7 2186.78  21
   2   4  -3 96194.9 2185.13  19
   2   4  -3 90477.8 2170.31  20
   2   4  -3 88351.2 2166.41  16
  -2   4   3 93300.7 2051.50   4
  -2   4   3 92134.8 2042.01  34
   2   4  -3 89367.0 2172.13  32
   2   4  -2 136220. 3146.08  45
   2   4  -2 135331. 3105.96  17
  -2   4   2 135160. 2953.25  36
   2   4  -2 136025. 3077.69  33
   2   4  -1 15041.2 419.445   3
   2   4  -1 14857.7 418.509   2
   2   4  -1 15463.2 502.548  45
   2   4  -1 14602.7 443.747  37
   2   4  -1 15325.3 462.285  33
   2   4   0 79872.6 1876.29   2
   2   4   0 78303.2 1872.72   3
  -2   4   0 83543.5 1853.20  45
  -2   4   0 80794.3 1806.35  17
  -2   4   0 81523.4 1814.36  20
   2   4   0 84375.6 1905.19  37
  -2   4   0 86937.7 1836.45  38
   2   4   0 82176.3 1902.84  36
  -2   4  -1 58174.7 1348.74   1
   2   4   1 60161.0 1397.97   4
  -2   4  -1 60218.5 1439.93  44
   2   4   1 62678.0 1434.47  36
   2   4   1 61692.1 1432.52  37
  -2   4  -1 60735.8 1356.07  31
  -2   4  -1 59960.6 1369.80  18
  -2   4  -1 59211.0 1376.58  16
  -2   4  -1 60503.1 1387.58  21
  -2   4  -1 59355.6 1392.82  23
  -2   4  -2 21004.8 517.952   1
   2   4   2 20331.0 553.479   4
   2   4   2 20165.4 581.858  37
  -2   4  -2 20535.5 606.927  44
  -2   4  -2 20306.1 556.671  30
  -2   4  -2 20128.5 547.963  23
  -2   4  -2 19569.0 552.047  22
   2   4   3 18348.3 520.971   4
  -2   4  -3 18569.5 591.951  43
   2   4   3 17551.6 545.080  36
   2   4   3 18899.7 543.380  34
  -2   4  -3 18298.0 532.892  30
  -2   4  -3 18164.5 525.325  22
  -2   4  -3 17335.1 531.787  24
  -2   4  -4 42680.8 1020.22   1
  -2   4  -4 40716.1 1139.51  43
   2   4   4 39602.0 1077.67  36
  -2   4  -4 42352.4 1070.94  30
  -2   4  -4 38546.1 1088.44  27
  -2   4  -4 42120.4 1075.27  24
  -2   4  -4 40294.2 1072.90  26
  -2   4  -5 21313.1 604.725   1
   2   4   5 21109.6 662.101  36
  -2   4  -5 21632.4 734.261  43
   2   4   5 20600.0 648.549  34
  -2   4  -5 20268.7 679.990  27
  -2   4  -5 20616.6 657.917  26
  -2   4  -5 19984.5 644.609  24
  -2   4  -6 11494.2 426.593   1
  -2   4  -6 13612.0 501.664  26
   2   4   6 12222.4 479.565  34
  -2   4  -6 12316.6 510.208  27
  -2   4  -6 12259.3 526.291  28
  -2   4  -6 11412.0 538.864  43
   2   4   6 12705.7 496.726  36
   2   4   7 660.938 157.793  34
  -2   4  -7 884.790 165.457  27
  -2   4  -7 565.240 164.274  28
   2   4   7 828.637 172.573  36
  -2   4  -7 488.305 167.904  25
  -2   4  -8 2793.60 289.134  25
   2   4   8 2857.14 259.276  34
  -2   4  -8 2235.12 277.824  28
   2   4   8 2498.97 247.142  36
  -2   4  -9 12227.2 598.056  25
  -2   4  -9 12422.4 600.280  28
   2   4   9 11666.1 528.706  34
   2   4   9 11621.8 533.924  36
   2   4  10 526.020 168.462  36
  -2   4 -10 442.595 177.259  28
  -2   4 -10 553.623 206.128  29
   2   4  10 209.904 143.328  37
  -2   4 -11 2326.95 294.513  29
   2   4  11 3026.71 261.727  36
  -2   4 -12 34.7307 140.860  29
   2   4  12 217.038 112.266  36
   2   4  12 56.7155 113.303  37
  -2   4 -13 389.600 114.895  29
   2   4  13 554.569 107.177  37
   2   5 -14 167.055 125.044  29
  -2   5  14 131.814 93.3939  37
   2   5 -13 717.397 175.955  25
   2   5 -13 806.899 188.669  28
  -2   5  13 650.477 143.834  36
  -2   5  13 633.502 142.718  37
  -2   5  12 438.145 142.321  34
  -2   5  12 561.660 147.781  36
   2   5 -12 733.252 199.099  25
   2   5 -11 6556.90 427.259  27
   2   5 -11 6371.67 432.330  28
  -2   5  11 6699.75 359.578  34
   2   5 -11 7093.61 446.887  25
   2   5 -10 3653.42 311.084  26
   2   5 -10 3473.29 325.935  25
  -2   5  10 3822.02 270.570  34
   2   5 -10 3839.93 332.362  27
   2   5 -10 3830.76 370.737  43
   2   5  -9 7650.51 452.904  27
   2   5  -9 7747.78 443.918  30
  -2   5   9 8384.95 381.143  34
   2   5  -9 8023.70 439.513  24
   2   5  -9 7862.06 442.605  26
   2   5  -8 10657.5 495.487  26
   2   5  -8 10574.0 502.354  24
   2   5  -8 10710.9 506.251  30
  -2   5   8 10707.8 419.169  34
   2   5  -8 10771.5 539.822  43
   2   5  -7 1821.03 206.981  22
   2   5  -7 1762.53 210.289  24
   2   5  -7 1371.21 204.617  30
  -2   5   7 1719.36 154.191  34
   2   5  -7 1784.45 232.999  43
   2   5  -7 1919.77 233.075  38
   2   5  -6 5198.42 317.902  22
   2   5  -6 5151.41 315.926  23
   2   5  -6 5724.05 356.549  38
   2   5  -6 5626.82 370.579  44
  -2   5   6 5326.74 236.509  34
   2   5  -5 47000.2 1339.15  44
   2   5  -5 48076.4 1329.92  38
   2   5  -5 48351.3 1288.15  31
  -2   5   5 47874.5 1149.48  34
   2   5  -5 49192.9 1308.30  18
   2   5  -5 45552.4 1286.67  22
   2   5  -5 46586.5 1294.36  23
   2   5  -5 49450.1 1319.36  21
  -2   5   4 50176.7 1126.89   4
   2   5  -4 49327.5 1306.24  38
  -2   5   4 47703.0 1137.65  36
  -2   5   4 46851.7 1118.32  34
   2   5  -4 47549.4 1271.70  31
   2   5  -4 49995.4 1266.98  32
   2   5  -4 46293.9 1251.17  20
   2   5  -4 45986.0 1263.65  16
   2   5  -4 46951.1 1275.33  21
  -2   5   3 1148.79 67.0409   3
   2   5  -3 988.145 152.752  16
   2   5  -3 1190.35 162.573  20
   2   5  -3 1059.88 163.336  19
  -2   5   3 1086.94 78.5623  36
  -2   5   3 1050.55 78.9825  37
   2   5  -3 1083.06 153.199  32
   2   5  -2 22262.1 614.641   2
   2   5  -2 23599.0 667.283  33
   2   5  -2 23294.5 742.407  45
   2   5  -1 22015.3 584.930   2
   2   5  -1 20098.7 577.400   3
   2   5  -1 21689.9 683.622  45
   2   5  -1 22399.7 617.288  37
   2   5  -1 22390.6 632.609  33
   2   5   0 66414.0 1541.89   2
   2   5   0 66363.2 1539.18   3
  -2   5   0 65081.5 1477.40  17
   2   5   0 64501.2 1567.04  37
  -2   5   0 67387.1 1502.47  38
   2   5   0 64681.5 1565.07  36
  -2   5   0 64696.3 1457.05  32
  -2   5  -1 43535.6 1078.48  44
   2   5   1 40991.8 1048.83  37
  -2   5  -1 43084.0 1006.61  38
  -2   5  -1 41450.4 979.498  31
  -2   5  -1 40625.4 965.729  19
  -2   5  -1 39924.3 998.214  16
  -2   5  -1 39924.2 991.557  18
  -2   5  -1 42093.8 1014.04  21
  -2   5  -2 1199.96 153.607  44
   2   5   2 1430.72 142.154  37
   2   5   2 1520.63 119.525   4
  -2   5  -2 1191.37 121.805  23
  -2   5  -2 1188.70 122.858  22
   2   5   3 23403.8 637.109   4
  -2   5  -3 21444.0 647.726  24
  -2   5  -3 22041.4 647.043  30
   2   5   3 22568.7 665.514  36
  -2   5  -3 23377.7 726.840  44
   2   5   3 22487.5 670.132  37
  -2   5  -4 11211.1 406.948  30
   2   5   4 9757.95 405.471  36
  -2   5  -4 11080.8 473.211  43
   2   5   4 10813.2 421.804  37
  -2   5  -5 10756.2 423.467  24
  -2   5  -5 10736.4 427.385  26
   2   5   5 10042.2 414.396  34
  -2   5  -5 9835.34 443.192  27
   2   5   5 9871.23 426.022  36
  -2   5  -5 10515.7 489.120  43
  -2   5  -6 6478.84 339.193  26
   2   5   6 6280.39 330.078  34
  -2   5  -6 5941.56 350.620  27
   2   5   6 5835.89 335.882  36
  -2   5  -6 6041.70 388.667  43
  -2   5  -7 5600.26 335.446  26
  -2   5  -7 5563.54 375.834  25
  -2   5  -7 5925.91 383.763  28
  -2   5  -7 5505.75 358.829  27
   2   5   7 5433.56 326.967  34
   2   5   7 5410.68 339.684  36
  -2   5  -7 5069.20 382.237  43
  -2   5  -8 6423.18 419.607  25
   2   5   8 6056.69 358.049  34
  -2   5  -8 6200.35 392.920  27
  -2   5  -8 6115.39 416.553  28
   2   5   8 5702.81 359.576  36
   2   5   8 6006.86 370.956  37
  -2   5  -9 908.244 203.531  25
  -2   5  -9 718.248 196.753  28
   2   5   9 751.089 175.601  37
  -2   5 -10 8305.54 475.515  25
  -2   5 -10 7057.39 485.532  29
  -2   5 -10 8704.28 483.045  28
   2   5  10 7765.35 426.514  36
   2   5  10 7976.09 430.206  37
   2   5  11 599.214 157.537  36
  -2   5 -11 849.226 220.158  29
   2   5  11 704.891 162.314  37
  -2   5 -12 447.237 156.418  29
   2   5  12 439.938 124.384  36
   2   5  12 536.759 127.558  37
  -2   5 -13 426.203 113.031  29
   2   5  13 318.949 88.1934  37
   2   6 -14 412.567 122.489  29
   2   6 -13 273.084 137.263  25
   2   6 -13 281.978 141.725  28
  -2   6  13 295.700 106.660  37
   2   6 -12 9266.56 494.383  25
  -2   6  12 9360.16 424.125  36
   2   6 -11 387.202 181.509  28
  -2   6  11 314.994 134.026  36
   2   6 -10 368.255 157.931  26
  -2   6  10 425.890 141.237  36
   2   6 -10 889.217 212.575  27
   2   6 -10 625.679 204.239  43
   2   6  -9 1103.39 212.308  26
   2   6  -9 1089.29 211.431  24
   2   6  -9 921.979 213.984  27
  -2   6   9 949.482 166.102  36
   2   6  -9 659.168 182.711  30
   2   6  -9 752.268 237.647  43
   2   6  -8 442.868 171.903  26
   2   6  -8 586.424 181.418  24
   2   6  -8 522.171 181.440  22
  -2   6   8 630.353 137.239  36
   2   6  -8 610.295 181.880  30
   2   6  -8 582.696 208.355  43
   2   6  -7 13804.9 577.963  23
   2   6  -7 12777.0 562.566  24
   2   6  -7 12095.1 547.110  22
   2   6  -7 13043.4 563.950  30
  -2   6   7 12503.8 456.734  36
   2   6  -7 12702.1 629.915  44
   2   6  -7 12941.7 590.506  38
   2   6  -6 42263.5 1192.36  18
   2   6  -6 39286.7 1175.94  23
   2   6  -6 37821.5 1163.72  22
   2   6  -6 39223.3 1244.06  44
   2   6  -6 40901.8 1169.37  31
   2   6  -5 11080.2 513.134  38
   2   6  -5 10883.0 522.888  44
   2   6  -5 11403.1 488.975  23
   2   6  -5 11378.8 482.113  18
   2   6  -5 10034.3 472.830  16
   2   6  -5 10686.0 484.766  21
  -2   6   4 25831.8 638.544   4
   2   6  -4 24206.4 809.015  38
   2   6  -4 23350.4 772.987  31
   2   6  -4 24936.9 767.430  32
   2   6  -4 23392.1 778.286  16
   2   6  -4 23767.7 782.264  18
   2   6  -4 23551.9 787.867  21
   2   6  -4 24003.6 773.489  19
   2   6  -3 74539.9 1868.49  16
   2   6  -3 76322.9 1867.72  17
  -2   6   3 74832.0 1694.38   3
   2   6  -3 72205.5 1856.01  32
   2   6  -2 64710.9 1735.79  45
   2   6  -2 68768.1 1681.00  17
  -2   6   2 65808.6 1511.97   2
   2   6  -2 65631.4 1579.89   2
   2   6  -2 64796.8 1634.13  33
   2   6  -2 66761.4 1670.57  32
   2   6  -1 139161. 3178.25   2
   2   6  -1 139572. 3178.70   3
   2   6  -1 139442. 3237.82  33
   2   6  -1 145601. 3336.48  45
  -2   6   0 10906.2 378.758  45
   2   6   0 10852.8 392.948  37
   2   6   0 11004.2 363.157   3
   2   6   0 10619.6 360.962   2
  -2   6  -1 72951.8 1675.76  16
  -2   6  -1 71453.8 1666.91  18
   2   6   1 70373.3 1712.95  37
   2   6   1 67110.6 1706.37  36
  -2   6  -2 30615.8 887.792  44
   2   6   2 29469.2 831.291  36
   2   6   2 30205.6 837.647  37
   2   6   2 28641.0 793.480   4
  -2   6  -2 30282.0 816.094  23
   2   6   3 44034.3 1099.58   4
  -2   6  -3 41607.4 1115.16  22
  -2   6  -3 43999.7 1124.18  30
   2   6   3 42285.1 1134.25  37
  -2   6  -3 41533.1 1197.54  44
   2   6   3 42002.4 1134.22  36
  -2   6  -4 5027.96 276.379  24
  -2   6  -4 4997.03 276.308  26
  -2   6  -4 4984.79 265.414  22
  -2   6  -4 4926.08 266.653  30
   2   6   4 5279.37 288.134  36
  -2   6  -4 5142.71 329.101  43
  -2   6  -5 1236.75 164.549  24
  -2   6  -5 1180.23 166.650  26
  -2   6  -5 1840.07 201.964  27
  -2   6  -5 1443.96 168.522  30
   2   6   5 1167.95 176.269  36
   2   6   5 1287.64 170.447  37
  -2   6  -5 976.624 200.064  43
  -2   6  -6 5456.67 317.685  24
  -2   6  -6 5379.66 319.847  26
  -2   6  -6 5747.57 354.145  27
   2   6   6 4706.83 316.061  36
   2   6   6 5026.33 318.029  37
  -2   6  -6 4590.61 355.936  43
  -2   6  -7 13394.8 608.563  25
  -2   6  -7 13305.4 550.206  26
  -2   6  -7 12942.3 599.510  28
  -2   6  -7 13271.0 587.758  27
   2   6   7 12403.0 548.152  36
   2   6   7 11896.9 541.459  37
  -2   6  -8 3777.61 335.129  25
  -2   6  -8 4179.25 348.839  28
  -2   6  -8 3665.26 307.438  27
   2   6   8 3781.68 298.521  36
   2   6   8 3848.87 305.069  37
   2   6   9 1416.30 213.407  36
  -2   6  -9 1993.67 251.413  28
   2   6   9 1693.41 222.068  37
  -2   6 -10 721.273 180.861  25
   2   6  10 556.308 156.349  36
   2   6  10 823.342 171.654  37
   2   6  11 338.325 134.874  36
  -2   6 -11 133.943 155.297  29
   2   6  11 296.972 132.579  37
   2   6  12 1134.39 141.601  36
  -2   6 -12 720.177 159.398  29
   2   6  12 1014.76 141.232  37
   2   7 -14 190.137 103.300  29
   2   7 -13 1652.21 202.986  28
   2   7 -13 1389.52 187.408  25
   2   7 -12 1674.47 240.705  28
   2   7 -12 1734.62 229.108  25
   2   7 -11 2063.72 264.605  27
   2   7 -11 1682.32 258.754  28
   2   7 -11 2072.45 268.666  25
   2   7 -10-37.4857 144.469  24
   2   7 -10 93.7747 147.121  26
   2   7 -10 20.5985 158.772  27
   2   7 -10-23.6489 196.387  43
   2   7  -9-75.2041 165.458  24
   2   7  -9 74.9680 153.225  26
   2   7  -9-20.1876 156.988  27
   2   7  -9 18.7164 149.329  30
   2   7  -9-23.3425 178.309  43
   2   7  -8 11170.1 557.676  30
   2   7  -8 11837.5 566.729  24
   2   7  -8 11744.2 555.725  26
   2   7  -8 12006.9 561.358  22
   2   7  -7 1567.70 226.681  22
   2   7  -7 1891.84 243.903  23
   2   7  -7 2389.72 264.973  24
   2   7  -7 1818.51 246.641  30
   2   7  -7 1850.36 264.528  38
   2   7  -6 2966.94 281.661  23
   2   7  -6 3559.68 300.284  22
   2   7  -6 3572.65 302.598  18
   2   7  -6 3386.21 343.437  44
   2   7  -6 3054.85 304.203  38
   2   7  -6 3060.67 267.514  31
   2   7  -5 5056.07 381.935  44
   2   7  -5 5468.98 335.759  31
   2   7  -5 5084.72 346.934  23
   2   7  -5 5283.24 352.376  16
   2   7  -5 5293.58 341.339  18
   2   7  -5 4686.97 344.838  21
   2   7  -4 4022.21 321.678  38
   2   7  -4 3866.14 275.579  20
   2   7  -4 3481.61 284.468  16
   2   7  -4 3656.47 283.607  18
   2   7  -4 3990.37 285.170  19
   2   7  -4 3920.82 296.863  21
  -2   7   4 4358.02 189.175   4
   2   7  -3 1069.02 171.596  20
   2   7  -3 986.752 181.042  19
   2   7  -3 978.119 186.885  16
   2   7  -3 1071.18 120.370   2
   2   7  -3 1124.65 178.484  32
   2   7  -2 51030.8 1481.21  45
   2   7  -2 49161.4 1389.76  20
   2   7  -2 55238.4 1419.52  17
   2   7  -2 50538.8 1297.72   3
  -2   7   2 52610.6 1243.65   3
   2   7  -2 50864.2 1300.31   2
  -2   7   2 52314.1 1234.33   2
   2   7  -2 52478.2 1365.74  33
   2   7  -2 53340.9 1407.91  32
   2   7  -1 41351.7 1222.93  45
  -2   7   1 41782.0 1094.18  45
   2   7  -1 43370.5 1184.37  17
   2   7  -1 38623.8 1052.06   3
   2   7  -1 41750.3 1059.32   2
   2   7  -1 40476.6 1118.95  33
   2   7   0 1710.53 139.668   3
   2   7   0 1813.98 169.168  37
   2   7   0 2203.20 195.329  33
   2   7   0 1815.23 229.392  45
   2   7   1 9693.57 395.114  37
   2   7   2 3181.05 194.028   4
  -2   7  -2 3461.31 269.802  44
   2   7   2 3268.36 220.240  37
   2   7   2 3311.48 222.885  36
  -2   7  -3 16946.5 650.833  44
   2   7   3 16720.4 587.396  36
  -2   7  -3 17342.1 577.461  22
  -2   7  -4 5824.08 369.205  43
   2   7   4 5747.42 318.461  36
   2   7   4 5394.52 312.986  37
  -2   7  -4 6169.34 321.684  24
  -2   7  -4 5857.79 304.007  22
  -2   7  -5 24997.9 907.182  43
   2   7   5 24753.3 820.017  36
   2   7   5 24035.0 812.538  37
  -2   7  -5 24979.9 853.783  27
  -2   7  -5 26759.8 836.488  26
  -2   7  -5 26791.5 825.376  24
   2   7   6 4456.94 315.587  36
   2   7   6 4089.90 302.579  37
  -2   7  -6 4390.02 325.610  27
  -2   7  -6 4798.14 306.262  24
  -2   7  -6 5055.89 323.806  26
  -2   7  -7 15390.6 692.981  43
   2   7   7 12634.0 570.267  36
   2   7   7 12968.8 570.221  37
  -2   7  -7 14397.6 643.195  28
  -2   7  -7 14668.0 624.747  27
  -2   7  -7 13871.0 579.869  26
   2   7   8 913.912 181.325  37
  -2   7  -8 1045.80 200.163  27
  -2   7  -8 771.142 199.360  28
  -2   7  -8 1113.20 214.384  25
   2   7   9 2876.62 267.942  36
   2   7   9 2567.90 254.019  37
  -2   7  -9 3090.16 306.083  28
  -2   7  -9 2664.90 286.463  25
   2   7  10 4024.44 289.439  37
   2   7  10 4062.21 289.113  36
  -2   7 -10 3944.13 310.566  28
  -2   7 -10 4457.08 332.746  25
   2   7  11-21.4844 102.610  37
   2   7  11 43.3765 102.979  36
  -2   7 -11-17.0389 138.192  29
   2   7  12-54.6614 75.8124  37
  -2   7 -12-93.8764 104.684  29
   2   8 -13 756.646 149.203  28
   2   8 -13 477.409 130.921  25
   2   8 -12 3749.24 299.422  28
   2   8 -12 3477.21 282.604  25
   2   8 -11 2185.71 259.060  27
   2   8 -11 1660.10 250.820  28
   2   8 -11 2401.01 251.221  26
   2   8 -11 2044.06 258.176  25
   2   8 -10 2603.73 320.901  43
   2   8  -9 6363.63 471.631  43
   2   8  -9 5680.36 406.483  27
   2   8  -9 5778.58 392.043  30
   2   8  -9 5457.47 390.427  26
   2   8  -9 5609.49 391.321  24
   2   8  -8 4048.08 377.163  43
   2   8  -8 4777.56 361.840  30
   2   8  -8 3828.46 333.088  22
   2   8  -8 4018.28 347.037  24
   2   8  -8 3982.81 338.527  26
   2   8  -7 12088.1 606.378  38
   2   8  -7 11129.2 646.622  44
   2   8  -7 10672.6 555.098  30
   2   8  -7 11802.8 576.020  24
   2   8  -7 12132.9 582.413  23
   2   8  -7 11129.2 559.006  22
   2   8  -6 5388.93 397.508  38
   2   8  -6 4893.33 422.871  44
   2   8  -6 4822.17 346.353  31
   2   8  -6 5244.60 374.051  18
   2   8  -6 4902.75 365.165  23
   2   8  -6 5225.63 380.085  22
   2   8  -5 1311.92 266.135  44
   2   8  -5 998.119 226.425  38
   2   8  -5 1061.10 205.025  31
   2   8  -5 952.477 210.635  18
   2   8  -5 1056.50 220.406  16
   2   8  -5 1010.89 212.887  23
   2   8  -5 1126.38 225.200  21
   2   8  -4 901.454 223.827  38
   2   8  -4 977.832 205.611  31
   2   8  -4 946.476 195.898  18
   2   8  -4 688.087 180.678  19
   2   8  -4 909.819 204.634  21
   2   8  -4 861.606 202.174  16
   2   8  -4 917.298 185.413  20
   2   8  -3 3943.08 233.575   2
   2   8  -3 4402.77 306.911  20
   2   8  -3 4244.61 309.678  19
   2   8  -3 4386.57 326.280  16
   2   8  -3 4198.47 328.229  21
   2   8  -2 810.469 115.617   2
  -2   8   2 777.613 89.4869   3
   2   8  -2 591.832 220.513  45
   2   8  -2 994.776 191.610  17
   2   8  -2 735.819 182.245  20
   2   8  -1 29952.1 1013.76  45
   2   8  -1 31708.1 970.398  17
  -2   8   1 30203.0 788.755   2
   2   8  -1 28527.8 829.560   2
   2   8  -1 28304.2 827.585   3
   2   8  -1 29293.6 890.288  33
   2   8   0 6323.85 288.389   3
   2   8   0 6733.98 423.839  45
   2   8   1 2050.32 196.976  37
  -2   8  -1 2728.62 253.304  44
   2   8   2 7407.87 328.995   4
  -2   8  -2 7714.25 414.412  44
   2   8   3 4743.11 263.271   4
  -2   8  -3 4648.85 349.130  44
   2   8   3 5205.76 306.160  37
   2   8   3 5328.63 310.363  36
   2   8   4 2021.55 215.370  37
   2   8   4 1929.62 213.662  36
  -2   8  -4 2209.77 221.222  24
   2   8   5 18387.1 679.830  37
   2   8   5 17471.1 672.080  36
  -2   8  -5 20048.4 688.605  24
  -2   8  -5 19422.6 692.715  26
   2   8   6 3769.76 299.960  36
  -2   8  -6 4414.80 377.217  43
   2   8   6 4370.04 312.906  37
  -2   8  -6 4665.48 337.941  27
  -2   8  -6 4315.79 307.384  26
   2   8   7 11588.8 533.315  37
   2   8   7 11521.8 530.219  36
  -2   8  -7 12845.4 638.471  43
  -2   8  -7 12915.8 603.898  28
  -2   8  -7 11822.6 562.571  27
  -2   8  -7 11908.0 530.154  26
   2   8   8 1017.94 184.273  37
   2   8   8 1291.26 202.243  36
  -2   8  -8 1281.02 210.549  28
   2   8   9 1677.02 213.641  36
  -2   8  -9 2066.85 249.102  28
  -2   8  -9 2189.77 265.499  25
   2   8  10 2135.38 202.685  37
   2   8  10 2089.98 204.341  36
  -2   8 -10 2184.11 229.916  28
  -2   8 -10 2519.24 249.906  25
   2   8  11 102.128 87.7205  37
  -2   8 -11 258.389 130.625  29
   2   9 -13 1779.03 161.974  28
   2   9 -13 744.330 134.332  29
   2   9 -12 1029.33 183.011  28
   2   9 -12 931.990 168.359  25
   2   9 -11 3349.45 290.762  27
   2   9 -11 3671.36 312.551  28
   2   9 -11 3186.93 293.482  25
   2   9 -11 3793.17 288.297  26
   2   9 -10 144.032 98.2269   2
   2   9 -10 179.533 180.559  43
   2   9 -10 96.3990 153.850  27
   2   9 -10 104.230 139.778  26
   2   9  -9 2927.74 241.115   2
   2   9  -9 2605.02 323.935  43
   2   9  -9 3298.00 304.404  30
   2   9  -9 2564.66 283.344  24
   2   9  -9 2671.41 286.568  26
   2   9  -8 13125.2 552.004   2
   2   9  -8 12996.0 681.198  43
   2   9  -8 13325.4 629.736  30
   2   9  -8 14084.5 643.031  24
   2   9  -8 13736.0 631.747  26
   2   9  -8 15477.2 652.568  22
   2   9  -7 21111.1 939.260  44
   2   9  -7 20128.6 816.780  30
   2   9  -7 20857.0 821.143  24
   2   9  -7 21843.4 842.384  23
   2   9  -7 21092.0 827.903  22
   2   9  -6 773.629 140.441   2
   2   9  -6 753.701 215.893  22
   2   9  -6 892.999 221.730  23
   2   9  -6 554.826 199.263  38
   2   9  -6 835.504 262.621  44
   2   9  -6 911.251 202.617  31
   2   9  -5 4339.12 277.459   2
   2   9  -5 3968.25 397.779  44
   2   9  -5 4531.16 377.775  38
   2   9  -5 4242.69 332.181  31
   2   9  -5 4071.55 357.452  16
   2   9  -5 4279.83 368.471  21
   2   9  -5 4446.77 369.436  23
   2   9  -5 4185.57 347.203  18
   2   9  -4 490.109 113.134   2
   2   9  -4 349.564 181.373  38
   2   9  -4 347.655 171.050  31
   2   9  -4 401.768 189.269  16
   2   9  -4 473.254 197.142  21
   2   9  -4 352.056 168.561  19
   2   9  -4 571.126 209.808  18
   2   9  -3 16990.5 600.101   2
   2   9  -3 18386.9 611.844   3
   2   9  -3 18748.5 745.325  38
   2   9  -3 17319.3 674.363  32
   2   9  -3 17266.7 682.248  20
   2   9  -3 18297.7 712.946  19
   2   9  -3 18899.4 740.099  21
   2   9  -3 17421.4 705.129  16
   2   9  -2 1150.81 226.079  17
   2   9  -2 1330.42 226.337  20
   2   9  -2 1189.13 145.679   3
   2   9  -2 1118.29 212.466  32
   2   9  -1 2275.11 324.580  45
   2   9  -1 2413.07 272.274  17
  -2   9   1 1819.56 146.441   3
   2   9  -1 1819.26 166.013   3
   2   9  -1 1936.84 212.336  33
   2   9  -1 1949.47 240.089  32
   2   9   0 9794.62 557.626  45
   2   9   0 10260.3 523.433  17
   2   9   0 10140.1 405.054   3
   2   9   0 9412.71 453.648  33
   2   9   1 1913.16 168.035   4
  -2   9  -1 2082.57 254.139  44
   2   9   1 2045.79 227.602  33
   2   9   1 2073.50 302.157  45
   2   9   2 20683.2 662.952   4
   2   9   2 19890.3 698.943  37
   2   9   2 21450.3 755.838  33
  -2   9  -2 21000.7 794.553  44
   2   9   3 26346.8 797.059   4
   2   9   3 25718.5 842.405  37
   2   9   4 6220.37 364.494  37
   2   9   4 6337.69 366.810  36
   2   9   5 4794.52 328.654  37
  -2   9  -5 4827.82 392.892  43
   2   9   5 5290.74 343.643  36
  -2   9  -5 5461.35 339.273  26
   2   9   6 388.501 153.975  37
  -2   9  -6 452.873 202.325  43
   2   9   6 500.392 158.246  36
  -2   9  -6 910.013 186.893  27
  -2   9  -6 542.817 149.461  26
  -2   9  -7 7436.24 485.748  43
   2   9   7 6618.03 385.844  37
  -2   9  -7 6983.51 432.894  28
   2   9   7 6131.87 373.592  36
   2   9   8 2123.39 226.392  37
   2   9   8 2176.70 231.730  36
  -2   9  -8 2362.59 250.075  27
  -2   9  -8 2359.06 276.552  25
   2   9   9 493.221 141.163  37
   2   9   9 333.631 130.750  36
  -2   9  -9 310.834 141.686  28
  -2   9  -9 707.225 175.414  25
   2   9  10 464.198 114.831  37
  -2   9 -10 401.301 122.023  28
  -2   9 -10 475.485 156.936  29
  -2   9 -10 656.321 146.382  25
   2   9  11 93.0597 87.5764  33
  -2   9 -11-21.8356 101.212  29
   2  10 -12 108.882 97.1382  28
   2  10 -12 44.0850 99.6266  25
   2  10 -11 1835.00 208.639  27
   2  10 -11 1678.61 213.063  28
   2  10 -11 1836.77 218.294  25
   2  10 -10 1822.51 270.364  43
   2  10 -10 1896.68 240.180  27
   2  10 -10 1654.41 215.321  26
   2  10  -9 2783.15 230.347   2
   2  10  -9 3122.50 242.443   3
   2  10  -9 3184.44 348.985  43
   2  10  -9 3108.29 306.260  27
   2  10  -9 2983.08 286.018  26
   2  10  -9 3208.77 293.938  24
   2  10  -8 5089.02 320.287   2
   2  10  -8 5437.98 438.229  43
   2  10  -8 5255.83 372.783  30
   2  10  -8 5605.09 390.718  24
   2  10  -8 5634.71 388.335  22
   2  10  -8 5133.63 372.133  26
   2  10  -7 21543.6 773.670   2
   2  10  -7 22187.1 975.113  44
   2  10  -7 23456.1 880.309  30
   2  10  -7 22764.5 879.330  24
   2  10  -7 23736.1 893.649  23
   2  10  -7 23555.2 880.178  22
   2  10  -6 5067.57 402.750  22
   2  10  -6 5373.99 405.226  23
   2  10  -6 5635.67 420.084  38
   2  10  -6 5294.10 464.564  44
   2  10  -6 5172.40 320.025   2
   2  10  -5 31631.2 987.380   3
   2  10  -5 30530.7 977.489   2
   2  10  -5 33917.7 1225.36  44
   2  10  -5 33279.4 1112.86  18
   2  10  -5 31470.1 1114.38  23
   2  10  -5 33951.3 1158.60  21
   2  10  -5 33269.7 1133.50  22
   2  10  -5 32709.4 1126.17  38
   2  10  -5 33632.2 1086.90  31
   2  10  -4 5181.05 307.719   3
   2  10  -4 4913.02 299.626   2
   2  10  -4 5187.04 452.060  44
   2  10  -4 5744.67 420.451  38
   2  10  -4 4950.24 374.863  31
   2  10  -4 5685.77 387.685  19
   2  10  -4 5290.56 412.126  21
   2  10  -4 5453.00 401.835  18
   2  10  -4 5349.21 408.044  16
   2  10  -3 9504.07 429.201   3
   2  10  -3 9399.12 422.246   2
   2  10  -3 9961.58 544.359  38
   2  10  -3 10160.6 533.951  31
   2  10  -3 10007.4 554.898  21
   2  10  -3 10214.7 523.807  19
   2  10  -3 9774.07 537.338  16
   2  10  -3 10626.8 551.799  18
   2  10  -3 10298.6 510.740  20
   2  10  -2 10788.5 531.777  20
   2  10  -2 11756.9 564.517  19
   2  10  -2 11555.3 547.355  17
   2  10  -2 10151.9 549.561  16
   2  10  -2 11281.9 534.675  32
   2  10  -2 9950.23 436.551   3
   2  10  -2 10507.1 448.736   2
   2  10  -1 2349.17 281.346  20
   2  10  -1 2648.82 295.572  17
   2  10  -1 2268.66 195.111   3
   2  10  -1 2177.87 188.937   2
   2  10  -1 2257.66 264.917  32
  -2  10   0 693.723 112.794   3
   2  10   0 832.017 263.620  45
   2  10   0 784.649 224.631  17
   2  10   1 14209.9 530.149   4
   2  10   1 14481.2 719.125  45
   2  10   1 15772.1 702.347  17
   2  10   2 392.933 114.521   4
   2  10   2 378.536 167.194  33
   2  10   2 569.000 244.361  45
   2  10   3 12372.2 571.145  33
   2  10   3 13182.1 503.312   4
  -2  10  -4 8608.27 510.061  43
  -2  10  -5 20683.8 852.920  43
  -2  10  -5 20769.3 787.924  27
  -2  10  -6 6279.79 448.440  43
  -2  10  -7 1154.33 237.587  43
  -2  10  -7 1038.59 190.060  27
  -2  10  -7 1583.60 234.842  25
  -2  10  -8 202.695 125.697  27
  -2  10  -8 108.540 124.778  28
  -2  10  -8 120.325 147.104  25
  -2  10  -9 608.867 136.792  28
  -2  10  -9 511.925 142.527  25
   2  10  10 203.202 108.509  33
  -2  10 -10 96.2266 106.614  29
  -2  10 -10 103.287 90.3166  25
   2  11 -11 2114.84 200.344  28
   2  11 -11 2270.90 198.250  27
   2  11 -11 1732.58 188.136  25
   2  11 -10 4208.19 303.570  27
   2  11 -10 4456.03 316.385  25
   2  11 -10 4220.42 282.286  26
   2  11  -9 4806.19 387.386  43
   2  11  -9 5796.65 348.396  30
   2  11  -9 5515.09 368.344  27
   2  11  -9 5971.65 364.223  24
   2  11  -9 5963.69 364.467  26
   2  11  -8 69.2108 191.586  43
   2  11  -8-54.9810 96.0319   2
   2  11  -8 216.669 105.315   3
   2  11  -8 17.8950 142.781  24
   2  11  -8 197.286 156.757  26
   2  11  -7 5154.18 319.966   3
   2  11  -7 5192.26 321.434   2
   2  11  -7 5057.65 371.617  30
   2  11  -7 5433.88 385.825  22
   2  11  -6 2607.91 231.472   3
   2  11  -6 2831.88 239.793   2
   2  11  -6 2887.22 373.952  44
   2  11  -6 2685.65 294.957  30
   2  11  -5 20249.7 924.019  44
   2  11  -5 21785.9 870.845  21
   2  11  -5 19978.0 837.812  22
   2  11  -5 22010.5 862.029  23
   2  11  -5 21530.3 829.619  18
   2  11  -5 21556.1 836.827  38
   2  11  -5 19222.2 713.737   2
   2  11  -5 19194.5 712.143   3
   2  11  -4 6370.41 359.780   3
   2  11  -4 7395.60 379.795   2
   2  11  -4 7165.45 527.077  44
   2  11  -4 7163.92 475.008  38
   2  11  -4 6620.97 436.103  31
   2  11  -4 7263.73 478.551  23
   2  11  -4 7155.19 460.214  18
   2  11  -3 9066.45 438.416   3
   2  11  -3 10052.7 454.751   2
   2  11  -3 10716.4 568.048  38
   2  11  -3 11192.1 565.357  31
   2  11  -3 10628.3 542.886  19
   2  11  -3 10238.2 560.593  16
   2  11  -3 10448.7 566.622  18
   2  11  -3 10606.4 584.670  21
   2  11  -2 860.027 219.492  16
   2  11  -2 1163.69 243.045  19
   2  11  -2 1048.25 253.604  21
   2  11  -2 1111.03 154.750   2
   2  11  -2 1039.98 155.228   3
   2  11  -2 1486.35 249.802  38
   2  11  -1 8759.92 404.324   3
   2  11  -1 9124.90 518.176  19
   2  11  -1 8298.58 488.372  20
   2  11   0 5814.61 493.969  45
   2  11   0 6516.42 442.525  17
   2  11   0 5464.05 409.533  20
   2  11   0 5901.10 413.289  32
   2  11   1 2295.01 358.663  45
   2  11   1 2135.85 305.756  17
   2  11   1 2259.21 201.974   4
  -2  11  -1 1881.43 179.376   2
  -2  11  -1 1931.12 182.675   3
   2  11   2 21958.8 975.935  45
   2  11   2 24960.2 963.279  17
  -2  11  -2 22724.3 765.028   2
   2  11   2 24960.0 780.122   4
   2  11   3 24565.9 791.359   4
   2  11   3 24411.9 1009.40  45
  -2  11  -4 4177.18 364.419  43
   2  11   4 3296.53 394.367  45
  -2  11  -5 1317.72 241.082  43
  -2  11  -6 1347.93 242.344  43
  -2  11  -7 588.804 189.548  43
   2  11   7 926.882 177.187  33
  -2  11  -7 1014.67 190.096  25
   2  11   8 747.608 160.669  33
  -2  11  -8 813.390 156.462  25
   2  11   9 108.833 91.6008  33
  -2  11  -9 95.4732 102.172  29
  -2  11  -9 334.947 107.386  25
   2  12 -11 158.021 77.9680  28
   2  12 -10 1287.18 162.658  28
   2  12 -10 989.031 136.202  26
   2  12 -10 1221.39 168.495  25
   2  12  -9 585.151 161.521  27
   2  12  -9 749.444 154.102  24
   2  12  -9 654.244 150.181  26
   2  12  -8 1473.89 249.495  43
   2  12  -8 1284.63 185.193  30
   2  12  -8 1272.60 217.562  27
   2  12  -8 1572.16 213.320  24
   2  12  -8 1388.28 206.271  26
   2  12  -7 594.212 130.552   2
   2  12  -7 695.167 231.432  43
   2  12  -7 641.046 174.089  30
   2  12  -7 920.875 199.010  26
   2  12  -7 659.699 184.318  22
   2  12  -7 647.893 180.943  24
   2  12  -6 4171.38 343.193  22
   2  12  -6 4574.10 353.469  23
   2  12  -6 3729.34 273.050   2
   2  12  -6 3994.92 276.743   3
   2  12  -6 4070.11 404.318  44
   2  12  -5 945.839 211.829  23
   2  12  -5 1146.79 239.162  22
   2  12  -5 813.175 256.794  44
   2  12  -5 1195.74 168.563   3
   2  12  -5 876.868 151.809   2
   2  12  -4 7075.84 373.563   3
   2  12  -4 6799.02 372.079   2
   2  12  -4 8004.30 555.100  44
   2  12  -4 7372.16 484.696  21
   2  12  -3 9767.80 463.835   2
   2  12  -3 10934.2 478.991   3
   2  12  -3 12072.3 672.167  44
   2  12  -3 11083.0 587.457  16
   2  12  -3 11095.7 576.434  18
   2  12  -3 11793.2 615.482  21
   2  12  -2 2455.60 321.706  21
   2  12  -2 1923.02 273.921  16
   2  12  -2 1898.09 283.206  18
   2  12  -2 1951.76 281.115  31
   2  12  -2 1745.81 191.467   3
   2  12  -1 3784.26 363.218  16
   2  12  -1 3950.38 355.562  19
   2  12   0 5175.52 305.090   4
   2  12   1 1762.97 335.319  45
   2  12   1 1654.42 267.120  20
   2  12   1 2079.25 200.843   4
   2  12   2 1741.81 321.287  45
   2  12   2 1729.45 283.337  17
   2  12   2 1575.17 175.825   4
  -2  12  -2 1388.19 164.881   3
  -2  12  -2 1466.36 167.636   2
   2  12   3-55.3098 243.412  45
   2  12   3 136.990 195.392  17
   2  12   3 266.701 104.555   4
  -2  12  -3 199.970 97.1867   3
  -2  12  -3 194.521 94.5437   2
   2  12   4 26.1579 231.773  45
   2  12   4-45.2568 195.006  17
  -2  12  -4-41.7876 176.157  43
  -2  12  -4 52.8056 82.7123   2
   2  12   5 1471.59 279.407  45
  -2  12  -5 1296.84 225.118  43
  -2  12  -5 1229.39 158.703   2
   2  12   5 1672.66 273.750  17
  -2  12  -6 1926.84 245.388  43
  -2  12  -7 258.142 126.810  25
   2  12   7 138.340 174.580  17
  -2  12  -8 187.532 102.449  25
   2  13  -9 1380.02 161.530  28
   2  13  -9 1065.65 154.755  27
   2  13  -9 1279.23 143.245  26
   2  13  -8 96.2299 120.997  27
   2  13  -8 79.9871 108.529  24
   2  13  -8 95.7184 110.246  26
   2  13  -7 1231.10 226.495  43
   2  13  -7 1333.00 177.563  30
   2  13  -7 995.028 173.284  24
   2  13  -7 1225.75 193.087  26
   2  13  -6 789.480 171.387  30
   2  13  -6 545.674 175.876  24
   2  13  -6 545.031 163.347  22
   2  13  -5 1302.83 165.174   2
   2  13  -5 1011.35 256.626  44
   2  13  -5 946.196 197.028  30
   2  13  -5 1557.95 236.679  22
   2  13  -5 1115.27 209.473  23
   2  13  -4 1219.44 238.155  22
   2  13  -4 821.856 211.206  23
   2  13  -4 668.233 134.687   3
   2  13  -4 1079.97 271.997  44
   2  13  -3 1420.24 246.166  23
   2  13  -3 1582.28 254.239  16
   2  13  -3 975.267 234.062  21
   2  13  -3 1333.23 166.924   3
   2  13  -2 6309.79 498.453  44
   2  13  -2 6492.01 453.696  21
   2  13  -2 4773.21 384.300  18
   2  13  -2 5202.46 402.765  16
   2  13  -1 252.158 108.057   4
   2  13  -1 124.764 188.050  18
   2  13  -1 545.450 217.974  21
   2  13  -1 397.432 190.388  16
   2  13   0 2994.47 229.163   4
   2  13   0 3235.91 335.545  16
   2  13   1 806.409 134.047   4
   2  13   1 473.572 200.650  19
   2  13   2 1427.19 164.312   4
   2  13   2 1467.67 305.758  45
   2  13   2 1583.01 251.169  20
   2  13   3 285.026 237.317  45
   2  13   3 333.647 180.941  17
   2  13   4 1134.92 230.180  17
   2  13   5 418.938 174.554  17
  -2  13  -6 1067.84 157.481  25
   2  13   6 638.498 179.552  17
   2  14  -8 1182.06 125.720  26
   2  14  -8 884.891 129.855  27
   2  14  -7 531.887 123.966  26
   2  14  -7 608.334 124.733  24
   2  14  -7 470.489 129.657  27
   2  14  -6 213.776 134.037  26
   2  14  -6 136.247 117.685  24
   2  14  -6 193.802 119.234  22
   2  14  -5 507.822 154.472  22
   2  14  -5 320.186 149.421  24
   2  14  -4 3092.08 274.784  23
   2  14  -4 2947.95 275.371  22
   2  14  -3 2480.92 267.372  23
   2  14  -3 2178.98 260.988  22
   2  14  -2 4292.59 403.682  44
   2  14  -2 4731.72 361.937  21
   2  14  -2 5120.19 372.940  23
   2  14  -1 853.559 208.822  16
   2  14  -1 608.431 203.116  21
   2  14  -1 556.923 240.661  44
   2  14   0 706.470 200.945  16
   2  14   0 1155.53 227.463  21
   2  14   0 785.942 198.171  18
   2  14   1 788.984 211.287  16
   2  14   1 803.955 207.231  21
   2  14   2-65.8107 150.624  19
   2  14   2 69.4754 159.012  16
   2  14   3 1608.13 222.403  19
   2  14   5 1921.32 200.393  20
   2  15  -6 1462.10 159.270  27
   2  15  -6 1610.07 149.584  26
   2  15  -5 3348.23 219.467  24
   2  15  -5 3311.47 224.673  26
   2  15  -4 1244.25 164.840  22
   2  15  -4 1507.38 175.753  24
   2  15  -3 1535.87 195.468  22
   2  15  -2 221.266 146.038  22
   2  15  -1 792.904 164.259  23
   2  15   0 2090.36 224.251  23
   2  15   2 1091.41 171.012  18
  -3 -16   2 667.151 49.0763   9
  -3 -16   1 1197.85 67.1055   9
  -3 -16   0 1504.53 76.0211   9
  -3 -16  -1 134.181 31.4464   9
  -3 -16  -2 28.5714 23.9897   9
   3 -15  -7 89.3131 31.8805  10
   3 -15  -6 820.769 62.5103  10
   3 -15  -5 2424.23 112.438  10
  -3 -15   4 105.724 34.4163   9
   3 -15  -4 84.0843 40.6029  10
  -3 -15   3 414.637 51.2395   9
   3 -15  -3 448.026 55.7471  10
  -3 -15   2 2055.19 104.740   9
   3 -15  -2 2081.06 102.728  10
  -3 -15   1 967.022 77.5614   9
  -3 -15   0 1229.83 86.2075   9
  -3 -15  -1 303.463 50.4073   9
  -3 -15  -2 1634.38 79.3965  10
  -3 -15  -2 1580.41 87.5073   9
  -3 -15  -3 2352.91 100.131   9
  -3 -15  -3 2362.25 97.0905  10
  -3 -15  -4 950.409 56.3592  10
   3 -14  -9 631.111 46.1366  10
  -3 -14   8 1786.66 148.975  47
   3 -14  -8 1801.40 91.1060  10
  -3 -14   7 831.179 131.226  47
   3 -14  -7 835.732 71.9047  10
  -3 -14   6 741.259 136.717  47
   3 -14  -6 611.642 70.7790  10
  -3 -14   5 700.839 141.854  47
   3 -14  -5 605.360 74.6956  10
  -3 -14   4 1204.05 170.808  47
   3 -14  -4 1231.84 96.5142  10
  -3 -14   4 1264.84 85.0847   9
   3 -14  -3 1925.47 118.266   9
   3 -14  -3 2071.56 118.691  10
  -3 -14   3 2034.50 114.754   9
   3 -14  -2 4737.12 191.920   9
  -3 -14   2 4515.78 186.134   9
   3 -14  -2 4885.81 189.864  10
  -3 -14   1 4951.42 197.171   8
   3 -14  -1 4659.38 181.948  10
  -3 -14   1 4996.90 197.259   9
  -3 -14   0 2007.31 119.730   8
  -3 -14   0 2019.74 119.694   9
  -3 -14  -1 701.676 75.8323   8
  -3 -14  -1 717.644 76.1805   9
  -3 -14  -1 663.376 68.4180  10
  -3 -14  -2 3580.69 157.255   9
  -3 -14  -2 3895.62 157.070  10
  -3 -14  -3 264.075 51.2492   9
  -3 -14  -3 234.431 53.0869  10
  -3 -14  -4 852.532 70.9191  10
  -3 -14  -4 830.641 63.2165   9
  -3 -14  -5 545.327 54.5356  10
  -3 -14  -6 905.842 57.5060  10
   3 -13 -10 1417.91 118.439  48
   3 -13  -9 443.018 104.869  48
  -3 -13   9 577.009 111.127  47
   3 -13  -9 454.364 54.3290  10
   3 -13  -8 1465.23 156.829  48
  -3 -13   8 1288.58 163.137  47
   3 -13  -8 1513.16 97.5649  10
  -3 -13   7 1598.80 193.731  47
   3 -13  -7 2049.91 192.121  48
   3 -13  -7 1927.68 117.001  10
   3 -13  -6 927.418 149.059  48
  -3 -13   6 1193.85 186.808  47
   3 -13  -5 1725.18 187.049  48
  -3 -13   5 1728.57 217.548  47
   3 -13  -5 1577.47 110.304   9
   3 -13  -5 2018.95 125.775  10
   3 -13  -4 428.854 125.021  48
  -3 -13   4 524.953 146.920  47
  -3 -13   4 450.315 62.7458   8
   3 -13  -4 542.078 79.3948  10
  -3 -13   3 326.198 126.504  47
  -3 -13   3 600.457 73.7901   8
   3 -13  -3 514.044 73.3223   9
   3 -13  -3 557.594 81.4351  10
  -3 -13   2 1808.59 208.213  47
  -3 -13   2 2162.12 254.061  46
   3 -13  -2 2335.79 134.462   9
   3 -13  -2 2318.53 135.142  10
  -3 -13   2 2185.57 131.557   9
   3 -13  -1 7553.21 268.471   9
   3 -13  -1 7725.35 266.584  10
  -3 -13   1 7698.13 275.744   9
  -3 -13   0 633.883 78.8782   9
   3 -13   0 536.919 73.1803   9
   3 -13   0 452.597 66.0867  10
  -3 -13  -1 1858.78 122.369   8
  -3 -13  -1 1875.45 118.112  10
  -3 -13  -2 408.430 68.5251   8
  -3 -13  -3 295.827 60.9213   8
  -3 -13  -3 285.177 60.6258   9
  -3 -13  -4 349.373 54.9885   9
  -3 -13  -4 408.082 66.7305  10
  -3 -13  -5 930.207 78.8307  10
  -3 -13  -6 1147.27 80.0096  10
  -3 -13  -7 352.494 43.6319  10
   3 -12 -11 776.259 103.399  48
   3 -12 -10 948.582 134.675  48
  -3 -12  10 713.042 117.024  47
  -3 -12   9 2201.10 211.927  47
   3 -12  -9 2372.18 203.175  48
   3 -12  -9 2408.28 122.897  10
  -3 -12   8 347.699 136.033  47
   3 -12  -8 479.718 134.477  48
   3 -12  -8 406.712 68.5391  10
  -3 -12   7 7362.19 424.115  47
   3 -12  -7 7946.04 391.951  48
   3 -12  -7 8027.26 284.209  10
   3 -12  -6 2279.79 128.766   9
   3 -12  -6 2508.97 147.404  10
   3 -12  -5 563.933 154.901  48
  -3 -12   5 238.152 131.155  46
   3 -12  -5 403.797 68.5420   9
   3 -12  -5 500.753 78.8564  10
   3 -12  -4 713.529 158.441  48
  -3 -12   4 643.731 168.048  46
  -3 -12   4 667.065 182.773  47
   3 -12  -4 995.513 94.8525   9
  -3 -12   4 845.902 83.9779   8
   3 -12  -4 732.869 90.9919  10
  -3 -12   4 769.788 81.2859   9
  -3 -12   3 6905.84 428.681  46
   3 -12  -3 6729.40 350.661  48
  -3 -12   3 6829.71 404.452  47
   3 -12  -3 7282.34 267.612   9
  -3 -12   3 7300.56 261.083   8
   3 -12  -3 6762.67 266.237  10
  -3 -12   3 7311.56 262.981   9
  -3 -12   2 371.409 138.470  47
  -3 -12   2 411.404 71.1976   8
  -3 -12   2 362.935 71.5012   9
   3 -12  -2 498.685 75.8109   9
   3 -12  -2 459.879 73.3863  10
  -3 -12   1 5780.32 341.902  47
  -3 -12   1 5436.38 228.646   8
   3 -12  -1 5741.75 228.645   9
   3 -12  -1 5769.72 226.324  10
  -3 -12   0 3322.28 301.904  46
  -3 -12   0 3385.46 172.728   8
   3 -12   0 3631.75 168.337   9
   3 -12   0 3485.37 161.242  10
  -3 -12   0 3136.88 156.255  10
   3 -12   0 3233.72 168.108  14
  -3 -12  -1 9085.57 479.233  46
   3 -12   1 8626.57 284.854   9
  -3 -12  -1 8741.25 302.402   8
  -3 -12  -1 8373.69 298.449   9
   3 -12   1 7970.34 293.935  14
  -3 -12  -1 8406.34 292.233  10
  -3 -12  -2 11119.8 361.372   8
  -3 -12  -2 12058.8 370.219   9
   3 -12   2 10879.1 361.101  14
  -3 -12  -2 11654.5 367.776  10
  -3 -12  -3 284.358 62.4430   9
  -3 -12  -3 345.228 68.6777  10
  -3 -12  -4 2460.70 129.699   8
   3 -12   4 2230.52 131.585  14
  -3 -12  -4 2461.43 139.805  10
   3 -12   5 1150.01 93.5605  14
   3 -12   6 445.241 62.0771  14
  -3 -12  -6 390.429 63.0391  10
  -3 -12  -7 342.703 53.3809  10
  -3 -12  -8 543.046 50.2800  10
   3 -11 -12 329.664 80.7993  48
   3 -11 -11 1004.27 140.071  48
   3 -11 -10 784.114 152.225  48
  -3 -11  10 652.911 137.067  47
   3 -11 -10 788.879 71.9143  10
  -3 -11   9 1255.63 196.761  47
   3 -11  -9 974.722 168.496  48
  -3 -11   8 360.906 165.410  47
   3 -11  -8 385.663 71.0652  10
   3 -11  -7-14.1209 129.284  48
   3 -11  -7 64.9944 46.3808   9
   3 -11  -7 73.0738 57.1589  10
   3 -11  -6 1127.98 181.027  48
  -3 -11   6 695.161 159.008  46
  -3 -11   6 840.626 194.237  47
   3 -11  -6 784.172 82.5887   9
   3 -11  -6 895.040 99.2226  10
   3 -11  -5 7940.94 398.099  48
  -3 -11   5 6762.37 431.585  47
  -3 -11   5 7054.58 247.322   8
   3 -11  -5 7290.55 263.047   9
   3 -11  -5 7144.85 278.578  10
  -3 -11   5 7121.12 246.620   9
  -3 -11   4 8204.00 471.837  47
  -3 -11   4 8239.45 469.801  46
   3 -11  -4 9253.87 432.027  48
   3 -11  -4 9208.12 306.598   9
  -3 -11   4 8546.33 288.608   8
  -3 -11   4 8421.76 288.957   9
   3 -11  -4 8860.72 314.356  10
   3 -11  -3 2041.20 208.790  48
  -3 -11   3 1745.46 245.869  46
   3 -11  -3 1938.06 128.576   9
  -3 -11   3 1829.64 117.718   8
   3 -11  -3 1834.02 129.308  10
  -3 -11   2 611.516 187.918  46
   3 -11  -2 288.476 134.119  48
  -3 -11   2 248.190 139.670  47
   3 -11  -2 304.530 72.9149   9
  -3 -11   2 323.370 63.6680   8
   3 -11  -2 314.209 73.4268  10
  -3 -11   1 470.099 143.547  47
  -3 -11   1 336.907 173.532  46
   3 -11  -1 568.874 81.1783   9
  -3 -11   1 481.423 73.9739   8
   3 -11  -1 491.434 75.5792  10
   3 -11  -1 390.486 77.8065  14
  -3 -11   1 548.382 70.0097  10
  -3 -11   0 2328.60 269.655  46
  -3 -11   0 2460.38 221.707  47
  -3 -11   0 2642.06 148.690   8
   3 -11   0 2730.65 146.246   9
   3 -11   0 2426.21 147.607  14
   3 -11   0 2661.87 140.407  10
  -3 -11   0 2707.25 143.303  10
  -3 -11  -1 3574.73 312.989  46
  -3 -11  -1 3634.56 179.409   8
   3 -11   1 3774.35 168.613   9
  -3 -11  -1 3761.76 179.155  10
   3 -11   1 4020.81 170.657  10
   3 -11   1 3648.22 180.659  14
   3 -11   2 8109.39 267.482   9
  -3 -11  -2 8080.84 286.684   8
   3 -11   2 7854.51 287.069  14
  -3 -11  -2 7996.06 289.883  10
  -3 -11  -3 17451.5 491.641   8
  -3 -11  -3 17366.4 505.358  10
   3 -11   3 16163.4 488.738  14
  -3 -11  -3 17188.1 489.850   9
  -3 -11  -4 2989.69 153.094   8
   3 -11   4 3276.88 163.736  14
  -3 -11  -4 2982.30 152.190   9
  -3 -11  -4 3363.87 172.891  10
  -3 -11  -5 2520.43 129.675   8
  -3 -11  -5 2672.89 151.521  10
   3 -11   6 68.2198 51.2062  14
  -3 -11  -7 258.601 55.0838  10
   3 -11   7 239.508 57.9608  14
  -3 -11  -7 130.478 99.2863  48
   3 -11   8 1003.00 74.5545  14
  -3 -11  -8 965.890 75.0172  10
  -3 -11  -8 872.572 126.048  48
  -3 -11  -9 321.193 77.9620  48
   3 -10 -12 1461.64 149.067  48
   3 -10 -11 3596.19 240.512  48
   3 -10 -10 864.882 81.0986  10
   3 -10 -10 1085.95 174.549  48
  -3 -10  10 731.014 167.080  47
  -3 -10   9 128.026 137.191  47
   3 -10  -9 195.256 60.5321  10
  -3 -10   9 117.316 87.2648  39
   3 -10  -8 21650.8 766.958  48
  -3 -10   8 21259.0 698.055  39
   3 -10  -8 21929.7 605.514  10
   3 -10  -7 2624.22 251.565  48
   3 -10  -7 2900.07 140.932   9
   3 -10  -7 2632.75 156.631  10
   3 -10  -6 3946.06 290.540  48
  -3 -10   6 3467.94 291.595  46
   3 -10  -6 3785.07 172.113   9
   3 -10  -6 3919.39 192.409  10
  -3 -10   5 15543.6 671.150  46
   3 -10  -5 17077.8 621.260  48
   3 -10  -5 15859.6 459.071   9
  -3 -10   5 15522.0 438.046   8
   3 -10  -5 15939.0 477.879  10
  -3 -10   4 14164.7 659.386  46
   3 -10  -4 15869.0 590.040  48
   3 -10  -4 15904.7 451.422   9
  -3 -10   4 14893.4 432.402   8
  -3 -10   4 15062.6 558.649  41
   3 -10  -4 15497.1 460.613  10
   3 -10  -3 5982.33 335.356  48
  -3 -10   3 5600.66 403.075  46
  -3 -10   3 5398.65 374.813  47
  -3 -10   3 5871.78 222.728   8
   3 -10  -3 6169.14 239.477  10
   3 -10  -3 6198.83 234.687   9
  -3 -10   2 3513.63 321.334  46
   3 -10  -2 3561.13 247.912  48
  -3 -10   2 3270.20 277.289  47
  -3 -10   2 3510.36 164.295   8
   3 -10  -2 3303.77 173.478  14
   3 -10  -2 3423.01 166.892  10
   3 -10  -2 3623.28 170.816   9
   3 -10  -1 4248.25 261.707  48
  -3 -10   1 3943.82 286.178  47
  -3 -10   1 3589.16 334.554  46
   3 -10  -1 4249.66 185.328   9
  -3 -10   1 4319.54 184.669   8
   3 -10  -1 4206.56 181.778  10
  -3 -10   1 4269.42 172.394  10
   3 -10  -1 3612.17 180.685  14
  -3 -10   0 25116.5 928.120  46
  -3 -10   0 24451.2 804.035  47
  -3 -10   0 24839.1 661.826   8
   3 -10   0 26159.0 656.740   9
   3 -10   0 25433.2 653.184  10
  -3 -10   0 25104.4 654.355  10
   3 -10   0 23701.0 661.546  14
  -3 -10  -1 6361.60 411.105  46
  -3 -10  -1 6975.41 256.110   8
   3 -10   1 6933.10 242.081   9
   3 -10   1 6437.13 250.282  14
   3 -10   1 6866.52 237.882  10
  -3 -10  -2 38139.0 1199.27  46
   3 -10   2 40576.3 946.712   9
  -3 -10  -2 38308.1 966.585   8
   3 -10   2 37572.4 966.659  14
  -3 -10  -3 1473.24 207.860  46
  -3 -10  -3 1586.96 112.778   8
   3 -10   3 1699.40 120.473  14
  -3 -10  -4 1178.07 97.0123   8
   3 -10   4 1021.40 98.8461  14
  -3 -10  -4 1144.66 94.0019  11
  -3 -10  -5 13.9979 41.6214   9
  -3 -10  -5-23.4316 43.9759   8
  -3 -10  -5 26.0671 44.6058  11
   3 -10   5-5.56330 54.0594  14
  -3 -10  -6 247.112 58.2728  11
   3 -10   6 219.412 60.8105  14
  -3 -10  -6 173.266 60.4747  10
  -3 -10  -7 530.724 69.6618  11
   3 -10   7 496.206 73.4741  14
   3 -10   8 1605.97 103.049  14
  -3 -10  -8 1618.45 100.977  11
  -3 -10  -8 1744.62 107.071  10
  -3 -10  -9 35.0905 34.7737  11
   3 -10   9-52.5960 40.9122  14
  -3 -10  -9 15.4050 33.7346  10
  -3 -10  -9 49.3266 86.7699  48
   3 -10  10 238.694 36.0256  14
  -3 -10 -10 169.478 69.3871  48
   3  -9 -13 1894.55 138.554  48
   3  -9 -12 301.884 113.090  48
   3  -9 -11 1144.92 171.960  48
   3  -9 -10 3424.13 159.669  10
  -3  -9  10 3523.55 242.583  39
   3  -9  -9 5526.97 352.677  48
   3  -9  -9 5486.31 225.102  10
  -3  -9   9 5894.99 323.054  39
   3  -9  -8 3924.39 295.980  48
   3  -9  -8 3515.05 175.881  10
   3  -9  -7 3773.21 296.058  48
   3  -9  -7 4373.90 176.262   9
  -3  -9   7 3901.11 261.256  39
   3  -9  -7 4101.69 195.050  10
   3  -9  -6 6557.49 378.517  48
  -3  -9   6 6924.17 404.647  46
   3  -9  -6 7075.87 246.999   9
  -3  -9   6 6887.17 341.898  39
   3  -9  -6 6985.64 263.665  10
  -3  -9   5 160.841 153.123  46
   3  -9  -5 405.150 145.447  48
   3  -9  -5 326.639 63.5378   9
  -3  -9   5 408.981 56.8153   8
  -3  -9   5 337.300 114.660  41
   3  -9  -5 456.458 74.3063  10
   3  -9  -4 6017.91 328.593  48
  -3  -9   4 5750.94 399.492  46
  -3  -9   4 6217.56 217.458   8
   3  -9  -4 6405.73 229.917   9
   3  -9  -4 6007.47 235.818  10
  -3  -9   4 6303.57 330.810  41
   3  -9  -3 5544.98 301.295  48
  -3  -9   3 4532.38 355.196  46
  -3  -9   3 5330.78 301.907  41
   3  -9  -3 5323.10 204.231   9
   3  -9  -3 5250.44 208.602  10
   3  -9  -2 177.874 116.346  48
  -3  -9   2 315.445 173.254  46
   3  -9  -2 404.947 66.8950   9
   3  -9  -2 444.400 67.2389  10
   3  -9  -2 271.810 67.7017  14
  -3  -9   2 559.002 128.198  41
  -3  -9   1 1694.38 242.904  46
   3  -9  -1 1711.85 169.130  48
  -3  -9   1 1460.68 185.515  47
   3  -9  -1 1874.82 111.906  10
   3  -9  -1 1799.09 116.886  14
   3  -9  -1 1708.07 107.649   9
  -3  -9   0 2937.98 293.705  46
  -3  -9   0 2827.55 224.486  47
   3  -9   0 3590.22 153.284   9
  -3  -9   0 3270.05 275.754  42
   3  -9   0 2935.41 152.766  14
   3  -9   0 3598.04 155.035  10
   3  -9   1 14799.6 435.638  14
   3  -9   1 15434.7 423.291  10
  -3  -9  -1 14073.0 642.658  46
   3  -9   1 14069.2 589.391  47
   3  -9   1 16061.4 427.859   9
   3  -9   2 59625.2 1457.08  14
   3  -9   2 64205.6 1439.34  10
   3  -9   2 58116.5 1655.62  47
  -3  -9  -2 58424.9 1691.87  46
   3  -9   2 63864.6 1438.80   9
  -3  -9  -3 22169.3 582.389  11
   3  -9   3 22298.2 598.448  14
  -3  -9  -3 22667.3 792.591  46
   3  -9   3 20972.4 758.714  47
  -3  -9  -3 22244.4 592.875   8
   3  -9   4 41195.8 1005.47  14
  -3  -9  -4 40406.0 994.474  11
   3  -9   4 38959.8 1180.88  47
  -3  -9  -4 40836.3 992.835   8
  -3  -9  -5 18712.5 528.717  11
   3  -9   5 19946.4 544.095  14
  -3  -9  -5 18854.5 515.814   9
  -3  -9  -5 18954.4 515.048   8
  -3  -9  -6 4534.33 197.263  11
   3  -9   6 4674.85 202.218  14
  -3  -9  -7 250.815 58.1190  11
   3  -9   7 201.365 61.4642  14
  -3  -9  -8-4.93367 49.2709  11
   3  -9   8 48.0158 49.7051  14
  -3  -9  -9 304.370 56.3443  11
   3  -9   9 368.571 59.3741  14
  -3  -9  -9 330.827 53.4699  10
   3  -9  10 629.280 58.0682  14
  -3  -9 -10 592.698 56.2282  11
  -3  -9 -10 445.336 100.670  48
   3  -8 -13 447.943 101.218  48
  -3  -8  12 4725.67 260.005  35
   3  -8 -12 3955.36 259.043  48
   3  -8 -11 4920.51 319.084  48
   3  -8 -11 5675.58 232.475  11
  -3  -8  11 5617.18 312.306  39
   3  -8 -10 7799.67 414.229  48
   3  -8 -10 7665.55 288.692  11
   3  -8 -10 6996.78 254.164  10
  -3  -8  10 7407.92 374.695  39
   3  -8  -9 23940.9 845.278  48
   3  -8  -9 25049.4 691.827  11
   3  -8  -9 24726.4 663.010  10
  -3  -8   9 26383.8 825.635  39
   3  -8  -8 8971.21 448.246  48
   3  -8  -8 7891.43 333.726  51
  -3  -8   8 8728.91 412.619  39
   3  -8  -8 8758.62 315.172  11
   3  -8  -8 8488.18 296.729  10
   3  -8  -7 3792.97 286.940  48
   3  -8  -7 3561.59 212.187  51
   3  -8  -7 3869.29 158.285   9
  -3  -8   7 3725.61 256.842  39
   3  -8  -7 3644.86 183.517  11
   3  -8  -7 3908.20 179.678  10
   3  -8  -6 12017.2 498.554  48
   3  -8  -6 10903.4 398.720  51
  -3  -8   6 10574.2 502.125  46
   3  -8  -6 11111.5 334.085   9
  -3  -8   6 12108.1 487.401  41
   3  -8  -6 11313.9 354.464  10
   3  -8  -5 20780.7 697.681  48
  -3  -8   5 20780.0 531.723   8
   3  -8  -5 20594.7 562.828  10
   3  -8  -5 20835.0 547.021   9
  -3  -8   5 21976.3 710.308  41
   3  -8  -4 27068.8 808.347  48
   3  -8  -4 27110.3 670.491   9
   3  -8  -4 26585.6 680.015  10
   3  -8  -4 25037.0 681.978  15
  -3  -8   4 27191.9 831.991  41
   3  -8  -3 3072.91 214.537  48
   3  -8  -3 2852.32 149.004  14
   3  -8  -3 3049.41 139.712   9
   3  -8  -3 2961.55 148.821  15
   3  -8  -3 3413.55 149.301  10
  -3  -8   3 3397.80 236.812  41
   3  -8  -2 7721.73 262.158  15
   3  -8  -2 7963.32 252.495   9
   3  -8  -2 8024.75 257.077  10
   3  -8  -2 7410.21 258.561  14
   3  -8  -2 8104.79 348.603  48
   3  -8  -1 32323.6 877.001  48
   3  -8  -1 32585.7 770.287   9
   3  -8  -1 30358.0 776.866  14
   3  -8   0 146.983 95.5358  48
  -3  -8   0 75.3041 90.0274  47
   3  -8   0 24.0102 105.657  47
   3  -8   0 51.6673 39.8861   9
   3  -8   0 27.8660 43.9875   7
  -3  -8   0-16.4393 136.522  42
   3  -8   0 49.6655 47.1017  14
  -3  -8  -1 4001.17 319.714  46
   3  -8   1 4413.56 283.749  47
   3  -8   1 4885.57 175.976   9
   3  -8   1 4710.97 177.649   7
  -3  -8  -1 4718.13 349.504  42
   3  -8   1 4900.25 188.058  14
  -3  -8  -2 16583.8 657.951  46
   3  -8   2 16482.3 609.581  47
   3  -8   2 16506.8 439.782   9
  -3  -8  -2 16516.1 443.855  11
   3  -8   2 16610.0 461.247  14
   3  -8   2 17256.9 445.096  10
  -3  -8  -2 17631.5 742.974  42
  -3  -8  -3 22041.8 572.282  11
   3  -8   3 22487.3 585.906  14
  -3  -8  -3 22535.2 771.269  46
   3  -8   3 20909.1 730.559  47
  -3  -8  -4 18619.0 507.107  11
   3  -8   4 19271.9 518.525  14
  -3  -8  -4 19776.4 669.789  46
  -3  -8  -4 18224.7 501.445   8
  -3  -8  -5 6120.49 227.741  11
   3  -8   5 6169.12 234.602  14
   3  -8   5 5285.36 311.803  47
  -3  -8  -5 5590.82 207.125   8
   3  -8   6 18713.7 520.404  14
  -3  -8  -6 18020.0 517.208  11
   3  -8   7 2298.32 138.637  14
  -3  -8  -7 2489.48 139.380  11
  -3  -8  -8 550.607 72.5588  11
  -3  -8  -9 798.144 79.2855  11
  -3  -8  -9 758.130 76.0266  10
   3  -8   9 870.592 81.8025  14
   3  -8  10 530.729 61.4191  14
  -3  -8 -10 490.801 61.5385  11
  -3  -8 -11 173.771 36.6748  11
   3  -8  11 230.113 40.1679  14
  -3  -8 -11 157.618 76.3356  48
  -3  -7  13 2252.18 181.588  34
  -3  -7  13 2236.85 180.371  35
   3  -7 -13 2039.97 170.013  48
   3  -7 -12 2767.71 149.527  11
   3  -7 -12 2440.73 215.571  48
   3  -7 -11 2990.49 254.365  48
  -3  -7  11 2669.60 233.684  39
   3  -7 -10 670.864 169.168  48
   3  -7 -10 424.067 79.4897  11
  -3  -7  10 315.074 128.886  39
   3  -7  -9 1541.18 145.741  51
   3  -7  -9 1501.25 220.661  48
   3  -7  -9 1912.59 134.137  11
   3  -7  -9 1673.42 111.823  10
  -3  -7   9 1821.24 199.914  39
   3  -7  -8 1970.33 224.277  48
   3  -7  -8 2018.83 167.003  51
  -3  -7   8 2331.92 213.652  39
   3  -7  -8 2465.03 146.159  11
   3  -7  -8 2495.48 133.880  10
   3  -7  -7 23439.0 784.661  48
   3  -7  -7 23074.4 687.608  51
   3  -7  -7 23812.7 597.106   9
  -3  -7   7 25257.8 773.178  39
   3  -7  -7 23265.8 622.781  10
   3  -7  -7 24041.9 640.469  11
   3  -7  -6 14720.9 537.668  48
   3  -7  -6 13697.2 455.498  51
   3  -7  -6 12836.5 412.339  52
   3  -7  -6 13923.2 382.811   9
   3  -7  -6 14439.3 412.500  11
   3  -7  -6 13769.9 401.293  10
  -3  -7   6 14687.4 541.183  41
   3  -7  -5 15712.6 499.432  51
   3  -7  -5 15807.2 471.226  52
   3  -7  -5 16594.3 569.805  48
   3  -7  -5 15840.5 451.972  11
   3  -7  -5 16981.1 436.240   9
   3  -7  -5 15702.7 449.342  15
   3  -7  -5 16624.1 448.938  10
  -3  -7   5 16994.3 589.703  41
   3  -7  -4 4369.53 247.473  48
   3  -7  -4 4089.96 203.967  51
   3  -7  -4 4202.40 159.573   9
   3  -7  -3 2620.34 187.715  48
   3  -7  -3 2365.83 123.347  15
   3  -7  -3 2801.13 120.703   9
   3  -7  -2 27197.4 672.498   7
   3  -7  -2 26632.6 670.364  15
   3  -7  -2 26782.0 665.234  10
  -3  -7   2 26880.6 875.535  42
   3  -7  -1 1127.94 82.2100   7
  -3  -7   1 1086.63 185.082  42
   3  -7  -1 1165.21 84.0589  15
   3  -7  -1 1200.36 78.2246  10
   3  -7   0 11494.7 452.271  47
   3  -7   0 11116.2 331.898   7
   3  -7   0 12645.1 334.930  10
   3  -7   0 12242.8 340.215  15
  -3  -7   0 11908.1 555.095  42
   3  -7   1 16343.5 424.366  10
   3  -7   1 16399.7 433.262  14
   3  -7   1 15818.8 426.899  15
   3  -7   1 15769.8 559.929  47
  -3  -7  -2 2110.38 100.502  11
   3  -7   2 2239.34 113.947  14
   3  -7   2 2276.76 104.857  10
  -3  -7  -2 2090.25 226.010  46
   3  -7   2 1908.15 181.858  47
   3  -7   3 7600.78 361.262  47
  -3  -7  -3 7928.93 395.382  46
  -3  -7  -3 7343.63 488.069  40
   3  -7   3 7803.52 254.759  14
  -3  -7  -3 7697.33 244.216  11
  -3  -7  -4 1911.75 188.881  46
   3  -7   4 1967.53 188.654  47
  -3  -7  -4 2255.71 315.029  40
   3  -7   4 2175.48 121.988  14
  -3  -7  -4 1946.45 140.210   1
   3  -7   5 882.592 88.8323  14
  -3  -7  -5 565.612 213.852  40
  -3  -7  -6 7183.21 523.229  40
  -3  -7  -7 3200.83 163.835  11
   3  -7   8 311.723 67.4300  14
  -3  -7  -9 762.662 85.2739  11
   3  -7   9 908.453 86.7757  14
  -3  -7 -10 758.901 75.0606  11
   3  -7  10 747.890 73.9584  14
   3  -7  11 533.752 55.8133  14
  -3  -7 -11 644.928 61.6433  11
  -3  -6  15 1253.59 94.4299  35
  -3  -6  14 1759.27 155.591  34
  -3  -6  14 1902.47 159.237  35
   3  -6 -13 65.8816 48.4813  11
  -3  -6  13 76.7368 105.325  35
   3  -6 -13-37.5815 91.8134  48
   3  -6 -12 2825.03 153.000  11
  -3  -6  12 2655.59 224.087  35
   3  -6 -12 2160.55 214.203  48
   3  -6 -11 6489.59 371.145  48
   3  -6 -11 7164.95 273.203  11
  -3  -6  11 7506.72 381.492  39
   3  -6 -10 707.102 174.381  48
   3  -6 -10 409.408 105.379  51
   3  -6 -10 645.492 87.4122  11
  -3  -6  10 470.124 138.592  39
   3  -6  -9 26741.8 791.926  51
   3  -6  -9 28024.4 731.840  11
   3  -6  -9 27220.6 699.450  10
  -3  -6   9 27766.1 880.780  39
   3  -6  -8 6613.17 302.949  51
  -3  -6   8 6920.61 358.343  39
   3  -6  -8 7243.28 262.274  11
   3  -6  -8 7165.08 244.696  10
   3  -6  -7 360.926 94.3294  51
   3  -6  -7 152.067 41.1503   9
   3  -6  -7 160.035 57.9544  11
   3  -6  -7 181.056 51.4643  10
  -3  -6   7 143.622 94.6059  39
  -3  -6   7 293.109 114.671  41
   3  -6  -6 14678.7 470.843  51
   3  -6  -6 15037.8 420.859  11
  -3  -6   6 14939.9 550.679  41
   3  -6  -5 2403.33 121.226  11
   3  -6  -5 2342.83 116.031  10
   3  -6  -5 2533.73 122.160  15
   3  -6  -5 2454.25 194.269  48
   3  -6  -5 2251.65 151.082  51
   3  -6  -4 6722.07 245.303  52
   3  -6  -4 7242.57 216.178   9
   3  -6  -4 6778.12 225.533  11
   3  -6  -4 6952.07 223.103  10
   3  -6  -4 7055.72 229.577  15
   3  -6  -3 14534.7 428.600  52
   3  -6  -3 15752.9 491.244  48
   3  -6  -3 15109.8 405.065  15
   3  -6  -3 15139.5 410.654  14
   3  -6  -3 15416.3 393.271   9
   3  -6  -3 15027.0 398.958  10
  -3  -6   3 14462.4 529.986  41
   3  -6  -2 2312.51 161.464  48
   3  -6  -2 2254.03 128.314  52
  -3  -6   2 2465.11 222.653  42
   3  -6  -2 2195.79 111.175  14
   3  -6  -2 2393.56 105.261   9
   3  -6  -2 2450.26 114.712  15
   3  -6  -2 2499.96 108.437  10
   3  -6  -1 20638.5 565.337  48
   3  -6  -1 18242.6 477.196   7
  -3  -6   1 19936.7 702.016  42
   3  -6  -1 18996.0 478.524  14
  -3  -6   1 18218.1 440.688  11
   3  -6  -1 19318.8 471.673   9
   3  -6  -1 18711.3 473.756  10
   3  -6  -1 19022.4 480.095  15
   3  -6   0 3615.10 188.168  48
   3  -6   0 3387.44 133.680   7
   3  -6   0 3585.20 129.675   9
   3  -6   0 3195.77 130.794  14
   3  -6   0 3452.92 131.243  10
  -3  -6   0 3498.10 114.490  11
   3  -6   0 3309.25 133.672  15
  -3  -6  -1 1818.50 136.418  47
   3  -6   1 2002.20 90.8895   9
   3  -6   1 1847.65 93.9126   7
   3  -6   1 1975.44 92.1725  10
   3  -6   1 2030.03 97.3335  15
   3  -6   2 2227.83 177.064  47
   3  -6   2 2426.77 108.103   7
   3  -6   2 2595.07 102.556   9
   3  -6   2 2594.23 106.302  10
   3  -6   2 2353.25 104.770  15
  -3  -6  -2 2110.93 270.664  40
   3  -6   3 31378.2 902.521  47
  -3  -6  -3 32190.6 948.918  46
  -3  -6  -4 22365.4 897.385  40
   3  -6   4 21280.7 695.160  47
  -3  -6  -5 12610.4 422.594   1
  -3  -6  -5 12775.8 661.099  40
  -3  -6  -6 2822.11 180.991   1
  -3  -6  -6 2205.11 322.877  40
  -3  -6  -7 4094.77 225.364   1
  -3  -6  -7 3443.34 388.003  40
  -3  -6  -8 554.087 217.652  40
  -3  -6  -9 61.1129 54.0019  11
  -3  -6 -10 777.071 80.3640  11
   3  -6  10 773.348 80.5374  14
   3  -6  11 212.089 50.5776  14
  -3  -6 -11 253.951 48.5538  11
   3  -6  12 1207.26 63.7571  14
  -3  -6 -12 462.672 77.4757  48
  -3  -5  15 202.597 71.4329  34
  -3  -5  15 180.659 74.1214  35
  -3  -5  14 522.256 116.559  35
  -3  -5  14 465.299 121.453  34
   3  -5 -13 5091.40 203.958  11
  -3  -5  12 5210.64 314.710  39
  -3  -5  12 4718.39 317.622  35
   3  -5 -11 8059.54 352.481  51
   3  -5 -11 8791.62 303.200  11
  -3  -5  11 8167.49 409.924  39
   3  -5 -10 19091.1 531.873  11
  -3  -5  10 19134.2 681.253  39
   3  -5  -9 6515.22 309.467  51
   3  -5  -9 6575.96 248.382  11
  -3  -5   9 7006.63 364.093  39
   3  -5  -8 18131.4 585.185  51
   3  -5  -8 19433.3 518.276  11
   3  -5  -8 18596.2 494.666  10
  -3  -5   8 19035.3 647.335  39
   3  -5  -7 16609.4 532.368  51
  -3  -5   7 18736.7 619.097  41
   3  -5  -7 18036.0 474.654  11
   3  -5  -7 16644.7 458.390  15
   3  -5  -6 8178.14 278.707  52
   3  -5  -6 8297.91 314.038  51
   3  -5  -6 8561.70 239.380   9
   3  -5  -6 8489.96 263.173  11
   3  -5  -6 8486.25 254.984  10
   3  -5  -6 8106.78 256.350  15
   3  -5  -5 7473.47 256.415  52
   3  -5  -5 7581.20 220.952   9
   3  -5  -5 7886.75 232.390  10
   3  -5  -5 7331.53 235.790  15
  -3  -5   5 8071.07 354.392  41
   3  -5  -4 436.379 80.2444  51
   3  -5  -4 362.924 102.071  48
   3  -5  -4 401.245 66.7435  52
  -3  -5   4 476.234 122.871  41
   3  -5  -4 424.351 53.5835  15
   3  -5  -4 493.620 46.6071   9
   3  -5  -4 350.345 48.7794  10
   3  -5  -3 97635.7 2252.68  48
   3  -5  -3 97169.5 2216.31  51
   3  -5  -3 95622.6 2196.62  52
   3  -5  -3 94890.0 2170.18   7
  -3  -5   3 101883. 2384.69  42
   3  -5  -3 98844.1 2154.81   9
   3  -5  -3 96146.5 2172.66  14
   3  -5  -3 97932.5 2168.02  15
   3  -5  -3 97035.8 2161.07  10
   3  -5  -2 130940. 2936.01  51
   3  -5  -2 130121. 2915.58  52
   3  -5  -2 134243. 2964.24  48
   3  -5  -2 130307. 2887.54   7
  -3  -5   2 126076. 3101.04  42
   3  -5  -2 131084. 2874.83   9
   3  -5  -2 129587. 2887.36  14
   3  -5  -2 132343. 2880.57  10
   3  -5  -2 129087. 2886.22  15
   3  -5  -1 184081. 3889.31  48
   3  -5  -1 173575. 3836.13  52
   3  -5  -1 170662. 3802.19   7
  -3  -5   1 180761. 4091.88  42
  -3  -5   1 171948. 3766.55  11
   3  -5  -1 171531. 3799.83  14
   3  -5  -1 172531. 3802.99  15
   3  -5  -1 171484. 3793.47   9
   3  -5  -1 177163. 3798.48  10
   3  -5   0 20179.5 583.176  47
   3  -5   0 20080.1 551.149  48
   3  -5   0 19462.7 483.158   7
   3  -5   0 19941.9 476.549   9
   3  -5   0 19797.0 481.354  10
   3  -5   0 19114.6 481.321  14
   3  -5   0 19274.8 483.203  15
   3  -5   1 2094.26 152.750  47
  -3  -5  -1 1919.58 126.667  47
   3  -5   1 1987.95 85.5551   9
   3  -5   1 2150.48 93.9057   7
  -3  -5  -1 1745.60 241.054  40
   3  -5   1 2212.07 95.6735  14
   3  -5   1 1972.67 90.6284  10
   3  -5   1 2056.53 91.0785  15
   3  -5   2 23648.5 701.842  47
   3  -5   2 24900.9 598.050   7
   3  -5   2 24877.1 587.389   9
  -3  -5  -2 25535.3 876.037  40
   3  -5   2 25197.1 592.682  15
  -3  -5  -3 18628.9 624.257  46
  -3  -5  -3 18747.1 752.314  40
   3  -5   3 19402.6 542.402  35
   3  -5   3 19604.1 479.295   7
   3  -5   4 23957.3 687.372  35
  -3  -5  -4 25280.6 679.360   1
  -3  -5  -5 1363.14 246.485  40
  -3  -5  -5 1734.08 138.065   1
   3  -5   6 7847.65 349.440  35
  -3  -5  -6 8001.26 322.661   1
   3  -5   7 2757.93 219.283  35
  -3  -5  -7 2716.71 184.100   1
  -3  -5  -8 2820.34 363.685  40
   3  -5   8 3414.61 246.565  35
  -3  -5  -9 2957.70 353.490  40
   3  -5   9 3423.80 246.671  35
  -3  -5  -9 4032.36 231.752   1
  -3  -5 -10 2287.03 133.360  11
   3  -5  11 1508.80 94.9046  14
  -3  -5 -11 1439.40 97.3810  11
   3  -5  12 1454.03 77.4268  14
  -3  -5 -12 1490.36 81.2391  11
  -3  -4  15 27.7281 73.5122  35
  -3  -4  15-7.33108 78.1098  34
  -3  -4  14 1679.24 177.681  34
  -3  -4  14 1573.81 170.236  35
  -3  -4  13 745.117 154.244  35
   3  -4 -13 679.417 78.0129  11
  -3  -4  12 424.739 129.672  39
  -3  -4  12 431.903 149.314  35
   3  -4 -11 9555.60 410.169  51
   3  -4 -11 10424.8 338.556  11
  -3  -4  11 10084.6 467.910  39
   3  -4 -10 520.921 124.206  51
   3  -4 -10 382.497 68.5418  11
  -3  -4  10 400.649 141.905  39
   3  -4  -9 4729.84 262.095  51
   3  -4  -9 5116.37 202.866  11
  -3  -4   9 4866.37 300.864  39
   3  -4  -8 2238.26 172.220  51
   3  -4  -8 2256.31 119.194  11
   3  -4  -8 2108.53 113.905  12
   3  -4  -8 2149.54 103.594  10
  -3  -4   8 2126.62 189.239  39
   3  -4  -7 9091.09 354.841  51
   3  -4  -7 9782.16 319.153  52
  -3  -4   7 10494.7 413.924  41
   3  -4  -7 9458.94 287.697  12
   3  -4  -7 10136.5 281.563  10
   3  -4  -7 9651.58 292.521  11
   3  -4  -7 9909.36 285.478  15
   3  -4  -6 6671.33 245.972  52
   3  -4  -6 7132.15 198.379   9
   3  -4  -6 6740.14 215.713  15
   3  -4  -6 7028.92 211.165  10
   3  -4  -5 7741.95 285.617  51
   3  -4  -5 7780.38 265.218  52
   3  -4  -5 8031.01 220.160   9
   3  -4  -5 8300.06 239.170  11
   3  -4  -5 8167.82 232.088  10
   3  -4  -5 7772.03 234.786  15
   3  -4  -4 50175.6 1187.18  51
   3  -4  -4 51801.4 1221.64  48
   3  -4  -4 49114.0 1168.98  52
   3  -4  -4 49251.6 1136.89   7
   3  -4  -4 48679.3 1118.93   9
  -3  -4   4 51059.3 1275.36  41
   3  -4  -4 49572.5 1131.64  11
   3  -4  -4 49813.9 1126.09  10
   3  -4  -4 49169.4 1133.39  15
   3  -4  -3 952.346 107.400  48
   3  -4  -3 798.409 76.1236  52
   3  -4  -3 825.066 86.0997  51
   3  -4  -3 812.189 63.0829   7
  -3  -4   3 940.559 150.661  42
   3  -4  -3 885.748 58.1337  10
   3  -4  -3 889.867 67.3902  14
   3  -4  -3 867.546 54.3302   9
   3  -4  -3 858.760 62.5755  15
   3  -4  -2 67125.5 1503.81  48
   3  -4  -2 64099.3 1479.78  51
   3  -4  -2 63056.6 1465.33  52
   3  -4  -2 63286.6 1438.46   7
  -3  -4   2 63162.3 1650.86  42
   3  -4  -2 63655.9 1427.89   9
   3  -4  -2 63833.1 1439.31  14
   3  -4  -2 64155.0 1437.74  15
   3  -4  -2 64421.4 1432.01  10
   3  -4  -1 15542.1 427.287  52
   3  -4  -1 16578.9 396.705   9
   3  -4  -1 16257.6 404.327   7
   3  -4  -1 16040.8 403.515  15
   3  -4  -1 15907.8 401.560  14
   3  -4  -1 16439.9 400.556  10
   3  -4   0 28605.5 764.084  47
   3  -4   0 29570.5 748.332  48
   3  -4   0 29061.0 716.533  52
   3  -4   0 28903.3 678.025   9
   3  -4   0 29470.7 686.597   7
  -3  -4   0 30126.4 925.276  40
   3  -4   0 29667.7 685.007  14
   3  -4   0 30019.8 684.522  10
   3  -4   0 29419.7 685.758  15
   3  -4   1 10631.8 275.558  10
   3  -4   1 10326.4 274.180  15
  -3  -4  -1 10234.6 312.674  47
   3  -4   1 10377.3 349.978  47
   3  -4   1 10986.8 279.205   7
   3  -4   1 10412.2 269.055   9
  -3  -4  -1 11074.8 479.896  40
   3  -4   1 10562.6 283.667  34
   3  -4   1 10500.4 293.251  35
   3  -4   2 18384.8 444.124  15
   3  -4   2 17788.8 531.998  47
   3  -4   2 19161.2 454.926   7
  -3  -4  -2 17439.6 671.333  40
   3  -4   2 18514.8 487.805  34
   3  -4   2 18224.4 495.235  35
  -3  -4  -3 40319.2 1221.11  40
   3  -4   3 41018.1 1012.76  35
   3  -4   3 39877.1 1002.49  34
   3  -4   3 42687.3 940.966   7
   3  -4   4 5634.64 255.578  35
  -3  -4  -4 6049.12 243.375   1
   3  -4   5 8193.75 338.464  34
  -3  -4  -5 8879.29 325.523   1
   3  -4   6 4639.72 270.029  34
   3  -4   6 5132.48 280.539  35
  -3  -4  -6 5378.13 257.211   1
   3  -4   7 4294.56 282.485  34
   3  -4   7 4800.97 287.286  35
  -3  -4  -7 4662.13 250.320   1
   3  -4   8 417.984 135.400  35
   3  -4   8 607.489 138.792  34
  -3  -4  -8 506.758 110.737   1
  -3  -4  -9 1175.25 265.341  40
   3  -4   9 1152.59 172.423  35
   3  -4   9 1101.87 169.526  34
  -3  -4  -9 1203.27 145.175   1
   3  -4  10 2042.60 199.865  34
  -3  -4 -11 250.325 54.9387  11
  -3  -4 -12 328.744 48.7386  11
   3  -4  12 351.380 47.8256  14
  -3  -3  15 918.458 118.527  35
  -3  -3  15 771.990 122.888  34
  -3  -3  14 646.851 138.460  34
  -3  -3  14 674.227 140.159  35
  -3  -3  13 27.1476 121.887  35
   3  -3 -13 28.4900 80.6643  51
   3  -3 -12 12747.8 383.955  11
  -3  -3  12 12527.6 531.633  35
  -3  -3  11 381.193 138.246  39
   3  -3 -11 290.332 60.4741  11
   3  -3 -11 270.984 61.4706  12
   3  -3 -11 269.213 113.267  51
  -3  -3  10 16439.2 613.658  39
   3  -3 -10 17425.0 474.497  11
   3  -3 -10 16356.2 464.290  12
   3  -3 -10 15530.5 571.827  51
  -3  -3   9 2586.29 215.253  39
   3  -3  -9 2298.22 124.317  11
   3  -3  -9 2383.08 123.891  12
   3  -3  -9 2196.26 186.791  51
  -3  -3   8 8893.64 375.299  39
   3  -3  -8 8519.86 264.415  11
   3  -3  -8 8300.09 263.118  12
   3  -3  -7 75998.8 1708.38  11
   3  -3  -7 76169.6 1696.51  15
   3  -3  -7 76179.2 1708.22  12
   3  -3  -7 74697.9 1688.75  10
   3  -3  -7 71306.4 1753.71  52
   3  -3  -7 78217.4 1778.19  50
   3  -3  -6 17882.4 453.361  11
   3  -3  -6 17690.5 441.804  10
   3  -3  -6 17937.5 448.400  15
   3  -3  -6 17937.9 453.210  12
   3  -3  -6 18581.6 515.835  50
   3  -3  -6 17320.3 497.700  52
  -3  -3   6 19294.3 584.571  41
   3  -3  -6 17814.9 515.716  29
   3  -3  -5 26213.9 704.397  52
   3  -3  -5 27254.4 727.091  51
   3  -3  -5 27851.9 642.436   9
  -3  -3   5 29570.0 795.397  41
   3  -3  -5 27993.2 651.654  10
   3  -3  -5 28239.9 661.223  15
   3  -3  -5 28318.5 661.477  11
   3  -3  -4 628.230 81.8002  51
   3  -3  -4 667.584 94.8912  48
   3  -3  -4 688.715 78.0596  52
   3  -3  -4 617.867 54.2612   7
   3  -3  -4 723.497 45.4182   9
  -3  -3   4 750.654 127.480  41
   3  -3  -4 663.560 50.9887  12
   3  -3  -4 706.300 50.8476  11
   3  -3  -4 659.769 51.7019  13
   3  -3  -4 704.274 47.8940  10
   3  -3  -4 586.805 51.4361  15
   3  -3  -3 93667.1 2112.51  52
   3  -3  -3 92791.0 2134.26  48
   3  -3  -3 94105.5 2117.91  51
   3  -3  -3 94309.8 2061.82   9
   3  -3  -3 92999.6 2074.71   7
  -3  -3   3 96002.8 2247.61  42
   3  -3  -3 93019.3 2069.83  11
   3  -3  -3 95434.3 2082.25  14
   3  -3  -3 92059.8 2066.41  10
   3  -3  -3 95013.1 2074.98  15
   3  -3  -2 53583.9 1249.98  51
   3  -3  -2 55047.0 1267.99  48
   3  -3  -2 54191.6 1246.76  52
   3  -3  -2 53337.9 1205.09   9
   3  -3  -2 54625.9 1215.73   7
  -3  -3   2 58732.3 1434.19  42
   3  -3  -2 54933.0 1216.14  14
   3  -3  -2 53144.0 1214.54  15
   3  -3  -2 53793.5 1208.90  10
   3  -3  -1 83372.1 1825.03  51
   3  -3  -1 83381.7 1843.78  48
   3  -3  -1 78675.4 1811.33  52
   3  -3  -1 79301.0 1777.63   9
   3  -3  -1 81037.4 1786.29   7
  -3  -3   1 81207.0 1998.07  40
   3  -3  -1 81279.2 1783.81  14
   3  -3  -1 80738.4 1781.85  10
   3  -3  -1 80085.4 1786.03  15
   3  -3   0 77655.2 1736.58  52
  -3  -3   0 77801.3 1775.31   2
  -3  -3   0 79437.6 1775.45   3
   3  -3   0 77972.3 1703.67   9
   3  -3   0 82960.6 1717.47   7
  -3  -3   0 77990.3 1922.62  40
   3  -3   0 79008.9 1709.64  14
   3  -3   0 78665.5 1710.01  10
   3  -3   0 77940.6 1710.98  15
   3  -3   1 144531. 3326.74  15
   3  -3   1 142909. 3391.24  47
  -3  -3  -1 148558. 3403.26   3
  -3  -3  -1 145944. 3401.46   2
  -3  -3  -1 147091. 3550.31  40
   3  -3   1 145464. 3355.16  34
   3  -3   1 144838. 3360.81  35
   3  -3   2 42569.5 1086.14  45
   3  -3   2 43351.8 1117.08  47
   3  -3   2 51964.0 1181.92  49
   3  -3   2 52342.5 1069.96   7
  -3  -3  -2 46974.6 1143.54   3
   3  -3   2 46152.1 1051.05  15
   3  -3   2 47574.4 1112.01  34
   3  -3   2 45890.7 1113.41  35
   3  -3   3 29658.0 768.869  34
   3  -3   3 30302.3 774.317  35
   3  -3   3 31292.5 698.430   7
   3  -3   4 125348. 2942.18  35
   3  -3   4 129628. 2832.44   7
  -3  -3  -4 128316. 2918.49   1
   3  -3   5 4723.14 246.663  34
  -3  -3  -5 4343.59 316.889  29
  -3  -3  -5 4919.76 229.473   1
   3  -3   6 3778.87 236.225  34
  -3  -3  -6 3919.80 317.713  29
   3  -3   6 3193.99 227.741  35
  -3  -3  -6 3563.51 210.357   1
   3  -3   7 2474.56 209.867  35
   3  -3   7 2192.76 207.341  34
  -3  -3  -7 2647.75 188.501   1
   3  -3   8 27854.3 896.784  34
   3  -3   8 28420.9 892.706  35
  -3  -3  -8 29148.2 848.108   1
   3  -3   9 1767.49 209.319  34
   3  -3   9 1891.45 208.895  35
  -3  -3  -9 2025.14 186.246   1
   3  -3  10 4081.53 273.818  36
  -3  -3 -10 3187.19 364.792  40
   3  -3  10 4000.33 278.937  34
  -3  -3 -10 3843.58 239.540   1
   3  -3  11 160.577 105.237  34
  -3  -3 -11 131.830 167.869  40
  -3  -3 -12 1631.38 93.5889  11
   3  -3  12 1918.53 93.5528  14
  -3  -2  15 1980.90 173.945  34
  -3  -2  15 2291.30 170.980  35
  -3  -2  14 157.218 114.286  34
  -3  -2  14 341.513 124.200  35
  -3  -2  13 2112.93 220.355  35
   3  -2 -13 2062.81 186.392  51
  -3  -2  12 15095.8 594.921  35
   3  -2 -12 13811.9 537.339  51
  -3  -2  11 13996.6 547.367  39
   3  -2 -11 13378.9 395.575  11
   3  -2 -11 12993.6 393.710  12
  -3  -2  10 5871.64 322.691  39
   3  -2 -10 5314.55 206.903  12
   3  -2 -10 5511.86 208.785  11
  -3  -2   9 1796.03 180.347  39
   3  -2  -9 1789.73 105.635  12
   3  -2  -9 1771.58 103.525  11
   3  -2  -8 8757.97 265.483  12
   3  -2  -8 8885.79 264.755  11
   3  -2  -8 8186.69 363.439  29
   3  -2  -8 8698.03 323.526  50
   3  -2  -7 38231.9 921.141  13
   3  -2  -7 39945.4 906.478  10
   3  -2  -7 40034.1 914.937  15
   3  -2  -7 40617.3 933.098  12
  -3  -2   7 41214.7 1057.19  39
   3  -2  -7 39753.5 1051.87  28
   3  -2  -7 39917.5 1015.00  50
   3  -2  -6 60034.4 1338.85  11
   3  -2  -6 58398.4 1336.98  13
   3  -2  -6 57817.6 1322.86  10
   3  -2  -6 59939.1 1341.56  12
   3  -2  -6 59669.5 1333.33  15
  -3  -2   6 62403.6 1472.78  41
   3  -2  -6 59895.3 1433.59  28
   3  -2  -5 29877.0 680.866  11
   3  -2  -5 28364.0 682.573  13
   3  -2  -5 28816.8 671.278  10
   3  -2  -5 29244.9 681.913  15
   3  -2  -5 29359.9 686.465   7
  -3  -2   5 31819.9 808.722  41
   3  -2  -5 29881.2 741.213  28
   3  -2  -4 8140.83 219.067  11
   3  -2  -4 8328.03 223.849  15
   3  -2  -4 8152.38 222.676  13
   3  -2  -4 8639.15 224.767  12
   3  -2  -4 8350.36 215.771  10
   3  -2  -4 8126.92 270.741  48
  -3  -2   4 7897.28 358.992  45
   3  -2  -4 8817.74 284.540  50
   3  -2  -4 8068.33 272.895  51
   3  -2  -4 8409.11 225.732   7
  -3  -2   4 8989.86 326.033  41
   3  -2  -4 8360.04 229.415  29
   3  -2  -4 8651.46 246.919  28
   3  -2  -3 11821.3 290.584   7
   3  -2  -3 11624.6 289.757   6
  -3  -2   3 11378.7 410.545  42
   3  -2  -3 11816.3 285.356  11
   3  -2  -3 12050.7 298.424  14
   3  -2  -3 11337.7 287.408  12
   3  -2  -3 11735.2 288.711  13
   3  -2  -3 11105.2 280.982  10
  -3  -2   3 10214.5 393.448  45
   3  -2  -3 10433.8 321.985  52
   3  -2  -3 11851.6 338.739  50
   3  -2  -3 11298.3 328.612  51
   3  -2  -3 11280.0 330.741  48
   3  -2  -2 23153.2 541.650   7
   3  -2  -2 23026.4 541.861   5
   3  -2  -2 23252.2 541.459   6
   3  -2  -2 22633.3 536.048  10
   3  -2  -2 23749.4 545.135  14
   3  -2  -2 23260.2 540.745  13
   3  -2  -2 24723.1 589.887  50
   3  -2  -2 23414.3 574.077  51
   3  -2  -2 23655.3 577.350  52
   3  -2  -2 23940.3 586.923  48
  -3  -2   1 10797.9 302.423   2
   3  -2  -1 10264.0 258.867   5
   3  -2  -1 10085.5 257.773   6
  -3  -2   1 10573.5 299.102   3
  -3  -2   1 10258.0 412.526  40
   3  -2  -1 10295.0 256.945  14
   3  -2  -1 10263.6 255.993  10
   3  -2  -1 9829.50 255.786  13
   3  -2  -1 10237.1 285.477  51
   3  -2  -1 10096.7 336.780  49
   3  -2  -1 9992.15 300.333  48
   3  -2  -1 9687.35 281.566  52
  -3  -2   0 16095.7 425.259   3
   3  -2   0 15586.7 374.618   5
   3  -2   0 15328.1 373.017   6
   3  -2   0 16631.0 378.699   7
  -3  -2   0 15030.7 426.184   2
   3  -2   0 15718.2 485.334  49
   3  -2   0 15732.4 393.618  52
  -3  -2   0 16306.2 536.960  40
   3  -2   0 15316.7 384.912  36
   3  -2   0 15240.9 385.516  37
   3  -2   0 16019.5 372.450  14
   3  -2   0 15673.2 374.028  10
   3  -2   1 9035.02 328.490  49
   3  -2   1 8125.42 216.152  52
   3  -2   1 8214.72 196.287   6
  -3  -2  -1 8204.08 256.546   3
   3  -2   1 8177.98 197.226   5
   3  -2   1 8342.46 240.256  34
   3  -2   1 8139.26 237.996  35
   3  -2   2 41714.1 1010.94  47
   3  -2   2 44713.8 1095.87  44
   3  -2   2 43047.3 1123.38  49
   3  -2   2 43618.1 968.890   5
   3  -2   2 43756.5 968.899   6
   3  -2   2 43276.5 1039.34  34
  -3  -2  -2 43931.3 1141.61  29
   3  -2   2 43047.9 1041.71  35
   3  -2   3 28792.3 782.235  49
   3  -2   3 25338.9 650.215  47
   3  -2   3 27427.5 711.466  34
  -3  -2  -3 26560.8 806.920  29
   3  -2   3 28300.6 714.656  35
  -3  -2  -4 19477.0 694.437  29
   3  -2   4 20111.9 599.798  35
   3  -2   5 24468.5 720.099  34
  -3  -2  -5 25793.9 692.375   1
   3  -2   6 26387.6 806.849  34
  -3  -2  -6 26445.3 929.282  29
   3  -2   6 26217.0 800.029  35
  -3  -2  -6 27769.6 765.550   1
  -3  -2  -7 19379.6 817.850  29
   3  -2   7 20312.4 703.032  34
   3  -2   7 21236.5 705.250  35
   3  -2   8 4535.56 304.509  34
  -3  -2  -8 4289.56 376.699  29
   3  -2   8 4650.95 300.438  35
  -3  -2  -8 4839.14 273.757   1
   3  -2   9 2866.11 253.517  34
   3  -2   9 2212.46 225.830  35
   3  -2  10 1065.03 176.359  36
  -3  -2 -10 1284.98 154.853   1
   3  -2  11-46.9848 110.888  34
   3  -2  11-23.5698 112.570  36
  -3  -2 -11 23.7543 179.798  40
  -3  -2 -12 98.7373 39.3457  11
  -3  -1  15 119.980 101.118  34
  -3  -1  15 213.137 97.0780  35
  -3  -1  14-45.9396 107.122  35
  -3  -1  14-49.5638 116.275  34
   3  -1 -14 81.2926 90.2022  51
  -3  -1  13 412.639 146.936  35
   3  -1 -13 562.153 137.423  51
  -3  -1  12 5724.28 348.209  35
   3  -1 -11 10972.1 343.503  12
   3  -1 -11 10909.9 335.239  11
  -3  -1  11 11140.1 476.178  39
   3  -1 -10 4672.05 189.138  12
   3  -1 -10 4841.90 184.004  11
  -3  -1  10 4963.54 291.014  39
   3  -1 -10 4834.06 325.650  29
   3  -1 -10 4706.59 315.715  28
   3  -1  -9 15150.5 422.908  12
   3  -1  -9 16036.9 578.959  25
  -3  -1   9 15636.8 544.860  39
   3  -1  -9 15399.4 581.848  28
   3  -1  -8 674.074 103.487  50
   3  -1  -8 518.544 119.547  25
   3  -1  -8 532.335 52.3387  13
   3  -1  -7 16436.3 412.524  13
   3  -1  -7 15255.7 510.032  50
   3  -1  -7 16054.9 524.249  25
  -3  -1   7 17719.4 528.676  39
   3  -1  -7 16806.0 539.671  28
   3  -1  -6 3682.02 110.918  10
   3  -1  -6 3761.87 129.604  13
   3  -1  -6 3880.23 123.765  15
   3  -1  -6 3936.21 194.454  25
   3  -1  -6 3942.28 142.012   4
  -3  -1   6 4468.93 210.770  41
   3  -1  -6 3744.04 198.031  28
   3  -1  -6 4404.02 207.105  27
   3  -1  -5 40234.7 898.899  11
   3  -1  -5 39090.1 905.645  13
   3  -1  -5 37927.2 886.664  10
   3  -1  -5 39596.1 902.403   7
   3  -1  -5 41041.3 904.476   4
   3  -1  -5 39489.7 965.210  25
   3  -1  -5 39990.2 901.323  15
   3  -1  -5 42634.8 981.941  26
  -3  -1   5 41883.5 1012.32  41
   3  -1  -5 40412.2 974.078  27
   3  -1  -5 41254.1 986.346  30
   3  -1  -4 100328. 2216.90  11
   3  -1  -4 102658. 2211.48  10
   3  -1  -4 99922.4 2203.55   4
   3  -1  -4 101866. 2222.82   5
   3  -1  -4 99075.6 2221.37   6
   3  -1  -4 101557. 2222.09   7
   3  -1  -4 92017.1 2262.07  48
   3  -1  -4 92458.8 2299.53  50
   3  -1  -4 107944. 2273.67  26
   3  -1  -4 106173. 2255.65  25
  -3  -1   4 102755. 2327.75  41
   3  -1  -4 105848. 2267.13  27
   3  -1  -4 106349. 2280.44  30
   3  -1  -3 31496.9 728.288  10
   3  -1  -3 31087.5 729.960  11
   3  -1  -3 31859.2 735.965  12
   3  -1  -3 33147.6 738.048   5
   3  -1  -3 32402.0 736.024   7
   3  -1  -3 32792.2 737.082   6
  -3  -1   3 30628.3 850.129  45
   3  -1  -3 30757.7 803.216  50
   3  -1  -3 32165.2 770.925  48
   3  -1  -3 32990.7 731.598  25
   3  -1  -3 33851.5 753.900  26
   3  -1  -3 33752.8 781.994  38
  -3  -1   3 30381.3 846.984  42
   3  -1  -3 34070.1 765.111  30
   3  -1  -3 33023.7 745.322  27
   3  -1  -2 582729. 13251.2   5
  -3  -1   2 625075. 13284.2   2
   3  -1  -2 579711. 13251.9   6
   3  -1  -2 647601. 13356.4  49
   3  -1  -2 608635. 13304.0  50
   3  -1  -2 611138. 13281.1  51
   3  -1  -2 628500. 13289.6  48
   3  -1  -2 622450. 13253.3  14
   3  -1  -2 604620. 13245.3  10
   3  -1  -2 597830. 13250.5  13
   3  -1  -2 605090. 13247.2  12
   3  -1  -2 609921. 13249.7  30
   3  -1  -1 5118.28 142.185  14
   3  -1  -1 5427.42 143.076  13
   3  -1  -1 5277.44 143.775  10
  -3  -1   1 5513.42 179.349   3
  -3  -1   1 5552.62 181.249   2
   3  -1  -1 5643.50 148.307   5
   3  -1  -1 5931.26 183.505  50
   3  -1  -1 5456.46 172.977  52
   3  -1  -1 5312.74 165.499  51
   3  -1  -1 5226.74 254.513  49
   3  -1  -1 5578.31 159.459  19
   3  -1  -1 5074.72 164.884  20
   3  -1  -1 5088.22 168.102  37
  -3  -1   1 4981.41 257.711  40
   3  -1  -1 4954.77 171.834  33
   3  -1  -1 5365.10 171.504  32
   3  -1  -1 5339.23 151.527  31
   3  -1   0 80812.8 1750.83  52
   3  -1   0 76609.0 1726.30  22
   3  -1   0 80952.7 1759.82  17
   3  -1   0 78331.4 1723.70  23
   3  -1   0 80314.6 1765.37  36
   3  -1   0 78687.2 1761.18  44
   3  -1   0 80732.3 1765.55  37
   3  -1   0 78411.3 1725.47  13
   3  -1   1 160743. 3612.82  52
  -3  -1  -1 164036. 3651.90   4
   3  -1   1 163468. 3660.26  34
  -3  -1  -1 168641. 3732.57  29
   3  -1   1 174396. 3661.08  35
   3  -1   1 167964. 3682.09  44
   3  -1   1 167570. 3656.25  36
  -3  -1  -2 11224.8 344.783   4
   3  -1   2 11860.9 285.281   5
   3  -1   2 12091.2 358.823  34
   3  -1   2 12010.5 356.616  35
  -3  -1  -2 12073.3 423.292  29
   3  -1   2 12138.1 397.670  44
   3  -1   3 119941. 2648.01  35
  -3  -1  -3 115808. 2739.07  29
   3  -1   3 120944. 2651.14  34
  -3  -1  -3 121532. 2626.34   1
   3  -1   3 114636. 2531.26   6
   3  -1   3 114917. 2532.34   5
  -3  -1  -4 5481.86 308.357  29
   3  -1   4 5043.04 247.220  35
  -3  -1  -4 5608.08 226.694   1
   3  -1   5 11502.7 425.555  34
  -3  -1  -5 11073.1 497.461  29
   3  -1   5 10832.0 414.637  35
  -3  -1  -5 12354.0 397.704   1
   3  -1   6 27692.3 845.481  34
  -3  -1  -6 28414.1 972.289  29
   3  -1   6 28837.3 844.748  35
  -3  -1  -6 29653.2 810.224   1
   3  -1   7 9980.83 454.034  34
  -3  -1  -7 10481.6 562.090  29
   3  -1   7 10464.2 453.826  35
  -3  -1  -7 11640.9 427.667   1
   3  -1   8 35839.5 1108.41  34
   3  -1   8 36742.2 1096.71  35
  -3  -1  -8 34797.2 1246.91  29
   3  -1   9 12822.4 546.485  36
   3  -1   9 14123.0 572.601  34
  -3  -1  -9 12851.5 665.917  29
   3  -1   9 12742.7 536.842  35
  -3  -1 -10 1443.97 255.019  29
   3  -1  10 1668.07 213.488  36
   3  -1  11 608.733 142.188  34
   3  -1  11 857.555 159.318  36
   3  -1  12 1605.56 164.416  37
  -3  -1 -12 1423.69 230.757  40
   3  -1  12 1262.51 152.197  36
  -3   0  15 405.797 105.710  35
  -3   0  15 488.447 113.125  34
  -3   0  14 1199.64 157.383  35
  -3   0  14 1502.00 186.022  34
   3   0 -14 1218.06 149.550  51
   3   0 -13 3866.80 168.985  12
  -3   0  13 3598.82 269.184  35
   3   0 -12 10190.2 535.960  29
  -3   0  12 11055.1 488.693  35
   3   0 -11 11526.3 363.894  12
   3   0 -11 12988.0 575.592  28
  -3   0  11 12853.4 521.618  35
   3   0 -10 7345.16 394.958  25
  -3   0  10 8147.77 365.904  39
   3   0 -10 6875.56 400.945  28
   3   0  -9 9654.02 402.277  50
  -3   0   9 11146.1 419.490  39
   3   0  -9 10488.0 464.568  28
   3   0  -9 10984.0 459.175  25
   3   0  -8 14931.7 389.764  13
  -3   0   8 15584.6 508.602  39
   3   0  -8 15768.8 545.419  27
   3   0  -8 15184.8 535.500  25
  -3   0   7 11121.3 387.483  39
   3   0  -6 614.596 41.8675  15
   3   0  -6 682.048 100.653  25
   3   0  -6 585.055 112.930  24
   3   0  -6 626.912 101.820  26
  -3   0   6 827.532 100.454  41
   3   0  -6 625.359 107.143  43
   3   0  -6 529.976 107.172  30
   3   0  -6 681.071 107.863  27
   3   0  -5 405.414 23.7059  10
   3   0  -5 361.480 31.4983  11
   3   0  -5 434.676 34.7679   7
   3   0  -5 398.405 35.4910   6
   3   0  -5 342.781 35.1691   5
   3   0  -5 439.770 83.0842  26
   3   0  -5 397.667 91.5133  24
   3   0  -5 281.299 83.6979  43
  -3   0   5 436.808 85.0833  41
   3   0  -5 343.652 103.804  38
   3   0  -5 453.495 89.0915  27
   3   0  -5 446.916 96.3135  30
   3   0  -4 32996.7 749.525  10
   3   0  -4 33519.3 755.768  11
   3   0  -4 34095.5 761.059   7
   3   0  -4 34068.7 764.898   6
   3   0  -4 34897.2 772.810   3
   3   0  -4 34386.9 765.403   5
   3   0  -4 33752.6 778.964   2
   3   0  -4 31175.2 788.714  48
   3   0  -4 35623.4 826.455  26
   3   0  -4 34431.8 834.728  24
   3   0  -4 35798.0 839.974  22
  -3   0   4 34695.1 849.174  41
   3   0  -4 33196.9 859.924  38
   3   0  -4 35762.1 825.761  43
   3   0  -4 34753.0 841.692  30
   3   0  -3 38342.8 866.593  10
   3   0  -3 40813.7 875.947   7
   3   0  -3 39892.8 885.616   3
   3   0  -3 39380.6 963.347  49
   3   0  -3 39783.7 920.870  24
   3   0  -3 41391.3 940.051  23
   3   0  -3 40855.4 929.834  22
   3   0  -3 42124.3 957.124  18
  -3   0   3 38545.8 966.431  42
   3   0  -3 38479.8 947.503  38
   3   0  -3 40589.8 953.000  31
   3   0  -2 115452. 2567.46   4
  -3   0   2 123056. 2591.34   3
  -3   0   2 121917. 2597.55   2
  -3   0   2 115175. 2643.94  45
   3   0  -2 116791. 2600.43  51
   3   0  -2 111937. 2597.78  48
   3   0  -2 115815. 2622.01  16
   3   0  -2 122287. 2612.97  23
   3   0  -2 119298. 2633.91  19
   3   0  -2 117672. 2637.24  20
   3   0  -2 123733. 2626.99  18
   3   0  -2 116901. 2618.79  21
   3   0  -2 117789. 2574.50  14
   3   0  -2 117703. 2628.77  31
   3   0  -2 118530. 2641.48  32
   3   0  -1 11359.0 267.802  14
   3   0  -1 11711.8 265.423  12
   3   0  -1 11081.0 286.863  51
   3   0  -1 11182.3 316.174  50
   3   0  -1 11893.9 335.598  17
  -3   0   1 12106.3 378.394  40
   3   0  -1 11200.1 317.949  37
   3   0  -1 10845.1 317.105  36
   3   0  -1 11309.4 325.628  33
  -3   0   0 6115.80 184.840   4
   3   0   0 6454.49 181.361  50
   3   0   0 6047.68 175.711  52
   3   0   0 6068.09 208.895  43
   3   0   0 6111.05 211.752  36
   3   0   0 6063.41 210.691  37
  -3   0   0 5894.50 226.330  29
   3   0   1 9056.96 207.977  13
  -3   0  -1 9122.81 262.576   4
   3   0   1 8268.32 218.694  52
  -3   0  -1 9301.78 288.074  25
   3   0   1 8955.55 280.730  36
   3   0   1 9252.45 301.880  43
   3   0   1 9255.44 285.519  34
  -3   0  -1 9141.39 321.302  29
  -3   0  -2 996.011 116.201  25
  -3   0  -2 785.593 78.3213   4
   3   0   2 985.449 106.478  34
   3   0   2 1085.36 103.993  35
  -3   0  -2 1090.42 111.669  28
  -3   0  -2 927.819 131.417  29
  -3   0  -3 6794.78 289.021  25
  -3   0  -3 7056.75 241.274   1
  -3   0  -3 6701.36 247.125   4
   3   0   3 6920.30 268.772  34
  -3   0  -3 5900.01 301.072  29
  -3   0  -3 6704.17 289.803  28
   3   0   3 6603.52 259.706  35
  -3   0  -4 27.9752 89.5949  25
  -3   0  -4 32.4841 62.6047   1
  -3   0  -4 104.212 99.5195  28
   3   0   4 27.8781 84.9461  35
  -3   0  -4 90.5172 118.282  29
  -3   0  -5 242.081 113.187  25
   3   0   5 340.560 110.558  34
  -3   0  -5 389.597 143.746  29
   3   0   6 2484.75 214.084  34
  -3   0  -6 2286.44 256.010  29
   3   0   6 2587.42 202.190  35
  -3   0  -6 2492.28 175.510   1
   3   0   7 3028.62 245.504  34
  -3   0  -7 2396.21 285.150  29
   3   0   7 2431.34 220.076  35
  -3   0  -7 2995.81 206.261   1
   3   0   8 7184.09 390.638  34
  -3   0  -8 6413.35 449.865  29
   3   0   8 7296.36 379.466  35
  -3   0  -8 7266.03 353.845   1
  -3   0  -9 5227.77 421.272  29
   3   0   9 6229.37 367.314  34
   3   0   9 5775.11 341.252  35
   3   0   9 5329.95 345.896  36
  -3   0 -10 283.450 196.316  29
   3   0  10 420.551 149.406  36
   3   0  11 4343.90 291.701  36
   3   0  11 4785.61 310.103  37
   3   0  12-20.1597 110.366  36
   3   0  12 40.1196 99.0912  37
   3   0  13 241.355 74.5831  37
  -3   1  16 250.015 72.6825  37
  -3   1  15 169.548 99.5106  36
  -3   1  15 230.480 98.4356  34
  -3   1  14 10.7019 98.5973  35
  -3   1  14 84.7839 120.313  34
   3   1 -13 407.614 66.2860  12
  -3   1  13 336.045 127.973  35
   3   1 -12 4435.70 359.366  29
   3   1 -12 4667.52 361.408  28
   3   1 -11 11002.1 542.605  28
  -3   1  11 11109.7 479.681  35
   3   1 -11 11136.6 534.849  25
  -3   1  10 4864.20 276.381  39
   3   1 -10 4707.41 332.561  28
   3   1 -10 5276.25 341.599  25
  -3   1   9 15717.9 524.695  39
   3   1  -9 14589.6 592.161  28
   3   1  -9 15208.5 582.135  27
   3   1  -9 15155.6 581.816  25
  -3   1   8 679.364 112.099  39
   3   1  -8 510.794 132.453  30
   3   1  -8 468.381 124.830  27
   3   1  -8 459.048 118.151  25
   3   1  -8 659.866 129.806  26
   3   1  -7 17245.3 581.490  43
  -3   1   7 17220.7 513.854  39
   3   1  -7 17466.4 570.325  30
   3   1  -7 16382.0 554.615  27
   3   1  -6 3736.00 112.352   6
   3   1  -6 3737.28 112.719   5
   3   1  -6 4163.94 220.610  24
   3   1  -6 4119.63 213.374  26
   3   1  -6 3724.85 220.152  43
   3   1  -6 3926.94 248.466  38
  -3   1   6 3818.88 179.248  39
   3   1  -6 4103.43 227.129  30
   3   1  -6 4072.43 212.249  27
   3   1  -5 39103.6 876.984   5
   3   1  -5 35593.0 892.365  48
  -3   1   5 38677.5 1001.71  44
   3   1  -5 40857.1 1000.31  22
   3   1  -5 43446.0 1023.88  23
   3   1  -5 39996.8 992.858  24
   3   1  -5 39544.9 1031.30  38
  -3   1   5 42117.9 953.185  41
   3   1  -5 40264.9 992.680  43
   3   1  -5 39616.3 999.007  30
   3   1  -4 97524.0 2156.05  11
   3   1  -4 99790.0 2161.98   7
   3   1  -4 104122. 2213.81   2
   3   1  -4 90225.3 2178.08  48
   3   1  -4 103356. 2231.81  49
  -3   1   4 96527.7 2250.91  44
   3   1  -4 107412. 2305.03  18
   3   1  -4 106077. 2289.00  23
   3   1  -4 101532. 2275.70  22
  -3   1   4 105521. 2239.57  41
   3   1  -4 101497. 2304.29  38
   3   1  -4 100236. 2290.06  44
   3   1  -4 107258. 2298.66  31
   3   1  -3 33686.3 737.350   7
   3   1  -3 33082.8 772.948   3
   3   1  -3 32546.0 778.353   2
   3   1  -3 34058.6 826.529  44
   3   1  -3 32345.3 835.776  18
   3   1  -3 32838.8 842.498  19
   3   1  -3 32726.5 828.277  23
   3   1  -3 31548.8 832.382  16
   3   1  -3 33424.8 835.328  21
   3   1  -3 33049.1 844.483  20
  -3   1   3 33457.8 801.584  42
   3   1  -3 32176.3 845.367  32
   3   1  -3 33379.3 839.456  31
  -3   1   2 597091. 12968.4  45
   3   1  -2 618994. 12998.8  19
   3   1  -2 609844. 12979.6  16
   3   1  -2 591655. 12995.2  20
  -3   1   2 580606. 12935.9  16
   3   1  -2 606758. 13008.3  17
   3   1  -2 604288. 12940.2   3
   3   1  -2 582447. 12992.6  33
   3   1  -2 593301. 13002.6  32
   3   1  -1 5118.94 126.499  14
  -3   1   1 5314.94 142.592   4
   3   1  -1 5180.78 159.601   4
   3   1  -1 4992.06 140.294  51
   3   1  -1 5065.64 223.263  45
   3   1  -1 5659.69 232.590  17
   3   1  -1 5151.95 199.089  37
   3   1  -1 5166.93 199.198  36
  -3   1   1 5350.30 167.148  29
   3   1   0 79944.1 1769.23   4
   3   1   0 75406.6 1755.73  50
  -3   1   0 78217.7 1766.07  25
   3   1   0 82965.8 1804.11  36
   3   1   0 80887.7 1800.59  37
  -3   1   0 79400.3 1796.27  29
   3   1   1 154858. 3451.45  52
   3   1   1 167403. 3547.92  36
   3   1   1 162392. 3544.48  34
  -3   1  -1 165932. 3539.62  28
  -3   1  -1 164981. 3535.39  25
  -3   1  -2 11871.9 336.135   1
   3   1   2 12272.6 373.757  36
   3   1   2 11485.6 358.052  35
  -3   1  -2 11614.5 377.131  28
   3   1   2 12022.1 371.397  34
  -3   1  -2 10953.7 370.410  25
  -3   1  -3 118713. 2670.33   1
  -3   1  -3 117373. 2741.68  28
   3   1   3 120985. 2718.79  34
   3   1   3 118353. 2705.69  35
  -3   1  -3 117038. 2736.30  25
  -3   1  -4 5660.02 226.713   1
  -3   1  -4 5580.12 285.481  28
   3   1   4 5513.07 253.652  35
  -3   1  -4 4777.79 264.150  25
  -3   1  -5 12555.7 406.256   1
   3   1   5 11383.2 439.515  34
  -3   1  -5 11743.3 476.061  25
  -3   1  -6 30822.6 826.283   1
   3   1   6 29422.2 876.427  34
  -3   1  -6 28257.7 921.066  28
   3   1   6 29044.4 857.490  35
  -3   1  -6 27455.3 914.058  25
   3   1   7 9290.19 444.513  34
  -3   1  -7 10384.9 542.475  29
  -3   1  -7 9702.40 493.997  28
   3   1   7 10883.4 452.564  35
  -3   1  -7 11133.4 422.752   1
   3   1   8 37105.2 1124.45  36
   3   1   8 34748.1 1085.45  35
  -3   1  -8 35485.2 1252.34  29
   3   1   8 37463.8 1125.73  34
   3   1   9 12294.6 549.120  36
   3   1   9 12763.1 553.945  34
  -3   1  -9 11861.1 648.429  29
   3   1  10 1471.89 208.849  36
  -3   1 -10 1404.44 247.156  29
  -3   1 -11 767.422 194.191  29
   3   1  11 791.662 158.481  36
   3   1  12 1606.26 169.282  37
   3   1  12 1621.01 174.421  36
   3   1  13-24.4149 71.1303  37
  -3   1 -13-22.3817 92.9333  40
  -3   2  15 1828.33 163.101  36
  -3   2  15 2045.70 165.316  34
   3   2 -15 1754.46 141.868  51
  -3   2  14 161.137 116.292  34
  -3   2  14 350.966 112.857  35
   3   2 -13 2033.44 120.185  12
  -3   2  13 2349.02 227.984  34
  -3   2  13 1827.67 190.429  35
  -3   2  12 15309.2 609.990  34
   3   2 -12 15711.1 684.240  28
  -3   2  12 16256.1 598.922  35
   3   2 -12 16367.9 686.923  25
   3   2 -11 13214.9 613.662  28
  -3   2  11 13849.5 541.622  35
   3   2 -11 13595.6 610.234  25
   3   2 -10 5567.69 366.570  28
   3   2 -10 4887.63 335.774  27
  -3   2  10 5638.48 307.060  35
   3   2 -10 5070.53 342.937  25
  -3   2   9 1783.85 154.525  39
   3   2  -9 2092.32 216.351  27
   3   2  -9 1767.34 203.768  26
   3   2  -9 1428.09 192.877  25
   3   2  -8 9587.27 443.435  43
  -3   2   8 9573.15 350.769  39
   3   2  -8 9415.80 421.123  30
   3   2  -8 8509.50 406.804  27
   3   2  -8 9336.81 418.615  24
   3   2  -8 9373.24 413.626  26
   3   2  -7 41667.9 1131.24  43
  -3   2   7 40372.0 1020.53  39
   3   2  -7 41063.0 1107.86  27
   3   2  -7 39826.4 1103.38  24
   3   2  -6 59419.0 1316.68   6
   3   2  -6 59045.8 1316.90   5
   3   2  -6 60610.7 1491.89  24
   3   2  -6 62580.8 1517.57  23
   3   2  -6 59607.2 1489.46  22
   3   2  -6 57870.3 1495.10  30
   3   2  -6 58803.4 1491.29  43
   3   2  -6 59990.9 1529.40  38
  -3   2   6 61264.2 1405.88  39
   3   2  -5 30475.4 828.861  18
   3   2  -5 28054.3 790.880  22
   3   2  -5 28449.0 828.425  38
   3   2  -5 29412.6 829.209  44
  -3   2   5 28268.7 781.651  44
  -3   2   5 28826.7 715.964  39
   3   2  -5 30085.9 815.693  31
   3   2  -4 8012.82 190.011   7
   3   2  -4 8398.98 330.718  44
  -3   2   4 8587.14 236.882  41
  -3   2   4 8183.48 280.122  44
   3   2  -4 8057.84 336.570  38
   3   2  -4 8160.90 323.553  31
   3   2  -4 8466.14 330.437  19
   3   2  -4 7893.84 316.163  23
   3   2  -4 8615.84 333.207  18
   3   2  -3 12016.5 334.514   2
   3   2  -3 12120.3 329.915   3
   3   2  -3 11760.8 398.156  20
   3   2  -3 11536.5 386.927  16
   3   2  -3 12396.0 396.568  18
   3   2  -3 11376.1 388.125  21
   3   2  -3 11562.0 394.407  19
  -3   2   3 11959.6 295.088  43
  -3   2   3 11918.3 309.774  41
  -3   2   3 11431.4 318.340  44
   3   2  -3 11257.9 398.749  32
   3   2  -2 24085.2 679.212  45
  -3   2   2 22549.2 552.469  21
   3   2  -2 24692.3 660.761  17
   3   2  -2 23363.4 647.858  20
   3   2  -2 23671.0 580.008   3
   3   2  -2 23619.1 586.365   2
   3   2  -2 23222.3 634.842  33
   3   2  -1 9520.78 226.965  51
   3   2  -1 9679.41 344.875  45
   3   2  -1 9715.00 314.229  37
  -3   2   1 9962.81 242.916  43
  -3   2   1 9169.05 218.545  27
   3   2  -1 9597.74 312.792  36
   3   2   0 15309.6 338.473  14
   3   2   0 16203.5 408.184   4
  -3   2   0 14900.5 365.313  26
   3   2   0 14799.5 436.945  37
   3   2   0 16068.4 444.658  36
  -3   2   0 15816.5 405.935  43
  -3   2   0 15353.3 392.810  28
  -3   2   0 15206.2 381.485  27
   3   2   1 8444.21 256.551   4
  -3   2  -1 8285.48 234.638   1
   3   2   1 7438.70 196.227  50
   3   2   1 8325.69 285.468  36
   3   2   1 7747.30 282.731  37
  -3   2  -1 7503.20 261.509  28
  -3   2  -1 8030.02 251.855  27
  -3   2  -1 8410.19 238.033  26
  -3   2  -2 44862.9 1042.83   1
  -3   2  -2 42821.3 1108.32  43
   3   2   2 44896.6 1098.12  34
  -3   2  -2 43885.5 1095.75  28
  -3   2  -2 44480.7 1080.40  27
  -3   2  -2 44279.9 1057.70  26
  -3   2  -3 29351.0 718.138   1
   3   2   3 27950.1 768.925  36
  -3   2  -3 27547.7 760.745  27
   3   2   3 28182.0 768.518  34
  -3   2  -3 27241.0 779.741  28
  -3   2  -3 27639.4 779.978  25
  -3   2  -4 20651.0 563.734   1
   3   2   4 20291.7 620.292  36
   3   2   4 20387.1 602.408  35
  -3   2  -4 19942.8 642.369  28
   3   2   4 19202.7 608.847  34
  -3   2  -4 19939.5 639.043  25
  -3   2  -5 26405.5 702.901   1
   3   2   5 24931.7 754.203  36
   3   2   5 24526.5 749.666  34
  -3   2  -5 24248.8 787.516  28
  -3   2  -5 23609.6 781.120  25
  -3   2  -6 28758.7 782.790   1
   3   2   6 25773.1 828.520  36
   3   2   6 25829.7 826.029  34
   3   2   6 26902.7 811.323  35
  -3   2  -6 27252.6 884.359  28
  -3   2  -6 26347.1 875.450  25
   3   2   7 20562.6 733.936  36
   3   2   7 19793.2 724.787  34
  -3   2  -7 21401.0 788.714  28
  -3   2  -7 20240.3 781.179  25
  -3   2  -8 4621.99 279.441   1
   3   2   8 4620.26 321.526  36
   3   2   8 4283.59 310.000  34
  -3   2  -8 4377.03 382.994  29
  -3   2  -9 2647.54 326.074  29
   3   2   9 2506.72 252.983  34
   3   2  10 1024.13 198.222  37
  -3   2 -10 1258.63 235.841  29
   3   2  10 1098.36 195.328  36
   3   2  11-13.5796 131.213  37
  -3   2 -11-61.6645 157.016  29
   3   2  11-27.0758 127.803  36
   3   2  12 102.240 105.896  37
   3   2  12 238.381 111.002  36
   3   2  13 640.276 93.3363  37
  -3   2 -13 311.783 111.140  40
  -3   3  15 803.692 107.281  34
   3   3 -15 706.516 103.671  51
   3   3 -14 679.978 67.9526  12
  -3   3  14 635.273 128.937  34
  -3   3  14 695.750 138.276  36
   3   3 -13 163.667 53.7458  12
  -3   3  13 155.941 129.129  34
  -3   3  12 12891.9 533.769  34
   3   3 -12 11845.7 590.713  28
  -3   3  12 12700.3 501.370  35
  -3   3  11 338.828 139.710  34
  -3   3  11 268.332 128.238  35
   3   3 -11 202.719 150.768  27
   3   3 -11 139.553 152.390  28
   3   3 -11 317.983 161.289  25
  -3   3  10 18161.1 616.125  35
   3   3 -10 17315.0 702.304  27
   3   3 -10 17062.4 685.251  26
   3   3 -10 17711.0 702.647  25
   3   3  -9 2359.11 236.231  24
   3   3  -9 2702.44 239.502  26
   3   3  -9 2236.33 236.628  30
   3   3  -9 2310.11 232.899  27
  -3   3   9 2043.24 180.391  35
   3   3  -9 2489.24 261.141  43
   3   3  -8 9234.39 418.656  24
   3   3  -8 8301.74 400.669  26
   3   3  -8 8277.55 404.916  27
   3   3  -8 8382.38 412.237  30
   3   3  -8 8856.96 435.370  43
  -3   3   7 77121.4 1795.43  39
   3   3  -7 80215.0 1987.59  38
   3   3  -7 76200.9 1946.12  43
   3   3  -7 77029.1 1924.40  22
   3   3  -7 75990.5 1919.54  24
   3   3  -7 75456.9 1909.66  26
   3   3  -6 18427.3 649.228  44
   3   3  -6 17893.5 633.031  38
  -3   3   6 18085.8 488.974  39
   3   3  -6 17821.7 595.374  22
   3   3  -6 18081.0 609.350  23
   3   3  -5 26493.1 819.848  44
   3   3  -5 27354.1 827.955  38
  -3   3   5 27549.1 674.702  39
   3   3  -5 28692.9 811.654  31
   3   3  -5 28671.3 817.686  18
   3   3  -5 28692.8 827.001  21
   3   3  -4 678.418 24.8505   7
  -3   3   4 829.483 83.3401  43
  -3   3   4 639.948 52.2791  39
   3   3  -4 739.104 145.635  31
   3   3  -4 795.989 141.249  32
   3   3  -4 653.495 135.151  21
   3   3  -4 643.632 139.188  19
   3   3  -4 685.370 138.000  16
   3   3  -4 586.318 132.138  18
   3   3  -4 470.324 130.645  20
   3   3  -3 97078.7 2121.55  19
   3   3  -3 91735.5 2115.34  17
   3   3  -3 92637.3 2109.90  20
   3   3  -3 96367.2 2032.53   2
  -3   3   3 91131.3 1942.47   4
   3   3  -3 96092.3 2119.86  32
   3   3  -2 53925.3 1375.15  45
   3   3  -2 54606.0 1350.89  17
   3   3  -2 54400.2 1273.31   2
   3   3  -2 55153.0 1270.99   3
   3   3  -2 53034.0 1324.92  33
   3   3  -1 78115.5 1744.60   3
  -3   3   1 77571.1 1669.17   1
  -3   3   1 78487.9 1689.43  44
   3   3  -1 81295.9 1837.45  45
   3   3  -1 79028.5 1782.17  37
   3   3  -1 75771.9 1774.86  36
   3   3   0 75896.0 1769.93  37
   3   3   0 76589.5 1773.44  36
   3   3   0 75672.0 1726.25   4
  -3   3   0 74980.8 1678.64   1
  -3   3   0 77069.4 1667.65  22
  -3   3   0 74257.1 1679.42  24
   3   3   1 150734. 3318.76  37
   3   3   1 147719. 3318.47  36
  -3   3  -1 146683. 3302.24  43
  -3   3  -1 146445. 3233.98   1
   3   3   1 151865. 3278.75   4
  -3   3  -1 144333. 3239.42  24
  -3   3  -1 144248. 3248.27  26
  -3   3  -2 44749.1 1090.90   1
  -3   3  -2 47884.3 1183.00  43
   3   3   2 48786.1 1176.62  37
  -3   3  -2 45999.3 1141.31  27
  -3   3  -2 48084.2 1112.97  24
  -3   3  -2 46502.9 1120.91  26
  -3   3  -3 30353.8 750.092   1
  -3   3  -3 29043.4 842.551  43
   3   3   3 29674.4 818.673  36
  -3   3  -3 29366.2 807.598  27
  -3   3  -3 29492.3 781.627  26
  -3   3  -4 128675. 2821.72   1
  -3   3  -4 122946. 2950.93  43
   3   3   4 125844. 2898.04  36
   3   3   4 126193. 2889.87  34
  -3   3  -4 119950. 2918.51  28
  -3   3  -4 120744. 2894.95  27
  -3   3  -4 121560. 2916.45  25
  -3   3  -4 122233. 2860.43  26
  -3   3  -5 5212.14 237.689   1
   3   3   5 4453.73 274.878  36
   3   3   5 4221.89 265.483  34
  -3   3  -5 4664.73 279.855  27
  -3   3  -5 4877.18 292.115  28
  -3   3  -5 5113.58 299.674  25
  -3   3  -6 3763.30 224.736   1
   3   3   6 3600.27 271.230  36
   3   3   6 3357.60 260.734  34
  -3   3  -6 3936.41 291.113  28
  -3   3  -6 3585.63 279.393  25
  -3   3  -7 2701.54 201.962   1
   3   3   7 2109.23 235.741  36
   3   3   7 2122.41 228.682  34
  -3   3  -7 2439.70 255.716  28
  -3   3  -7 2240.65 249.839  25
  -3   3  -8 27815.6 855.454   1
  -3   3  -8 27379.0 980.351  25
   3   3   8 27207.5 917.771  36
   3   3   8 27306.8 909.636  34
  -3   3  -8 27154.2 1033.79  29
  -3   3  -8 28687.6 996.826  28
   3   3   9 2011.76 231.000  34
  -3   3  -9 1558.01 261.107  29
   3   3  10 4012.54 307.021  37
   3   3  10 3861.90 299.397  36
   3   3  11 92.8948 124.543  37
  -3   3 -11 40.0591 150.205  29
   3   3  11 106.200 127.549  36
   3   3  12 1606.34 170.711  36
   3   3  12 1499.12 165.619  37
  -3   3 -12 1365.06 195.415  29
  -3   3 -13 299.768 106.696  40
   3   3  13 330.949 72.4949  37
  -3   4  15-32.2987 72.5827  37
   3   4 -15 45.2922 71.4692  51
   3   4 -14 1480.68 91.8432  12
  -3   4  14 1726.29 165.588  34
   3   4 -14 1180.35 193.973  29
  -3   4  14 1490.05 168.425  36
  -3   4  13 858.081 148.596  34
  -3   4  13 801.980 154.977  36
   3   4 -13 707.248 183.645  28
   3   4 -13 413.393 159.413  25
   3   4 -12 307.065 172.719  28
  -3   4  11 10244.3 457.068  34
   3   4 -11 10911.1 563.402  28
   3   4 -11 9999.15 525.748  27
   3   4 -11 10514.6 541.269  25
  -3   4  10 468.544 122.038  35
  -3   4  10 423.582 134.036  34
   3   4 -10 544.859 189.186  27
   3   4 -10 435.365 170.507  25
   3   4 -10 422.361 157.881  26
   3   4  -9 4930.79 332.985  26
   3   4  -9 5560.40 356.462  24
  -3   4   9 4826.69 273.830  34
   3   4  -9 5537.25 359.184  30
   3   4  -9 4598.85 340.784  27
   3   4  -9 4782.09 354.631  43
   3   4  -8 2333.42 233.147  24
   3   4  -8 1907.51 213.155  26
   3   4  -8 1681.08 219.619  22
   3   4  -8 1727.91 216.119  30
   3   4  -8 2109.99 233.702  43
   3   4  -7 9869.32 450.582  30
  -3   4   7 9327.70 331.927  35
   3   4  -7 9398.02 434.433  24
   3   4  -7 10417.2 449.665  22
   3   4  -7 10244.2 456.467  23
   3   4  -6 7032.22 365.617  18
   3   4  -6 6710.46 352.998  23
   3   4  -6 6758.37 348.161  22
   3   4  -6 7030.94 396.541  44
   3   4  -6 6501.02 380.618  38
   3   4  -6 7612.24 365.243  31
  -3   4   6 7376.55 253.247  35
   3   4  -5 8473.36 403.255  44
   3   4  -5 9079.67 410.914  38
  -3   4   5 8000.26 248.056  35
   3   4  -5 8147.37 378.146  31
   3   4  -5 7640.96 368.838  16
   3   4  -5 8429.40 390.753  21
   3   4  -5 7982.46 374.131  23
   3   4  -4 51311.9 1290.06  31
   3   4  -4 49643.2 1284.72  32
   3   4  -4 49760.7 1283.70  19
   3   4  -4 48337.1 1274.17  20
   3   4  -4 46976.1 1267.42  16
   3   4  -4 48515.0 1280.39  18
   3   4  -4 48373.6 1283.76  21
   3   4  -3 1119.49 162.572  19
   3   4  -3 817.455 150.633  20
   3   4  -3 1049.83 152.138  16
   3   4  -3 938.026 95.0164   2
  -3   4   3 888.179 43.2171   3
  -3   4   3 902.232 42.3840  34
   3   4  -3 932.299 153.648  32
   3   4  -2 66393.9 1518.89   3
   3   4  -2 63727.1 1518.38   2
   3   4  -2 63275.6 1579.68  33
   3   4  -2 66255.9 1652.38  45
   3   4  -1 16645.1 434.902   3
   3   4  -1 16208.2 435.692   2
  -3   4   1 15074.0 349.364  45
   3   4  -1 15981.6 528.928  45
   3   4  -1 16103.2 472.824  37
   3   4  -1 16223.8 491.244  33
  -3   4   0 27288.2 651.942   1
  -3   4   0 29133.8 720.422  44
   3   4   0 28398.8 765.963  37
   3   4   0 29972.4 771.157  36
  -3   4   0 28356.5 661.612  30
  -3   4   0 28401.7 663.510  23
   3   4   1 10906.6 343.341   4
  -3   4  -1 10472.9 292.380   1
   3   4   1 10951.3 379.088  37
  -3   4  -1 10833.7 308.840  30
  -3   4  -1 10929.7 308.374  22
  -3   4  -1 10370.0 316.376  24
   3   4   2 18904.4 537.206   4
   3   4   2 18902.4 577.365  37
   3   4   2 17698.7 566.807  36
  -3   4  -2 18847.3 582.045  43
  -3   4  -2 19354.0 515.070  30
  -3   4  -2 18774.1 518.039  24
  -3   4  -2 18173.3 524.054  26
   3   4   3 41332.0 1090.45  37
   3   4   3 40931.0 1086.22  36
  -3   4  -3 40959.9 1117.98  43
  -3   4  -3 40402.0 1000.94   1
  -3   4  -3 42204.3 1036.87  24
  -3   4  -3 40218.8 1042.86  26
  -3   4  -4 5556.11 238.607   1
  -3   4  -4 6005.43 332.781  43
   3   4   4 5755.55 301.382  36
   3   4   4 5712.74 291.166  34
  -3   4  -4 5526.11 289.304  27
  -3   4  -5 9003.13 338.679   1
   3   4   5 8154.53 388.017  36
  -3   4  -5 8218.88 426.712  43
   3   4   5 8559.78 382.205  34
  -3   4  -5 7887.68 401.412  28
  -3   4  -5 8320.47 388.439  27
  -3   4  -5 8373.31 409.911  25
  -3   4  -5 8854.52 371.323  26
  -3   4  -6 5398.59 271.814   1
   3   4   6 5887.90 338.985  36
  -3   4  -6 5961.21 360.860  28
  -3   4  -6 4990.30 321.170  27
   3   4   6 5252.02 317.596  34
  -3   4  -6 5339.72 346.049  25
  -3   4  -7 4497.87 260.391   1
  -3   4  -7 3738.95 311.565  25
  -3   4  -7 4370.57 341.457  28
   3   4   7 4608.30 316.785  34
   3   4   7 4239.35 312.649  36
  -3   4  -8 413.945 160.377  25
   3   4   8 735.447 182.532  37
  -3   4  -8 605.944 181.648  28
   3   4   8 664.498 180.249  36
   3   4   9 1255.96 205.354  37
   3   4   9 1196.14 205.729  36
  -3   4  -9 1356.76 252.261  29
   3   4  10 1737.53 218.721  37
   3   4  10 1774.96 230.436  36
   3   4  11 240.962 135.859  37
  -3   4 -11 229.086 162.238  29
   3   4  11 269.180 134.102  36
   3   4  12 300.742 112.802  37
  -3   4 -12 329.259 123.336  29
   3   4  12 221.952 103.647  36
   3   5 -15 246.580 73.9641  51
   3   5 -14 430.881 54.2811  12
   3   5 -14 227.639 120.531  28
   3   5 -14 265.361 135.225  29
  -3   5  14 415.756 111.745  37
   3   5 -13 5436.02 361.417  25
   3   5 -13 5455.45 372.857  28
  -3   5  13 5317.78 305.449  36
   3   5 -12 5235.85 372.242  25
   3   5 -12 5380.87 374.519  27
   3   5 -12 5264.86 388.639  28
  -3   5  12 4773.15 306.684  36
   3   5 -11 8174.15 476.322  27
   3   5 -11 8328.13 503.363  28
   3   5 -11 7989.21 455.890  26
   3   5 -11 8901.73 490.240  25
   3   5 -10 18807.7 756.387  24
   3   5 -10 19007.4 752.058  26
   3   5 -10 19208.6 766.383  30
   3   5 -10 20073.3 785.163  27
   3   5 -10 20002.1 822.311  43
   3   5  -9 6650.94 413.166  24
   3   5  -9 6775.41 409.221  26
   3   5  -9 6261.26 401.201  30
   3   5  -9 6583.42 410.644  27
   3   5  -9 6392.49 424.445  43
   3   5  -8 19036.7 715.641  24
   3   5  -8 18737.6 709.381  22
   3   5  -8 19175.2 709.024  26
   3   5  -8 19033.5 721.133  30
   3   5  -8 18563.1 739.003  43
   3   5  -7 15531.6 662.267  38
   3   5  -7 17137.4 708.126  44
   3   5  -7 16722.5 648.485  23
   3   5  -7 16735.9 633.857  24
   3   5  -7 16408.9 626.449  22
   3   5  -6 8573.35 448.953  38
   3   5  -6 9417.44 480.227  44
   3   5  -6 8603.22 425.361  23
   3   5  -6 8480.47 416.362  22
   3   5  -6 8624.16 425.014  18
   3   5  -5 7234.16 395.820  44
   3   5  -5 6999.93 392.823  38
   3   5  -5 7470.66 379.667  31
   3   5  -5 7564.74 382.441  16
   3   5  -5 7252.53 368.868  18
   3   5  -5 7366.14 372.330  23
   3   5  -5 7540.12 385.003  21
   3   5  -5 7450.01 373.080  19
   3   5  -4 342.442 146.165  21
   3   5  -4 376.908 146.347  16
   3   5  -4 527.002 152.732  32
  -3   5   4 575.393 53.5214   4
   3   5  -3 97315.9 2341.74  17
   3   5  -3 97793.5 2232.86   2
  -3   5   3 96452.9 2133.26   3
   3   5  -3 96016.4 2229.15   3
   3   5  -3 93713.4 2330.09  32
   3   5  -2 132296. 3137.84  45
   3   5  -2 135077. 3095.72  17
   3   5  -2 131217. 2977.60   3
   3   5  -2 128562. 2978.23   2
   3   5  -2 131853. 3051.69  33
   3   5  -1 167803. 3814.83   3
   3   5  -1 170859. 3820.20   2
  -3   5   1 168195. 3744.78  45
   3   5  -1 176129. 3955.27  45
   3   5  -1 170924. 3862.76  37
   3   5  -1 172102. 3884.02  33
   3   5   0 19966.2 585.031  37
  -3   5   0 20433.3 554.083  44
  -3   5   0 18815.7 480.140  21
  -3   5  -1 1857.00 109.764  23
  -3   5  -1 1812.25 121.859  22
   3   5   1 1729.57 129.355   4
  -3   5  -1 1724.76 90.3671   1
  -3   5  -1 1702.75 157.948  44
   3   5   1 1766.63 164.750  37
   3   5   1 1905.01 167.053  36
  -3   5  -1 1956.85 114.915  30
  -3   5  -2 24263.5 684.733  24
  -3   5  -2 25776.2 676.055  22
   3   5   2 24803.3 701.837   4
   3   5   2 26803.5 757.388  36
   3   5   2 25892.9 751.122  37
  -3   5  -2 26352.8 679.838  30
   3   5   3 19919.2 636.119  36
   3   5   3 19141.3 631.679  37
  -3   5  -3 19947.9 663.014  43
  -3   5  -3 19967.2 596.638  26
  -3   5  -3 20232.9 586.091  24
  -3   5  -3 18810.2 539.693   1
  -3   5  -4 26364.1 747.995  26
  -3   5  -4 24448.1 683.845   1
   3   5   4 23626.4 765.407  36
  -3   5  -4 24796.2 820.077  43
  -3   5  -4 24600.5 769.862  27
  -3   5  -5 1595.36 167.324  26
  -3   5  -5 1520.90 140.199   1
   3   5   5 1556.20 198.513  36
   3   5   5 1537.19 193.056  37
  -3   5  -5 1653.76 220.750  43
  -3   5  -5 1616.23 185.228  27
  -3   5  -5 1528.76 198.136  28
   3   5   6 7251.09 396.968  37
   3   5   6 7919.96 411.882  36
  -3   5  -6 7869.26 412.537  27
  -3   5  -6 7535.71 421.443  28
  -3   5  -6 7926.89 434.557  25
   3   5   7 2532.91 256.010  36
   3   5   7 2408.62 252.013  37
  -3   5  -7 2888.14 286.119  28
  -3   5  -7 2448.40 264.794  25
   3   5   8 3216.02 290.261  36
   3   5   8 3034.04 278.503  37
  -3   5  -8 3109.01 302.893  28
  -3   5  -8 3318.03 308.125  25
   3   5   9 3592.11 297.240  37
   3   5   9 3728.40 300.219  36
  -3   5  -9 3435.25 353.993  29
  -3   5  -9 3236.33 308.887  28
  -3   5  -9 3574.91 319.677  25
  -3   5 -10 1348.86 243.114  29
   3   5  10 2041.65 235.012  36
  -3   5 -11 1183.29 207.462  29
   3   5  11 1036.59 164.899  36
   3   5  11 1446.12 180.296  37
  -3   5 -12 1247.86 169.318  29
   3   5  12 1125.91 132.360  37
   3   6 -14 1765.71 192.577  28
   3   6 -14 2022.71 97.0176  12
   3   6 -13-16.6680 138.424  28
   3   6 -13-109.989 126.414  25
   3   6 -12 2906.59 283.973  27
   3   6 -12 2230.61 261.925  25
   3   6 -11 6787.87 347.775   2
   3   6 -11 7672.53 446.754  26
   3   6 -10 654.258 182.002  24
   3   6 -10 612.738 184.790  26
   3   6 -10 419.896 173.914  27
   3   6 -10 433.758 169.729  30
   3   6 -10 566.257 221.624  43
   3   6  -9 28002.3 984.014  27
   3   6  -9 28745.7 984.808  30
   3   6  -9 27507.3 966.476  24
   3   6  -9 27028.0 957.844  26
   3   6  -8 7354.27 418.246  22
   3   6  -8 7224.35 423.358  24
   3   6  -8 6903.43 418.614  30
   3   6  -8 6628.27 432.474  43
   3   6  -7 182.906 198.626  44
   3   6  -7 272.989 177.880  38
   3   6  -7 294.094 170.010  23
   3   6  -7 31.3751 149.899  22
   3   6  -6 15015.4 653.271  44
   3   6  -6 14004.3 593.914  23
   3   6  -6 14595.4 597.197  22
   3   6  -6 14668.2 616.767  21
   3   6  -6 14542.3 603.178  18
   3   6  -6 14575.5 590.036  31
   3   6  -5 2783.89 280.771  38
   3   6  -5 2910.65 288.127  44
   3   6  -5 2164.37 238.963  16
   3   6  -5 2428.61 249.822  21
   3   6  -5 2723.01 246.348  19
   3   6  -5 2698.25 248.463  23
   3   6  -5 2359.76 240.813  18
   3   6  -4 7067.18 367.770  20
   3   6  -4 6752.57 367.884  16
   3   6  -4 7205.88 380.312  18
   3   6  -4 7060.51 374.772  21
   3   6  -4 6687.56 358.645  19
   3   6  -4 7475.35 377.950  32
   3   6  -4 6251.46 283.136   2
   3   6  -3 14660.1 567.809  17
   3   6  -3 15828.0 572.767  20
   3   6  -3 14593.2 475.542   2
   3   6  -3 15285.6 479.808   3
   3   6  -3 15201.6 569.252  32
   3   6  -2 2610.43 275.999  45
   3   6  -2 2064.38 223.285  17
   3   6  -2 2283.03 153.505   3
   3   6  -2 2371.19 159.341   2
   3   6  -2 2460.76 205.812  33
   3   6  -1 19000.1 556.842   3
   3   6  -1 17748.6 551.320   2
   3   6  -1 19194.3 601.232  37
   3   6  -1 18429.2 613.196  33
   3   6  -1 18382.5 680.424  45
   3   6   0 3704.28 235.096  37
  -3   6   0 3820.63 221.820  44
   3   6   1 1609.27 133.500   4
   3   6   1 1875.85 176.841  36
   3   6   1 1877.58 177.260  37
  -3   6  -1 1961.27 178.716  44
   3   6   2 2643.04 209.366  36
   3   6   2 2543.69 204.823  37
   3   6   2 2491.44 169.807   4
   3   6   3 33497.0 977.201  36
  -3   6  -3 34194.5 1017.38  43
   3   6   4 22121.3 762.138  36
   3   6   4 22498.8 761.167  37
  -3   6  -4 23865.4 817.459  43
  -3   6  -4 24640.6 768.286  27
  -3   6  -4 24078.5 731.805  26
  -3   6  -5 12936.6 584.863  43
   3   6   5 12476.4 533.657  37
   3   6   5 12898.9 538.073  36
  -3   6  -5 13431.1 541.952  27
  -3   6  -5 13503.7 507.788  26
   3   6   6 3326.62 281.403  36
   3   6   6 2631.18 262.918  37
  -3   6  -6 3418.39 296.666  28
  -3   6  -6 3328.54 278.707  27
  -3   6  -6 3753.73 309.103  25
  -3   6  -6 3480.77 256.771  26
   3   6   7 4315.55 323.445  37
   3   6   7 3408.43 298.851  36
  -3   6  -7 4177.08 332.140  28
  -3   6  -7 3879.38 307.648  27
  -3   6  -7 4102.51 330.712  25
   3   6   8 666.312 183.047  37
  -3   6  -8 605.421 177.195  28
  -3   6  -8 921.357 198.488  25
   3   6   9 63.3252 136.452  37
   3   6   9 79.9404 138.784  36
  -3   6  -9 229.030 151.022  25
   3   6  10 708.710 162.022  37
   3   6  10 978.657 177.431  36
  -3   6 -10 445.689 181.368  29
   3   6  11 337.463 121.971  37
   3   6  11 95.8190 111.879  36
  -3   6 -11 31.5131 130.886  29
   3   6  12 925.957 112.540  37
  -3   6 -12 913.943 132.930  29
   3   7 -14 83.0317 95.6377  28
   3   7 -14 93.9519 101.224  29
   3   7 -13 2638.48 251.060  28
   3   7 -13 2280.34 231.562  25
   3   7 -12 2259.10 266.170  28
   3   7 -12 2287.42 254.654  27
   3   7 -12 2272.46 256.760  25
   3   7 -11 3196.92 234.622   2
   3   7 -11 3042.25 328.873  43
   3   7 -11 3398.28 317.480  27
   3   7 -11 3074.81 309.115  25
   3   7 -10 411.742 117.299   2
   3   7 -10 477.546 172.928  26
   3   7 -10 422.244 173.750  24
   3   7 -10 617.765 193.484  27
   3   7 -10 636.807 202.938  30
   3   7 -10 257.680 197.745  43
   3   7  -9 1921.66 248.886  26
   3   7  -9 1462.15 246.195  24
   3   7  -9 1817.44 256.058  30
   3   7  -9 1536.94 237.204  27
   3   7  -9 1704.58 278.374  43
   3   7  -8 2198.89 279.617  30
   3   7  -8 2132.13 261.026  22
   3   7  -8 2387.44 279.609  24
   3   7  -7 25774.1 937.318  38
   3   7  -7 23823.8 883.023  22
   3   7  -7 24997.7 905.530  23
   3   7  -6 14244.0 671.275  44
   3   7  -6 13795.0 614.597  23
   3   7  -6 14838.7 627.771  18
   3   7  -6 14178.6 643.079  21
   3   7  -6 13235.3 606.662  22
   3   7  -6 14360.1 646.812  38
   3   7  -6 14155.1 604.154  31
   3   7  -5 14467.0 531.195   2
   3   7  -5 16976.5 705.893  44
   3   7  -5 16076.3 679.059  38
   3   7  -5 16862.7 652.601  31
   3   7  -5 16930.2 671.275  16
   3   7  -5 15873.9 648.433  23
   3   7  -5 16458.4 658.991  18
   3   7  -5 16531.0 649.500  19
   3   7  -5 15900.2 657.552  21
   3   7  -4 4240.37 235.623   2
   3   7  -4 4218.14 313.025  19
   3   7  -4 4310.42 319.603  16
   3   7  -4 4135.87 318.836  18
   3   7  -4 4111.04 320.813  21
   3   7  -4 4414.31 306.393  20
   3   7  -3 2591.18 179.187   2
   3   7  -3 2276.97 171.567   3
   3   7  -3 3197.21 272.202  19
   3   7  -3 2920.49 264.056  20
   3   7  -3 2616.43 255.142  17
   3   7  -2 29192.9 976.375  45
   3   7  -2 25614.5 879.020  17
   3   7  -2 26646.1 771.732   3
   3   7  -2 28836.8 785.383   2
   3   7  -2 27182.9 847.487  33
   3   7  -1 1059.19 230.819  45
   3   7  -1 1368.14 215.327  17
   3   7  -1 1099.14 121.958   3
   3   7  -1 1051.28 124.792   2
   3   7  -1 1260.28 180.377  33
   3   7   0 12575.7 483.808  37
  -3   7   0 12811.7 472.856  44
   3   7   0 12583.3 576.043  45
   3   7   1 16007.0 580.058  37
   3   7   1 16325.1 580.649  36
  -3   7  -1 17499.5 592.787  44
   3   7   2 2207.94 211.132  36
  -3   7  -2 1992.69 210.718  44
   3   7   3 7774.21 345.301   4
   3   7   3 7489.98 375.616  37
   3   7   3 7742.42 387.222  36
  -3   7  -3 7838.12 407.367  43
   3   7   4 1989.14 218.681  37
  -3   7  -4 2124.53 214.159  27
   3   7   4 1669.82 204.174  36
   3   7   5 935.343 180.282  37
  -3   7  -5 747.425 198.571  43
  -3   7  -5 1256.11 189.579  27
   3   7   5 1033.48 194.502  36
   3   7   6 9060.99 467.149  37
   3   7   6 9182.36 473.877  36
  -3   7  -6 9108.58 521.522  43
  -3   7  -6 9582.45 496.451  28
  -3   7  -6 10019.2 485.215  27
  -3   7  -6 10191.0 515.410  25
   3   7   7 2793.14 276.018  36
   3   7   7 3100.51 280.660  37
  -3   7  -7 3880.54 327.906  28
  -3   7  -7 2872.76 277.469  27
  -3   7  -7 2937.60 300.289  25
   3   7   8 357.581 165.112  37
  -3   7  -8 433.198 163.696  28
   3   7   8 409.898 167.407  36
  -3   7  -9 847.104 179.581  28
   3   7   9 834.723 177.170  36
  -3   7  -9 645.452 195.164  29
  -3   7  -9 716.617 185.273  25
   3   7  10 722.621 154.081  37
   3   7  10 604.813 146.706  36
  -3   7 -10 562.885 170.936  29
   3   7  11 564.311 120.288  37
  -3   7 -11 425.417 132.496  29
   3   8 -14 1064.32 134.288  29
   3   8 -13 737.753 156.898  28
   3   8 -13 387.118 125.874  25
   3   8 -12 5175.92 359.081  28
   3   8 -12 4806.45 332.045  27
   3   8 -12 4949.95 337.501  25
   3   8 -11 5246.27 304.421   2
   3   8 -11 6045.10 430.494  43
   3   8 -11 6279.95 411.539  27
   3   8 -11 5508.27 389.371  25
   3   8 -11 5328.71 362.254  26
   3   8 -10 7347.96 376.407   2
   3   8 -10 7473.93 507.206  43
   3   8 -10 7457.46 454.095  30
   3   8 -10 7414.08 451.688  24
   3   8 -10 8052.89 460.099  26
   3   8  -9 26283.8 846.151   2
   3   8  -9 26157.6 1007.40  43
   3   8  -9 24991.0 940.336  30
   3   8  -9 25258.9 942.310  24
   3   8  -9 25340.0 932.531  26
   3   8  -8 9407.73 431.370   2
   3   8  -8 9061.06 546.342  43
   3   8  -8 9079.54 520.064  30
   3   8  -8 8494.00 504.741  24
   3   8  -8 8869.92 499.929  22
   3   8  -7 4019.18 350.259  22
   3   8  -7 3779.35 342.916  23
   3   8  -7 4083.01 397.819  44
   3   8  -7 4141.85 364.341  38
   3   8  -7 3660.99 259.434   2
   3   8  -6 10625.4 451.576   2
   3   8  -6 10918.2 622.512  44
   3   8  -6 10712.6 583.914  38
   3   8  -6 11391.8 552.877  31
   3   8  -6 11549.8 590.944  21
   3   8  -6 10226.9 552.682  23
   3   8  -6 11489.6 570.533  22
   3   8  -6 11380.8 567.951  18
   3   8  -5 19689.4 665.692   2
   3   8  -5 21061.1 835.357  38
   3   8  -5 20905.8 790.199  31
   3   8  -5 20058.6 795.568  16
   3   8  -5 21372.9 806.002  23
   3   8  -5 20737.6 778.176  19
   3   8  -5 19927.8 795.933  21
   3   8  -5 20897.6 804.059  18
   3   8  -4 26622.3 807.615   3
   3   8  -4 28419.2 972.596  38
   3   8  -4 25971.1 905.903  32
   3   8  -4 27769.6 921.670  20
   3   8  -4 28899.6 941.548  19
   3   8  -4 25804.2 924.706  16
   3   8  -4 27449.4 944.232  18
   3   8  -4 27047.7 946.148  21
   3   8  -3 3308.89 295.648  19
   3   8  -3 3203.93 293.127  16
   3   8  -3 3067.51 288.661  17
   3   8  -3 3469.46 301.785  20
   3   8  -3 2962.24 204.595   3
   3   8  -3 3555.94 303.266  32
   3   8  -2 7362.90 487.940  45
   3   8  -2 7740.26 433.205  20
   3   8  -2 7214.04 334.178   2
   3   8  -2 7591.91 397.851  33
   3   8  -2 7748.89 436.477  32
   3   8  -1 32026.8 1101.42  45
   3   8  -1 33435.4 1057.88  17
   3   8  -1 31276.7 986.882  33
   3   8   0 139.300 135.372  33
   3   8   0-18.9233 183.889  45
   3   8   1 5033.89 336.720  33
   3   8   1 5053.00 262.607   4
   3   8   2 17338.6 572.214   4
   3   8   2 15960.6 616.356  36
   3   8   2 17147.9 630.651  37
   3   8   3 22603.6 710.326   4
   3   8   3 21720.2 761.566  37
  -3   8  -3 23369.3 824.336  43
   3   8   3 21464.2 760.863  36
  -3   8  -4 20422.1 782.414  43
   3   8   4 18774.5 708.443  37
  -3   8  -4 19922.1 713.130  27
   3   8   4 19346.3 715.723  36
  -3   8  -5 6102.30 420.748  43
   3   8   5 5580.49 364.091  36
   3   8   5 5565.95 359.413  37
  -3   8  -5 6423.75 380.853  27
   3   8   6 17614.7 698.125  37
  -3   8  -6 17986.7 771.753  43
   3   8   6 17166.4 694.226  36
  -3   8  -6 18537.1 730.732  28
  -3   8  -6 19293.3 720.471  27
  -3   8  -6 18577.6 746.971  25
   3   8   7 2150.23 251.546  36
   3   8   7 2124.49 244.690  37
  -3   8  -7 2453.17 268.908  28
   3   8   8 493.965 157.886  37
   3   8   8 649.198 170.441  36
  -3   8  -8 592.448 173.127  25
   3   8   9 644.257 155.914  37
  -3   8  -9 705.285 160.162  28
   3   8   9 538.730 152.079  36
  -3   8  -9 987.193 203.883  29
  -3   8  -9 759.502 175.219  25
   3   8  10 270.293 119.461  37
   3   8  10 353.404 122.288  36
[truncated: 606,596 more chars]
