# Supplementary material for: Identification of antibacterial constituents from Rhododendron simsii Planch with an activity-guided method
Source: Front Pharmacol. 2024 Oct 8;15:1490335. doi: 10.3389/fphar.2024.1490335 (PMC11493700; doi:10.3389/fphar.2024.1490335)
Supplement: Supplementary file 1 [file DataSheet2.zip › CIF_8_auto.cif]

data_cu_220406_a352_0m
_audit_creation_date               2024-08-21
_audit_creation_method
;
Olex2 1.5
(compiled 2022.04.07 svn.rca3783a0 for OlexSys, GUI svn.r6498)
;
_shelx_SHELXL_version_number       '2018/3'
_audit_contact_author_address      ?
_audit_contact_author_email        ?
_audit_contact_author_name         ''
_audit_contact_author_phone        ?
_publ_contact_author_id_orcid      ?
_publ_section_references
;
Dolomanov, O.V., Bourhis, L.J., Gildea, R.J, Howard, J.A.K. & Puschmann, H.
 (2009), J. Appl. Cryst. 42, 339-341.

Sheldrick, G.M. (2015). Acta Cryst. A71, 3-8.

Sheldrick, G.M. (2015). Acta Cryst. C71, 3-8.
;
_chemical_name_common              ?
_chemical_name_systematic          ?
_chemical_formula_moiety           'C22 H32 O5'
_chemical_formula_sum              'C22 H32 O5'
_chemical_formula_weight           376.47
_chemical_absolute_configuration   ad
_chemical_melting_point            ?
loop_
  _atom_type_symbol
  _atom_type_description
  _atom_type_scat_dispersion_real
  _atom_type_scat_dispersion_imag
  _atom_type_scat_source
 'C' 'C' 0.0181 0.0091 'International Tables Vol C Tables 4.2.6.8 and 6.1.1.4'
 'H' 'H' 0.0000 0.0000 'International Tables Vol C Tables 4.2.6.8 and 6.1.1.4'
 'O' 'O' 0.0492 0.0322 'International Tables Vol C Tables 4.2.6.8 and 6.1.1.4'

_shelx_space_group_comment
;
The symmetry employed for this shelxl refinement is uniquely defined
by the following loop, which should always be used as a source of
symmetry information in preference to the above space-group names.
They are only intended as comments.
;
_space_group_crystal_system        'monoclinic'
_space_group_IT_number             4
_space_group_name_H-M_alt          'P 1 21 1'
_space_group_name_Hall             'P 2yb'
loop_
  _space_group_symop_operation_xyz
 'x, y, z'
 '-x, y+1/2, -z'

_cell_length_a                     12.4525(4)
_cell_length_b                     13.2919(4)
_cell_length_c                     13.6724(4)
_cell_angle_alpha                  90
_cell_angle_beta                   117.0320(10)
_cell_angle_gamma                  90
_cell_volume                       2015.79(11)
_cell_formula_units_Z              4
_cell_measurement_reflns_used      9280
_cell_measurement_temperature      170(2)
_cell_measurement_theta_max        78.86
_cell_measurement_theta_min        3.63
_shelx_estimated_absorpt_T_max     0.933
_shelx_estimated_absorpt_T_min     0.879
_exptl_absorpt_coefficient_mu      0.698
_exptl_absorpt_correction_T_max    0.7543
_exptl_absorpt_correction_T_min    0.6542
_exptl_absorpt_correction_type     multi-scan
_exptl_absorpt_process_details
;
SADABS-2016/2 (Bruker,2016/2) was used for absorption correction.
wR2(int) was 0.0777 before and 0.0444 after correction.
The Ratio of minimum to maximum transmission is 0.8673.
The \l/2 correction factor is Not present.
;
_exptl_absorpt_special_details     ?
_exptl_crystal_colour              colourless
_exptl_crystal_colour_primary      colourless
_exptl_crystal_density_diffrn      1.241
_exptl_crystal_density_meas        ?
_exptl_crystal_density_method      ?
_exptl_crystal_description         block
_exptl_crystal_F_000               816
_exptl_crystal_size_max            0.19
_exptl_crystal_size_mid            0.13
_exptl_crystal_size_min            0.1
_exptl_transmission_factor_max     ?
_exptl_transmission_factor_min     ?
_diffrn_reflns_av_R_equivalents    0.0310
_diffrn_reflns_av_unetI/netI       0.0364
_diffrn_reflns_Laue_measured_fraction_full  0.998
_diffrn_reflns_Laue_measured_fraction_max  0.978
_diffrn_reflns_limit_h_max         15
_diffrn_reflns_limit_h_min         -15
_diffrn_reflns_limit_k_max         16
_diffrn_reflns_limit_k_min         -16
_diffrn_reflns_limit_l_max         16
_diffrn_reflns_limit_l_min         -17
_diffrn_reflns_number              21476
_diffrn_reflns_point_group_measured_fraction_full  0.891
_diffrn_reflns_point_group_measured_fraction_max  0.855
_diffrn_reflns_theta_full          67.679
_diffrn_reflns_theta_max           79.788
_diffrn_reflns_theta_min           3.629
_diffrn_ambient_temperature        170.0
_diffrn_detector_area_resol_mean   ?
_diffrn_measured_fraction_theta_full  0.998
_diffrn_measured_fraction_theta_max  0.978
_diffrn_measurement_device_type    'zju Bruker D8 Venture'
_diffrn_measurement_method         '\f and \w scans'
_diffrn_radiation_type             CuK\a
_diffrn_radiation_wavelength       1.54178
_diffrn_source                     ?
_diffrn_standards_number           0
_reflns_Friedel_coverage           0.674
_reflns_Friedel_fraction_full      0.774
_reflns_Friedel_fraction_max       0.720
_reflns_number_gt                  7345
_reflns_number_total               7522
_reflns_special_details
;
 Reflections were merged by SHELXL according to the crystal
 class for the calculation of statistics and refinement.
 
 _reflns_Friedel_fraction is defined as the number of unique
 Friedel pairs measured divided by the number that would be
 possible theoretically, ignoring centric projections and
 systematic absences.
;
_reflns_threshold_expression       'I > 2\s(I)'
_computing_cell_refinement         'SAINT V8.40B (Bruker Nano, Inc., 2019)'
_computing_data_collection         'Bruker Instrument Service vV6.2.14'
_computing_data_reduction          'SAINT V8.40B (Bruker Nano, Inc., 2019)'
_computing_molecular_graphics      'Olex2 1.5 (Dolomanov et al., 2009)'
_computing_publication_material    'Olex2 1.5 (Dolomanov et al., 2009)'
_computing_structure_refinement    'ShelXL (Sheldrick, 2015)'
_computing_structure_solution      'ShelXT (Sheldrick, 2015)'
_refine_diff_density_max           0.441
_refine_diff_density_min           -0.442
_refine_diff_density_rms           0.041
_refine_ls_abs_structure_details
;
 Flack x determined using 2816 quotients [(I+)-(I-)]/[(I+)+(I-)]
 (Parsons, Flack and Wagner, Acta Cryst. B69 (2013) 249-259).
;
_refine_ls_abs_structure_Flack     0.14(6)
_refine_ls_extinction_coef         .
_refine_ls_extinction_method       none
_refine_ls_goodness_of_fit_ref     1.035
_refine_ls_hydrogen_treatment      mixed
_refine_ls_matrix_type             full
_refine_ls_number_parameters       501
_refine_ls_number_reflns           7522
_refine_ls_number_restraints       3
_refine_ls_R_factor_all            0.0393
_refine_ls_R_factor_gt             0.0384
_refine_ls_restrained_S_all        1.056
_refine_ls_shift/su_max            0.000
_refine_ls_shift/su_mean           0.000
_refine_ls_structure_factor_coef   Fsqd
_refine_ls_weighting_details      
 'w=1/[\s^2^(Fo^2^)+(0.0613P)^2^+0.4063P] where P=(Fo^2^+2Fc^2^)/3'
_refine_ls_weighting_scheme        calc
_refine_ls_wR_factor_gt            0.1034
_refine_ls_wR_factor_ref           0.1043
_refine_special_details            ?
_olex2_refinement_description
;
1. Restrained distances
 O2A-H2AA
 0.84 with sigma of 0.02
 H1AB-H14A
 2 with sigma of 0.001
2.a Ternary CH refined with riding coordinates:
 C1(H1A), C3(H3A), C6(H6), C9(H9), C13(H13), C14(H14), C1A(H1AB), C3A(H3AB),
 C6A(H6A), C9A(H9A), C13A(H13A), C14A(H14A)
2.b Secondary CH2 refined with riding coordinates:
 C2(H2A,H2B), C7(H7A,H7B), C11(H11A,H11B), C12(H12A,H12B), C15(H15A,H15B),
 C2A(H2AB,H2AC), C7A(H7AA,H7AB), C11A(H11C,H11D), C12A(H12C,H12D), C15A(H15C,
 H15D)
2.c X=CH2 refined with riding coordinates:
 C17(H17A,H17B), C22(H22A,H22B), C17A(H17C,H17D), C20A(H20D,H20E)
2.d Idealised Me refined as rotating group:
 C19(H19A,H19B,H19C), C20(H20A,H20B,H20C), C21(H21A,H21B,H21C), C18A(H18A,H18B,
 H18C), C19A(H19D,H19E,H19F), C22A(H22C,H22D,H22E)
2.e Idealised tetrahedral OH refined as rotating group:
 O1(H1), O2(H2), O3(H3), O1A(H1AA), O3A(H3AA)
;
_atom_sites_solution_hydrogens     mixed
_atom_sites_solution_primary       dual
_atom_sites_solution_secondary     ?
loop_
  _atom_site_label
  _atom_site_type_symbol
  _atom_site_fract_x
  _atom_site_fract_y
  _atom_site_fract_z
  _atom_site_U_iso_or_equiv
  _atom_site_adp_type
  _atom_site_occupancy
  _atom_site_site_symmetry_order
  _atom_site_calc_flag
  _atom_site_refinement_flags_posn
  _atom_site_refinement_flags_adp
  _atom_site_refinement_flags_occupancy
  _atom_site_disorder_assembly
  _atom_site_disorder_group
 O1 O 0.50734(17) 0.76549(15) 0.44864(17) 0.0410(4) Uani 1 1 d . . . . .
 H1 H 0.438745 0.756966 0.444922 0.061 Uiso 1 1 calc GR . . . .
 O2 O 0.37368(13) 0.64989(12) 0.51463(12) 0.0243(3) Uani 1 1 d . . . . .
 H2 H 0.313771 0.633216 0.523724 0.036 Uiso 1 1 calc GR . . . .
 O3 O 0.38665(13) 0.44329(12) 0.55556(12) 0.0250(3) Uani 1 1 d . . . . .
 H3 H 0.429682 0.394778 0.555166 0.037 Uiso 1 1 calc GR . . . .
 O4 O 0.70951(15) 0.38422(14) 0.83577(15) 0.0341(4) Uani 1 1 d . . . . .
 O5 O 0.56497(14) 0.39873(13) 0.89126(13) 0.0286(3) Uani 1 1 d . . . . .
 C1 C 0.54120(19) 0.68539(16) 0.69508(18) 0.0254(4) Uani 1 1 d . . . . .
 H1A H 0.608345 0.649211 0.756711 0.030 Uiso 1 1 calc R . . . .
 C2 C 0.5999(3) 0.76297(19) 0.6507(2) 0.0390(6) Uani 1 1 d . . . . .
 H2A H 0.554624 0.827146 0.633812 0.047 Uiso 1 1 calc R . . . .
 H2B H 0.684106 0.776164 0.705794 0.047 Uiso 1 1 calc R . . . .
 C3 C 0.5966(2) 0.71778(19) 0.5461(2) 0.0324(5) Uani 1 1 d . . . . .
 H3A H 0.677630 0.726020 0.548554 0.039 Uiso 1 1 calc R . . . .
 C4 C 0.57125(19) 0.60386(17) 0.55089(19) 0.0273(4) Uani 1 1 d . . . . .
 C5 C 0.48042(17) 0.60840(15) 0.60067(16) 0.0211(4) Uani 1 1 d . . . . .
 C6 C 0.45655(16) 0.50921(15) 0.64531(16) 0.0199(4) Uani 1 1 d . . . . .
 H6 H 0.535957 0.476197 0.691172 0.024 Uiso 1 1 calc R . . . .
 C7 C 0.38856(17) 0.51821(17) 0.71511(16) 0.0228(4) Uani 1 1 d . . . . .
 H7A H 0.355834 0.450855 0.717382 0.027 Uiso 1 1 calc R . . . .
 H7B H 0.318671 0.563152 0.675272 0.027 Uiso 1 1 calc R . . . .
 C8 C 0.45551(19) 0.55668(18) 0.83433(18) 0.0254(4) Uani 1 1 d . . . . .
 C9 C 0.4718(2) 0.67486(19) 0.84475(18) 0.0302(5) Uani 1 1 d . . . . .
 H9 H 0.406675 0.702101 0.860928 0.036 Uiso 1 1 calc R . . . .
 C10 C 0.4574(2) 0.72408(18) 0.73955(19) 0.0292(5) Uani 1 1 d . . . . .
 C11 C 0.5940(2) 0.7085(2) 0.9397(2) 0.0371(6) Uani 1 1 d . . . . .
 H11A H 0.656082 0.706199 0.913433 0.045 Uiso 1 1 calc R . . . .
 H11B H 0.586594 0.779359 0.958211 0.045 Uiso 1 1 calc R . . . .
 C12 C 0.6378(2) 0.6453(2) 1.04448(19) 0.0372(6) Uani 1 1 d . . . . .
 H12A H 0.602546 0.672640 1.090903 0.045 Uiso 1 1 calc R . . . .
 H12B H 0.726518 0.651166 1.086222 0.045 Uiso 1 1 calc R . . . .
 C13 C 0.6037(2) 0.5330(2) 1.02138(18) 0.0320(5) Uani 1 1 d . . . . .
 H13 H 0.667250 0.488646 1.076429 0.038 Uiso 1 1 calc R . . . .
 C14 C 0.57973(18) 0.50714(18) 0.90404(17) 0.0256(4) Uani 1 1 d . . . . .
 H14 H 0.643779 0.533262 0.885780 0.031 Uiso 1 1 calc R . . . .
 C15 C 0.3861(2) 0.5217(2) 0.89869(19) 0.0336(5) Uani 1 1 d . . . . .
 H15A H 0.323415 0.571282 0.890955 0.040 Uiso 1 1 calc R . . . .
 H15B H 0.347264 0.455660 0.871479 0.040 Uiso 1 1 calc R . . . .
 C16 C 0.4816(2) 0.51412(19) 1.01753(19) 0.0321(5) Uani 1 1 d . . . . .
 C17 C 0.4647(3) 0.4938(2) 1.1041(2) 0.0394(6) Uani 1 1 d . . . . .
 H17A H 0.531746 0.490297 1.174928 0.047 Uiso 1 1 calc R . . . .
 H17B H 0.385514 0.482804 1.095517 0.047 Uiso 1 1 calc R . . . .
 C18 C 0.6366(2) 0.34682(18) 0.85926(19) 0.0283(5) Uani 1 1 d . . . . .
 C19 C 0.6110(3) 0.2367(2) 0.8550(3) 0.0478(7) Uani 1 1 d . . . . .
 H19A H 0.629647 0.212638 0.928778 0.072 Uiso 1 1 calc GR . . . .
 H19B H 0.660852 0.200639 0.828014 0.072 Uiso 1 1 calc GR . . . .
 H19C H 0.525598 0.224592 0.805460 0.072 Uiso 1 1 calc GR . . . .
 C20 C 0.6911(2) 0.5529(2) 0.6285(3) 0.0389(6) Uani 1 1 d . . . . .
 H20A H 0.748641 0.559831 0.598315 0.058 Uiso 1 1 calc GR . . . .
 H20B H 0.676934 0.481363 0.635691 0.058 Uiso 1 1 calc GR . . . .
 H20C H 0.724051 0.585023 0.700842 0.058 Uiso 1 1 calc GR . . . .
 C21 C 0.5220(3) 0.5536(2) 0.4382(2) 0.0384(6) Uani 1 1 d . . . . .
 H21A H 0.440273 0.578243 0.391431 0.058 Uiso 1 1 calc GR . . . .
 H21B H 0.519840 0.480489 0.446773 0.058 Uiso 1 1 calc GR . . . .
 H21C H 0.574230 0.569681 0.404214 0.058 Uiso 1 1 calc GR . . . .
 C22 C 0.3760(3) 0.7955(2) 0.6913(2) 0.0410(6) Uani 1 1 d . . . . .
 H22A H 0.367821 0.825306 0.625148 0.049 Uiso 1 1 calc R . . . .
 H22B H 0.325889 0.816791 0.722934 0.049 Uiso 1 1 calc R . . . .
 O1A O -0.01837(15) 0.73613(13) 0.53462(14) 0.0307(3) Uani 1 1 d . . . . .
 H1AA H -0.050258 0.792110 0.533386 0.046 Uiso 1 1 calc GR . . . .
 O2A O 0.14327(12) 0.62800(11) 0.48953(12) 0.0221(3) Uani 1 1 d D . . . .
 O3A O 0.13841(13) 0.41454(11) 0.47942(12) 0.0234(3) Uani 1 1 d . . . . .
 H3AA H 0.212995 0.425166 0.507753 0.035 Uiso 1 1 calc GR . . . .
 O4A O -0.19451(19) 0.3473(2) 0.1279(3) 0.0806(10) Uani 1 1 d . . . . .
 O5A O -0.00636(15) 0.36469(12) 0.15225(14) 0.0294(3) Uani 1 1 d . . . . .
 C1A C -0.0358(2) 0.64370(16) 0.31107(16) 0.0287(5) Uani 1 1 d . . . . .
 H1AB H -0.088212 0.596438 0.251572 0.034 Uiso 1 1 calc DR . . . .
 C2A C -0.1217(2) 0.7066(2) 0.3376(2) 0.0396(6) Uani 1 1 d . . . . .
 H2AB H -0.206173 0.695193 0.281928 0.048 Uiso 1 1 calc R . . . .
 H2AC H -0.103035 0.779042 0.338377 0.048 Uiso 1 1 calc R . . . .
 C3A C -0.10373(19) 0.67273(18) 0.45107(19) 0.0288(5) Uani 1 1 d . . . . .
 H3AB H -0.182236 0.672300 0.454531 0.035 Uiso 1 1 calc R . . . .
 C4A C -0.05121(19) 0.56512(18) 0.4656(2) 0.0282(5) Uani 1 1 d . . . . .
 C5A C 0.03745(18) 0.57604(15) 0.41381(16) 0.0203(4) Uani 1 1 d . . . . .
 C6A C 0.07803(17) 0.47723(16) 0.38398(16) 0.0204(4) Uani 1 1 d . . . . .
 H6A H 0.003359 0.440638 0.332717 0.024 Uiso 1 1 calc R . . . .
 C7A C 0.15820(18) 0.48586(16) 0.32600(16) 0.0223(4) Uani 1 1 d . . . . .
 H7AA H 0.225304 0.532255 0.369421 0.027 Uiso 1 1 calc R . . . .
 H7AB H 0.194074 0.418903 0.328269 0.027 Uiso 1 1 calc R . . . .
 C8A C 0.09941(17) 0.52221(16) 0.20650(16) 0.0222(4) Uani 1 1 d . . . . .
 C9A C 0.0919(2) 0.63921(17) 0.19873(18) 0.0266(4) Uani 1 1 d . . . . .
 H9A H 0.177753 0.661485 0.229341 0.032 Uiso 1 1 calc R . . . .
 C10A C 0.0432(2) 0.69483(18) 0.26853(18) 0.0304(5) Uani 1 1 d . . . . .
 C11A C 0.0335(2) 0.67550(19) 0.07751(19) 0.0337(5) Uani 1 1 d . . . . .
 H11C H 0.004596 0.745373 0.074334 0.040 Uiso 1 1 calc R . . . .
 H11D H 0.095987 0.676301 0.051629 0.040 Uiso 1 1 calc R . . . .
 C12A C -0.0717(2) 0.6102(2) -0.00019(19) 0.0364(5) Uani 1 1 d . . . . .
 H12C H -0.093468 0.628910 -0.077027 0.044 Uiso 1 1 calc R . . . .
 H12D H -0.142574 0.623189 0.012626 0.044 Uiso 1 1 calc R . . . .
 C13A C -0.0406(2) 0.4975(2) 0.01631(17) 0.0309(5) Uani 1 1 d . . . . .
 H13A H -0.103786 0.455180 -0.041890 0.037 Uiso 1 1 calc R . . . .
 C14A C -0.02281(19) 0.47001(15) 0.12956(16) 0.0259(4) Uani 1 1 d . . . . .
 H14A H -0.090006 0.496778 0.142978 0.031 Uiso 1 1 calc DR . . . .
 C15A C 0.1746(2) 0.48752(18) 0.14695(17) 0.0264(4) Uani 1 1 d . . . . .
 H15C H 0.237057 0.537982 0.156467 0.032 Uiso 1 1 calc R . . . .
 H15D H 0.214458 0.422281 0.176622 0.032 Uiso 1 1 calc R . . . .
 C16A C 0.0842(2) 0.47738(18) 0.02643(18) 0.0290(4) Uani 1 1 d . . . . .
 C17A C 0.1073(3) 0.4513(2) -0.0557(2) 0.0403(6) Uani 1 1 d . . . . .
 H17C H 0.043066 0.443844 -0.127657 0.048 Uiso 1 1 calc R . . . .
 H17D H 0.188087 0.440004 -0.042574 0.048 Uiso 1 1 calc R . . . .
 C18A C -0.1549(3) 0.4922(2) 0.3996(3) 0.0470(7) Uani 1 1 d . . . . .
 H18A H -0.213584 0.493466 0.428867 0.071 Uiso 1 1 calc GR . . . .
 H18B H -0.122787 0.423957 0.405558 0.071 Uiso 1 1 calc GR . . . .
 H18C H -0.194345 0.512798 0.322360 0.071 Uiso 1 1 calc GR . . . .
 C19A C 0.0093(3) 0.53201(19) 0.5859(2) 0.0371(6) Uani 1 1 d . . . . .
 H19D H 0.080093 0.574282 0.627576 0.056 Uiso 1 1 calc GR . . . .
 H19E H 0.034455 0.461566 0.590746 0.056 Uiso 1 1 calc GR . . . .
 H19F H -0.047809 0.538986 0.616538 0.056 Uiso 1 1 calc GR . . . .
 C20A C 0.0812(4) 0.7887(2) 0.2975(3) 0.0535(8) Uani 1 1 d . . . . .
 H20D H 0.058789 0.824535 0.345583 0.064 Uiso 1 1 calc R . . . .
 H20E H 0.130767 0.819978 0.270238 0.064 Uiso 1 1 calc R . . . .
 H2AA H 0.122(4) 0.679(3) 0.514(4) 0.080 Uiso 1 1 d DR . . . .
 C21A C -0.0984(2) 0.3122(2) 0.15116(19) 0.0323(5) Uani 1 1 d . . . . .
 C22A C -0.0641(3) 0.2062(2) 0.1865(2) 0.0386(6) Uani 1 1 d . . . . .
 H22C H -0.120212 0.160637 0.130038 0.058 Uiso 1 1 calc GR . . . .
 H22D H -0.067507 0.194392 0.255754 0.058 Uiso 1 1 calc GR . . . .
 H22E H 0.017986 0.193771 0.196859 0.058 Uiso 1 1 calc GR . . . .

loop_
  _atom_site_aniso_label
  _atom_site_aniso_U_11
  _atom_site_aniso_U_22
  _atom_site_aniso_U_33
  _atom_site_aniso_U_23
  _atom_site_aniso_U_13
  _atom_site_aniso_U_12
 O1 0.0346(9) 0.0377(10) 0.0455(10) 0.0154(8) 0.0138(8) -0.0052(8)
 O2 0.0178(6) 0.0246(7) 0.0271(7) 0.0051(6) 0.0074(6) 0.0006(6)
 O3 0.0233(7) 0.0195(7) 0.0272(7) -0.0036(6) 0.0072(6) -0.0020(6)
 O4 0.0292(8) 0.0311(8) 0.0468(10) -0.0028(7) 0.0213(7) 0.0031(7)
 O5 0.0264(7) 0.0293(8) 0.0333(8) 0.0043(7) 0.0164(7) 0.0057(7)
 C1 0.0215(9) 0.0197(9) 0.0291(10) -0.0015(8) 0.0065(8) -0.0011(8)
 C2 0.0406(13) 0.0258(11) 0.0468(14) -0.0030(11) 0.0167(11) -0.0128(10)
 C3 0.0243(10) 0.0304(12) 0.0413(12) 0.0066(10) 0.0139(9) -0.0057(9)
 C4 0.0232(9) 0.0261(10) 0.0365(11) 0.0034(9) 0.0171(9) -0.0012(9)
 C5 0.0162(8) 0.0195(9) 0.0250(9) 0.0007(8) 0.0071(7) 0.0010(8)
 C6 0.0162(8) 0.0193(9) 0.0220(8) -0.0014(8) 0.0067(7) -0.0027(8)
 C7 0.0185(8) 0.0258(10) 0.0233(9) 0.0011(8) 0.0088(7) -0.0001(8)
 C8 0.0201(9) 0.0311(11) 0.0245(10) 0.0003(8) 0.0098(8) 0.0066(8)
 C9 0.0270(10) 0.0333(12) 0.0263(10) -0.0046(9) 0.0087(8) 0.0093(9)
 C10 0.0266(10) 0.0239(10) 0.0299(11) -0.0049(9) 0.0067(9) 0.0029(9)
 C11 0.0327(12) 0.0348(13) 0.0332(12) -0.0103(10) 0.0056(10) 0.0054(11)
 C12 0.0272(11) 0.0527(15) 0.0268(10) -0.0107(11) 0.0080(9) 0.0042(11)
 C13 0.0280(10) 0.0416(13) 0.0230(10) 0.0003(9) 0.0087(8) 0.0114(10)
 C14 0.0221(9) 0.0282(11) 0.0247(9) 0.0006(8) 0.0089(8) 0.0067(9)
 C15 0.0251(10) 0.0492(14) 0.0294(11) 0.0058(11) 0.0150(9) 0.0083(11)
 C16 0.0366(12) 0.0320(11) 0.0290(11) 0.0025(9) 0.0161(9) 0.0105(10)
 C17 0.0495(14) 0.0385(13) 0.0341(12) 0.0030(11) 0.0224(11) 0.0058(12)
 C18 0.0238(10) 0.0288(11) 0.0308(11) 0.0016(9) 0.0111(8) 0.0059(9)
 C19 0.0509(16) 0.0289(13) 0.073(2) 0.0014(13) 0.0366(16) 0.0027(12)
 C20 0.0260(11) 0.0428(14) 0.0561(16) 0.0121(12) 0.0258(11) 0.0093(10)
 C21 0.0451(14) 0.0372(13) 0.0442(14) -0.0033(11) 0.0301(12) -0.0030(11)
 C22 0.0456(14) 0.0307(12) 0.0385(13) -0.0009(11) 0.0120(11) 0.0140(12)
 O1A 0.0316(8) 0.0261(8) 0.0302(8) -0.0060(7) 0.0103(7) 0.0041(7)
 O2A 0.0175(6) 0.0207(7) 0.0260(7) -0.0026(6) 0.0080(6) -0.0019(5)
 O3A 0.0220(7) 0.0210(7) 0.0263(7) 0.0024(6) 0.0100(6) 0.0009(6)
 O4A 0.0288(11) 0.0502(13) 0.153(3) 0.0397(17) 0.0329(14) 0.0021(10)
 O5A 0.0311(8) 0.0266(8) 0.0354(8) -0.0079(7) 0.0194(7) -0.0051(7)
 C1A 0.0273(10) 0.0292(11) 0.0241(9) -0.0031(9) 0.0068(8) 0.0087(9)
 C2A 0.0343(12) 0.0483(15) 0.0276(11) -0.0027(11) 0.0066(9) 0.0218(12)
 C3A 0.0220(10) 0.0319(11) 0.0331(11) -0.0078(9) 0.0129(9) 0.0016(9)
 C4A 0.0244(10) 0.0265(10) 0.0402(12) -0.0077(9) 0.0204(9) -0.0029(9)
 C5A 0.0173(8) 0.0205(9) 0.0220(9) -0.0035(8) 0.0079(7) -0.0004(8)
 C6A 0.0189(8) 0.0201(9) 0.0203(8) -0.0010(7) 0.0073(7) 0.0003(7)
 C7A 0.0198(8) 0.0235(9) 0.0235(9) -0.0005(8) 0.0098(7) 0.0031(8)
 C8A 0.0208(9) 0.0232(10) 0.0234(9) -0.0004(8) 0.0106(7) 0.0010(8)
 C9A 0.0267(10) 0.0259(10) 0.0259(10) 0.0024(8) 0.0107(8) 0.0014(9)
 C10A 0.0425(13) 0.0235(10) 0.0216(9) 0.0040(8) 0.0114(9) 0.0083(10)
 C11A 0.0422(13) 0.0313(11) 0.0319(11) 0.0080(9) 0.0206(10) 0.0057(10)
 C12A 0.0306(11) 0.0510(15) 0.0267(10) 0.0104(11) 0.0121(9) 0.0073(11)
 C13A 0.0254(10) 0.0435(13) 0.0216(9) -0.0019(9) 0.0088(8) -0.0048(10)
 C14A 0.0229(9) 0.0292(11) 0.0264(10) -0.0009(9) 0.0119(8) -0.0027(9)
 C15A 0.0258(10) 0.0303(10) 0.0264(10) -0.0022(8) 0.0147(8) -0.0009(9)
 C16A 0.0303(11) 0.0310(11) 0.0273(10) -0.0038(9) 0.0145(9) -0.0049(9)
 C17A 0.0448(14) 0.0486(15) 0.0323(12) -0.0108(11) 0.0218(11) -0.0086(12)
 C18A 0.0328(12) 0.0406(14) 0.080(2) -0.0273(15) 0.0368(13) -0.0163(12)
 C19A 0.0536(14) 0.0273(11) 0.0480(14) 0.0053(10) 0.0386(13) 0.0053(11)
 C20A 0.101(3) 0.0246(12) 0.0450(15) -0.0016(12) 0.0418(17) -0.0012(15)
 C21A 0.0297(11) 0.0349(12) 0.0271(10) 0.0019(9) 0.0083(9) -0.0070(10)
 C22A 0.0520(15) 0.0292(12) 0.0393(13) -0.0038(10) 0.0247(12) -0.0064(11)

_geom_special_details
;
 All esds (except the esd in the dihedral angle between two l.s. planes)
 are estimated using the full covariance matrix.  The cell esds are taken
 into account individually in the estimation of esds in distances, angles
 and torsion angles; correlations between esds in cell parameters are only
 used when they are defined by crystal symmetry.  An approximate (isotropic)
 treatment of cell esds is used for estimating esds involving l.s. planes.
;
loop_
  _geom_bond_atom_site_label_1
  _geom_bond_atom_site_label_2
  _geom_bond_distance
  _geom_bond_site_symmetry_2
  _geom_bond_publ_flag
 O1 H1 0.8400 . ?
 O1 C3 1.437(3) . ?
 O2 H2 0.8400 . ?
 O2 C5 1.426(2) . ?
 O3 H3 0.8400 . ?
 O3 C6 1.435(2) . ?
 O4 C18 1.200(3) . ?
 O5 C14 1.453(3) . ?
 O5 C18 1.348(3) . ?
 C1 H1A 1.0000 . ?
 C1 C2 1.539(3) . ?
 C1 C5 1.549(3) . ?
 C1 C10 1.516(3) . ?
 C2 H2A 0.9900 . ?
 C2 H2B 0.9900 . ?
 C2 C3 1.536(4) . ?
 C3 H3A 1.0000 . ?
 C3 C4 1.554(3) . ?
 C4 C5 1.564(3) . ?
 C4 C20 1.541(3) . ?
 C4 C21 1.529(4) . ?
 C5 C6 1.538(3) . ?
 C6 H6 1.0000 . ?
 C6 C7 1.541(3) . ?
 C7 H7A 0.9900 . ?
 C7 H7B 0.9900 . ?
 C7 C8 1.542(3) . ?
 C8 C9 1.582(3) . ?
 C8 C14 1.548(3) . ?
 C8 C15 1.558(3) . ?
 C9 H9 1.0000 . ?
 C9 C10 1.515(3) . ?
 C9 C11 1.551(3) . ?
 C10 C22 1.325(4) . ?
 C11 H11A 0.9900 . ?
 C11 H11B 0.9900 . ?
 C11 C12 1.531(4) . ?
 C12 H12A 0.9900 . ?
 C12 H12B 0.9900 . ?
 C12 C13 1.544(4) . ?
 C13 H13 1.0000 . ?
 C13 C14 1.532(3) . ?
 C13 C16 1.518(3) . ?
 C14 H14 1.0000 . ?
 C15 H15A 0.9900 . ?
 C15 H15B 0.9900 . ?
 C15 C16 1.519(3) . ?
 C16 C17 1.320(3) . ?
 C17 H17A 0.9500 . ?
 C17 H17B 0.9500 . ?
 C18 C19 1.493(4) . ?
 C19 H19A 0.9800 . ?
 C19 H19B 0.9800 . ?
 C19 H19C 0.9800 . ?
 C20 H20A 0.9800 . ?
 C20 H20B 0.9800 . ?
 C20 H20C 0.9800 . ?
 C21 H21A 0.9800 . ?
 C21 H21B 0.9800 . ?
 C21 H21C 0.9800 . ?
 C22 H22A 0.9500 . ?
 C22 H22B 0.9500 . ?
 O1A H1AA 0.8400 . ?
 O1A C3A 1.429(3) . ?
 O2A C5A 1.430(2) . ?
 O2A H2AA 0.84(2) . ?
 O3A H3AA 0.8400 . ?
 O3A C6A 1.439(2) . ?
 O4A C21A 1.185(4) . ?
 O5A C14A 1.428(3) . ?
 O5A C21A 1.335(3) . ?
 C1A H1AB 1.0000 . ?
 C1A C2A 1.526(3) . ?
 C1A C5A 1.565(3) . ?
 C1A C10A 1.512(3) . ?
 C2A H2AB 0.9900 . ?
 C2A H2AC 0.9900 . ?
 C2A C3A 1.531(4) . ?
 C3A H3AB 1.0000 . ?
 C3A C4A 1.548(3) . ?
 C4A C5A 1.566(3) . ?
 C4A C18A 1.536(3) . ?
 C4A C19A 1.530(4) . ?
 C5A C6A 1.528(3) . ?
 C6A H6A 1.0000 . ?
 C6A C7A 1.535(3) . ?
 C7A H7AA 0.9900 . ?
 C7A H7AB 0.9900 . ?
 C7A C8A 1.534(3) . ?
 C8A C9A 1.559(3) . ?
 C8A C14A 1.565(3) . ?
 C8A C15A 1.563(3) . ?
 C9A H9A 1.0000 . ?
 C9A C10A 1.533(3) . ?
 C9A C11A 1.553(3) . ?
 C10A C20A 1.330(4) . ?
 C11A H11C 0.9900 . ?
 C11A H11D 0.9900 . ?
 C11A C12A 1.528(4) . ?
 C12A H12C 0.9900 . ?
 C12A H12D 0.9900 . ?
 C12A C13A 1.538(4) . ?
 C13A H13A 1.0000 . ?
 C13A C14A 1.506(3) . ?
 C13A C16A 1.520(3) . ?
 C14A H14A 1.0000 . ?
 C15A H15C 0.9900 . ?
 C15A H15D 0.9900 . ?
 C15A C16A 1.521(3) . ?
 C16A C17A 1.325(3) . ?
 C17A H17C 0.9500 . ?
 C17A H17D 0.9500 . ?
 C18A H18A 0.9800 . ?
 C18A H18B 0.9800 . ?
 C18A H18C 0.9800 . ?
 C19A H19D 0.9800 . ?
 C19A H19E 0.9800 . ?
 C19A H19F 0.9800 . ?
 C20A H20D 0.9500 . ?
 C20A H20E 0.9500 . ?
 C21A C22A 1.488(4) . ?
 C22A H22C 0.9800 . ?
 C22A H22D 0.9800 . ?
 C22A H22E 0.9800 . ?

loop_
  _geom_angle_atom_site_label_1
  _geom_angle_atom_site_label_2
  _geom_angle_atom_site_label_3
  _geom_angle
  _geom_angle_site_symmetry_1
  _geom_angle_site_symmetry_3
  _geom_angle_publ_flag
 C3 O1 H1 109.5 . . ?
 C5 O2 H2 109.5 . . ?
 C6 O3 H3 109.5 . . ?
 C18 O5 C14 118.72(17) . . ?
 C2 C1 H1A 106.8 . . ?
 C2 C1 C5 104.72(18) . . ?
 C5 C1 H1A 106.8 . . ?
 C10 C1 H1A 106.8 . . ?
 C10 C1 C2 117.8(2) . . ?
 C10 C1 C5 113.19(17) . . ?
 C1 C2 H2A 110.4 . . ?
 C1 C2 H2B 110.4 . . ?
 H2A C2 H2B 108.6 . . ?
 C3 C2 C1 106.79(19) . . ?
 C3 C2 H2A 110.4 . . ?
 C3 C2 H2B 110.4 . . ?
 O1 C3 C2 111.9(2) . . ?
 O1 C3 H3A 109.1 . . ?
 O1 C3 C4 112.50(19) . . ?
 C2 C3 H3A 109.1 . . ?
 C2 C3 C4 105.15(19) . . ?
 C4 C3 H3A 109.1 . . ?
 C3 C4 C5 100.49(17) . . ?
 C20 C4 C3 107.8(2) . . ?
 C20 C4 C5 112.54(18) . . ?
 C21 C4 C3 112.3(2) . . ?
 C21 C4 C5 114.64(18) . . ?
 C21 C4 C20 108.7(2) . . ?
 O2 C5 C1 110.56(17) . . ?
 O2 C5 C4 104.08(16) . . ?
 O2 C5 C6 112.54(15) . . ?
 C1 C5 C4 102.24(16) . . ?
 C6 C5 C1 110.19(17) . . ?
 C6 C5 C4 116.63(17) . . ?
 O3 C6 C5 109.60(15) . . ?
 O3 C6 H6 108.1 . . ?
 O3 C6 C7 106.64(15) . . ?
 C5 C6 H6 108.1 . . ?
 C5 C6 C7 116.04(17) . . ?
 C7 C6 H6 108.1 . . ?
 C6 C7 H7A 107.4 . . ?
 C6 C7 H7B 107.4 . . ?
 C6 C7 C8 119.67(16) . . ?
 H7A C7 H7B 106.9 . . ?
 C8 C7 H7A 107.4 . . ?
 C8 C7 H7B 107.4 . . ?
 C7 C8 C9 114.21(19) . . ?
 C7 C8 C14 114.75(17) . . ?
 C7 C8 C15 109.02(18) . . ?
 C14 C8 C9 108.41(18) . . ?
 C14 C8 C15 100.42(17) . . ?
 C15 C8 C9 109.05(19) . . ?
 C8 C9 H9 107.2 . . ?
 C10 C9 C8 112.85(18) . . ?
 C10 C9 H9 107.2 . . ?
 C10 C9 C11 108.5(2) . . ?
 C11 C9 C8 113.49(19) . . ?
 C11 C9 H9 107.2 . . ?
 C1 C10 C9 115.38(19) . . ?
 C22 C10 C1 123.6(2) . . ?
 C22 C10 C9 121.0(2) . . ?
 C9 C11 H11A 108.5 . . ?
 C9 C11 H11B 108.5 . . ?
 H11A C11 H11B 107.5 . . ?
 C12 C11 C9 114.9(2) . . ?
 C12 C11 H11A 108.5 . . ?
 C12 C11 H11B 108.5 . . ?
 C11 C12 H12A 109.0 . . ?
 C11 C12 H12B 109.0 . . ?
 C11 C12 C13 113.02(19) . . ?
 H12A C12 H12B 107.8 . . ?
 C13 C12 H12A 109.0 . . ?
 C13 C12 H12B 109.0 . . ?
 C12 C13 H13 111.5 . . ?
 C14 C13 C12 109.6(2) . . ?
 C14 C13 H13 111.5 . . ?
 C16 C13 C12 110.19(19) . . ?
 C16 C13 H13 111.5 . . ?
 C16 C13 C14 102.20(18) . . ?
 O5 C14 C8 108.15(17) . . ?
 O5 C14 C13 107.62(18) . . ?
 O5 C14 H14 112.7 . . ?
 C8 C14 H14 112.7 . . ?
 C13 C14 C8 102.33(16) . . ?
 C13 C14 H14 112.7 . . ?
 C8 C15 H15A 110.7 . . ?
 C8 C15 H15B 110.7 . . ?
 H15A C15 H15B 108.8 . . ?
 C16 C15 C8 105.02(18) . . ?
 C16 C15 H15A 110.7 . . ?
 C16 C15 H15B 110.7 . . ?
 C13 C16 C15 108.07(18) . . ?
 C17 C16 C13 124.6(2) . . ?
 C17 C16 C15 127.4(2) . . ?
 C16 C17 H17A 120.0 . . ?
 C16 C17 H17B 120.0 . . ?
 H17A C17 H17B 120.0 . . ?
 O4 C18 O5 124.6(2) . . ?
 O4 C18 C19 124.7(2) . . ?
 O5 C18 C19 110.7(2) . . ?
 C18 C19 H19A 109.5 . . ?
 C18 C19 H19B 109.5 . . ?
 C18 C19 H19C 109.5 . . ?
 H19A C19 H19B 109.5 . . ?
 H19A C19 H19C 109.5 . . ?
 H19B C19 H19C 109.5 . . ?
 C4 C20 H20A 109.5 . . ?
 C4 C20 H20B 109.5 . . ?
 C4 C20 H20C 109.5 . . ?
 H20A C20 H20B 109.5 . . ?
 H20A C20 H20C 109.5 . . ?
 H20B C20 H20C 109.5 . . ?
 C4 C21 H21A 109.5 . . ?
 C4 C21 H21B 109.5 . . ?
 C4 C21 H21C 109.5 . . ?
 H21A C21 H21B 109.5 . . ?
 H21A C21 H21C 109.5 . . ?
 H21B C21 H21C 109.5 . . ?
 C10 C22 H22A 120.0 . . ?
 C10 C22 H22B 120.0 . . ?
 H22A C22 H22B 120.0 . . ?
 C3A O1A H1AA 109.5 . . ?
 C5A O2A H2AA 108(3) . . ?
 C6A O3A H3AA 109.5 . . ?
 C21A O5A C14A 118.14(19) . . ?
 C2A C1A H1AB 105.5 . . ?
 C2A C1A C5A 106.68(17) . . ?
 C5A C1A H1AB 105.5 . . ?
 C10A C1A H1AB 105.5 . . ?
 C10A C1A C2A 119.6(2) . . ?
 C10A C1A C5A 112.84(17) . . ?
 C1A C2A H2AB 110.4 . . ?
 C1A C2A H2AC 110.4 . . ?
 C1A C2A C3A 106.5(2) . . ?
 H2AB C2A H2AC 108.6 . . ?
 C3A C2A H2AB 110.4 . . ?
 C3A C2A H2AC 110.4 . . ?
 O1A C3A C2A 110.5(2) . . ?
 O1A C3A H3AB 110.7 . . ?
 O1A C3A C4A 108.96(18) . . ?
 C2A C3A H3AB 110.7 . . ?
 C2A C3A C4A 105.10(18) . . ?
 C4A C3A H3AB 110.7 . . ?
 C3A C4A C5A 101.52(18) . . ?
 C18A C4A C3A 108.3(2) . . ?
 C18A C4A C5A 111.69(19) . . ?
 C19A C4A C3A 112.15(19) . . ?
 C19A C4A C5A 114.13(18) . . ?
 C19A C4A C18A 108.8(2) . . ?
 O2A C5A C1A 109.97(16) . . ?
 O2A C5A C4A 108.92(16) . . ?
 O2A C5A C6A 107.50(15) . . ?
 C1A C5A C4A 102.50(16) . . ?
 C6A C5A C1A 112.51(15) . . ?
 C6A C5A C4A 115.33(17) . . ?
 O3A C6A C5A 110.83(15) . . ?
 O3A C6A H6A 106.9 . . ?
 O3A C6A C7A 108.49(15) . . ?
 C5A C6A H6A 106.9 . . ?
 C5A C6A C7A 116.43(17) . . ?
 C7A C6A H6A 106.9 . . ?
 C6A C7A H7AA 107.9 . . ?
 C6A C7A H7AB 107.9 . . ?
 H7AA C7A H7AB 107.2 . . ?
 C8A C7A C6A 117.78(16) . . ?
 C8A C7A H7AA 107.9 . . ?
 C8A C7A H7AB 107.9 . . ?
 C7A C8A C9A 111.82(17) . . ?
 C7A C8A C14A 115.08(17) . . ?
 C7A C8A C15A 110.68(16) . . ?
 C9A C8A C14A 112.73(17) . . ?
 C9A C8A C15A 106.90(17) . . ?
 C15A C8A C14A 98.55(15) . . ?
 C8A C9A H9A 104.3 . . ?
 C10A C9A C8A 117.87(18) . . ?
 C10A C9A H9A 104.3 . . ?
 C10A C9A C11A 112.89(18) . . ?
 C11A C9A C8A 111.53(18) . . ?
 C11A C9A H9A 104.3 . . ?
 C1A C10A C9A 122.2(2) . . ?
 C20A C10A C1A 120.8(2) . . ?
 C20A C10A C9A 116.8(2) . . ?
 C9A C11A H11C 108.8 . . ?
 C9A C11A H11D 108.8 . . ?
 H11C C11A H11D 107.7 . . ?
 C12A C11A C9A 113.8(2) . . ?
 C12A C11A H11C 108.8 . . ?
 C12A C11A H11D 108.8 . . ?
 C11A C12A H12C 109.2 . . ?
 C11A C12A H12D 109.2 . . ?
 C11A C12A C13A 111.84(19) . . ?
 H12C C12A H12D 107.9 . . ?
 C13A C12A H12C 109.2 . . ?
 C13A C12A H12D 109.2 . . ?
 C12A C13A H13A 112.1 . . ?
 C14A C13A C12A 107.24(19) . . ?
 C14A C13A H13A 112.1 . . ?
 C14A C13A C16A 101.39(18) . . ?
 C16A C13A C12A 111.3(2) . . ?
 C16A C13A H13A 112.1 . . ?
 O5A C14A C8A 106.80(17) . . ?
 O5A C14A C13A 113.61(16) . . ?
 O5A C14A H14A 111.0 . . ?
 C8A C14A H14A 111.0 . . ?
 C13A C14A C8A 103.12(17) . . ?
 C13A C14A H14A 111.0 . . ?
 C8A C15A H15C 110.6 . . ?
 C8A C15A H15D 110.6 . . ?
 H15C C15A H15D 108.8 . . ?
 C16A C15A C8A 105.50(17) . . ?
 C16A C15A H15C 110.6 . . ?
 C16A C15A H15D 110.6 . . ?
 C13A C16A C15A 107.77(17) . . ?
 C17A C16A C13A 125.1(2) . . ?
 C17A C16A C15A 127.1(2) . . ?
 C16A C17A H17C 120.0 . . ?
 C16A C17A H17D 120.0 . . ?
 H17C C17A H17D 120.0 . . ?
 C4A C18A H18A 109.5 . . ?
 C4A C18A H18B 109.5 . . ?
 C4A C18A H18C 109.5 . . ?
 H18A C18A H18B 109.5 . . ?
 H18A C18A H18C 109.5 . . ?
 H18B C18A H18C 109.5 . . ?
 C4A C19A H19D 109.5 . . ?
 C4A C19A H19E 109.5 . . ?
 C4A C19A H19F 109.5 . . ?
 H19D C19A H19E 109.5 . . ?
 H19D C19A H19F 109.5 . . ?
 H19E C19A H19F 109.5 . . ?
 C10A C20A H20D 120.0 . . ?
 C10A C20A H20E 120.0 . . ?
 H20D C20A H20E 120.0 . . ?
 O4A C21A O5A 123.7(2) . . ?
 O4A C21A C22A 124.4(2) . . ?
 O5A C21A C22A 111.9(2) . . ?
 C21A C22A H22C 109.5 . . ?
 C21A C22A H22D 109.5 . . ?
 C21A C22A H22E 109.5 . . ?
 H22C C22A H22D 109.5 . . ?
 H22C C22A H22E 109.5 . . ?
 H22D C22A H22E 109.5 . . ?

loop_
  _geom_torsion_atom_site_label_1
  _geom_torsion_atom_site_label_2
  _geom_torsion_atom_site_label_3
  _geom_torsion_atom_site_label_4
  _geom_torsion
  _geom_torsion_site_symmetry_1
  _geom_torsion_site_symmetry_2
  _geom_torsion_site_symmetry_3
  _geom_torsion_site_symmetry_4
  _geom_torsion_publ_flag
 O1 C3 C4 C5 -84.2(2) . . . . ?
 O1 C3 C4 C20 157.8(2) . . . . ?
 O1 C3 C4 C21 38.0(3) . . . . ?
 O2 C5 C6 O3 48.8(2) . . . . ?
 O2 C5 C6 C7 -72.0(2) . . . . ?
 O3 C6 C7 C8 161.77(18) . . . . ?
 C1 C2 C3 O1 106.2(2) . . . . ?
 C1 C2 C3 C4 -16.2(3) . . . . ?
 C1 C5 C6 O3 172.67(15) . . . . ?
 C1 C5 C6 C7 51.9(2) . . . . ?
 C2 C1 C5 O2 -74.5(2) . . . . ?
 C2 C1 C5 C4 35.8(2) . . . . ?
 C2 C1 C5 C6 160.47(18) . . . . ?
 C2 C1 C10 C9 -137.7(2) . . . . ?
 C2 C1 C10 C22 42.6(3) . . . . ?
 C2 C3 C4 C5 37.8(2) . . . . ?
 C2 C3 C4 C20 -80.2(2) . . . . ?
 C2 C3 C4 C21 160.1(2) . . . . ?
 C3 C4 C5 O2 70.1(2) . . . . ?
 C3 C4 C5 C1 -45.1(2) . . . . ?
 C3 C4 C5 C6 -165.32(17) . . . . ?
 C4 C5 C6 O3 -71.4(2) . . . . ?
 C4 C5 C6 C7 167.77(17) . . . . ?
 C5 C1 C2 C3 -12.3(3) . . . . ?
 C5 C1 C10 C9 99.7(2) . . . . ?
 C5 C1 C10 C22 -80.0(3) . . . . ?
 C5 C6 C7 C8 -75.8(2) . . . . ?
 C6 C7 C8 C9 78.8(2) . . . . ?
 C6 C7 C8 C14 -47.3(3) . . . . ?
 C6 C7 C8 C15 -158.96(19) . . . . ?
 C7 C8 C9 C10 -19.3(3) . . . . ?
 C7 C8 C9 C11 -143.3(2) . . . . ?
 C7 C8 C14 O5 -49.1(2) . . . . ?
 C7 C8 C14 C13 -162.58(19) . . . . ?
 C7 C8 C15 C16 152.3(2) . . . . ?
 C8 C9 C10 C1 -56.8(3) . . . . ?
 C8 C9 C10 C22 122.9(3) . . . . ?
 C8 C9 C11 C12 -38.4(3) . . . . ?
 C8 C15 C16 C13 -5.6(3) . . . . ?
 C8 C15 C16 C17 175.0(3) . . . . ?
 C9 C8 C14 O5 -178.15(16) . . . . ?
 C9 C8 C14 C13 68.4(2) . . . . ?
 C9 C8 C15 C16 -82.4(2) . . . . ?
 C9 C11 C12 C13 34.4(3) . . . . ?
 C10 C1 C2 C3 -139.1(2) . . . . ?
 C10 C1 C5 O2 55.1(2) . . . . ?
 C10 C1 C5 C4 165.46(18) . . . . ?
 C10 C1 C5 C6 -69.9(2) . . . . ?
 C10 C9 C11 C12 -164.7(2) . . . . ?
 C11 C9 C10 C1 69.9(2) . . . . ?
 C11 C9 C10 C22 -110.5(3) . . . . ?
 C11 C12 C13 C14 21.8(3) . . . . ?
 C11 C12 C13 C16 -89.9(2) . . . . ?
 C12 C13 C14 O5 172.07(17) . . . . ?
 C12 C13 C14 C8 -74.1(2) . . . . ?
 C12 C13 C16 C15 93.6(2) . . . . ?
 C12 C13 C16 C17 -87.0(3) . . . . ?
 C14 O5 C18 O4 -3.2(3) . . . . ?
 C14 O5 C18 C19 177.8(2) . . . . ?
 C14 C8 C9 C10 110.0(2) . . . . ?
 C14 C8 C9 C11 -13.9(3) . . . . ?
 C14 C8 C15 C16 31.4(2) . . . . ?
 C14 C13 C16 C15 -22.9(3) . . . . ?
 C14 C13 C16 C17 156.6(3) . . . . ?
 C15 C8 C9 C10 -141.53(19) . . . . ?
 C15 C8 C9 C11 94.5(2) . . . . ?
 C15 C8 C14 O5 67.6(2) . . . . ?
 C15 C8 C14 C13 -45.9(2) . . . . ?
 C16 C13 C14 O5 -71.1(2) . . . . ?
 C16 C13 C14 C8 42.8(2) . . . . ?
 C18 O5 C14 C8 126.16(19) . . . . ?
 C18 O5 C14 C13 -124.0(2) . . . . ?
 C20 C4 C5 O2 -175.5(2) . . . . ?
 C20 C4 C5 C1 69.4(2) . . . . ?
 C20 C4 C5 C6 -50.9(3) . . . . ?
 C21 C4 C5 O2 -50.6(2) . . . . ?
 C21 C4 C5 C1 -165.70(19) . . . . ?
 C21 C4 C5 C6 74.0(2) . . . . ?
 O1A C3A C4A C5A -78.9(2) . . . . ?
 O1A C3A C4A C18A 163.5(2) . . . . ?
 O1A C3A C4A C19A 43.4(2) . . . . ?
 O2A C5A C6A O3A 62.36(19) . . . . ?
 O2A C5A C6A C7A -62.3(2) . . . . ?
 O3A C6A C7A C8A 162.56(17) . . . . ?
 C1A C2A C3A O1A 94.2(2) . . . . ?
 C1A C2A C3A C4A -23.2(3) . . . . ?
 C1A C5A C6A O3A -176.43(16) . . . . ?
 C1A C5A C6A C7A 59.0(2) . . . . ?
 C2A C1A C5A O2A -88.8(2) . . . . ?
 C2A C1A C5A C4A 26.9(2) . . . . ?
 C2A C1A C5A C6A 151.43(19) . . . . ?
 C2A C1A C10A C9A -155.1(2) . . . . ?
 C2A C1A C10A C20A 30.2(4) . . . . ?
 C2A C3A C4A C5A 39.6(2) . . . . ?
 C2A C3A C4A C18A -78.1(2) . . . . ?
 C2A C3A C4A C19A 161.8(2) . . . . ?
 C3A C4A C5A O2A 76.2(2) . . . . ?
 C3A C4A C5A C1A -40.30(19) . . . . ?
 C3A C4A C5A C6A -162.90(17) . . . . ?
 C4A C5A C6A O3A -59.3(2) . . . . ?
 C4A C5A C6A C7A 176.05(17) . . . . ?
 C5A C1A C2A C3A -2.7(3) . . . . ?
 C5A C1A C10A C9A 78.2(2) . . . . ?
 C5A C1A C10A C20A -96.5(3) . . . . ?
 C5A C6A C7A C8A -71.6(2) . . . . ?
 C6A C7A C8A C9A 83.2(2) . . . . ?
 C6A C7A C8A C14A -47.1(3) . . . . ?
 C6A C7A C8A C15A -157.70(18) . . . . ?
 C7A C8A C9A C10A -47.7(2) . . . . ?
 C7A C8A C9A C11A 179.36(17) . . . . ?
 C7A C8A C14A O5A -44.9(2) . . . . ?
 C7A C8A C14A C13A -164.86(18) . . . . ?
 C7A C8A C15A C16A 151.42(18) . . . . ?
 C8A C9A C10A C1A -21.9(3) . . . . ?
 C8A C9A C10A C20A 153.0(2) . . . . ?
 C8A C9A C11A C12A 39.0(3) . . . . ?
 C8A C15A C16A C13A -4.1(2) . . . . ?
 C8A C15A C16A C17A 178.8(3) . . . . ?
 C9A C8A C14A O5A -174.74(16) . . . . ?
 C9A C8A C14A C13A 65.3(2) . . . . ?
 C9A C8A C15A C16A -86.6(2) . . . . ?
 C9A C11A C12A C13A -47.6(3) . . . . ?
 C10A C1A C2A C3A -132.2(2) . . . . ?
 C10A C1A C5A O2A 44.5(2) . . . . ?
 C10A C1A C5A C4A 160.26(16) . . . . ?
 C10A C1A C5A C6A -75.3(2) . . . . ?
 C10A C9A C11A C12A -96.4(3) . . . . ?
 C11A C9A C10A C1A 110.4(2) . . . . ?
 C11A C9A C10A C20A -74.6(3) . . . . ?
 C11A C12A C13A C14A 65.6(2) . . . . ?
 C11A C12A C13A C16A -44.5(3) . . . . ?
 C12A C13A C14A O5A 173.44(18) . . . . ?
 C12A C13A C14A C8A -71.4(2) . . . . ?
 C12A C13A C16A C15A 88.4(2) . . . . ?
 C12A C13A C16A C17A -94.4(3) . . . . ?
 C14A O5A C21A O4A 3.3(4) . . . . ?
 C14A O5A C21A C22A -174.60(19) . . . . ?
 C14A C8A C9A C10A 83.9(2) . . . . ?
 C14A C8A C9A C11A -49.1(2) . . . . ?
 C14A C8A C15A C16A 30.4(2) . . . . ?
 C14A C13A C16A C15A -25.4(2) . . . . ?
 C14A C13A C16A C17A 151.8(3) . . . . ?
 C15A C8A C9A C10A -168.94(18) . . . . ?
 C15A C8A C9A C11A 58.1(2) . . . . ?
 C15A C8A C14A O5A 72.82(18) . . . . ?
 C15A C8A C14A C13A -47.2(2) . . . . ?
 C16A C13A C14A O5A -69.7(2) . . . . ?
 C16A C13A C14A C8A 45.5(2) . . . . ?
 C18A C4A C5A O2A -168.6(2) . . . . ?
 C18A C4A C5A C1A 74.9(2) . . . . ?
 C18A C4A C5A C6A -47.7(3) . . . . ?
 C19A C4A C5A O2A -44.7(2) . . . . ?
 C19A C4A C5A C1A -161.17(18) . . . . ?
 C19A C4A C5A C6A 76.2(2) . . . . ?
 C21A O5A C14A C8A 142.53(18) . . . . ?
 C21A O5A C14A C13A -104.5(2) . . . . ?

_shelx_res_file
;
TITL cu_220406_a352_0m_a.res in P2(1)
    cu_220406_a352_0m.res
    created by SHELXL-2018/3 at 10:51:47 on 07-Apr-2022
REM Old TITL cu_220406_A352_0m in P2(1)
REM SHELXT solution in P2(1): R1 0.125, Rweak 0.034, Alpha 0.004
REM <I/s> 2.976 for 8 systematic absences, Orientation as input
REM Flack x = 0.170 ( 0.055 ) from 2812 Parsons' quotients
REM Formula found by SHELXT: C41 O13
CELL 1.54178 12.4525 13.2919 13.6724 90 117.032 90
ZERR 4 0.0004 0.0004 0.0004 0 0.001 0
LATT -1
SYMM -X,0.5+Y,-Z
SFAC C H O
UNIT 88 128 20
DFIX 0.84 O2A H2Aa
DFIX 2 0.001 H1Ab H14A

L.S. 20 0 0
PLAN  60
SIZE 0.1 0.13 0.19
TEMP -103.15
BOND $h
htab
conf
list 4
fmap 2 53
acta
OMIT 2 0 0
REM <olex2.extras>
REM <HklSrc "%.\\cu_220406_A352_0m.hkl">
REM </olex2.extras>

WGHT    0.061300    0.406300
FVAR       0.67732
O1    3    0.507340    0.765491    0.448638    11.00000    0.03464    0.03774 =
         0.04546    0.01538    0.01381   -0.00525
AFIX 147
H1    2    0.438745    0.756966    0.444922    11.00000   -1.50000
AFIX   0
O2    3    0.373685    0.649892    0.514626    11.00000    0.01779    0.02457 =
         0.02713    0.00512    0.00736    0.00056
AFIX 147
H2    2    0.313771    0.633216    0.523724    11.00000   -1.50000
AFIX   0
O3    3    0.386649    0.443292    0.555556    11.00000    0.02329    0.01947 =
         0.02720   -0.00359    0.00720   -0.00197
AFIX 147
H3    2    0.429682    0.394778    0.555166    11.00000   -1.50000
AFIX   0
O4    3    0.709510    0.384215    0.835773    11.00000    0.02916    0.03110 =
         0.04679   -0.00283    0.02134    0.00306
O5    3    0.564970    0.398735    0.891255    11.00000    0.02642    0.02931 =
         0.03329    0.00431    0.01640    0.00573
C1    1    0.541195    0.685387    0.695079    11.00000    0.02153    0.01974 =
         0.02908   -0.00146    0.00646   -0.00107
AFIX  13
H1A   2    0.608345    0.649211    0.756711    11.00000   -1.20000
AFIX   0
C2    1    0.599862    0.762967    0.650739    11.00000    0.04064    0.02581 =
         0.04682   -0.00305    0.01672   -0.01282
AFIX  23
H2A   2    0.554624    0.827146    0.633812    11.00000   -1.20000
H2B   2    0.684106    0.776164    0.705794    11.00000   -1.20000
AFIX   0
C3    1    0.596602    0.717778    0.546063    11.00000    0.02429    0.03036 =
         0.04131    0.00660    0.01386   -0.00568
AFIX  13
H3A   2    0.677630    0.726020    0.548554    11.00000   -1.20000
AFIX   0
C4    1    0.571252    0.603864    0.550892    11.00000    0.02321    0.02611 =
         0.03648    0.00343    0.01708   -0.00116
C5    1    0.480415    0.608398    0.600665    11.00000    0.01617    0.01947 =
         0.02501    0.00068    0.00711    0.00098
C6    1    0.456546    0.509215    0.645315    11.00000    0.01617    0.01933 =
         0.02199   -0.00140    0.00672   -0.00273
AFIX  13
H6    2    0.535957    0.476197    0.691172    11.00000   -1.20000
AFIX   0
C7    1    0.388563    0.518209    0.715105    11.00000    0.01848    0.02582 =
         0.02331    0.00113    0.00881   -0.00011
AFIX  23
H7A   2    0.355834    0.450855    0.717382    11.00000   -1.20000
H7B   2    0.318671    0.563152    0.675272    11.00000   -1.20000
AFIX   0
C8    1    0.455509    0.556683    0.834333    11.00000    0.02009    0.03109 =
         0.02453    0.00032    0.00980    0.00657
C9    1    0.471767    0.674857    0.844752    11.00000    0.02697    0.03333 =
         0.02633   -0.00460    0.00867    0.00934
AFIX  13
H9    2    0.406675    0.702101    0.860928    11.00000   -1.20000
AFIX   0
C10   1    0.457444    0.724081    0.739548    11.00000    0.02662    0.02390 =
         0.02993   -0.00491    0.00671    0.00292
C11   1    0.594019    0.708524    0.939730    11.00000    0.03273    0.03477 =
         0.03318   -0.01035    0.00558    0.00539
AFIX  23
H11A  2    0.656082    0.706199    0.913433    11.00000   -1.20000
H11B  2    0.586594    0.779359    0.958211    11.00000   -1.20000
AFIX   0
C12   1    0.637756    0.645296    1.044483    11.00000    0.02724    0.05267 =
         0.02676   -0.01066    0.00798    0.00423
AFIX  23
H12A  2    0.602546    0.672640    1.090903    11.00000   -1.20000
H12B  2    0.726518    0.651166    1.086222    11.00000   -1.20000
AFIX   0
C13   1    0.603664    0.533044    1.021379    11.00000    0.02804    0.04159 =
         0.02300    0.00027    0.00870    0.01139
AFIX  13
H13   2    0.667250    0.488646    1.076429    11.00000   -1.20000
AFIX   0
C14   1    0.579733    0.507142    0.904044    11.00000    0.02209    0.02822 =
         0.02466    0.00065    0.00893    0.00667
AFIX  13
H14   2    0.643779    0.533262    0.885780    11.00000   -1.20000
AFIX   0
C15   1    0.386139    0.521722    0.898694    11.00000    0.02509    0.04925 =
         0.02944    0.00583    0.01502    0.00834
AFIX  23
H15A  2    0.323415    0.571282    0.890955    11.00000   -1.20000
H15B  2    0.347264    0.455660    0.871479    11.00000   -1.20000
AFIX   0
C16   1    0.481550    0.514118    1.017531    11.00000    0.03660    0.03203 =
         0.02903    0.00246    0.01615    0.01048
C17   1    0.464695    0.493845    1.104081    11.00000    0.04955    0.03848 =
         0.03411    0.00297    0.02237    0.00580
AFIX  93
H17A  2    0.531746    0.490297    1.174928    11.00000   -1.20000
H17B  2    0.385514    0.482804    1.095517    11.00000   -1.20000
AFIX   0
C18   1    0.636582    0.346816    0.859259    11.00000    0.02378    0.02880 =
         0.03085    0.00155    0.01108    0.00589
C19   1    0.610968    0.236708    0.855013    11.00000    0.05091    0.02891 =
         0.07314    0.00139    0.03662    0.00270
AFIX 137
H19A  2    0.629647    0.212638    0.928778    11.00000   -1.50000
H19B  2    0.660852    0.200639    0.828014    11.00000   -1.50000
H19C  2    0.525598    0.224592    0.805460    11.00000   -1.50000
AFIX   0
C20   1    0.691125    0.552882    0.628495    11.00000    0.02602    0.04282 =
         0.05608    0.01211    0.02583    0.00926
AFIX 137
H20A  2    0.748641    0.559831    0.598315    11.00000   -1.50000
H20B  2    0.676934    0.481363    0.635691    11.00000   -1.50000
H20C  2    0.724051    0.585023    0.700842    11.00000   -1.50000
AFIX   0
C21   1    0.521976    0.553553    0.438213    11.00000    0.04510    0.03716 =
         0.04421   -0.00326    0.03013   -0.00297
AFIX 137
H21A  2    0.440273    0.578243    0.391431    11.00000   -1.50000
H21B  2    0.519840    0.480489    0.446773    11.00000   -1.50000
H21C  2    0.574230    0.569681    0.404214    11.00000   -1.50000
AFIX   0
C22   1    0.376044    0.795455    0.691331    11.00000    0.04565    0.03071 =
         0.03852   -0.00087    0.01199    0.01402
AFIX  93
H22A  2    0.367821    0.825306    0.625148    11.00000   -1.20000
H22B  2    0.325889    0.816791    0.722934    11.00000   -1.20000
AFIX   0

O1A   3   -0.018370    0.736127    0.534617    11.00000    0.03156    0.02611 =
         0.03023   -0.00599    0.01034    0.00407
AFIX 147
H1AA  2   -0.050258    0.792110    0.533386    11.00000   -1.50000
AFIX   0
O2A   3    0.143269    0.628001    0.489533    11.00000    0.01747    0.02068 =
         0.02596   -0.00258    0.00796   -0.00192
O3A   3    0.138409    0.414543    0.479423    11.00000    0.02196    0.02098 =
         0.02627    0.00245    0.00997    0.00090
AFIX 147
H3AA  2    0.212995    0.425166    0.507753    11.00000   -1.50000
AFIX   0
O4A   3   -0.194507    0.347258    0.127937    11.00000    0.02884    0.05019 =
         0.15319    0.03970    0.03292    0.00207
O5A   3   -0.006363    0.364688    0.152247    11.00000    0.03112    0.02662 =
         0.03545   -0.00785    0.01939   -0.00507
C1A   1   -0.035765    0.643699    0.311070    11.00000    0.02730    0.02915 =
         0.02411   -0.00312    0.00685    0.00865
AFIX  13
H1AB  2   -0.088212    0.596438    0.251572    11.00000   -1.20000
AFIX   0
C2A   1   -0.121727    0.706560    0.337557    11.00000    0.03433    0.04835 =
         0.02763   -0.00272    0.00659    0.02181
AFIX  23
H2AB  2   -0.206173    0.695193    0.281928    11.00000   -1.20000
H2AC  2   -0.103035    0.779042    0.338377    11.00000   -1.20000
AFIX   0
C3A   1   -0.103729    0.672731    0.451074    11.00000    0.02196    0.03190 =
         0.03309   -0.00784    0.01287    0.00164
AFIX  13
H3AB  2   -0.182236    0.672300    0.454531    11.00000   -1.20000
AFIX   0
C4A   1   -0.051209    0.565119    0.465636    11.00000    0.02440    0.02651 =
         0.04021   -0.00765    0.02035   -0.00286
C5A   1    0.037451    0.576040    0.413815    11.00000    0.01734    0.02053 =
         0.02201   -0.00353    0.00792   -0.00036
C6A   1    0.078033    0.477226    0.383979    11.00000    0.01893    0.02014 =
         0.02026   -0.00099    0.00726    0.00031
AFIX  13
H6A   2    0.003359    0.440638    0.332717    11.00000   -1.20000
AFIX   0
C7A   1    0.158195    0.485861    0.326003    11.00000    0.01978    0.02351 =
         0.02352   -0.00053    0.00985    0.00310
AFIX  23
H7AA  2    0.225304    0.532255    0.369421    11.00000   -1.20000
H7AB  2    0.194074    0.418903    0.328269    11.00000   -1.20000
AFIX   0
C8A   1    0.099411    0.522213    0.206498    11.00000    0.02079    0.02320 =
         0.02339   -0.00036    0.01062    0.00104
C9A   1    0.091858    0.639208    0.198734    11.00000    0.02667    0.02590 =
         0.02588    0.00239    0.01070    0.00139
AFIX  13
H9A   2    0.177753    0.661485    0.229341    11.00000   -1.20000
AFIX   0
C10A  1    0.043189    0.694831    0.268530    11.00000    0.04253    0.02350 =
         0.02160    0.00402    0.01141    0.00833
C11A  1    0.033540    0.675501    0.077508    11.00000    0.04225    0.03131 =
         0.03185    0.00798    0.02063    0.00566
AFIX  23
H11C  2    0.004596    0.745373    0.074334    11.00000   -1.20000
H11D  2    0.095987    0.676301    0.051629    11.00000   -1.20000
AFIX   0
C12A  1   -0.071701    0.610188   -0.000194    11.00000    0.03063    0.05096 =
         0.02666    0.01044    0.01212    0.00726
AFIX  23
H12C  2   -0.093468    0.628910   -0.077027    11.00000   -1.20000
H12D  2   -0.142574    0.623189    0.012626    11.00000   -1.20000
AFIX   0
C13A  1   -0.040556    0.497496    0.016310    11.00000    0.02545    0.04348 =
         0.02158   -0.00188    0.00879   -0.00481
AFIX  13
H13A  2   -0.103786    0.455180   -0.041890    11.00000   -1.20000
AFIX   0
C14A  1   -0.022805    0.470011    0.129562    11.00000    0.02293    0.02922 =
         0.02642   -0.00089    0.01186   -0.00268
AFIX  13
H14A  2   -0.090006    0.496778    0.142978    11.00000   -1.20000
AFIX   0
C15A  1    0.174577    0.487523    0.146951    11.00000    0.02581    0.03032 =
         0.02643   -0.00220    0.01467   -0.00091
AFIX  23
H15C  2    0.237057    0.537982    0.156467    11.00000   -1.20000
H15D  2    0.214458    0.422281    0.176622    11.00000   -1.20000
AFIX   0
C16A  1    0.084241    0.477378    0.026433    11.00000    0.03035    0.03103 =
         0.02731   -0.00384    0.01448   -0.00486
C17A  1    0.107309    0.451278   -0.055685    11.00000    0.04483    0.04861 =
         0.03226   -0.01081    0.02179   -0.00862
AFIX  93
H17C  2    0.043066    0.443844   -0.127657    11.00000   -1.20000
H17D  2    0.188087    0.440004   -0.042574    11.00000   -1.20000
AFIX   0
C18A  1   -0.154864    0.492238    0.399631    11.00000    0.03277    0.04064 =
         0.08042   -0.02729    0.03682   -0.01627
AFIX 137
H18A  2   -0.213584    0.493466    0.428867    11.00000   -1.50000
H18B  2   -0.122787    0.423957    0.405558    11.00000   -1.50000
H18C  2   -0.194345    0.512798    0.322360    11.00000   -1.50000
AFIX   0
C19A  1    0.009320    0.532014    0.585931    11.00000    0.05360    0.02734 =
         0.04801    0.00534    0.03863    0.00529
AFIX 137
H19D  2    0.080093    0.574282    0.627576    11.00000   -1.50000
H19E  2    0.034455    0.461566    0.590746    11.00000   -1.50000
H19F  2   -0.047809    0.538986    0.616538    11.00000   -1.50000
AFIX   0
C20A  1    0.081199    0.788718    0.297545    11.00000    0.10077    0.02462 =
         0.04497   -0.00160    0.04177   -0.00118
AFIX  93
H20D  2    0.058789    0.824535    0.345583    11.00000   -1.20000
H20E  2    0.130767    0.819978    0.270238    11.00000   -1.20000
AFIX   0
H2AA  2    0.121849    0.678562    0.513785    11.00000   -1.50000
C21A  1   -0.098376    0.312247    0.151164    11.00000    0.02975    0.03490 =
         0.02706    0.00191    0.00833   -0.00698
C22A  1   -0.064102    0.206211    0.186467    11.00000    0.05197    0.02921 =
         0.03927   -0.00384    0.02466   -0.00639
AFIX 137
H22C  2   -0.120212    0.160637    0.130038    11.00000   -1.50000
H22D  2   -0.067507    0.194392    0.255754    11.00000   -1.50000
H22E  2    0.017986    0.193771    0.196859    11.00000   -1.50000
AFIX   0
HKLF 4


REM  cu_220406_a352_0m_a.res in P2(1)
REM wR2 = 0.1043, GooF = S = 1.035, Restrained GooF = 1.056 for all data
REM R1 = 0.0384 for 7345 Fo > 4sig(Fo) and 0.0393 for all 7522 data
REM 501 parameters refined using 3 restraints

END

WGHT      0.0598      0.4259

REM Instructions for potential hydrogen bonds
HTAB O1 O2
HTAB O2 O2A
EQIV $1 -x+1, y-1/2, -z+1
HTAB O3 O1_$1
HTAB C6 O4
HTAB C7 O2A
EQIV $2 x+1, y, z+1
HTAB C13 O4A_$2
EQIV $3 -x, y+1/2, -z+1
HTAB O1A O3A_$3
HTAB O3A O3
HTAB C6A O5A
HTAB C7A O2
EQIV $4 x-1, y, z-1
HTAB C13A O4_$4
HTAB O2A O1A
EQIV $5 -x, y-1/2, -z+1
HTAB C22A O1A_$5

REM Highest difference peak  0.441,  deepest hole -0.442,  1-sigma level  0.041
Q1    1  -0.1798  0.3339  0.0965  11.00000  0.05    0.21
Q2    1   0.5178  0.5372  0.8618  11.00000  0.05    0.19
Q3    1  -0.0769  0.6199  0.4611  11.00000  0.05    0.19
Q4    1   0.0582  0.5245  0.4006  11.00000  0.05    0.19
Q5    1  -0.0078  0.5659  0.4413  11.00000  0.05    0.18
Q6    1  -0.1651  0.3740  0.1816  11.00000  0.05    0.17
Q7    1   0.5874  0.6605  0.5408  11.00000  0.05    0.17
Q8    1   0.4650  0.5627  0.6241  11.00000  0.05    0.17
Q9    1  -0.1383  0.1777  0.1953  11.00000  0.05    0.16
Q10   1   0.0704  0.6594  0.1431  11.00000  0.05    0.16
Q11   1   0.5213  0.6039  0.5740  11.00000  0.05    0.16
Q12   1   0.6027  0.5228  0.9667  11.00000  0.05    0.16
Q13   1  -0.0573  0.5561  0.0035  11.00000  0.05    0.15
Q14   1   0.0919  0.5823  0.2055  11.00000  0.05    0.15
Q15   1   0.5391  0.5809  0.4938  11.00000  0.05    0.15
Q16   1   0.4180  0.5185  0.6811  11.00000  0.05    0.14
Q17   1   0.5004  0.6574  0.6428  11.00000  0.05    0.14
Q18   1   0.4272  0.5221  0.9581  11.00000  0.05    0.14
Q19   1   0.4189  0.5412  0.8623  11.00000  0.05    0.14
Q20   1   0.1298  0.4831  0.0801  11.00000  0.05    0.13
Q21   1   0.4529  0.7884  0.7434  11.00000  0.05    0.13
Q22   1   0.4583  0.4833  1.0476  11.00000  0.05    0.13
Q23   1  -0.0308  0.3938  0.1178  11.00000  0.05    0.13
Q24   1  -0.0956  0.4916 -0.2140  11.00000  0.05    0.13
Q25   1   0.6979  0.2015  0.8933  11.00000  0.05    0.13
Q26   1   0.0030  0.6067  0.3544  11.00000  0.05    0.13
Q27   1   0.4745  0.2333  0.7000  11.00000  0.05    0.13
Q28   1   0.5061  0.7167  0.7195  11.00000  0.05    0.13
Q29   1  -0.0376  0.4834  0.0573  11.00000  0.05    0.13
Q30   1   0.4407  0.4600  0.2794  11.00000  0.05    0.13
Q31   1   0.4829  0.5613  1.0582  11.00000  0.05    0.13
Q32   1   0.1280  0.5034  0.2652  11.00000  0.05    0.13
Q33   1   0.3818  0.6995  0.4847  11.00000  0.05    0.12
Q34   1  -0.0371  0.1655  0.1296  11.00000  0.05    0.12
Q35   1   0.3182  0.8379  0.8328  11.00000  0.05    0.12
Q36   1   0.3990  0.7289  0.6965  11.00000  0.05    0.12
Q37   1   0.1377  0.5125 -0.1828  11.00000  0.05    0.12
Q38   1   0.5398  0.2249  0.8632  11.00000  0.05    0.12
Q39   1  -0.0832  0.4071  0.4629  11.00000  0.05    0.12
Q40   1   0.0152  0.4956  0.0087  11.00000  0.05    0.12
Q41   1   0.5446  0.7086  1.1453  11.00000  0.05    0.12
Q42   1  -0.0433  0.0554  0.2012  11.00000  0.05    0.12
Q43   1   0.6177  0.5877  1.0275  11.00000  0.05    0.12
Q44   1   0.0178  0.1424  0.2747  11.00000  0.05    0.12
Q45   1  -0.2414  0.2881  0.1792  11.00000  0.05    0.12
Q46   1   0.5392  0.5515  1.1802  11.00000  0.05    0.12
Q47   1  -0.0822  0.4758  0.7154  11.00000  0.05    0.12
Q48   1  -0.2594  0.7954  0.1623  11.00000  0.05    0.11
Q49   1   0.4564  0.3727  0.7275  11.00000  0.05    0.11
Q50   1  -0.0833  0.6978  0.3150  11.00000  0.05    0.11
Q51   1   0.6106  0.1375  0.7556  11.00000  0.05    0.11
Q52   1   0.0226  0.7670  0.2540  11.00000  0.05    0.11
Q53   1  -0.0370  0.3288  0.3024  11.00000  0.05    0.11
Q54   1  -0.1511  0.7667  0.2937  11.00000  0.05    0.11
Q55   1  -0.0001  0.2142  0.2595  11.00000  0.05    0.11
Q56   1   0.1249  0.4893  0.3514  11.00000  0.05    0.11
Q57   1   0.2802  0.7941  0.4980  11.00000  0.05    0.11
Q58   1  -0.2197  0.6239  0.0252  11.00000  0.05    0.11
Q59   1   0.5102  0.3476  0.9199  11.00000  0.05    0.11
Q60   1   0.0568  0.1562  0.1546  11.00000  0.05    0.11
;
_shelx_res_checksum                32412
_shelx_hkl_file
;
   1   0   0    0.90    0.20
   1   0   0    0.90    0.20
   1   0   0    0.90    0.20
   2   0   0 2464.55  103.99
   3   0   0   17.00    1.10
   4   0   0 1710.93   65.29
   4   0   0 1722.33   65.29
   5   0   0  220.18    9.40
   5   0   0  223.98    9.50
   5   0   0  225.38    9.50
   6   0   0   17.80    1.90
   6   0   0   12.60    1.70
  -7   0   0    9.90    0.90
   7   0   0   13.00    2.10
   7   0   0    9.70    2.10
  -8   0   0   87.29    4.00
  -9   0   0  136.69    6.20
  -9   0   0  141.09    6.50
   9   0   0  150.98    7.00
 -10   0   0   44.20    2.50
  10   0   0   35.50    3.20
 -11   0   0   27.10    2.10
 -11   0   0   26.80    2.00
  11   0   0   29.50    2.30
 -12   0   0   94.09    4.50
 -12   0   0   93.49    4.30
  12   0   0   91.49    4.50
 -13   0   0   78.79    3.70
 -13   0   0   76.09    3.50
 -13   0   0   81.29    3.40
  13   0   0   80.59    4.50
  14   0   0   53.39    3.00
  14  -1   0   42.30    2.50
 -14   1   0   34.60    1.60
  13  -1   0   40.00    3.00
 -13   1   0   40.80    1.90
 -13   1   0   40.60    2.10
 -13   1   0   41.50    2.20
  12  -1   0   69.89    3.30
  12  -1   0   73.39    4.60
 -12   1   0   69.79    3.60
  11  -1   0   27.80    2.10
 -11   1   0   29.10    2.10
 -11   1   0   26.30    1.90
  10  -1   0  329.07   13.00
 -10   1   0  292.97   12.10
 -10   1   0  268.57   13.40
   9  -1   0  167.28    7.60
  -9   1   0  160.88    7.20
  -9   1   0  159.58    7.00
  -8   1   0  204.28    8.40
  -7   1   0  154.28    6.40
   6  -1   0   71.89    4.00
   6  -1   0   72.89    4.00
   5  -1   0  247.08   10.30
   5  -1   0  252.27   10.40
   4  -1   0  324.87   12.80
   4  -1   0  318.87   12.80
   3  -1   0  744.53   27.70
   3  -1   0  728.13   27.70
  -3   1   0  701.83   27.70
   2  -1   0  793.72   29.00
   2  -1   0  763.32   28.90
  -2   1   0  730.53   28.90
  -1   1   0  327.67   12.40
   0   1   0    0.30    0.10
   0   1   0    0.40    0.10
   1   1   0  357.66   13.30
   1   1   0  348.37   13.30
   1   1   0  336.47   13.30
   2   1   0  802.42   30.70
   2   1   0  814.62   30.70
   2   1   0  798.42   30.70
   3   1   0  783.82   30.10
   3   1   0  779.12   30.00
   3   1   0  785.02   30.10
   4   1   0  342.17   13.40
   4   1   0  319.47   13.20
   4   1   0  322.07   13.10
   5   1   0  247.98   10.40
   5   1   0  240.18   10.20
   5   1   0  238.88   10.10
   6   1   0   76.39    4.10
   6   1   0   73.79    4.20
   7   1   0  172.68    8.30
   7   1   0  172.38    8.40
  -8  -1   0  177.98    7.40
  -9  -1   0  151.78    6.80
  -9  -1   0  152.48    7.10
   9   1   0  166.98    7.60
 -10  -1   0  296.27   12.70
 -10  -1   0  303.77   12.50
  10   1   0  314.07   13.50
 -11  -1   0   27.30    2.10
  11   1   0   26.90    2.30
 -12  -1   0   65.99    3.50
 -12  -1   0   69.59    3.40
  12   1   0   71.99    3.70
 -13  -1   0   38.10    2.00
 -13  -1   0   42.60    2.30
 -13  -1   0   40.00    1.90
  13   1   0   39.60    2.10
  13   1   0   41.90    3.00
  14   1   0   40.50    2.50
  14  -2   0   45.00    2.70
  13  -2   0   43.70    2.90
 -13   2   0   40.60    2.10
 -13   2   0   34.10    2.50
 -13   2   0   39.70    1.90
  12  -2   0   34.10    3.00
 -12   2   0   32.90    2.10
 -11   2   0   34.20    2.20
  10  -2   0  106.09    5.10
 -10   2   0  100.89    5.00
   9  -2   0   48.10    2.90
  -9   2   0   46.10    2.50
  -9   2   0   44.50    2.70
  -8   2   0   77.99    3.60
  -7   2   0  169.08    6.90
  -6   2   0   45.70   26.80
   5  -2   0  132.49    5.80
   5  -2   0  131.49    5.70
   4  -2   0   17.90   13.60
  -4   2   0   11.70    9.60
  -3   2   0  324.17   12.60
  -2   2   0 2656.23  106.19
  -2   2   0 2734.93  106.69
  -1   2   0  132.99    6.30
   0  -2   0 6275.17  242.18
   0   2   0 6376.76  242.58
   1   2   0  133.79    5.30
   1   2   0  135.29    5.30
   1   2   0  131.19    5.30
  -2  -2   0 2627.64  110.19
   2   2   0 2521.55  111.49
   3   2   0  365.16   14.40
   3   2   0  370.26   14.40
   3   2   0  355.86   14.40
   4   2   0    7.00    0.90
   4   2   0    6.90    1.00
   4   2   0    7.10    0.90
   5   2   0  142.79    6.70
   5   2   0  145.69    6.60
   5   2   0  147.69    6.70
   6   2   0   54.39    3.70
   6   2   0   60.49    3.60
   6   2   0   62.99    3.70
  -7  -2   0  176.88    7.60
   7   2   0  184.18    8.70
   7   2   0  187.68    8.90
  -8  -2   0   79.59    3.80
   8   2   0   80.49    5.60
   8   2   0   76.49    5.70
   8   2   0   77.49    4.70
  -9  -2   0   45.10    2.80
  -9  -2   0   43.90    2.60
   9   2   0   46.70    3.20
 -10  -2   0  100.49    5.20
  10   2   0  109.89    5.70
 -11  -2   0   32.10    2.10
 -11  -2   0   33.80    2.40
  11   2   0   31.30    2.60
 -12  -2   0   31.10    1.70
 -12  -2   0   32.40    2.10
 -12  -2   0   30.50    1.90
  12   2   0   32.90    2.30
 -13  -2   0   41.10    1.80
 -13  -2   0   39.30    2.20
  13   2   0   40.50    2.20
  14   2   0   32.40    2.10
  13  -3   0   31.10    2.50
 -13   3   0   28.30    1.70
 -13   3   0   29.10    1.50
 -13   3   0   29.20    1.80
  12  -3   0   97.39    5.60
 -12   3   0   95.19    4.30
 -12   3   0   90.49    4.50
  11  -3   0   72.59    5.70
 -11   3   0   84.79    4.10
 -11   3   0   81.89    3.90
  10  -3   0  144.69    6.40
 -10   3   0  149.39    6.50
 -10   3   0  146.39    6.60
   9  -3   0   87.29    4.30
  -9   3   0   88.89    4.10
  -9   3   0   79.69    4.20
  -8   3   0  171.88    7.10
  -7   3   0  169.48    6.90
  -6   3   0   48.40   25.40
  -5   3   0   56.69    3.00
  -4   3   0  262.57   10.50
  -3   3   0  745.33   28.50
  -3   3   0  755.22   28.40
  -3   3   0  736.53   28.50
  -2   3   0  320.57   12.30
  -2   3   0  321.37   12.30
   1  -3   0 2084.99   79.69
  -1   3   0 2006.30   79.39
   0   3   0    0.40    0.20
   0   3   0    0.80    0.20
   0   3   0    0.40    0.20
  -1  -3   0 2039.20   87.69
   1   3   0 2058.69   89.89
   2   3   0  341.47   13.10
   2   3   0  331.17   13.10
   2   3   0  328.27   13.10
   3   3   0  868.41   32.50
   3   3   0  843.42   32.50
   3   3   0  794.22   32.20
   4   3   0  308.37   12.40
   4   3   0  299.37   12.40
   4   3   0  301.37   12.40
   5   3   0   60.09    3.70
   5   3   0   59.39    3.40
   5   3   0   58.19    3.40
   6   3   0  103.19    5.40
   6   3   0  104.49    5.70
   6   3   0  104.09    5.40
  -7  -3   0  184.58    7.80
   7   3   0  187.58    9.00
   7   3   0  187.68    9.00
  -8  -3   0  180.68    7.60
  -8  -3   0  176.68    7.80
   8   3   0  172.88    9.20
   8   3   0  173.88    8.30
   8   3   0  178.88    9.20
  -9  -3   0   88.59    4.50
   9   3   0   81.49    4.00
   9   3   0   87.59    5.00
 -10  -3   0  155.98    6.90
 -10  -3   0  151.78    7.10
  10   3   0  159.78    7.80
 -11  -3   0   84.89    4.40
 -11  -3   0   79.69    3.90
  11   3   0   82.69    4.60
 -12  -3   0   93.59    4.70
 -12  -3   0   96.09    4.50
 -12  -3   0   93.59    4.00
  12   3   0   93.09    4.80
 -13  -3   0   27.60    1.70
  13   3   0   28.80    2.20
  13   3   0   26.50    1.70
  13  -4   0   41.50    3.10
 -13   4   0   38.60    1.90
 -13   4   0   35.00    1.90
  12  -4   0   46.50    3.50
 -12   4   0   40.70    2.30
 -12   4   0   43.80    2.40
  11  -4   0    7.20    1.70
 -11   4   0    6.40    1.00
 -11   4   0    7.10    1.00
  10  -4   0   73.69    5.10
 -10   4   0   72.09    3.60
 -10   4   0   74.79    4.40
   9  -4   0   52.59    3.90
  -9   4   0   54.99    2.80
  -8   4   0   29.40    1.70
  -7   4   0  103.19    4.40
  -5   4   0   73.29    3.60
  -4   4   0  518.25   19.40
  -4   4   0  521.55   19.90
  -4   4   0  462.15   19.30
  -3   4   0   76.79    3.20
  -3   4   0   73.39    3.10
  -3   4   0   77.29    3.10
  -2   4   0 1524.65   57.29
  -2   4   0 1514.75   57.29
  -1   4   0  816.82   30.80
  -1   4   0  810.02   30.80
   0  -4   0 3195.98  129.89
   0   4   0 3232.98  131.49
   1   4   0  853.01   31.90
   1   4   0  833.82   32.00
   1   4   0  824.32   32.00
   2   4   0 1673.33   64.09
   2   4   0 1692.33   64.19
   3   4   0   80.69    3.80
   3   4   0   76.99    3.80
   3   4   0   76.89    3.80
   4   4   0  523.45   20.40
   4   4   0  519.15   20.40
   4   4   0  491.65   20.40
   5   4   0   81.89    4.40
   5   4   0   77.49    4.40
   5   4   0   82.59    4.40
   6   4   0   47.90    3.50
   6   4   0   49.70    3.40
   6   4   0   47.60    3.30
   7   4   0  115.89    6.40
   7   4   0  121.09    6.60
  -8  -4   0   32.00    3.10
   8   4   0   31.40    2.00
   8   4   0   29.50    3.90
  -9  -4   0   56.19    3.00
  -9  -4   0   56.29    3.30
   9   4   0   56.39    2.90
   9   4   0   55.19    3.80
 -10  -4   0   70.89    3.80
 -10  -4   0   70.89    3.50
 -10  -4   0   71.89    3.30
  10   4   0   66.09    3.40
  10   4   0   70.19    4.30
 -11  -4   0    6.40    1.10
 -11  -4   0    5.20    0.70
 -11  -4   0    3.30    0.90
  11   4   0    4.00    1.30
 -12  -4   0   41.20    2.40
 -12  -4   0   40.00    1.80
  12   4   0   41.90    2.70
 -13  -4   0   32.40    1.80
  13   4   0   35.30    2.50
  13   4   0   31.90    1.90
  13  -5   0   11.20    1.30
 -13   5   0   12.20    0.70
  12  -5   0   38.10    3.10
  11  -5   0   48.30    3.80
 -11   5   0   46.00    2.50
  10  -5   0  174.28    9.10
 -10   5   0  177.08    7.50
  -9   5   0   59.09    2.90
   8  -5   0   52.49    4.00
  -5   5   0  789.42   30.40
  -4   5   0   14.30    0.90
  -4   5   0   14.20    0.90
  -4   5   0   14.50    1.00
  -3   5   0  204.98    8.10
  -3   5   0  208.58    8.10
  -2   5   0  190.38    7.30
  -2   5   0  188.48    7.20
  -2   5   0  187.78    7.30
  -2   5   0  184.58    7.20
  -1   5   0 1566.04   58.99
  -1   5   0 1553.84   58.99
   0   5   0   -0.20    0.20
   0   5   0   -0.20    0.20
   0   5   0    0.00    0.20
   1   5   0 1524.85   57.79
   1   5   0 1526.15   57.79
   1   5   0 1511.85   57.79
   2   5   0  193.08    7.90
   2   5   0  184.98    7.90
   2   5   0  189.58    7.90
   3   5   0  200.68    8.60
   3   5   0  205.88    8.60
   3   5   0  199.38    8.60
   4   5   0   15.10    1.60
   4   5   0   14.90    1.60
   4   5   0   15.40    1.60
   5   5   0  864.01   34.60
   5   5   0  885.91   34.60
   5   5   0  877.11   34.60
   6   5   0   46.70    3.50
   6   5   0   42.10    3.20
   6   5   0   42.20    2.10
   6   5   0   41.00    3.30
  -7  -5   0  131.19    5.70
   7   5   0  129.89    5.40
   7   5   0  128.89    7.30
   7   5   0  133.59    7.70
   7   5   0  131.09    7.10
  -8  -5   0   52.99    2.90
  -8  -5   0   52.09    2.50
  -8  -5   0   51.69    3.00
   8   5   0   50.99    2.80
   8   5   0   51.29    4.70
   8   5   0   49.40    3.60
   8   5   0   53.19    4.90
  -9  -5   0   53.39    2.90
   9   5   0   83.09   11.40
 -10  -5   0  161.18    6.70
 -10  -5   0  165.38    7.40
  10   5   0  173.38    8.20
  10   5   0  169.38    7.00
 -11  -5   0   44.40    2.70
 -11  -5   0   43.60    2.00
  11   5   0   46.50    3.20
  12   5   0   42.20    3.90
  13   5   0   14.20    1.20
  13   5   0   11.60    1.20
  12  -6   0   45.20    3.10
  11  -6   0  137.69    7.20
 -11   6   0  135.89    5.90
  10  -6   0    9.50    2.20
 -10   6   0   18.10    1.30
   9  -6   0   26.90    3.00
  -9   6   0   26.90    1.70
   8  -6   0   43.50    3.60
  -8   6   0   40.50    2.20
   7  -6   0  311.57   14.20
  -5   6   0  194.68    8.70
  -4   6   0  926.81   36.00
  -3   6   0  214.48    8.40
  -2   6   0  139.59    5.30
  -2   6   0  132.09    5.40
  -2   6   0  133.59    5.40
  -2   6   0  137.69    5.30
  -1   6   0  665.83   25.40
   0   6   0 1536.95   58.99
   0   6   0 1568.34   58.99
   0   6   0 1557.74   58.99
   1   6   0  697.83   26.70
   1   6   0  688.93   26.70
   1   6   0  682.13   26.60
   2   6   0  145.29    6.20
   2   6   0  136.39    6.20
   2   6   0  139.79    6.20
   3   6   0  221.88    9.50
   3   6   0  223.28    9.50
   3   6   0  217.48    9.50
   4   6   0  800.52   31.60
   4   6   0  802.32   31.60
   4   6   0  797.82   31.50
   5   6   0  196.18    9.20
   5   6   0  198.58    9.10
   5   6   0  190.38    9.10
   6   6   0   16.20    2.20
   6   6   0   16.70    1.20
   6   6   0   17.90    2.50
   6   6   0   14.80    2.10
  -7  -6   0  310.17   13.00
   7   6   0  304.97   14.20
   7   6   0  311.87   12.20
   7   6   0  315.87   12.10
   7   6   0  300.97   13.60
   7   6   0  301.87   14.40
   7   6   0  312.67   14.10
  -8  -6   0   42.00    2.70
  -8  -6   0   39.30    2.00
   8   6   0   31.90    4.50
   8   6   0   40.90    2.40
   8   6   0   41.70    1.90
   8   6   0   39.50    3.10
   8   6   0   36.00    4.30
  -9  -6   0   24.10    1.40
  -9  -6   0   25.60    2.00
   9   6   0   26.80    1.90
   9   6   0   26.50    2.50
 -10  -6   0   17.00    1.70
  10   6   0   15.60    2.10
 -11  -6   0  140.09    6.10
  11   6   0  134.69    6.60
  12   6   0   40.50    2.50
  13   6   0    9.60    0.80
  12  -7   0   25.20    1.90
  11  -7   0    6.10    2.00
  10  -7   0   81.29    5.20
 -10   7   0   82.79    3.80
   9  -7   0   53.99    4.30
  -9   7   0   60.69    2.90
   7  -7   0   94.19    5.90
  -5   7   0   35.90    1.80
  -4   7   0   35.70    1.70
  -3   7   0  111.49    4.60
  -2   7   0   43.20    2.00
  -2   7   0   43.90    2.10
  -1   7   0   18.40    1.20
  -1   7   0   18.70    1.20
  -1   7   0   18.10    1.20
   0   7   0    0.00    0.40
   0   7   0    0.20    0.40
   0   7   0    5.40    0.70
   1   7   0   21.20    1.50
   1   7   0   19.60    1.50
   1   7   0   18.20    1.50
   2   7   0   42.70    2.60
   2   7   0   45.30    2.70
   3   7   0  104.29    5.20
   3   7   0  102.19    5.20
   3   7   0  105.59    5.20
   4   7   0   37.00    2.70
   4   7   0   34.80    2.70
   4   7   0   30.10    2.30
   4   7   0   33.30    2.70
   5   7   0   36.80    3.10
   5   7   0   37.40    3.10
   5   7   0   38.90    2.00
   5   7   0   39.60    3.20
   6   7   0  319.17   12.60
   6   7   0  308.87   14.40
   6   7   0  318.07   14.20
   6   7   0  320.57   14.30
   6   7   0  326.97   12.50
  -7  -7   0   94.29    4.60
   7   7   0   97.79    4.10
   7   7   0   89.49    6.20
   7   7   0   94.89    5.40
   7   7   0   95.09    4.20
   7   7   0   93.89    6.80
   7   7   0   91.09    6.10
   8   7   0   61.39    3.10
  -9  -7   0   57.59    3.20
   9   7   0   58.19    3.10
   9   7   0   58.19    3.90
 -10  -7   0   81.29    3.90
  10   7   0   77.89    4.60
  10   7   0   78.29    3.70
 -11  -7   0    9.80    1.60
  11   7   0   11.90    1.60
  11   7   0   12.20    1.10
  12   7   0   26.70    1.80
  11  -8   0   13.30    1.90
  10  -8   0    5.40    1.30
 -10   8   0    6.20    0.70
   8  -8   0   89.49    5.70
   7  -8   0   59.69    4.50
  -3   8   0   32.90    1.60
  -3   8   0   33.50    1.80
  -2   8   0   23.50    1.40
  -2   8   0   24.20    1.20
  -2   8   0   22.60    1.20
  -1   8   0  348.47   13.90
  -1   8   0  351.26   13.90
  -1   8   0  354.36   13.90
   0   8   0  324.57   13.50
   0   8   0  343.77   13.60
   0   8   0  339.67   13.60
   1   8   0  370.46   14.80
   1   8   0  356.56   14.70
   1   8   0  360.16   14.80
   2   8   0   26.90    2.10
   2   8   0   22.30    1.90
   2   8   0   25.30    2.00
   2   8   0   24.20    2.00
   3   8   0   35.70    2.70
   3   8   0   30.70    1.80
   3   8   0   33.40    2.70
   3   8   0   35.50    2.60
   4   8   0   56.19    3.90
   4   8   0   64.59    4.20
   4   8   0   62.79    4.10
   4   8   0   61.89    2.90
   5   8   0   79.29    5.00
   5   8   0   74.29    3.40
   5   8   0   76.99    5.00
   5   8   0   78.09    3.50
  -6  -8   0   68.29    3.50
   6   8   0   65.29    5.10
   6   8   0   71.79    3.10
   6   8   0   69.69    5.00
   6   8   0   67.89    3.20
   6   8   0   66.89    5.00
  -7  -8   0   57.59    3.20
   7   8   0   57.19    5.00
   7   8   0   62.19    2.90
   7   8   0   60.39    2.70
   7   8   0   56.59    4.10
   7   8   0   57.09    5.00
  -8  -8   0   80.29    4.00
   8   8   0   78.39    4.80
   8   8   0   81.09    3.40
   8   8   0   79.79    3.60
   8   8   0   79.69    4.00
   9   8   0   13.60    1.40
  10   8   0    5.80    1.30
  10   8   0    6.00    0.90
  11   8   0   11.20    1.00
  11   8   0   12.50    1.50
  12   8   0   72.69    3.40
  10  -9   0   84.79    4.70
   9  -9   0   40.90    3.30
   8  -9   0  153.08    8.90
   7  -9   0   82.39    5.50
   6  -9   0  117.99    6.90
  -3   9   0   37.30    1.80
  -2   9   0   65.39    3.10
  -1   9   0   60.79    3.10
  -1   9   0   62.79    3.20
  -1   9   0   60.59    3.10
   0   9   0    3.90    0.90
   0   9   0    4.60    1.00
   1   9   0   63.29    3.60
   1   9   0   59.29    3.40
   1   9   0   62.19    3.50
   1   9   0   56.09    2.80
   2   9   0   61.09    2.90
   2   9   0   59.59    3.80
   2   9   0   60.39    3.70
   2   9   0   59.89    3.70
   3   9   0   38.00    3.90
   3   9   0   45.40    4.50
   3   9   0   44.50    4.20
   3   9   0   36.50    2.10
  -4  -9   0  173.18    7.70
   4   9   0  172.28    7.10
   4   9   0  176.48    8.70
   4   9   0  178.88    8.70
   4   9   0  170.98    8.70
  -5  -9   0  171.98    7.50
   5   9   0  175.38    7.20
   5   9   0  171.48    8.80
   5   9   0  167.68    8.90
   5   9   0  164.38    8.70
   5   9   0  173.78    7.00
  -6  -9   0  120.29    5.50
   6   9   0  114.29    7.10
   6   9   0  114.79    7.30
   6   9   0  140.99    9.40
   6   9   0  117.99    5.00
   6   9   0  116.59    5.20
   7   9   0   73.99    3.80
   7   9   0   74.39    5.30
   7   9   0   72.09    3.50
   7   9   0   78.49    3.40
   8   9   0  120.69    7.10
   8   9   0  126.49    5.40
   8   9   0  135.29    5.90
   8   9   0  130.59    5.20
   9   9   0   40.10    3.00
   9   9   0   41.30    2.40
  10   9   0   77.29    4.20
  10   9   0   76.99    3.90
  11   9   0   23.80    1.80
  11   9   0   26.40    1.50
   9 -10   0    2.40    1.30
   8 -10   0  203.78    9.50
   6 -10   0  107.19    6.30
   5 -10   0  143.09    6.40
   4 -10   0  261.87   10.90
   2 -10   0   39.80    2.40
  -2  10   0   39.10    2.30
   1 -10   0  103.09    5.00
  -1  10   0  108.29    5.10
   0 -10   0   32.90    2.20
   0  10   0   32.80    1.80
   0  10   0   36.20    2.50
   0  10   0   34.70    2.50
   0  10   0   32.20    2.50
  -1 -10   0   97.89    4.90
   1  10   0  105.59    5.40
   1  10   0  106.69    4.50
   2  10   0   40.60    2.30
   2  10   0   39.80    3.20
   2  10   0   38.00    3.10
   2  10   0   39.60    3.20
  -3 -10   0  317.27   12.90
   3  10   0  302.77   13.80
   3  10   0  315.77   12.50
   3  10   0  312.37   13.90
   3  10   0  312.87   14.00
  -4 -10   0  279.47   11.40
   4  10   0  276.27   12.70
   4  10   0  267.27   12.50
   4  10   0  260.37   12.60
   4  10   0  274.47   10.90
   4  10   0  266.37   10.80
  -5 -10   0  148.59    6.60
   5  10   0  144.69    8.20
   5  10   0  132.69    8.10
   5  10   0  146.59    6.20
   5  10   0  145.59    6.00
  -6 -10   0  123.69    5.70
   6  10   0  117.19    5.30
   6  10   0  119.59    5.60
   6  10   0  124.49    5.10
   7  10   0   64.79    3.40
   7  10   0   61.89    3.00
   7  10   0   62.19    2.90
   8  10   0  211.28    8.20
   8  10   0  197.68    8.30
   8  10   0  216.88    8.80
   8  10   0  208.08    9.60
   9  10   0    4.00    1.10
   9  10   0    2.90    0.70
  10  10   0   62.39    3.40
  10  10   0   62.79    2.90
   5 -11   0   18.30    1.70
   3 -11   0   69.29    3.60
   2 -11   0   14.70    1.50
  -2  11   0   10.80    1.40
   1 -11   0   16.20    1.60
  -1  11   0   16.00    1.80
   0 -11   0    0.90    0.50
   0  11   0   -0.20    2.20
   0  11   0   -0.30    0.90
   0  11   0    0.70    0.40
  -1 -11   0   17.40    1.60
   1  11   0   12.50    1.90
   1  11   0   16.10    2.20
   1  11   0   16.30    1.20
   1  11   0   10.20    2.00
  -2 -11   0   13.80    1.50
   2  11   0   11.10    2.00
   2  11   0    8.70    1.90
   2  11   0   13.20    2.60
   2  11   0   12.60    1.30
   2  11   0   13.90    1.00
   2  11   0   14.00    1.20
  -3 -11   0   70.79    3.80
   3  11   0   67.19    5.10
   3  11   0   67.69    3.50
   3  11   0   65.49    4.80
   3  11   0   68.69    4.80
   3  11   0   67.09    3.10
   3  11   0   69.59    3.30
  -4 -11   0   71.59    4.30
   4  11   0   84.59    3.70
   4  11   0   76.59    3.80
  -5 -11   0   21.00    1.80
   5  11   0   19.10    1.30
   5  11   0   18.30    1.40
   5  11   0   18.40    1.60
  -6 -11   0   52.19    3.00
   6  11   0   53.69    2.60
   6  11   0   52.39    2.50
   6  11   0   54.49    3.00
   7  11   0  150.98    6.20
   7  11   0  159.18    6.90
   7  11   0  146.29    6.60
   8  11   0   19.80    1.40
   8  11   0   22.50    1.60
   8  11   0   21.20    1.10
   9  11   0  107.79    4.60
  10  11   0    0.40    0.30
   5 -12   0   23.90    1.70
   4 -12   0   13.90    1.40
   3 -12   0   91.09    4.50
   2 -12   0   12.20    1.40
   1 -12   0  123.99    5.70
  -1  12   0  118.89    5.20
   0 -12   0   13.00    1.70
   0  12   0   12.20    1.00
  -1 -12   0  127.79    6.00
   1  12   0  126.69    5.50
  -2 -12   0   12.50    1.40
   2  12   0   12.60    1.00
   2  12   0   12.70    1.30
  -3 -12   0   93.59    4.70
   3  12   0   92.39    4.10
   3  12   0   92.09    4.20
   3  12   0   93.99    4.50
  -4 -12   0   13.80    1.50
   4  12   0   13.20    1.20
   4  12   0   13.10    1.00
   4  12   0   14.10    1.40
  -5 -12   0   23.50    1.90
   5  12   0   23.70    1.90
   5  12   0   23.90    1.40
   5  12   0   23.90    1.50
   6  12   0   29.20    1.60
   6  12   0   30.30    2.00
   7  12   0   12.00    0.80
   7  12   0   12.50    1.00
   7  12   0   12.30    1.20
   8  12   0   36.00    2.20
   8  12   0   36.00    1.60
   9  12   0    0.30    0.40
   5 -13   0   11.50    1.90
   4 -13   0   40.70    2.40
   2 -13   0  184.38    8.00
   1 -13   0   25.00    2.00
  -1  13   0   24.40    1.50
   0 -13   0   -0.10    0.60
   0  13   0    0.10    0.30
  -1 -13   0   25.10    2.00
   1  13   0   24.70    1.40
   1  13   0   23.80    1.50
  -2 -13   0  184.68    8.00
   2  13   0  180.98    7.50
   2  13   0  176.98    7.30
  -3 -13   0   20.20    1.70
   3  13   0   19.10    1.40
   3  13   0   18.60    1.70
  -4 -13   0   42.30    2.50
   4  13   0   39.70    2.00
   4  13   0   38.40    2.10
   4  13   0   41.20    2.40
  -5 -13   0    9.40    1.20
   5  13   0    9.60    0.90
   5  13   0    9.60    1.20
   5  13   0   10.10    0.80
   6  13   0   85.29    3.50
   6  13   0   84.39    3.90
   6  13   0   82.39    3.60
   7  13   0    2.30    0.50
   7  13   0    1.30    0.30
   7  13   0    1.80    0.40
   8  13   0   11.40    0.90
   9  13   0   10.10    0.70
   4 -14   0   29.30    1.80
   3 -14   0  129.29    5.70
   2 -14   0    3.80    0.80
  -2  14   0    4.20    0.60
   1 -14   0   54.39    3.10
  -1  14   0   56.09    2.60
   0 -14   0   42.00    2.60
   0  14   0   40.10    2.00
   0  14   0   41.50    2.10
  -1 -14   0   51.69    3.00
   1  14   0   50.09    2.50
   1  14   0   54.09    2.40
  -2 -14   0    4.70    0.90
   2  14   0    4.80    0.60
   2  14   0    5.50    0.70
  -3 -14   0  122.69    5.60
   3  14   0  126.49    5.20
   3  14   0  118.59    5.00
  -4 -14   0   28.30    1.90
   4  14   0   31.90    2.50
   4  14   0   30.50    1.60
   5  14   0   63.39    3.00
   5  14   0   67.09    3.10
   5  14   0   63.79    2.90
   6  14   0   26.60    1.40
   6  14   0   28.50    1.60
   6  14   0   28.30    1.30
   7  14   0    4.50    0.60
   7  14   0    5.10    0.30
   4 -15   0    5.20    0.90
   3 -15   0   17.30    1.20
   2 -15   0   38.70    2.20
   1 -15   0    0.40    0.70
  -1  15   0    1.30    0.40
   0 -15   0    0.00    0.50
   0  15   0    0.80    0.30
  -1 -15   0    1.10    0.60
   1  15   0    0.70    0.30
   1  15   0    0.80    0.30
  -2 -15   0   36.90    2.60
   2  15   0   38.80    1.90
   2  15   0   40.20    1.80
  -3 -15   0   16.10    1.30
   3  15   0   16.10    1.10
   3  15   0   17.60    1.00
   3  15   0   18.40    1.40
   4  15   0    4.30    0.60
   4  15   0    5.30    0.50
   4  15   0    5.40    0.60
   5  15   0    0.80    0.40
   5  15   0    1.10    0.20
   5  15   0    1.10    0.30
   6  15   0   19.30    0.90
   6  15   0   20.10    1.20
   2 -16   0    1.60    0.40
   0 -16   0    1.70    0.50
   0  16   0    3.70    0.40
  -1 -16   0   17.80    1.20
   1  16   0   14.90    1.00
   1  16   0   15.30    0.80
   2  16   0    2.00    0.40
   2  16   0    1.50    0.20
   3  16   0   18.00    0.90
   4  16   0   32.20    1.40
   5  16  -1    1.00    0.20
   4  16  -1    4.60    0.40
   3  16  -1   16.40    1.00
   3  16  -1   16.80    0.80
   2  16  -1    4.60    0.40
   2  16  -1    6.60    0.70
   1  16  -1    3.50    0.40
   1  16  -1    3.20    0.50
   0  16  -1    3.80    0.50
   0 -16   1    4.30    0.80
   6  15  -1   23.40    1.10
   6  15  -1   23.20    1.30
   5  15  -1    6.80    0.50
   5  15  -1    6.60    0.60
   5  15  -1    6.30    0.70
   4  15  -1   10.70    0.70
   4  15  -1   10.40    0.80
   4  15  -1    9.20    0.90
   3  15  -1    6.60    0.90
   3  15  -1    9.20    1.10
   3  15  -1    8.20    0.70
  -3 -15   1   10.10    1.40
   2  15  -1   42.40    2.00
   2  15  -1   44.40    2.10
   1  15  -1   14.30    0.90
   1  15  -1   14.60    1.20
  -1 -15   1   14.10    1.50
   0  15  -1   32.80    1.90
   0  15  -1   35.00    1.70
   0 -15   1   47.30    2.90
  -1  15  -1    1.90    0.40
   1 -15   1    2.60    0.60
   2 -15   1  104.79    4.60
   3 -15   1   12.70    1.10
   8  14  -1    6.30    0.60
   7  14  -1   13.40    0.80
   7  14  -1   12.20    1.00
   6  14  -1   12.20    0.90
   6  14  -1   11.60    0.70
   6  14  -1   12.30    1.10
   5  14  -1   61.19    2.70
   5  14  -1   62.69    2.80
   5  14  -1   61.29    3.00
   4  14  -1   33.60    1.70
   4  14  -1   33.40    1.80
  -4 -14   1   33.00    2.10
   3  14  -1  171.08    7.00
   3  14  -1  176.98    7.10
  -3 -14   1  172.88    7.50
   2  14  -1   23.10    1.40
   2  14  -1   22.50    1.30
  -2 -14   1   20.30    1.70
   1  14  -1   28.70    1.50
   1  14  -1   29.90    1.70
  -1 -14   1   28.50    2.10
   0  14  -1   18.70    1.20
   0  14  -1   17.30    1.10
   0 -14   1   18.90    1.70
  -1  14  -1   24.80    1.40
   1 -14   1   20.50    1.70
  -2  14  -1   23.30    1.70
   2 -14   1   22.20    1.70
   3 -14   1    5.10    1.00
   9  13  -1    1.60    0.30
   8  13  -1   21.10    1.30
   8  13  -1   19.60    1.00
   7  13  -1   10.80    0.80
   7  13  -1    9.60    1.60
   7  13  -1   11.90    0.90
   6  13  -1   18.90    1.10
   6  13  -1   19.80    1.30
   6  13  -1   18.90    1.50
   5  13  -1   20.30    1.60
   5  13  -1   21.40    1.20
  -5 -13   1   17.70    1.60
   4  13  -1   25.50    1.50
   4  13  -1   26.70    1.80
   4  13  -1   26.00    1.60
  -4 -13   1   32.00    3.10
   3  13  -1    0.40    0.40
   3  13  -1    0.50    0.40
   3  13  -1    0.40    0.80
  -3 -13   1    0.60    0.60
   2  13  -1   56.49    2.70
   2  13  -1   58.19    2.80
  -2 -13   1   59.39    3.30
   1  13  -1   21.30    1.40
   1  13  -1   20.20    1.30
  -1 -13   1   21.80    1.90
   0  13  -1   73.79    3.40
   0 -13   1   80.59    4.00
  -1  13  -1    5.70    0.70
   1 -13   1    4.40    0.90
   2 -13   1    3.20    1.00
   3 -13   1   52.69    2.90
   4 -13   1   16.40    1.60
  10  12  -1    8.20    0.70
   9  12  -1   11.20    1.00
   8  12  -1    5.20    0.60
   8  12  -1    5.30    0.90
   8  12  -1    5.00    0.70
   7  12  -1    1.50    0.60
   7  12  -1    1.60    0.40
   7  12  -1    1.30    0.30
   6  12  -1   45.30    2.40
   6  12  -1   50.09    2.50
   6  12  -1   53.19    2.80
   5  12  -1   50.59    2.90
   5  12  -1   51.89    2.60
   5  12  -1   52.79    2.50
  -5 -12   1   51.59    3.00
   4  12  -1    6.30    1.10
   4  12  -1    6.60    0.90
   4  12  -1    5.90    0.70
  -4 -12   1    6.70    1.20
   3  12  -1   78.99    3.50
   3  12  -1   79.59    3.70
   3  12  -1   79.39    3.90
  -3 -12   1   76.79    4.10
   2  12  -1    3.20    0.70
   2  12  -1    4.70    0.70
  -2 -12   1    3.10    0.90
   1  12  -1   38.10    2.10
  -1 -12   1   34.80    2.40
   0  12  -1    6.80    0.80
   0 -12   1    7.00    1.20
   1 -12   1  207.48    9.00
   2 -12   1    4.10    0.90
   3 -12   1   44.40    2.60
  10  11  -1   17.10    1.10
   9  11  -1   77.39    3.60
   8  11  -1   14.90    0.90
   8  11  -1   14.90    1.40
   8  11  -1   14.80    1.10
   7  11  -1   18.30    1.30
   7  11  -1   16.50    2.10
   7  11  -1   19.20    1.30
   6  11  -1    2.00    0.70
   6  11  -1    2.80    0.60
   6  11  -1    1.80    0.40
  -6 -11   1    3.20    0.90
   5  11  -1   78.29    3.70
   5  11  -1   81.69    4.00
   5  11  -1   80.19    3.60
  -5 -11   1   78.99    4.10
   4  11  -1    1.00    0.50
   4  11  -1    0.50    0.40
   3  11  -1    6.90    0.90
   3  11  -1    6.20    0.80
   3  11  -1    4.00    1.50
   3  11  -1    6.50    1.00
  -3 -11   1    7.00    1.10
   2  11  -1   32.00    3.20
   2  11  -1   34.30    1.80
   2  11  -1   35.40    2.20
   2  11  -1   32.50    3.00
   2  11  -1   34.50    1.90
   2  11  -1   30.60    3.30
  -2 -11   1   35.60    2.30
   1  11  -1   61.89    4.10
   1  11  -1   62.09    4.20
   1  11  -1   65.19    3.10
   1  11  -1   68.19    4.10
  -1 -11   1   67.79    3.60
   0  11  -1   94.39    4.90
   0  11  -1   89.49    4.00
   0 -11   1   91.79    4.50
  -1  11  -1   56.59    3.20
   1 -11   1   51.19    3.00
  -2  11  -1  177.08    7.90
   2 -11   1  190.28    8.00
   3 -11   1   64.49    3.40
   4 -11   1   91.79    4.40
  11  10  -1   18.80    1.20
  11  10  -1   24.70    1.80
  10  10  -1   70.49    3.20
  10  10  -1   64.29    3.60
   9  10  -1   51.49    4.70
   9  10  -1   51.69    2.80
   9  10  -1   54.89    2.40
   8  10  -1   28.70    2.00
   8  10  -1   24.10    1.60
   8  10  -1   23.20    3.20
   8  10  -1   27.10    1.90
   7  10  -1  297.37   12.00
   7  10  -1  305.17   12.50
   7  10  -1  307.57   11.90
   6  10  -1   73.99    3.30
   6  10  -1   74.69    3.90
   6  10  -1   73.49    3.70
  -6 -10   1   73.79    3.90
   5  10  -1  140.59    9.90
   5  10  -1  178.58    7.00
   5  10  -1  183.88    7.20
   5  10  -1  167.58    7.40
   5  10  -1  157.08    9.90
   5  10  -1  172.28   10.00
  -5 -10   1  174.48    7.60
   4  10  -1   21.30    1.60
   4  10  -1   20.70    1.40
   4  10  -1   18.30    1.30
   4  10  -1   21.70    2.80
   4  10  -1   22.80    2.70
   4  10  -1   22.90    2.70
  -4 -10   1   20.70    1.80
   3  10  -1  141.29    7.10
   3  10  -1  136.59    5.80
   3  10  -1  138.29    7.00
   3  10  -1  134.99    7.00
   3  10  -1  129.29    6.00
   3  10  -1  135.09    5.70
  -3 -10   1  130.89    6.10
   2  10  -1  109.69    5.80
   2  10  -1  107.99    5.90
   2  10  -1  105.99    5.80
   2  10  -1  107.29    4.80
  -2 -10   1  117.59    5.50
   1  10  -1  216.38   10.80
   1  10  -1  214.98    9.30
   1  10  -1  203.98    8.50
   1  10  -1  213.98   11.00
  -1 -10   1  201.88    8.90
   0  10  -1  100.19    4.80
   0  10  -1   96.89    4.80
   0  10  -1   91.49    4.80
   0  10  -1   96.69    4.10
   0 -10   1   89.09    4.50
  -1  10  -1   47.90    2.80
   1 -10   1   48.60    2.80
  -2  10  -1   63.49    3.10
   2 -10   1   56.29    3.40
  -3  10  -1   51.29    2.40
   3 -10   1   51.69    2.90
   4 -10   1  122.19    5.60
  12   9  -1   12.70    1.30
  11   9  -1    2.80    0.70
  11   9  -1    5.20    0.90
  10   9  -1    0.60    1.20
  10   9  -1    0.90    0.50
   9   9  -1   13.30    1.80
   9   9  -1   11.30    0.80
   9   9  -1   14.80    2.00
   8   9  -1    3.10    0.60
   8   9  -1    2.60    0.70
   8   9  -1    2.10    0.40
   8   9  -1    2.90    1.10
   7   9  -1  179.78    8.70
   7   9  -1  202.88    8.20
   7   9  -1  215.38    8.10
   6   9  -1  258.27   11.20
   6   9  -1  275.47   10.70
   6   9  -1  290.37   14.40
   6   9  -1  262.97   12.90
   6   9  -1  277.77   15.40
   6   9  -1  276.47   10.90
  -6  -9   1  260.97   11.20
   5   9  -1  616.34   23.70
   5   9  -1  616.24   25.60
   5   9  -1  617.44   25.60
   5   9  -1  605.54   25.60
   5   9  -1  617.64   23.90
  -5  -9   1  621.94   24.30
   4   9  -1  128.59    5.80
   4   9  -1  136.59    6.90
   4   9  -1  129.89    6.80
   4   9  -1  127.39    5.50
   4   9  -1  132.99    6.90
  -4  -9   1  125.39    5.90
   3   9  -1   28.10    2.30
   3   9  -1   23.00    1.50
   3   9  -1   27.10    2.40
   3   9  -1   26.40    2.40
   2   9  -1   23.20    2.20
   2   9  -1   24.80    1.50
   2   9  -1   22.40    2.20
   2   9  -1   34.90    2.40
   1   9  -1    4.50    0.90
   1   9  -1    4.10    1.00
   1   9  -1    4.10    0.60
   1   9  -1    3.40    1.00
   0   9  -1   36.40    2.30
   0   9  -1   36.30    2.30
   0   9  -1   36.70    2.30
  -1   9  -1  298.97   12.00
  -1   9  -1  300.97   12.10
  -1   9  -1  298.07   12.00
  -2   9  -1  282.57   11.30
  -3   9  -1  147.19    6.10
  -4   9  -1  152.28    6.10
   7  -9   1   79.39    5.30
   8  -9   1   24.30    2.90
   9  -9   1    0.10    1.40
 -10   9  -1   19.70    1.60
  12   8  -1   22.70    1.90
  11   8  -1    9.50    1.90
  11   8  -1    7.00    0.80
  10   8  -1   11.50    1.20
  10   8  -1   11.70    1.60
   9   8  -1  132.69    5.80
   9   8  -1  127.59    5.30
   9   8  -1  133.19    6.80
  -9  -8   1  124.89    5.80
   8   8  -1  133.49    5.50
   8   8  -1  134.59    7.00
   8   8  -1  138.09    6.10
  -8  -8   1  128.09    6.00
   7   8  -1  221.28    8.90
   7   8  -1  221.48    8.70
   7   8  -1  187.28   11.00
   7   8  -1  249.38   12.00
   7   8  -1  248.48   11.80
   7   8  -1  207.28    9.20
   7   8  -1  199.48   10.00
  -7  -8   1  222.68    9.20
   6   8  -1  440.36   17.10
   6   8  -1  412.76   18.90
   6   8  -1  425.26   18.80
   6   8  -1  429.66   16.90
   6   8  -1  454.95   19.00
  -6  -8   1  450.15   17.70
   5   8  -1   86.39    4.00
   5   8  -1   97.39    5.50
   5   8  -1   87.09    6.60
   5   8  -1   92.39    6.60
   4   8  -1   53.69    3.60
   4   8  -1   55.09    3.60
   4   8  -1   58.39    3.70
   4   8  -1   52.99    2.70
   3   8  -1  410.36   16.70
   3   8  -1  405.46   16.70
   3   8  -1  396.96   16.60
   2   8  -1  314.87   13.30
   2   8  -1  329.17   13.40
   2   8  -1  320.57   13.30
   1   8  -1  266.67   11.00
   1   8  -1  268.77   11.00
   1   8  -1  262.57   11.00
   0   8  -1  183.38    7.70
   0   8  -1  184.28    7.70
   0   8  -1  183.48    7.70
  -1   8  -1  333.77   13.30
  -1   8  -1  327.17   13.30
  -1   8  -1  347.67   13.40
  -2   8  -1   71.49    3.30
  -2   8  -1   71.19    3.10
  -2   8  -1   73.99    3.20
  -3   8  -1   25.00    1.50
   6  -8   1    4.10    1.70
  -8   8  -1   -0.10    0.40
   8  -8   1    1.70    1.40
  -9   8  -1   20.80    1.40
   9  -8   1   21.40    2.50
 -10   8  -1   53.49    2.60
  10  -8   1   53.79    3.50
  13   7  -1   53.39    2.50
  12   7  -1   71.39    3.70
  11   7  -1   68.39    3.80
  11   7  -1   53.59    3.30
 -10  -7   1   40.10    3.20
   9   7  -1   28.90    2.00
   9   7  -1   28.90    2.70
   9   7  -1   28.50    1.70
  -9  -7   1   29.00    2.10
   8   7  -1  226.98   13.10
   8   7  -1  225.78   10.50
   8   7  -1  227.58    9.00
   8   7  -1  246.08   13.30
   8   7  -1  218.78    8.90
   8   7  -1  219.28    9.50
  -8  -7   1  217.98    9.60
   7   7  -1  114.39    6.30
   7   7  -1  122.99    5.00
   7   7  -1  118.99    7.30
   7   7  -1  117.59    5.50
   7   7  -1  117.19    6.80
   7   7  -1  118.99    5.10
   7   7  -1  126.89    7.10
   6   7  -1  132.29    5.50
   6   7  -1  127.29    7.00
   5   7  -1    9.40    1.70
   5   7  -1    6.10    1.40
   5   7  -1    9.10    0.80
   5   7  -1    8.70    1.70
   4   7  -1  260.07   11.30
   4   7  -1  268.37   11.30
   4   7  -1  254.47   10.40
   4   7  -1  265.77   11.30
   3   7  -1   12.00    1.40
   3   7  -1   12.30    1.40
   3   7  -1   12.70    1.40
   2   7  -1  462.15   18.10
   2   7  -1  413.26   17.10
   2   7  -1  415.96   17.20
   1   7  -1 1176.98   45.00
   1   7  -1 1164.08   45.00
   1   7  -1 1180.78   45.00
   0   7  -1  879.11   33.60
   0   7  -1  882.81   33.60
   0   7  -1  861.31   33.60
  -1   7  -1  141.79    5.80
  -1   7  -1  136.09    5.80
  -1   7  -1  143.29    5.90
  -2   7  -1  410.56   15.90
  -2   7  -1  417.36   15.90
  -2   7  -1  408.86   16.30
  -3   7  -1  217.28    8.30
  -3   7  -1  212.98    8.30
  -3   7  -1  218.18    8.90
   6  -7   1    1.90    1.50
   7  -7   1    5.60    1.70
  -8   7  -1   54.79    3.10
   8  -7   1   54.59    4.30
  -9   7  -1   35.80    2.10
   9  -7   1   51.49    5.70
 -10   7  -1   25.10    1.60
  10  -7   1   23.30    2.60
 -11   7  -1   16.60    1.10
  11  -7   1   18.10    2.10
  13   6  -1   19.20    1.80
  12   6  -1    4.30    1.50
 -12  -6   1    4.40    1.30
  11   6  -1  163.98    6.90
  11   6  -1  169.98    7.90
 -11  -6   1  170.48    7.30
  10   6  -1   20.20    1.50
  10   6  -1   20.10    2.20
 -10  -6   1   20.40    1.80
 -10  -6   1   18.90    1.30
  -9  -6   1   69.09    5.00
   8   6  -1  157.78    8.60
   8   6  -1  161.28    7.90
   8   6  -1  154.98    8.60
   8   6  -1  159.28    6.30
   8   6  -1  156.08    6.90
  -8  -6   1  153.08    6.40
  -8  -6   1  161.98    7.10
   7   6  -1   12.70    0.90
   7   6  -1   10.10    2.30
   7   6  -1    8.10    2.60
   7   6  -1   12.10    1.00
   7   6  -1   11.60    2.30
  -7  -6   1   11.20    1.40
   6   6  -1   27.60    2.60
   6   6  -1   29.20    1.60
   6   6  -1   28.00    2.70
   6   6  -1   31.30    2.80
   5   6  -1  143.49    7.00
   5   6  -1  136.59    5.90
   5   6  -1  150.68    7.10
   5   6  -1  146.79    7.00
   4   6  -1  233.88   10.50
   4   6  -1  232.78   10.20
   4   6  -1  243.48   10.60
   3   6  -1  145.79    6.60
   3   6  -1  148.89    6.60
   3   6  -1  150.68    6.60
   2   6  -1 1633.04   61.79
   2   6  -1 1584.64   61.79
   2   6  -1 1643.64   61.79
   1   6  -1  892.91   34.00
   1   6  -1  879.41   34.10
   1   6  -1  887.91   34.00
   0   6  -1 2377.26   89.89
  -1   6  -1 1277.77   46.80
  -1   6  -1 1168.38   47.00
  -1   6  -1 1208.28   47.00
  -1   6  -1 1273.17   46.80
  -2   6  -1  460.95   17.90
  -2   6  -1  455.55   18.00
  -2   6  -1  464.75   18.10
  -2   6  -1  455.85   17.90
  -2   6  -1  486.15   18.10
  -3   6  -1    1.80    0.60
  -3   6  -1    1.40    0.40
  -3   6  -1    1.60    0.40
  -4   6  -1  469.95   18.50
  -7   6  -1   40.10    2.10
   7  -6   1   40.10    3.60
  -8   6  -1  122.99    5.20
   8  -6   1  112.79    6.80
  -9   6  -1  164.58    6.80
   9  -6   1  157.38    8.20
 -10   6  -1   56.49    3.40
  10  -6   1   47.30    3.80
 -11   6  -1   53.09    2.70
  11  -6   1   56.69    4.40
  12  -6   1    4.40    1.00
  13   5  -1   10.50    1.40
  13   5  -1   11.00    1.20
  12   5  -1  147.69    6.90
 -11  -5   1   20.50    1.20
  10   5  -1  131.89    5.70
  10   5  -1  125.49    6.70
 -10  -5   1  134.99    6.20
 -10  -5   1  134.49    5.50
 -10  -5   1  126.79    5.70
   9   5  -1  183.48    7.80
   9   5  -1  180.58    8.70
  -9  -5   1  186.68    7.50
  -9  -5   1  190.28    8.30
  -9  -5   1  182.28    7.80
   8   5  -1   -0.20    1.60
   8   5  -1    0.50    2.00
   8   5  -1    3.30    0.40
  -8  -5   1    2.40    0.70
  -8  -5   1    3.20    0.80
  -8  -5   1    3.40    1.20
   7   5  -1   15.10    2.30
   7   5  -1   16.00    2.40
   7   5  -1   14.70    2.50
   7   5  -1   14.80    1.10
  -7  -5   1   16.60    1.40
   6   5  -1  177.88    8.40
   6   5  -1  176.38    8.50
   6   5  -1  173.28    7.20
   6   5  -1  182.18    8.40
   5   5  -1   72.19    4.00
   4   5  -1   62.49    3.40
   4   5  -1   65.29    3.50
   4   5  -1   63.09    3.40
   3   5  -1 1181.18   44.50
   3   5  -1 1153.38   44.50
   3   5  -1 1143.39   44.50
   2   5  -1 1659.93   63.19
   2   5  -1 1650.83   63.19
   2   5  -1 1673.53   63.19
   1   5  -1  465.05   17.90
   1   5  -1  461.65   17.90
   1   5  -1  457.95   17.90
   0   5  -1  530.85   19.90
   0   5  -1  518.95   19.90
   0   5  -1  496.05   19.80
  -1   5  -1 1043.70   39.10
  -1   5  -1 1014.60   39.20
  -1   5  -1 1042.40   39.10
  -1   5  -1 1014.10   39.20
  -2   5  -1  357.16   14.20
  -2   5  -1  371.26   14.20
  -2   5  -1  365.46   14.30
  -3   5  -1   37.20    2.00
  -3   5  -1   38.50    2.10
  -3   5  -1   37.80    2.00
  -4   5  -1  130.89    5.80
  -7   5  -1   72.69    3.20
   7  -5   1   69.69    4.50
  -8   5  -1   96.99    4.30
   8  -5   1   99.59    5.80
  -9   5  -1  154.38    6.60
   9  -5   1  157.48    8.20
 -10   5  -1   10.50    1.10
 -11   5  -1   19.00    1.40
  11  -5   1   18.80    2.30
  12  -5   1   40.80    2.90
  13   4  -1   42.40    2.50
 -13  -4   1   42.70    2.30
  12   4  -1   26.80    2.20
 -12  -4   1   28.70    2.00
 -12  -4   1   28.10    1.40
  11   4  -1   94.69    5.20
 -11  -4   1   95.39    4.70
 -11  -4   1   87.59    4.30
 -11  -4   1   98.49    4.10
  10   4  -1   81.19    4.80
  10   4  -1   79.69    3.80
 -10  -4   1   81.79    4.30
 -10  -4   1   84.19    3.70
   9   4  -1   56.89    3.00
   9   4  -1   61.49    5.80
   9   4  -1   55.29    5.50
   9   4  -1   54.89    3.80
  -9  -4   1   56.59    3.30
  -9  -4   1   57.29    3.10
   8   4  -1  146.49    7.60
   8   4  -1  143.39    7.70
   8   4  -1  143.99    7.10
  -8  -4   1  138.09    6.50
  -8  -4   1  141.39    6.20
   7   4  -1   27.70    3.20
   7   4  -1   23.80    2.60
   7   4  -1   27.10    2.70
  -7  -4   1   24.30    1.60
   6   4  -1   12.40    1.80
   5   4  -1   46.20    2.80
   5   4  -1   48.80    2.90
   5   4  -1   44.30    2.90
   4   4  -1  846.22   33.00
   4   4  -1  854.41   33.10
   4   4  -1  853.81   33.00
   3   4  -1  363.16   14.70
   3   4  -1  373.06   14.70
   3   4  -1  375.56   14.70
   2   4  -1  481.55   18.30
   2   4  -1  456.95   18.10
   2   4  -1  455.75   18.10
   1   4  -1  138.99    5.60
   1   4  -1  136.69    5.60
   1   4  -1  134.49    5.60
   0   4  -1  101.39    4.20
   0   4  -1   99.69    4.20
  -1   4  -1  117.49    4.90
  -1   4  -1  119.09    4.90
  -2   4  -1 1035.30   38.80
  -2   4  -1 1024.50   38.90
  -2   4  -1 1004.40   38.90
  -3   4  -1  146.09    6.10
  -3   4  -1  145.79    6.10
  -3   4  -1  152.58    6.20
  -4   4  -1 1918.31   72.99
  -5   4  -1  137.19   24.70
  -7   4  -1   26.50    1.50
  -8   4  -1  107.79    4.70
  -9   4  -1    3.80    0.70
 -10   4  -1   12.60    1.30
  10  -4   1   13.20    2.30
 -11   4  -1   43.00    2.40
  11  -4   1   42.50    3.40
 -12   4  -1    8.60    1.00
 -12   4  -1    7.10    0.80
  12  -4   1    4.90    1.20
 -13   4  -1   88.49    3.30
  13  -4   1   74.99    4.60
  14   3  -1    4.90    0.90
  13   3  -1   65.89    3.20
 -13  -3   1   53.19    3.00
 -13  -3   1   66.19    2.60
  12   3  -1   47.30    3.00
 -12  -3   1   45.80    2.20
 -12  -3   1   43.30    2.40
 -12  -3   1   44.90    2.70
  11   3  -1   37.60    2.90
 -11  -3   1   41.00    2.40
 -11  -3   1   39.80    2.10
 -11  -3   1   41.50    2.60
 -10  -3   1   34.90    2.20
   9   3  -1   72.79    4.30
  -9  -3   1   64.99    3.70
   8   3  -1   64.09    4.60
   8   3  -1   64.59    4.50
   7   3  -1   19.20    2.40
   7   3  -1   17.20    2.30
   6   3  -1  157.48    8.40
   6   3  -1  141.69    6.90
   6   3  -1  140.49    6.90
   5   3  -1   47.10    2.80
   5   3  -1   46.80    2.80
   5   3  -1   52.99    3.00
   4   3  -1  387.06   15.10
   4   3  -1  375.06   15.10
   4   3  -1  369.06   15.10
   3   3  -1  704.43   27.70
   3   3  -1  727.63   27.80
   3   3  -1  727.03   27.80
   2   3  -1  385.26   14.90
   2   3  -1  386.06   14.90
   2   3  -1  374.46   14.90
   1   3  -1 1391.86   62.49
  -1  -3   1 1409.86   63.19
   0   3  -1   25.50    1.30
   0   3  -1   25.10    1.20
  -1   3  -1  366.46   14.00
  -1   3  -1  357.66   14.00
  -2   3  -1  205.98    7.90
  -2   3  -1  197.08    8.00
  -2   3  -1  195.98    8.00
  -3   3  -1 1116.49   42.60
  -4   3  -1  254.87   10.50
  -7   3  -1    0.80    0.40
  -8   3  -1  161.88    6.60
  -8   3  -1  146.59    6.70
  -9   3  -1   32.60    2.20
  -9   3  -1   31.00    2.00
   9  -3   1   33.90    2.30
 -10   3  -1  284.37   11.40
 -10   3  -1  275.77   11.60
  10  -3   1  272.87   11.20
 -11   3  -1   10.30    1.30
  11  -3   1    9.60    2.00
 -12   3  -1    3.40    0.60
 -12   3  -1    3.00    0.60
  12  -3   1    6.50    1.80
 -13   3  -1   48.60    2.20
 -13   3  -1   53.59    2.80
  13  -3   1   47.10    2.80
  14   2  -1    9.30    1.10
  13   2  -1  104.79    6.20
  13   2  -1  112.39    5.20
 -13  -2   1   85.59    4.10
 -13  -2   1   92.69    4.20
  12   2  -1   62.19    3.60
 -12  -2   1   66.29    3.50
 -12  -2   1   68.99    3.00
 -12  -2   1   61.19    3.30
  11   2  -1   25.90    2.40
 -11  -2   1   25.50    1.90
 -11  -2   1   23.20    2.00
  10   2  -1   60.09    3.80
 -10  -2   1   59.49    3.50
   9   2  -1  144.39    7.10
  -9  -2   1  144.39    6.40
  -9  -2   1  144.69    6.70
   8   2  -1   38.90    3.60
   8   2  -1   34.70    3.80
  -8  -2   1   38.60    2.20
   7   2  -1  197.88    9.10
   7   2  -1  205.08    9.10
  -7  -2   1  191.58    8.10
   6   2  -1  541.45   21.50
   6   2  -1  515.85   21.50
   6   2  -1  545.45   21.50
   5   2  -1  178.08    7.70
   5   2  -1  168.78    7.60
   5   2  -1  180.38    7.70
   4   2  -1  118.69    5.20
   4   2  -1  119.49    5.20
   4   2  -1  115.59    5.20
   3   2  -1  371.86   14.70
   3   2  -1  381.36   14.70
   3   2  -1  369.56   14.60
   2   2  -1 3872.21  159.88
  -2  -2   1 3999.90  160.28
   1   2  -1  215.78    8.50
   1   2  -1  218.38    8.50
   1   2  -1  219.88    8.50
   0   2  -1 2181.38   89.59
   0  -2   1 2267.87   90.59
  -1   2  -1  405.96   15.10
  -1   2  -1  379.86   15.00
  -1   2  -1  388.56   15.10
  -2   2  -1  404.66   16.10
   2  -2   1  426.86   16.00
   2  -2   1  422.06   16.00
  -3   2  -1   84.09    3.90
   3  -2   1   87.59    3.80
   3  -2   1   89.09    3.80
   4  -2   1  207.88    8.40
   4  -2   1  199.78    8.40
   5  -2   1    0.70    1.00
   5  -2   1    1.50    1.00
  -7   2  -1   36.30    1.90
  -8   2  -1  187.08    8.90
   8  -2   1  179.38    8.30
  -9   2  -1   57.49    3.00
  -9   2  -1   52.29    3.10
   9  -2   1   57.79    3.40
 -10   2  -1   88.49    4.60
 -10   2  -1   97.49    4.50
  10  -2   1   94.99    4.70
 -11   2  -1   39.40    2.30
 -11   2  -1   36.00    2.40
  11  -2   1   36.30    2.10
 -12   2  -1    2.20    0.60
  12  -2   1    0.60    0.90
 -13   2  -1   25.60    1.40
 -13   2  -1   21.00    1.20
 -13   2  -1   21.20    1.30
  13  -2   1   18.90    2.10
  14   1  -1    6.60    1.20
 -14  -1   1    5.00    0.40
  13   1  -1  202.48   10.20
  13   1  -1  204.88    8.90
 -13  -1   1  209.78    8.50
 -13  -1   1  223.78    9.00
  12   1  -1   71.29    3.80
 -12  -1   1   69.39    3.90
 -12  -1   1   64.39    3.60
  11   1  -1  130.39    6.50
 -11  -1   1  139.39    6.30
  10   1  -1   67.59    4.10
 -10  -1   1   69.29    3.80
 -10  -1   1   71.29    3.60
  -9  -1   1   23.10    1.70
   8   1  -1  228.88   14.70
   8   1  -1  272.07   13.90
  -8  -1   1  304.87   11.20
   7   1  -1  312.87   13.10
   7   1  -1  318.37   13.00
  -7  -1   1  276.07   11.90
   6   1  -1  868.31   34.10
   6   1  -1  882.61   34.10
   6   1  -1  864.51   34.10
   5   1  -1 1384.76   52.19
   5   1  -1 1352.96   52.09
   5   1  -1 1341.97   52.09
   4   1  -1   34.50    1.90
   4   1  -1   31.30    1.90
   4   1  -1   33.00    1.90
   3   1  -1  101.49    4.40
   3   1  -1  102.09    4.40
   3   1  -1  104.89    4.40
   2   1  -1  646.74   24.70
   1   1  -1 9292.97  353.86
  -1  -1   1 9168.48  353.16
   0   1  -1  218.78    8.70
   0  -1   1  232.98    8.70
   0  -1   1  229.38    8.80
  -1   1  -1 5682.03  224.18
  -1   1  -1 5767.72  222.38
  -2   1  -1  205.58    8.50
   2  -1   1  214.28    8.40
   2  -1   1  218.48    8.50
   3  -1   1 1750.02   65.69
   3  -1   1 1775.22   65.69
   3  -1   1 1666.73   65.59
   4  -1   1  138.49    6.10
   4  -1   1  140.29    6.10
   5  -1   1  166.18    7.40
   5  -1   1  167.98    7.40
   6  -1   1  101.29    5.30
   6  -1   1   99.09    5.40
  -7   1  -1   10.90    1.00
  -8   1  -1  181.98    8.00
   8  -1   1  172.28    8.00
  -9   1  -1   84.59    4.10
  -9   1  -1   83.09    4.30
   9  -1   1   86.19    4.70
 -10   1  -1   19.70    1.60
 -10   1  -1   18.40    1.80
  10  -1   1   18.10    1.90
 -11   1  -1    2.40    0.70
 -11   1  -1    0.90    0.70
  11  -1   1    3.30    0.80
 -12   1  -1   41.10    3.10
  12  -1   1   52.39    2.30
  12  -1   1   57.69    3.70
 -13   1  -1    7.70    0.80
 -13   1  -1    9.50    1.00
 -13   1  -1    6.50    0.60
  13  -1   1    7.50    1.40
  14   0  -1    0.20    0.90
 -14   0   1    0.80    0.30
  13   0  -1   26.50    1.50
  13   0  -1   29.90    2.70
 -13   0   1   27.40    1.70
 -13   0   1   25.30    1.50
  12   0  -1   22.90    1.90
 -12   0   1   24.00    1.80
 -12   0   1   24.10    1.70
  11   0  -1    1.40    0.80
 -11   0   1    2.00    0.70
 -11   0   1    2.30    0.80
  10   0  -1   94.19    5.00
 -10   0   1   92.89    4.50
 -10   0   1   89.89    4.60
  -9   0   1   70.59    3.50
  -9   0   1   68.99    3.70
  -8   0   1   30.00    1.80
   7   0  -1  228.58   10.00
   7   0  -1  225.68   10.10
   6   0  -1  885.01   35.40
   6   0  -1  935.61   35.50
   5   0  -1   82.49    3.90
   5   0  -1   80.49    3.90
   4   0  -1  207.28    8.50
   4   0  -1  204.78    8.40
   4   0  -1  213.58    8.50
   3   0  -1  283.57   10.90
   3   0  -1  277.57   10.90
   3   0  -1  275.37   10.90
   2   0  -1   44.40    2.00
   2   0  -1   45.10    2.00
   2   0  -1   46.40    2.00
   1   0  -1   73.89    3.00
   1   0  -1   75.09    3.00
   1   0  -1   78.59    3.00
   0   0   1  274.17   10.40
   0   0   1  265.97   10.40
   0   0   1  274.37   10.40
   1   0   1  403.66   15.80
   1   0   1  413.66   15.80
   1   0   1  415.56   15.80
   2   0   1   29.20    1.60
   3   0   1  494.15   19.70
   3   0   1  496.75   19.70
   3   0   1  527.55   19.80
   4   0   1   64.89    3.30
   4   0   1   61.29    3.30
   4   0   1   65.19    3.30
   5   0   1   14.90    1.50
   5   0   1   11.30    1.70
   5   0   1   13.90    1.60
   6   0   1  160.28    8.00
   6   0   1  169.98    8.20
  -7   0  -1   36.10    2.00
  -8   0  -1  463.45   19.60
   8   0   1  524.05   20.20
  -9   0  -1  324.77   13.60
  -9   0  -1  331.07   13.30
   9   0   1  326.27   13.90
 -10   0  -1    6.80    1.10
 -10   0  -1    6.70    1.30
  10   0   1    7.20    1.40
 -11   0  -1  426.26   16.40
 -11   0  -1  391.36   16.50
  11   0   1  405.56   16.90
 -12   0  -1    2.30    0.70
 -12   0  -1    3.10    0.70
  12   0   1    2.50    1.10
 -13   0  -1   15.40    0.90
 -13   0  -1   16.20    1.40
  13   0   1   14.50    1.60
  14  -1  -1    7.40    1.50
 -14   1   1    6.30    0.60
  13  -1  -1  230.98   10.40
 -13   1   1  218.88    8.80
 -13   1   1  211.08    8.90
 -13   1   1  209.08    8.90
  12  -1  -1   73.89    4.70
  12  -1  -1   67.19    3.40
 -12   1   1   67.59    3.50
  11  -1  -1  133.39    6.20
 -11   1   1  138.69    6.00
 -11   1   1  126.59    6.10
  10  -1  -1   65.99    3.80
 -10   1   1   67.99    3.40
 -10   1   1   63.29    3.50
  -9   1   1   22.00    1.60
  -9   1   1   19.90    1.70
  -8   1   1  307.47   12.30
   6  -1  -1  946.41   39.20
   6  -1  -1 1008.80   39.20
   5  -1  -1 1340.87   51.19
   5  -1  -1 1342.67   51.29
   4  -1  -1   31.50    1.70
   4  -1  -1   32.90    1.70
   3  -1  -1  105.39    4.20
   3  -1  -1  103.19    4.20
  -3   1   1   96.79    4.20
  -2   1   1  529.35   20.50
  -2   1   1  553.94   20.50
  -2   1   1  538.95   20.50
   1  -1  -1 9999.00  376.56
  -1   1   1 9842.12  376.56
   0   1   1  229.88    8.60
   0   1   1  222.18    8.60
   0   1   1  217.08    8.60
  -1  -1  -1 5977.40  237.08
   1   1   1 6048.79  238.28
   2   1   1  218.38    8.70
   2   1   1  219.98    8.60
   2   1   1  206.88    9.40
   3   1   1 1695.33   66.59
   3   1   1 1796.02   66.69
   3   1   1 1766.72   66.69
   4   1   1  136.49    6.20
   4   1   1  142.59    6.30
   4   1   1  139.09    6.20
   5   1   1  161.08    7.90
   5   1   1  168.78    7.60
   5   1   1  171.08    7.60
   6   1   1  113.79    5.80
   6   1   1  109.99    5.80
  -7  -1  -1   11.90    1.10
   7   1   1   22.20    2.80
   7   1   1   20.50    2.80
  -8  -1  -1  162.38    7.30
   8   1   1  168.68    7.80
  -9  -1  -1   83.09    4.00
  -9  -1  -1   78.59    4.30
   9   1   1   88.29    4.80
 -10  -1  -1   18.20    1.60
 -10  -1  -1   20.60    1.90
  10   1   1   20.30    2.10
 -11  -1  -1    2.30    0.90
  11   1   1    3.00    1.10
 -12  -1  -1   59.99    2.90
 -12  -1  -1   58.39    2.70
 -12  -1  -1   57.79    3.10
  12   1   1   58.99    3.30
 -13  -1  -1    7.00    0.50
  13   1   1    7.20    1.30
  14  -2  -1   10.80    1.30
 -14   2   1   10.60    0.70
  13  -2  -1  103.69    6.80
 -13   2   1  100.49    4.40
 -13   2   1   97.09    4.40
 -13   2   1   95.79    4.40
  12  -2  -1   61.39    4.30
 -12   2   1   62.09    3.30
  11  -2  -1   24.40    1.80
 -11   2   1   25.30    2.00
 -11   2   1   23.90    1.80
  10  -2  -1   58.79    3.30
 -10   2   1   60.99    3.10
 -10   2   1   52.19    3.20
  -9   2   1  147.79    6.20
  -9   2   1  138.79    6.40
  -8   2   1   34.30    1.90
   6  -2  -1  573.24   62.89
  -6   2   1  475.45   49.40
  -5   2   1  141.89    6.10
   4  -2  -1   98.59    4.50
   4  -2  -1   95.99    4.50
  -4   2   1  105.79    4.30
  -3   2   1  347.47   13.20
  -3   2   1  344.47   13.20
  -3   2   1  340.57   13.20
   2  -2  -1 4002.60  153.18
  -2   2   1 4004.00  153.38
  -1   2   1  209.18    7.90
  -1   2   1  201.48    7.90
  -1   2   1  210.98    7.90
   0  -2  -1 2345.67   94.09
   0   2   1 2212.18   94.49
   1   2   1  410.16   15.60
   1   2   1  403.26   15.60
   1   2   1  397.16   15.60
   2   2   1  443.36   17.40
   2   2   1  444.76   17.40
   2   2   1  449.56   17.40
   3   2   1   87.69    4.20
   3   2   1   90.99    4.20
   3   2   1   89.89    4.20
   4   2   1  207.58    9.00
   4   2   1  209.88    9.00
   4   2   1  210.08    9.00
   5   2   1    5.50    1.10
   5   2   1    4.90    1.10
   5   2   1    4.30    1.10
  -6  -2  -1  364.76   15.20
   6   2   1  405.66   16.50
   6   2   1  398.06   16.40
  -7  -2  -1   34.90    2.00
   7   2   1   39.20    3.70
   7   2   1   36.40    3.70
  -8  -2  -1  172.78    7.40
  -9  -2  -1   55.49    3.00
  -9  -2  -1   55.59    3.30
   9   2   1   54.09    3.60
 -10  -2  -1   94.79    4.80
  10   2   1   91.49    5.10
 -11  -2  -1   35.60    2.50
 -11  -2  -1   44.10    3.10
  11   2   1   42.30    2.90
 -12  -2  -1    1.60    0.60
 -12  -2  -1    0.80    0.40
 -12  -2  -1    1.30    0.50
  12   2   1    1.80    0.70
 -13  -2  -1   22.40    1.60
  13   2   1   27.20    2.20
  13   2   1   23.30    1.30
  14  -3  -1    5.80    1.00
 -14   3   1    6.00    0.50
  13  -3  -1   71.29    4.20
 -13   3   1   46.80    3.30
 -13   3   1   80.09    3.60
  12  -3  -1   46.50    3.70
 -12   3   1   47.80    2.60
 -12   3   1   46.30    2.60
  11  -3  -1   42.60    3.70
 -11   3   1   41.50    2.40
 -11   3   1   37.50    2.50
 -10   3   1   33.50    2.10
  -9   3   1   65.99    3.20
  -8   3   1   56.09    2.70
  -6   3   1  135.59   24.80
  -5   3   1   42.80    2.20
  -4   3   1  335.97   13.00
  -4   3   1  327.87   12.90
  -4   3   1  335.47   12.90
  -3   3   1  693.83   25.70
  -3   3   1  670.13   25.70
  -3   3   1  669.73   25.70
  -1   3   1 1455.95   54.79
  -1   3   1 1448.46   54.79
   0   3   1   25.30    1.30
   0   3   1   25.30    1.30
   0   3   1   25.50    1.30
   1   3   1  365.86   14.20
   1   3   1  361.76   14.20
   1   3   1  363.46   14.20
   2   3   1  216.88    8.90
   2   3   1  214.88    8.90
   2   3   1  216.18    8.80
   3   3   1 1187.58   45.70
   3   3   1 1194.28   45.80
   3   3   1 1191.18   45.80
   4   3   1  257.87   11.40
   4   3   1  272.97   11.50
   4   3   1  293.97   12.10
   5   3   1 1193.58   46.60
   5   3   1 1205.18   46.70
   5   3   1 1198.98   46.70
  -6  -3  -1  337.97   14.60
   6   3   1  355.66   15.90
   6   3   1  414.26   16.60
   6   3   1  386.36   16.40
  -7  -3  -1    1.90    0.60
   7   3   1    0.70    1.70
   7   3   1    0.60    1.60
  -8  -3  -1  168.18    7.50
  -8  -3  -1  165.68    7.20
   8   3   1  165.48    8.00
  -9  -3  -1   32.10    2.40
   9   3   1   33.50    2.30
   9   3   1   32.20    2.80
 -10  -3  -1  281.27   11.50
 -10  -3  -1  284.67   11.90
  10   3   1  274.87   12.30
 -11  -3  -1    9.60    1.30
 -11  -3  -1   10.60    1.20
 -11  -3  -1   10.50    0.90
  11   3   1   11.90    1.70
 -12  -3  -1    3.40    0.50
 -12  -3  -1    4.10    1.20
  12   3   1    5.30    1.20
 -13  -3  -1   46.30    2.20
  13   3   1   37.20    2.50
  13   3   1   42.60    2.00
  14  -4  -1   54.69    3.00
 -14   4   1   50.39    2.20
  13  -4  -1   44.90    3.20
 -13   4   1   45.10    2.10
 -13   4   1   45.70    2.30
  12  -4  -1   25.10    2.70
 -12   4   1   27.30    1.80
 -12   4   1   27.70    1.80
  11  -4  -1   93.79    5.70
 -11   4   1   89.59    5.30
 -11   4   1   95.59    4.40
  10  -4  -1   79.79    5.30
   9  -4  -1   52.29    4.00
  -9   4   1   55.09    2.80
  -8   4   1  128.59    5.40
  -5   4   1   42.60    2.10
  -4   4   1  834.32   31.50
  -4   4   1  827.42   31.50
  -4   4   1  829.32   31.50
  -3   4   1  386.66   14.60
  -2   4   1  481.15   18.00
  -2   4   1  469.15   18.00
  -1   4   1  137.89    5.40
  -1   4   1  130.99    5.30
  -1   4   1  138.79    5.40
   0   4   1  109.79    4.60
   0   4   1  108.19    4.50
   0   4   1  112.89    4.60
   1   4   1  122.89    5.30
   1   4   1  127.09    5.40
   1   4   1  129.69    5.40
   2   4   1 1125.99   42.50
   2   4   1 1090.19   42.50
   2   4   1 1105.89   42.50
   3   4   1  165.98    7.40
   3   4   1  167.98    7.40
   3   4   1  170.18    7.40
   4   4   1 2006.10   77.59
   4   4   1 2064.19   77.69
   4   4   1 2009.40   77.49
   5   4   1  173.28    8.30
   5   4   1  161.88    8.10
   5   4   1  154.68    7.80
  -6  -4  -1  209.28    8.80
   6   4   1  218.98   10.00
   6   4   1  229.38   10.20
   6   4   1  207.48   10.10
  -7  -4  -1   28.90    1.80
  -7  -4  -1   26.70    2.10
   7   4   1   30.30    3.30
   7   4   1   29.00    3.20
  -8  -4  -1  107.69    5.40
   8   4   1  112.39    6.00
   8   4   1  109.69    7.30
   8   4   1  113.99    7.50
  -9  -4  -1    3.90    1.30
  -9  -4  -1    2.80    0.70
   9   4   1    4.10    1.20
 -10  -4  -1   11.90    1.00
 -10  -4  -1   10.80    1.50
 -10  -4  -1   11.40    1.30
  10   4   1   11.20    1.80
 -11  -4  -1   41.50    2.50
 -11  -4  -1   40.20    1.90
  11   4   1   43.00    2.90
 -12  -4  -1    6.40    1.00
  12   4   1    8.30    1.20
  13   4   1   85.69    4.00
  13   4   1   85.59    3.60
  13  -5  -1   11.10    1.60
 -13   5   1   11.80    1.00
 -13   5   1   13.20    0.90
  12  -5  -1  163.98    8.20
 -11   5   1   19.20    1.50
  10  -5  -1  133.09    7.50
 -10   5   1  130.99    5.80
   9  -5  -1  186.58    9.40
  -9   5   1  177.98    7.50
  -8   5   1    4.90    0.70
  -5   5   1   66.39    3.00
  -4   5   1   61.99    2.60
  -2   5   1 1555.74   59.99
  -2   5   1 1564.04   59.99
  -2   5   1 1651.43   59.99
  -1   5   1  443.46   17.50
  -1   5   1  462.85   17.50
  -1   5   1  462.25   17.50
   0   5   1  512.45   20.80
   0   5   1  562.14   21.10
   0   5   1  548.75   21.10
   1   5   1 1111.09   42.90
   1   5   1 1132.69   43.00
   1   5   1 1123.29   43.00
   2   5   1  387.26   15.60
   2   5   1  384.86   15.60
   2   5   1  393.36   15.60
   3   5   1   40.10    2.50
   3   5   1   40.50    2.60
   3   5   1   39.80    2.60
   4   5   1  139.49    6.70
   4   5   1  141.19    6.70
   4   5   1  139.39    6.70
   5   5   1  216.98    8.90
   5   5   1  228.68   10.20
   5   5   1  224.38   10.10
   5   5   1  224.48   10.20
  -6  -5  -1  101.39    4.60
   6   5   1  101.19    4.40
   6   5   1  105.89    5.80
   6   5   1  104.89    5.90
   6   5   1  103.19    6.10
  -7  -5  -1   74.29    3.50
  -7  -5  -1   64.39    3.80
   7   5   1   71.49    3.10
   7   5   1   74.19    4.40
   7   5   1   72.59    5.30
   7   5   1   73.19    5.20
  -8  -5  -1   90.69    4.30
  -8  -5  -1   95.99    4.70
  -8  -5  -1   89.79    4.00
   8   5   1   90.29    7.00
   8   5   1   85.59    6.90
   8   5   1   91.49    5.30
  -9  -5  -1  148.39    6.90
  -9  -5  -1  152.88    6.20
   9   5   1  152.48    6.60
   9   5   1  150.78    7.60
 -10  -5  -1   10.50    1.40
 -10  -5  -1    8.60    0.80
  10   5   1    9.40    1.10
  10   5   1    9.40    1.80
 -11  -5  -1   19.80    1.70
  11   5   1   18.50    1.90
 -12  -5  -1   38.80    2.10
  12   5   1   38.00    2.40
  13  -6  -1   32.90    2.20
 -13   6   1   33.60    1.60
  12  -6  -1    1.70    1.30
  11  -6  -1  174.78    8.80
 -11   6   1  175.08    7.30
  10  -6  -1   21.30    2.70
 -10   6   1   20.20    1.40
  -9   6   1   54.09    2.70
   8  -6  -1  152.38    8.00
  -5   6   1  143.19    5.70
  -4   6   1  213.08    8.10
  -3   6   1  152.38    5.80
  -2   6   1 1586.74   59.49
  -2   6   1 1582.94   59.49
  -2   6   1 1559.44   59.49
  -1   6   1  862.51   33.10
  -1   6   1  870.01   33.10
  -1   6   1  871.81   33.10
   0   6   1 2422.76   91.99
   0   6   1 2433.96   91.99
   1   6   1 1342.97   51.89
   1   6   1 1370.76   51.99
   1   6   1 1362.06   51.99
   2   6   1  487.65   20.00
   2   6   1  499.35   20.00
   2   6   1  519.35   20.10
   3   6   1    1.10    0.70
   4   6   1  501.65   20.40
   4   6   1  499.15   20.30
   4   6   1  472.55   19.20
   4   6   1  507.65   20.30
   5   6   1  154.78    6.50
   5   6   1  157.88    7.80
   5   6   1  159.98    7.80
   5   6   1  149.79    7.70
   6   6   1  179.28    9.20
   6   6   1  180.48    7.40
  -7  -6  -1   36.90    2.40
  -7  -6  -1   32.50    2.00
   7   6   1   37.40    2.90
   7   6   1   40.20    2.60
   7   6   1   30.70    4.00
   7   6   1   28.20    3.80
   7   6   1   39.20    1.80
  -8  -6  -1   90.19    4.30
  -8  -6  -1  120.99    5.90
   8   6   1   92.49    4.20
   8   6   1  108.69    5.80
   8   6   1  105.89    8.00
   8   6   1  102.89    7.60
  -9  -6  -1  168.78    7.40
   9   6   1  165.18    7.10
   9   6   1  163.48    8.20
 -10  -6  -1   53.19    2.90
  10   6   1   49.30    3.40
  10   6   1   45.80    2.50
 -11  -6  -1   51.49    3.00
  11   6   1   54.89    3.30
  12   6   1    4.40    0.80
  12  -7  -1   81.19    4.40
 -12   7   1   77.79    3.50
  11  -7  -1   72.09    4.70
 -11   7   1   74.99    3.40
   9  -7  -1   30.90    3.30
   8  -7  -1  214.98   10.70
   7  -7  -1  151.08    8.90
  -3   7   1   13.70    0.70
  -2   7   1  364.76   15.30
  -2   7   1  413.16   15.00
  -2   7   1  386.06   15.10
  -1   7   1 1152.98   44.20
  -1   7   1 1154.38   44.20
  -1   7   1 1171.58   44.20
   0   7   1  886.51   34.10
   0   7   1  882.51   34.20
   0   7   1  886.01   34.10
   1   7   1  144.09    6.40
   1   7   1  139.19    6.50
   1   7   1  143.99    6.40
   2   7   1  442.26   17.80
   2   7   1  439.96   17.80
   2   7   1  425.36   17.70
   3   7   1  201.18    8.70
   3   7   1  222.38    9.70
   3   7   1  221.28    9.70
   3   7   1  221.78    9.70
   4   7   1   47.00    2.40
   4   7   1   47.30    3.40
   4   7   1   46.50    3.40
   4   7   1   51.39    3.50
   5   7   1    9.00    1.70
   5   7   1   10.20    2.00
   5   7   1    7.90    1.60
   5   7   1    8.30    0.90
  -6  -7  -1    4.20    0.90
  -6  -7  -1    4.40    1.20
   6   7   1    3.00    1.90
   6   7   1    4.40    0.70
   6   7   1    4.20    0.70
   6   7   1    5.00    1.50
   6   7   1    6.60    1.50
   6   7   1    1.00    1.40
  -7  -7  -1    3.30    0.80
   7   7   1    2.80    0.50
   7   7   1    2.40    1.10
   7   7   1    2.40    0.50
   7   7   1   -6.60    3.40
  -8  -7  -1   51.99    3.00
   8   7   1   52.49    3.60
   8   7   1   51.69    2.30
  -9  -7  -1   33.80    2.20
   9   7   1   30.70    2.00
   9   7   1   33.30    2.90
 -10  -7  -1   24.30    1.70
  10   7   1   20.50    2.10
  10   7   1   23.00    1.50
  11   7   1   14.00    1.50
  12   7   1   10.00    1.00
  12  -8  -1   24.70    1.90
  11  -8  -1    8.20    1.80
  10  -8  -1   12.30    2.10
 -10   8   1   10.60    1.00
   9  -8  -1  134.09    7.50
   8  -8  -1  137.79    7.70
   7  -8  -1  210.98   10.60
   6  -8  -1  416.66   18.30
  -3   8   1  400.46   15.40
  -2   8   1  331.27   12.80
  -2   8   1  328.27   13.00
  -2   8   1  331.37   12.80
  -1   8   1  281.67   11.10
  -1   8   1  269.27   11.00
  -1   8   1  267.97   11.00
   0   8   1  190.48    9.00
   0   8   1  196.58    8.60
   0   8   1  191.48    8.30
   1   8   1  335.27   14.00
   1   8   1  339.57   14.00
   1   8   1  343.27   14.00
   2   8   1   69.99    3.90
   2   8   1   71.09    4.00
   2   8   1   72.99    4.00
   2   8   1   63.59    3.10
   3   8   1   24.60    1.50
   3   8   1   27.80    2.50
   3   8   1   24.60    2.40
   3   8   1   26.30    2.40
   4   8   1    6.10    1.60
   4   8   1    3.40    1.20
   4   8   1    7.00    0.90
  -5  -8  -1   46.10    2.70
   5   8   1   41.70    4.00
   5   8   1   48.30    3.90
   5   8   1   43.40    3.90
   5   8   1   47.00    2.40
  -6  -8  -1    5.50    1.00
  -6  -8  -1    5.40    1.00
   6   8   1    6.20    0.80
   6   8   1    4.70    1.80
   6   8   1    3.60    1.90
   6   8   1    5.80    0.90
   6   8   1    6.20    2.40
   7   8   1   39.20    2.40
   7   8   1   38.90    2.10
  -8  -8  -1    1.40    0.70
   8   8   1    1.20    1.00
   8   8   1    1.00    0.30
   8   8   1    0.90    0.60
  -9  -8  -1   18.40    1.50
   9   8   1   19.60    2.20
   9   8   1   18.70    1.50
  10   8   1   32.70    2.20
  11   8   1   15.80    1.40
  11  -9  -1    3.30    1.20
  10  -9  -1   -0.90    1.50
   9  -9  -1    9.90    2.10
   8  -9  -1    2.00    1.30
   6  -9  -1  248.88   12.00
   6  -9  -1  256.77   10.60
   5  -9  -1  627.74   26.10
   5  -9  -1  597.04   24.40
  -3   9   1   21.40    1.20
  -2   9   1   24.00    1.60
  -1   9   1    6.20    1.10
  -1   9   1    5.50    0.90
  -1   9   1    5.20    0.90
   0   9   1   36.50    2.40
   0   9   1   34.80    2.40
   0   9   1   34.60    2.50
   1   9   1  262.17   11.30
   1   9   1  294.97   12.20
   1   9   1  292.27   12.20
   1   9   1  291.77   12.10
   2   9   1  263.97   10.80
   2   9   1  285.57   12.00
   2   9   1  263.07   11.80
   2   9   1  267.97   11.80
  -3  -9  -1  150.38    6.80
   3   9   1  146.69    7.70
   3   9   1  154.38    6.40
   3   9   1  149.09    7.70
   3   9   1  155.68    7.70
   4   9   1  153.88    7.90
   4   9   1  143.49    7.70
   4   9   1  140.19    6.20
   4   9   1  146.89    7.80
  -5  -9  -1  127.99    5.90
   5   9   1  126.39    5.40
   5   9   1  127.49    7.30
   5   9   1  124.09    7.30
   5   9   1  128.59    7.50
   5   9   1  129.09    5.50
  -6  -9  -1  254.27   13.30
   6   9   1  335.27   11.90
   7   9   1   76.19    4.70
   7   9   1   82.99    3.50
   7   9   1   80.29    3.60
   8   9   1   26.60    1.40
   8   9   1   27.00    2.30
   8   9   1   23.00    2.40
   9   9   1    0.00    0.80
   9   9   1    1.10    0.60
  10   9   1   20.10    1.30
  10   9   1   21.50    1.80
  11   9   1   40.50    2.30
  10 -10  -1   62.49    4.00
   9 -10  -1   60.99    4.50
   8 -10  -1   28.70    2.90
   7 -10  -1  286.57   13.10
   6 -10  -1   91.09    5.50
   6 -10  -1   82.79    7.00
   5 -10  -1  174.88    8.90
   5 -10  -1  173.18    7.70
   4 -10  -1   18.80    1.70
   4 -10  -1   20.80    3.20
   3 -10  -1   93.89    6.20
   2 -10  -1  102.89    5.00
  -2  10   1  105.29    4.80
   1 -10  -1  200.38    8.60
  -1  10   1  198.78    8.50
  -1  10   1  205.58    8.80
  -1  10   1  197.48    8.50
   0 -10  -1   90.89    4.60
   0  10   1   98.29    5.00
   0  10   1   98.99    5.00
   0  10   1   94.09    4.90
   0  10   1   92.79    4.10
  -1 -10  -1   45.40    3.00
   1  10   1   51.39    3.50
   1  10   1   51.09    3.60
   1  10   1   48.90    3.40
   1  10   1   49.20    2.50
  -2 -10  -1   56.89    3.40
   2  10   1   61.09    4.10
   2  10   1   59.59    4.10
   2  10   1   56.19    3.20
   2  10   1   58.59    2.80
   2  10   1   58.39    4.00
  -3 -10  -1   55.59    3.20
   3  10   1   55.29    2.80
   3  10   1   54.69    4.20
   3  10   1   52.99    2.60
   3  10   1   58.99    4.20
   3  10   1   53.59    4.10
  -4 -10  -1  127.19    5.80
   4  10   1  120.69    5.40
   4  10   1  119.99    5.20
   5  10   1   34.00    1.90
   5  10   1   29.00    2.00
  -6 -10  -1   75.69    3.90
   6  10   1   73.19    3.50
   6  10   1   78.99    3.40
   7  10   1  120.89    5.20
   7  10   1  121.19    5.50
   7  10   1  123.69    5.00
   8  10   1   26.00    1.30
   8  10   1   27.90    1.80
   8  10   1   26.00    3.70
   9  10   1   44.60    2.90
   9  10   1   51.79    3.10
  10  10   1    1.10    0.70
  10  10   1    1.10    0.40
   8 -11  -1    7.70    1.80
   7 -11  -1   19.70    2.40
   6 -11  -1    1.90    0.80
   6 -11  -1    2.80    1.30
   5 -11  -1   73.99    3.80
   5 -11  -1   74.69    4.90
   4 -11  -1    0.40    1.10
   4 -11  -1    0.00    1.60
   3 -11  -1    5.80    1.10
   2 -11  -1   34.50    2.30
  -2  11   1   32.50    2.20
   1 -11  -1   66.69    3.50
  -1  11   1   60.39    3.10
  -1  11   1   66.89    3.80
   0 -11  -1   93.89    4.60
   0  11   1   86.89    5.00
   0  11   1   93.49    5.10
   0  11   1   91.29    5.10
   0  11   1   86.99    4.00
  -1 -11  -1   50.59    3.00
   1  11   1   49.10    4.10
   1  11   1   53.89    3.80
   1  11   1   54.69    2.70
   1  11   1   50.19    3.90
  -2 -11  -1  200.98    8.70
   2  11   1  192.98    8.10
   2  11   1  199.08   10.80
   2  11   1  199.68    8.20
  -3 -11  -1   61.29    3.80
   3  11   1   60.79    5.20
   3  11   1   69.09    3.30
   3  11   1   69.09    3.10
   3  11   1   73.49    5.60
  -4 -11  -1   95.89    4.70
   4  11   1   94.59    4.20
  -5 -11  -1  145.19    6.60
   5  11   1  151.08    6.30
   5  11   1  149.59    6.20
   6  11   1   38.20    1.90
   6  11   1   39.80    2.40
   6  11   1   39.20    2.10
   7  11   1    7.60    0.80
   7  11   1    8.30    0.70
   7  11   1    7.70    1.10
   8  11   1   12.70    0.70
   8  11   1   13.40    1.20
   9  11   1   17.10    1.10
   6 -12  -1   48.70    2.60
   5 -12  -1   42.80    3.20
   4 -12  -1    6.00    1.10
   3 -12  -1   75.99    4.00
   2 -12  -1    3.90    1.00
   1 -12  -1   37.60    2.50
  -1  12   1   34.60    2.00
   0 -12  -1    6.40    1.10
   0  12   1    7.80    0.90
  -1 -12  -1  200.88    8.80
   1  12   1  203.98    8.20
  -2 -12  -1    3.90    1.00
   2  12   1    5.30    0.90
   2  12   1    3.50    0.70
   2  12   1    4.80    0.70
  -3 -12  -1   42.60    2.60
   3  12   1   42.50    2.50
   3  12   1   40.70    2.10
   3  12   1   40.90    2.30
  -4 -12  -1   31.20    2.20
   4  12   1   30.60    1.70
   4  12   1   31.20    2.00
   4  12   1   29.00    1.80
  -5 -12  -1    7.60    1.00
   5  12   1    5.70    1.10
   5  12   1    4.00    0.80
   5  12   1    8.20    0.90
   6  12   1   12.60    1.30
   6  12   1   13.10    0.90
   6  12   1   12.80    1.00
   7  12   1   17.10    1.00
   7  12   1   20.20    1.50
   7  12   1   18.40    1.40
   8  12   1   30.70    1.70
   9  12   1   70.69    3.00
   6 -13  -1   20.10    1.40
   5 -13  -1   21.80    1.70
   4 -13  -1   24.40    1.80
   3 -13  -1    0.70    0.60
   2 -13  -1   57.09    3.20
   1 -13  -1   21.90    1.90
  -1  13   1   24.40    1.50
   0 -13  -1   78.89    4.10
   0  13   1   77.59    3.60
  -1 -13  -1    5.30    1.10
   1  13   1    4.80    0.70
   1  13   1    4.50    0.80
  -2 -13  -1    4.90    1.00
   2  13   1    6.00    0.90
   2  13   1    6.20    0.80
   2  13   1    4.60    0.80
   3  13   1   49.00    2.70
   3  13   1   53.69    2.50
   3  13   1   52.29    2.60
  -4 -13  -1   14.30    1.40
   4  13   1   15.90    1.30
   4  13   1   17.60    1.10
   5  13   1   14.70    1.00
   5  13   1   15.80    1.40
   5  13   1   15.30    1.10
   6  13   1    2.10    0.70
   6  13   1    4.10    0.50
   6  13   1    2.40    0.50
   7  13   1   10.00    0.60
   7  13   1    9.30    0.90
   8  13   1    0.60    0.30
   5 -14  -1   62.89    3.00
   4 -14  -1   39.50    2.60
   3 -14  -1  179.88    7.70
   2 -14  -1   22.90    1.80
  -2  14   1   22.60    1.30
   1 -14  -1   29.80    2.10
  -1  14   1   28.60    1.60
   0 -14  -1   18.00    1.60
   0  14   1   18.50    1.10
   0  14   1   18.10    1.20
  -1 -14  -1   21.20    1.70
   1  14   1   23.10    1.30
   1  14   1   22.70    1.40
  -2 -14  -1   21.80    1.80
   2  14   1   24.20    1.50
   2  14   1   22.10    1.30
   2  14   1   33.20    2.50
  -3 -14  -1    8.70    1.20
   3  14   1    9.20    0.80
   3  14   1    7.70    0.80
  -4 -14  -1   28.70    2.00
   4  14   1   29.50    1.50
   4  14   1   28.30    1.70
   4  14   1   29.40    1.60
   5  14   1   94.59    3.80
   5  14   1   83.99    4.00
   5  14   1   96.89    4.10
   6  14   1   22.50    1.10
   6  14   1   20.10    1.30
   6  14   1   24.10    1.40
   7  14   1   10.50    0.70
   4 -15  -1   11.70    1.30
   3 -15  -1    9.40    1.00
   2 -15  -1   59.09    3.40
   1 -15  -1   13.10    1.30
  -1  15   1   14.40    0.90
   0 -15  -1   34.80    2.10
   0  15   1   33.70    1.60
  -1 -15  -1    2.00    0.60
   1  15   1    2.50    0.40
   1  15   1    2.40    0.60
  -2 -15  -1  100.29    5.10
   2  15   1  102.49    4.20
  -3 -15  -1   13.50    1.20
   3  15   1   14.10    0.90
   3  15   1   13.20    0.90
   3  15   1   13.50    0.80
   4  15   1   10.10    0.80
   4  15   1    9.40    0.80
   4  15   1   10.20    0.70
   5  15   1   71.19    2.90
   5  15   1   67.99    3.10
   3 -16  -1   18.70    1.20
   2 -16  -1    4.60    0.70
   1 -16  -1    4.10    0.70
   0 -16  -1    4.50    0.70
   0  16   1    3.10    0.40
  -1 -16  -1    0.90    0.40
   1  16   1    1.00    0.30
   1  16   1    0.50    0.20
   2  16   1    6.00    0.40
   2  16   1    5.80    0.60
   3  16   1   19.10    0.90
   4  16   1    4.60    0.30
   5  16  -2   37.10    1.60
   4  16  -2    0.90    0.20
   3  16  -2    0.10    0.30
   3  16  -2    0.30    0.20
   2  16  -2    4.20    0.40
   2  16  -2    3.90    0.50
   1  16  -2   59.09    2.50
   1  16  -2   63.49    3.00
   6  15  -2   16.20    1.00
   6  15  -2   17.90    0.90
   5  15  -2    8.20    0.60
   5  15  -2    8.10    0.80
   5  15  -2    7.80    0.70
   4  15  -2   60.69    2.50
   4  15  -2   52.29    2.90
   4  15  -2   60.69    2.60
   3  15  -2   16.60    1.30
   3  15  -2   13.40    1.00
   3  15  -2   14.30    0.90
   2  15  -2    1.80    0.50
   2  15  -2    1.90    0.30
  -2 -15   2    0.70    0.80
   1  15  -2   28.40    1.40
  -1 -15   2   31.30    2.20
   0  15  -2    9.90    0.80
   0  15  -2   11.00    0.90
   0 -15   2   10.40    1.10
  -1  15  -2   13.50    0.90
   1 -15   2   12.30    1.10
   8  14  -2    0.20    0.30
   7  14  -2    2.40    0.50
   7  14  -2    3.60    0.60
   7  14  -2    3.90    0.40
   6  14  -2    1.30    0.70
   6  14  -2    0.90    0.30
   6  14  -2    0.40    0.30
   5  14  -2   48.20    2.60
   5  14  -2   40.70    2.00
   5  14  -2   41.30    2.10
   4  14  -2   27.00    1.60
   4  14  -2   27.10    1.40
  -4 -14   2   28.30    1.90
   3  14  -2  101.59    4.30
   3  14  -2  106.99    4.50
  -3 -14   2   98.89    4.80
   2  14  -2   40.70    2.10
   2  14  -2   38.10    1.90
  -2 -14   2   38.60    2.40
   1  14  -2   26.50    1.50
   1  14  -2   25.10    1.40
  -1 -14   2   26.20    1.90
   0  14  -2    4.60    0.70
   0  14  -2    5.80    0.80
   0 -14   2    6.10    1.10
  -1  14  -2   65.39    2.90
   1 -14   2   66.09    3.30
   2 -14   2   13.40    1.50
   9  13  -2    3.20    0.50
   8  13  -2    1.40    0.20
   8  13  -2    1.80    0.50
   7  13  -2    0.80    0.50
   7  13  -2    0.60    0.30
   7  13  -2    0.80    0.70
   6  13  -2   54.59    2.60
   6  13  -2   56.39    2.50
   6  13  -2   57.29    2.90
   5  13  -2    1.00    0.40
   5  13  -2    1.10    0.60
   5  13  -2    1.10    0.60
   4  13  -2    3.30    0.70
   4  13  -2    3.40    0.50
   4  13  -2    2.70    0.50
   3  13  -2   13.60    1.40
   3  13  -2   13.40    1.10
  -3 -13   2   13.20    1.50
   2  13  -2  216.78    8.70
   2  13  -2  220.98    8.80
  -2 -13   2  212.88    9.30
   1  13  -2    9.40    1.40
   1  13  -2   11.70    1.00
  -1 -13   2   11.30    1.40
   0  13  -2  125.39    5.30
   0 -13   2  124.59    5.80
  -1  13  -2   31.80    1.70
   1 -13   2   30.00    2.30
  -2  13  -2   30.60    1.70
   2 -13   2   30.20    2.00
   3 -13   2    8.10    1.10
  10  12  -2   14.50    0.90
   9  12  -2   13.50    1.10
   8  12  -2   23.70    1.20
   8  12  -2   22.20    1.50
   8  12  -2   24.60    1.60
   7  12  -2    2.00    0.50
   7  12  -2    1.70    0.60
   7  12  -2    2.10    0.40
   6  12  -2    1.10    0.50
   6  12  -2    0.10    0.30
   5  12  -2   36.10    1.90
   5  12  -2   35.90    2.00
   5  12  -2   35.40    2.20
  -5 -12   2   34.90    2.30
   4  12  -2   88.69    4.00
   4  12  -2   88.79    3.80
   4  12  -2   86.59    4.20
  -4 -12   2   87.19    4.40
   3  12  -2   87.89    4.30
   3  12  -2   90.59    4.00
   3  12  -2   90.09    3.90
  -3 -12   2   88.59    4.50
   2  12  -2   37.20    1.90
   2  12  -2   36.80    2.20
  -2 -12   2   40.20    2.50
   1  12  -2  111.79    4.80
  -1 -12   2  114.39    5.40
   0 -12   2   52.19    3.00
  -1  12  -2   90.59    3.90
   1 -12   2   89.89    4.40
  -2  12  -2   30.70    1.80
   2 -12   2   31.10    2.10
   3 -12   2   75.69    3.80
  10  11  -2   20.10    2.20
  10  11  -2   21.90    1.40
   9  11  -2   67.59    3.10
   9  11  -2   59.89    2.60
   8  11  -2    5.80    0.60
   8  11  -2    4.90    0.70
   8  11  -2    6.20    1.00
   7  11  -2   63.99    3.00
   7  11  -2   63.99    3.30
   7  11  -2   63.19    2.90
   6  11  -2   76.99    3.40
   6  11  -2   73.49    3.50
   6  11  -2   71.49    3.80
  -6 -11   2   78.69    4.00
   5  11  -2  138.39    6.30
   5  11  -2  137.09    5.80
  -5 -11   2  142.49    6.40
   4  11  -2  230.48   12.40
   4  11  -2  221.48    8.90
   4  11  -2  225.08    9.30
   4  11  -2  215.78    8.80
   4  11  -2  169.48   10.90
   4  11  -2  211.98   12.40
  -4 -11   2  228.08    9.70
   3  11  -2   40.50    3.40
   3  11  -2   36.80    1.90
   3  11  -2   35.20    2.20
   3  11  -2   36.60    2.10
  -3 -11   2   35.50    2.40
   2  11  -2   11.80    0.90
   2  11  -2    8.50    1.80
   2  11  -2   13.10    1.10
   2  11  -2   12.00    2.40
   2  11  -2   12.50    1.30
   2  11  -2   11.00    2.00
  -2 -11   2   11.40    1.40
   1  11  -2    7.90    0.90
   1  11  -2    5.80    1.80
   1  11  -2    7.40    1.40
   1  11  -2    6.80    1.70
  -1 -11   2    9.90    1.30
   0  11  -2   81.59    3.70
   0  11  -2   81.49    4.40
   0 -11   2   82.89    4.20
  -1  11  -2  117.59    5.00
   1 -11   2  120.09    5.50
  -2  11  -2   90.69    4.40
   2 -11   2   96.39    4.60
  11  10  -2    4.50    0.70
  11  10  -2    5.50    1.00
  10  10  -2    7.10    0.90
  10  10  -2    3.90    0.90
   9  10  -2    2.50    0.30
   9  10  -2    1.30    1.00
   9  10  -2    1.80    0.60
   8  10  -2   38.80    2.40
   8  10  -2   36.50    2.00
   8  10  -2   37.30    1.80
   7  10  -2  317.57   12.70
   7  10  -2  321.77   13.10
   7  10  -2  325.57   12.60
   6  10  -2  236.78   10.30
   6  10  -2  277.47   10.80
  -6 -10   2  256.47   12.40
   5  10  -2  252.77   10.50
   5  10  -2  256.27   10.20
   5  10  -2  246.38   10.00
  -5 -10   2  253.17   10.70
   4  10  -2   76.79    3.90
   4  10  -2   79.69    3.70
   4  10  -2   76.29    4.90
   4  10  -2   77.49    5.00
   4  10  -2   80.39    5.10
   4  10  -2   81.39    3.50
  -4 -10   2   81.09    4.20
   3  10  -2  118.69    5.00
   3  10  -2  114.19    5.30
   3  10  -2  120.59    6.30
   3  10  -2  118.19    6.30
   3  10  -2  117.09    5.10
   3  10  -2  113.49    6.20
  -3 -10   2  118.49    5.50
   2  10  -2   86.29    4.80
   2  10  -2   80.29    3.80
   2  10  -2   87.59    4.80
   2  10  -2   87.39    4.90
  -2 -10   2   89.29    4.60
   1  10  -2   41.70    2.20
   1  10  -2   48.00    3.00
  -1 -10   2   44.20    2.60
   0  10  -2  128.09    6.00
   0  10  -2  130.59    6.10
   0  10  -2  130.79    6.10
   0  10  -2  127.89    5.40
   0 -10   2  131.89    6.00
  -1  10  -2   64.39    3.40
   1 -10   2   58.29    3.20
  -2  10  -2   21.40    1.70
  -3  10  -2   95.99    4.20
   3 -10   2   91.89    4.50
  12   9  -2   27.90    1.70
  11   9  -2   19.60    1.70
  11   9  -2   21.20    1.30
  10   9  -2    1.10    0.50
  10   9  -2    1.60    0.80
   9   9  -2   57.29    3.00
   9   9  -2   56.49    2.80
   9   9  -2   57.59    4.00
   8   9  -2  202.38    8.40
   8   9  -2  196.28    7.80
   8   9  -2  194.68    9.30
   8   9  -2  184.68    7.90
   7   9  -2  187.68    8.50
   7   9  -2  146.59    9.80
   7   9  -2  151.68    6.70
   7   9  -2  154.88    6.50
   7   9  -2  124.49   10.50
   6   9  -2  311.17   12.00
   6   9  -2  311.07   12.10
   6   9  -2  291.47   13.80
   6   9  -2  291.87   13.90
   6   9  -2  305.37   12.50
   6   9  -2  298.17   13.90
  -6  -9   2  308.37   12.50
   5   9  -2   20.30    1.40
   5   9  -2   13.90    2.20
   5   9  -2   21.10    2.70
   5   9  -2   20.00    2.60
   5   9  -2   18.20    1.30
  -5  -9   2   18.70    1.70
   4   9  -2  132.69    7.00
   4   9  -2  137.59    5.90
   4   9  -2  144.69    7.20
   4   9  -2  141.39    7.00
  -4  -9   2  140.29    6.30
   3   9  -2    8.90    0.80
   3   9  -2    8.90    1.50
   3   9  -2    9.90    1.60
   3   9  -2    8.40    1.50
   2   9  -2  104.99    5.40
   2   9  -2  111.89    5.40
   2   9  -2  104.69    4.60
   2   9  -2  107.89    5.40
   1   9  -2    4.30    1.00
   1   9  -2    3.80    0.90
   1   9  -2    5.00    1.10
   0   9  -2   47.60    2.80
   0   9  -2   46.40    2.80
   0   9  -2   48.80    2.80
   0   9  -2   46.60    2.30
  -1   9  -2  199.98    8.50
  -1   9  -2  198.98    8.40
  -1   9  -2  204.48    8.40
  -2   9  -2  594.54   23.30
  -3   9  -2  379.66   15.10
  -4   9  -2  296.17   11.90
  -8   9  -2   93.29    4.10
  -9   9  -2   35.30    1.90
  13   8  -2    4.10    0.70
  12   8  -2   15.30    1.50
  11   8  -2    3.30    1.00
  11   8  -2    2.80    0.70
  10   8  -2  119.09    6.30
  10   8  -2  125.19    5.40
   9   8  -2   26.30    2.50
   9   8  -2   25.80    1.40
   9   8  -2   28.10    1.90
   8   8  -2  188.28    7.70
   7   8  -2  153.28    6.10
   7   8  -2  145.79    8.20
   7   8  -2  143.89    7.50
   7   8  -2  147.59    8.50
   7   8  -2  146.99    6.20
   7   8  -2  145.79    6.60
   7   8  -2  150.58    8.10
   6   8  -2  367.96   16.10
   6   8  -2  357.36   16.20
   6   8  -2  372.66   16.20
   6   8  -2  369.26   14.60
  -6  -8   2  376.46   15.00
   5   8  -2  260.07   13.60
   5   8  -2  249.28   10.10
   5   8  -2  252.47   11.50
   4   8  -2   26.40    2.30
   4   8  -2   26.00    1.50
   4   8  -2   25.30    2.20
   4   8  -2   27.70    2.30
   3   8  -2   10.10    1.50
   3   8  -2   10.60    1.50
   3   8  -2    9.50    1.30
   2   8  -2  148.39    6.80
   2   8  -2  149.29    6.80
   2   8  -2  149.99    6.80
   1   8  -2   50.19    2.90
   1   8  -2   54.49    3.00
   1   8  -2   52.19    2.90
   0   8  -2   62.69    3.20
   0   8  -2   59.59    3.30
   0   8  -2   59.89    3.20
  -1   8  -2  235.58    9.90
  -1   8  -2  239.28    9.90
  -1   8  -2  242.88    9.90
  -2   8  -2  200.08    8.20
  -2   8  -2  204.08    8.20
  -7   8  -2   98.69    4.50
   7  -8   2  113.29    6.90
  -8   8  -2   37.70    2.00
   8  -8   2   36.30    3.40
  -9   8  -2    5.30    0.80
   9  -8   2    4.40    2.20
 -10   8  -2   77.09    3.40
  13   7  -2   36.30    2.30
  12   7  -2    0.10    0.80
  11   7  -2   19.30    1.40
  11   7  -2   19.00    2.10
  10   7  -2   41.70    3.10
  10   7  -2   39.70    2.40
 -10  -7   2   41.20    2.50
   9   7  -2   22.50    1.70
   9   7  -2   21.60    1.20
   9   7  -2   22.30    2.30
  -9  -7   2   20.20    1.80
   8   7  -2   15.20    2.80
   8   7  -2   20.20    2.20
   8   7  -2   19.60    1.20
   8   7  -2   17.30    1.50
   8   7  -2   14.10    2.70
   8   7  -2   18.10    1.30
  -8  -7   2   18.70    1.70
   7   7  -2  338.27   15.30
   7   7  -2  339.57   14.90
   7   7  -2  341.07   15.30
  -7  -7   2  353.76   14.00
   6   7  -2   98.59    4.20
   6   7  -2   93.49    5.40
   6   7  -2   94.29    5.50
   6   7  -2   99.89    5.70
   5   7  -2  100.09    4.40
   5   7  -2  103.29    5.40
   5   7  -2  102.89    5.50
   5   7  -2   99.89    5.40
   4   7  -2  137.49    6.50
   4   7  -2  137.89    6.50
   4   7  -2  139.59    6.50
   4   7  -2  135.89    5.70
   3   7  -2  365.86   15.00
   3   7  -2  361.96   15.00
   3   7  -2  378.46   15.10
   2   7  -2  753.52   29.30
   2   7  -2  751.22   29.30
   1   7  -2  594.84   23.10
   1   7  -2  593.44   23.10
   1   7  -2  579.14   23.00
   0   7  -2  675.13   26.20
   0   7  -2  669.13   26.30
   0   7  -2  687.03   26.30
  -1   7  -2  115.19    5.00
  -1   7  -2  112.19    4.90
  -2   7  -2   36.70    2.10
  -2   7  -2   37.60    2.10
  -3   7  -2   24.00    1.60
  -3   7  -2   23.90    1.50
   6  -7   2   28.90    5.20
  -7   7  -2   73.49    3.20
   7  -7   2   55.09    6.30
  -8   7  -2   17.80    1.30
   8  -7   2   19.40    2.80
  -9   7  -2   73.19    3.50
   9  -7   2   74.59    4.80
 -10   7  -2    3.20    0.60
  10  -7   2    3.50    1.10
 -11   7  -2   15.00    1.60
  13   6  -2   31.20    1.90
  13   6  -2   25.80    2.10
  12   6  -2  108.09    5.40
  11   6  -2   68.49    3.20
  11   6  -2   63.69    4.30
 -11  -6   2   71.89    4.50
  10   6  -2  122.89    6.50
  10   6  -2  124.39    5.40
 -10  -6   2  112.59    4.90
 -10  -6   2  126.39    5.80
   9   6  -2   24.80    3.90
   9   6  -2   33.70    4.20
   9   6  -2   34.90    2.20
   9   6  -2   33.30    2.80
  -9  -6   2   30.70    1.70
  -9  -6   2   34.30    2.40
   8   6  -2   27.90    1.90
   8   6  -2   28.00    1.60
   8   6  -2   24.20    2.50
   8   6  -2   30.50    3.60
   8   6  -2   30.70    1.50
   8   6  -2   27.00    3.50
  -8  -6   2   25.50    1.90
  -8  -6   2   29.20    2.10
   7   6  -2   54.29    3.90
   7   6  -2   53.09    2.50
   7   6  -2   53.29    4.10
   7   6  -2   48.80    3.80
   6   6  -2  136.99    5.70
   6   6  -2  144.89    7.00
   6   6  -2  130.59    6.90
   6   6  -2  141.79    6.90
   5   6  -2  158.08    6.60
   5   6  -2  166.38    7.50
   5   6  -2  160.48    7.50
   4   6  -2  135.49    6.30
   3   6  -2  481.05   19.40
   3   6  -2  483.85   19.40
   3   6  -2  499.05   19.40
   2   6  -2  132.59    5.90
   2   6  -2  136.79    5.90
   2   6  -2  131.59    5.90
   1   6  -2  105.59    4.60
   1   6  -2  104.29    4.60
   1   6  -2  100.09    4.60
   0   6  -2  707.53   27.40
   0   6  -2  712.83   27.40
  -1   6  -2  194.28    7.80
  -1   6  -2  180.18    8.00
  -1   6  -2  191.68    7.80
  -2   6  -2  173.78    7.50
  -2   6  -2  175.08    7.20
  -2   6  -2  173.28    7.20
  -6   6  -2   55.69    2.60
  -7   6  -2   71.49    3.30
   7  -6   2   74.99    4.80
  -8   6  -2   31.10    2.20
   8  -6   2   33.70    3.20
  -9   6  -2    2.30    0.60
 -10   6  -2   20.10    1.40
  10  -6   2   18.40    2.30
 -11   6  -2   17.10    1.20
  11  -6   2   15.30    2.10
  14   5  -2   40.90    1.90
  13   5  -2    4.30    0.80
  13   5  -2    5.30    1.10
  12   5  -2  121.79    5.60
 -12  -5   2  108.39    5.00
 -12  -5   2   94.19    4.40
  11   5  -2   89.49    5.10
  11   5  -2   88.49    4.60
 -11  -5   2   95.99    4.20
 -11  -5   2   98.29    4.70
  10   5  -2   60.29    3.90
  10   5  -2   56.39    2.90
 -10  -5   2   53.99    2.70
 -10  -5   2   59.99    3.40
   9   5  -2  326.57   15.50
   9   5  -2  325.47   14.30
   9   5  -2  327.97   13.30
  -9  -5   2  325.07   13.60
  -9  -5   2  340.57   13.00
  -9  -5   2  328.77   13.20
   8   5  -2  130.09    6.70
   8   5  -2  132.99    5.90
  -8  -5   2  139.79    5.90
  -8  -5   2  136.09    6.20
  -8  -5   2  131.99    5.60
   7   5  -2  110.29    6.10
   7   5  -2  108.49    6.00
  -7  -5   2  119.69    5.30
   6   5  -2   84.79    4.70
   6   5  -2   88.09    3.80
   6   5  -2   82.79    4.70
   6   5  -2   83.59    4.70
   5   5  -2  356.96   14.70
   5   5  -2  360.46   14.70
   5   5  -2  350.86   14.70
   4   5  -2  201.38    8.70
   4   5  -2  205.08    8.70
   4   5  -2  202.88    8.70
   3   5  -2  985.40   38.20
   3   5  -2  976.00   38.10
   3   5  -2 1011.50   38.10
   2   5  -2  469.45   18.10
   2   5  -2  453.25   18.10
   2   5  -2  460.65   18.10
   1   5  -2 2530.05  115.49
  -1  -5   2 2712.23  118.89
   0   5  -2  235.38    9.60
   0   5  -2  240.18    9.60
  -1   5  -2  325.57   13.00
  -2   5  -2   62.99    3.20
  -3   5  -2  611.44   24.00
  -4   5  -2  356.76   36.10
  -6   5  -2    4.00    0.60
  -7   5  -2   84.39    3.70
   7  -5   2   79.59    4.90
  -8   5  -2  450.15   19.10
   8  -5   2  530.45   23.70
  -9   5  -2    3.60    0.70
   9  -5   2    3.00    1.30
 -10   5  -2   89.29    4.80
  10  -5   2  104.19    5.70
 -11   5  -2   33.50    1.90
  11  -5   2   35.00    2.70
  14   4  -2   33.10    2.40
  14   4  -2   25.50    1.50
  13   4  -2   15.60    2.20
  13   4  -2   15.90    1.70
 -13  -4   2    9.00    1.50
 -13  -4   2   14.40    0.90
  12   4  -2   52.49    3.40
 -12  -4   2   51.89    2.70
 -12  -4   2   50.49    3.00
 -12  -4   2   54.19    2.40
  11   4  -2   46.80    3.40
 -11  -4   2   48.10    2.60
 -11  -4   2   45.30    2.90
 -11  -4   2   48.80    2.40
  10   4  -2  337.77   13.20
 -10  -4   2  316.87   13.20
   9   4  -2   45.60    4.50
   9   4  -2   41.20    4.80
   9   4  -2   46.40    3.30
   9   4  -2   52.69    2.80
  -9  -4   2   49.20    3.00
  -9  -4   2   48.40    2.70
  -9  -4   2   47.60    2.40
   8   4  -2  452.15   19.10
   8   4  -2  433.66   19.00
  -8  -4   2  453.15   17.70
   7   4  -2   10.40    1.70
   7   4  -2    8.80    1.60
   7   4  -2    9.10    1.90
  -7  -4   2   10.30    1.00
   6   4  -2   89.99    4.70
   6   4  -2   89.29    4.70
   6   4  -2   86.59    4.80
   5   4  -2   57.19    3.20
   5   4  -2   61.09    3.30
   5   4  -2   62.09    3.40
   4   4  -2 2004.80   76.09
   4   4  -2 2023.30   76.19
   4   4  -2 1972.50   76.09
   3   4  -2  307.87   12.30
   3   4  -2  303.77   12.30
   3   4  -2  311.07   12.30
   2   4  -2  772.12   29.90
   1   4  -2  519.25   19.90
   1   4  -2  507.75   19.90
   0   4  -2  183.88    7.50
   0   4  -2  189.28    7.50
  -1   4  -2  147.79    6.20
  -2   4  -2  524.75   20.50
  -3   4  -2  306.97   12.60
  -4   4  -2 3778.22  164.18
  -7   4  -2   66.59    3.20
   7  -4   2   59.49    3.40
  -8   4  -2   27.10    1.80
  -8   4  -2   27.10    2.00
   8  -4   2   28.40    2.00
  -9   4  -2  125.89    5.90
  -9   4  -2  137.89    5.80
   9  -4   2  125.59    6.90
 -10   4  -2   82.69    3.90
 -10   4  -2   80.49    4.00
  10  -4   2   81.39    5.00
 -11   4  -2    4.80    0.90
 -11   4  -2    4.00    0.70
  11  -4   2    9.80    2.20
  12  -4   2   17.60    1.80
  14   3  -2   55.99    3.00
  14   3  -2   54.29    2.70
  13   3  -2   37.80    2.40
  13   3  -2   37.90    3.90
 -13  -3   2   41.20    2.30
 -13  -3   2   40.50    2.10
 -13  -3   2   35.50    1.90
  12   3  -2   99.49    5.20
 -12  -3   2  100.79    4.80
 -12  -3   2   96.79    4.30
  11   3  -2    5.50    1.30
 -11  -3   2    4.30    0.70
 -11  -3   2    5.10    1.00
 -11  -3   2    4.60    1.00
  10   3  -2    4.20    1.20
 -10  -3   2    2.70    0.90
 -10  -3   2    2.20    0.70
   9   3  -2  110.89    5.10
   9   3  -2  119.79    7.10
   9   3  -2  116.99    7.30
   9   3  -2  115.79    5.90
  -9  -3   2  102.39    6.10
  -9  -3   2  119.69    5.20
   8   3  -2  250.07   11.60
   8   3  -2  258.97   11.80
   7   3  -2  116.89    6.10
   7   3  -2  118.79    6.00
   6   3  -2  237.68   10.40
   6   3  -2  243.68   10.30
   6   3  -2  237.68   10.30
   5   3  -2 2345.07   88.19
   5   3  -2 2290.77   88.09
   5   3  -2 2313.77   88.19
   4   3  -2   14.20    1.20
   4   3  -2   18.30    1.30
   4   3  -2   15.90    1.30
   3   3  -2  538.15   21.10
   3   3  -2  542.15   21.10
   3   3  -2  547.85   21.10
   2   3  -2   44.50    2.20
   2   3  -2   44.10    2.20
   2   3  -2   44.40    2.20
   1   3  -2  134.89    5.60
   1   3  -2  137.69    5.60
   0   3  -2  104.49   14.40
   0  -3   2  102.69   14.40
  -1   3  -2 1093.49   42.60
  -2   3  -2  244.28   24.20
  -2   3  -2  270.77   27.60
  -3   3  -2  558.24   22.90
   3  -3   2  609.84   23.10
  -4   3  -2   85.09   24.20
  -5   3  -2  537.65   64.59
  -6   3  -2    5.00    0.90
  -7   3  -2   94.59    4.20
  -8   3  -2   61.69    3.10
  -8   3  -2   62.39    3.30
   8  -3   2   64.49    3.50
  -9   3  -2  132.59    6.10
  -9   3  -2  130.19    6.10
   9  -3   2  142.89    6.20
 -10   3  -2   26.70    1.90
 -10   3  -2   34.50    2.60
  10  -3   2   24.00    1.70
 -11   3  -2    8.20    1.10
  11  -3   2    6.60    1.50
 -12   3  -2   34.10    1.80
  12  -3   2   37.60    2.60
  14   2  -2   12.30    0.90
  14   2  -2   10.90    1.50
 -14  -2   2   13.40    0.80
  13   2  -2   81.59    4.80
  13   2  -2   83.49    4.10
 -13  -2   2   83.89    3.80
 -13  -2   2   86.69    3.70
 -13  -2   2   87.09    4.10
 -12  -2   2   35.60    2.20
  11   2  -2   53.09    3.50
 -11  -2   2   48.00    3.00
 -11  -2   2   48.90    2.80
  10   2  -2  149.59    7.30
 -10  -2   2  146.99    6.80
   9   2  -2  108.89    5.60
  -9  -2   2  100.19    5.00
   8   2  -2   96.79    5.60
   8   2  -2  101.89    5.80
  -8  -2   2   91.09    4.40
   7   2  -2    2.90    1.10
   7   2  -2    2.10    1.00
  -7  -2   2    2.80    0.60
   6   2  -2  596.44   23.90
   6   2  -2  602.24   23.90
   6   2  -2  611.14   24.00
   5   2  -2   86.39    4.10
   5   2  -2   89.89    4.20
   5   2  -2   85.79    4.10
   4   2  -2 1134.09   43.20
   4   2  -2 1128.29   43.20
   4   2  -2 1127.89   43.20
   3   2  -2  719.73   26.30
   3   2  -2  675.13   26.30
   3   2  -2  660.13   26.30
   2   2  -2 3852.91  158.38
  -2  -2   2 3900.71  159.18
   1   2  -2  298.77   11.60
   1   2  -2  297.47   11.60
   0   2  -2 3041.10  123.79
   0  -2   2 2911.21  123.29
  -1   2  -2   47.30    2.40
   1  -2   2   52.09    2.40
   1  -2   2   52.69    2.30
   2  -2   2 3041.70  114.89
   3  -2   2  307.67   12.30
   3  -2   2  309.57   12.40
   4  -2   2  640.14   24.60
   4  -2   2  562.54   24.40
  -5   2  -2  361.66   57.39
  -6   2  -2    8.40    0.90
  -7   2  -2   83.59    3.90
  -8   2  -2   75.09    3.60
  -8   2  -2   69.99    3.80
   8  -2   2   77.39    4.10
  -9   2  -2   21.30    1.80
  -9   2  -2   16.00    1.60
   9  -2   2   18.50    1.90
 -10   2  -2    3.30    0.70
 -10   2  -2    4.40    0.90
  10  -2   2    2.40    0.80
 -11   2  -2   15.00    1.40
 -11   2  -2   14.40    1.30
  11  -2   2   14.00    2.00
  11  -2   2   12.90    1.60
 -12   2  -2   19.20    1.30
  12  -2   2   20.50    2.10
 -13   2  -2   58.79    2.50
  14   1  -2   45.00    2.90
 -14  -1   2   48.60    2.00
 -14  -1   2   39.10    2.30
  13   1  -2   77.79    4.80
  13   1  -2   80.59    3.90
 -13  -1   2   79.89    3.50
 -13  -1   2   78.29    3.90
 -13  -1   2   83.79    3.80
 -12  -1   2   14.30    1.20
 -12  -1   2   14.30    1.40
  11   1  -2   14.20    1.80
 -11  -1   2   12.70    1.60
  10   1  -2  176.58    8.30
 -10  -1   2  176.98    8.00
 -10  -1   2  183.68    7.70
   9   1  -2  104.99    5.30
  -9  -1   2  102.69    4.80
  -9  -1   2  103.89    5.10
   8   1  -2   35.90    3.50
   8   1  -2   31.80    3.20
  -8  -1   2   31.50    1.90
   7   1  -2   43.60    3.00
   7   1  -2   45.20    3.10
   6   1  -2  525.15   21.00
   6   1  -2  506.65   20.70
   6   1  -2  528.15   21.00
   5   1  -2 1508.35   57.89
   5   1  -2 1510.65   57.89
   5   1  -2 1530.55   57.89
   4   1  -2  382.86   15.00
   4   1  -2  377.66   15.00
   4   1  -2  385.66   15.00
   3   1  -2 5683.33  229.78
  -3  -1   2 5803.72  229.98
   2   1  -2  202.28    7.80
   2   1  -2  194.48    7.80
   2   1  -2  193.58    7.80
   1   1  -2  238.48   17.00
  -1  -1   2  234.98   17.70
   0  -1   2   42.80    2.00
   0  -1   2   42.40    2.00
   0  -1   2   40.40    2.00
  -1   1  -2 4731.13  190.48
   2  -1   2  358.46   13.90
   2  -1   2  338.77   13.80
   2  -1   2  361.26   14.00
   3  -1   2  111.09    5.00
   3  -1   2  110.39    5.00
   4  -1   2  757.52   29.50
   4  -1   2  756.02   29.60
   5  -1   2   89.39    4.70
   5  -1   2   87.69    4.70
  -6   1  -2   49.40    2.60
  -7   1  -2   92.49    4.20
  -8   1  -2   22.80    1.70
  -8   1  -2   22.30    1.80
   8  -1   2   25.80    2.20
  -9   1  -2  138.69    6.20
 -10   1  -2   72.99    3.80
 -10   1  -2   70.89    3.60
  10  -1   2   66.19    3.80
 -11   1  -2   90.39    4.40
 -11   1  -2   92.69    4.30
  11  -1   2   89.49    4.30
 -12   1  -2    3.40    0.60
 -12   1  -2    5.10    0.90
  12  -1   2    2.60    0.90
 -13   1  -2    0.30    0.20
  14   0  -2   22.70    2.10
 -14   0   2   25.10    1.30
 -14   0   2   24.40    1.50
  13   0  -2   28.40    2.70
  13   0  -2   24.60    2.40
 -13   0   2   27.50    1.50
 -13   0   2   24.70    1.80
 -13   0   2   29.10    1.80
 -12   0   2    9.10    1.20
  11   0  -2  162.98    7.40
 -11   0   2  151.38    7.10
  10   0  -2   31.90    2.40
 -10   0   2   29.30    2.00
 -10   0   2   26.80    2.10
   9   0  -2   37.60    2.60
  -9   0   2   33.70    2.10
  -8   0   2  243.38    9.90
   7   0  -2   64.19    3.70
   7   0  -2   65.39    3.80
   6   0  -2   53.49    3.10
   6   0  -2   58.59    3.20
   5   0  -2   47.20    2.30
   5   0  -2   32.00    2.50
   5   0  -2   46.70    2.40
   4   0  -2 1610.54   62.29
   4   0  -2 1673.43   62.29
   3   0  -2  163.38    6.60
   3   0  -2  163.98    6.60
   3   0  -2  168.48    6.60
   2   0  -2   19.70    1.10
   2   0  -2   19.80    1.10
   2   0  -2   20.80    1.10
  -1   0   2   13.70    0.80
  -1   0   2   13.10    0.80
  -1   0   2   14.50    0.80
   0   0  -2 4246.28  170.08
   0   0   2 4258.67  170.48
   1   0   2  257.77   10.10
   1   0   2  249.08   10.10
   1   0   2  257.47   10.10
  -2   0  -2 2784.12  126.19
  -2   0  -2 2835.82  124.09
   3   0   2  117.89    5.40
   3   0   2  121.89    5.40
   3   0   2  121.19    5.50
   4   0   2   13.10    1.60
   4   0   2   11.80    1.50
   4   0   2   13.10    1.60
   5   0   2  204.68    9.10
   5   0   2  203.38    9.20
   6   0   2  121.19    6.40
   6   0   2  123.09    6.60
  -7   0  -2   43.10    2.40
  -8   0  -2  186.88    8.40
  -8   0  -2  199.98    8.30
   8   0   2  200.08    8.90
  -9   0  -2  132.69    6.00
 -10   0  -2   41.30    2.50
 -10   0  -2   40.60    2.70
  10   0   2   40.10    2.90
 -11   0  -2  137.69    6.40
 -11   0  -2  143.49    6.20
  11   0   2  146.19    6.50
 -12   0  -2    1.60    0.60
 -12   0  -2    1.60    0.50
  12   0   2    2.50    1.00
  12   0   2    1.10    0.50
 -13   0  -2    4.50    0.70
  13   0   2    3.30    0.70
  14  -1  -2   52.09    3.20
 -14   1   2   47.10    2.40
 -14   1   2   48.30    2.20
  13  -1  -2   82.89    4.90
 -13   1   2   80.49    3.80
 -13   1   2   78.49    3.50
 -13   1   2   74.69    4.10
  12  -1  -2   15.20    1.90
 -12   1   2   11.50    1.90
  11  -1  -2   12.50    1.60
 -11   1   2   13.40    1.50
 -11   1   2   15.70    1.40
  10  -1  -2  193.08    8.40
 -10   1   2  189.58    8.00
 -10   1   2  176.18    8.10
   9  -1  -2  103.99    5.20
  -9   1   2  104.29    4.70
  -8   1   2   29.60    1.90
   7  -1  -2   39.90   49.70
  -7   1   2   11.60   31.90
  -6   1   2  492.35   46.40
   5  -1  -2 1503.35   57.49
   5  -1  -2 1516.95   57.49
   4  -1  -2  412.46   15.30
   4  -1  -2  408.16   15.30
  -4   1   2  361.56   15.50
   3  -1  -2 6062.59  231.58
  -3   1   2 5729.83  232.08
   2  -1  -2  196.88    7.40
   2  -1  -2  184.88    7.50
   2  -1  -2  187.68    7.50
  -2   1   2  194.78    7.60
  -2   1   2  195.98    7.60
  -2   1   2  193.88    7.60
  -1   1   2  238.58    9.10
  -1   1   2  233.48    9.10
  -1   1   2  226.18    9.10
   0   1   2   42.20    2.00
   0   1   2   40.20    2.00
   0   1   2   41.60    2.00
  -1  -1  -2 4550.64  187.98
   2   1   2  360.86   14.40
   2   1   2  372.36   14.50
   2   1   2  355.66   14.40
   3   1   2  109.29    5.10
   3   1   2  109.59    5.10
   3   1   2  112.59    5.10
   4   1   2  796.92   30.90
   4   1   2  777.52   30.90
   4   1   2  787.42   31.00
   5   1   2   90.49    4.90
   5   1   2   82.59    4.80
   5   1   2   90.29    4.80
  -6  -1  -2   55.09    3.50
   6   1   2   60.19    4.20
   6   1   2   62.99    4.20
  -7  -1  -2   98.69    4.50
   7   1   2   98.89    7.10
   7   1   2   96.79    6.70
  -8  -1  -2   22.40    1.80
  -8  -1  -2   22.70    1.70
   8   1   2   20.00    2.20
  -9  -1  -2  133.29    5.40
  -9  -1  -2   90.89    6.50
   9   1   2  113.79    6.30
 -10  -1  -2   67.39    3.50
 -10  -1  -2   66.79    3.70
  10   1   2   67.39    4.00
 -11  -1  -2   87.89    4.30
  11   1   2   86.49    4.50
 -12  -1  -2    4.50    0.80
 -12  -1  -2    4.00    0.60
 -12  -1  -2    4.00    0.50
  12   1   2    3.60    0.70
 -13  -1  -2    0.70    0.30
  13   1   2    0.70    0.50
  14  -2  -2   14.30    1.70
 -14   2   2   12.50    0.80
 -14   2   2   13.30    1.00
  13  -2  -2   87.19    5.20
 -13   2   2   83.59    3.80
 -13   2   2   89.19    4.10
 -13   2   2   88.69    4.10
  12  -2  -2   34.30    1.90
 -12   2   2   37.20    2.30
  11  -2  -2   45.70    3.90
  11  -2  -2   49.80    2.80
 -11   2   2   48.90    2.80
 -11   2   2   49.20    2.90
  10  -2  -2  144.79    6.60
 -10   2   2  140.19    6.60
 -10   2   2  151.48    6.40
   9  -2  -2   99.79    4.90
  -9   2   2  100.99    4.60
   7  -2  -2   -7.60   47.20
  -7   2   2  -29.30   41.40
   6  -2  -2  578.44   56.09
  -6   2   2  547.75   46.50
   5  -2  -2   91.99   19.10
  -5   2   2   85.59   15.70
  -4   2   2 1031.00   39.20
  -3   2   2  632.84   24.40
  -3   2   2  664.83   24.60
  -3   2   2  628.54   24.50
   2  -2  -2 4281.97  165.28
  -2   2   2 4129.69  165.38
  -1   2   2  291.47   11.50
  -1   2   2  303.67   11.40
  -1   2   2  290.57   11.40
   0  -2  -2 1501.95   68.59
   1   2   2   52.19    2.50
   1   2   2   49.10    2.50
   1   2   2   49.40    2.50
  -2  -2  -2 3322.97  148.89
   2   2   2 3331.47  151.98
   3   2   2  322.37   12.90
   3   2   2  309.27   12.90
   3   2   2  309.07   12.80
   4   2   2  617.04   24.70
   4   2   2  625.14   24.70
   4   2   2  620.94   24.70
   5   2   2  387.96   16.60
   5   2   2  394.06   16.40
   5   2   2  393.56   16.40
  -6  -2  -2   10.50    1.00
  -7  -2  -2   81.59    3.80
   7   2   2   76.39    5.30
   7   2   2   71.19    5.60
  -8  -2  -2   74.59    3.90
  -8  -2  -2   69.49    3.60
   8   2   2   72.59    4.30
  -9  -2  -2   23.50    2.10
  -9  -2  -2   19.40    1.90
   9   2   2   20.40    2.30
 -10  -2  -2    2.10    0.80
  10   2   2    4.00    1.20
 -11  -2  -2   13.30    1.40
 -11  -2  -2   12.80    1.20
  11   2   2   13.50    1.70
 -12  -2  -2   19.50    1.00
 -12  -2  -2   19.70    1.50
  12   2   2   19.60    1.50
 -13  -2  -2   51.59    2.40
  13   2   2   42.10    2.60
  14  -3  -2   52.99    3.60
 -14   3   2   63.19    3.10
 -14   3   2   63.99    2.80
  13  -3  -2   41.90    3.20
 -13   3   2   31.50    2.20
 -13   3   2   40.80    2.10
 -13   3   2   42.00    2.20
  12  -3  -2  103.69    6.20
 -12   3   2  104.69    4.90
  11  -3  -2    3.10    1.30
 -11   3   2    5.10    1.00
 -11   3   2    3.60    0.70
  10  -3  -2    1.20    1.20
  10  -3  -2    3.30    0.80
 -10   3   2    2.60    0.60
 -10   3   2    2.40    0.70
   9  -3  -2  111.49    5.10
  -9   3   2  106.59    5.20
  -7   3   2   86.89   38.70
   6  -3  -2  228.08   34.60
  -6   3   2  213.98   32.70
  -5   3   2 2222.38   84.19
  -4   3   2   13.80    0.80
  -4   3   2   12.10    0.90
  -4   3   2   12.50    0.90
  -3   3   2  526.75   20.60
  -3   3   2  559.64   20.70
  -2   3   2   41.00    1.80
  -2   3   2   44.60    1.90
  -2   3   2   41.90    1.90
  -1   3   2  133.79    5.40
  -1   3   2  136.69    5.50
  -1   3   2  135.29    5.50
   0   3   2  104.39    4.50
   0   3   2  106.79    4.60
   0   3   2  111.99    4.60
   1   3   2  981.60   37.90
   1   3   2 1023.30   38.00
   1   3   2  967.10   37.90
   2   3   2  251.67   10.40
   2   3   2  254.57   10.40
   2   3   2  250.47   10.40
   3   3   2  609.94   24.10
   3   3   2  596.14   24.00
   3   3   2  618.54   24.60
   4   3   2   69.19    3.90
   4   3   2   65.69    3.70
   4   3   2   65.29    3.80
   5   3   2  639.14   26.70
   5   3   2  678.33   26.70
   5   3   2  666.33   26.60
  -6  -3  -2    6.80    0.80
   6   3   2    7.10    1.80
   6   3   2    8.40    1.70
  -7  -3  -2   93.89    4.40
  -7  -3  -2   92.19    4.70
   7   3   2   97.59    6.30
   7   3   2  101.99    6.10
   7   3   2   94.89    5.20
  -8  -3  -2   60.89    3.20
  -8  -3  -2   61.59    3.50
   8   3   2   62.89    4.00
  -9  -3  -2  140.99    6.60
   9   3   2  141.59    7.10
 -10  -3  -2   25.90    2.10
 -10  -3  -2   26.60    1.80
  10   3   2   26.40    2.40
 -11  -3  -2    8.40    0.80
 -11  -3  -2    8.90    1.20
 -11  -3  -2    8.20    1.20
  11   3   2    8.20    1.50
 -12  -3  -2   34.40    2.00
  12   3   2   33.80    2.10
  13   3   2    8.70    1.30
  14  -4  -2   23.80    1.90
 -14   4   2   24.80    1.20
 -13   4   2   16.40    1.40
 -13   4   2   15.60    1.00
  12  -4  -2   53.09    4.10
  11  -4  -2   47.30    4.10
 -11   4   2   45.80    2.60
 -10   4   2  298.77   12.10
   9  -4  -2   46.10    3.80
  -9   4   2   44.90    2.90
  -8   4   2  437.86   17.70
  -5   4   2   54.09    2.50
  -4   4   2 1894.21   71.49
  -3   4   2  309.47   11.80
  -2   4   2  874.91   33.20
  -2   4   2  879.51   33.20
  -2   4   2  867.81   33.10
  -1   4   2  505.25   19.20
  -1   4   2  503.45   19.30
  -1   4   2  491.85   19.30
   0   4   2  187.68    7.50
   0   4   2  172.38    7.70
   0   4   2  188.58    7.50
   1   4   2  159.18    6.70
   1   4   2  157.48    6.70
   1   4   2  155.48    6.70
   2   4   2  559.54   22.40
   2   4   2  570.04   22.30
   2   4   2  570.24   22.30
   3   4   2  316.57   13.40
   3   4   2  336.67   13.60
   3   4   2  315.97   13.40
   4   4   2 3901.91  148.39
   5   4   2   78.39    4.80
   5   4   2   77.29    4.70
   5   4   2   79.89    4.70
  -6  -4  -2   82.69    3.90
   6   4   2   85.89    5.30
   6   4   2   83.69    3.70
   6   4   2   83.49    5.70
   6   4   2   88.19    5.30
  -7  -4  -2   65.59    3.30
   7   4   2   62.99    5.30
   7   4   2   72.69    5.60
  -8  -4  -2   28.10    2.20
   8   4   2   28.70    2.60
   8   4   2   25.00    5.20
  -9  -4  -2  127.09    5.70
  -9  -4  -2  132.59    6.10
   9   4   2  124.89    5.60
   9   4   2  128.19    6.60
 -10  -4  -2   74.39    3.60
 -10  -4  -2   70.39    4.00
 -10  -4  -2  108.59    5.80
  10   4   2  100.09    6.90
 -11  -4  -2    4.50    0.50
 -11  -4  -2    5.30    1.00
  11   4   2    5.30    1.10
 -12  -4  -2   13.60    1.10
  12   4   2   13.70    1.20
  14  -5  -2   49.90    3.00
 -14   5   2   49.00    2.20
  13  -5  -2    5.10    1.20
 -13   5   2    5.70    0.80
 -13   5   2    5.60    0.60
  12  -5  -2  121.19    6.70
  11  -5  -2   88.89    5.70
 -11   5   2   90.79    4.20
  10  -5  -2   57.09    4.50
   9  -5  -2  341.47   15.20
  -9   5   2  324.07   13.20
   8  -5  -2  125.09    6.90
  -5   5   2  330.57   12.80
  -3   5   2  998.80   37.80
  -2   5   2  457.75   17.60
  -2   5   2  459.65   17.60
  -2   5   2  458.65   17.60
  -1   5   2 2462.75   93.09
   0   5   2  246.88   10.10
   0   5   2  250.77   10.10
   0   5   2  249.68   10.10
   1   5   2  345.87   13.60
   1   5   2  332.07   13.60
   1   5   2  331.87   13.50
   2   5   2   65.99    3.50
   2   5   2   65.59    3.50
   2   5   2   63.39    3.50
   3   5   2  602.24   24.40
   3   5   2  609.84   24.40
   3   5   2  616.24   24.30
   4   5   2  343.97   14.60
   4   5   2  340.37   14.60
   4   5   2  339.07   14.50
   5   5   2    9.30    0.90
   5   5   2    9.90    2.00
   5   5   2    7.10    1.50
   5   5   2    9.30    1.70
  -6  -5  -2    3.00    0.70
   6   5   2    4.30    1.60
   6   5   2    5.50    1.90
   6   5   2    3.80    0.60
   6   5   2    4.10    2.20
  -7  -5  -2  100.59    4.90
  -7  -5  -2   85.49    4.50
   7   5   2   90.19    3.80
   7   5   2   86.19    6.00
   7   5   2   87.39    6.40
   7   5   2   85.79    5.10
  -8  -5  -2  506.15   17.60
   8   5   2  339.77   23.40
  -9  -5  -2    2.90    0.90
  -9  -5  -2    2.50    0.50
   9   5   2    3.50    1.20
   9   5   2    2.00    0.60
 -10  -5  -2  104.39    5.00
  10   5   2  104.69    5.50
 -11  -5  -2   18.70    1.90
  11   5   2   26.50    2.60
 -12  -5  -2   61.59    2.70
  12   5   2   61.59    3.30
  13  -6  -2   32.70    2.50
 -13   6   2   28.80    2.10
 -13   6   2   33.10    1.50
  12  -6  -2  121.99    6.60
  11  -6  -2   84.79    6.70
  10  -6  -2  139.49    7.70
 -10   6   2  124.19    5.70
   9  -6  -2   36.30    3.50
  -9   6   2   33.90    2.20
   8  -6  -2   29.60    3.10
  -3   6   2  458.35   17.50
  -2   6   2  137.29    5.60
  -1   6   2   98.39    4.40
  -1   6   2   97.29    4.30
  -1   6   2  102.09    4.40
   0   6   2  696.13   27.20
   0   6   2  709.63   27.20
   0   6   2  693.43   27.20
   1   6   2  193.18    8.40
   1   6   2  192.88    8.50
   1   6   2  207.08    8.60
   2   6   2  182.08    8.10
   2   6   2  182.88    8.10
   2   6   2  178.18    8.10
   3   6   2   10.60    1.50
   3   6   2   11.70    1.60
   3   6   2   11.40    1.60
   4   6   2   19.90    2.20
   4   6   2   19.70    2.20
   4   6   2   16.90    2.10
   5   6   2   71.29    4.90
   5   6   2   74.79    3.50
   5   6   2   75.29    4.80
   5   6   2   86.59    5.00
  -6  -6  -2   57.99    3.30
   6   6   2   55.39    3.10
   6   6   2   62.49    2.90
   6   6   2   60.79    3.90
   6   6   2   64.19    4.90
   6   6   2   61.49    4.70
   6   6   2   54.19    5.20
  -7  -6  -2   78.49    4.00
   7   6   2   74.29    4.70
   7   6   2   66.29    6.30
   7   6   2   79.19    3.70
   7   6   2   66.99    5.70
   7   6   2   72.09    3.20
  -8  -6  -2   32.10    2.30
   8   6   2   33.20    2.80
  -9  -6  -2    2.30    0.80
   9   6   2    2.10    0.90
 -10  -6  -2   17.90    1.60
  10   6   2   18.30    1.50
  10   6   2   18.30    2.00
 -11  -6  -2   19.00    1.40
  11   6   2   16.00    1.70
  12   6   2   15.50    1.10
  13  -7  -2   32.40    2.10
  12  -7  -2    1.20    1.00
 -12   7   2    0.50    0.40
 -12   7   2    0.90    0.30
  11  -7  -2   19.30    2.60
 -11   7   2   20.30    1.40
  10  -7  -2   41.90    3.70
 -10   7   2   39.90    2.20
   9  -7  -2   22.60    3.00
   8  -7  -2   17.60    2.50
   7  -7  -2  355.16   18.60
  -3   7   2  378.36   14.60
  -2   7   2  753.22   28.90
  -2   7   2  749.03   28.80
  -2   7   2  756.82   28.90
  -1   7   2  608.24   23.20
  -1   7   2  589.94   23.20
  -1   7   2  587.84   23.20
   0   7   2  687.03   27.40
   0   7   2  688.93   27.40
   0   7   2  725.63   27.70
   1   7   2  122.09    5.80
   2   7   2   39.20    2.70
   2   7   2   35.90    2.70
   2   7   2   37.30    2.70
   3   7   2   27.60    2.40
   3   7   2   22.90    1.50
   3   7   2   25.90    2.40
   3   7   2   24.80    2.30
   4   7   2   43.10    3.20
   4   7   2   43.80    3.30
   4   7   2   42.70    2.30
   4   7   2   44.60    3.50
   5   7   2  156.98    6.50
   5   7   2  157.08    6.70
   5   7   2  165.98    8.50
   5   7   2  159.48    8.40
   5   7   2  159.48    8.50
  -6  -7  -2   32.10    2.20
   6   7   2   34.10    1.80
   6   7   2   31.00    3.40
   6   7   2   34.70    4.60
   6   7   2   31.10    3.60
   6   7   2   30.90    2.80
   6   7   2   33.30    1.90
   7   7   2   73.09    3.30
  -8  -7  -2   16.90    1.60
   8   7   2   19.50    2.20
  -9  -7  -2   68.49    3.50
   9   7   2   69.59    4.30
 -10  -7  -2    4.40    0.90
  10   7   2    3.80    1.10
  10   7   2    3.80    0.70
  11   7   2   18.10    1.60
  12  -8  -2   16.20    1.70
  11  -8  -2    2.30    1.10
  10  -8  -2  123.49    6.90
   9  -8  -2   27.70    3.00
   7  -8  -2  137.89    6.30
   7  -8  -2  137.69    7.70
   6  -8  -2  404.46   16.50
   6  -8  -2  387.86   17.50
  -3   8   2    8.10    0.80
  -2   8   2  146.49    6.10
  -2   8   2  149.09    6.30
  -2   8   2  147.39    6.10
  -1   8   2   54.89    2.90
  -1   8   2   51.19    2.80
  -1   8   2   48.00    2.80
   0   8   2   62.39    3.50
   0   8   2   63.59    3.40
   0   8   2   60.79    3.40
   1   8   2  231.18   10.10
   1   8   2  232.78   10.10
   1   8   2  220.98    9.30
   1   8   2  239.88   10.20
   2   8   2  211.28    9.50
   2   8   2  213.18    9.60
   2   8   2  212.68    9.60
   2   8   2  200.68    8.50
   3   8   2  198.08    8.20
   3   8   2  197.18    9.40
   3   8   2  194.18    9.30
   3   8   2  206.18    9.50
   4   8   2  128.19    7.30
   4   8   2  139.09    7.40
   4   8   2  137.09    7.30
   4   8   2  138.49    5.70
   4   8   2  134.49    6.10
   5   8   2  293.07   13.70
   5   8   2  288.57   13.70
   5   8   2  301.17   11.70
   5   8   2  295.87   13.90
   5   8   2  292.57   11.80
  -6  -8  -2  395.76   15.50
   6   8   2  386.86   15.10
   6   8   2  395.36   15.00
   6   8   2  395.76   17.50
   6   8   2  338.17   18.40
   6   8   2  383.96   17.50
   6   8   2  377.76   16.50
  -7  -8  -2  102.39    4.80
   7   8   2  101.99    4.40
   7   8   2  101.09    5.70
   7   8   2  105.59    4.30
  -8  -8  -2   27.30    2.60
   8   8   2   41.10    4.20
   8   8   2   33.90    2.10
   8   8   2   33.20    1.60
  -9  -8  -2    5.40    1.00
   9   8   2    6.40    0.90
   9   8   2    5.80    1.30
  10   8   2   78.99    3.40
  10   8   2   79.29    4.20
  11   8   2    1.60    0.50
  12  -9  -2   33.80    2.40
  11  -9  -2   22.60    2.20
  10  -9  -2    0.70    1.00
   8  -9  -2  199.08   10.20
   7  -9  -2  197.48   10.80
   7  -9  -2  168.08    8.00
   6  -9  -2  312.07   12.90
   6  -9  -2  310.77   14.30
   5  -9  -2   19.20    3.00
   4  -9  -2  171.38    8.00
  -3   9   2    7.70    0.90
  -2   9   2  103.79    4.80
  -1   9   2    1.60    0.80
  -1   9   2    1.60    0.90
  -1   9   2    2.40    0.80
   0   9   2   48.90    3.10
   0   9   2   45.50    3.00
   0   9   2   49.60    3.00
   0   9   2   42.00    2.30
   1   9   2  208.38    9.20
   1   9   2  198.78    9.10
   1   9   2  183.58    8.00
   1   9   2  204.58    9.10
   2   9   2  533.55   21.10
   2   9   2  555.24   22.90
  -3  -9  -2  361.56   15.10
   3   9   2  373.86   14.60
   3   9   2  377.56   16.40
   3   9   2  372.06   16.40
   3   9   2  379.76   16.30
   3   9   2  374.16   15.20
  -4  -9  -2  281.67   11.90
   4   9   2  281.07   13.30
   4   9   2  293.77   11.40
   4   9   2  280.17   13.30
   4   9   2  298.57   11.60
   4   9   2  283.37   13.20
  -5  -9  -2  275.67   11.00
   5   9   2  251.77   12.60
   5   9   2  256.87   13.10
   5   9   2  268.37   10.50
   5   9   2  255.77   10.60
   6   9   2   35.40    2.10
   6   9   2   40.60    2.00
   7   9   2   23.30    1.30
   7   9   2   23.90    1.50
   8   9   2   81.99    3.40
   8   9   2   88.49    4.10
   8   9   2   85.89    4.80
   9   9   2   31.20    2.40
   9   9   2   30.60    1.90
  10   9   2   22.50    1.20
  10   9   2   23.90    1.70
  11 -10  -2    4.90    0.90
  10 -10  -2    6.60    1.30
   9 -10  -2    0.60    1.00
   7 -10  -2  310.67   14.30
   7 -10  -2  314.27   12.80
   5 -10  -2  244.98   11.90
   5 -10  -2  252.57   10.60
   4 -10  -2   78.49    5.20
   4 -10  -2   76.49    4.00
   3 -10  -2  116.99    5.40
   3 -10  -2  106.59    6.30
  -3  10   2  112.99    4.70
  -2  10   2   83.19    4.20
   1 -10  -2   43.40    2.80
  -1  10   2   44.80    2.90
  -1  10   2   39.80    2.80
  -1  10   2   39.40    2.80
   0 -10  -2  146.39    6.60
   0  10   2  126.39    5.70
   0  10   2  137.79    6.80
  -1 -10  -2   75.89    4.00
  -1 -10  -2   62.79    4.20
   1  10   2   61.89    4.30
   1  10   2   62.69    4.20
   1  10   2   68.09    4.40
  -2 -10  -2   20.70    1.70
   2  10   2   20.20    2.90
   2  10   2   20.70    1.50
   2  10   2   20.20    2.70
   2  10   2   19.70    2.60
  -3 -10  -2  100.69    4.90
   3  10   2  102.59    4.40
   3  10   2   97.89    6.20
   3  10   2   94.49    6.00
   3  10   2   96.49    6.10
   3  10   2   99.39    4.50
  -4 -10  -2  221.68    9.30
   4  10   2  203.18   10.80
   4  10   2  222.18    8.90
   4  10   2  211.58   11.00
   4  10   2  207.78   10.90
   4  10   2  220.18    8.80
  -5 -10  -2    8.40    1.20
   5  10   2    8.80    1.00
   5  10   2    8.00    0.90
   6  10   2   63.39    3.10
   6  10   2   63.99    2.90
   7  10   2   45.30    2.20
   7  10   2   44.00    2.60
   7  10   2   42.40    2.10
   8  10   2   59.59    3.60
   8  10   2   63.69    3.10
   8  10   2   59.79    2.50
   9  10   2   51.89    2.50
   9  10   2   51.59    2.90
  10 -11  -2   22.90    2.30
   9 -11  -2   59.39    3.70
   8 -11  -2    4.80    1.20
   7 -11  -2   62.09    3.20
   6 -11  -2   63.89    4.50
   6 -11  -2   67.69    3.50
   5 -11  -2  128.49    7.10
   5 -11  -2  130.39    6.00
   4 -11  -2  168.58    8.40
   4 -11  -2  204.18    9.50
   3 -11  -2   35.50    2.50
   3 -11  -2   41.80    3.60
   2 -11  -2   10.90    1.30
   2 -11  -2    5.60    1.60
  -2  11   2    9.20    1.30
   1 -11  -2    9.50    1.20
   1 -11  -2    8.70    1.90
  -1  11   2    6.60    0.80
  -1  11   2    8.30    1.50
   0 -11  -2   75.39    4.00
   0 -11  -2   77.99    4.90
   0  11   2   73.39    4.60
   0  11   2   73.39    4.70
   0  11   2   78.69    4.60
   0  11   2   73.29    3.50
  -1 -11  -2  121.29    6.50
  -1 -11  -2  114.99    5.60
   1  11   2  114.09    7.10
   1  11   2  115.99    5.20
   1  11   2  148.49    9.20
   1  11   2  110.79    7.00
   1  11   2  121.39    5.10
  -2 -11  -2   94.79    4.70
   2  11   2   95.59    6.00
   2  11   2   94.89    4.30
   2  11   2   86.59    5.70
   2  11   2   96.09    4.20
   2  11   2   93.99    6.20
  -3 -11  -2  256.87   10.80
   3  11   2  257.37   10.30
   3  11   2  253.37   10.50
  -4 -11  -2    2.80    0.80
   4  11   2    2.50    0.50
   4  11   2    3.60    0.70
  -5 -11  -2  101.09    4.90
   5  11   2  106.69    4.70
   5  11   2  109.09    4.50
   6  11   2   74.39    3.40
   6  11   2   77.59    3.90
   6  11   2   89.29    4.10
   7  11   2   42.90    2.40
   7  11   2   40.80    1.90
   7  11   2   42.60    2.10
   8  11   2   64.09    3.10
   9  11   2   59.99    2.70
   8 -12  -2   20.70    2.20
   7 -12  -2    0.60    0.80
   6 -12  -2    0.90    0.60
   6 -12  -2    0.10    1.10
   5 -12  -2   34.10    5.00
   5 -12  -2   35.60    2.30
   4 -12  -2   85.29    4.30
   4 -12  -2   84.49    5.20
   3 -12  -2   79.39    4.90
   3 -12  -2   90.19    4.40
   2 -12  -2   37.90    3.40
   2 -12  -2   38.60    2.60
   1 -12  -2  107.39    6.20
   1 -12  -2  115.39    5.40
   0 -12  -2   51.79    3.10
   0 -12  -2   50.89    3.80
  -1 -12  -2   93.39    4.70
   1  12   2   89.09    4.10
   1  12   2   90.29    4.00
  -2 -12  -2   30.60    2.20
   2  12   2   29.90    1.70
   2  12   2   32.10    1.90
  -3 -12  -2   75.69    3.90
   3  12   2   73.29    3.50
   3  12   2   76.09    3.40
   4  12   2   40.30    2.20
   4  12   2   40.80    2.10
  -5 -12  -2   30.50    2.00
   5  12   2   30.10    2.00
   5  12   2   31.50    1.70
   6  12   2    1.30    0.60
   6  12   2    1.30    0.40
   6  12   2    0.90    0.40
   7  12   2    8.10    1.10
   7  12   2    9.60    1.20
   7  12   2    8.90    0.60
   8  12   2    1.20    0.40
   6 -13  -2   51.79    3.10
   5 -13  -2    0.90    0.60
   4 -13  -2    4.10    0.90
   3 -13  -2   12.80    1.50
   2 -13  -2  205.18    8.90
  -2  13   2  206.18    8.30
   1 -13  -2   10.30    1.30
  -1  13   2   10.40    0.90
   0 -13  -2  118.79    5.60
   0  13   2  118.29    5.10
  -1 -13  -2   32.70    2.30
   1  13   2   32.90    1.90
  -2 -13  -2   26.90    2.60
   2  13   2   31.50    1.70
   2  13   2   29.70    1.90
   2  13   2   30.90    1.80
  -3 -13  -2    8.60    1.20
   3  13   2    9.30    1.10
   3  13   2    8.60    0.80
   3  13   2    9.00    0.90
  -4 -13  -2    3.00    0.70
   4  13   2    3.80    0.60
   4  13   2    3.40    0.60
   4  13   2    4.90    0.90
   5  13   2   49.99    2.60
   5  13   2   50.79    2.40
   5  13   2   50.19    2.30
   6  13   2    9.30    0.70
   6  13   2    8.60    0.90
   6  13   2    7.80    0.60
   7  13   2   39.90    1.70
   7  13   2   45.10    2.10
   8  13   2    0.50    0.20
   6 -14  -2    1.00    0.50
   5 -14  -2   42.60    2.30
   4 -14  -2   28.20    1.90
   3 -14  -2   99.19    4.70
   2 -14  -2   38.80    2.50
  -2  14   2   41.00    2.00
   1 -14  -2   26.80    2.00
  -1  14   2   25.20    1.40
   0 -14  -2    4.50    0.90
   0  14   2    6.30    0.70
   0  14   2    5.10    0.70
  -1 -14  -2   67.39    3.50
   1  14   2   64.09    3.00
   1  14   2   65.39    2.90
  -2 -14  -2   23.60    1.80
   2  14   2   21.90    1.40
   2  14   2   21.60    1.30
   2  14   2   19.80    1.40
  -3 -14  -2   20.90    1.60
   3  14   2   22.80    1.40
   3  14   2   21.30    1.20
   3  14   2   20.50    1.40
  -4 -14  -2    9.10    1.00
   4  14   2   11.30    1.00
   4  14   2    8.90    0.80
   4  14   2    9.20    0.90
   5  14   2   22.10    1.40
   5  14   2   22.80    1.20
   5  14   2   22.10    1.10
   6  14   2    3.70    0.60
   6  14   2    3.90    0.30
   5 -15  -2    8.60    0.80
   4 -15  -2   57.69    2.80
   3 -15  -2   14.50    1.30
   1 -15  -2   28.80    1.90
  -1  15   2   26.20    1.40
  -1  15   2   26.60    1.40
   0 -15  -2   12.20    1.50
   0  15   2   12.30    1.00
   0  15   2   10.70    0.70
   1  15   2   15.90    1.20
   1  15   2   13.60    0.90
  -2 -15  -2   26.40    1.70
   2  15   2   27.20    1.40
   2  15   2   26.00    1.30
  -3 -15  -2   39.90    2.10
   3  15   2   40.20    2.00
   3  15   2   41.50    1.80
   4  15   2   37.90    2.10
   4  15   2   46.60    1.90
   4  15   2   42.20    2.10
   5  15   2   25.00    1.10
   3 -16  -2    0.40    0.30
   2 -16  -2    4.40    0.80
   1 -16  -2   53.19    2.60
   0 -16  -2    5.60    0.80
   0  16   2    5.30    0.50
  -1 -16  -2   92.29    4.10
   1  16   2   84.99    3.50
   2  16   2    3.00    0.30
   3  16   2    8.60    0.50
   5  16  -3   61.19    2.50
   4  16  -3    3.00    0.40
   3  16  -3   25.50    1.20
   2  16  -3   11.20    0.60
   7  15  -3   12.50    1.00
   6  15  -3  166.28    5.90
   6  15  -3  122.89    5.80
   5  15  -3    6.00    0.70
   5  15  -3    5.80    0.50
   5  15  -3    6.70    0.70
   4  15  -3  122.29    4.90
   4  15  -3  116.69    5.00
   4  15  -3  119.99    4.80
   3  15  -3   16.10    0.90
   2  15  -3   34.50    1.60
   1  15  -3   34.40    1.70
   1  15  -3   32.10    1.60
   0  15  -3   58.19    2.70
   0  15  -3   67.99    3.10
  -1  15  -3   16.80    1.10
   8  14  -3   11.40    0.80
   7  14  -3   53.09    2.10
   7  14  -3   41.10    2.30
   7  14  -3   54.99    2.40
   6  14  -3   53.09    2.40
   6  14  -3   56.19    3.00
   6  14  -3   51.79    2.60
   5  14  -3   11.90    1.10
   5  14  -3   11.80    1.00
   5  14  -3   11.70    0.80
   4  14  -3    1.10    0.40
   4  14  -3    0.80    0.30
   3  14  -3  105.79    4.40
   3  14  -3   99.09    4.20
  -3 -14   3  100.89    4.70
   2  14  -3    1.70    0.40
   2  14  -3    2.90    0.50
  -2 -14   3    2.70    0.80
   1  14  -3   30.10    1.60
   1  14  -3   28.00    1.50
  -1 -14   3   25.50    1.90
   0  14  -3    2.30    0.50
   0  14  -3    2.40    0.60
   0 -14   3    2.10    0.70
  -1  14  -3    0.60    0.30
   1 -14   3    0.00    0.60
  -2  14  -3    6.10    0.70
   9  13  -3    9.50    1.00
   8  13  -3    9.70    0.60
   8  13  -3   10.80    1.00
   7  13  -3    7.80    0.80
   7  13  -3    8.50    1.10
   7  13  -3    8.30    0.70
   6  13  -3    8.80    1.10
   6  13  -3    8.20    0.90
   6  13  -3    7.80    0.70
   5  13  -3    6.90    1.00
   5  13  -3    7.20    0.70
   4  13  -3   51.19    2.60
   4  13  -3   50.79    2.50
   4  13  -3   50.39    2.80
  -4 -13   3   68.59    4.00
   3  13  -3   26.20    1.90
   3  13  -3   26.90    1.60
   3  13  -3   24.30    1.80
  -3 -13   3   25.30    2.00
   2  13  -3   44.30    2.30
   2  13  -3   40.90    2.30
  -2 -13   3   41.30    2.60
   1  13  -3    7.70    1.00
   1  13  -3    8.80    0.90
  -1 -13   3    7.10    1.20
   0  13  -3   70.29    3.20
   0  13  -3   72.69    3.30
   0 -13   3   73.99    4.80
   1 -13   3    2.40    0.70
  -2  13  -3    1.70    0.40
   2 -13   3    1.60    0.70
  -3  13  -3    2.00    0.50
  10  12  -3    0.50    0.30
   9  12  -3    6.20    0.50
   9  12  -3    6.10    0.90
   8  12  -3    3.10    0.50
   8  12  -3    3.20    0.70
   8  12  -3    2.80    0.50
   7  12  -3   32.00    2.00
   7  12  -3   30.70    1.70
   7  12  -3   31.10    1.60
   6  12  -3   20.50    1.40
   6  12  -3   23.90    1.50
   5  12  -3   50.49    2.40
   5  12  -3   51.29    2.90
   5  12  -3   51.39    2.60
  -5 -12   3   51.39    3.00
   4  12  -3   80.49    3.50
   4  12  -3   81.59    3.70
   4  12  -3   77.89    3.90
  -4 -12   3   78.79    4.10
   3  12  -3   91.99    3.90
   3  12  -3   92.99    4.10
   3  12  -3   86.09    4.30
  -3 -12   3   87.79    4.50
   2  12  -3   23.00    1.40
   2  12  -3   23.20    1.50
   2  12  -3   20.60    1.70
  -2 -12   3   23.70    1.90
   1  12  -3   83.29    3.70
   1  12  -3   77.09    3.50
  -1 -12   3   83.79    4.20
   0  12  -3   69.89    3.20
   0 -12   3   65.09    3.60
  -1  12  -3    1.30    0.50
   1 -12   3    4.10    0.90
  -2  12  -3   30.60    1.70
   2 -12   3   29.80    2.10
  11  11  -3    2.70    0.40
  10  11  -3   30.60    2.30
  10  11  -3   35.70    1.80
   9  11  -3    1.90    0.40
   9  11  -3    1.90    0.70
   8  11  -3   64.69    3.30
   8  11  -3   64.79    3.00
   8  11  -3   67.19    2.90
   7  11  -3   20.30    1.20
   7  11  -3   19.90    1.40
   7  11  -3   19.70    1.70
   6  11  -3   35.90    1.90
   6  11  -3   34.80    2.00
   6  11  -3   36.50    2.30
   5  11  -3   23.30    1.80
   5  11  -3   24.60    1.40
  -5 -11   3   22.40    1.90
   4  11  -3  122.29    4.90
   4  11  -3  102.49    6.20
   4  11  -3  108.69    5.20
   3  11  -3   15.10    2.40
   3  11  -3   15.90    2.50
   3  11  -3   15.30    1.40
   3  11  -3   15.80    1.20
   3  11  -3   15.90    1.10
   3  11  -3   14.50    2.10
  -3 -11   3   14.90    1.50
   2  11  -3   29.00    3.80
   2  11  -3   34.10    4.20
   2  11  -3   30.50    1.80
   2  11  -3   31.20    1.70
   2  11  -3   30.60    2.00
  -2 -11   3   30.00    2.10
   1  11  -3   30.10    3.00
   1  11  -3   33.60    1.90
   1  11  -3   43.20    4.20
   1  11  -3   37.00    3.10
  -1 -11   3   35.20    2.40
   0  11  -3  319.17   13.20
   0  11  -3  338.67   14.60
   0 -11   3  351.16   13.80
  -1  11  -3  163.58    7.60
  -1  11  -3  170.48    7.00
   1 -11   3  176.28    7.50
  -2  11  -3  710.53   27.20
  11  10  -3   31.10    1.60
  11  10  -3   28.30    2.50
  10  10  -3   30.80    2.40
  10  10  -3   34.20    2.00
   9  10  -3   32.80    2.10
   9  10  -3   32.80    1.60
   9  10  -3   35.80    2.80
   8  10  -3   38.10    2.40
   8  10  -3   37.10    1.80
   8  10  -3   36.40    2.00
   7  10  -3  141.79    6.40
   7  10  -3  143.89    5.90
   7  10  -3  140.89    6.00
   6  10  -3   43.60    2.30
   5  10  -3   54.19    2.70
   5  10  -3   53.69    2.50
   5  10  -3   53.69    3.00
   5  10  -3   26.90    4.70
  -5 -10   3   56.19    3.10
   4  10  -3  250.07   11.50
   4  10  -3  245.88   10.00
   4  10  -3  242.68   11.40
   4  10  -3  250.67   10.40
   4  10  -3  253.77    9.90
   4  10  -3  248.28   11.50
  -4 -10   3  255.07   10.60
   3  10  -3  145.19    6.10
   3  10  -3  148.39    7.30
   3  10  -3  147.99    7.20
   3  10  -3  133.49    7.30
   3  10  -3  143.99    7.20
  -3 -10   3  148.59    6.60
   2  10  -3    5.30    1.20
   2  10  -3    4.00    1.30
   2  10  -3    5.10    1.40
   1  10  -3   95.19    4.90
   1  10  -3   90.69    4.90
   1  10  -3   97.09    5.00
   1  10  -3   93.19    4.10
   0  10  -3  228.58    9.10
   0  10  -3  228.38    9.70
   0  10  -3  222.08    9.80
   0  10  -3  223.28    9.70
  -1  10  -3  148.29    6.80
  -1  10  -3  152.08    6.80
  -2  10  -3  360.96   14.70
   2 -10   3  361.66   14.60
  -3  10  -3   81.69    4.40
  -6  10  -3   77.69    3.50
  -7  10  -3    9.60    0.90
  -8  10  -3   23.00    1.40
  12   9  -3    1.10    0.70
  11   9  -3   11.20    1.50
  11   9  -3    9.80    1.20
  10   9  -3    1.10    0.80
  10   9  -3    2.30    0.60
   9   9  -3   17.80    1.50
   9   9  -3   17.90    1.00
   8   9  -3  115.49    6.50
   8   9  -3  123.89    5.60
   8   9  -3  118.99    5.20
   8   9  -3  126.19    5.00
   7   9  -3  138.09    8.00
   7   9  -3  142.29    6.00
   7   9  -3  145.29    6.50
   7   9  -3  145.49    5.90
   7   9  -3  132.39    8.00
   6   9  -3  241.98    9.70
   6   9  -3  223.38   11.20
   6   9  -3  237.38   10.00
   6   9  -3  234.88   11.50
   6   9  -3  233.68   11.30
   6   9  -3  248.28    9.50
  -6  -9   3  241.48   10.10
   5   9  -3  308.57   13.60
   5   9  -3  311.97   13.70
   5   9  -3  301.47   12.20
   5   9  -3  304.67   13.60
   5   9  -3  303.17   12.10
  -5  -9   3  294.77   12.50
   4   9  -3   13.00    1.80
   4   9  -3   13.30    2.00
   4   9  -3   13.10    1.10
   4   9  -3   10.80    1.90
   4   9  -3   11.70    1.30
  -4  -9   3   12.30    1.30
   3   9  -3   46.20    3.30
   3   9  -3   45.20    3.30
   3   9  -3   42.50    2.20
   2   9  -3  200.58    8.80
   2   9  -3  190.88    7.90
   2   9  -3  192.58    8.70
   2   9  -3  192.58    8.70
   1   9  -3   29.10    1.60
   1   9  -3   32.00    2.40
   1   9  -3   31.10    2.30
   1   9  -3   30.20    2.30
   0   9  -3  185.48    8.00
   0   9  -3  189.28    8.10
   0   9  -3  186.78    8.00
   0   9  -3  167.18    7.30
  -1   9  -3  827.62   31.40
  -1   9  -3  810.92   31.40
  -1   9  -3  792.52   31.30
  -2   9  -3 1050.39   38.60
  -2   9  -3  950.30   38.60
  -2   9  -3  983.50   39.10
  -5   9  -3   52.19    3.10
  -6   9  -3   65.89    3.10
  -7   9  -3   28.40    1.70
  -8   9  -3   14.20    1.10
  -9   9  -3   16.80    1.20
  13   8  -3   17.30    1.20
  12   8  -3    3.40    1.10
  11   8  -3    4.80    0.90
  11   8  -3    6.20    1.30
  10   8  -3  126.49    7.60
   9   8  -3   47.40    2.20
   9   8  -3   50.99    2.80
   9   8  -3   48.30    3.50
   8   8  -3   50.89    2.50
   8   8  -3   51.59    5.20
   8   8  -3   52.99    3.70
   8   8  -3   51.99    2.40
   8   8  -3   51.09    4.70
   8   8  -3   41.40    2.90
   7   8  -3  198.88   12.70
   7   8  -3  247.38    9.60
   7   8  -3  254.77   10.20
   7   8  -3  239.28   11.50
   7   8  -3  244.28   11.60
   7   8  -3  248.08    9.70
   7   8  -3  249.18   11.90
   6   8  -3  103.69    6.00
   6   8  -3  101.59    5.90
   6   8  -3   93.69    4.90
   6   8  -3   99.49    5.20
   6   8  -3  106.49    6.10
   6   8  -3  110.09    5.20
  -6  -8   3  110.19    5.10
   5   8  -3  389.36   15.70
   5   8  -3  414.96   18.60
   5   8  -3  402.36   17.00
   4   8  -3   66.19    3.90
   4   8  -3   62.09    3.80
   4   8  -3   66.69    3.10
   4   8  -3   67.69    4.00
   3   8  -3   51.19    3.20
   3   8  -3   43.30    3.00
   3   8  -3   50.09    3.10
   3   8  -3   48.90    2.40
   2   8  -3   77.19    4.10
   2   8  -3   79.89    4.10
   2   8  -3   74.39    3.40
   2   8  -3   77.59    4.10
   1   8  -3   97.69    4.80
   1   8  -3   97.49    4.70
   1   8  -3   97.59    4.80
   0   8  -3   20.20    1.70
   0   8  -3   19.20    1.60
   0   8  -3   18.80    1.60
  -1   8  -3   54.29    3.00
  -1   8  -3   52.59    2.90
  -2   8  -3  128.09    5.80
  -2   8  -3  130.29    5.80
  -3   8  -3  850.51   32.70
  -3   8  -3  850.21   32.80
  -5   8  -3  455.95   17.70
  -7   8  -3   57.09    2.80
  -8   8  -3   29.00    1.70
 -10   8  -3   21.90    1.30
  13   7  -3   17.60    1.40
  12   7  -3   28.70    2.30
  11   7  -3   14.60    1.30
  11   7  -3   14.50    1.90
  10   7  -3  109.09    6.00
  10   7  -3  107.29    4.90
  -9  -7   3    8.30    1.80
   8   7  -3   97.99    4.70
   8   7  -3  101.99    6.10
   8   7  -3   99.69    6.20
   8   7  -3  101.79    4.30
   8   7  -3   97.29    5.50
   8   7  -3   98.19    4.20
  -8  -7   3   97.69    4.80
   7   7  -3    1.10    1.50
   7   7  -3    1.80    1.40
   7   7  -3    6.10    1.90
   7   7  -3    1.80    0.40
   7   7  -3    1.90    0.50
  -7  -7   3    1.20    0.70
   6   7  -3  222.98   10.10
   6   7  -3  210.48   10.10
   6   7  -3  216.28   10.00
   6   7  -3  217.28    8.70
   5   7  -3   70.29    4.10
   5   7  -3   70.99    4.10
   5   7  -3   72.49    4.10
   5   7  -3   67.59    3.20
   4   7  -3   47.30    2.30
   4   7  -3   50.39    3.10
   4   7  -3   48.70    3.10
   4   7  -3   48.20    3.00
   3   7  -3   96.29    4.70
   3   7  -3   95.09    4.70
   3   7  -3   91.39    4.70
   2   7  -3   47.80    2.80
   2   7  -3   48.80    2.90
   2   7  -3   46.50    2.90
   1   7  -3  117.59    5.40
   1   7  -3  119.29    5.40
   1   7  -3  116.89    5.40
   0   7  -3  139.29    6.30
   0   7  -3  146.79    6.40
  -1   7  -3    6.20    1.00
  -1   7  -3    8.00    1.10
  -2   7  -3  102.69    4.80
  -2   7  -3   96.89    5.20
  -3   7  -3   46.70    2.60
  -3   7  -3   43.20    2.60
  -5   7  -3   40.10    2.00
  -6   7  -3   29.70    1.70
  -7   7  -3    9.00    1.00
  -8   7  -3  117.29    5.10
   8  -7   3  118.09    6.60
  -9   7  -3   40.80    2.20
 -10   7  -3    7.10    0.80
  14   6  -3   12.00    0.90
  13   6  -3   19.00    1.60
  12   6  -3   86.29    4.60
  11   6  -3   79.69    4.20
  11   6  -3   80.69    4.70
 -11  -6   3   82.39    4.30
 -11  -6   3   77.39    3.50
  10   6  -3  255.67   11.50
  10   6  -3  263.77   10.50
 -10  -6   3  257.57   10.80
 -10  -6   3  241.68   10.00
   9   6  -3   26.80    2.50
   9   6  -3   26.30    1.90
   9   6  -3   41.70    6.50
   9   6  -3   25.50    1.40
  -9  -6   3   27.20    2.10
  -9  -6   3   26.10    1.50
   8   6  -3  127.79    5.50
   8   6  -3  131.19    7.20
   8   6  -3  125.89    7.20
   8   6  -3  123.89    5.80
  -8  -6   3  122.09    5.30
  -8  -6   3  146.39    6.40
   7   6  -3   60.19    4.10
   7   6  -3   59.29    4.00
   7   6  -3   60.39    4.30
   7   6  -3   60.59    2.80
   6   6  -3   35.20    2.80
   6   6  -3   37.60    2.80
   6   6  -3   37.40    2.80
   6   6  -3   34.50    1.80
   5   6  -3   17.80    1.80
   5   6  -3   18.60    2.10
   5   6  -3   19.00    1.80
   5   6  -3   18.30    1.10
   4   6  -3  352.46   14.60
   4   6  -3  335.67   14.30
   4   6  -3  351.96   14.60
   3   6  -3  189.28    8.30
   3   6  -3  197.78    8.30
   3   6  -3  191.28    8.30
   2   6  -3  663.83   25.70
   2   6  -3  655.53   25.70
   2   6  -3  652.53   25.70
   1   6  -3  330.37   13.20
   1   6  -3  323.17   13.20
   1   6  -3  324.07   13.20
   0   6  -3  481.15   18.90
   0   6  -3  476.65   18.90
  -1   6  -3  540.15   20.90
  -1   6  -3  528.05   20.90
  -2   6  -3  355.56   52.19
  -5   6  -3    2.10    0.50
  -6   6  -3    5.60    0.70
  -7   6  -3   98.39    4.40
  -8   6  -3    9.20    1.00
   8  -6   3   11.90    2.10
  -9   6  -3    4.80    1.00
   9  -6   3    3.80    1.50
 -10   6  -3   10.40    1.00
  10  -6   3   11.90    2.00
  14   5  -3   18.30    1.50
  13   5  -3   10.70    1.40
  13   5  -3   11.40    2.10
  12   5  -3   36.50    2.70
 -12  -5   3   36.70    1.70
 -12  -5   3   36.20    2.30
  11   5  -3  131.79    6.70
  11   5  -3  129.89    5.70
 -11  -5   3  124.59    5.70
 -11  -5   3  131.19    5.40
 -11  -5   3  136.79    6.10
  10   5  -3   52.49    4.00
 -10  -5   3   50.79    2.80
 -10  -5   3   53.39    3.90
   9   5  -3  450.95   18.10
   9   5  -3  462.55   20.10
   9   5  -3  461.95   20.00
   9   5  -3  459.05   19.20
  -9  -5   3  434.66   18.30
  -9  -5   3  456.05   18.00
  -9  -5   3  474.15   17.70
   8   5  -3   47.60    2.80
   8   5  -3   44.20    3.80
   8   5  -3   50.19    3.80
  -8  -5   3   47.10    2.80
  -8  -5   3   58.59    3.00
  -8  -5   3   50.59    2.70
   7   5  -3  476.45   20.00
   7   5  -3  479.25   18.70
   7   5  -3  515.45   20.70
   7   5  -3  479.75   20.00
  -7  -5   3  468.85   18.90
   6   5  -3   67.89    4.00
   6   5  -3   66.39    3.90
   6   5  -3   68.39    3.90
   5   5  -3   21.30    1.80
   5   5  -3   20.30    1.80
   5   5  -3   22.30    1.80
   4   5  -3   58.39    3.10
   4   5  -3   56.09    3.10
   4   5  -3   55.19    3.10
   3   5  -3 1111.49   42.20
   3   5  -3 1081.29   42.20
   3   5  -3 1096.49   42.20
   2   5  -3  136.99    6.10
   2   5  -3  138.79    6.10
   2   5  -3  139.99    6.10
   1   5  -3 1034.50   40.10
   1   5  -3 1056.79   40.20
   0   5  -3  290.57   11.90
   0   5  -3  300.27   11.90
  -1   5  -3   53.09    3.10
  -2   5  -3  474.45   56.19
  -3   5  -3  123.29   33.00
  -5   5  -3  179.28    7.30
  -6   5  -3   69.19    3.20
  -7   5  -3   32.90    1.90
   7  -5   3   33.00    3.10
  -8   5  -3   45.40    2.70
  -8   5  -3   48.70    2.50
   8  -5   3   46.00    3.70
  -9   5  -3   53.89    2.80
  -9   5  -3   51.49    2.90
   9  -5   3   54.09    3.90
 -10   5  -3    9.90    1.10
 -10   5  -3   11.10    1.10
  10  -5   3   15.10    2.40
 -11   5  -3    5.80    0.70
  11  -5   3    6.50    1.40
  14   4  -3   12.80    1.10
  14   4  -3   10.80    1.50
  13   4  -3  107.59    5.40
  13   4  -3  124.89    6.40
 -13  -4   3  114.49    4.80
  12   4  -3   42.90    3.50
 -12  -4   3   53.09    2.80
 -12  -4   3   52.69    2.30
 -12  -4   3   42.30    2.80
  11   4  -3   51.49    3.50
 -11  -4   3   46.90    2.40
 -11  -4   3   48.80    2.70
 -11  -4   3   49.40    3.00
  10   4  -3  105.39    5.80
  10   4  -3  107.79    4.90
 -10  -4   3  105.19    5.30
 -10  -4   3  107.29    5.00
 -10  -4   3  113.69    4.70
   9   4  -3   57.09    3.80
   9   4  -3   57.19    5.00
   9   4  -3   65.39    5.10
  -9  -4   3   63.59    3.20
  -9  -4   3   61.69    3.40
  -9  -4   3   63.09    2.90
   8   4  -3   81.29    4.90
   8   4  -3   82.39    5.00
  -8  -4   3   81.19    3.90
   7   4  -3   93.09    5.00
   7   4  -3   90.19    4.90
   7   4  -3   86.69    5.10
  -7  -4   3   89.39    4.10
   6   4  -3   34.70    2.40
   6   4  -3   35.00    2.40
   6   4  -3   32.90    2.50
   5   4  -3   15.30    1.40
   5   4  -3   12.00    1.40
   5   4  -3   12.80    1.40
   4   4  -3  714.83   27.50
   4   4  -3  700.53   27.50
   4   4  -3  703.13   27.50
   3   4  -3  124.29    5.50
   3   4  -3  124.59    5.50
   3   4  -3  128.19    5.60
   2   4  -3  781.92   29.40
   2   4  -3  773.92   29.40
   2   4  -3  728.83   29.30
   1   4  -3  155.58    6.50
   1   4  -3  153.28    6.50
   0   4  -3 2282.67  101.99
   0  -4   3 2174.88  102.69
  -1   4  -3  233.18   11.10
  -2   4  -3   52.19    3.20
  -3   4  -3  306.47   42.00
  -4   4  -3  287.47   48.60
  -5   4  -3  167.98    6.80
  -6   4  -3   30.10    1.70
  -7   4  -3  143.79    6.10
  -7   4  -3  135.19    6.20
   7  -4   3  145.39    6.40
  -8   4  -3   57.49    3.20
   8  -4   3   57.59    3.20
  -9   4  -3  118.09    5.30
   9  -4   3  117.59    6.50
 -10   4  -3   32.60    2.20
 -10   4  -3   33.00    2.00
  10  -4   3   33.80    2.90
 -11   4  -3   44.10    2.40
 -11   4  -3   31.30    2.40
  11  -4   3   32.40    2.50
  14   3  -3   18.60    1.30
 -14  -3   3   18.70    0.90
  13   3  -3   32.20    2.70
  13   3  -3   31.80    2.30
 -13  -3   3   33.00    2.10
 -13  -3   3   32.80    2.00
 -13  -3   3   32.30    1.70
  12   3  -3  116.29    6.30
 -12  -3   3  148.69    6.70
 -12  -3   3  116.69    5.50
 -12  -3   3  114.59    5.30
  11   3  -3   11.90    1.70
 -11  -3   3   11.10    1.00
 -11  -3   3   10.10    1.40
 -11  -3   3   11.70    1.30
  10   3  -3   15.60    2.00
 -10  -3   3   16.00    1.70
 -10  -3   3   16.10    1.50
 -10  -3   3   17.80    1.30
   9   3  -3  649.83   26.80
   9   3  -3  654.43   26.90
   9   3  -3  659.83   26.20
  -9  -3   3  645.34   25.00
  -9  -3   3  629.14   25.50
   8   3  -3   45.00    3.40
   8   3  -3   44.10    3.50
  -8  -3   3   44.00    2.40
   7   3  -3  181.48    8.40
   7   3  -3  179.78    8.40
   7   3  -3  218.98   10.70
  -7  -3   3  168.98    7.60
   6   3  -3  249.97   10.70
   6   3  -3  251.47   10.60
   6   3  -3  249.78   10.60
   5   3  -3  776.92   30.50
   5   3  -3  786.42   30.50
   5   3  -3  790.72   30.50
   4   3  -3   80.89    3.90
   4   3  -3   82.59    3.90
   4   3  -3   82.49    3.90
   3   3  -3 1680.93   83.29
  -3  -3   3 1707.13   86.59
   2   3  -3   34.90    1.90
   2   3  -3   34.90    1.90
   1   3  -3  779.42   49.00
  -1  -3   3  704.83   44.20
   0   3  -3   10.90   10.20
  -1   3  -3  171.58   24.60
   1  -3   3  168.98   24.30
   2  -3   3  220.38    9.10
   2  -3   3  227.68    9.20
   3  -3   3  559.14   22.20
   3  -3   3  579.04   22.30
  -4   3  -3  509.45   65.19
  -5   3  -3  102.49    4.40
  -6   3  -3   70.79    3.30
  -7   3  -3   20.80    1.60
   7  -3   3   22.40    1.90
  -8   3  -3   34.00    2.10
  -8   3  -3   34.60    3.00
  -9   3  -3    9.50    1.20
  -9   3  -3   10.10    1.20
   9  -3   3   11.70    1.30
 -10   3  -3   62.29    3.30
  10  -3   3   57.29    4.00
 -11   3  -3   41.90    2.20
 -11   3  -3   41.80    2.30
  11  -3   3   39.70    3.00
  12  -3   3   37.20    2.80
  14   2  -3    3.90    0.90
  14   2  -3    4.70    0.70
 -14  -2   3    5.40    0.50
 -14  -2   3    4.10    0.90
  13   2  -3    3.30    1.10
  13   2  -3    3.70    0.90
 -13  -2   3    6.00    1.00
 -13  -2   3    3.90    0.80
 -13  -2   3    2.60    0.50
  12   2  -3   44.20    3.10
 -12  -2   3   45.70    2.80
 -12  -2   3   44.80    2.30
 -12  -2   3   46.20    2.60
  11   2  -3   61.69    3.80
 -11  -2   3   60.29    3.50
 -11  -2   3   58.29    2.90
  10   2  -3  208.68    9.30
 -10  -2   3  198.78    8.50
 -10  -2   3  191.38    8.70
   9   2  -3  231.68   10.10
  -9  -2   3  217.38    9.60
   8   2  -3  226.88   10.40
   8   2  -3  224.38   10.40
   7   2  -3  169.08    7.50
   7   2  -3  152.18    8.80
   7   2  -3  167.68    7.60
   6   2  -3  643.44   25.40
   6   2  -3  635.64   25.40
   6   2  -3  658.93   25.50
   5   2  -3   86.99    4.10
   5   2  -3   90.79    4.20
   5   2  -3   85.29    4.10
   4   2  -3  812.82   30.00
   4   2  -3  724.63   30.00
   4   2  -3  798.82   30.00
   3   2  -3  168.08    7.10
   3   2  -3  171.68    7.10
   3   2  -3  176.08    7.20
   2   2  -3  740.93   28.10
   2   2  -3  718.73   28.00
   1   2  -3   44.90   11.60
  -1  -2   3   34.40   10.90
   0  -2   3  898.81   34.80
   0  -2   3  918.51   34.70
   1  -2   3  197.28    7.90
   1  -2   3  189.78    8.00
   2  -2   3  132.49    5.70
   2  -2   3  131.79    5.60
   2  -2   3  121.59    5.60
   3  -2   3  446.56   17.80
   3  -2   3  446.66   17.70
   4  -2   3  169.98    7.70
   4  -2   3  175.28    7.80
  -5   2  -3   68.49    3.10
  -6   2  -3  111.59    4.90
  -7   2  -3   81.79    3.70
  -7   2  -3   76.39    3.90
  -8   2  -3  162.48    7.00
  -8   2  -3  151.38    7.10
   8  -2   3  169.08    7.50
  -9   2  -3   14.00    1.30
  -9   2  -3   13.30    1.40
   9  -2   3   11.60    1.60
 -10   2  -3   32.90    2.10
 -10   2  -3   33.70    2.20
  10  -2   3   31.60    2.10
 -11   2  -3   28.80    1.90
 -11   2  -3   28.00    1.80
  11  -2   3   35.00    3.40
 -12   2  -3    8.10    0.90
 -12   2  -3    9.00    0.70
  12  -2   3    9.10    1.20
  14   1  -3    7.40    1.40
  14   1  -3    8.40    1.10
 -14  -1   3    5.80    0.80
 -14  -1   3    7.40    0.70
  13   1  -3   15.60    2.20
  13   1  -3   14.20    1.50
 -13  -1   3   13.80    1.30
 -13  -1   3   13.30    1.40
 -13  -1   3   13.80    1.10
  12   1  -3  114.19    5.60
 -12  -1   3  109.29    5.10
 -12  -1   3  108.89    4.80
 -12  -1   3  110.29    5.30
  11   1  -3   43.80    3.00
 -11  -1   3   36.90    2.80
 -11  -1   3   43.80    2.80
  10   1  -3  304.17   13.10
 -10  -1   3  305.27   12.70
  -9  -1   3    2.90    0.70
   8   1  -3   19.00    2.50
   8   1  -3   13.00    2.10
  -8  -1   3   17.00    1.30
   7   1  -3  326.47   13.50
   7   1  -3  315.77   13.40
   6   1  -3  385.66   16.00
   6   1  -3  424.16   16.40
   6   1  -3  386.56   16.10
   5   1  -3 1024.30   39.20
   5   1  -3 1021.40   39.20
   5   1  -3 1017.30   39.20
   4   1  -3  115.39    4.90
   4   1  -3  113.19    4.90
   3   1  -3  418.96   16.50
   3   1  -3  408.46   16.30
   3   1  -3  427.76   16.40
   2   1  -3   31.90    1.70
   2   1  -3   30.90    1.70
   1   1  -3 2441.66  105.79
  -1  -1   3 2345.17  105.49
   0  -1   3    3.10    0.60
   0  -1   3    3.30    0.60
   0  -1   3    2.90    0.50
  -1   1  -3 3489.65  150.38
   2  -1   3   91.49    4.20
   2  -1   3   84.09    4.10
   2  -1   3   89.99    4.20
   3  -1   3 1013.10   38.00
   3  -1   3  934.81   37.80
   3  -1   3  993.00   38.00
   4  -1   3  116.99    5.70
   4  -1   3  112.29    5.60
  -5   1  -3  124.59    5.20
  -6   1  -3   56.99    2.80
  -7   1  -3    1.60    0.60
  -7   1  -3    1.60    0.60
  -8   1  -3   40.30    2.60
  -8   1  -3   42.60    2.50
   8  -1   3   40.00    2.90
  -9   1  -3   90.19    4.30
  -9   1  -3   85.59    4.40
   9  -1   3   87.99    4.70
 -10   1  -3   26.60    1.90
 -10   1  -3   29.70    2.10
  10  -1   3   26.70    2.10
 -11   1  -3    2.20    0.60
  11  -1   3    1.80    0.50
 -12   1  -3   17.90    1.40
 -12   1  -3   21.10    1.10
  12  -1   3   25.40    2.30
  15   0  -3   13.30    1.30
 -15   0   3   12.20    0.70
  14   0  -3   23.20    2.20
 -14   0   3   25.50    1.50
 -14   0   3   24.90    1.30
  13   0  -3    3.80    0.70
  13   0  -3    3.90    1.30
 -13   0   3    4.30    0.80
 -13   0   3    4.50    0.90
 -13   0   3    3.70    0.60
  12   0  -3    2.30    1.20
  12   0  -3    2.80    0.90
 -12   0   3    2.90    0.60
 -12   0   3    2.70    0.80
 -12   0   3    2.60    0.80
  11   0  -3  367.06   16.10
 -11   0   3  387.06   15.70
  10   0  -3   46.90    3.10
 -10   0   3   45.90    2.60
 -10   0   3   41.20    2.60
  -9   0   3  155.08    6.70
   7   0  -3   89.09    4.60
   7   0  -3   89.49    4.60
   6   0  -3  282.77   11.70
   6   0  -3  292.47   11.80
   5   0  -3   47.30    2.50
   5   0  -3   49.10    2.50
   5   0  -3   46.70    2.50
   4   0  -3  194.08    7.50
   4   0  -3  177.08    7.50
   4   0  -3  177.68    7.40
   3   0  -3  208.68    8.30
   3   0  -3  204.38    8.30
   3   0  -3  209.48    8.30
  -2   0   3 1602.64   60.79
  -1   0   3   53.29    2.40
  -1   0   3   48.90    2.40
  -1   0   3   50.39    2.40
   0   0  -3 1836.12   84.79
   0   0   3 1876.11   84.79
   1   0   3    1.00    0.40
   1   0   3    1.30    0.50
   1   0   3    0.00    0.40
   2   0   3  590.24   23.00
   2   0   3  585.24   22.90
   2   0   3  579.44   23.20
   3   0   3   21.20    1.80
   3   0   3   20.80    1.70
   3   0   3   19.50    2.50
   4   0   3   46.00    3.10
   4   0   3   42.40    2.90
   4   0   3   44.50    3.00
  -5   0  -3  340.37   13.40
   5   0   3  338.77   14.50
   5   0   3  343.27   14.70
  -6   0  -3   68.89    3.20
   6   0   3   65.19    4.80
   6   0   3   64.69    5.00
  -7   0  -3  146.79    6.20
  -7   0  -3  135.09    6.60
  -8   0  -3  343.37   13.80
  -8   0  -3  329.37   14.00
   8   0   3  351.36   14.60
  -9   0  -3    4.40    1.00
  -9   0  -3    2.70    0.80
   9   0   3    4.40    1.20
 -10   0  -3  163.38    7.30
 -10   0  -3  157.78    7.00
  10   0   3  164.58    7.50
 -11   0  -3    7.00    1.10
  11   0   3    7.60    1.40
 -12   0  -3    0.30    0.20
 -12   0  -3    0.10    0.40
  12   0   3   -0.60    0.70
  15  -1  -3   15.60    1.50
 -15   1   3   14.30    0.80
  14  -1  -3    7.50    1.60
 -14   1   3    7.00    0.80
 -14   1   3    7.40    0.70
  13  -1  -3   14.50    2.20
 -13   1   3   15.90    1.30
 -13   1   3   12.60    1.30
 -13   1   3   14.90    1.10
  12  -1  -3  108.69    5.20
  12  -1  -3  113.79    6.60
 -12   1   3  109.89    5.20
 -12   1   3  110.19    5.10
  11  -1  -3   43.30    2.90
 -11   1   3   48.00    3.00
  10  -1  -3  280.87   11.90
 -10   1   3  293.07   11.60
 -10   1   3  270.97   11.70
  -9   1   3    2.50    0.60
  -8   1   3   15.60    1.40
  -7   1   3  248.18   41.30
   6  -1  -3  361.66   43.50
  -6   1   3  341.77   41.70
   5  -1  -3 1032.50   39.20
   5  -1  -3 1019.60   39.20
   4  -1  -3  125.79    5.20
   4  -1  -3  122.89    5.20
   3  -1  -3  341.17   14.70
   3  -1  -3  395.36   14.70
   3  -1  -3  396.16   14.70
  -2   1   3   31.80    1.70
  -2   1   3   33.30    1.70
  -2   1   3   31.20    1.70
   1  -1  -3 2246.18   97.89
  -1   1   3 2208.18   97.19
   0   1   3    5.70    0.70
   0   1   3    3.10    0.60
   0   1   3    3.20    0.60
  -1  -1  -3 3460.05  155.78
  -1  -1  -3 3530.05  153.18
   2   1   3   84.59    4.20
   2   1   3   88.29    4.30
   2   1   3   90.39    4.20
   3   1   3 1003.80   39.50
   3   1   3 1010.20   39.40
   3   1   3 1033.10   39.40
   4   1   3  119.59    5.90
   4   1   3  117.39    5.80
   4   1   3  116.39    5.90
  -5  -1  -3  125.49    5.50
   5   1   3  134.29    6.80
   5   1   3  131.29    6.60
  -6  -1  -3   59.79    2.90
   6   1   3   55.89    4.50
   6   1   3   56.59    4.60
  -7  -1  -3    2.20    0.60
  -8  -1  -3   43.00    2.50
  -8  -1  -3   39.00    2.60
   8   1   3   40.00    3.10
  -9  -1  -3   85.69    4.20
  -9  -1  -3   84.99    4.50
   9   1   3   89.89    4.90
 -10  -1  -3   26.40    1.90
 -10  -1  -3   27.90    2.10
  10   1   3   25.80    2.30
 -11  -1  -3    1.90    0.70
 -11  -1  -3    2.10    0.60
  11   1   3    2.00    0.70
 -12  -1  -3   19.70    0.90
 -12  -1  -3   21.50    1.40
  12   1   3   20.30    2.00
  15  -2  -3    1.40    0.60
 -15   2   3    0.90    0.20
  14  -2  -3    4.00    1.00
 -14   2   3    5.00    0.60
 -14   2   3    6.20    0.70
  13  -2  -3    2.70    1.10
 -13   2   3    3.30    0.60
 -13   2   3    3.70    0.90
 -13   2   3    4.20    0.80
  12  -2  -3   47.60    3.90
  11  -2  -3   61.19    3.20
  11  -2  -3   61.89    4.60
 -11   2   3   58.49    3.30
  10  -2  -3  198.98    8.30
 -10   2   3  180.68    8.20
 -10   2   3  192.88    8.10
  -9   2   3  216.58    8.90
  -8   2   3  195.68    8.00
   7  -2  -3  171.98   44.80
  -7   2   3  188.48   50.79
   6  -2  -3  670.53   53.49
  -6   2   3  614.14   50.09
  -5   2   3   79.99    3.80
   4  -2  -3  779.22   28.10
   4  -2  -3  684.13   28.20
   3  -2  -3  176.68    6.90
   3  -2  -3  173.48    7.00
  -3   2   3  175.88    7.10
  -2   2   3  693.33   26.70
  -2   2   3  708.23   26.70
  -2   2   3  686.63   26.70
  -1   2   3   37.70    2.00
  -1   2   3   37.90    2.00
  -1   2   3   39.90    2.00
   0   2   3  908.71   33.70
   0   2   3  852.21   33.70
   0   2   3  873.01   33.70
   1   2   3  191.98    8.10
   1   2   3  191.58    8.20
   1   2   3  199.28    8.20
   2   2   3  135.59    6.20
   2   2   3  135.89    6.20
   2   2   3  138.19    6.20
   3   2   3  447.76   18.90
   3   2   3  476.55   19.00
   3   2   3  483.65   19.10
   4   2   3  175.28    8.40
   4   2   3  182.38    8.40
   4   2   3  183.18    8.40
  -5  -2  -3   67.79    3.30
   5   2   3   71.89    4.50
   5   2   3   72.99    4.60
  -6  -2  -3  107.79    4.90
   6   2   3  108.29    6.30
   6   2   3  115.19    6.50
  -7  -2  -3   78.29    4.10
  -7  -2  -3   81.39    3.90
   7   2   3   77.09    6.40
   7   2   3   82.39    4.50
   7   2   3   73.59    6.50
  -8  -2  -3  152.38    6.70
  -8  -2  -3  153.48    7.10
   8   2   3  156.98    7.60
  -9  -2  -3   13.10    1.40
  -9  -2  -3   13.00    1.50
   9   2   3   12.50    1.80
 -10  -2  -3   32.90    2.30
  10   2   3   32.70    2.60
 -11  -2  -3   27.60    1.60
 -11  -2  -3   28.90    1.90
 -11  -2  -3   25.10    1.60
  11   2   3   25.80    2.20
 -12  -2  -3   11.90    1.20
  12   2   3    8.10    0.70
  14  -3  -3   20.60    2.10
 -14   3   3   19.50    1.10
 -14   3   3   19.30    1.30
  13  -3  -3   36.00    3.20
 -13   3   3   35.00    1.80
 -13   3   3   34.60    2.10
  12  -3  -3  166.98    9.50
 -12   3   3  120.29    6.00
  11  -3  -3   12.80    2.40
 -11   3   3   10.30    1.20
 -11   3   3    8.30    1.30
  10  -3  -3   14.40    1.50
  10  -3  -3   16.40    2.60
 -10   3   3   16.40    1.40
   9  -3  -3  702.03   28.30
  -9   3   3  630.34   25.70
  -8   3   3   37.80    2.00
   7  -3  -3  239.58   48.00
  -7   3   3  138.49   36.60
   6  -3  -3  247.38   40.50
  -6   3   3  220.08   34.40
   5  -3  -3  858.91   48.20
   4  -3  -3   77.69   11.80
  -4   3   3   74.39   12.40
  -3   3   3 1676.03   62.99
  -3   3   3 1651.53   62.99
  -3   3   3 1659.13   62.89
  -2   3   3   35.60    1.80
  -2   3   3   34.70    1.80
  -2   3   3   35.20    1.80
  -1   3   3  669.83   25.40
  -1   3   3  660.93   25.50
  -1   3   3  650.73   25.40
   0   3   3   20.30    1.50
   0   3   3   18.30    1.40
   0   3   3   23.10    1.40
   1   3   3  148.49    6.50
   1   3   3  149.39    6.50
   2   3   3  232.68    9.90
   2   3   3  235.08    9.80
   2   3   3  227.08    9.80
   3   3   3  608.84   24.40
   3   3   3  616.14   24.40
   3   3   3  605.24   24.30
   4   3   3  478.75   19.80
   4   3   3  471.25   19.70
   4   3   3  481.35   19.70
  -5  -3  -3  104.49    4.70
   5   3   3  108.49    6.10
   5   3   3  104.59    6.10
   5   3   3  114.89    6.10
  -6  -3  -3   72.39    3.50
   6   3   3   77.79    5.10
   6   3   3   75.09    5.10
  -7  -3  -3   19.90    1.70
  -7  -3  -3   19.50    1.50
   7   3   3   22.10    2.30
   7   3   3   16.50    3.10
   7   3   3   12.10    2.90
  -8  -3  -3   34.60    2.20
  -9  -3  -3   11.60    1.50
   9   3   3   10.90    1.70
 -10  -3  -3   57.89    2.90
 -10  -3  -3   59.29    3.30
  10   3   3   55.19    3.60
 -11  -3  -3   28.80    2.20
 -11  -3  -3   34.70    1.50
  11   3   3   33.50    3.20
 -12  -3  -3   39.10    2.10
  12   3   3   43.30    2.00
  14  -4  -3   12.30    1.50
 -14   4   3   14.00    0.90
 -14   4   3   13.00    1.10
  13  -4  -3  120.29    6.50
 -13   4   3  113.99    5.10
 -13   4   3  119.59    5.00
  12  -4  -3   39.90    3.60
  11  -4  -3   50.49    4.20
 -11   4   3   49.40    2.70
  10  -4  -3   98.89    6.10
 -10   4   3   99.39    4.50
   9  -4  -3   57.29    4.30
  -9   4   3   53.49    2.70
  -3   4   3  119.79    5.00
  -3   4   3  121.79    5.00
  -3   4   3  118.99    5.00
  -2   4   3  753.62   28.90
  -2   4   3  749.82   28.90
  -2   4   3  755.02   28.80
  -1   4   3  145.89    7.20
  -1   4   3  153.88    7.20
  -1   4   3  156.58    6.40
   0   4   3 2275.07   86.49
   0   4   3 2279.47   86.49
   1   4   3  315.57   12.90
   1   4   3  320.07   12.90
   1   4   3  315.87   13.00
   2   4   3   56.29    3.30
   2   4   3   56.09    3.20
   2   4   3   59.39    3.30
   3   4   3  263.57   11.50
   3   4   3  263.97   11.50
   3   4   3  267.97   11.50
   4   4   3  393.06   16.40
   4   4   3  383.96   16.30
   4   4   3  376.26   16.30
  -5  -4  -3  180.98    7.80
   5   4   3  192.78    9.40
   5   4   3  185.48    7.70
   5   4   3  198.78    9.40
   5   4   3  191.08    9.50
  -6  -4  -3   31.50    1.90
  -6  -4  -3   29.80    2.10
   6   4   3   33.10    2.80
   6   4   3   32.10    3.90
   6   4   3   26.90    3.50
  -7  -4  -3  148.39    6.70
  -7  -4  -3  145.59    6.30
   7   4   3  150.88    8.70
   7   4   3  135.69    7.20
   7   4   3  147.49    8.90
  -8  -4  -3   60.49    3.50
   8   4   3   56.59    4.00
  -9  -4  -3  105.79    5.00
  -9  -4  -3  115.29    5.50
   9   4   3  116.19    6.10
 -10  -4  -3   32.40    2.20
 -10  -4  -3   28.80    1.60
  10   4   3   31.40    2.50
 -11  -4  -3   29.00    1.90
  11   4   3   29.90    2.10
 -12  -4  -3    2.50    0.40
  12   4   3    3.20    0.60
  14  -5  -3   20.10    2.00
 -14   5   3   17.10    0.90
  13  -5  -3    6.20    1.70
 -13   5   3   11.50    0.80
  12  -5  -3   34.40    3.40
  11  -5  -3  131.89    7.50
 -11   5   3  132.19    5.80
  10  -5  -3   36.30    4.00
 -10   5   3   53.89    2.60
   9  -5  -3  437.96   18.30
  -9   5   3  386.26   16.90
   8  -5  -3   43.90    3.60
  -4   5   3   59.89    2.70
  -3   5   3 1070.29   41.30
  -3   5   3 1091.49   41.20
  -3   5   3 1093.09   41.30
  -2   5   3  126.19    5.30
  -2   5   3  126.89    5.40
  -2   5   3  126.89    5.40
  -1   5   3 1054.89   40.10
  -1   5   3 1047.30   40.00
  -1   5   3 1030.70   40.00
   0   5   3  284.97   11.90
   0   5   3  295.17   11.90
   0   5   3  295.47   11.90
   1   5   3   58.89    3.20
   1   5   3   58.99    3.30
   1   5   3   60.49    3.30
   2   5   3  526.15   21.20
   2   5   3  535.45   21.30
   2   5   3  519.25   21.20
   3   5   3  129.49    6.60
   3   5   3  137.29    6.60
   3   5   3  138.29    6.70
   4   5   3   36.70    3.10
   4   5   3   41.90    3.30
   4   5   3   36.40    3.00
   5   5   3  195.58    9.50
   5   5   3  183.48    9.50
   5   5   3  186.98    7.80
   5   5   3  198.58    9.60
   6   5   3   62.59    5.30
   6   5   3   73.69    3.20
   6   5   3   73.19    5.60
   6   5   3   78.19    3.90
   6   5   3   80.39    5.40
  -7  -5  -3   32.10    2.30
   7   5   3   30.20    1.80
   7   5   3   32.30    2.80
   7   5   3   18.50    5.20
  -8  -5  -3   44.60    2.20
  -8  -5  -3   46.10    2.90
   8   5   3   45.40    3.50
  -9  -5  -3   45.90    2.40
   9   5   3   46.30    2.40
 -10  -5  -3   10.60    1.30
  10   5   3    8.90    1.50
 -11  -5  -3    5.90    0.80
  11   5   3    7.80    1.20
  12   5   3    5.80    0.90
  14  -6  -3   12.30    1.20
  13  -6  -3   19.20    2.10
 -13   6   3   17.30    1.20
 -13   6   3   19.00    1.00
  12  -6  -3   90.99    5.50
 -12   6   3   90.99    4.10
  11  -6  -3   83.89    5.60
 -11   6   3   78.19    3.80
  10  -6  -3  263.67   12.50
 -10   6   3  251.37   10.40
   9  -6  -3   30.20    3.30
   8  -6  -3  123.99    5.90
   8  -6  -3  124.59    7.20
  -4   6   3  336.37   13.10
  -3   6   3  186.08    7.50
  -3   6   3  184.58    7.40
  -3   6   3  184.58    7.40
  -2   6   3  622.34   24.40
  -2   6   3  635.04   24.50
  -2   6   3  636.94   24.40
  -1   6   3  323.67   12.90
  -1   6   3  317.37   12.90
  -1   6   3  316.37   12.90
   0   6   3  475.75   19.40
   0   6   3  502.25   19.40
   0   6   3  480.65   19.40
   1   6   3  548.55   22.20
   1   6   3  572.54   22.30
   1   6   3  549.25   22.30
   2   6   3  311.37   13.30
   2   6   3  311.07   13.30
   2   6   3  311.57   13.20
   3   6   3  394.96   16.50
   3   6   3  389.36   16.40
   3   6   3  377.86   16.40
   4   6   3   53.79    2.70
   4   6   3   56.69    3.90
   4   6   3   56.19    4.10
   4   6   3   58.29    4.00
   5   6   3    2.20    0.50
   5   6   3    2.80    0.50
   5   6   3    4.00    1.60
   5   6   3    3.10    1.50
   5   6   3    3.20    1.90
  -6  -6  -3    3.30    0.80
   6   6   3    5.30    0.80
   6   6   3    5.00    2.10
   6   6   3    6.50    1.50
   6   6   3    5.30    0.70
   6   6   3    6.60    2.30
  -8  -6  -3    9.70    1.30
   8   6   3   10.30    1.80
  -9  -6  -3    4.50    0.90
   9   6   3    2.40    0.60
   9   6   3    4.00    1.20
 -10  -6  -3   11.70    1.40
  10   6   3   13.00    1.90
 -11  -6  -3   63.99    2.90
  11   6   3   67.49    3.30
  13  -7  -3   18.30    1.70
  12  -7  -3   28.80    2.80
 -12   7   3   29.70    1.70
  11  -7  -3   13.80    2.40
  10  -7  -3  110.49    6.80
 -10   7   3  113.79    5.10
   9  -7  -3   10.10    2.30
   8  -7  -3  104.19    6.40
   8  -7  -3   99.59    5.00
   7  -7  -3    1.20    0.90
   7  -7  -3    0.70    1.30
  -3   7   3   83.49    3.60
  -3   7   3   83.49    3.60
  -3   7   3   91.79    4.30
  -2   7   3   44.50    2.40
  -2   7   3   44.80    2.40
  -1   7   3  115.49    5.40
  -1   7   3  113.19    5.30
  -1   7   3  117.09    5.30
   0   7   3  147.89    6.80
   1   7   3    6.10    1.20
   1   7   3    5.00    1.10
   1   7   3    6.90    1.20
   2   7   3   98.99    5.40
   2   7   3  101.99    5.40
   2   7   3  100.19    5.40
   3   7   3   46.60    3.60
   3   7   3   44.90    3.50
   3   7   3   46.20    2.40
   3   7   3   48.10    3.60
   4   7   3   82.29    5.40
   4   7   3   68.09    4.90
   4   7   3   69.19    3.40
   4   7   3   67.59    3.40
   4   7   3   76.69    5.10
   5   7   3   41.70    2.10
   5   7   3   40.20    4.30
   5   7   3   38.50    3.10
   5   7   3   40.30    2.20
   5   7   3   38.30    4.10
   5   7   3   36.60    3.90
  -6  -7  -3   31.10    2.20
   6   7   3   32.40    2.90
   6   7   3   30.70    1.80
   6   7   3   28.20    3.80
   6   7   3   29.80    3.90
   6   7   3   30.30    1.70
  -7  -7  -3    8.80    1.30
   7   7   3    8.00    0.70
   7   7   3    8.40    1.60
  -9  -7  -3   39.30    2.20
   9   7   3   36.40    2.10
   9   7   3   39.60    2.80
 -10  -7  -3    5.50    0.90
  10   7   3    6.90    1.30
  11   7   3    6.40    0.90
  13  -8  -3   18.50    1.50
  12  -8  -3    4.00    1.10
  11  -8  -3    3.10    1.20
   9  -8  -3   49.80    4.20
   8  -8  -3   55.99    4.70
   8  -8  -3   53.19    3.20
   7  -8  -3  249.97   12.00
   7  -8  -3  239.88   10.40
   6  -8  -3  101.49    5.00
   6  -8  -3   97.99    6.20
  -4   8   3   66.19    2.90
  -3   8   3   50.99    2.60
  -2   8   3   77.69    3.80
  -2   8   3   73.09    3.60
  -2   8   3   70.69    3.60
  -1   8   3   91.29    4.70
  -1   8   3   95.49    4.70
  -1   8   3   94.59    4.70
   0   8   3   16.80    1.80
   0   8   3   17.70    2.00
   0   8   3   21.00    1.90
   1   8   3   48.50    2.90
   1   8   3   58.99    3.60
   1   8   3   52.29    3.40
   1   8   3   55.69    3.50
   2   8   3  128.39    6.70
   2   8   3  130.09    6.70
   2   8   3  126.29    5.50
   2   8   3  130.19    6.80
   3   8   3  867.21   34.30
   3   8   3  835.62   32.60
   3   8   3  804.32   36.50
   3   8   3  876.81   34.20
  -4  -8  -3  118.69    5.30
   4   8   3  107.09    6.80
   4   8   3  112.29    4.90
   4   8   3  118.69    5.10
   4   8   3  109.69    6.80
   4   8   3  111.49    6.80
   5   8   3  477.35   18.40
   5   8   3  484.05   18.60
   5   8   3  455.95   20.90
  -6  -8  -3   46.40    2.70
   6   8   3   40.30    3.30
   6   8   3   44.30    2.20
  -7  -8  -3   55.29    3.00
   7   8   3   53.49    2.50
   7   8   3   56.89    2.70
   7   8   3   54.69    3.70
  -8  -8  -3   27.10    1.80
   8   8   3   26.30    1.80
   8   8   3   29.70    2.60
   9   8   3   23.30    2.10
   9   8   3   18.60    1.80
  10   8   3   15.80    1.60
  12  -9  -3    1.60    0.90
  11  -9  -3    6.80    1.70
  10  -9  -3    2.30    1.10
   9  -9  -3   19.70    2.60
   8  -9  -3  121.69    5.70
   8  -9  -3  124.69    7.20
   7  -9  -3  145.19    8.10
   7  -9  -3  139.19    6.50
   6  -9  -3  237.18   10.00
   6  -9  -3  228.78   11.40
   4  -9  -3   14.10    1.40
  -3   9   3   42.70    2.40
  -2   9   3  191.48    8.30
  -2   9   3  186.28    8.00
  -2   9   3  188.28    8.00
  -1   9   3   31.10    2.40
  -1   9   3   30.20    2.30
  -1   9   3   26.70    1.60
  -1   9   3   29.60    2.30
   0   9   3  164.48    7.30
   0   9   3  181.98    8.30
   0   9   3  180.78    8.30
   0   9   3  185.78    8.40
   1   9   3  751.32   29.80
   1   9   3  755.52   32.80
   1   9   3  820.52   31.30
  -2  -9  -3  965.30   37.70
  -2  -9  -3  997.20   38.70
   2   9   3 1015.50   39.00
   2   9   3  917.41   37.10
   2   9   3  970.90   38.90
  -3  -9  -3  301.27   12.50
   3   9   3  301.27   12.20
   3   9   3  313.37   12.10
   3   9   3  313.97   14.20
   3   9   3  293.17   13.90
   3   9   3  296.37   13.90
  -4  -9  -3  291.27   12.00
   4   9   3  290.07   11.70
   4   9   3  237.28   16.20
   4   9   3  345.47   17.60
   4   9   3  291.17   11.60
   5   9   3   46.20    2.30
   5   9   3   47.90    2.60
   6   9   3   64.29    3.00
   6   9   3   61.99    2.90
   7   9   3   24.50    1.30
   7   9   3   23.30    1.50
   7   9   3   25.40    2.50
   8   9   3   14.00    2.40
   8   9   3   13.50    1.30
   9   9   3   17.30    1.90
   9   9   3   16.70    1.20
  10   9   3    4.80    0.90
  11 -10  -3   33.90    2.60
  10 -10  -3   30.60    3.50
   9 -10  -3   31.00    3.00
   8 -10  -3   41.90    3.50
   8 -10  -3   25.20    2.80
   7 -10  -3  136.19    7.70
   7 -10  -3  139.29    6.30
   5 -10  -3   50.99    4.00
   5 -10  -3   53.49    3.10
   4 -10  -3  246.98   10.20
   4 -10  -3  223.68   11.20
   3 -10  -3  134.39    6.30
  -3  10   3  135.49    5.90
   2 -10  -3    7.20    1.50
   2 -10  -3    5.20    1.00
  -2  10   3    7.00    1.20
   1 -10  -3   88.69    5.30
   1 -10  -3   87.79    4.70
  -1  10   3   83.49    4.70
  -1  10   3   84.69    3.90
   0 -10  -3  215.58    9.40
   0  10   3  220.08   10.00
   0  10   3  220.08   10.10
   0  10   3  225.68   10.20
  -1 -10  -3  139.89    6.50
  -1 -10  -3  139.29    7.20
   1  10   3  144.19    6.10
   1  10   3  146.49    7.40
   1  10   3  144.99    7.50
   1  10   3  142.49    7.50
  -2 -10  -3  357.66   15.30
  -2 -10  -3  338.57   14.30
   2  10   3  361.46   15.70
   2  10   3  335.17   13.80
   2  10   3  362.56   15.70
   2  10   3  350.06   14.00
   2  10   3  352.56   15.70
  -3 -10  -3   88.49    4.50
   3  10   3   91.59    6.20
   3  10   3   93.59    4.30
   3  10   3   88.99    6.00
   3  10   3   87.89    6.00
   3  10   3   91.79    4.10
  -4 -10  -3  449.36   18.00
   4  10   3  450.55   17.50
  -5 -10  -3    6.50    1.00
   5  10   3    7.30    0.90
   5  10   3    7.10    0.90
   6  10   3   79.19    3.60
   6  10   3   80.79    3.70
   7  10   3   10.20    0.70
   7  10   3   11.30    1.20
   8  10   3   25.50    2.70
   9  10   3   18.00    2.10
   9  10   3   24.40    1.30
  10 -11  -3   32.40    2.50
   9 -11  -3    0.90    1.10
   8 -11  -3   63.19    3.20
   8 -11  -3   60.59    4.10
   7 -11  -3   21.40    2.50
   7 -11  -3   15.50    3.30
   6 -11  -3   29.70    3.20
   6 -11  -3   34.80    2.30
   5 -11  -3   22.30    1.90
   5 -11  -3   20.90    2.60
   4 -11  -3   78.39    6.90
   3 -11  -3   13.90    2.10
   3 -11  -3   14.40    1.50
   2 -11  -3   27.20    2.10
   2 -11  -3   29.80    2.90
   1 -11  -3   32.80    3.20
   1 -11  -3   33.20    2.30
  -1  11   3   32.70    1.90
   0 -11  -3  322.67   14.10
   0 -11  -3  320.37   13.10
   0  11   3  344.67   14.50
   0  11   3  310.77   12.70
   0  11   3  286.77   15.80
   0  11   3  309.57   15.60
  -1 -11  -3  163.78    8.00
  -1 -11  -3  164.18    7.20
   1  11   3  154.28    8.20
   1  11   3  154.08    8.40
   1  11   3  162.68    6.80
   1  11   3  155.38    8.20
   1  11   3  160.38    6.60
  -2 -11  -3  801.42   29.60
   2  11   3  699.43   28.60
   2  11   3  725.23   28.70
  -3 -11  -3  101.99    5.00
   3  11   3   98.09    4.40
   3  11   3  102.49    4.60
  -4 -11  -3   59.59    3.30
   4  11   3   64.39    2.90
   4  11   3   61.09    3.10
  -5 -11  -3   12.50    1.20
   5  11   3   13.60    1.10
   5  11   3   14.50    1.60
   6  11   3   44.90    2.10
   6  11   3   45.40    2.20
   7  11   3   55.49    2.30
   8  11   3   19.80    1.30
   9 -12  -3    7.10    1.40
   8 -12  -3    3.00    0.70
   8 -12  -3    2.20    1.00
   7 -12  -3   31.50    2.80
   7 -12  -3   29.40    2.00
   6 -12  -3   25.70    2.00
   6 -12  -3   20.50    2.40
   5 -12  -3   47.30    3.70
   5 -12  -3   47.90    2.80
   4 -12  -3   72.89    3.90
   4 -12  -3   74.19    4.80
   3 -12  -3   88.39    5.30
   3 -12  -3   86.29    4.40
   2 -12  -3   20.50    2.60
   2 -12  -3   22.90    1.90
  -2  12   3   18.10    1.30
   1 -12  -3   81.29    4.10
   1 -12  -3   76.69    4.80
  -1  12   3   71.79    3.60
   0 -12  -3   61.29    3.50
   0 -12  -3   63.79    4.30
   0  12   3   64.79    3.00
   0  12   3   65.19    3.10
  -1 -12  -3    3.40    1.20
  -1 -12  -3    4.00    1.00
   1  12   3    2.60    0.60
   1  12   3    2.00    0.50
  -2 -12  -3   27.80    2.10
   2  12   3   26.40    1.60
   2  12   3   28.00    1.80
  -3 -12  -3   23.00    1.80
   3  12   3   22.40    1.40
   3  12   3   24.00    1.60
  -4 -12  -3   13.00    1.30
   4  12   3   14.40    1.00
   4  12   3   13.50    1.10
   5  12   3   38.80    2.00
   5  12   3   41.60    2.30
   5  12   3   41.40    2.10
   6  12   3   27.10    1.40
   6  12   3   16.60    1.40
   6  12   3   25.30    1.80
   7  12   3   28.90    1.60
   7  12   3   27.30    1.20
   8  12   3   25.90    1.30
   7 -13  -3    7.70    0.90
   7 -13  -3    7.00    1.60
   6 -13  -3    9.10    1.20
   6 -13  -3    9.20    2.00
   5 -13  -3    6.20    1.10
   5 -13  -3    6.30    1.40
   4 -13  -3   43.10    3.30
   4 -13  -3   38.90    2.80
   3 -13  -3   24.90    1.90
   3 -13  -3   20.70    2.50
   2 -13  -3   37.30    3.20
   2 -13  -3   40.00    2.60
  -2  13   3   39.90    2.10
   1 -13  -3    7.80    1.20
   1 -13  -3    5.00    1.70
  -1  13   3    8.00    0.90
   0 -13  -3   71.69    3.80
   0  13   3   70.09    3.30
   0  13   3   66.39    3.10
   1  13   3    3.50    0.50
   1  13   3    2.00    0.50
   1  13   3    2.50    0.60
  -2 -13  -3    0.90    0.60
   2  13   3    0.70    0.60
   2  13   3    1.80    0.50
   2  13   3    1.00    0.40
  -3 -13  -3    1.70    0.60
   3  13   3    2.00    0.40
   3  13   3    1.30    0.40
   3  13   3    2.50    0.60
  -4 -13  -3   14.30    1.60
   4  13   3   12.10    1.20
   4  13   3   13.30    0.90
   4  13   3   13.70    1.10
   5  13   3    6.60    0.90
   5  13   3    3.30    0.60
   5  13   3    4.30    0.90
   6  13   3   31.10    1.40
   6  13   3   31.90    1.70
   7  13   3   19.40    1.10
   7 -14  -3   34.40    2.00
   6 -14  -3   48.90    2.50
   5 -14  -3    5.00    1.00
   4 -14  -3    0.90    0.60
   3 -14  -3   95.09    4.50
   2 -14  -3    2.90    0.80
  -2  14   3    3.00    0.50
   1 -14  -3   27.50    2.00
  -1  14   3   26.80    1.50
  -1  14   3   29.30    1.50
   0 -14  -3    2.00    0.70
   0  14   3    2.10    0.50
   0  14   3    1.60    0.40
  -1 -14  -3    0.30    0.60
   1  14   3    0.40    0.30
   1  14   3    0.50    0.40
  -2 -14  -3    6.20    1.00
   2  14   3    6.00    0.60
   2  14   3    5.60    0.90
   2  14   3    5.80    0.70
  -3 -14  -3   33.50    2.00
   3  14   3   35.90    1.90
   3  14   3   36.70    1.80
   3  14   3   30.90    1.90
   4  14   3   33.20    1.60
   4  14   3   35.60    1.70
   4  14   3   33.80    1.80
   5  14   3   35.80    1.60
   5  14   3   42.40    2.10
   5  14   3   31.30    1.80
   6  14   3    7.50    0.70
   5 -15  -3    6.50    0.90
   4 -15  -3  121.19    5.20
   3 -15  -3   16.90    1.40
   2 -15  -3   43.60    2.70
  -2  15   3   29.60    1.90
  -1  15   3   32.60    1.60
  -1  15   3   31.20    1.60
   0 -15  -3   52.49    3.00
   0  15   3   53.69    2.40
   0  15   3   51.99    2.30
  -1 -15  -3   16.90    1.30
   1  15   3   17.70    1.10
   1  15   3   17.00    1.00
  -2 -15  -3   12.90    1.10
   2  15   3   13.50    0.80
   2  15   3   13.60    0.90
   3  15   3   41.60    1.90
   3  15   3   41.20    1.80
   4  15   3   12.40    0.70
   4 -16  -3    3.60    0.60
   3 -16  -3   22.00    1.20
   2 -16  -3    8.10    0.90
   1 -16  -3   38.50    2.10
   0 -16  -3    5.00    0.80
   0  16   3    3.60    0.40
  -1 -16  -3    0.60    0.30
   1  16   3    0.80    0.20
   2  16   3   12.10    0.70
   5  16  -4   10.50    0.60
   4  16  -4    7.90    0.50
   3  16  -4   65.89    2.70
   2  16  -4   44.30    1.90
   1  16  -4   71.49    3.10
   6  15  -4   21.30    1.00
   6  15  -4   18.80    1.10
   5  15  -4   19.50    1.10
   5  15  -4   18.10    1.10
   5  15  -4   20.00    1.00
   4  15  -4   40.40    1.80
   4  15  -4   41.30    2.00
   4  15  -4   39.40    1.90
   3  15  -4   15.00    1.00
   3  15  -4   14.00    0.90
   2  15  -4   39.90    1.80
   2  15  -4   41.00    2.00
   1  15  -4   12.60    0.90
   1  15  -4   12.50    0.80
   0  15  -4   30.40    1.50
   0  15  -4   28.40    1.40
  -1  15  -4    3.90    0.60
   8  14  -4   31.10    1.50
   8  14  -4   29.80    1.40
   7  14  -4   54.59    2.50
   7  14  -4   47.80    2.40
   7  14  -4   53.19    2.20
   6  14  -4    4.30    0.80
   6  14  -4    4.40    0.50
   6  14  -4    5.80    0.90
   5  14  -4   30.30    1.60
   5  14  -4   30.00    1.80
   5  14  -4   29.50    1.50
   4  14  -4    2.00    0.50
   4  14  -4    2.20    0.60
   4  14  -4    2.30    0.40
   3  14  -4   41.30    2.20
   3  14  -4   37.20    1.90
   3  14  -4   40.30    2.10
   2  14  -4    8.90    0.90
   2  14  -4    8.30    0.70
   1  14  -4   78.69    3.30
   1  14  -4   69.19    3.50
   0  14  -4   28.00    1.60
   0  14  -4   27.80    1.40
  -1  14  -4    6.90    0.60
  -2  14  -4   29.40    1.50
  10  13  -4   39.40    1.90
   9  13  -4    8.20    0.80
   8  13  -4   65.99    2.60
   8  13  -4   53.49    2.80
   8  13  -4   68.69    3.00
   7  13  -4    7.30    0.70
   7  13  -4    6.90    1.10
   7  13  -4    6.90    0.80
   6  13  -4    8.90    0.90
   6  13  -4    9.30    1.10
   6  13  -4    8.30    0.80
   5  13  -4   32.80    2.30
   5  13  -4   26.30    1.50
   5  13  -4   26.70    1.90
   4  13  -4   24.90    1.40
   4  13  -4   24.90    1.60
   4  13  -4   24.20    1.70
   3  13  -4   20.30    1.60
   3  13  -4   20.50    1.30
   3  13  -4   21.80    1.40
   2  13  -4   13.90    1.00
   2  13  -4   12.40    1.30
   2  13  -4   15.00    1.10
  -2 -13   4   18.20    2.30
   1  13  -4   10.30    0.90
   1  13  -4   11.60    1.00
  -1 -13   4   12.80    1.40
   0  13  -4    5.60    1.00
   0  13  -4    5.30    0.70
   0 -13   4    3.80    0.70
  -1  13  -4   58.99    2.70
   1 -13   4   56.39    2.90
  -2  13  -4    5.70    0.70
  -3  13  -4   14.10    1.30
  10  12  -4    7.70    0.70
   9  12  -4   12.00    0.70
   9  12  -4   11.50    1.20
   8  12  -4    9.60    0.80
   8  12  -4   10.10    0.80
   8  12  -4   11.00    1.20
   7  12  -4   31.20    1.80
   7  12  -4   31.30    1.70
   7  12  -4   33.50    2.10
   6  12  -4    5.00    0.80
   5  12  -4   47.60    2.80
   5  12  -4   51.09    2.50
   5  12  -4   48.80    2.40
   4  12  -4   27.90    1.60
   4  12  -4   26.80    1.70
   4  12  -4   28.00    1.90
  -4 -12   4   25.20    2.00
   3  12  -4   46.60    2.70
   3  12  -4   47.80    2.30
   3  12  -4   48.40    2.50
  -3 -12   4   48.60    2.90
   2  12  -4    6.30    1.10
   2  12  -4    8.10    0.90
   2  12  -4    5.80    0.70
  -2 -12   4    7.80    1.30
   1  12  -4   90.89    3.90
   1  12  -4   94.39    4.10
  -1 -12   4   87.59    4.40
   0  12  -4   24.10    1.40
   0  12  -4   23.40    1.50
   0 -12   4   22.40    1.80
  -1  12  -4   10.90    1.00
   1 -12   4    9.50    1.30
  -2  12  -4    3.30    0.60
  -3  12  -4   35.70    1.90
  -4  12  -4   38.70    2.00
  -5  12  -4   63.09    2.80
  11  11  -4   18.20    1.10
  10  11  -4   15.00    1.20
  10  11  -4   12.00    1.50
   9  11  -4   56.59    2.90
   9  11  -4   55.29    2.40
   8  11  -4   66.39    3.20
   8  11  -4   56.19    2.70
   8  11  -4   60.19    3.20
   7  11  -4  108.99    4.50
   7  11  -4  103.69    4.60
   7  11  -4  108.29    5.00
   6  11  -4   13.10    1.40
   6  11  -4   13.90    1.00
   6  11  -4   13.40    1.20
   5  11  -4   11.60    1.30
   5  11  -4   13.60    1.20
   5  11  -4   11.80    1.00
  -5 -11   4   12.80    1.40
   4  11  -4   35.80    1.90
   4  11  -4   36.40    2.00
  -4 -11   4   29.50    2.50
   3  11  -4   56.99    3.00
   3  11  -4   52.29    4.40
   3  11  -4   56.49    4.40
   3  11  -4   49.99    4.40
   3  11  -4   57.69    2.80
   3  11  -4   55.19    2.60
  -3 -11   4   55.99    3.20
   2  11  -4    7.30    1.10
   2  11  -4    9.20    2.00
   2  11  -4    7.30    1.60
   2  11  -4    9.60    2.00
   2  11  -4   10.60    0.90
   2  11  -4   10.10    1.00
  -2 -11   4   10.20    1.40
   1  11  -4   55.39    2.60
   1  11  -4   56.39    2.70
   1  11  -4   50.69    3.60
   1  11  -4   52.69    4.00
   1  11  -4   50.29    4.20
  -1 -11   4   56.79    3.10
   0  11  -4   63.49    3.10
   0 -11   4   69.49    3.70
  -1  11  -4   56.09    3.00
   1 -11   4   51.09    2.90
  -2  11  -4  206.08    8.30
  -3  11  -4    1.40    0.40
  -5  11  -4   31.80    1.70
  -6  11  -4   13.70    1.00
  12  10  -4    0.40    0.50
  11  10  -4   82.79    4.50
  11  10  -4   80.09    3.60
  10  10  -4   13.50    1.30
  10  10  -4   14.50    1.80
   9  10  -4   35.30    1.70
   9  10  -4   32.90    2.00
   9  10  -4   40.30    2.30
   9  10  -4   36.80    2.80
   8  10  -4   28.00    2.00
   8  10  -4   27.70    1.70
   8  10  -4   29.30    1.60
   7  10  -4   83.29    4.10
   7  10  -4   80.69    3.80
   7  10  -4   85.89    3.70
   6  10  -4   68.99    3.30
   5  10  -4   23.90    3.30
   5  10  -4   32.10    1.90
   5  10  -4   31.80    2.10
   5  10  -4   39.90    4.30
   5  10  -4   31.80    1.70
   5  10  -4   27.80    3.30
  -5 -10   4   33.60    2.20
   4  10  -4   87.39    4.30
   4  10  -4   86.89    3.90
   4  10  -4   89.69    4.00
   4  10  -4   89.69    5.30
   4  10  -4   81.69    5.30
   4  10  -4   88.39    5.40
  -4 -10   4   94.49    4.50
   3  10  -4  430.76   18.00
   3  10  -4  433.36   16.60
   3  10  -4  434.76   18.00
   3  10  -4  425.86   17.90
   3  10  -4  430.66   16.80
   3  10  -4  418.66   17.00
  -3 -10   4  422.56   17.20
   2  10  -4   55.19    3.80
   2  10  -4   58.39    3.90
   2  10  -4   63.29    4.00
   2  10  -4   55.69    2.80
   2  10  -4   66.59    3.40
  -2 -10   4   57.69    3.20
   1  10  -4   68.49    4.10
   1  10  -4   65.29    4.00
   1  10  -4   64.39    3.10
   1  10  -4   63.89    4.00
  -1 -10   4   69.79    3.60
   0  10  -4  243.38   10.80
   0  10  -4  248.48   10.80
   0  10  -4  249.58   10.00
   0  10  -4  260.97   11.10
   0 -10   4  258.37   10.50
  -1  10  -4  216.38    8.60
  -1  10  -4  211.48    9.40
   1 -10   4  213.78    9.00
  -2  10  -4  143.59    6.90
  -2  10  -4  154.78    6.20
  -3  10  -4  155.98    7.00
  -4  10  -4    9.70    0.90
  -5  10  -4   17.50    1.20
  -6  10  -4    4.00    0.70
  -7  10  -4   49.20    2.30
  13   9  -4   10.30    1.00
  12   9  -4    3.80    0.80
  12   9  -4    6.40    0.80
  11   9  -4   36.40    3.20
  11   9  -4   38.10    2.50
  10   9  -4    1.60    0.60
  10   9  -4    4.30    1.20
   9   9  -4   17.90    1.10
   9   9  -4   17.00    1.30
   9   9  -4   20.20    1.60
   9   9  -4   16.70    2.80
   8   9  -4   13.50    1.10
   8   9  -4    8.90    1.60
   8   9  -4   14.30    1.00
   8   9  -4   14.00    1.50
   7   9  -4   38.30    2.10
   7   9  -4   38.90    2.40
   7   9  -4   43.40    4.10
   7   9  -4   30.90    4.40
   7   9  -4   39.40    4.00
   7   9  -4   40.80    2.00
   6   9  -4  536.55   21.50
   6   9  -4  557.74   23.10
   6   9  -4  547.55   22.90
   6   9  -4  543.15   21.10
   6   9  -4  533.15   22.90
   6   9  -4  540.25   20.90
  -6  -9   4  545.75   21.60
   5   9  -4  616.74   23.90
   5   9  -4  626.64   23.70
   5   9  -4  602.74   25.30
   5   9  -4  617.44   25.30
   5   9  -4  621.14   25.30
   5   9  -4  615.94   24.20
  -5  -9   4  617.64   24.40
   4   9  -4  387.86   16.40
   4   9  -4  399.06   16.50
   4   9  -4  380.16   15.50
   4   9  -4  387.26   15.10
   4   9  -4  393.86   16.50
  -4  -9   4  376.06   15.60
   3   9  -4   56.99    3.70
   3   9  -4   51.29    3.60
   3   9  -4   47.40    2.40
   3   9  -4   51.19    3.50
  -3  -9   4   49.60    2.90
   2   9  -4   13.90    1.00
   2   9  -4    8.90    1.70
   2   9  -4   11.10    1.80
   2   9  -4    8.70    1.70
   1   9  -4   64.59    3.80
   1   9  -4   69.39    3.90
   1   9  -4   63.09    3.00
   1   9  -4   65.69    3.90
   0   9  -4   38.20    2.00
   0   9  -4   38.10    2.80
   0   9  -4   38.40    2.70
   0   9  -4   40.40    2.70
  -1   9  -4   51.09    2.50
  -1   9  -4   56.59    3.40
  -2   9  -4   64.39    3.50
  -2   9  -4   61.29    3.50
  -3   9  -4  288.67   11.40
  -4   9  -4   33.20    1.80
  -5   9  -4   88.69    3.90
  -6   9  -4   36.70    2.00
  -7   9  -4    1.10    0.40
  -8   9  -4    1.10    0.40
  13   8  -4    1.50    0.50
  12   8  -4   17.10    1.30
  12   8  -4   18.20    1.80
  11   8  -4   60.39    3.00
  11   8  -4   59.69    3.70
  10   8  -4   85.19    4.30
  10   8  -4  105.49    7.10
   9   8  -4   55.89    2.50
   9   8  -4   54.79    3.00
   9   8  -4   54.89    3.80
   8   8  -4  112.39    4.90
   8   8  -4  111.09    7.00
   8   8  -4  113.69    5.30
   8   8  -4  121.89    4.80
   8   8  -4  114.79    6.20
   8   8  -4  109.09    6.80
   7   8  -4   30.50    4.30
   7   8  -4   49.99    4.00
   7   8  -4   49.90    2.50
   7   8  -4   51.69    4.50
   7   8  -4   47.40    4.00
   7   8  -4   51.49    2.90
   7   8  -4   53.59    2.40
   6   8  -4   57.69    4.10
   6   8  -4   56.19    4.20
   6   8  -4   55.79    2.80
   6   8  -4   56.59    4.00
   5   8  -4  534.75   25.20
   5   8  -4  569.54   22.60
   5   8  -4  559.04   23.80
  -5  -8   4  670.83   24.00
   4   8  -4  330.27   14.00
   4   8  -4  324.07   14.00
   4   8  -4  333.57   14.00
   4   8  -4  324.47   12.90
   3   8  -4  189.38    8.70
   3   8  -4  193.58    8.70
   3   8  -4  191.08    7.80
   3   8  -4  194.38    8.70
   2   8  -4   49.90    3.00
   2   8  -4   48.10    3.10
   2   8  -4   44.10    2.50
   2   8  -4   47.70    3.00
   1   8  -4   12.30    1.50
   1   8  -4   14.50    1.10
   1   8  -4   13.50    1.60
   1   8  -4   10.70    1.50
   0   8  -4  194.48    8.50
   0   8  -4  184.08    7.80
   0   8  -4  199.78    8.50
   0   8  -4  186.28    8.40
  -1   8  -4  301.97   12.60
  -1   8  -4  304.57   12.60
  -2   8  -4    4.80    1.10
  -2   8  -4    5.30    1.20
  -2   8  -4    4.90    0.70
  -3   8  -4  174.68    7.10
  -4   8  -4   55.69    2.70
  -5   8  -4   24.30    1.50
  -6   8  -4   93.69    4.20
  -7   8  -4   70.09    3.80
  -8   8  -4  123.39    5.30
  -9   8  -4   15.70    1.10
  14   7  -4    5.60    0.80
  13   7  -4   17.20    1.50
  12   7  -4   32.70    2.50
  12   7  -4   31.80    1.90
  11   7  -4   31.30    2.60
  11   7  -4   30.50    1.90
  10   7  -4   67.09    4.30
  10   7  -4   69.59    3.50
   8   7  -4  102.09    4.40
   8   7  -4  101.59    6.20
   8   7  -4   93.39    5.60
   8   7  -4   96.09    6.00
   8   7  -4  103.79    4.80
   8   7  -4  104.79    4.30
   7   7  -4   38.10    3.80
   7   7  -4   39.50    3.50
   7   7  -4   38.80    2.20
   7   7  -4   41.00    2.20
   7   7  -4   36.60    3.40
   6   7  -4  173.08    8.30
   6   7  -4  169.38    8.20
   6   7  -4  167.78    7.00
   6   7  -4  170.98    8.20
   5   7  -4  168.88    8.10
   5   7  -4  172.08    7.10
   5   7  -4  175.18    8.20
   5   7  -4  180.28    8.20
   4   7  -4   31.40    2.40
   4   7  -4   29.90    2.30
   4   7  -4   29.10    2.30
   3   7  -4    1.10    0.70
   3   7  -4    1.00    0.60
   3   7  -4    1.70    0.70
   3   7  -4    2.30    0.40
   2   7  -4    7.90    1.20
   2   7  -4    7.00    1.20
   2   7  -4    7.30    1.20
   1   7  -4   18.00    1.70
   1   7  -4   16.90    1.50
   1   7  -4   18.10    1.70
   0   7  -4   20.70    1.80
   0   7  -4   21.30    1.80
  -1   7  -4  189.18    8.30
  -1   7  -4  190.88    8.30
  -2   7  -4   49.99    2.30
  -2   7  -4   46.40    2.90
  -2   7  -4   48.20    2.90
  -3   7  -4   27.60    1.50
  -4   7  -4  133.19    5.60
  -5   7  -4   69.99    3.20
  -7   7  -4   31.80    1.90
  -8   7  -4    1.60    0.50
  -9   7  -4   30.30    1.80
 -10   7  -4   46.50    2.50
  14   6  -4   42.30    2.20
  13   6  -4   23.80    2.00
  12   6  -4   51.09    3.30
  11   6  -4  106.39    5.80
  10   6  -4  132.99    5.90
  10   6  -4  136.49    7.00
 -10  -6   4  127.79    5.50
 -10  -6   4  139.99    6.20
   9   6  -4    1.20    0.90
   9   6  -4    1.50    0.60
   9   6  -4    0.50    0.30
   9   6  -4   -0.40    1.90
   9   6  -4    1.30    2.40
  -9  -6   4    1.50    0.70
  -9  -6   4    1.30    0.50
   8   6  -4   76.09    5.20
   8   6  -4   75.29    3.50
   8   6  -4   74.39    3.70
   8   6  -4   78.09    5.20
   8   6  -4   79.79    5.00
   8   6  -4   81.09    4.10
  -8  -6   4   75.29    3.40
   7   6  -4   48.00    3.90
   7   6  -4   53.39    3.70
   7   6  -4   50.59    2.40
   7   6  -4   49.20    3.60
   6   6  -4  403.56   16.90
   6   6  -4  395.36   15.70
   6   6  -4  401.76   16.90
   6   6  -4  417.66   16.90
   5   6  -4  115.39    5.80
   5   6  -4  118.99    5.80
   5   6  -4  119.99    4.90
   5   6  -4  116.29    5.80
   4   6  -4   60.29    3.40
   4   6  -4   54.59    4.30
   4   6  -4   60.29    3.40
   3   6  -4  335.97   14.40
   3   6  -4  367.76   14.80
   2   6  -4  319.27   13.20
   2   6  -4  324.67   13.30
   2   6  -4  319.67   13.20
   1   6  -4   95.39    4.60
   1   6  -4   94.69    4.60
   0   6  -4  470.65   19.00
   0   6  -4  482.65   19.10
  -3   6  -4  121.69    5.10
  -4   6  -4   56.59    2.70
  -5   6  -4   61.79    3.00
  -6   6  -4    9.30    0.90
  -7   6  -4  196.78    8.20
  -8   6  -4    3.30    0.70
   8  -6   4    1.40    2.30
  -9   6  -4   38.50    2.20
 -10   6  -4    2.90    0.50
  14   5  -4   41.40    2.30
  13   5  -4   25.60    2.00
  13   5  -4   23.00    2.00
  12   5  -4    2.00    0.90
 -12  -5   4    1.40    0.40
  11   5  -4   95.09    4.40
  11   5  -4   98.79    5.40
 -11  -5   4  101.99    4.90
 -11  -5   4  102.39    4.30
 -11  -5   4   97.09    4.50
  10   5  -4   38.00    2.50
 -10  -5   4   48.00    2.60
 -10  -5   4   41.20    2.50
   9   5  -4  551.24   22.10
   9   5  -4  551.44   23.10
   9   5  -4  575.44   23.90
   9   5  -4  587.44   23.90
  -9  -5   4  570.04   22.40
  -9  -5   4  565.84   22.10
  -9  -5   4  547.45   21.70
   8   5  -4  252.87   11.70
   8   5  -4  253.27   11.80
  -8  -5   4  258.37   10.80
  -8  -5   4  261.27   10.50
   7   5  -4   15.70    2.10
   7   5  -4   17.30    2.10
  -7  -5   4   16.30    1.40
   6   5  -4   55.49    2.60
   6   5  -4   55.29    3.50
   6   5  -4   58.99    3.50
   6   5  -4   57.19    3.50
   5   5  -4  311.37   13.10
   4   5  -4   54.29    3.10
   4   5  -4   53.79    3.10
   4   5  -4   52.49    3.00
   3   5  -4   61.79    3.40
   3   5  -4   62.99    3.40
   3   5  -4   64.59    3.40
   2   5  -4  173.48    7.60
   2   5  -4  179.18    7.60
   1   5  -4 1324.57   50.19
   1   5  -4 1291.57   50.19
   0  -5   4  353.06   45.50
  -2   5  -4  511.05   98.29
  -4   5  -4  205.48    8.30
  -5   5  -4   79.89    3.60
  -6   5  -4  206.18    8.40
   6  -5   4  201.98    8.60
  -7   5  -4   92.59    4.60
   7  -5   4  103.89    5.90
   7  -5   4   96.39    4.50
  -8   5  -4  143.89    6.70
   8  -5   4  173.08   10.30
  -9   5  -4   31.60    2.00
  -9   5  -4   30.70    2.40
   9  -5   4   31.10    3.60
 -10   5  -4   33.30    2.00
 -10   5  -4   24.90    2.00
  10  -5   4   26.90    3.30
  14   4  -4    5.30    1.10
  14   4  -4    7.50    1.00
  13   4  -4  149.09    8.00
  13   4  -4  129.49    6.30
 -13  -4   4  130.09    5.40
 -12  -4   4   52.49    3.60
 -12  -4   4   54.69    3.40
  11   4  -4   43.60    3.20
 -11  -4   4   43.40    2.20
 -11  -4   4   43.90    2.70
 -11  -4   4   41.00    2.50
  10   4  -4   54.29    3.70
  10   4  -4   56.79    2.90
 -10  -4   4   59.49    2.80
 -10  -4   4   52.39    3.20
 -10  -4   4   56.19    3.00
   9   4  -4   40.00    2.30
  -9  -4   4   39.70    3.10
  -9  -4   4   43.10    2.20
  -9  -4   4   36.90    2.60
   8   4  -4   69.09    4.60
   8   4  -4   73.69    4.60
  -8  -4   4   73.09    3.50
   7   4  -4   22.10    2.40
   7   4  -4   23.60    2.30
   7   4  -4   20.80    2.10
  -7  -4   4   23.00    1.50
   6   4  -4  438.16   18.00
   6   4  -4  443.96   18.00
   6   4  -4  441.26   17.90
   5   4  -4   34.90    2.30
   5   4  -4   34.40    2.30
   5   4  -4   36.40    2.30
   4   4  -4 1674.73   64.59
   4   4  -4 1694.33   64.59
   4   4  -4 1699.53   64.59
   3   4  -4  468.65   18.50
   3   4  -4  466.75   18.50
   3   4  -4  459.55   18.50
   2   4  -4  899.41   33.90
   2   4  -4  853.81   33.90
   1   4  -4   79.19   19.80
  -1  -4   4  112.39   25.30
   0   4  -4  524.35   63.49
   0  -4   4  543.65   45.70
  -1   4  -4  236.18   36.70
   1  -4   4  192.48   32.70
  -2   4  -4  266.27   46.60
  -3   4  -4  126.99   48.20
  -4   4  -4  447.86   17.40
  -5   4  -4    2.90    0.50
  -6   4  -4   87.79    4.10
   6  -4   4   92.99    4.50
  -7   4  -4   41.80    2.50
  -7   4  -4   41.60    2.40
   7  -4   4   41.80    2.80
  -8   4  -4   15.60    1.50
  -8   4  -4   16.00    1.40
   8  -4   4   13.90    1.40
  -9   4  -4   15.40    1.40
  -9   4  -4   14.10    1.40
   9  -4   4   14.60    2.10
 -10   4  -4   23.90    1.60
 -10   4  -4   23.90    1.60
  10  -4   4   22.90    2.20
 -11   4  -4   35.90    2.20
  14   3  -4    7.00    1.50
  14   3  -4    8.10    1.10
 -14  -3   4    7.40    0.60
  13   3  -4   42.20    2.80
  13   3  -4   41.10    3.10
 -13  -3   4   42.70    2.00
 -13  -3   4   39.40    2.20
  12   3  -4  116.59    6.10
 -12  -3   4  125.19    5.80
 -12  -3   4  122.19    5.50
 -12  -3   4  121.59    5.20
  11   3  -4   39.40    3.00
 -11  -3   4   43.40    2.30
 -11  -3   4   42.20    2.70
  10   3  -4    9.80    1.70
 -10  -3   4    8.40    0.90
 -10  -3   4    7.90    1.10
 -10  -3   4    9.10    1.30
   9   3  -4  362.26   15.80
   9   3  -4  351.66   15.10
   9   3  -4  369.66   15.90
  -9  -3   4  339.27   14.50
  -9  -3   4  354.46   14.20
  -9  -3   4  352.76   14.00
   8   3  -4   29.90    2.70
   8   3  -4   27.00    2.70
  -8  -3   4   27.90    1.80
   7   3  -4  151.28   10.60
   7   3  -4  224.88    9.30
   7   3  -4  221.38    9.40
  -7  -3   4  219.18    8.50
   6   3  -4   64.29    3.50
   6   3  -4   61.39    3.50
   5   3  -4  689.23   27.00
   5   3  -4  702.83   27.30
   5   3  -4  676.33   27.00
   4   3  -4   35.20    2.10
   4   3  -4   31.90    2.10
   4   3  -4   34.80    2.10
   3   3  -4   39.30    2.20
   3   3  -4   34.40    2.10
   3   3  -4   33.10    2.10
   2   3  -4   60.89    3.00
   2   3  -4   60.69    3.00
   1   3  -4 1653.23   85.19
  -1  -3   4 1643.64   86.19
   0   3  -4  530.05   42.50
   0  -3   4  508.35   41.30
   1  -3   4 1737.63   65.49
   1  -3   4 1699.83   65.49
   2  -3   4   47.60    2.80
   2  -3   4   47.80    2.80
   3  -3   4 1258.67   48.70
   3  -3   4 1273.87   48.80
  -4   3  -4   72.39    3.30
  -5   3  -4   74.49    3.40
  -6   3  -4   69.69    3.60
  -6   3  -4   76.89    3.60
  -7   3  -4    4.10    0.80
  -7   3  -4    4.70    0.90
   7  -3   4    3.30    1.00
  -8   3  -4    8.10    1.20
  -8   3  -4    7.70    1.00
   8  -3   4   10.60    1.50
  -9   3  -4    8.80    1.20
  -9   3  -4    8.70    1.10
   9  -3   4    8.00    1.20
 -10   3  -4   32.30    2.00
  10  -3   4   35.80    3.40
 -11   3  -4   12.80    1.00
 -11   3  -4   12.80    1.00
  11  -3   4   13.50    1.50
  14   2  -4   10.30    1.10
  14   2  -4    9.50    1.50
 -14  -2   4    8.90    0.70
 -14  -2   4    9.40    1.00
  13   2  -4   49.30    3.00
  13   2  -4   47.90    3.50
 -13  -2   4   49.60    2.70
 -13  -2   4   48.20    2.80
 -13  -2   4   49.60    2.40
  12   2  -4   32.70    2.60
 -12  -2   4   33.30    1.90
 -12  -2   4   34.20    2.20
 -12  -2   4   31.20    2.30
  11   2  -4  246.08   11.00
 -11  -2   4  246.98   10.30
 -11  -2   4  251.97   10.00
 -11  -2   4  237.28   10.60
  10   2  -4  128.39    6.40
 -10  -2   4  125.79    5.40
 -10  -2   4  127.29    5.70
 -10  -2   4  124.79    6.00
   9   2  -4   20.70    1.90
   9   2  -4    8.60    3.60
   9   2  -4   15.30    3.60
  -9  -2   4   19.80    1.50
  -9  -2   4   23.70    1.90
   8   2  -4  373.46   15.80
   8   2  -4  369.36   15.80
  -8  -2   4  380.16   14.90
   7   2  -4  105.59    5.40
   7   2  -4  101.79    5.10
   7   2  -4  101.79    5.10
   6   2  -4  625.94   24.50
   6   2  -4  634.84   24.50
   6   2  -4  603.84   24.50
   5   2  -4  664.93   26.20
   5   2  -4  677.33   26.20
   5   2  -4  674.93   26.30
   4   2  -4 1545.35   60.09
   4   2  -4 1607.54   60.49
   3   2  -4   73.69    3.50
   3   2  -4   72.19    3.50
   3   2  -4   69.89    3.50
   2   2  -4  837.12   50.39
  -2  -2   4  762.02   49.40
   1   2  -4  145.89   23.30
  -1  -2   4  103.29   18.80
   0  -2   4 2555.64   99.89
   0  -2   4 2717.23   99.99
   1  -2   4  149.19    6.50
   1  -2   4  152.28    6.50
   1  -2   4  147.29    6.50
   2  -2   4   26.30    1.90
   2  -2   4   24.50    1.90
   3  -2   4  326.47   13.80
   3  -2   4  340.07   13.80
  -4   2  -4  146.89    6.40
   4  -2   4  143.29    7.20
   4  -2   4  155.68    7.20
  -5   2  -4   73.59    3.40
  -6   2  -4   74.79    4.00
   6  -2   4   86.09    4.20
  -7   2  -4  155.98    6.70
  -7   2  -4  143.89    6.70
   7  -2   4  160.38    7.30
  -8   2  -4   26.80    2.10
  -8   2  -4   29.70    2.00
   8  -2   4   29.50    2.40
  -9   2  -4   74.99    3.80
 -10   2  -4   40.20    2.40
 -10   2  -4   39.40    2.30
 -11   2  -4   11.00    1.00
 -11   2  -4    9.20    0.90
  11  -2   4   12.80    1.90
  15   1  -4   25.10    2.00
 -15  -1   4   33.50    1.30
  14   1  -4    0.40    0.80
  14   1  -4    1.20    0.50
 -14  -1   4    1.70    0.60
 -14  -1   4    0.30    0.50
  13   1  -4   25.60    2.70
  13   1  -4   23.70    1.90
 -13  -1   4   23.60    1.80
 -13  -1   4   24.80    1.70
 -13  -1   4   27.10    1.50
  12   1  -4   60.59    4.40
  12   1  -4   64.79    3.70
 -12  -1   4   66.59    3.60
 -12  -1   4   61.59    3.10
 -12  -1   4   66.19    3.40
 -11  -1   4   23.00    1.80
  10   1  -4  176.38    8.00
 -10  -1   4  168.98    7.40
 -10  -1   4  167.58    7.60
  -9  -1   4   90.99    4.20
   8   1  -4   18.00    2.30
   8   1  -4   19.10    2.40
   7   1  -4  282.17   11.90
   7   1  -4  284.37   11.90
   6   1  -4  600.14   23.60
   6   1  -4  601.84   23.90
   5   1  -4 2259.57   83.99
   5   1  -4 2160.18   84.49
   4   1  -4  245.18   10.10
   4   1  -4  257.17   10.10
   4   1  -4  244.88   10.10
   3   1  -4 1497.15   57.99
   3   1  -4 1551.64   58.09
   2   1  -4  258.77   25.50
  -2  -1   4  242.38   26.00
   1   1  -4 4941.91  206.98
  -1  -1   4 4948.80  206.98
   0  -1   4  142.59    6.20
   0  -1   4  144.19    6.20
   0  -1   4  144.59    6.20
   1  -1   4  748.03   29.40
   1  -1   4  749.92   29.40
   1  -1   4  773.42   29.40
   2  -1   4  254.77   10.70
   2  -1   4  256.87   10.60
   2  -1   4  245.88   10.60
   3  -1   4  114.89    5.70
   4  -1   4   73.59    4.40
   4  -1   4   73.79    4.40
  -5   1  -4   67.39    3.20
  -6   1  -4    1.60    0.60
  -6   1  -4    2.00    0.60
   6  -1   4    2.30    0.80
  -7   1  -4   63.59    3.20
  -7   1  -4   61.89    3.40
   7  -1   4   62.59    3.80
  -8   1  -4   23.30    1.90
   8  -1   4   24.60    2.30
  -9   1  -4   57.69    3.30
  -9   1  -4   57.19    3.10
   9  -1   4   55.79    3.50
 -10   1  -4   24.80    1.70
 -10   1  -4   24.70    1.90
  10  -1   4   25.60    1.90
 -11   1  -4   10.10    1.10
  11  -1   4    9.60    1.50
  15   0  -4   19.10    1.50
 -15   0   4   19.30    1.00
  14   0  -4    0.70    0.80
 -14   0   4    0.50    0.50
 -14   0   4    0.40    0.30
  13   0  -4   20.40    1.70
  13   0  -4   19.60    2.40
 -13   0   4   19.70    1.30
 -13   0   4   21.60    1.70
 -13   0   4   23.10    2.00
  12   0  -4  136.79    6.30
  12   0  -4  131.89    7.40
 -12   0   4  132.59    6.00
 -12   0   4  129.59    5.70
 -12   0   4  131.59    6.10
 -11   0   4  169.18    7.40
  10   0  -4  284.87   11.90
 -10   0   4  263.87   11.40
   7   0  -4   11.70    1.60
   7   0  -4   12.00    1.60
   6   0  -4  499.45   19.70
   5   0  -4  174.58    7.20
   5   0  -4  166.08    7.20
   5   0  -4  174.38    7.30
   4   0  -4 2024.40   76.69
   4   0  -4 2021.40   76.79
   3   0  -4  318.87   12.70
   3   0  -4  314.37   12.70
   3   0  -4  329.27   12.70
  -2   0   4   35.60    2.00
  -2   0   4   37.40    2.00
  -2   0   4   35.70    2.00
  -1   0   4  231.58    9.50
  -1   0   4  236.38    9.40
  -1   0   4  226.38    9.40
   0   0   4  629.04   24.60
   0   0   4  654.83   24.70
   0   0   4  613.14   24.70
   1   0   4  899.21   34.60
   1   0   4  895.41   34.60
   1   0   4  887.71   34.70
   2   0   4    3.40    0.80
   2   0   4    2.90    0.80
   2   0   4    3.40    1.00
   3   0   4  184.88    8.30
   3   0   4  181.58    8.20
   3   0   4  181.38    8.20
  -4   0  -4    4.50    0.90
   4   0   4    6.50    1.50
   4   0   4    6.80    1.50
  -5   0  -4  472.75   18.40
   5   0   4  473.65   19.90
   5   0   4  468.85   19.90
  -6   0  -4    6.10    1.00
  -6   0  -4    5.40    0.90
   6   0   4    4.10    0.90
  -7   0  -4  250.97   10.30
  -7   0  -4  246.28   10.60
   7   0   4  254.87   11.10
  -8   0  -4  213.08    9.40
   8   0   4  220.98    9.90
  -9   0  -4   49.00    2.80
  -9   0  -4   48.40    3.00
   9   0   4   47.80    3.30
 -10   0  -4    5.90    1.00
 -10   0  -4    4.30    0.80
  10   0   4    4.20    1.00
 -11   0  -4   17.40    1.30
 -11   0  -4   15.00    1.20
  11   0   4   16.90    1.50
 -12   0  -4    9.20    0.80
  15  -1  -4   31.80    2.00
 -15   1   4   32.30    1.40
  14  -1  -4    0.70    0.90
 -14   1   4    0.80    0.40
 -14   1   4    1.00    0.40
  13  -1  -4   26.10    2.80
  13  -1  -4   24.80    1.60
 -13   1   4   26.60    1.80
 -13   1   4   24.70    2.30
 -13   1   4   26.00    1.50
  12  -1  -4   60.39    4.50
  12  -1  -4   66.79    3.50
 -12   1   4   63.99    3.50
 -12   1   4   67.59    3.40
 -12   1   4   63.09    3.10
  10  -1  -4  177.68    7.80
 -10   1   4  164.08    8.30
  -9   1   4   92.49    4.30
  -8   1   4   19.80    1.30
   7  -1  -4  189.88   42.20
  -7   1   4  270.17   43.90
   6  -1  -4  625.74   24.60
   6  -1  -4  638.84   24.60
   5  -1  -4 2373.66   91.09
   5  -1  -4 2434.26   91.09
   4  -1  -4  273.37   10.60
   4  -1  -4  253.07   10.40
   4  -1  -4  254.57   10.40
   3  -1  -4 1594.44   60.89
   3  -1  -4 1604.84   60.99
   3  -1  -4 1620.04   60.89
  -3   1   4 1598.54   60.99
  -2   1   4  249.28   10.10
  -2   1   4  250.67   10.20
  -2   1   4  251.67   10.10
   1  -1  -4 4805.52  199.28
  -1   1   4 4731.23  199.68
   0   1   4  149.09    6.40
   0   1   4  143.99    6.40
   0   1   4  143.89    6.40
   1   1   4  834.62   31.80
   1   1   4  793.02   31.70
   1   1   4  820.22   31.70
   2   1   4  259.87   11.00
   2   1   4  247.28   10.90
   2   1   4  267.37   11.00
   3   1   4  125.09    6.00
   3   1   4  118.79    6.00
   3   1   4  118.89    6.00
  -4  -1  -4   67.89    3.30
   4   1   4   75.39    4.40
   4   1   4   76.29    4.30
   4   1   4   73.59    4.60
  -5  -1  -4   63.19    3.10
   5   1   4   69.19    5.00
   5   1   4   67.39    4.40
  -6  -1  -4    2.50    0.60
  -6  -1  -4    1.70    0.60
   6   1   4   -1.20    2.50
   6   1   4    3.60    0.90
   6   1   4   -0.80    2.40
  -7  -1  -4   62.79    3.40
  -7  -1  -4   59.39    3.20
   7   1   4   60.89    3.90
  -8  -1  -4   24.50    2.10
   8   1   4   24.10    2.40
  -9  -1  -4   57.99    3.30
  -9  -1  -4   55.59    3.10
   9   1   4   57.09    3.70
 -10  -1  -4   22.70    1.80
  10   1   4   22.60    2.00
 -11  -1  -4    9.80    0.70
 -11  -1  -4   12.00    1.20
  11   1   4    9.10    1.00
 -12  -1  -4    4.50    0.60
  15  -2  -4   45.00    2.60
 -15   2   4   50.79    2.10
  14  -2  -4   11.90    1.80
 -14   2   4    8.80    0.80
 -14   2   4    7.20    1.10
  13  -2  -4   48.10    3.80
 -13   2   4   50.79    2.70
 -13   2   4   50.59    2.50
  12  -2  -4   33.80    3.40
 -12   2   4   33.10    2.10
 -12   2   4   29.90    2.10
  11  -2  -4  251.57   12.30
  10  -2  -4  121.89    5.70
  10  -2  -4  118.09    6.90
 -10   2   4  131.99    6.10
 -10   2   4  125.79    5.60
   9  -2  -4   22.20    2.60
  -9   2   4   17.50    1.40
  -8   2   4  341.27   13.50
   7  -2  -4   58.79   37.20
  -7   2   4  106.29   38.30
   6  -2  -4  597.64   47.60
  -6   2   4  611.54   53.69
   5  -2  -4  686.33   26.10
   5  -2  -4  672.43   26.10
   4  -2  -4 1654.13   62.39
   4  -2  -4 1637.94   62.39
   3  -2  -4   70.49    3.20
   3  -2  -4   69.59    3.20
  -3   2   4   66.19    3.40
  -3   2   4   72.89    3.30
  -3   2   4   72.49    3.30
  -2   2   4  776.52   30.30
  -2   2   4  807.92   30.40
  -2   2   4  779.72   30.30
  -1   2   4  117.69    5.20
  -1   2   4  118.49    5.20
  -1   2   4  116.59    5.20
   0  -2  -4 2579.54  119.89
   0  -2  -4 2522.15  124.39
   1   2   4  155.78    7.00
   1   2   4  156.88    7.00
   1   2   4  155.38    7.00
   2   2   4   26.00    2.10
   2   2   4   25.60    2.00
   2   2   4   28.60    2.10
   3   2   4  340.57   14.40
   3   2   4  335.07   14.30
   3   2   4  338.57   14.30
  -4  -2  -4  153.18    6.60
   4   2   4  155.78    7.70
   4   2   4  164.58    7.90
   4   2   4  153.98    7.80
  -5  -2  -4   72.79    3.40
   5   2   4   72.69    4.80
   5   2   4   73.39    4.70
  -6  -2  -4   86.39    4.20
  -6  -2  -4   85.09    4.30
   6   2   4   91.59    4.80
   6   2   4   90.49    6.20
   6   2   4   92.89    6.40
  -7  -2  -4  137.19    6.20
  -7  -2  -4  146.99    6.70
   7   2   4  148.29    7.20
  -8  -2  -4   26.60    1.90
  -8  -2  -4   28.40    2.20
   8   2   4   25.50    2.50
  -9  -2  -4   69.39    3.80
  -9  -2  -4   67.59    3.50
   9   2   4   67.19    4.20
 -10  -2  -4   41.70    2.40
 -10  -2  -4   38.70    2.50
  10   2   4   36.70    2.70
 -11  -2  -4    8.30    0.60
 -11  -2  -4   10.90    1.10
  11   2   4   10.10    1.10
 -12  -2  -4    6.00    0.60
  15  -3  -4    4.90    0.90
 -15   3   4    4.50    0.40
  14  -3  -4    8.10    1.70
 -14   3   4    8.70    0.70
 -14   3   4    8.30    0.90
  13  -3  -4   43.60    3.70
 -13   3   4   42.50    2.40
 -13   3   4   43.50    2.20
  12  -3  -4  122.69    7.00
 -12   3   4  121.89    5.80
 -12   3   4  121.69    5.50
  11  -3  -4   42.70    3.90
 -11   3   4   40.10    2.50
  10  -3  -4    7.40    1.20
  10  -3  -4    9.60    1.30
  10  -3  -4   10.20    2.00
 -10   3   4    7.80    1.00
   9  -3  -4  321.17   14.60
  -9   3   4  324.97   12.90
  -8   3   4   23.30    1.40
   7  -3  -4  172.98   42.80
  -7   3   4  253.17   42.40
   6  -3  -4   55.19   28.50
  -6   3   4   35.10   23.50
   5  -3  -4  719.33   44.40
  -5   3   4  705.03   47.20
  -4   3   4   34.30    1.90
   3  -3  -4   34.50    1.80
   3  -3  -4   32.30    1.70
  -3   3   4   33.70    1.90
  -3   3   4   29.70    1.90
  -3   3   4   35.60    2.40
  -2   3   4   58.69    2.80
  -2   3   4   51.19    2.90
  -2   3   4   52.59    2.90
  -1   3   4 1584.64   60.89
  -1   3   4 1602.84   60.99
  -1   3   4 1606.74   60.89
   0   3   4  547.65   20.90
   0   3   4  527.15   20.90
   0   3   4  511.15   20.90
   1   3   4 1755.92   66.89
   1   3   4 1746.43   66.79
   1   3   4 1734.23   66.79
   2   3   4   50.59    3.10
   2   3   4   54.59    3.30
   2   3   4   48.40    3.10
   3   3   4 1353.76   52.89
   3   3   4 1340.07   52.99
   3   3   4 1393.16   53.09
  -4  -3  -4   72.39    3.50
   4   3   4   74.49    4.50
   4   3   4   71.99    4.60
   4   3   4   75.19    4.60
  -5  -3  -4   73.49    3.50
   5   3   4   75.69    5.00
   5   3   4   77.59    5.20
  -6  -3  -4   74.89    3.60
   6   3   4   55.39    5.40
   6   3   4   56.89    5.40
  -7  -3  -4    3.70    0.80
  -7  -3  -4    6.30    1.10
   7   3   4    4.90    1.30
  -8  -3  -4    9.30    1.20
  -8  -3  -4    9.60    1.40
   8   3   4    8.30    1.60
  -9  -3  -4    3.90    1.40
 -10  -3  -4   28.60    1.60
 -10  -3  -4   30.10    2.00
  10   3   4   30.40    2.40
 -11  -3  -4   12.20    1.10
  11   3   4   11.60    1.20
  15  -4  -4   27.00    1.80
  14  -4  -4    7.30    1.50
 -14   4   4    6.40    0.80
 -14   4   4    6.90    0.60
  13  -4  -4  142.79    7.50
 -13   4   4  136.79    5.90
 -13   4   4  131.09    5.70
  12  -4  -4   62.69    6.20
 -12   4   4   58.29    3.10
  11  -4  -4   41.40    3.90
  10  -4  -4   54.29    4.30
  10  -4  -4   56.99    3.30
 -10   4   4   54.99    2.90
   9  -4  -4   42.00    2.80
   9  -4  -4   37.70    3.80
  -9   4   4   40.30    2.20
  -8   4   4   68.09    3.50
  -6   4   4  442.76   36.70
   5  -4  -4   44.40   13.70
  -5   4   4   31.50   15.00
  -4   4   4 1702.73   64.69
  -3   4   4  450.35   17.20
  -3   4   4  432.66   17.20
  -3   4   4  436.06   17.20
  -2   4   4  847.72   32.20
  -2   4   4  818.72   32.20
  -2   4   4  838.92   32.20
  -1   4   4   69.09    3.50
  -1   4   4   73.39    3.60
  -1   4   4   69.49    3.50
   0   4   4  539.95   21.70
   0   4   4  555.44   21.70
   0   4   4  541.65   21.60
   1   4   4  221.38    9.60
   1   4   4  218.38    9.50
   1   4   4  221.08    9.50
   2   4   4  221.18    9.80
   2   4   4  220.68    9.80
   2   4   4  218.78    9.80
   3   4   4  113.79    6.00
   3   4   4  113.99    6.00
   3   4   4  113.79    6.00
   4   4   4  490.15   20.40
   4   4   4  462.75   22.40
   4   4   4  498.15   20.30
   4   4   4  470.45   18.80
  -5  -4  -4    4.00    0.70
   5   4   4    6.10    2.30
   5   4   4    0.90    1.60
   5   4   4    2.70    0.60
   5   4   4    4.30    1.80
  -6  -4  -4   84.79    4.30
   6   4   4   84.59    3.60
   6   4   4   88.19    6.20
   6   4   4   83.19    4.80
   6   4   4   89.29    6.40
  -7  -4  -4   37.60    2.70
   7   4   4   36.70    3.10
   7   4   4   40.20    5.20
   7   4   4   39.80    5.50
  -8  -4  -4   14.60    1.60
  -8  -4  -4   13.70    2.00
   8   4   4   13.30    2.00
  -9  -4  -4   15.60    1.60
  -9  -4  -4   12.90    0.90
   9   4   4   13.90    1.90
 -10  -4  -4   23.60    1.70
  10   4   4   24.30    2.20
 -11  -4  -4   32.00    2.00
  11   4   4   28.20    1.80
  14  -5  -4   42.60    2.90
 -14   5   4   50.59    2.40
 -14   5   4   43.20    2.00
  13  -5  -4   28.60    2.90
 -13   5   4   28.30    1.70
 -13   5   4   26.50    1.50
  12  -5  -4    2.40    1.40
 -12   5   4    2.30    0.70
 -12   5   4    1.80    0.50
  11  -5  -4  106.79    6.70
  10  -5  -4   43.90    2.80
 -10   5   4   41.40    2.30
   9  -5  -4  556.74   22.90
   9  -5  -4  533.75   23.30
   8  -5  -4  253.77   12.10
  -4   5   4   54.69    2.70
  -3   5   4   55.89    2.80
  -3   5   4   58.69    2.90
  -3   5   4   56.29    2.80
  -2   5   4  173.78    7.30
  -2   5   4  168.08    7.30
  -2   5   4  170.38    7.30
  -1   5   4 1244.58   48.30
  -1   5   4 1264.67   48.30
  -1   5   4 1261.27   48.30
   0   5   4  364.46   14.80
   0   5   4  358.96   14.80
   0   5   4  360.36   14.80
   1   5   4  412.96   16.90
   1   5   4  410.16   16.80
   1   5   4  409.46   16.90
   2   5   4  351.06   14.90
   2   5   4  344.97   14.90
   2   5   4  355.26   15.00
   3   5   4  263.57   12.10
   3   5   4  278.87   12.30
   3   5   4  271.07   12.10
   4   5   4  199.18   10.00
   4   5   4  203.38   10.00
   4   5   4  205.18    8.30
   4   5   4  207.58    9.90
  -5  -5  -4   84.49    4.20
   5   5   4   86.69    5.70
   5   5   4   85.19    3.80
   5   5   4   78.69    6.00
   5   5   4   92.19    6.00
   5   5   4   86.09    3.70
   5   5   4   77.59    4.90
  -6  -5  -4  198.08    8.30
   6   5   4  194.18    9.10
   6   5   4  182.38    7.50
   6   5   4  181.18   10.20
   6   5   4  185.68   10.00
  -7  -5  -4   98.19    4.90
   7   5   4   98.69    5.60
  -8  -5  -4  133.79    6.20
   8   5   4  133.19    6.90
  -9  -5  -4   27.10    2.00
   9   5   4   29.00    2.60
   9   5   4   25.70    2.20
 -10  -5  -4   27.20    1.80
  10   5   4   27.70    2.50
 -11  -5  -4   23.00    1.30
  11   5   4   20.70    1.40
  14  -6  -4   52.99    3.00
  13  -6  -4   27.00    2.80
 -13   6   4   25.00    1.50
 -13   6   4   29.60    1.70
  12  -6  -4   47.60    3.90
 -12   6   4   50.09    2.50
 -12   6   4   47.70    2.50
  11  -6  -4  102.59    6.40
  10  -6  -4  136.29    6.50
  10  -6  -4  144.39    8.20
 -10   6   4  145.19    6.80
   9  -6  -4    1.50    1.20
   9  -6  -4    1.20    0.80
   8  -6  -4   76.59    4.00
   8  -6  -4   64.19    5.30
  -4   6   4   56.59    2.80
  -3   6   4  308.37   12.60
  -3   6   4  317.57   12.60
  -3   6   4  314.47   12.50
  -2   6   4  303.67   12.30
  -2   6   4  301.57   12.30
  -2   6   4  295.37   12.20
  -1   6   4   94.59    4.50
  -1   6   4   90.89    4.60
  -1   6   4   92.09    4.60
   0   6   4  473.65   19.10
   0   6   4  472.25   19.20
   1   6   4  245.68   10.90
   1   6   4  247.48   10.90
   1   6   4  246.68   10.80
   2   6   4  136.29    6.80
   2   6   4  130.99    6.70
   2   6   4  134.79    6.90
   3   6   4  131.99    6.90
   3   6   4  120.49    6.70
   3   6   4  127.79    6.80
   3   6   4  125.29    5.40
   4   6   4   54.79    5.70
   4   6   4   54.29    5.50
   4   6   4   56.39    2.80
   4   6   4   59.59    2.70
   4   6   4   53.39    4.40
  -5  -6  -4   68.79    3.70
   5   6   4   72.19    5.50
   5   6   4   73.49    3.30
   5   6   4   70.99    5.30
   5   6   4   72.29    3.40
   5   6   4   75.09    5.80
  -6  -6  -4    8.90    1.30
   6   6   4    6.30    2.90
   6   6   4    9.20    0.80
   6   6   4    7.10    1.00
   6   6   4    1.40    2.40
   6   6   4    7.60    1.70
  -7  -6  -4  179.28    7.90
   7   6   4  178.08    8.70
  -9  -6  -4   34.80    2.10
   9   6   4   34.80    2.60
   9   6   4   32.20    2.20
 -10  -6  -4    4.10    0.80
  10   6   4    4.10    0.90
  11   6   4    8.10    0.80
  14  -7  -4    4.10    0.90
  13  -7  -4   19.30    1.90
 -13   7   4   19.10    1.10
 -13   7   4   15.20    1.50
  12  -7  -4   37.00    3.20
  11  -7  -4   40.70    4.60
 -11   7   4   28.80    1.90
  10  -7  -4   72.29    5.20
  10  -7  -4   66.19    3.60
   9  -7  -4    3.90    1.60
   8  -7  -4  107.09    6.60
   8  -7  -4  104.29    5.20
   7  -7  -4   48.80    4.30
   7  -7  -4   44.20    2.80
  -4   7   4   32.00    1.90
  -3   7   4    1.60    0.50
  -3   7   4   -0.30    0.50
  -3   7   4    0.40    0.60
  -2   7   4    7.00    1.10
  -2   7   4    6.90    1.10
  -2   7   4    8.10    1.10
  -1   7   4   24.10    1.90
  -1   7   4   31.00    2.10
  -1   7   4   16.90    1.70
   0   7   4   20.50    2.00
   0   7   4   21.40    2.00
   0   7   4   19.00    1.90
   1   7   4  188.18    8.90
   1   7   4  188.28    8.90
   1   7   4  195.48    9.00
   2   7   4   51.99    3.60
   2   7   4   51.59    3.80
   2   7   4   51.59    3.70
   2   7   4   48.60    2.60
   3   7   4   28.60    3.00
   3   7   4   27.00    1.70
  -4  -7  -4  136.29    6.10
   4   7   4  129.39    7.70
   4   7   4  133.19    7.50
   4   7   4  138.29    5.90
   4   7   4  136.29    5.70
   4   7   4  137.29    7.80
  -5  -7  -4   70.49    3.70
   5   7   4   72.59    3.40
   5   7   4   82.09    7.70
   5   7   4   65.99    4.40
   5   7   4   73.59    3.20
   5   7   4   60.39    5.90
  -6  -7  -4  137.49    6.30
   6   7   4  146.09    5.80
   6   7   4  140.69    7.30
  -7  -7  -4   29.10    2.00
   7   7   4   27.90    2.60
   7   7   4   27.40    1.60
  -8  -7  -4    1.40    0.60
   8   7   4    4.20    1.20
  -9  -7  -4   29.50    1.70
   9   7   4   26.80    1.50
   9   7   4   22.60    2.40
  13  -8  -4    0.40    0.80
  12  -8  -4   24.70    3.30
  11  -8  -4   63.79    4.50
  10  -8  -4   89.69    5.80
  10  -8  -4   82.19    4.10
   9  -8  -4   52.69    4.30
   9  -8  -4   54.79    3.20
   8  -8  -4  117.79    5.80
   8  -8  -4  123.99    7.30
   7  -8  -4   55.49    3.20
   7  -8  -4   50.19    4.30
   6  -8  -4   70.19    5.20
   6  -8  -4   52.99    3.30
  -4   8   4  337.77   13.50
  -3   8   4  188.28    8.00
  -3   8   4  185.88    7.90
  -3   8   4  187.28    8.00
  -2   8   4   47.10    2.80
  -2   8   4   46.60    2.90
  -2   8   4   47.80    2.90
  -1   8   4   11.70    1.50
  -1   8   4   24.10    1.90
  -1   8   4   11.90    1.80
  -1   8   4   10.90    1.60
   0   8   4  203.48    8.90
   0   8   4  176.08    7.70
   0   8   4  190.48    8.80
   0   8   4  191.68    8.90
   1   8   4  288.07   12.80
   1   8   4  282.77   11.60
   1   8   4  297.17   12.80
   1   8   4  289.07   12.90
  -2  -8  -4    6.20    1.50
   2   8   4    7.00    1.00
   2   8   4    7.60    1.80
   2   8   4    6.50    1.60
   2   8   4    5.20    1.60
  -3  -8  -4  177.08    7.70
   3   8   4  180.58    7.30
   3   8   4  174.48    9.20
   3   8   4  175.38    7.50
   3   8   4  183.58    9.40
   3   8   4  178.68    9.20
   4   8   4   49.70    4.70
   4   8   4   53.99    2.60
   4   8   4   52.39    2.80
   4   8   4   48.20    4.50
   4   8   4   59.19    4.90
   5   8   4   25.50    1.70
  -6  -8  -4   90.69    4.30
   6   8   4   88.89    4.00
   6   8   4   90.19    5.30
   6   8   4   94.09    3.90
  -7  -8  -4   69.39    3.40
   7   8   4   71.39    4.30
   7   8   4   66.79    2.90
   8   8   4  107.69    6.10
   8   8   4  113.79    4.90
   9   8   4   17.20    1.60
   9   8   4   12.90    1.10
  10   8   4    8.20    1.00
  12  -9  -4    6.40    1.30
  11  -9  -4   39.30    3.10
  10  -9  -4    2.00    1.20
   9  -9  -4   18.00    2.10
   9  -9  -4   17.40    2.70
   8  -9  -4   15.00    2.70
   8  -9  -4   13.80    1.50
   7  -9  -4   37.00    3.80
   7  -9  -4   41.40    2.80
   6  -9  -4  516.85   20.80
   6  -9  -4  518.25   22.30
   5  -9  -4  591.14   23.90
   5  -9  -4  608.24   25.30
   4  -9  -4  372.76   14.90
   4  -9  -4  349.47   16.10
   3  -9  -4   44.30    2.70
   2  -9  -4    9.40    1.30
  -2   9   4    9.80    1.40
  -2   9   4    7.90    1.30
   1  -9  -4   67.79    3.80
  -1   9   4   60.59    3.00
  -1   9   4   67.79    4.30
  -1   9   4   62.09    3.80
  -1   9   4   63.79    4.00
   0  -9  -4   40.20    3.70
   0  -9  -4   34.30    2.30
   0   9   4   37.60    3.00
   0   9   4   34.40    2.00
  -1  -9  -4   49.99    3.00
  -1  -9  -4   57.59    4.00
   1   9   4   49.90    4.10
   1   9   4   54.39    4.00
   1   9   4   56.29    2.80
   1   9   4   54.59    4.00
  -2  -9  -4   71.89    4.60
  -2  -9  -4   65.29    3.50
   2   9   4   65.99    3.30
   2   9   4   58.09    4.80
   2   9   4   61.39    4.60
   2   9   4   66.79    4.80
   2   9   4   63.19    3.00
  -3  -9  -4  289.37   12.00
   3   9   4  299.77   11.60
   3   9   4  292.47   11.70
   3   9   4  269.87   14.20
   4   9   4   34.60    2.10
   5   9   4   87.09    4.00
   5   9   4   88.49    3.90
   6   9   4   34.90    1.90
   6   9   4   35.10    1.80
   7   9   4   -1.20    1.20
   7   9   4    1.30    0.30
   8   9   4    1.70    0.80
   8   9   4    1.60    0.70
   9   9   4    2.50    0.50
   9   9   4    3.10    0.80
  12 -10  -4    0.70    0.50
  11 -10  -4   78.89    4.40
  10 -10  -4   13.20    2.00
   9 -10  -4   35.90    3.30
   9 -10  -4   36.90    2.30
   8 -10  -4   28.00    3.00
   8 -10  -4   25.80    2.00
   7 -10  -4   78.59    5.40
   7 -10  -4   81.59    4.20
   5 -10  -4   33.60    3.30
   5 -10  -4   31.40    2.40
   4 -10  -4   88.59    4.50
   4 -10  -4   84.09    5.40
   3 -10  -4  432.66   18.50
   3 -10  -4  403.36   17.10
  -3  10   4  428.86   17.00
   2 -10  -4   51.29    3.00
   2 -10  -4   53.39    4.10
  -2  10   4   57.89    3.50
  -2  10   4   50.79    2.70
   1 -10  -4   63.99    3.50
   1 -10  -4   59.89    4.30
  -1  10   4   59.19    3.10
  -1  10   4   62.39    4.10
  -1  10   4   64.39    4.00
  -1  10   4   61.59    4.10
   0 -10  -4  242.18   11.30
   0 -10  -4  241.28   10.30
   0  10   4  246.48   11.30
   0  10   4  235.78   11.10
   0  10   4  251.87    9.90
   0  10   4  234.18   11.00
  -1 -10  -4  209.48   10.10
  -1 -10  -4  211.18    9.10
   1  10   4  201.58   10.10
   1  10   4  214.58   10.50
   1  10   4  210.18   10.30
   1  10   4  208.78    8.80
   1  10   4  220.58    8.60
  -2 -10  -4  144.89    6.70
  -2 -10  -4  148.69    7.70
   2  10   4  144.69    8.20
   2  10   4  155.68    6.30
   2  10   4  151.88    8.40
   2  10   4  147.69    6.40
   2  10   4  150.68    8.30
  -3 -10  -4  170.88    7.20
   3  10   4  146.99    6.40
   3  10   4  140.89    6.90
  -4 -10  -4    8.70    1.10
   4  10   4    8.40    1.00
   4  10   4    9.20    0.90
   5  10   4   15.60    1.20
   5  10   4   18.30    1.20
   6  10   4    1.50    0.50
   6  10   4    1.40    0.30
   7  10   4   45.50    2.40
   7  10   4   42.40    1.80
   8  10   4    1.10    1.20
   8  10   4    0.30    0.40
  11 -11  -4   17.40    1.50
  10 -11  -4   13.30    1.70
   9 -11  -4   54.59    3.80
   9 -11  -4   54.59    2.80
   8 -11  -4   54.59    4.00
   8 -11  -4   59.29    3.10
   7 -11  -4  101.09    5.00
   7 -11  -4  109.09    6.30
   6 -11  -4   11.60    1.40
   6 -11  -4   14.00    2.30
   5 -11  -4   11.70    2.30
   5 -11  -4   11.70    1.40
   4 -11  -4   37.30    2.70
   4 -11  -4   30.90    4.80
   3 -11  -4   45.60    3.30
   3 -11  -4   55.59    4.40
  -3  11   4   50.89    3.10
   2 -11  -4    8.80    1.30
   2 -11  -4   10.00    2.00
  -2  11   4    9.40    1.00
  -2  11   4    8.30    1.60
   1 -11  -4   52.39    4.10
   1 -11  -4   49.20    3.10
  -1  11   4   52.29    3.70
  -1  11   4   51.19    2.60
   0 -11  -4   49.90    4.20
   0  11   4   55.89    5.20
   0  11   4   81.79    7.00
   0  11   4   57.89    2.80
   0  11   4   60.39    5.60
   0  11   4   59.39    3.00
  -1 -11  -4   53.69    3.90
  -1 -11  -4   53.39    3.10
   1  11   4   59.19    3.30
   1  11   4   55.89    2.70
  -2 -11  -4  202.58    8.70
   2  11   4  199.38    8.40
   2  11   4  201.98    8.20
  -3 -11  -4    0.60    0.60
   3  11   4    1.30    0.50
   3  11   4    2.10    0.60
  -4 -11  -4    9.80    1.20
   4  11   4   11.90    0.90
   4  11   4    9.40    1.00
   5  11   4   31.90    1.80
   5  11   4   30.90    1.70
   6  11   4   16.50    1.30
   6  11   4   12.50    0.90
   7  11   4   42.70    2.20
   8  11   4   10.90    0.80
   9 -12  -4   11.10    1.50
   8 -12  -4    8.20    1.90
   8 -12  -4    7.20    1.30
   7 -12  -4   29.00    2.70
   7 -12  -4   31.20    2.10
   6 -12  -4    4.60    1.30
   6 -12  -4    4.70    1.40
   5 -12  -4   47.50    3.60
   5 -12  -4   47.30    2.90
   4 -12  -4   27.20    2.70
   4 -12  -4   27.80    2.10
   3 -12  -4   42.60    3.50
   3 -12  -4   45.40    2.80
   2 -12  -4    7.70    1.80
   2 -12  -4    6.40    1.20
  -2  12   4    6.60    0.90
   1 -12  -4   83.99    4.30
   1 -12  -4   83.19    5.10
  -1  12   4   82.99    3.80
   0 -12  -4   23.70    2.60
   0 -12  -4   23.20    1.90
   0  12   4   23.10    1.60
   0  12   4   21.00    1.40
  -1 -12  -4   10.00    1.20
   1  12   4    9.30    1.10
  -2 -12  -4    3.10    0.80
   2  12   4    3.60    0.60
   2  12   4    2.30    0.60
  -3 -12  -4   33.60    2.20
   3  12   4   35.10    2.00
   3  12   4   33.30    1.80
  -4 -12  -4   34.60    2.20
   4  12   4   37.60    2.00
   4  12   4   36.80    1.90
   5  12   4   58.09    2.60
   5  12   4   60.79    2.80
   5  12   4   62.69    3.00
   6  12   4   98.29    4.00
   6  12   4  102.49    4.40
   7  12   4   19.50    1.40
   8 -13  -4   51.69    3.50
   8 -13  -4   61.49    3.10
   7 -13  -4    6.60    0.90
   7 -13  -4    6.30    1.30
   6 -13  -4    7.40    1.10
   6 -13  -4   10.30    2.00
   5 -13  -4   24.80    1.80
   5 -13  -4   22.90    2.40
   4 -13  -4   18.20    2.30
   4 -13  -4   21.20    1.70
   3 -13  -4   21.80    2.40
  -3  13   4   28.20    1.50
   2 -13  -4   14.20    2.00
   2 -13  -4   11.00    1.60
   1 -13  -4    9.40    1.90
   1 -13  -4   10.10    1.40
  -1  13   4   11.00    1.00
  -1  13   4    9.00    0.90
   0 -13  -4    4.60    1.00
   0  13   4    4.60    0.80
   0  13   4    4.20    0.70
  -1 -13  -4   59.79    3.20
   1  13   4   55.79    2.70
   1  13   4   66.19    3.50
  -2 -13  -4    3.50    0.80
   2  13   4    5.10    0.80
   2  13   4    4.60    0.60
  -3 -13  -4   11.00    1.50
   3  13   4   13.20    0.90
   3  13   4   12.00    1.00
   4  13   4   31.80    1.70
   4  13   4   31.70    1.60
   4  13   4   30.30    1.80
   5  13   4   14.60    0.80
   5  13   4   14.10    0.90
   5  13   4   15.90    1.10
   6  13   4   54.59    2.50
   7 -14  -4   49.40    2.30
   6 -14  -4    3.80    0.70
   5 -14  -4   32.90    2.40
   5 -14  -4   25.30    2.60
   4 -14  -4    0.60    0.80
   4 -14  -4    1.60    0.60
   3 -14  -4   33.30    2.60
   3 -14  -4   36.10    2.20
  -3  14   4   34.10    1.70
   2 -14  -4    6.70    1.50
   2 -14  -4    8.10    1.20
  -2  14   4    7.90    0.80
   1 -14  -4   70.19    3.60
  -1  14   4   72.19    3.30
  -1  14   4   73.59    3.10
   0 -14  -4   23.50    1.80
   0  14   4   24.70    1.50
  -1 -14  -4    6.00    1.00
   1  14   4    5.30    0.90
   1  14   4    5.90    0.70
   1  14   4    5.60    0.80
  -2 -14  -4   27.60    1.80
   2  14   4   27.10    1.50
   2  14   4   27.80    1.60
   2  14   4   29.70    1.60
  -3 -14  -4   45.30    2.30
   3  14   4   42.30    1.90
   3  14   4   40.70    2.10
   3  14   4   40.40    2.00
   4  14   4    7.40    0.60
   4  14   4    8.90    0.80
   4  14   4    8.20    1.00
   5  14   4   38.30    1.80
   5  14   4   40.20    1.60
   6 -15  -4   19.90    1.30
   5 -15  -4   19.10    1.50
   4 -15  -4   40.00    2.20
   3 -15  -4   14.00    1.20
   2 -15  -4   35.50    2.10
   1 -15  -4   11.40    1.20
  -1  15   4   12.50    0.80
  -1  15   4   11.70    0.80
   0 -15  -4   27.70    1.70
   0  15   4   26.90    1.40
   0  15   4   27.90    1.40
  -1 -15  -4    4.20    0.70
   1  15   4    4.50    0.50
   1  15   4    3.40    0.50
  -2 -15  -4   21.80    1.30
   2  15   4   20.90    1.20
   2  15   4   21.30    1.10
   3  15   4   21.10    1.00
   4  15   4   30.80    1.50
   4 -16  -4    7.30    0.70
   3 -16  -4   64.49    2.90
   2 -16  -4   35.10    1.70
   1 -16  -4   70.09    3.00
   0 -16  -4   12.10    0.80
   1  16   4    9.70    0.60
   4  16  -5    4.00    0.30
   3  16  -5    1.00    0.20
   2  16  -5   16.50    1.00
   6  15  -5   47.00    2.30
   6  15  -5   43.20    1.90
   5  15  -5    3.00    0.40
   5  15  -5    2.90    0.60
   5  15  -5    3.10    0.60
   4  15  -5   28.20    1.50
   4  15  -5   29.50    1.40
   4  15  -5   26.60    1.70
   3  15  -5    4.70    0.50
   3  15  -5    5.00    0.60
   2  15  -5  190.48    7.40
   2  15  -5  184.38    7.40
   1  15  -5    7.30    0.60
   1  15  -5    9.10    0.70
   0  15  -5   47.60    2.00
   0  15  -5   43.30    2.10
   8  14  -5    7.30    0.70
   7  14  -5  111.39    4.80
   7  14  -5  109.29    4.50
   7  14  -5  122.19    4.80
   6  14  -5   26.30    1.60
   6  14  -5   28.70    1.40
   6  14  -5   27.30    1.50
   5  14  -5    3.60    0.60
   5  14  -5    4.10    0.70
   4  14  -5    3.70    0.60
   4  14  -5    3.30    0.60
   4  14  -5    2.90    0.50
   3  14  -5   54.59    2.60
   3  14  -5   52.29    2.40
   3  14  -5   51.99    2.70
   2  14  -5    0.30    0.40
   2  14  -5    0.10    0.30
   1  14  -5   18.50    1.20
   1  14  -5   19.20    1.10
   0  14  -5   24.40    1.80
   0  14  -5   22.70    1.20
  -1  14  -5   14.30    1.00
  -1  14  -5   14.20    1.30
  10  13  -5   68.59    2.90
   9  13  -5  120.29    5.00
   8  13  -5    7.50    0.60
   8  13  -5    6.20    0.80
   8  13  -5    8.10    0.90
   7  13  -5    6.70    1.20
   7  13  -5    8.60    0.70
   7  13  -5    7.50    0.80
   6  13  -5   73.69    3.50
   6  13  -5   70.29    3.20
   6  13  -5   72.59    3.10
   5  13  -5   26.90    1.80
   5  13  -5   27.50    1.60
   5  13  -5   27.20    1.50
   4  13  -5   82.19    3.70
   4  13  -5   81.69    3.30
   4  13  -5   60.59    4.00
   3  13  -5   18.00    1.30
   3  13  -5   17.30    1.10
   3  13  -5   18.00    1.50
   2  13  -5    6.90    1.00
   2  13  -5    6.10    0.70
   2  13  -5    5.70    0.90
   1  13  -5   34.30    1.80
   0  13  -5   19.00    1.20
   0  13  -5   20.80    1.30
  -1  13  -5   14.40    1.10
  -1  13  -5   16.30    1.40
  -2  13  -5    1.60    0.40
  -2  13  -5    2.10    0.40
  -3  13  -5   62.59    2.80
  10  12  -5   28.10    1.50
   9  12  -5    1.00    0.20
   9  12  -5    0.90    0.70
   8  12  -5   14.30    1.00
   8  12  -5   14.60    0.90
   8  12  -5   14.70    1.30
   7  12  -5  156.88    6.60
   7  12  -5  164.28    6.90
   7  12  -5  157.38    6.40
   6  12  -5   28.90    1.70
   6  12  -5   28.80    1.70
   6  12  -5   29.50    2.00
   5  12  -5   32.90    1.80
   5  12  -5   33.60    1.90
   4  12  -5    3.60    0.70
   4  12  -5    2.90    0.70
   4  12  -5    4.30    0.70
   3  12  -5   28.90    1.80
   3  12  -5   29.00    1.60
   3  12  -5   30.40    2.00
  -3 -12   5   29.20    2.10
   2  12  -5   27.40    1.60
   2  12  -5   29.50    1.70
   2  12  -5   28.60    1.90
  -2 -12   5   26.80    2.00
   1  12  -5    4.80    0.80
   1  12  -5    2.70    0.50
  -1 -12   5    4.00    0.80
   0  12  -5   26.80    1.50
   0  12  -5   17.20    1.80
  -1  12  -5   25.20    1.40
  -1  12  -5   25.90    1.60
  -2  12  -5   15.30    1.40
  -2  12  -5   13.50    1.10
  -3  12  -5   11.70    1.00
  -4  12  -5   19.00    1.40
  11  11  -5    0.50    0.40
   9  11  -5    9.10    1.20
   9  11  -5    8.70    0.60
   8  11  -5  126.99    5.70
   8  11  -5  125.79    5.10
   8  11  -5  123.49    5.30
   7  11  -5   32.80    2.20
   7  11  -5   33.70    1.90
   7  11  -5   31.70    1.70
   6  11  -5  164.28    7.00
   6  11  -5  171.58    7.40
   6  11  -5  171.98    6.90
   5  11  -5   69.19    3.70
   5  11  -5   69.19    3.20
   5  11  -5   73.09    3.40
   4  11  -5  207.88    8.80
   4  11  -5  205.78    8.40
  -4 -11   5  212.78    9.00
   3  11  -5   90.09    4.10
   3  11  -5   67.89    4.00
   3  11  -5   82.29    3.60
  -3 -11   5   87.39    4.20
   2  11  -5  555.14   23.10
   2  11  -5  618.84   22.80
   1  11  -5   62.19    3.30
   1  11  -5   62.99    2.90
   1  11  -5   55.09    3.80
  -1 -11   5   56.09    3.30
   0  11  -5  254.77    9.90
   0  11  -5  249.58   10.40
   0 -11   5  240.68   10.20
  -1  11  -5   40.40    2.20
  -2  11  -5   25.50    1.60
  -3  11  -5   37.10    2.00
  -4  11  -5   20.70    1.30
  -5  11  -5   17.10    1.30
  -6  11  -5   16.80    1.00
  12  10  -5   38.20    2.30
  11  10  -5   16.60    1.90
  11  10  -5   16.30    1.20
  10  10  -5   20.20    1.50
  10  10  -5   19.60    2.00
   9  10  -5    7.20    1.10
   9  10  -5    6.50    1.50
   9  10  -5    8.00    0.90
   9  10  -5    7.00    0.70
   8  10  -5    2.50    0.80
   8  10  -5    2.90    0.60
   8  10  -5    2.70    0.50
   7  10  -5  353.26   14.20
   7  10  -5  368.46   14.10
   7  10  -5  357.86   14.60
   6  10  -5  140.09    5.80
   6  10  -5  135.09    6.30
   6  10  -5  144.79    6.10
   5  10  -5   72.79    5.30
   5  10  -5   80.99    5.40
   5  10  -5   86.39    3.70
   5  10  -5   87.09    4.20
   5  10  -5   88.49    3.90
   5  10  -5   83.09    5.30
  -5 -10   5   87.89    4.40
   4  10  -5   94.09    4.50
   4  10  -5   92.79    4.20
   4  10  -5   95.09    4.00
  -4 -10   5   88.99    4.50
   3  10  -5  432.46   17.00
   3  10  -5  425.56   16.90
   3  10  -5  430.96   18.40
   3  10  -5  420.96   17.30
   3  10  -5  433.96   18.40
   3  10  -5  456.95   18.60
  -3 -10   5  447.36   17.50
   2  10  -5  307.17   12.00
   2  10  -5  297.37   13.20
   2  10  -5  300.17   13.10
   2  10  -5  306.17   12.30
   2  10  -5  293.27   13.00
   2  10  -5  301.97   11.80
  -2 -10   5  296.47   12.40
   1  10  -5  324.17   13.60
   1  10  -5  340.07   14.30
   1  10  -5  333.17   14.30
   1  10  -5  342.27   13.30
   1  10  -5  327.37   13.10
   1  10  -5  340.27   14.50
  -1 -10   5  346.57   13.70
   0  10  -5   15.20    1.20
   0  10  -5   14.60    2.10
   0  10  -5   12.40    2.00
   0 -10   5   16.00    1.60
  -1  10  -5   45.20    2.30
  -1  10  -5   43.20    3.20
  -3  10  -5  100.89    4.40
  -4  10  -5   39.70    2.10
  -5  10  -5    1.80    0.40
  -6  10  -5   35.10    1.80
  -7  10  -5    6.80    0.70
  13   9  -5   10.80    1.00
  12   9  -5   30.40    1.50
  12   9  -5   30.50    2.00
  11   9  -5    1.00    0.50
  11   9  -5    1.40    1.10
  10   9  -5   10.30    1.20
  10   9  -5    9.10    1.60
   9   9  -5   45.30    4.50
   9   9  -5   50.99    2.50
   9   9  -5   52.59    2.30
   9   9  -5   50.89    2.90
   8   9  -5   49.50    3.60
   8   9  -5   52.69    2.90
   8   9  -5   47.80    2.50
   8   9  -5   51.79    2.40
   7   9  -5   48.70    3.90
   7   9  -5   51.69    7.00
   7   9  -5   45.40    4.70
   7   9  -5   53.19    2.60
   6   9  -5  107.69    8.10
   6   9  -5   89.69    4.40
   6   9  -5   94.49    4.20
   6   9  -5   90.89    4.00
   6   9  -5   97.79    7.90
   6   9  -5   84.29    5.60
   5   9  -5   55.19    3.00
   5   9  -5   55.79    2.70
   5   9  -5   54.79    4.00
   5   9  -5   57.49    4.10
   5   9  -5   53.49    3.90
   5   9  -5   53.99    2.60
  -5  -9   5   55.59    3.10
   4   9  -5   60.79    4.10
   4   9  -5   63.49    4.10
   4   9  -5   59.19    2.90
   4   9  -5   60.09    4.10
  -4  -9   5   59.19    3.30
   3   9  -5   56.39    3.60
   3   9  -5   50.29    2.80
   3   9  -5   55.59    3.60
   3   9  -5   51.69    3.70
   3   9  -5   52.29    2.40
   3   9  -5   50.09    3.20
  -3  -9   5   52.79    2.90
   2   9  -5   41.00    2.90
   2   9  -5   39.40    3.10
   2   9  -5   38.60    2.30
   2   9  -5   42.10    3.10
  -2  -9   5   39.90    2.40
   1   9  -5   48.20    3.30
   1   9  -5   45.00    2.40
   1   9  -5   51.19    3.40
   1   9  -5   50.49    3.40
   0   9  -5  284.87   12.30
   0   9  -5  289.77   12.30
   0   9  -5  279.27   12.30
  -1   9  -5   76.69    4.50
  -1   9  -5   77.79    4.40
  -1   9  -5   84.79    3.60
  -1   9  -5   74.09    4.40
  -2   9  -5  280.67   12.10
  -2   9  -5  304.87   11.50
  -2   9  -5  276.77   12.10
  -3   9  -5  177.18    7.30
  -4   9  -5    0.60    0.40
  -5   9  -5   38.80    2.10
  -6   9  -5   11.10    0.90
  -7   9  -5   72.99    3.40
  -8   9  -5    6.50    0.90
  13   8  -5   38.20    2.40
  12   8  -5   12.00    1.00
  12   8  -5   13.70    1.70
  11   8  -5   14.80    1.80
  11   8  -5   14.30    1.30
  10   8  -5   33.10    3.90
  10   8  -5   39.60    2.40
   9   8  -5  193.08    7.90
   9   8  -5  181.28    8.70
   9   8  -5  166.28    7.80
   9   8  -5  184.88    7.20
   8   8  -5   68.29    3.20
   8   8  -5   63.99    4.10
   8   8  -5   74.39    5.60
   8   8  -5   58.09    3.60
   8   8  -5   71.99    3.00
   8   8  -5   65.59    5.40
   7   8  -5  144.39    5.80
   7   8  -5  138.09    7.50
   7   8  -5  134.59    7.50
   7   8  -5  144.49    7.60
   7   8  -5  134.69    7.80
   7   8  -5  144.59    6.40
   7   8  -5  143.39    6.00
   6   8  -5    4.20    0.90
   6   8  -5    4.40    1.60
   6   8  -5    3.50    1.30
   6   8  -5    4.00    0.60
   6   8  -5    4.30    0.70
   5   8  -5  103.39    4.90
   5   8  -5  102.89    4.50
   5   8  -5  110.79    4.60
   5   8  -5  104.19    5.80
   5   8  -5  105.29    7.00
   5   8  -5  109.59    5.90
  -5  -8   5  105.09    5.00
   4   8  -5   45.00    2.30
   4   8  -5   46.60    4.80
   4   8  -5   42.80    4.30
   4   8  -5   47.20    3.30
   3   8  -5   55.79    3.50
   3   8  -5   55.49    3.60
   3   8  -5   56.89    2.70
   3   8  -5   55.49    3.70
   2   8  -5   10.80    1.60
   2   8  -5    8.60    0.80
   2   8  -5   10.10    1.60
   2   8  -5   11.00    1.70
   1   8  -5   24.80    1.40
   1   8  -5   23.50    2.30
   1   8  -5   23.70    2.20
   1   8  -5   24.50    2.20
   0   8  -5  101.09    5.30
   0   8  -5   97.89    4.30
   0   8  -5  104.19    5.30
  -1   8  -5  139.89    8.20
  -1   8  -5  126.59    5.50
  -2   8  -5  111.29    5.70
  -2   8  -5  111.29    5.70
  -3   8  -5    0.80    1.40
  -3   8  -5    3.30    1.50
  -3   8  -5    2.60    0.60
  -4   8  -5   88.29    4.00
  -5   8  -5   80.49    3.70
  -6   8  -5   77.39    3.60
  -7   8  -5   27.50    1.70
  -8   8  -5   17.80    1.30
  14   7  -5   31.00    1.70
  13   7  -5   36.20    2.30
  12   7  -5   92.79    4.10
  12   7  -5   98.59    5.00
  11   7  -5  154.58    7.80
  11   7  -5  165.68    6.80
  10   7  -5    6.00    1.50
  10   7  -5    5.90    1.10
   8   7  -5  334.37   12.90
   8   7  -5  330.37   13.50
   8   7  -5  328.67   13.00
   8   7  -5  313.07   14.30
   8   7  -5  340.07   15.10
   8   7  -5  346.27   15.10
   7   7  -5   17.60    2.30
   7   7  -5   19.70    2.60
   6   7  -5   86.79    3.90
   6   7  -5   86.39    5.10
   5   7  -5  111.49    5.70
   5   7  -5  106.59    5.70
   5   7  -5  107.89    4.60
   5   7  -5  104.99    5.70
   4   7  -5  318.47   12.40
   4   7  -5  323.87   13.50
   4   7  -5  307.57   13.50
   4   7  -5  309.97   13.40
   3   7  -5   90.59    4.40
   3   7  -5  101.59    5.10
   3   7  -5  104.99    5.10
   3   7  -5   95.69    5.10
   2   7  -5   49.20    3.10
   2   7  -5   48.00    2.30
   2   7  -5   50.59    3.20
   2   7  -5   52.59    3.20
   1   7  -5  197.58    8.80
   1   7  -5  194.68    8.70
   1   7  -5  198.28    7.90
   0   7  -5  947.01   35.80
   0   7  -5  843.42   35.00
   0   7  -5  943.21   35.80
  -1   7  -5  586.94   23.50
  -1   7  -5  570.44   22.50
  -1   7  -5  598.24   23.50
  -2   7  -5  232.88   10.20
  -2   7  -5  233.68   10.20
  -2   7  -5  229.48    9.30
  -3   7  -5   44.60    2.70
   3  -7   5   39.40    2.70
  -4   7  -5   85.09    3.90
  -5   7  -5    2.90    0.60
  -6   7  -5  249.18   10.10
  -7   7  -5   47.50    2.60
  -8   7  -5   45.10    2.30
  -9   7  -5   25.50    1.50
  14   6  -5    9.60    1.10
  13   6  -5    5.20    1.50
  12   6  -5   13.90    1.80
  11   6  -5   56.29    2.90
  11   6  -5   54.59    3.70
  10   6  -5   22.20    1.70
  10   6  -5   21.30    2.30
 -10  -6   5   21.00    1.30
   9   6  -5   14.40    2.90
   9   6  -5   22.20    2.30
   9   6  -5   22.70    1.30
   9   6  -5   23.80    3.40
   9   6  -5   23.40    1.70
  -9  -6   5   23.50    1.40
   8   6  -5   92.99    4.10
   8   6  -5   96.49    4.50
   8   6  -5   95.89    5.70
   8   6  -5   98.29    5.90
  -8  -6   5   96.69    4.10
   7   6  -5   59.59    4.10
   7   6  -5   63.99    4.30
   7   6  -5   64.39    4.40
   7   6  -5   63.09    2.90
   6   6  -5  475.25   19.10
   6   6  -5  448.06   19.00
   6   6  -5  444.46   17.80
   6   6  -5  475.85   19.10
   5   6  -5   68.79    4.00
   5   6  -5   65.79    3.90
   5   6  -5   65.39    3.90
   4   6  -5   68.69    3.80
   4   6  -5   65.39    3.70
   4   6  -5   64.89    3.70
   4   6  -5   62.19    2.90
   3   6  -5  210.08    9.30
   3   6  -5  208.98    9.30
   3   6  -5  213.58    9.30
   2   6  -5   31.20    2.30
   2   6  -5   29.80    2.20
   1   6  -5  322.37   13.40
   1   6  -5  323.17   13.50
   0   6  -5   99.59    5.00
   0   6  -5  101.89    5.00
  -1   6  -5  198.68    8.20
  -2   6  -5   33.80    2.20
  -3   6  -5   50.49    2.50
  -4   6  -5   27.00    1.70
   4  -6   5   25.70    1.80
  -5   6  -5  282.07   11.40
   5  -6   5  287.57   11.50
  -6   6  -5    5.10    0.80
  -6   6  -5    3.10    0.70
  -7   6  -5   27.20    2.00
  -7   6  -5   31.90    1.90
  -8   6  -5    7.20    1.00
  -9   6  -5   24.90    2.20
  14   5  -5    0.30    0.40
  13   5  -5   44.80    2.80
 -13  -5   5   40.90    2.10
  12   5  -5   50.19    3.50
 -12  -5   5   47.50    2.20
  11   5  -5   28.40    1.80
  11   5  -5   27.40    2.50
 -11  -5   5   29.00    1.60
 -11  -5   5   24.10    1.80
  10   5  -5   45.40    2.70
  10   5  -5   38.30    5.20
  10   5  -5   40.40    4.90
  10   5  -5   45.00    3.60
 -10  -5   5   42.60    2.20
 -10  -5   5   43.30    2.60
   9   5  -5  695.93   28.40
   9   5  -5  710.93   28.50
   9   5  -5  677.43   27.70
   9   5  -5  683.33   26.70
  -9  -5   5  690.03   27.00
  -9  -5   5  665.03   26.60
  -9  -5   5  686.33   26.40
   8   5  -5   57.89    3.20
   8   5  -5   49.40    4.40
   8   5  -5   54.19    4.40
   8   5  -5   59.59    3.00
  -8  -5   5   62.99    3.10
  -8  -5   5   55.59    3.10
   7   5  -5  194.28    9.20
   7   5  -5  197.78    8.00
   7   5  -5  195.98    9.10
   7   5  -5  197.88    9.10
  -7  -5   5  197.38    8.10
   6   5  -5   61.59    3.70
   6   5  -5   60.59    3.70
   6   5  -5   58.79    2.70
   6   5  -5   62.69    3.70
   5   5  -5   31.80    2.40
   5   5  -5   35.50    2.50
   5   5  -5   36.80    2.50
   4   5  -5   13.90    1.50
   4   5  -5   18.10    1.80
   3   5  -5    6.80    1.10
   3   5  -5    7.90    1.10
   3   5  -5    8.50    1.10
   2   5  -5  120.39    5.70
   2   5  -5  121.69    5.70
   1   5  -5  851.11   33.10
   1   5  -5  844.32   33.10
  -2   5  -5  324.37   12.70
  -3   5  -5   45.00    2.30
  -4   5  -5  213.68    8.70
  -5   5  -5   96.69    4.70
  -5   5  -5  104.99    4.60
   5  -5   5  105.19    4.80
  -6   5  -5   54.59    2.80
  -7   5  -5  111.39    5.30
  -7   5  -5  121.79    5.20
   7  -5   5  111.99    5.10
  -8   5  -5   63.69    3.20
  -8   5  -5   62.59    3.30
  -9   5  -5    0.60    0.40
  -9   5  -5    1.60    0.50
 -10   5  -5    9.40    0.90
  14   4  -5   43.20    2.40
  13   4  -5   30.10    2.30
  13   4  -5   28.80    2.80
 -13  -4   5   28.60    1.50
 -13  -4   5   39.00    2.50
  12   4  -5   47.00    3.40
  12   4  -5   51.39    3.40
 -12  -4   5   47.30    2.60
 -12  -4   5   52.39    2.50
  11   4  -5   14.40    2.00
 -11  -4   5   15.00    1.40
 -11  -4   5   14.90    1.20
 -11  -4   5   15.60    1.50
  10   4  -5  175.68    8.50
  10   4  -5  181.38    7.60
 -10  -4   5  180.08    7.30
 -10  -4   5  174.38    7.80
 -10  -4   5  178.68    7.60
   9   4  -5    6.30    1.50
   9   4  -5    3.40    0.70
  -9  -4   5    3.10    0.90
  -9  -4   5    3.50    0.80
   8   4  -5  112.89    6.00
   8   4  -5  115.39    6.00
  -8  -4   5  106.29    5.00
   7   4  -5   39.80    2.80
   7   4  -5   33.30    3.00
   7   4  -5   38.20    2.80
  -7  -4   5   36.40    2.10
   6   4  -5    9.30    1.40
   6   4  -5    8.20    1.50
   6   4  -5    7.80    1.40
   5   4  -5   34.40    2.40
   5   4  -5   34.30    2.30
   5   4  -5   34.00    2.30
   4   4  -5  289.67   12.20
   4   4  -5  293.27   12.20
   4   4  -5  295.67   12.20
   3   4  -5  105.89    5.00
   3   4  -5  101.89    5.00
   3   4  -5  102.59    4.90
   2   4  -5  470.65   19.00
   2   4  -5  481.25   19.00
   1   4  -5  133.79   28.70
  -1  -4   5  125.99   29.30
   0  -4   5  558.74   59.29
  -4   4  -5  376.86   14.80
  -5   4  -5   38.10    2.10
  -5   4  -5   34.50    2.20
  -6   4  -5   85.69    4.40
  -6   4  -5   91.09    4.20
   6  -4   5   97.89    4.70
  -7   4  -5  150.18    6.90
  -7   4  -5  161.98    6.80
   7  -4   5  155.78    7.00
  -8   4  -5   81.29    4.00
  -8   4  -5   84.39    3.90
   8  -4   5   77.59    4.80
   8  -4   5   75.39    3.70
  -9   4  -5   40.30    2.20
   9  -4   5   38.50    2.90
 -10   4  -5   22.00    1.40
 -10   4  -5   25.90    1.60
  14   3  -5   34.40    2.10
  14   3  -5   28.90    2.80
 -14  -3   5   30.80    1.50
  13   3  -5   22.90    2.10
  13   3  -5   24.40    2.40
 -13  -3   5   26.50    1.80
 -13  -3   5   26.90    1.50
  12   3  -5   47.50    3.80
  12   3  -5   45.50    3.20
 -12  -3   5   46.40    2.30
 -12  -3   5   45.30    2.80
 -12  -3   5   44.80    2.60
  11   3  -5    3.80    1.10
 -11  -3   5    4.20    0.90
 -11  -3   5    4.30    0.70
 -11  -3   5    3.80    1.50
  10   3  -5   11.20    1.80
  10   3  -5    9.80    1.70
 -10  -3   5    8.70    1.20
 -10  -3   5    8.70    1.00
 -10  -3   5    9.40    1.20
   9   3  -5   99.19    5.90
   9   3  -5  104.29    5.40
   9   3  -5  101.99    6.10
  -9  -3   5  102.79    4.70
  -9  -3   5  100.29    4.40
  -9  -3   5   92.59    4.80
   8   3  -5   25.40    2.60
   8   3  -5   21.70    2.30
  -8  -3   5   20.60    1.50
   7   3  -5   62.39    4.10
   7   3  -5   62.79    3.90
  -7  -3   5   64.89    3.10
   6   3  -5   67.49    3.70
   6   3  -5   68.29    3.80
   6   3  -5   70.99    3.90
   5   3  -5  211.78    9.60
   5   3  -5  235.88    9.80
   5   3  -5  235.58    9.80
   4   3  -5  150.28    6.90
   4   3  -5  153.68    6.90
   4   3  -5  155.38    6.90
   3   3  -5  208.78    9.00
   3   3  -5  215.88    9.10
   2   3  -5   63.69    3.30
   1   3  -5  126.49   28.60
  -1  -3   5   71.79   26.30
   0  -3   5  587.14   55.69
   1  -3   5  473.55   18.70
   1  -3   5  455.55   18.60
   2  -3   5  820.82   32.20
  -3   3  -5   31.80    1.70
  -4   3  -5  225.18    9.10
  -5   3  -5  101.39    5.10
   5  -3   5  118.59    5.30
  -6   3  -5   30.40    2.10
  -6   3  -5   33.40    2.00
   6  -3   5   33.00    2.40
  -7   3  -5   33.70    2.30
  -7   3  -5   36.80    2.90
   7  -3   5   34.00    2.60
  -8   3  -5   10.50    1.20
  -8   3  -5   11.30    1.70
   8  -3   5   10.40    1.90
  -9   3  -5   49.20    2.60
  -9   3  -5   48.50    2.70
   9  -3   5   41.90    4.00
   9  -3   5   42.80    3.10
 -10   3  -5   31.20    1.80
 -10   3  -5   31.70    1.90
  10  -3   5   29.10    2.50
  14   2  -5   -0.10    0.70
  14   2  -5    1.00    0.60
 -14  -2   5    0.60    0.30
 -14  -2   5    0.30    0.40
  13   2  -5   17.40    2.20
  13   2  -5   20.70    1.90
 -13  -2   5   19.70    1.60
 -13  -2   5   18.60    1.30
  12   2  -5   20.80    2.10
  12   2  -5   19.80    2.50
 -12  -2   5   22.30    1.70
 -12  -2   5   20.20    1.80
 -12  -2   5   23.80    1.50
 -11  -2   5    7.10    1.40
 -11  -2   5    4.00    0.80
  10   2  -5   24.50    2.30
 -10  -2   5   22.60    1.50
 -10  -2   5   21.70    1.70
 -10  -2   5   22.30    1.90
   9   2  -5   73.19    4.40
   9   2  -5   65.59    5.00
   9   2  -5   61.19    4.70
  -9  -2   5   71.99    3.50
  -9  -2   5   66.39    3.50
   8   2  -5  235.98   10.50
   8   2  -5  240.08   10.50
  -8  -2   5  225.38    9.50
   7   2  -5   55.89    3.40
   7   2  -5   45.70    3.80
   7   2  -5   55.49    3.30
  -7  -2   5   50.59    2.60
   6   2  -5  361.16   14.50
   6   2  -5  366.76   14.50
   6   2  -5  329.27   14.30
   5   2  -5   40.80    2.50
   5   2  -5   42.90    2.60
   5   2  -5   43.30    2.60
   4   2  -5   16.00    1.40
   4   2  -5   17.70    1.40
   4   2  -5   16.00    1.40
   3   2  -5   35.10    2.20
   3   2  -5   35.60    2.20
   2   2  -5   33.10   18.90
  -2  -2   5   49.70   21.30
  -1  -2   5   28.90    1.90
  -1  -2   5   30.20    2.00
   0  -2   5 1232.68   47.90
   0  -2   5 1260.57   48.00
   1  -2   5 1130.09   44.30
   1  -2   5 1175.58   44.40
   1  -2   5 1135.49   44.40
  -2   2  -5  986.30  100.59
  -3   2  -5  345.77   13.90
   3  -2   5  356.06   14.90
   3  -2   5  364.76   15.00
  -4   2  -5  180.38    7.40
  -5   2  -5  203.68    8.20
   5  -2   5  194.18    8.60
  -6   2  -5   92.79    4.20
  -6   2  -5   87.69    4.30
   6  -2   5   83.99    4.60
  -7   2  -5   95.79    4.80
  -7   2  -5   91.49    4.60
   7  -2   5   95.59    5.10
  -8   2  -5  165.38    7.60
  -8   2  -5  180.28    7.40
   8  -2   5  167.68    7.80
  -9   2  -5   12.30    1.40
  -9   2  -5   13.50    1.30
   9  -2   5   13.20    1.40
 -10   2  -5    3.40    0.70
 -10   2  -5    3.70    0.90
  10  -2   5    4.30    1.00
 -11   2  -5   17.20    1.20
  15   1  -5   15.30    1.40
 -15  -1   5   12.20    0.70
  14   1  -5    3.80    0.60
  14   1  -5    4.10    1.10
 -14  -1   5    3.30    0.60
 -14  -1   5    4.20    0.60
  13   1  -5   60.29    3.30
  13   1  -5   61.99    4.20
 -13  -1   5   56.99    2.80
  12   1  -5  595.84   23.40
  12   1  -5  557.24   24.20
 -12  -1   5  576.14   22.50
 -12  -1   5  579.04   23.00
 -12  -1   5  595.84   22.90
  11   1  -5    8.90    1.80
  11   1  -5    8.80    1.90
 -11  -1   5    8.70    1.20
 -11  -1   5   10.40    1.10
 -11  -1   5   10.70    1.80
  10   1  -5  252.17   10.90
 -10  -1   5  244.68   10.20
 -10  -1   5  248.68   10.50
 -10  -1   5  239.48    9.90
  -9  -1   5   96.59    4.50
   8   1  -5   93.29    5.10
   8   1  -5   96.89    5.10
  -8  -1   5   91.69    4.20
   7   1  -5  757.52   30.40
   7   1  -5  791.12   30.40
   6   1  -5  544.85   21.50
   6   1  -5  540.65   21.50
   5   1  -5 6278.17  260.77
  -5  -1   5 6007.80  265.97
   4   1  -5  123.69    5.50
   4   1  -5  122.39    5.80
   4   1  -5  120.79    5.50
   3   1  -5  264.47   10.90
   3   1  -5  268.47   10.90
   2   1  -5   41.80   16.50
  -2  -1   5   23.20   17.60
  -1  -1   5  506.25   20.30
  -1  -1   5  514.35   20.30
  -1  -1   5  521.35   20.40
   0  -1   5  280.97   11.60
   1  -1   5  600.44   23.70
   1  -1   5  599.44   23.70
   1  -1   5  593.14   23.70
   2  -1   5  509.45   20.70
   2  -1   5  504.95   20.60
   2  -1   5  520.15   22.00
  -3   1  -5  175.98    8.00
   3  -1   5  187.68    8.40
   3  -1   5  182.48    8.50
  -4   1  -5  222.38    9.20
   4  -1   5  232.48   10.70
   4  -1   5  235.28   10.60
  -5   1  -5   10.70    1.10
   5  -1   5   11.70    1.90
  -6   1  -5    6.60    1.00
  -6   1  -5    6.80    1.10
   6  -1   5    6.40    1.20
  -7   1  -5   17.50    1.50
  -8   1  -5  195.58    8.40
  -8   1  -5  199.68    8.70
   8  -1   5  204.78    9.10
  -9   1  -5   12.70    1.40
  -9   1  -5   11.30    1.40
   9  -1   5   11.00    1.50
 -10   1  -5   30.70    2.00
 -10   1  -5   37.70    2.30
  10  -1   5   31.30    1.80
 -11   1  -5   10.70    0.80
 -11   1  -5    9.30    0.60
  15   0  -5   21.60    1.70
 -15   0   5   24.10    1.20
  14   0  -5   11.60    1.20
  14   0  -5   13.90    2.70
 -14   0   5   10.80    0.90
 -14   0   5   12.60    1.10
  13   0  -5   38.30    3.30
  13   0  -5   39.80    2.50
 -13   0   5   40.90    2.10
 -13   0   5   44.10    2.50
  12   0  -5  313.17   14.30
  12   0  -5  316.97   13.10
 -12   0   5  294.57   12.90
 -12   0   5  325.07   12.90
 -12   0   5  320.57   12.50
  11   0  -5    3.30    1.40
  11   0  -5    3.40    1.00
 -11   0   5    3.00    0.90
 -11   0   5    2.50    0.60
 -11   0   5    2.30    0.70
  10   0  -5  892.21   34.50
  10   0  -5  823.32   35.30
 -10   0   5  858.31   34.20
 -10   0   5  910.51   33.80
 -10   0   5  910.91   34.10
  -9   0   5   13.50    1.20
  -8   0   5   33.30    2.40
   7   0  -5   35.00    2.60
   7   0  -5   36.50    2.50
   6   0  -5  256.17   10.50
   6   0  -5  249.78   10.50
   5   0  -5  242.78    9.70
   5   0  -5  233.68    9.80
   5   0  -5  231.48    9.80
   4   0  -5  763.12   29.00
   4   0  -5  739.43   29.00
   4   0  -5  745.23   29.00
   3   0  -5   94.99    4.40
   3   0  -5   95.89    4.40
  -2   0   5 1670.63   63.69
  -2   0   5 1663.53   63.79
  -2   0   5 1676.03   63.69
  -1   0   5    9.00    1.10
  -1   0   5   10.90    1.20
  -1   0   5   10.40    1.10
   0   0   5  770.12   30.10
   0   0   5  766.42   30.10
   0   0   5  774.72   30.00
   1   0   5 1012.50   39.60
   1   0   5 1016.10   39.60
   1   0   5 1032.00   39.70
   2   0   5  384.66   15.80
   2   0   5  383.96   15.80
   2   0   5  376.36   15.90
   3   0   5  107.29    5.80
   3   0   5  108.99    5.80
   3   0   5  106.19    5.80
  -4   0  -5  290.67   11.50
   4   0   5  291.07   12.90
   4   0   5  285.67   12.90
  -5   0  -5 1323.77   52.49
   5   0   5 1397.76   54.29
   5   0   5 1412.56   54.49
  -6   0  -5    0.80    0.60
  -6   0  -5    0.80    0.50
   6   0   5    0.70    0.60
  -7   0  -5  352.96   14.30
  -8   0  -5   49.50    3.00
  -8   0  -5   54.19    2.90
   8   0   5   53.69    3.50
  -9   0  -5    3.50    0.80
  -9   0  -5    6.30    1.00
   9   0   5    4.10    1.10
 -10   0  -5   23.70    2.00
  10   0   5   17.40    1.60
 -11   0  -5    7.60    0.80
  11   0   5    6.70    1.20
  15  -1  -5   13.00    1.30
 -15   1   5   13.30    1.00
 -15   1   5   15.70    0.90
  14  -1  -5    4.10    1.40
 -14   1   5    4.00    0.60
 -14   1   5    3.60    0.60
  13  -1  -5   61.49    4.30
  13  -1  -5   60.89    2.90
 -13   1   5   58.09    2.80
 -13   1   5   50.59    3.40
  12  -1  -5  572.24   23.40
  12  -1  -5  592.74   25.10
 -12   1   5  618.44   23.40
 -12   1   5  584.84   23.00
 -12   1   5  602.94   23.50
  11  -1  -5   12.50    2.00
  11  -1  -5   11.20    2.70
 -11   1   5    8.80    1.20
 -11   1   5    8.70    1.30
 -11   1   5    8.40    1.00
  10  -1  -5  237.78   11.50
  10  -1  -5  237.88   10.30
 -10   1   5  241.68    9.90
   7  -1  -5  737.93   29.80
   6  -1  -5  551.84   21.70
   6  -1  -5  555.14   21.70
   5  -1  -5 6028.80  245.88
  -5   1   5 5762.82  250.27
   4  -1  -5  117.59    5.10
   4  -1  -5  115.79    5.10
   4  -1  -5  110.09    5.00
  -3   1   5  264.77   10.90
  -3   1   5  268.37   10.90
  -3   1   5  260.37   10.80
  -2   1   5   31.50    2.00
  -2   1   5   30.70    1.90
  -1   1   5  504.95   19.90
  -1   1   5  512.15   19.90
  -1   1   5  486.05   19.80
   0   1   5  266.17   11.60
   0   1   5  282.27   11.60
   0   1   5  284.37   11.60
   1   1   5  596.24   24.00
   1   1   5  595.74   24.00
   1   1   5  617.74   24.10
   2   1   5  478.35   20.00
   2   1   5  498.15   20.20
   2   1   5  498.45   20.10
   3   1   5  200.58    9.20
   3   1   5  206.48    9.10
   3   1   5  169.08    9.80
  -4  -1  -5  226.98    9.20
   4   1   5  228.98   10.70
   4   1   5  229.88   10.80
  -5  -1  -5   12.00    1.20
  -5  -1  -5   11.00    1.30
   5   1   5   13.60    2.60
   5   1   5   10.30    2.30
   5   1   5   10.00    1.60
  -6  -1  -5    6.30    1.10
  -6  -1  -5    6.10    1.00
   6   1   5    6.10    1.20
  -7  -1  -5   17.70    1.50
  -7  -1  -5   10.20    2.10
   7   1   5   11.10    2.70
  -8  -1  -5  187.48    8.40
  -8  -1  -5  190.08    8.20
   8   1   5  199.78    9.00
  -9  -1  -5   11.60    1.40
  -9  -1  -5   11.10    1.10
   9   1   5   11.90    1.70
 -10  -1  -5   32.30    2.90
 -10  -1  -5   29.40    1.90
  10   1   5   27.50    2.60
 -11  -1  -5   11.60    1.00
  11   1   5    9.10    1.10
  15  -2  -5    1.70    0.60
 -15   2   5    1.40    0.40
 -15   2   5    1.80    0.30
  14  -2  -5    0.60    1.30
 -14   2   5    0.30    0.40
 -14   2   5    0.60    0.40
  13  -2  -5   18.70    2.60
 -13   2   5   19.40    1.30
 -13   2   5   21.00    2.10
  12  -2  -5   21.10    1.60
  12  -2  -5   20.20    2.70
 -12   2   5   21.00    1.60
 -12   2   5   20.10    1.70
 -12   2   5   20.90    1.40
 -11   2   5    4.10    0.80
  10  -2  -5   21.60    2.60
  10  -2  -5   22.40    1.80
   7  -2  -5   65.29   39.70
  -7   2   5   50.09   42.70
   6  -2  -5  379.06   44.10
  -6   2   5  339.57   43.60
   5  -2  -5   39.90    2.20
   5  -2  -5   39.50    2.20
  -4   2   5   26.90    1.80
  -3   2   5   37.70    2.30
  -3   2   5   39.00    2.20
  -3   2   5   36.80    2.20
  -2   2   5   36.50    2.20
  -2   2   5   37.30    2.20
  -2   2   5   35.60    2.20
  -1   2   5   29.40    2.00
  -1   2   5   27.30    1.90
  -1   2   5   28.70    1.90
   0   2   5 1184.58   46.70
   0   2   5 1230.28   46.80
   0   2   5 1220.98   46.90
   1   2   5 1138.99   44.30
   1   2   5 1139.39   44.30
   1   2   5 1140.99   44.30
   2   2   5 1006.30   39.30
   2   2   5  997.10   39.30
   2   2   5  995.10   39.30
   3   2   5  341.77   16.90
   3   2   5  341.37   17.40
   3   2   5  357.16   15.10
  -4  -2  -5  173.48    7.40
   4   2   5  185.58    9.10
   4   2   5  180.58    8.90
  -5  -2  -5  206.48    8.20
  -5  -2  -5  187.88    8.30
   5   2   5  201.78    9.90
   5   2   5  185.38    8.70
   5   2   5  193.58    9.90
  -6  -2  -5   90.09    4.30
  -6  -2  -5   86.09    4.40
   6   2   5   90.19    7.60
   6   2   5   88.79    5.00
   6   2   5  102.29    7.40
  -7  -2  -5   87.89    4.60
  -7  -2  -5   91.29    4.50
   7   2   5   89.79    5.10
  -8  -2  -5  160.08    7.10
  -8  -2  -5  167.98    7.50
   8   2   5  168.78    8.00
  -9  -2  -5   13.50    1.50
   9   2   5   14.40    1.80
 -10  -2  -5    3.60    0.90
 -10  -2  -5    3.10    0.40
  10   2   5    2.60    0.80
 -11  -2  -5   18.60    1.10
  11   2   5   16.80    1.10
  15  -3  -5   12.50    1.30
 -15   3   5   13.50    0.80
  14  -3  -5   32.40    2.80
 -14   3   5   30.00    1.70
  13  -3  -5   28.80    3.00
 -13   3   5   25.80    1.50
 -13   3   5   25.90    1.70
  12  -3  -5   46.70    3.90
 -12   3   5   44.90    2.50
 -12   3   5   42.00    2.30
  11  -3  -5    5.00    1.50
  11  -3  -5    3.20    0.90
 -11   3   5    4.00    0.80
  10  -3  -5    8.10    1.30
  10  -3  -5    9.30    2.00
   9  -3  -5   94.99    5.80
   6  -3  -5   36.00   22.40
  -6   3   5   86.69   27.40
   5  -3  -5  205.18   32.50
  -5   3   5  193.18   29.10
   4  -3  -5  142.39    6.00
   4  -3  -5  141.09    6.00
  -4   3   5  145.19    6.30
  -3   3   5  219.08    8.90
  -3   3   5  207.08    8.80
  -3   3   5  206.38    8.90
  -2   3   5   68.59    3.50
  -2   3   5   64.59    3.40
  -2   3   5   69.09    3.40
  -1   3   5  116.29    5.40
  -1   3   5  110.59    5.30
  -1   3   5  112.99    5.30
   0   3   5  607.34   24.20
   0   3   5  604.54   24.20
   0   3   5  614.34   24.20
   1   3   5  471.25   19.70
   1   3   5  497.65   19.80
   1   3   5  484.65   19.70
   2   3   5  840.92   34.00
   2   3   5  885.51   34.10
   2   3   5  809.92   33.50
   3   3   5   35.30    3.20
   3   3   5   33.20    2.90
   3   3   5   35.10    2.90
  -4  -3  -5  218.78    8.90
   4   3   5  208.78    8.80
   4   3   5  226.88   10.90
   4   3   5  223.58   10.50
   4   3   5  222.88   10.70
  -5  -3  -5  121.99    5.30
  -5  -3  -5  128.89    6.00
   5   3   5  111.59    5.90
  -6  -3  -5   30.10    1.90
  -6  -3  -5   31.10    2.20
   6   3   5   26.50    4.10
   6   3   5   31.50    2.80
   6   3   5   23.50    3.80
  -7  -3  -5   40.80    2.80
  -7  -3  -5   34.70    2.40
   7   3   5   32.90    2.90
  -8  -3  -5    9.10    1.30
   8   3   5    8.10    1.50
  -9  -3  -5   45.60    2.70
   9   3   5   45.10    3.10
 -10  -3  -5   31.90    1.90
  10   3   5   32.20    2.30
 -11  -3  -5   32.30    1.50
  11   3   5   26.30    1.60
  15  -4  -5   29.80    1.90
 -15   4   5   33.70    1.50
  14  -4  -5   42.80    3.10
 -14   4   5   42.00    2.20
 -14   4   5   45.20    2.00
  13  -4  -5   27.90    3.00
 -13   4   5   31.00    1.70
 -13   4   5   32.80    1.90
  12  -4  -5   54.59    4.30
 -12   4   5   49.90    2.50
 -12   4   5   49.20    2.70
  11  -4  -5   16.40    2.80
  11  -4  -5   15.30    1.70
 -11   4   5   15.50    1.30
  10  -4  -5  176.98    7.90
  10  -4  -5  172.08    9.30
   9  -4  -5    1.70    1.30
   5  -4  -5   52.39   20.00
  -5   4   5   26.60   21.70
  -4   4   5  302.17   12.10
  -4   4   5  298.77   12.20
  -4   4   5  295.27   12.10
   3  -4  -5   90.29    4.20
   3  -4  -5   89.59    4.20
  -3   4   5   98.99    4.50
  -3   4   5   97.69    4.50
  -3   4   5  100.99    4.50
  -2   4   5  474.75   18.40
  -2   4   5  451.85   18.40
  -2   4   5  458.35   18.40
  -1   4   5  161.58    7.20
  -1   4   5  162.08    7.30
  -1   4   5  162.48    7.30
   0   4   5  579.84   23.00
   0   4   5  566.64   23.00
   0   4   5  581.64   23.10
   1   4   5  242.78   10.90
   1   4   5  256.47   11.40
   1   4   5  248.18   10.90
   2   4   5  261.47   11.20
   2   4   5  289.47   12.50
   2   4   5  287.37   12.60
   2   4   5  299.47   12.60
   3   4   5   31.30    2.10
   3   4   5   28.80    2.90
   3   4   5   32.60    3.10
   3   4   5   32.80    3.00
   4   4   5  367.86   16.80
   4   4   5  372.76   16.60
   4   4   5  371.06   16.70
   4   4   5  388.96   14.80
  -5  -4  -5   34.70    2.20
  -5  -4  -5   37.00    2.30
   5   4   5   37.10    1.90
   5   4   5   34.30    4.30
   5   4   5   36.00    4.10
  -6  -4  -5   90.69    4.30
  -6  -4  -5   85.19    4.40
   6   4   5   85.09    5.00
  -7  -4  -5  154.98    6.90
   7   4   5  145.69    7.50
  -8  -4  -5   99.09    6.00
  -9  -4  -5   41.50    2.50
   9   4   5   41.20    2.90
 -10  -4  -5   24.70    1.50
  10   4   5   20.60    1.70
  11   4   5    5.20    0.60
  14  -5  -5   -0.40    0.70
 -14   5   5    0.40    0.20
 -14   5   5    0.70    0.40
  13  -5  -5   43.90    3.50
 -13   5   5   42.70    2.30
 -13   5   5   44.80    2.10
  12  -5  -5   46.50    4.30
 -12   5   5   49.40    2.40
  11  -5  -5   29.10    3.40
  11  -5  -5   27.70    2.10
 -11   5   5   30.00    1.90
  10  -5  -5   36.80    2.40
  10  -5  -5   25.30    4.80
   9  -5  -5  651.53   28.00
   9  -5  -5  684.13   26.60
   8  -5  -5   55.59    4.30
   5  -5  -5   25.40   15.30
  -4   5   5   13.90    1.30
  -4   5   5   14.00    1.30
  -4   5   5   14.80    1.40
  -3   5   5    9.10    1.10
  -3   5   5    9.00    1.10
  -3   5   5    7.20    1.00
  -2   5   5  111.89    5.40
  -2   5   5  116.59    5.50
  -2   5   5  119.69    5.60
  -1   5   5  823.12   32.30
  -1   5   5  807.12   32.20
  -1   5   5  840.92   32.40
   0   5   5  328.97   14.20
   1   5   5  205.28    9.00
   1   5   5  236.78   10.20
   1   5   5  226.08   10.10
   1   5   5  227.58   10.20
   2   5   5  339.37   14.70
   2   5   5  346.07   14.70
   2   5   5  342.17   14.70
   2   5   5  321.27   13.70
   3   5   5   43.00    2.30
   3   5   5   44.40    3.50
   3   5   5   44.50    3.60
   3   5   5   42.40    3.60
  -4  -5  -5  205.48    9.30
   4   5   5  234.08    8.90
   4   5   5  228.78   11.10
   4   5   5  222.68   10.90
   4   5   5  219.68    9.00
   4   5   5  216.98   11.10
  -5  -5  -5  103.99    5.00
   5   5   5  106.69    6.80
   5   5   5  103.59    4.40
   5   5   5  102.39    4.50
   5   5   5  103.39    6.90
   5   5   5   99.69    5.60
  -7  -5  -5  112.09    5.30
   7   5   5  105.79    5.90
  -8  -5  -5   67.09    3.60
   8   5   5   67.39    4.20
  -9  -5  -5    2.20    1.00
   9   5   5    1.80    0.90
 -10  -5  -5   11.60    1.10
  10   5   5    9.80    1.20
  14  -6  -5   12.40    1.60
 -14   6   5    8.40    0.70
  13  -6  -5   19.10    3.10
 -13   6   5   16.30    1.00
 -13   6   5   17.20    1.20
  12  -6  -5   11.10    2.20
 -12   6   5   13.50    1.10
  11  -6  -5   56.69    4.60
 -11   6   5   54.79    2.80
  10  -6  -5   21.70    1.90
  10  -6  -5   26.20    3.10
   9  -6  -5   21.70    2.00
   9  -6  -5   23.90    3.00
   8  -6  -5   93.79    6.00
  -4   6   5   65.89    3.30
  -4   6   5   65.69    3.40
  -4   6   5   67.09    3.40
  -3   6   5  191.78    8.20
  -3   6   5  196.68    8.30
  -3   6   5  188.18    8.30
  -2   6   5   29.30    2.10
  -2   6   5   29.40    2.20
  -2   6   5   27.00    2.10
  -1   6   5  308.27   13.30
  -1   6   5  324.07   13.50
  -1   6   5  323.57   13.40
   0   6   5   94.79    4.60
   0   6   5  100.39    5.20
   0   6   5  107.19    5.40
   0   6   5  102.09    5.40
   1   6   5  186.78    9.00
   1   6   5  203.78    9.40
   1   6   5  206.58    9.50
   1   6   5  205.68    9.40
   2   6   5   36.30    3.00
   2   6   5   33.50    3.00
   2   6   5   34.60    2.00
   2   6   5   31.60    3.00
   3   6   5   45.20    4.10
   3   6   5   49.90    2.40
   3   6   5   48.50    2.50
   3   6   5   44.20    4.10
   3   6   5   50.79    4.10
   4   6   5   21.90    3.10
   4   6   5   23.60    1.60
   4   6   5   23.10    3.30
   4   6   5   21.60    1.40
   4   6   5   21.20    2.30
   4   6   5   24.40    3.50
  -5  -6  -5  274.17   11.60
   5   6   5  280.87   15.10
   5   6   5  294.77   15.40
   5   6   5  271.67   11.00
   5   6   5  269.67   12.40
   5   6   5  285.37   11.20
  -6  -6  -5    5.00    1.00
   6   6   5    4.50    0.60
   6   6   5    4.10    1.20
  -7  -6  -5   36.00    2.80
   7   6   5   30.80    2.80
  -8  -6  -5    6.70    1.10
   8   6   5    4.20    1.10
   8   6   5    5.90    0.90
  -9  -6  -5   29.70    1.70
   9   6   5   30.00    2.40
  10   6   5    5.30    0.80
  14  -7  -5   32.80    2.00
  13  -7  -5   34.30    2.80
 -13   7   5   36.80    1.80
  12  -7  -5   96.59    5.60
 -12   7   5   85.19    4.50
  11  -7  -5  173.28    7.40
 -11   7   5  170.58    7.20
  10  -7  -5    6.90    1.30
  10  -7  -5    6.80    1.90
   8  -7  -5  323.87   13.60
   8  -7  -5  324.17   15.10
  -4   7   5  314.87   12.90
  -3   7   5   90.09    4.50
  -3   7   5   88.79    4.40
  -3   7   5   94.49    4.70
  -2   7   5   50.19    3.10
  -2   7   5   48.60    3.00
  -2   7   5   46.00    3.10
  -1   7   5  198.18    9.00
  -1   7   5  188.48    8.00
  -1   7   5  198.88    8.90
  -1   7   5  203.18    9.00
   0   7   5  862.51   34.40
   0   7   5  867.51   34.30
   0   7   5  889.71   34.40
   0   7   5  837.72   33.20
   1   7   5  589.14   24.00
   1   7   5  574.64   22.60
   1   7   5  576.84   23.90
   1   7   5  580.54   23.90
   2   7   5  187.48   11.60
   2   7   5  220.98    8.70
   2   7   5  210.88   10.60
   2   7   5  218.28   10.60
   3   7   5   39.50    2.00
   3   7   5   38.30    3.80
   3   7   5   36.90    2.20
   3   7   5   31.70    3.80
   3   7   5   40.60    3.70
  -4  -7  -5   81.79    4.10
   4   7   5   81.69    6.30
   4   7   5   83.09    6.10
   4   7   5   90.19    4.00
   4   7   5   84.49    3.80
   4   7   5   83.69    5.70
   5   7   5    3.50    0.70
   5   7   5    3.80    0.60
  -6  -7  -5  247.58   10.30
   6   7   5  236.48    9.70
   6   7   5  262.07   11.50
  -7  -7  -5   47.70    2.60
   7   7   5   43.70    3.30
  -8  -7  -5   39.40    2.30
   8   7   5   48.20    3.70
   8   7   5   46.40    3.00
   9   7   5   25.70    1.90
  10   7   5   27.70    1.60
  13  -8  -5   39.30    2.70
  12  -8  -5    7.50    1.90
 -12   8   5    8.50    1.30
  11  -8  -5   15.80    2.00
  11  -8  -5   13.30    2.30
  10  -8  -5   37.80    3.60
   9  -8  -5  189.38    8.50
   9  -8  -5  197.38   10.10
   8  -8  -5   66.69    3.70
   8  -8  -5   61.39    5.40
   7  -8  -5  138.79    7.90
   7  -8  -5  137.89    6.50
   6  -8  -5    6.00    1.10
   6  -8  -5    3.80    1.30
   5  -8  -5   98.19    4.90
   5  -8  -5   99.29    6.10
  -4   8   5   44.50    2.70
  -3   8   5   54.19    3.20
  -3   8   5   54.39    3.30
  -3   8   5   52.89    3.10
  -2   8   5    8.10    1.40
  -2   8   5    7.30    1.40
  -2   8   5    7.20    1.40
  -1   8   5   19.70    1.40
  -1   8   5   23.80    2.30
  -1   8   5   22.60    2.30
  -1   8   5   21.80    2.20
   0   8   5  101.89    5.70
   0   8   5   95.89    4.40
   0   8   5   98.89    5.50
  -1  -8  -5  127.89    6.80
   1   8   5  125.49    6.80
   1   8   5  123.09    6.90
   1   8   5  127.39    6.90
   1   8   5  124.79    5.50
  -2  -8  -5  134.29    6.90
  -2  -8  -5  108.69    5.50
   2   8   5  122.69    7.10
   2   8   5  126.19    5.50
   2   8   5  121.19    7.10
   2   8   5  125.09    5.30
   2   8   5  125.29    7.10
   3   8   5    1.60    0.60
   3   8   5    2.20    1.80
   3   8   5    2.60    1.80
   3   8   5    2.70    0.60
   3   8   5    2.10    2.00
   4   8   5   99.69    9.90
   4   8   5   89.89    4.30
   5   8   5   77.49    4.70
   5   8   5   74.69    3.50
   5   8   5   74.29    3.40
   6   8   5   59.29    3.10
   6   8   5   74.89    4.40
   7   8   5   25.10    2.30
   8   8   5   14.60    1.60
   8   8   5   16.40    1.20
   9   8   5    1.40    0.60
  13  -9  -5   17.80    1.50
  12  -9  -5   33.60    2.60
  11  -9  -5    0.90    1.00
  10  -9  -5   11.50    1.30
  10  -9  -5   11.10    2.20
   9  -9  -5   50.49    4.20
   9  -9  -5   54.49    3.10
   8  -9  -5   53.49    4.40
   8  -9  -5   50.29    3.20
   7  -9  -5   41.30    2.90
   7  -9  -5   30.10    5.20
   6  -9  -5   90.19    4.70
   6  -9  -5   87.19    5.90
   5  -9  -5   56.09    4.40
   5  -9  -5   52.59    3.20
   4  -9  -5   65.69    4.90
   4  -9  -5   58.69    3.50
  -4   9   5   59.79    3.40
   3  -9  -5   40.20    5.20
  -3   9   5   54.09    3.20
  -3   9   5   43.50    2.90
  -3   9   5   42.60    3.00
   2  -9  -5   38.80    3.30
   2  -9  -5   40.30    2.60
  -2   9   5   36.40    3.50
  -2   9   5   36.00    3.30
  -2   9   5   36.70    2.10
  -2   9   5   40.10    2.90
   1  -9  -5   40.30    2.90
  -1   9   5   46.30    3.40
  -1   9   5   45.60    2.40
  -1   9   5   45.60    3.40
  -1   9   5   41.60    3.40
   0  -9  -5  291.07   12.90
   0   9   5  268.27   11.10
   0   9   5  273.77   12.70
   0   9   5  275.97   11.30
   0   9   5  285.57   12.80
   0   9   5  275.27   12.50
  -1  -9  -5   76.39    4.00
  -1  -9  -5   81.79    5.00
   1   9   5   77.69    5.20
   1   9   5   79.99    5.40
   1   9   5   78.89    5.20
   1   9   5   82.79    3.70
   1   9   5   77.29    3.80
  -2  -9  -5  307.57   13.30
  -2  -9  -5  288.87   12.10
   2   9   5  286.77   11.70
   2   9   5  290.77   11.90
  -3  -9  -5  155.18    8.20
   3   9   5  171.78    7.00
   4   9   5    0.80    0.40
   4   9   5    0.10    0.50
   5   9   5   40.00    2.20
   5   9   5   38.30    2.00
   6   9   5   11.10    1.20
   6   9   5   10.80    0.70
   6   9   5    6.40    1.80
   7   9   5   69.29    3.90
   8   9   5    7.00    1.10
   8   9   5    6.40    0.70
  12 -10  -5   44.30    2.60
  11 -10  -5   18.50    2.00
  10 -10  -5   20.10    2.50
  10 -10  -5   17.80    1.50
   9 -10  -5    7.40    1.10
   9 -10  -5    8.90    1.90
   8 -10  -5    3.10    0.90
   8 -10  -5    2.30    1.40
   7 -10  -5  344.07   15.80
   7 -10  -5  347.77   14.30
   6 -10  -5  125.99    6.10
   6 -10  -5  131.69    7.50
   5 -10  -5   76.89    4.20
   5 -10  -5   77.19    5.20
   4 -10  -5  104.59    6.10
   4 -10  -5   92.59    4.90
  -4  10   5   93.99    4.60
   3 -10  -5  408.06   17.70
   3 -10  -5  424.96   16.60
  -3  10   5  380.16   15.80
  -3  10   5  398.16   16.60
   2 -10  -5  277.67   11.70
   2 -10  -5  290.47   12.80
  -2  10   5  258.97   12.50
  -2  10   5  274.47   11.10
  -2  10   5  258.27   12.30
  -2  10   5  295.37   12.30
   1 -10  -5  326.57   14.60
   1 -10  -5  322.57   13.40
  -1  10   5  314.17   14.00
  -1  10   5  321.77   12.90
  -1  10   5  305.67   14.10
  -1  10   5  344.67   14.40
   0 -10  -5   12.30    2.20
   0 -10  -5   14.40    1.50
   0  10   5   19.00    4.20
   0  10   5   11.90    1.20
   0  10   5   13.70    1.10
  -1 -10  -5   45.90    3.60
  -1 -10  -5   42.30    2.60
   1  10   5   44.70    4.40
   1  10   5   42.40    4.20
   1  10   5   45.60    2.50
   1  10   5   41.40    4.00
   1  10   5   44.20    2.30
  -2 -10  -5   56.29    3.20
   2  10   5   59.29    2.80
   2  10   5   52.09    3.80
  -3 -10  -5  100.09    4.70
   3  10   5  105.69    4.50
   3  10   5  100.79    4.70
   4  10   5   40.00    2.10
   4  10   5   38.70    2.20
   5  10   5    1.30    0.50
   5  10   5    1.20    0.40
   6  10   5   34.30    1.70
   7  10   5    5.50    0.80
   8  10   5    9.90    0.70
  11 -11  -5    0.00    0.50
  10 -11  -5   32.60    2.00
  10 -11  -5   33.70    2.60
   9 -11  -5    6.90    1.40
   9 -11  -5    8.60    1.80
   8 -11  -5  123.69    6.80
   8 -11  -5  122.39    5.60
   7 -11  -5   30.50    3.30
   7 -11  -5   30.70    2.20
   6 -11  -5  159.78    7.20
   6 -11  -5  153.08    8.30
   5 -11  -5   58.79    4.50
   5 -11  -5   63.79    3.50
   4 -11  -5  195.38    9.80
   4 -11  -5  202.08    8.80
   3 -11  -5   81.89    4.20
   3 -11  -5   75.79    5.10
  -3  11   5   74.29    3.60
   2 -11  -5  584.44   21.10
   2 -11  -5  414.56   22.30
  -2  11   5  562.04   20.40
   1 -11  -5   54.39    3.20
   1 -11  -5   56.99    4.20
  -1  11   5   55.09    2.90
  -1  11   5   50.59    2.90
   0 -11  -5  249.88   10.80
   0 -11  -5  262.97   11.90
   0  11   5  259.57   10.30
  -1 -11  -5   38.10    3.30
  -1 -11  -5   36.90    2.40
   1  11   5   38.10    2.20
   1  11   5   37.80    2.00
  -2 -11  -5   22.80    1.80
   2  11   5   23.60    1.50
   2  11   5   23.20    1.70
  -3 -11  -5   32.70    2.10
   3  11   5   36.60    2.10
   3  11   5   36.80    1.90
   4  11   5   18.20    1.20
   4  11   5   19.30    1.80
   5  11   5   16.40    1.10
   5  11   5   16.60    1.00
   6  11   5   15.40    0.80
   6  11   5   17.60    1.30
   7  11   5    1.40    0.50
  10 -12  -5   24.20    1.80
   9 -12  -5    0.90    0.60
   9 -12  -5    1.00    0.80
   8 -12  -5   12.30    2.40
   8 -12  -5   12.20    1.50
   7 -12  -5  146.69    7.50
   7 -12  -5  156.28    6.70
   6 -12  -5   27.20    2.00
   6 -12  -5   26.60    2.80
   5 -12  -5   20.60    3.60
   5 -12  -5   31.80    2.20
   4 -12  -5    2.90    1.30
   4 -12  -5    3.00    0.80
   3 -12  -5   27.90    2.10
   3 -12  -5   26.10    2.80
  -3  12   5   26.10    1.70
   2 -12  -5   23.40    2.80
   2 -12  -5   28.40    2.10
  -2  12   5   26.50    1.70
   1 -12  -5    2.60    1.10
   1 -12  -5    4.70    1.00
  -1  12   5    3.60    0.60
  -1  12   5    3.10    0.50
   0 -12  -5   21.50    2.50
   0 -12  -5   22.60    1.80
   0  12   5   25.00    1.50
   0  12   5   24.50    1.60
   1  12   5   25.20    1.60
   1  12   5   17.60    1.80
  -2 -12  -5   12.60    1.30
   2  12   5   13.20    1.00
   2  12   5   13.50    1.20
  -3 -12  -5   12.10    1.20
   3  12   5   11.90    0.90
   3  12   5   12.30    1.10
   4  12   5   18.80    1.20
   4  12   5   20.20    1.30
   5  12   5    8.40    0.60
   5  12   5    7.70    0.70
   5  12   5    9.20    1.00
   6  12   5   73.29    3.20
   7  12   5   39.30    2.10
   9 -13  -5  138.09    6.30
   8 -13  -5    6.80    0.90
   8 -13  -5    6.90    1.40
   7 -13  -5    8.40    1.30
   7 -13  -5    8.30    1.40
   6 -13  -5   68.69    3.50
   6 -13  -5   72.89    4.70
   5 -13  -5   25.90    1.90
   5 -13  -5   25.50    2.50
   4 -13  -5   82.79    4.10
   4 -13  -5   74.79    4.60
   3 -13  -5   16.30    1.60
   3 -13  -5   15.60    2.20
  -3  13   5   16.60    1.20
   2 -13  -5    5.10    1.30
   2 -13  -5    6.00    1.10
  -2  13   5    6.60    0.80
  -2  13   5    6.60    0.80
   1 -13  -5   27.80    2.60
   1 -13  -5   32.20    2.20
  -1  13   5   34.20    2.20
  -1  13   5   32.90    1.70
   0 -13  -5   18.70    1.60
   0  13   5   19.90    1.20
   0  13   5   19.20    1.40
  -1 -13  -5   12.60    1.30
   1  13   5   12.80    1.00
   1  13   5   12.90    1.10
  -2 -13  -5    2.20    1.10
   2  13   5    2.10    0.40
   2  13   5    1.40    0.50
  -3 -13  -5   59.29    2.90
   3  13   5   56.59    2.70
   3  13   5   62.19    2.80
   4  13   5   21.40    1.30
   4  13   5   19.10    1.10
   4  13   5   21.00    1.10
   5  13   5   64.19    2.60
   5  13   5   67.19    3.20
   6  13   5   41.70    1.90
   7 -14  -5   75.29    3.60
   6 -14  -5   25.60    1.60
   6 -14  -5   22.50    2.30
   5 -14  -5    2.10    0.70
   5 -14  -5    3.70    0.90
   4 -14  -5    3.60    0.90
   4 -14  -5    2.90    0.70
   3 -14  -5   44.30    2.90
   3 -14  -5   49.80    2.70
  -3  14   5   47.80    2.20
   2 -14  -5    0.40    0.60
   2 -14  -5    0.30    0.70
  -2  14   5    0.20    0.40
  -2  14   5   -0.20    0.30
   1 -14  -5   17.90    1.50
  -1  14   5   17.90    1.20
  -1  14   5   18.90    1.10
   0 -14  -5   20.30    2.00
   0  14   5   22.20    1.40
   0  14   5   22.00    1.20
  -1 -14  -5   13.60    1.20
   1  14   5   13.50    0.90
   1  14   5   13.90    1.00
   1  14   5   12.00    1.30
  -2 -14  -5    3.00    0.70
   2  14   5    4.60    0.50
   2  14   5    4.70    0.90
   2  14   5    4.80    0.60
   3  14   5   17.00    1.10
   3  14   5   17.80    1.00
   3  14   5   17.00    0.90
   4  14   5   17.50    1.10
   4  14   5   19.10    0.90
   6 -15  -5   38.70    1.80
   5 -15  -5    2.30    0.60
   3 -15  -5    3.20    0.70
   2 -15  -5  172.88    6.80
  -2  15   5  156.78    6.50
  -2  15   5  162.98    6.60
   1 -15  -5    7.10    0.90
  -1  15   5    7.50    0.70
  -1  15   5    7.50    0.60
   0 -15  -5   43.90    2.20
   0  15   5   49.70    2.00
   0  15   5   43.00    2.10
  -1 -15  -5   16.70    1.00
   1  15   5   16.10    0.80
   1  15   5   11.70    1.00
   2  15   5   12.60    0.70
   3  15   5    8.50    0.50
   4 -16  -5    3.10    0.40
   3 -16  -5    0.80    0.30
   2 -16  -5   15.50    1.00
   1 -16  -5   29.90    1.60
   6  15  -6   28.40    1.20
   5  15  -6    1.10    0.50
   5  15  -6    1.40    0.30
   4  15  -6   40.50    1.80
   4  15  -6   41.60    2.10
   3  15  -6    1.00    0.40
   3  15  -6    1.60    0.30
   2  15  -6   63.19    2.80
   2  15  -6   74.19    3.20
   1  15  -6    1.10    0.30
   1  15  -6    1.10    0.30
   0  15  -6   73.99    3.00
   8  14  -6   15.50    1.00
   7  14  -6   44.00    2.30
   7  14  -6   39.40    1.80
   6  14  -6   27.20    1.40
   6  14  -6   27.30    1.30
   6  14  -6   26.30    1.50
   5  14  -6  101.39    4.30
   5  14  -6   80.99    3.80
   5  14  -6   80.09    3.60
   4  14  -6   15.10    1.10
   4  14  -6   13.40    1.00
   4  14  -6   14.20    0.90
   3  14  -6   30.50    1.60
   3  14  -6   27.60    1.70
   3  14  -6   29.60    1.50
   2  14  -6    3.60    0.60
   2  14  -6    3.10    0.40
   1  14  -6   12.60    0.80
   0  14  -6   40.70    2.00
   0  14  -6   40.10    1.80
  -1  14  -6   61.99    2.70
  -1  14  -6   59.99    2.60
  10  13  -6   42.80    2.00
   9  13  -6   14.00    1.10
   8  13  -6   27.80    1.30
   8  13  -6   28.50    1.70
   7  13  -6    6.50    1.00
   7  13  -6    5.70    1.10
   6  13  -6   57.09    2.50
   6  13  -6   57.79    2.70
   6  13  -6   56.39    2.90
   5  13  -6   14.00    1.30
   5  13  -6   12.80    0.90
   5  13  -6   11.90    1.00
   4  13  -6   11.90    0.90
   4  13  -6   11.30    1.00
   4  13  -6   12.90    1.20
   3  13  -6   28.80    1.90
   3  13  -6   30.20    1.60
   3  13  -6   32.20    1.80
   2  13  -6   41.70    2.00
   2  13  -6   44.70    2.30
   1  13  -6   82.59    3.60
   1  13  -6   81.89    3.70
   0  13  -6   77.29    3.80
   0  13  -6   76.59    3.50
  -1  13  -6   70.99    3.10
  -1  13  -6   77.09    3.30
  -2  13  -6    4.70    0.60
  -3  13  -6   82.09    4.00
  10  12  -6   10.90    0.90
   9  12  -6   22.70    1.10
   9  12  -6   25.50    1.60
   8  12  -6    4.80    0.90
   8  12  -6    4.90    0.80
   8  12  -6    4.60    0.50
   7  12  -6   61.99    2.90
   7  12  -6   63.59    3.20
   7  12  -6   62.59    2.80
   6  12  -6   17.10    1.50
   6  12  -6   15.80    1.70
   6  12  -6   17.00    1.10
   5  12  -6  104.49    4.70
   5  12  -6   86.29    4.70
   5  12  -6  100.39    4.30
   4  12  -6   19.70    1.40
   4  12  -6   20.30    1.40
   3  12  -6   66.29    3.20
   3  12  -6   65.09    3.00
   2  12  -6   29.00    1.80
   2  12  -6   24.10    2.40
   2  12  -6   33.00    1.90
   1  12  -6   65.09    3.00
   1  12  -6   63.59    3.20
   1  12  -6   64.49    3.10
   0  12  -6   36.30    1.90
   0  12  -6   37.20    2.00
  -1  12  -6   37.00    2.00
  -1  12  -6   35.40    1.90
  -2  12  -6   36.00    1.90
  -3  12  -6    1.70    0.40
  -4  12  -6   84.99    3.60
  11  11  -6    5.40    0.80
  10  11  -6   19.90    1.50
   9  11  -6   17.60    1.50
   9  11  -6   17.30    1.00
   8  11  -6   36.70    2.30
   8  11  -6   34.50    1.90
   8  11  -6   38.10    1.80
   7  11  -6    7.80    0.90
   7  11  -6    8.30    1.60
   7  11  -6    8.70    1.00
   6  11  -6   27.90    2.00
   6  11  -6   30.80    1.80
   6  11  -6   30.00    1.60
   5  11  -6   14.10    1.50
   5  11  -6   16.40    1.20
   5  11  -6   14.50    1.30
   4  11  -6  256.47    9.90
   4  11  -6  226.98   10.10
   4  11  -6  245.38    9.70
   3  11  -6   48.00    2.50
   3  11  -6   45.30    2.30
   3  11  -6   45.80    2.70
   2  11  -6    3.00    0.70
   2  11  -6    3.90    0.60
   2  11  -6    3.30    0.70
   1  11  -6   40.50    2.00
   1  11  -6   41.30    2.20
   1  11  -6   36.90    2.30
   0  11  -6   33.50    1.90
   0  11  -6   34.80    1.80
  -1  11  -6   57.89    2.80
  -1  11  -6   61.29    2.90
  -2  11  -6    3.00    0.50
  -2  11  -6    3.10    0.60
  -3  11  -6    0.40    0.40
  -4  11  -6    0.20    0.30
  -5  11  -6   52.89    2.40
  12  10  -6    9.80    1.30
  11  10  -6   46.80    2.30
  11  10  -6   48.40    3.40
  10  10  -6   78.59    3.60
  10  10  -6   71.49    4.10
   9  10  -6   11.40    1.90
   9  10  -6   12.50    1.10
   9  10  -6   14.00    1.40
   9  10  -6   14.40    0.90
   8  10  -6   10.80    0.90
   8  10  -6   11.20    1.40
   8  10  -6   10.70    1.00
   7  10  -6  207.78    8.40
   7  10  -6  205.28    8.70
   7  10  -6  199.48    8.20
   6  10  -6   58.39    3.30
   6  10  -6   64.59    2.90
   6  10  -6   61.09    3.10
   5  10  -6  505.25   18.00
   5  10  -6  409.96   18.20
   4  10  -6   99.29    4.90
   4  10  -6  105.49    4.60
   4  10  -6   99.79    5.90
   4  10  -6  100.79    6.10
   4  10  -6  110.29    4.50
   4  10  -6   97.79    6.10
   3  10  -6  300.27   11.70
   3  10  -6  305.27   11.60
   3  10  -6  292.57   12.00
   3  10  -6  283.87   13.00
   3  10  -6  275.87   13.00
   2  10  -6   45.20    2.30
   2  10  -6   43.70    2.60
   2  10  -6   44.10    3.70
   2  10  -6   40.90    3.70
   2  10  -6   43.20    3.40
   2  10  -6   41.10    2.10
  -2 -10   6   42.30    2.50
   1  10  -6   56.19    4.30
   1  10  -6   62.29    3.30
   1  10  -6   62.09    2.80
   1  10  -6   64.29    3.00
   1  10  -6   63.69    4.20
   1  10  -6   57.59    4.30
   0  10  -6    7.00    0.90
  -1  10  -6  320.97   13.30
  -1  10  -6  360.16   14.00
  -2  10  -6   13.20    1.10
  -2  10  -6   14.10    1.00
  -3  10  -6    9.10    0.90
  -3  10  -6    9.70    0.90
  -4  10  -6   17.00    1.20
  -5  10  -6    7.00    0.80
  -6  10  -6    4.40    0.60
  13   9  -6   79.29    3.80
  12   9  -6   21.10    1.70
  12   9  -6   19.10    1.20
  11   9  -6    6.30    0.90
  11   9  -6    8.60    1.80
  10   9  -6    5.70    1.00
  10   9  -6    5.20    1.20
   9   9  -6   93.69    4.40
   9   9  -6   87.29    3.90
   9   9  -6   88.59    3.80
   8   9  -6  298.57   11.90
   8   9  -6  311.17   12.30
   8   9  -6  295.77   11.70
   8   9  -6  288.17   13.10
   7   9  -6   86.09    4.90
   7   9  -6  107.89    4.30
   7   9  -6  102.09    4.40
   6   9  -6  162.68    7.10
   6   9  -6  160.98    6.60
   6   9  -6  159.58    8.30
   6   9  -6  147.59    8.20
   6   9  -6  140.19    8.50
   6   9  -6  167.38    6.50
   5   9  -6   50.19    3.90
   5   9  -6   52.39    2.90
   5   9  -6   53.19    4.00
   5   9  -6   51.59    2.60
   5   9  -6   53.99    2.50
   5   9  -6   55.29    4.00
   4   9  -6   84.19    5.10
   4   9  -6   83.29    5.10
   4   9  -6   85.29    3.70
   4   9  -6   84.79    5.10
   4   9  -6   82.99    3.80
   4   9  -6   80.69    4.10
   3   9  -6   95.09    4.10
   3   9  -6   91.19    5.40
   3   9  -6   95.39    5.40
   3   9  -6   95.89    4.50
   3   9  -6   94.09    5.40
   3   9  -6   96.09    4.20
  -3  -9   6   94.79    4.60
   2   9  -6   19.60    2.40
   2   9  -6   21.10    2.40
   2   9  -6   21.00    1.30
   2   9  -6   22.80    1.50
   2   9  -6   20.80    2.60
   1   9  -6   15.60    1.80
   1   9  -6   12.70    2.00
   1   9  -6   10.70    1.90
   1   9  -6   14.70    2.10
   1   9  -6   16.30    1.20
   1   9  -6   15.40    1.10
   0   9  -6  130.19    6.70
   0   9  -6  125.29    5.90
   0   9  -6  126.89    6.70
   0   9  -6  133.89    5.50
   0   9  -6  135.89    6.90
   0   9  -6  142.19    5.70
  -1   9  -6  156.38    6.60
  -1   9  -6  161.18    6.70
   1  -9   6  162.68    6.60
  -2   9  -6   79.89    3.70
  -3   9  -6   76.59    3.50
  -3   9  -6   71.59    3.30
  -4   9  -6    3.00    0.60
  -5   9  -6   95.69    4.30
  -6   9  -6   12.70    1.00
  -7   9  -6    9.70    0.80
  13   8  -6   31.80    2.10
  12   8  -6   50.79    3.60
  12   8  -6   56.79    2.50
  11   8  -6   22.70    1.50
  11   8  -6   20.60    2.20
  10   8  -6   36.10    2.20
   9   8  -6   90.19    3.80
   9   8  -6   84.39    4.40
   9   8  -6   86.49    5.10
   9   8  -6   95.09    4.40
   8   8  -6   21.70    3.50
   8   8  -6   19.70    1.40
   7   8  -6   50.39    5.80
   7   8  -6   42.10    2.50
   7   8  -6   41.30    2.20
   7   8  -6   48.10    5.40
   7   8  -6   44.30    4.30
   7   8  -6   41.80    2.10
   7   8  -6   39.10    3.30
   6   8  -6   30.10    3.30
   6   8  -6   34.30    3.30
   6   8  -6   35.20    1.80
   6   8  -6   34.10    2.20
   6   8  -6   32.50    1.90
   6   8  -6   35.50    3.30
   5   8  -6  117.19    5.00
   5   8  -6  116.79    6.40
   5   8  -6  117.69    6.40
   5   8  -6  115.59    6.30
   4   8  -6   60.49    4.00
   4   8  -6   57.89    2.70
   4   8  -6   56.39    3.00
   4   8  -6   59.79    3.00
   4   8  -6   55.49    3.90
   4   8  -6   58.59    3.90
   3   8  -6   74.49    4.50
   3   8  -6   72.29    4.40
   3   8  -6   71.29    3.30
   3   8  -6   70.69    4.40
   2   8  -6  119.99    6.30
   2   8  -6  112.39    4.90
   2   8  -6  112.59    6.00
   2   8  -6  113.59    6.20
   1   8  -6  148.19    7.00
   1   8  -6  137.39    7.00
   1   8  -6  139.19    7.10
   1   8  -6  137.59    5.90
   0   8  -6  168.08    8.10
   0   8  -6  172.18    8.10
  -1   8  -6  560.84   21.10
  -1   8  -6  539.95   22.20
  -1   8  -6  534.35   22.20
  -1   8  -6  536.15   21.10
  -2   8  -6   63.09    3.00
  -2   8  -6   59.49    4.20
  -2   8  -6   61.49    4.20
  -2   8  -6   59.99    2.80
   2  -8   6   61.59    2.90
  -3   8  -6  165.48    6.70
  -3   8  -6  137.79    9.60
  -3   8  -6  161.68    6.60
  -4   8  -6   22.30    1.40
  -5   8  -6   15.90    1.20
  -6   8  -6   14.60    1.20
  -7   8  -6   20.70    1.30
  -8   8  -6   12.10    1.00
  14   7  -6    7.00    0.80
  13   7  -6   12.80    1.40
  12   7  -6    9.20    1.20
  12   7  -6   10.20    1.60
  11   7  -6    5.20    1.00
  11   7  -6    4.10    1.20
  10   7  -6   44.90    2.50
  10   7  -6   40.50    3.10
   9   7  -6  127.39    6.40
   8   7  -6  395.76   17.20
   8   7  -6  386.16   15.10
   8   7  -6  403.76   17.20
   8   7  -6  383.46   15.00
   8   7  -6  385.66   15.60
   8   7  -6  366.96   16.40
   7   7  -6   97.89    5.70
   7   7  -6   87.79    5.20
   7   7  -6   96.99    5.70
   7   7  -6   93.39    4.20
   7   7  -6   95.09    4.50
   7   7  -6   93.29    4.00
   7   7  -6   97.79    6.00
   6   7  -6   56.99    3.90
   6   7  -6   56.59    2.60
   6   7  -6   55.49    3.00
   6   7  -6   57.69    4.00
   6   7  -6   55.59    2.70
   6   7  -6   56.79    4.00
   5   7  -6   52.09    3.50
   5   7  -6   53.29    3.60
   5   7  -6   51.49    3.60
   5   7  -6   51.09    2.50
   4   7  -6  175.98    8.30
   4   7  -6  180.98    8.40
   4   7  -6  172.78    8.20
   4   7  -6  168.48    7.10
   3   7  -6  454.35   18.00
   3   7  -6  465.55   19.30
   3   7  -6  465.25   19.20
   3   7  -6  476.45   19.30
   2   7  -6  111.59    4.80
   2   7  -6  111.09    5.70
   2   7  -6  114.79    6.00
   2   7  -6  111.19    5.90
   1   7  -6  167.88    7.70
   1   7  -6  155.18    6.60
   1   7  -6  162.48    7.70
   0   7  -6   56.09    3.80
   0   7  -6   62.09    3.90
   0   7  -6   58.69    2.80
  -1   7  -6  322.37   14.30
  -1   7  -6  263.17   11.60
  -1   7  -6  302.87   14.30
  -2   7  -6    4.90    0.80
  -2   7  -6    4.00    1.40
  -2   7  -6    4.60    0.90
  -2   7  -6    5.80    0.80
  -2   7  -6    3.10    1.40
   2  -7   6    5.90    1.30
  -3   7  -6  110.69    4.90
  -3   7  -6  108.29    5.10
  -3   7  -6  115.39    4.80
   3  -7   6  116.59    5.00
  -4   7  -6  183.08    7.60
  -5   7  -6  124.39    5.60
  -5   7  -6  127.99    5.50
  -6   7  -6   61.89    3.10
  -6   7  -6   64.89    3.20
  -7   7  -6   46.00    2.40
  -7   7  -6   46.20    2.40
  -8   7  -6   29.90    1.70
  14   6  -6    7.50    0.90
  13   6  -6   14.40    1.70
  12   6  -6   37.40    2.80
  11   6  -6  107.59    4.80
  11   6  -6  106.89    5.70
  10   6  -6   38.70    2.30
  10   6  -6   35.00    2.90
 -10  -6   6   35.10    1.80
   9   6  -6   56.39    3.10
   9   6  -6   57.49    2.50
   9   6  -6   56.49    3.80
  -9  -6   6   56.89    2.60
   8   6  -6   11.60    2.00
   8   6  -6   15.40    2.40
   8   6  -6   14.20    1.00
   8   6  -6   14.70    1.40
   8   6  -6   14.80    2.40
  -8  -6   6   14.40    1.00
   7   6  -6  342.37   13.10
   7   6  -6  343.67   12.60
   7   6  -6  284.07   14.30
   7   6  -6  341.47   14.30
   7   6  -6  255.87   14.20
   7   6  -6  339.17   12.50
   6   6  -6  120.19    6.20
   6   6  -6  117.99    5.00
   6   6  -6  119.29    6.20
   6   6  -6  113.99    6.30
   5   6  -6  199.28    9.20
   5   6  -6  196.58    8.00
   5   6  -6  197.38    9.10
   5   6  -6  203.48    9.20
   4   6  -6  132.29    6.40
   4   6  -6  127.89    6.30
   4   6  -6  124.49    5.30
   4   6  -6  131.49    6.40
   3   6  -6  183.78    8.30
   3   6  -6  174.18    8.30
   3   6  -6  171.98    8.20
   2   6  -6  535.55   21.80
   2   6  -6  582.14   22.90
   2   6  -6  586.74   23.00
   1   6  -6  101.79    5.20
   1   6  -6   97.29    5.20
   1   6  -6   92.89    4.40
   0   6  -6  113.79    5.00
   0   6  -6  120.89    6.00
   0   6  -6  123.19    6.00
  -1   6  -6  194.98    7.90
  -2   6  -6   55.99    2.70
  -3   6  -6  191.98    7.80
  -3   6  -6  186.78    7.70
  -3   6  -6  188.58    8.10
  -4   6  -6  108.69    4.70
  -4   6  -6   97.79    4.80
   4  -6   6  104.19    4.80
  -5   6  -6    7.90    1.00
   5  -6   6    7.00    1.30
  -6   6  -6  101.79    4.60
  -7   6  -6   14.80    1.40
  -7   6  -6   14.80    1.40
  -8   6  -6   13.30    1.10
  -8   6  -6   13.60    1.10
  -9   6  -6   12.80    0.90
  14   5  -6    2.70    0.70
  13   5  -6   46.10    2.90
 -13  -5   6   42.30    2.00
  12   5  -6   19.60    2.60
 -12  -5   6   21.10    1.20
  11   5  -6   10.00    1.20
  11   5  -6   11.00    1.80
 -11  -5   6    9.60    0.90
 -11  -5   6   11.00    1.50
  10   5  -6  155.78   12.20
  10   5  -6  144.69   10.70
  10   5  -6  180.08    8.60
  10   5  -6  153.38    7.70
 -10  -5   6  164.78    7.00
   9   5  -6   77.59    5.50
   9   5  -6   77.89    5.60
   9   5  -6   73.39    4.50
   9   5  -6   76.29    3.70
  -9  -5   6   72.79    3.40
  -9  -5   6   76.09    3.70
   8   5  -6  257.47   10.40
   8   5  -6  288.47   12.70
   8   5  -6  256.17   10.70
   8   5  -6  265.87   12.40
   8   5  -6  245.28   11.50
  -8  -5   6  258.57   10.30
  -8  -5   6  255.17   10.60
   7   5  -6  230.98   10.50
   7   5  -6  228.58   10.50
   7   5  -6  222.78    9.20
   7   5  -6  233.98   10.50
  -7  -5   6  237.38    9.50
   6   5  -6   39.00    2.80
   6   5  -6   32.30    2.30
   6   5  -6   35.40    2.70
   6   5  -6   36.50    2.70
   5   5  -6  171.38    7.20
   5   5  -6  181.38    8.30
   5   5  -6  182.08    8.30
   4   5  -6    3.50    0.60
   4   5  -6    3.90    1.10
   4   5  -6    4.00    1.00
   4   5  -6    3.20    1.00
   3   5  -6   55.39    4.00
   3   5  -6   59.89    3.50
   3   5  -6   59.49    3.50
   2   5  -6  164.88    7.50
   2   5  -6  156.48    7.40
   1   5  -6  578.04   23.30
   1   5  -6  584.54   23.30
   0   5  -6  142.99    5.90
  -2   5  -6   22.30    1.40
  -3   5  -6   86.59    3.90
   3  -5   6   84.09    4.10
  -4   5  -6    1.60    0.50
  -4   5  -6    2.10    0.60
   4  -5   6    2.70    0.70
  -5   5  -6  131.19    6.00
  -5   5  -6  139.09    6.40
   5  -5   6  153.88    6.70
  -6   5  -6    5.10    1.00
  -6   5  -6    5.80    0.90
   6  -5   6    3.10    0.90
  -7   5  -6  116.09    5.10
  -7   5  -6  110.19    5.20
  -8   5  -6   36.50    2.70
  -8   5  -6   37.20    2.10
  -9   5  -6   58.89    2.80
  -9   5  -6   61.99    2.80
  15   4  -6   25.10    1.40
  14   4  -6   89.89    4.20
 -14  -4   6   87.09    3.60
  13   4  -6   89.49    4.60
 -13  -4   6   86.69    3.60
 -13  -4   6   78.89    4.20
  12   4  -6   12.50    1.70
 -12  -4   6   11.40    1.20
 -12  -4   6   11.60    1.00
  11   4  -6   29.90    2.70
  11   4  -6   26.80    2.40
 -11  -4   6   26.20    1.60
 -11  -4   6   28.60    2.00
  10   4  -6   39.10    2.40
  10   4  -6   40.30    3.10
 -10  -4   6   42.30    2.20
 -10  -4   6   39.80    2.50
   9   4  -6   19.60    2.70
   9   4  -6   20.00    2.00
   9   4  -6   22.80    3.00
  -9  -4   6   18.50    1.30
  -9  -4   6   20.40    1.70
   8   4  -6  235.38   10.80
   8   4  -6  235.98   10.80
  -8  -4   6  233.28    9.70
   7   4  -6  371.56   15.70
   7   4  -6  374.06   15.70
   7   4  -6  368.96   15.70
   6   4  -6  673.03   26.80
   6   4  -6  678.03   26.90
   6   4  -6  663.83   26.80
   5   4  -6   52.09    3.50
   5   4  -6   49.90    3.10
   5   4  -6   51.29    3.40
   4   4  -6   79.99    4.20
   4   4  -6   79.79    4.30
   4   4  -6   80.59    4.30
   3   4  -6   71.29    4.00
   3   4  -6   72.09    4.00
   2   4  -6  192.48    8.50
   2   4  -6  189.08    8.50
  -1   4  -6  111.59    4.70
  -2   4  -6  135.89    5.70
  -3   4  -6  114.49    4.90
  -4   4  -6   26.60    1.70
  -4   4  -6   25.50    2.20
   4  -4   6   33.70    3.00
  -5   4  -6   23.10    1.50
  -5   4  -6   19.50    1.60
   5  -4   6   19.40    1.80
  -6   4  -6   19.00    1.50
  -6   4  -6   17.60    1.50
   6  -4   6   17.80    1.80
  -7   4  -6   46.70    2.60
  -8   4  -6   12.00    1.30
  -8   4  -6   13.10    1.30
  -9   4  -6    0.80    0.60
  -9   4  -6    0.00    0.40
  14   3  -6   11.90    1.70
 -14  -3   6   10.20    1.20
 -14  -3   6   12.00    0.80
  13   3  -6    2.70    0.90
  13   3  -6    3.40    1.40
 -13  -3   6    3.50    0.70
 -13  -3   6    4.30    0.70
  12   3  -6    1.30    0.80
 -12  -3   6    0.20    0.60
 -12  -3   6    0.60    0.40
  11   3  -6   24.90    2.90
  11   3  -6   28.10    2.50
 -11  -3   6   23.20    2.70
 -11  -3   6   28.30    1.70
  10   3  -6  141.19    6.40
  10   3  -6  157.68    7.40
 -10  -3   6  144.69    6.70
 -10  -3   6  157.88    6.30
 -10  -3   6  146.99    6.60
   9   3  -6   84.09    4.80
   9   3  -6   83.49    5.60
   9   3  -6   86.69    5.50
  -9  -3   6   87.49    3.90
  -9  -3   6   98.19    4.80
   8   3  -6  128.29    6.70
   8   3  -6  132.89    6.80
  -8  -3   6  135.59    5.80
   7   3  -6  462.45   19.10
   7   3  -6  458.15   19.10
   7   3  -6  476.25   19.20
  -7  -3   6  465.15   18.40
   6   3  -6  110.39    5.50
   6   3  -6  110.39    5.60
   6   3  -6  111.99    5.60
   5   3  -6   11.30    1.50
   5   3  -6   11.20    1.40
   5   3  -6   10.50    1.40
   4   3  -6  161.58    7.10
   4   3  -6  154.68    7.10
   4   3  -6  151.58    7.10
   3   3  -6  168.58    7.70
   3   3  -6  176.68    7.80
   2   3  -6  231.18   39.00
  -2  -3   6  304.87   45.10
   1   3  -6  139.29   35.00
  -1  -3   6  203.78   40.70
   0  -3   6   24.30   36.50
   1  -3   6  377.06   15.60
   1  -3   6  374.66   15.50
   2  -3   6  159.98    7.70
   2  -3   6  164.68    7.90
  -3   3  -6   89.89    4.00
  -4   3  -6  118.59    5.40
   4  -3   6  118.39    5.50
  -5   3  -6   40.10    2.50
  -5   3  -6   42.10    2.30
   5  -3   6   41.60    2.70
  -6   3  -6  251.47   10.30
  -6   3  -6  216.68   10.60
   6  -3   6  263.67   10.70
  -7   3  -6   32.40    2.20
  -7   3  -6   33.90    2.10
   7  -3   6   33.90    2.40
  -8   3  -6    1.40    0.60
  -8   3  -6    1.60    0.60
   8  -3   6    1.90    0.70
  -9   3  -6   16.40    1.40
  -9   3  -6   16.70    1.30
 -10   3  -6   46.10    2.20
 -15  -2   6    0.30    0.20
  14   2  -6    4.90    1.30
  14   2  -6    6.30    1.30
 -14  -2   6    5.60    0.80
 -14  -2   6    5.10    1.00
  13   2  -6   13.40    1.90
  13   2  -6   16.00    1.70
 -13  -2   6   16.60    2.00
 -13  -2   6   13.40    1.10
  12   2  -6   24.20    2.20
  12   2  -6   21.10    2.50
 -12  -2   6   22.40    1.70
 -12  -2   6   22.80    1.50
 -11  -2   6   25.10    2.30
 -11  -2   6   21.90    1.80
  10   2  -6  138.39    8.20
  10   2  -6  161.48    7.60
 -10  -2   6  167.18    7.00
 -10  -2   6  153.78    7.10
 -10  -2   6  168.08    6.60
   9   2  -6   12.20    1.60
   9   2  -6   13.10    2.60
   9   2  -6   11.20    2.50
  -9  -2   6   13.00    1.30
  -9  -2   6   10.90    1.00
  -9  -2   6   11.10    1.20
   8   2  -6  218.08   10.10
   8   2  -6  217.78    9.90
  -8  -2   6  217.48    9.00
   7   2  -6   94.49    4.90
   7   2  -6   94.79    4.90
  -7  -2   6   88.79    4.10
   6   2  -6 1136.19   44.00
   6   2  -6 1130.49   44.00
   6   2  -6 1137.89   44.00
   5   2  -6   35.00    2.50
   5   2  -6   33.30    2.40
   5   2  -6   36.20    2.50
   4   2  -6 2605.74   98.19
   4   2  -6 2542.65   97.99
   4   2  -6 2566.84   97.89
   3   2  -6   78.49    4.10
   3   2  -6   83.19    4.20
   2   2  -6  113.69   31.50
  -2  -2   6  117.19   31.40
  -1  -2   6   93.89    4.80
  -1  -2   6   95.19    4.70
   0  -2   6   84.29    4.40
   0  -2   6   84.49    4.50
   1  -2   6  168.18    7.60
   1  -2   6  162.38    7.70
  -2   2  -6   73.99    3.30
   2  -2   6   72.99    4.50
   2  -2   6   73.39    4.30
  -3   2  -6  409.16   15.90
   3  -2   6  401.56   17.30
   3  -2   6  405.86   17.20
  -4   2  -6  286.27   11.60
   4  -2   6  295.47   12.10
  -5   2  -6   55.09    2.80
  -5   2  -6   53.59    3.00
   5  -2   6   52.59    3.20
  -6   2  -6   15.80    1.40
  -7   2  -6   12.60    1.40
  -7   2  -6   11.90    1.30
   7  -2   6   13.80    1.80
  -8   2  -6   37.30    2.50
  -8   2  -6   41.90    3.10
   8  -2   6   37.30    2.60
  -9   2  -6    1.20    0.50
  -9   2  -6    0.20    0.70
   9  -2   6    1.00    0.50
   9  -2   6    1.60    0.90
 -10   2  -6   32.50    1.90
  15   1  -6   37.60    3.00
 -15  -1   6   43.10    1.90
  14   1  -6   17.10    2.00
 -14  -1   6   17.60    1.10
 -14  -1   6   17.00    1.30
  13   1  -6   24.30    2.60
  13   1  -6   27.60    2.10
 -13  -1   6   27.60    1.60
 -13  -1   6   26.30    1.90
  12   1  -6   40.00    2.80
  12   1  -6   38.00    3.40
 -12  -1   6   40.00    2.20
 -12  -1   6   44.20    2.50
  11   1  -6  495.35   19.20
  11   1  -6  373.36   17.90
 -11  -1   6  389.86   16.40
 -11  -1   6  406.56   16.60
 -11  -1   6  420.06   17.60
  10   1  -6  130.89    8.00
  10   1  -6  154.58    7.30
 -10  -1   6  150.28    6.90
 -10  -1   6  167.58    6.80
 -10  -1   6  159.38    6.50
  -9  -1   6  262.77   10.80
   8   1  -6  208.28    9.50
   8   1  -6  206.88    9.40
  -8  -1   6  203.98    8.60
   7   1  -6  657.43   25.50
   7   1  -6  649.93   25.50
  -7  -1   6  612.94   24.70
   6   1  -6   97.79    4.80
   6   1  -6   93.69    4.70
   6   1  -6   94.89    4.80
   5   1  -6 1537.55   58.59
   5   1  -6 1534.85   58.59
   5   1  -6 1504.35   58.49
   4   1  -6   90.39    4.40
   4   1  -6   83.79    4.20
   4   1  -6   93.09    4.50
   3   1  -6  288.87   45.00
  -3  -1   6  279.67   42.50
  -2  -1   6  118.19    5.50
  -2  -1   6  117.09    5.60
  -1  -1   6 1237.28   47.50
  -1  -1   6 1219.28   47.40
  -1  -1   6 1223.58   47.30
   0  -1   6  163.28    7.40
   0  -1   6  159.68    7.40
   0  -1   6  165.08    7.50
   1  -1   6  421.06   17.20
   1  -1   6  408.16   17.10
   1  -1   6  416.26   17.20
  -2   1  -6  252.47   10.20
   2  -1   6  253.27   11.40
   2  -1   6  264.37   11.40
  -3   1  -6   83.79    3.80
   3  -1   6   87.89    5.30
   3  -1   6   83.89    5.10
  -4   1  -6 1255.17   47.90
  -5   1  -6   12.80    1.40
  -5   1  -6   11.40    1.20
   5  -1   6   10.60    1.50
  -6   1  -6  664.23   27.30
  -6   1  -6  729.53   27.20
  -7   1  -6   40.10    2.40
  -7   1  -6   39.80    2.60
   7  -1   6   39.50    2.90
  -8   1  -6    1.80    0.70
  -8   1  -6    2.30    0.60
   8  -1   6    1.00    0.80
  -9   1  -6   20.20    1.60
  -9   1  -6   19.50    1.40
   9  -1   6   20.00    2.50
 -10   1  -6   26.40    1.60
  10  -1   6   29.00    2.50
  15   0  -6    0.30    0.50
 -15   0   6    0.10    0.20
 -15   0   6   -0.40    0.40
  14   0  -6   28.60    1.50
  14   0  -6   21.90    2.90
 -14   0   6   30.30    1.80
 -14   0   6   29.90    1.60
  13   0  -6  383.76   16.80
  13   0  -6  387.76   15.70
 -13   0   6  398.56   15.60
 -13   0   6  384.16   15.20
  12   0  -6   68.89    3.90
  12   0  -6   66.29    4.70
 -12   0   6   69.89    3.30
 -12   0   6   72.39    3.60
  11   0  -6  601.44   23.20
  11   0  -6  530.55   23.90
 -11   0   6  586.04   22.20
 -11   0   6  583.64   22.90
 -11   0   6  557.54   22.50
  10   0  -6  139.29    6.60
  10   0  -6  143.59    7.90
 -10   0   6  143.59    6.20
 -10   0   6  140.99    5.90
 -10   0   6  130.89    6.30
  -9   0   6  257.87   10.60
  -8   0   6   64.19    3.20
   7   0  -6  111.29    5.20
   7   0  -6  112.69    5.30
  -7   0   6   92.19    4.90
   6   0  -6  705.73   27.70
   5   0  -6   88.49    4.30
   4   0  -6  107.99    4.70
   4   0  -6   88.09    4.90
  -3   0   6   10.30    1.30
  -3   0   6   10.90    1.30
  -2   0   6   46.50    2.80
  -2   0   6   46.10    2.70
  -2   0   6   42.70    2.70
  -1   0   6  819.02   32.00
  -1   0   6  818.72   32.10
   0   0   6  983.80   39.20
   0   0   6 1003.40   39.20
   0   0   6 1030.80   39.40
   1   0   6  227.18   10.00
   1   0   6  228.38   10.10
   1   0   6  226.68   10.10
  -2   0  -6   99.39    3.80
   2   0   6   75.39    4.90
   2   0   6   80.99    4.70
   2   0   6   77.59    4.80
  -3   0  -6   50.99    2.50
   3   0   6   49.40    5.10
   3   0   6   41.40    5.30
  -4   0  -6  571.94   23.00
   4   0   6  606.54   24.90
   4   0   6  598.14   24.70
  -5   0  -6   70.09    3.40
  -5   0  -6   66.29    3.50
   5   0   6   64.39    3.80
  -6   0  -6   12.80    1.50
  -6   0  -6   13.40    1.40
   6   0   6   14.30    2.00
  -7   0  -6  111.09    5.10
  -7   0  -6  109.49    5.40
   7   0   6  118.59    5.90
  -8   0  -6   72.79    3.90
  -8   0  -6   81.99    4.30
   8   0   6   73.39    4.20
  -9   0  -6   29.50    2.00
  -9   0  -6   31.50    2.10
   9   0   6   27.70    2.10
 -10   0  -6    4.40    0.70
  10   0   6    3.70    0.70
  10   0   6    3.90    0.80
  15  -1  -6   35.50    2.30
 -15   1   6   44.60    1.90
 -15   1   6   42.40    2.20
  14  -1  -6    8.60    2.10
 -14   1   6   17.20    1.30
 -14   1   6   18.20    1.10
  13  -1  -6   27.90    3.00
  13  -1  -6   27.70    1.80
  13  -1  -6   27.70    2.00
 -13   1   6   27.70    1.60
  12  -1  -6   40.00    3.70
  12  -1  -6   40.60    2.60
 -12   1   6   39.50    2.20
 -12   1   6   41.60    2.50
  11  -1  -6  319.87   17.60
  11  -1  -6  433.26   16.50
 -11   1   6  412.96   15.90
 -11   1   6  382.76   16.00
 -11   1   6  421.96   15.80
  10  -1  -6  157.58    8.50
  10  -1  -6  162.88    7.40
 -10   1   6  162.18    7.30
 -10   1   6  167.88    7.10
 -10   1   6  157.38    6.70
  -9   1   6  254.87   10.40
  -8   1   6  196.78    8.10
   6  -1  -6   93.29    4.50
   6  -1  -6   90.19    4.50
   5  -1  -6 1437.66   55.09
   4  -1  -6   92.29    4.50
   4  -1  -6   95.09    4.50
   4  -1  -6   95.99    4.60
  -3   1   6  268.27   11.30
  -3   1   6  269.87   11.40
  -3   1   6  281.57   11.50
  -2   1   6  108.79    5.20
  -2   1   6  108.39    5.20
  -2   1   6  110.49    5.30
  -1   1   6 1228.68   47.00
  -1   1   6 1201.68   47.00
  -1   1   6 1216.28   47.00
   0   1   6  169.48    7.80
   0   1   6  170.38    7.70
   0   1   6  160.78    7.60
   1   1   6  425.86   17.70
   1   1   6  423.36   17.60
   1   1   6  425.36   17.60
   2   1   6  292.37   12.80
   2   1   6  276.77   12.40
   2   1   6  263.97   12.20
  -3  -1  -6   86.89    3.90
   3   1   6   87.99    5.20
   3   1   6   86.89    5.20
  -4  -1  -6 1154.78   44.80
   4   1   6 1164.48   46.60
   4   1   6 1199.48   46.70
  -5  -1  -6   13.10    1.30
  -5  -1  -6   11.20    1.20
   5   1   6    6.30    3.80
   5   1   6    6.90    4.30
   5   1   6    9.20    1.70
  -6  -1  -6  695.13   27.00
  -6  -1  -6  718.83   26.50
   6   1   6  620.54   27.70
  -7  -1  -6   36.10    2.20
  -7  -1  -6   33.80    2.40
   7   1   6   35.60    2.80
  -8  -1  -6    1.40    0.80
  -8  -1  -6    1.50    0.70
   8   1   6    0.90    0.90
  -9  -1  -6   18.70    1.60
   9   1   6   18.90    1.80
 -10  -1  -6   30.40    1.70
  10   1   6   26.90    1.90
  15  -2  -6   -0.20    0.60
 -15   2   6    0.70    0.30
 -15   2   6    0.10    0.40
  14  -2  -6    3.60    1.40
 -14   2   6    6.70    0.90
 -14   2   6    5.80    0.80
  13  -2  -6   14.30    2.40
 -13   2   6   14.70    1.10
  12  -2  -6   23.30    1.70
  12  -2  -6   24.20    3.00
 -12   2   6   22.70    1.50
 -12   2   6   21.60    1.70
 -11   2   6   24.40    1.80
  10  -2  -6  156.68    7.10
  10  -2  -6  153.48    8.30
 -10   2   6  158.68    6.60
 -10   2   6  161.98    6.90
   9  -2  -6   10.60    2.90
  -9   2   6   12.40    1.20
  -8   2   6  192.98    8.00
  -6   2   6 1019.40   83.79
   5  -2  -6   33.40    2.20
   5  -2  -6   30.50    2.20
   4  -2  -6 2553.24   97.89
   4  -2  -6 2597.24   97.89
  -4   2   6 2584.64   98.19
  -3   2   6   84.89    4.20
  -3   2   6   84.39    4.30
  -3   2   6   85.29    4.30
  -2   2   6  116.49    5.50
  -2   2   6  118.39    5.60
  -2   2   6  119.29    5.60
  -1   2   6  107.19    5.20
  -1   2   6  100.29    5.00
  -1   2   6   97.39    5.10
   0   2   6   83.79    4.50
   0   2   6   88.49    4.60
   0   2   6   80.19    4.50
   1   2   6  168.78    8.00
   1   2   6  169.58    8.00
   1   2   6  170.68    8.10
   2   2   6   69.39    4.40
   2   2   6   66.69    4.20
   2   2   6   71.19    4.40
  -3  -2  -6  388.66   15.30
   3   2   6  379.96   17.00
   3   2   6  395.16   17.00
   3   2   6  395.76   16.80
  -4  -2  -6  286.67   11.90
  -4  -2  -6  287.97   11.70
   4   2   6  301.57   13.70
   4   2   6  280.57   12.30
   4   2   6  298.17   13.50
  -5  -2  -6   48.30    2.60
  -5  -2  -6   48.60    2.80
   5   2   6   48.50    3.20
   5   2   6   50.19    5.00
   5   2   6   42.50    5.30
  -6  -2  -6   13.20    1.30
  -7  -2  -6   13.40    1.50
  -7  -2  -6   11.60    1.20
   7   2   6   12.70    1.80
  -8  -2  -6   36.70    2.10
  -8  -2  -6   39.90    2.50
   8   2   6   38.40    2.90
  -9  -2  -6    1.50    0.60
   9   2   6    0.90    0.70
 -10  -2  -6   31.80    1.80
  10   2   6   31.70    2.10
  15  -3  -6    0.00    0.40
 -15   3   6    0.20    0.30
 -15   3   6    0.10    0.20
  14  -3  -6    8.00    1.90
 -14   3   6   12.60    1.10
 -14   3   6   11.30    0.90
  13  -3  -6    2.70    1.40
 -13   3   6    3.40    0.60
 -13   3   6    2.80    0.60
  12  -3  -6    2.30    1.40
  12  -3  -6    0.70    1.20
 -12   3   6    0.90    0.50
 -12   3   6    0.90    0.40
  11  -3  -6   31.30    3.30
  11  -3  -6   25.50    2.00
 -11   3   6   27.50    1.70
  10  -3  -6  150.08    8.20
  10  -3  -6  148.49    6.50
 -10   3   6  145.09    6.20
 -10   3   6  147.39    6.40
   9  -3  -6   83.29    5.50
  -9   3   6   89.99    4.10
  -8   3   6  126.69    5.50
   6  -3  -6  132.79   35.50
  -6   3   6   93.29   37.40
   5  -3  -6   -7.20   23.00
  -5   3   6    7.90   25.60
  -4   3   6  160.98    7.10
  -4   3   6  154.58    7.10
  -4   3   6  162.98    7.20
  -3   3   6  176.28    7.60
  -3   3   6  163.78    7.50
  -3   3   6  170.58    7.60
  -2   3   6  305.97   12.90
  -2   3   6  302.17   12.80
  -2   3   6  314.17   12.90
  -1   3   6  222.98    9.50
  -1   3   6  207.28    9.50
  -1   3   6  220.88    9.60
   0   3   6   14.50    1.80
   0   3   6   16.70    1.90
   0   3   6   14.80    1.80
   1   3   6  396.46   16.40
   1   3   6  383.76   16.40
   1   3   6  386.76   16.50
   2   3   6  174.68    8.40
   2   3   6  168.28    8.40
   2   3   6  172.08    8.50
   2   3   6  172.98    7.10
   3   3   6   84.59    5.40
   3   3   6   92.89    5.50
   3   3   6   82.29    5.60
   3   3   6   88.69    3.90
  -4  -3  -6  114.79    4.90
  -4  -3  -6  116.79    5.20
   4   3   6   91.59    6.90
   4   3   6  103.79    7.20
   4   3   6  114.89    5.70
  -5  -3  -6   37.30    2.50
  -5  -3  -6   38.70    2.30
   5   3   6   38.60    4.50
   5   3   6   43.10    3.10
   5   3   6   37.90    4.90
  -6  -3  -6  254.77   10.70
  -6  -3  -6  247.18   11.10
   6   3   6  251.27   11.30
  -7  -3  -6   29.70    2.00
  -7  -3  -6   32.90    2.30
   7   3   6   31.60    2.80
  -8  -3  -6    2.00    0.70
   8   3   6    1.20    0.90
  -9  -3  -6   16.20    1.80
   9   3   6   13.70    2.10
 -10  -3  -6   44.00    2.40
  10   3   6   52.99    2.70
  15  -4  -6   21.20    1.50
 -15   4   6   23.50    1.10
  14  -4  -6   90.49    5.00
 -14   4   6   85.99    3.70
 -14   4   6   85.99    3.90
  13  -4  -6   87.29    5.50
 -13   4   6   86.69    3.80
 -13   4   6   92.49    4.20
  12  -4  -6   11.90    2.40
  12  -4  -6   10.70    1.40
 -12   4   6   11.60    1.00
 -12   4   6   12.90    1.20
  11  -4  -6   31.40    3.40
  11  -4  -6   27.30    2.20
 -11   4   6   25.60    1.60
 -11   4   6   26.30    1.80
  10  -4  -6   40.30    2.70
  10  -4  -6   41.10    3.80
 -10   4   6   40.20    2.30
   9  -4  -6   18.30    2.50
  -9   4   6   19.20    1.50
  -8   4   6  219.48    9.00
   6  -4  -6  632.64   63.19
  -6   4   6  629.44   72.79
  -5   4   6   66.49   32.30
  -4   4   6   80.29    4.00
  -4   4   6   77.39    4.20
  -4   4   6   76.69    4.00
  -3   4   6   67.29    3.60
  -3   4   6   71.99    3.80
  -3   4   6   67.69    3.70
  -2   4   6  181.48    8.10
  -2   4   6  182.48    8.20
  -2   4   6  176.98    8.00
  -1   4   6    2.80    1.00
  -1   4   6    3.50    1.10
  -1   4   6    3.40    0.90
   0   4   6  165.08    7.90
   0   4   6  166.18    7.80
   0   4   6  157.98    8.00
   1   4   6  117.59    6.10
   1   4   6  111.39    5.00
   1   4   6  115.09    6.10
   1   4   6  119.79    6.20
   2   4   6  150.08    7.70
   2   4   6  145.29    7.60
   2   4   6  147.29    7.60
   2   4   6  140.79    6.10
   3   4   6  118.09    5.00
   3   4   6  115.69    7.00
   3   4   6  115.79    6.70
   3   4   6  111.29    6.70
  -4  -4  -6   23.20    2.00
   4   4   6   25.40    3.50
   4   4   6   29.50    3.70
   4   4   6   25.90    1.70
  -5  -4  -6   20.40    1.80
   5   4   6   16.60    1.10
   5   4   6   18.70    4.60
   5   4   6   16.20    2.00
  -6  -4  -6   17.10    1.70
   6   4   6   16.20    2.00
  -7  -4  -6   44.60    2.80
   7   4   6   43.90    3.30
  -8  -4  -6   12.90    1.40
   8   4   6   12.50    1.90
  -9  -4  -6    0.30    0.50
   9   4   6   -0.20    0.70
 -10  -4  -6    3.20    0.50
  10   4   6    2.90    0.50
  15  -5  -6    0.80    0.60
  14  -5  -6    4.50    1.20
 -14   5   6    4.80    0.70
 -14   5   6    4.20    0.60
  13  -5  -6   48.20    3.70
 -13   5   6   45.20    2.20
 -13   5   6   47.70    2.50
  12  -5  -6   17.10    3.60
  12  -5  -6   18.90    1.70
 -12   5   6   21.00    2.10
 -12   5   6   23.00    1.40
  11  -5  -6   10.20    1.40
  11  -5  -6    9.10    2.10
 -11   5   6    9.20    1.10
  10  -5  -6  179.48    9.30
 -10   5   6  150.78    6.90
   9  -5  -6   76.49    5.40
   9  -5  -6   73.29    4.00
  -9   5   6   71.09    3.50
   8  -5  -6  254.67   12.10
   8  -5  -6  247.68   10.60
  -8   5   6  232.68    9.80
  -5   5   6  177.28    7.90
  -4   5   6    3.40    0.80
  -3   5   6   57.89    3.30
  -2   5   6  150.68    7.10
  -2   5   6  150.28    7.00
  -2   5   6  155.78    7.20
  -1   5   6  588.04   23.20
  -1   5   6  557.74   23.00
  -1   5   6  568.44   23.10
   0   5   6  146.09    7.10
   0   5   6  146.99    7.20
   0   5   6  140.79    6.10
   0   5   6  142.39    7.10
   1   5   6   29.50    2.80
   1   5   6   29.50    2.70
   1   5   6   30.00    1.80
   1   5   6   30.40    2.70
   2   5   6   23.70    1.60
   2   5   6   23.30    2.80
   2   5   6   23.10    2.70
   2   5   6   20.00    2.70
  -3  -5  -6   82.49    5.00
   3   5   6   92.09    5.90
   3   5   6   85.99    3.90
   3   5   6   83.69    3.70
   3   5   6   84.79    5.50
   3   5   6   78.49    5.60
  -4  -5  -6    2.70    0.80
   4   5   6    0.30    0.90
   4   5   6    2.20    1.80
   4   5   6    2.20    0.60
   4   5   6    2.30    0.50
   4   5   6    2.70    3.00
   4   5   6    1.00    1.90
   5   5   6  101.19    9.30
   5   5   6  106.69    6.40
   5   5   6   88.49    8.80
   5   5   6  118.59    4.60
  -6  -5  -6    5.00    1.00
   6   5   6    5.60    1.40
  -7  -5  -6  112.19    5.30
   7   5   6  111.29    5.90
  -8  -5  -6   35.30    2.10
   8   5   6   32.40    2.60
   8   5   6   28.30    1.70
  -9  -5  -6   61.99    2.90
   9   5   6   59.09    3.30
  10   5   6    7.50    0.90
  14  -6  -6    8.10    1.30
 -14   6   6    7.20    0.60
  13  -6  -6   16.90    2.50
 -13   6   6   16.70    1.30
 -13   6   6   16.10    1.00
  12  -6  -6   41.20    3.70
  12  -6  -6   40.00    2.70
 -12   6   6   42.90    2.40
 -12   6   6   39.60    2.20
  11  -6  -6  112.79    5.30
  11  -6  -6  106.59    6.60
 -11   6   6  104.19    4.80
  10  -6  -6   35.50    2.40
  10  -6  -6   34.60    3.70
 -10   6   6   32.60    2.50
   9  -6  -6   56.39    3.30
   9  -6  -6   57.79    4.60
  -9   6   6   54.39    2.80
   8  -6  -6   15.50    1.70
   8  -6  -6   12.80    2.50
   7  -6  -6  336.17   14.00
   7  -6  -6  337.17   15.40
  -5   6   6  204.38    8.90
  -4   6   6  123.69    5.80
  -4   6   6  122.49    5.90
  -4   6   6  129.29    6.00
  -3   6   6  165.98    7.50
  -3   6   6  162.28    7.30
  -3   6   6  156.98    7.40
  -2   6   6  543.85   22.20
  -2   6   6  561.44   22.20
  -2   6   6  542.75   22.20
  -1   6   6   91.29    4.30
  -1   6   6   94.69    5.20
  -1   6   6   99.09    5.20
  -1   6   6   96.09    5.10
   0   6   6  123.49    6.30
   0   6   6  114.39    5.20
   0   6   6  125.79    6.40
   0   6   6  119.99    6.40
   1   6   6  196.28    9.50
   1   6   6  197.58    9.50
   1   6   6  205.08    9.70
   1   6   6  184.58    8.10
  -2  -6  -6   60.79    4.00
   2   6   6   55.99    2.90
   2   6   6   55.69    2.70
   2   6   6   57.49    4.20
   2   6   6   56.49    4.30
   2   6   6   55.19    4.60
  -3  -6  -6  201.28    9.30
   3   6   6  187.78    7.70
   3   6   6  176.08    9.80
   3   6   6  184.88    7.80
   3   6   6  190.08    9.90
   3   6   6  182.38    9.70
  -4  -6  -6  102.19    4.80
   4   6   6   96.29    7.30
   4   6   6  100.79    4.40
   4   6   6  100.89    5.70
   4   6   6  101.99    4.60
  -5  -6  -6    6.70    1.20
   5   6   6    6.20    0.70
   5   6   6    4.40    1.30
   5   6   6    5.30    1.10
  -6  -6  -6   95.39    4.50
   6   6   6   91.09    5.30
  -7  -6  -6   16.20    1.50
   7   6   6   14.20    2.10
  -8  -6  -6   13.30    1.20
   8   6   6   13.10    1.00
   8   6   6   13.40    2.20
   9   6   6   17.70    1.90
  14  -7  -6    7.60    1.10
  13  -7  -6   11.40    1.90
 -13   7   6   13.70    0.80
  12  -7  -6    9.00    1.20
  12  -7  -6   10.80    2.10
 -12   7   6    9.90    1.00
  11  -7  -6    4.80    0.90
 -11   7   6    4.70    0.70
  10  -7  -6   41.40    2.70
  10  -7  -6   45.60    4.00
 -10   7   6   44.10    2.40
   9  -7  -6   83.59    6.10
   9  -7  -6   95.69    6.90
   8  -7  -6  406.36   18.10
   8  -7  -6  386.46   16.30
   7  -7  -6   90.49    5.90
   7  -7  -6   91.99    4.70
   6  -7  -6   54.49    3.20
   6  -7  -6   54.69    4.20
  -5   7   6   52.49    3.20
  -4   7   6  180.08    8.00
  -4   7   6  171.58    7.70
  -4   7   6  172.58    7.80
  -3   7   6  423.66   17.30
  -3   7   6  426.76   17.10
  -3   7   6  417.86   17.20
  -3   7   6  403.86   16.40
  -2   7   6  100.79    5.40
  -2   7   6  100.99    5.40
  -2   7   6  100.89    4.90
  -2   7   6  102.29    5.40
  -1   7   6  158.38    7.60
  -1   7   6  148.39    7.50
  -1   7   6  151.18    7.50
  -1   7   6  153.68    6.50
   0   7   6   57.29    4.00
   0   7   6   54.99    2.90
   0   7   6   59.19    4.10
   0   7   6   59.19    4.00
  -1  -7  -6  258.87   11.70
   1   7   6  251.57   11.80
   1   7   6  252.77   12.00
   1   7   6  259.97   10.40
   1   7   6  238.48   11.80
   1   7   6  254.07   10.20
  -2  -7  -6    3.70    1.30
   2   7   6    4.90    1.90
   2   7   6    5.90    1.90
   2   7   6    3.90    0.60
   2   7   6    5.70    0.90
   2   7   6    6.70    1.90
   3   7   6  101.49    7.10
   3   7   6  105.49    7.10
   3   7   6  116.59    4.80
   3   7   6  114.09    5.00
   3   7   6   99.69    7.30
   4   7   6  177.28    8.10
   4   7   6  190.08    7.70
  -5  -7  -6  125.19    5.50
   5   7   6  120.59    5.10
   5   7   6  115.89    4.90
   5   7   6  116.49    6.40
  -6  -7  -6   57.09    3.00
   6   7   6   60.99    3.90
  -7  -7  -6   46.50    2.80
   7   7   6   43.40    3.10
   8   7   6   22.10    1.40
   8   7   6   27.60    2.10
   9   7   6    2.00    0.50
  13  -8  -6   36.80    2.60
  12  -8  -6   59.49    4.00
 -12   8   6   55.39    2.70
  11  -8  -6   23.60    2.80
  11  -8  -6   20.10    1.60
 -11   8   6   20.00    1.60
  10  -8  -6   42.30    3.90
   9  -8  -6  102.09    6.50
   9  -8  -6   94.69    4.90
   7  -8  -6   43.90    3.90
   7  -8  -6   44.10    2.90
   6  -8  -6   31.30    2.40
   6  -8  -6   34.30    3.30
   4  -8  -6   57.39    4.20
   4  -8  -6   52.19    3.20
  -4   8   6   56.89    3.50
   3  -8  -6   66.49    4.60
   3  -8  -6   66.19    3.60
  -3   8   6   66.99    3.90
  -3   8   6   71.59    4.10
  -3   8   6   64.49    3.20
  -3   8   6   65.59    4.00
   2  -8  -6  104.09    6.10
  -2   8   6  107.29    5.90
  -2   8   6   99.79    4.60
  -2   8   6  101.89    5.60
  -2   8   6  108.79    5.60
   1  -8  -6  131.99    7.00
   1  -8  -6  123.79    6.30
  -1   8   6  137.59    7.00
  -1   8   6  130.49    5.70
  -1   8   6  130.39    6.80
  -1   8   6  131.99    6.90
   0  -8  -6  164.88    7.40
   0   8   6  174.08    8.70
   0   8   6  173.28    8.60
   0   8   6  177.18    7.10
   0   8   6  153.98    7.20
   0   8   6  174.78    8.70
  -1  -8  -6  569.14   22.90
   1   8   6  518.95   23.00
   1   8   6  527.85   22.90
   1   8   6  548.55   23.20
   1   8   6  553.54   21.20
   1   8   6  541.85   21.30
  -2  -8  -6   64.89    4.30
   2   8   6   66.09    3.10
   2   8   6   55.59    6.30
   2   8   6   63.99    3.20
   2   8   6   57.39    6.50
   2   8   6   58.59    5.00
   3   8   6  163.28    7.00
   4   8   6   22.40    1.40
   4   8   6   23.90    1.60
   5   8   6   12.60    1.10
   5   8   6   12.60    0.90
   5   8   6    9.30    1.70
   6   8   6   12.60    0.90
   6   8   6   11.40    1.90
   7   8   6   14.50    1.80
   8   8   6   10.70    1.10
   8   8   6   10.10    0.70
  13  -9  -6   63.79    3.20
  12  -9  -6   20.20    2.10
  11  -9  -6    5.90    0.90
  11  -9  -6    3.70    1.30
  10  -9  -6    5.90    1.00
  10  -9  -6    5.20    1.60
   9  -9  -6   90.59    4.60
   9  -9  -6   96.09    6.10
   8  -9  -6  278.57   13.30
   8  -9  -6  275.07   11.70
   7  -9  -6  104.79    5.10
   7  -9  -6   89.99    6.90
   6  -9  -6  159.88    7.50
   6  -9  -6  168.58    9.00
   5  -9  -6   54.59    4.20
   5  -9  -6   49.00    3.10
   4  -9  -6   78.09    5.30
   4  -9  -6   81.49    4.30
  -4   9   6   81.89    4.50
   3  -9  -6   87.59    5.50
   3  -9  -6   87.29    4.40
  -3   9   6   83.19    4.70
  -3   9   6   83.89    4.80
  -3   9   6   80.59    4.80
   2  -9  -6   18.40    1.70
   2  -9  -6   19.30    2.40
  -2   9   6   15.10    2.20
  -2   9   6   18.90    2.40
  -2   9   6   18.90    1.40
  -2   9   6   17.90    2.50
   1  -9  -6   16.30    2.50
   1  -9  -6   14.20    1.40
  -1   9   6   15.60    2.40
  -1   9   6   17.10    1.40
  -1   9   6   17.10    2.40
  -1   9   6   15.90    2.40
   0  -9  -6  131.49    6.10
   0  -9  -6  137.69    7.30
   0   9   6  132.19    5.90
   0   9   6  130.99    7.40
   0   9   6  136.19    7.50
   0   9   6  125.19    7.20
   0   9   6  137.79    5.70
  -1  -9  -6  157.58    7.90
  -1  -9  -6  156.78    6.80
   1   9   6  142.09    8.20
   1   9   6  141.79    8.30
   1   9   6  151.38    6.50
   1   9   6  142.19    8.40
   1   9   6  151.88    6.40
   2   9   6   75.89    3.60
   2   9   6   68.79    3.50
   3   9   6   74.89    3.40
   3   9   6   73.79    3.60
   4   9   6    2.40    0.60
   4   9   6    2.10    0.50
   5   9   6   89.79    3.90
   5   9   6   93.09    3.80
   6   9   6   13.50    1.80
   6   9   6   11.50    0.70
   7   9   6    8.30    0.80
   7   9   6    7.80    1.30
  12 -10  -6    9.80    1.30
  11 -10  -6   44.90    2.20
  11 -10  -6   45.20    3.20
  10 -10  -6   70.79    4.80
  10 -10  -6   87.29    4.50
   9 -10  -6   14.40    2.40
   9 -10  -6   14.70    1.50
   8 -10  -6   11.00    1.40
   8 -10  -6    9.30    2.00
   7 -10  -6  200.58   10.20
   7 -10  -6  193.28    8.70
   6 -10  -6   57.29    3.40
   6 -10  -6   55.69    4.40
   5 -10  -6  374.36   15.90
   4 -10  -6  100.69    5.10
   4 -10  -6   99.59    6.20
  -4  10   6  100.49    5.10
  -4  10   6   89.89    4.40
   3 -10  -6  271.17   12.70
   3 -10  -6  286.27   11.70
  -3  10   6  277.27   12.10
  -3  10   6  264.37   11.10
   2 -10  -6   37.60    3.50
   2 -10  -6   40.20    2.60
  -2  10   6   36.90    3.30
  -2  10   6   39.20    2.20
   1 -10  -6   66.39    4.50
   1 -10  -6   59.89    3.40
  -1  10   6   60.59    4.40
  -1  10   6   54.59    4.80
  -1  10   6   61.69    3.00
  -1  10   6   56.09    4.70
  -1  10   6   62.59    3.10
   0  10   6    7.10    1.00
  -1 -10  -6  315.87   13.50
  -1 -10  -6  284.17   12.10
   1  10   6  295.77   11.80
   1  10   6  284.37   12.10
  -2 -10  -6   12.70    1.30
   2  10   6   14.10    1.10
   2  10   6   14.80    1.30
   3  10   6    9.80    0.90
   3  10   6    8.40    1.00
   4  10   6   15.10    1.00
   4  10   6    9.80    1.40
   5  10   6    7.50    1.00
   5  10   6    5.70    0.60
   7  10   6   26.20    1.40
  11 -11  -6    6.20    1.30
  10 -11  -6   20.30    2.10
  10 -11  -6   18.00    1.30
   9 -11  -6   14.30    1.40
   9 -11  -6   15.80    2.20
   8 -11  -6   35.60    3.20
   8 -11  -6   36.60    2.30
   7 -11  -6   10.30    2.10
   6 -11  -6   28.90    3.10
   6 -11  -6   27.50    2.20
   5 -11  -6   13.10    1.60
   5 -11  -6   13.00    2.40
   4 -11  -6  215.28   10.60
   4 -11  -6  225.08    9.60
  -4  11   6  220.48    9.00
   3 -11  -6   44.00    3.80
   3 -11  -6   45.70    2.90
  -3  11   6   43.20    2.40
   2 -11  -6    3.00    0.90
   2 -11  -6    2.90    1.40
  -2  11   6    4.90    0.70
  -2  11   6    3.90    0.70
   1 -11  -6   38.50    3.40
   1 -11  -6   37.00    2.50
  -1  11   6   38.90    2.10
  -1  11   6   36.50    2.20
   0 -11  -6   34.50    3.10
   0 -11  -6   32.50    2.20
   0  11   6   32.00    1.80
   0  11   6   33.60    2.00
  -1 -11  -6   55.89    3.10
   1  11   6   54.89    2.90
   1  11   6   57.09    2.70
  -2 -11  -6    2.00    0.70
   2  11   6    2.40    0.60
   2  11   6    1.30    0.60
   3  11   6    0.40    0.30
   4  11   6    0.30    0.30
   4  11   6    0.40    0.40
   5  11   6   50.89    2.20
   5  11   6   49.90    2.50
   6  11   6    3.20    0.60
  10 -12  -6    4.80    1.00
   9 -12  -6   21.30    2.00
   9 -12  -6   23.20    1.50
   8 -12  -6    3.10    0.80
   8 -12  -6    4.50    1.30
   7 -12  -6   60.09    3.10
   7 -12  -6   52.79    3.80
   6 -12  -6   15.50    1.60
   6 -12  -6   14.80    2.30
   5 -12  -6   80.49    5.70
   4 -12  -6   17.60    1.60
   3 -12  -6   58.99    4.20
   3 -12  -6   57.89    3.30
  -3  12   6   60.89    2.90
   2 -12  -6   24.70    2.80
   2 -12  -6   23.70    1.90
  -2  12   6   24.50    1.50
  -2  12   6   24.50    1.60
   1 -12  -6   49.20    3.30
   1 -12  -6   43.40    4.00
  -1  12   6   59.49    2.60
  -1  12   6   58.49    2.80
   0 -12  -6   23.70    3.40
   0 -12  -6   34.30    2.20
   0  12   6   33.50    1.80
   0  12   6   35.20    2.00
  -1 -12  -6   32.30    2.10
   1  12   6   34.70    1.80
   1  12   6   29.80    2.00
  -2 -12  -6   37.80    2.80
   2  12   6   30.80    1.90
   2  12   6   33.10    1.80
   3  12   6    2.30    0.50
   3  12   6    1.60    0.40
   4  12   6   83.69    3.50
   4  12   6   84.19    3.60
   5  12   6   26.10    1.40
   5  12   6   24.40    1.10
   6  12   6    3.00    0.50
   9 -13  -6   11.90    1.10
   9 -13  -6   10.40    1.30
   8 -13  -6   25.30    1.50
   8 -13  -6   24.40    2.00
   7 -13  -6    3.00    0.80
   7 -13  -6    4.50    1.10
   6 -13  -6   49.30    2.90
   6 -13  -6   65.99    4.70
   5 -13  -6   11.40    1.80
   5 -13  -6   12.10    1.30
   4 -13  -6   10.50    1.30
   4 -13  -6   11.90    1.90
  -4  13   6   10.40    0.90
   3 -13  -6   25.20    2.50
   3 -13  -6   26.40    1.90
  -3  13   6   24.40    1.50
   2 -13  -6   40.90    2.50
   2 -13  -6   38.60    3.10
  -2  13   6   40.90    2.10
  -2  13   6   41.00    2.00
   1 -13  -6   77.09    3.80
   1 -13  -6   72.59    4.30
  -1  13   6   74.19    3.50
  -1  13   6   76.09    3.30
   0 -13  -6   75.69    3.70
   0  13   6   75.59    3.30
   0  13   6   70.49    3.40
  -1 -13  -6   69.59    3.90
   1  13   6   73.79    3.20
   1  13   6   73.89    3.30
  -2 -13  -6    4.70    0.90
   2  13   6    4.10    0.70
   2  13   6    2.60    0.50
   3  13   6   74.99    3.20
   3  13   6   76.09    3.20
   4  13   6    9.10    0.90
   4  13   6    9.40    0.60
   5  13   6   50.99    2.30
   8 -14  -6   12.20    0.90
   7 -14  -6   34.70    2.30
   6 -14  -6   24.80    2.20
   6 -14  -6   25.00    1.60
   5 -14  -6   69.89    3.70
   5 -14  -6   74.09    3.50
   4 -14  -6   11.80    1.50
   4 -14  -6   10.20    1.60
   3 -14  -6   23.30    2.10
   3 -14  -6   30.90    2.40
  -3  14   6   24.50    1.40
  -3  14   6   26.90    1.30
   2 -14  -6    1.60    0.90
  -2  14   6    3.70    0.60
  -2  14   6    2.80    0.50
   1 -14  -6   12.30    1.20
  -1  14   6   12.90    1.20
  -1  14   6   12.10    0.80
   0 -14  -6   38.70    2.00
   0  14   6   37.80    1.80
   0  14   6   35.20    1.90
  -1 -14  -6   64.19    3.00
   1  14   6   59.19    2.60
   1  14   6   59.59    2.80
   1  14   6   60.79    2.70
   2  14   6   44.30    1.90
   2  14   6   41.90    2.00
   2  14   6   41.00    2.00
   3  14   6    0.50    0.30
   3  14   6    0.40    0.20
   6 -15  -6   23.00    1.20
   5 -15  -6    1.20    0.40
   4 -15  -6   36.50    2.00
   3 -15  -6    1.30    0.40
   2 -15  -6   66.39    3.10
  -2  15   6   64.79    2.80
   1 -15  -6    1.20    0.50
  -1  15   6    1.20    0.20
  -1  15   6    1.00    0.40
   0 -15  -6   87.59    3.80
   0  15   6   87.59    3.50
   1  15   6   36.30    1.50
   5  15  -7    2.10    0.30
   4  15  -7   29.30    1.30
   3  15  -7   15.00    0.80
   2  15  -7   25.50    1.20
   8  14  -7    7.60    0.70
   7  14  -7  131.19    5.20
   7  14  -7  136.19    5.50
   6  14  -7   11.00    1.00
   6  14  -7   11.30    0.70
   6  14  -7   12.00    1.30
   5  14  -7  149.29    6.10
   5  14  -7  132.29    5.60
   5  14  -7  130.29    5.40
   4  14  -7    2.30    0.50
   4  14  -7    2.70    0.80
   4  14  -7    2.90    0.40
   3  14  -7   16.10    1.10
   3  14  -7   16.60    1.00
   3  14  -7   15.10    1.20
   2  14  -7   10.00    0.70
   2  14  -7    9.80    0.80
   1  14  -7   32.00    1.60
   1  14  -7   30.90    1.50
   0  14  -7   23.90    1.20
   0  14  -7   24.60    1.40
   9  13  -7   51.49    2.50
   8  13  -7   25.60    1.20
   8  13  -7   25.20    1.50
   7  13  -7    7.10    0.90
   7  13  -7    7.10    0.60
   7  13  -7    5.60    0.70
   6  13  -7    8.30    0.70
   6  13  -7    7.10    0.80
   6  13  -7    9.10    1.80
   5  13  -7   49.60    2.50
   5  13  -7   55.59    3.60
   5  13  -7   48.20    2.30
   4  13  -7   19.40    1.20
   4  13  -7   19.80    1.40
   4  13  -7   29.60    2.40
   3  13  -7    3.50    0.50
   3  13  -7    4.90    0.80
   3  13  -7    3.30    1.00
   2  13  -7   12.00    1.00
   2  13  -7   11.20    0.90
   2  13  -7   11.40    1.10
   1  13  -7   11.90    1.00
   1  13  -7   13.00    1.20
   1  13  -7   12.70    1.20
   0  13  -7   11.10    0.80
   0  13  -7   11.00    0.90
  -1  13  -7   18.90    1.10
  -1  13  -7   17.90    1.00
  -2  13  -7    5.70    0.60
  10  12  -7    6.30    1.00
   9  12  -7    2.10    0.30
   9  12  -7    2.00    0.50
   8  12  -7    4.60    0.80
   8  12  -7    3.10    0.50
   8  12  -7    2.50    0.50
   7  12  -7   16.40    1.20
   7  12  -7   16.20    1.10
   7  12  -7   19.40    1.50
   6  12  -7   13.00    1.40
   6  12  -7   13.30    1.00
   6  12  -7   14.50    1.20
   5  12  -7  145.99    6.00
   5  12  -7  153.78    6.70
   5  12  -7  139.79    6.40
   4  12  -7   25.40    1.80
   4  12  -7   27.20    1.70
   4  12  -7   28.30    1.60
   3  12  -7   93.09    4.00
   3  12  -7   95.99    4.20
   3  12  -7   93.59    4.40
   2  12  -7   23.30    1.70
   2  12  -7   25.80    1.50
   2  12  -7   26.50    1.60
   1  12  -7   20.00    1.20
   1  12  -7   19.10    1.50
   1  12  -7   17.90    1.90
   0  12  -7   12.90    0.90
   0  12  -7   13.50    1.10
  -1  12  -7   16.70    1.20
  -1  12  -7   16.10    1.10
  -2  12  -7   47.40    2.30
  -3  12  -7    5.80    0.70
  11  11  -7   16.80    1.20
  10  11  -7   33.30    1.90
   9  11  -7    2.80    0.50
   9  11  -7    2.10    0.60
   8  11  -7   11.80    1.00
   8  11  -7   13.10    1.40
   8  11  -7   12.90    0.90
   7  11  -7   30.00    1.60
   7  11  -7   29.20    2.00
   7  11  -7   30.60    1.90
   6  11  -7   43.60    2.10
   6  11  -7   40.70    2.60
   6  11  -7   43.90    2.30
   5  11  -7   28.30    1.80
   5  11  -7   29.90    1.70
   5  11  -7   29.40    2.10
   4  11  -7   18.30    1.30
   4  11  -7   17.80    1.60
   4  11  -7   16.70    1.40
   3  11  -7    6.70    1.00
   3  11  -7    5.50    1.00
   3  11  -7    5.50    0.80
   2  11  -7   27.10    1.60
   2  11  -7   27.30    1.90
   2  11  -7   27.20    1.70
   1  11  -7    7.20    0.80
   1  11  -7    7.20    0.90
   1  11  -7    4.40    1.00
   0  11  -7    2.90    0.60
   0  11  -7    2.00    0.60
   0  11  -7    4.00    0.90
  -1  11  -7    3.50    0.60
  -1  11  -7    2.80    0.50
  -2  11  -7    0.20    0.40
  -2  11  -7   -0.10    0.30
  -3  11  -7    6.70    0.80
  -4  11  -7   34.00    1.70
  -5  11  -7    4.80    0.60
  12  10  -7   12.60    1.30
  11  10  -7    6.30    1.20
  11  10  -7    8.40    0.90
  10  10  -7   38.90    2.20
  10  10  -7   36.30    2.70
   9  10  -7    3.60    0.90
   9  10  -7    5.20    2.10
   9  10  -7    4.70    0.60
   9  10  -7    5.70    1.10
   8  10  -7   24.10    1.50
   8  10  -7   24.90    1.70
   8  10  -7   26.70    2.00
   7  10  -7   10.10    0.90
   7  10  -7    9.40    1.30
   7  10  -7    9.00    1.00
   6  10  -7   86.29    4.00
   6  10  -7   88.09    4.40
   6  10  -7   88.89    3.90
   5  10  -7  249.58    9.80
   5  10  -7  241.48   10.30
   5  10  -7  249.38   10.00
   4  10  -7   42.80    2.60
   4  10  -7   45.60    2.30
   3  10  -7  207.88    8.40
   3  10  -7  189.88    7.70
   3  10  -7  174.38    8.10
   2  10  -7   35.00    1.90
   2  10  -7   35.80    2.30
   1  10  -7  143.49    6.50
   1  10  -7  152.98    6.50
   1  10  -7  142.89    6.10
   0  10  -7   80.09    3.50
   0  10  -7   76.79    3.80
   0  10  -7   79.49    3.60
   0 -10   7   71.99    3.40
  -1  10  -7   68.69    3.10
  -1  10  -7   69.49    3.20
  -1  10  -7   63.19    3.40
  -2  10  -7   19.10    1.20
  -2  10  -7   17.50    1.30
  -3  10  -7    0.50    0.40
  -4  10  -7    1.30    0.40
  -5  10  -7    0.30    0.30
  -6  10  -7   15.50    1.00
  13   9  -7    6.80    0.90
  12   9  -7   66.59    3.40
  12   9  -7   60.59    2.90
  11   9  -7   24.70    2.10
  11   9  -7   27.20    2.20
  10   9  -7    9.80    1.20
  10   9  -7    9.80    1.60
   9   9  -7    4.40    1.30
   9   9  -7    6.10    1.10
   8   9  -7   28.20    2.60
   8   9  -7   26.70    2.00
   8   9  -7   27.70    1.50
   8   9  -7   27.10    1.70
   7   9  -7   18.80    1.70
   7   9  -7   18.90    1.50
   7   9  -7   21.40    1.30
   6   9  -7  108.09    4.80
   5   9  -7  109.89    5.20
   5   9  -7  108.19    4.80
   5   9  -7  113.29    4.70
   5   9  -7  100.49    6.20
   5   9  -7  104.29    6.30
   5   9  -7  113.89    6.60
   4   9  -7    0.90    2.00
   4   9  -7    0.70    1.90
   4   9  -7    2.40    1.60
   4   9  -7    2.40    0.80
   4   9  -7    2.50    0.60
   4   9  -7    2.70    0.50
   3   9  -7   45.40    4.70
   3   9  -7   54.09    3.10
   3   9  -7   55.19    2.60
   3   9  -7   57.39    5.00
   3   9  -7   57.49    2.80
   2   9  -7  313.87   13.20
   2   9  -7  339.17   13.00
   2   9  -7  318.07   12.70
   1   9  -7   39.70    2.10
   1   9  -7   36.30    4.30
   1   9  -7   39.30    2.40
   1   9  -7   32.70    4.40
   1   9  -7   41.00    3.40
   1   9  -7   42.30    2.20
   0   9  -7  282.37   11.70
   0   9  -7  247.78   13.60
   0   9  -7  283.57   13.20
   0   9  -7  300.37   11.30
   0   9  -7  291.87   11.40
   0   9  -7  277.97   13.60
   0  -9   7  286.07   11.40
  -1   9  -7  117.09    4.90
  -1   9  -7  116.09    5.30
   1  -9   7  118.49    5.00
  -2   9  -7    2.20    0.70
  -2   9  -7    3.80    0.60
  -2   9  -7    5.30    0.80
  -3   9  -7   69.29    3.20
  -3   9  -7   66.49    3.30
  -5   9  -7    1.90    0.40
  -6   9  -7    4.20    0.70
  13   8  -7    5.50    1.00
  12   8  -7    2.80    0.50
  12   8  -7    4.70    1.00
  11   8  -7    6.30    1.00
  11   8  -7    4.30    1.20
  10   8  -7    1.60    1.40
   9   8  -7    1.40    0.70
   9   8  -7    0.70    1.00
   9   8  -7   -0.90    0.70
   9   8  -7    1.40    0.40
   8   8  -7    1.60    0.70
   8   8  -7    3.10    1.20
   8   8  -7    2.10    0.50
   7   8  -7   50.89    3.80
   7   8  -7   55.19    2.50
   7   8  -7   52.49    4.40
   7   8  -7   50.59    5.20
   7   8  -7   56.09    2.70
   7   8  -7   56.59    4.40
   7   8  -7   52.79    3.00
   6   8  -7   40.20    3.40
   6   8  -7   41.20    3.60
   6   8  -7   40.90    3.40
   6   8  -7   40.90    2.10
   6   8  -7   41.20    2.20
   6   8  -7   39.70    2.50
   5   8  -7  124.49    5.80
   5   8  -7  125.49    6.90
   5   8  -7  124.09    5.40
   5   8  -7  126.19    5.30
   5   8  -7  128.99    6.80
   5   8  -7  124.39    6.80
   4   8  -7  469.95   20.20
   4   8  -7  502.55   19.20
   4   8  -7  490.45   18.60
   4   8  -7  463.05   20.10
   4   8  -7  473.25   18.70
   4   8  -7  484.15   20.20
   3   8  -7  219.78   10.40
   3   8  -7  227.28    9.10
   3   8  -7  220.58   10.50
   3   8  -7  230.28   10.50
   2   8  -7  188.88    9.10
   2   8  -7  185.58    9.10
   2   8  -7  189.68    9.10
   2   8  -7  191.28    7.80
   1   8  -7  281.27   11.70
   1   8  -7  292.07   13.10
   1   8  -7  295.67   13.10
   1   8  -7  291.57   11.60
   1   8  -7  301.17   12.30
   1   8  -7  297.17   13.20
   0   8  -7   98.69    4.30
   0   8  -7   97.49    5.80
   0   8  -7  104.69    4.50
   0   8  -7  101.59    4.70
  -1   8  -7    9.00    0.90
  -1   8  -7    7.50    1.00
  -1   8  -7    8.30    1.10
   1  -8   7    7.30    1.20
  -2   8  -7  177.98    7.10
  -2   8  -7  158.48    7.30
  -3   8  -7    5.90    0.90
  -3   8  -7    7.70    1.10
  -4   8  -7   18.90    1.50
  -4   8  -7   21.60    1.50
  -5   8  -7   10.00    1.00
  -6   8  -7   22.30    1.40
  -7   8  -7    9.80    0.90
  14   7  -7    5.10    0.80
  13   7  -7   38.20    2.40
  12   7  -7   73.59    4.10
  12   7  -7   70.49    3.30
  11   7  -7   16.40    2.10
  11   7  -7   18.70    1.50
  10   7  -7   47.20    3.50
  10   7  -7   48.10    2.70
   9   7  -7   47.00    3.50
   9   7  -7   45.60    2.10
   9   7  -7   46.30    2.70
   8   7  -7   41.10    2.50
   8   7  -7   39.60    2.10
   8   7  -7   38.10    3.00
   8   7  -7   45.10    4.10
   8   7  -7   39.30    2.00
   8   7  -7   36.00    3.90
   7   7  -7   19.30    1.40
   7   7  -7   23.40    3.20
   7   7  -7   22.60    3.00
   7   7  -7   21.20    1.70
   7   7  -7   21.50    1.30
   7   7  -7   20.70    2.30
   7   7  -7   22.30    3.00
   6   7  -7   19.20    2.50
   6   7  -7   20.20    1.40
   6   7  -7   24.30    1.30
   6   7  -7   18.30    2.40
   6   7  -7   20.10    1.60
   6   7  -7   20.50    2.80
   5   7  -7  185.38    9.10
   5   7  -7  183.78    9.00
   5   7  -7  184.78    7.60
   5   7  -7  176.18    7.80
   5   7  -7  267.27   12.50
   5   7  -7  181.08    8.10
   4   7  -7  144.09    5.90
   4   7  -7  143.09    7.20
   4   7  -7  123.49    6.10
   4   7  -7  147.99    8.10
   4   7  -7  143.79    7.10
   3   7  -7  188.58    9.80
   3   7  -7  188.58    7.70
   2   7  -7  122.09    6.60
   2   7  -7  123.99    5.10
   2   7  -7  102.79    7.30
   1   7  -7  173.38    8.80
   1   7  -7  189.18    7.60
   1   7  -7  194.08    9.00
   0   7  -7  214.98    9.70
   0   7  -7  204.98    8.60
   0   7  -7  201.18    8.10
   0   7  -7  189.58    8.40
   0   7  -7  205.38    9.60
  -1   7  -7   15.60    1.20
  -1   7  -7   13.40    2.10
  -1   7  -7   14.90    1.20
  -1   7  -7   15.40    1.50
  -1   7  -7   19.20    2.70
   1  -7   7   18.10    1.40
  -2   7  -7  140.59    6.60
  -2   7  -7  150.68    6.30
  -2   7  -7  159.18    6.50
   2  -7   7  159.68    6.60
  -3   7  -7   43.70    3.30
  -3   7  -7   45.20    2.40
   3  -7   7   38.50    3.10
  -4   7  -7   22.40    1.50
  -4   7  -7   21.80    1.60
   4  -7   7   21.90    1.50
  -5   7  -7   57.59    3.00
  -5   7  -7   58.09    2.90
  -6   7  -7   32.40    2.00
  -6   7  -7   40.20    2.90
  -7   7  -7   28.40    1.70
  -8   7  -7    3.00    0.50
  14   6  -7   22.10    1.50
  13   6  -7   16.40    2.00
  12   6  -7    2.30    1.00
  11   6  -7  157.28    7.70
  10   6  -7   17.50    1.50
  10   6  -7   19.80    2.20
 -10  -6   7   15.20    1.10
   9   6  -7    5.20    2.70
   9   6  -7    7.60    1.50
   9   6  -7    6.90    2.50
   9   6  -7    9.50    1.20
   9   6  -7    6.60    0.70
  -9  -6   7    7.30    0.90
   8   6  -7   87.79    4.00
   8   6  -7   93.89    5.80
   8   6  -7   89.49    5.20
   8   6  -7   89.29    4.30
   8   6  -7   90.59    3.80
   8   6  -7   96.39    5.80
   7   6  -7   39.00    3.40
   7   6  -7   43.20    3.60
   7   6  -7   39.20    2.10
   7   6  -7   36.40    3.60
   7   6  -7   39.00    2.90
   6   6  -7  309.67   11.90
   6   6  -7  296.07   12.70
   6   6  -7  254.67   13.90
   6   6  -7  296.47   11.20
   6   6  -7  246.18   11.10
   5   6  -7    2.70    1.20
   5   6  -7    2.20    1.20
   5   6  -7    2.50    0.50
   5   6  -7    2.30    1.10
   4   6  -7   38.10    2.00
   4   6  -7   37.10    3.00
   4   6  -7   38.70    3.00
   4   6  -7   42.50    3.10
   3   6  -7   82.29    3.70
   3   6  -7   81.69    4.70
   3   6  -7   84.29    4.90
   3   6  -7   85.09    4.70
   2   6  -7  139.99    6.90
   2   6  -7  127.99    5.60
   2   6  -7  131.49    6.80
   1   6  -7   49.99    2.50
   1   6  -7   56.59    3.70
   1   6  -7   54.79    3.70
   0   6  -7   41.90    2.20
  -1   6  -7  133.69    5.80
   1  -6   7  130.59    5.80
  -2   6  -7  144.19    5.90
  -2   6  -7  146.99    6.10
  -2   6  -7  132.99    6.30
   2  -6   7  147.99    6.30
  -3   6  -7   22.40    1.50
  -3   6  -7   20.80    1.70
   3  -6   7   22.30    1.70
  -4   6  -7    7.50    1.10
  -4   6  -7    8.90    1.40
   4  -6   7    7.20    1.20
  -5   6  -7   45.30    2.40
  -5   6  -7   42.00    2.50
   5  -6   7   40.20    2.70
  -6   6  -7   18.60    1.50
  -7   6  -7   34.00    2.00
  -7   6  -7   34.60    2.00
  -8   6  -7   13.10    1.00
  -8   6  -7   12.10    1.00
  15   5  -7   79.09    3.60
  14   5  -7   37.70    2.20
  13   5  -7   20.90    1.90
 -13  -5   7   18.70    1.20
  12   5  -7   22.80    2.40
 -12  -5   7   17.70    1.10
  11   5  -7   47.20    3.40
  11   5  -7   50.49    2.70
 -11  -5   7   50.69    2.80
 -11  -5   7   49.60    2.40
  10   5  -7   55.39    5.00
 -10  -5   7   52.29    2.90
   9   5  -7   53.19    2.80
   9   5  -7   38.30    4.50
   9   5  -7   47.80    4.60
   9   5  -7   47.80    3.40
  -9  -5   7   45.90    2.70
  -9  -5   7   54.49    2.40
   8   5  -7   51.39    3.90
   8   5  -7   49.70    4.10
   8   5  -7   46.60    2.20
  -8  -5   7   45.70    2.70
  -8  -5   7   46.10    2.30
   7   5  -7   24.60    2.80
   7   5  -7   25.40    1.50
   7   5  -7   27.80    2.90
   7   5  -7   24.00    2.80
   6   5  -7    5.30    1.30
   6   5  -7    4.20    0.70
   6   5  -7    6.10    1.40
   6   5  -7    7.50    1.60
   5   5  -7   98.09    5.30
   5   5  -7   95.59    5.30
   5   5  -7   97.89    5.30
   5   5  -7   94.39    4.20
   4   5  -7   26.30    2.30
   4   5  -7   23.50    1.50
   4   5  -7   24.30    2.30
   4   5  -7   24.60    2.20
   3   5  -7  264.97   11.80
   3   5  -7  272.57   11.90
   2   5  -7  112.39    5.80
   2   5  -7  108.59    5.30
   2   5  -7  110.29    5.80
   1   5  -7  343.17   13.50
   1   5  -7  347.57   14.60
   1   5  -7  343.17   14.60
   0   5  -7   47.80    2.40
  -1   5  -7   55.59    2.70
  -2   5  -7  191.48    8.00
   2  -5   7  186.48    8.20
  -3   5  -7   61.99    3.00
  -3   5  -7   61.19    3.30
   3  -5   7   61.39    3.30
  -4   5  -7  126.19    6.00
  -4   5  -7  129.89    5.60
   4  -5   7  123.79    6.60
  -5   5  -7   13.70    1.40
  -5   5  -7   13.60    1.20
   5  -5   7   12.60    1.40
  -6   5  -7   26.40    1.90
  -6   5  -7   27.60    1.80
   6  -5   7   27.60    1.90
  -7   5  -7    3.50    0.70
  -7   5  -7    5.00    0.80
  -8   5  -7   57.09    2.80
  -8   5  -7   59.19    3.00
  15   4  -7    4.20    0.60
  14   4  -7   45.20    2.60
 -14  -4   7   44.70    2.00
  13   4  -7   52.29    3.10
 -13  -4   7   42.60    2.80
 -13  -4   7   49.90    2.20
  12   4  -7   42.60    3.10
 -12  -4   7   42.10    2.50
 -12  -4   7   46.20    2.40
  11   4  -7   22.80    2.00
  11   4  -7   25.50    2.40
 -11  -4   7   24.10    1.80
 -11  -4   7   25.20    1.50
  10   4  -7    5.00    1.30
  10   4  -7    4.50    0.80
 -10  -4   7    2.50    0.70
 -10  -4   7    5.10    0.70
   9   4  -7   37.20    4.20
   9   4  -7   37.70    2.30
   9   4  -7   37.50    4.00
   9   4  -7   39.40    3.00
  -9  -4   7   41.10    2.40
  -9  -4   7   37.00    2.00
   8   4  -7  309.47   13.60
   8   4  -7  323.67   14.10
   8   4  -7  303.07   12.90
   8   4  -7  331.27   14.00
  -8  -4   7  312.57   12.40
  -8  -4   7  312.87   12.70
   7   4  -7  130.29    5.60
   7   4  -7  134.49    7.00
   7   4  -7  135.59    6.80
   7   4  -7  135.39    6.90
  -7  -4   7  138.29    5.90
   6   4  -7  548.65   22.00
   6   4  -7  565.44   23.30
   6   4  -7  564.34   23.20
   6   4  -7  563.74   23.20
  -6  -4   7  614.04   22.90
   5   4  -7   10.80    1.60
   5   4  -7   11.50    1.70
   5   4  -7   10.60    0.80
   5   4  -7   11.10    1.60
   4   4  -7  109.39    5.60
   4   4  -7  110.39    5.60
   4   4  -7  112.59    5.70
   4   4  -7  102.39    4.50
   3   4  -7    9.00    1.50
   3   4  -7    9.50    0.80
   3   4  -7    9.80    1.40
   2   4  -7   62.29    3.70
   2   4  -7   59.79    2.80
   2   4  -7   64.29    3.80
   1   4  -7   51.59    2.50
   0   4  -7  190.28    7.70
  -1   4  -7   40.10    2.10
  -2   4  -7    7.80    0.90
  -3   4  -7   58.69    3.00
   3  -4   7   60.69    3.20
  -4   4  -7   72.59    3.50
  -4   4  -7   70.99    3.70
   4  -4   7   74.39    3.90
  -5   4  -7   18.00    1.50
  -5   4  -7   16.70    1.50
   5  -4   7   17.00    1.80
  -6   4  -7   14.60    1.30
  -6   4  -7   17.00    1.50
   6  -4   7   17.00    1.70
  -7   4  -7   15.00    1.40
  -7   4  -7   17.70    1.40
   7  -4   7   14.00    1.40
  -8   4  -7   46.70    2.60
  -8   4  -7   53.19    2.60
  -9   4  -7   85.09    3.80
  -9   4  -7   88.09    4.10
  15   3  -7    3.50    0.60
  14   3  -7   35.90    2.80
 -14  -3   7   35.80    2.20
 -14  -3   7   39.10    1.70
  13   3  -7   26.70    2.20
 -13  -3   7   25.70    1.70
 -13  -3   7   26.40    1.50
  12   3  -7   35.20    2.70
 -12  -3   7   33.40    1.90
 -12  -3   7   31.50    2.10
  11   3  -7   84.99    4.80
 -11  -3   7   84.59    3.80
  10   3  -7   84.69    4.90
  10   3  -7   81.59    4.00
 -10  -3   7   92.09    4.30
 -10  -3   7   87.49    3.90
   9   3  -7  398.76   16.80
   9   3  -7  340.77   14.70
  -9  -3   7  362.66   14.90
  -9  -3   7  387.86   14.60
   8   3  -7  139.89    7.20
   8   3  -7  142.59    7.20
  -8  -3   7  146.39    6.30
   7   3  -7  544.05   20.70
   7   3  -7  409.76   21.20
   7   3  -7  528.35   20.60
  -7  -3   7  512.05   19.60
   6   3  -7  152.48    7.40
   6   3  -7  151.08    7.40
   6   3  -7  159.28    7.40
  -6  -3   7  159.48    6.60
   5   3  -7  401.06   16.60
   4   3  -7   52.69    3.60
   4   3  -7   48.70    3.50
   4   3  -7   57.99    3.40
   3   3  -7 1653.13   61.89
   3   3  -7 1538.75   61.79
  -2  -3   7  -24.10   44.30
   0   3  -7  204.98    8.20
  -1   3  -7   50.19    2.50
  -2   3  -7   34.90    1.90
  -3   3  -7   79.09    4.10
  -3   3  -7   85.49    4.10
   3  -3   7   89.09    5.20
  -4   3  -7   35.20    2.10
  -4   3  -7   32.60    2.20
   4  -3   7   33.60    2.40
  -5   3  -7   18.20    1.70
  -5   3  -7   20.60    1.60
   5  -3   7   21.10    2.00
  -6   3  -7   27.60    2.00
  -6   3  -7   32.20    2.00
   6  -3   7   32.70    2.40
  -7   3  -7   18.20    1.80
  -7   3  -7   15.60    1.50
   7  -3   7   16.50    1.70
  -8   3  -7   16.70    1.30
   8  -3   7   13.20    1.10
  -9   3  -7   66.89    3.20
  -9   3  -7   71.49    3.70
 -15  -2   7   65.19    2.60
  14   2  -7   11.60    1.60
 -14  -2   7    4.90    0.90
 -14  -2   7    9.00    0.80
  13   2  -7   11.10    1.50
  13   2  -7    9.10    1.90
 -13  -2   7   10.60    0.90
 -13  -2   7   11.10    1.70
  12   2  -7    4.00    1.10
  12   2  -7    2.70    1.10
 -12  -2   7    3.30    0.80
 -12  -2   7    5.10    0.80
  11   2  -7  150.38    7.60
 -11  -2   7  162.38    7.00
 -11  -2   7  166.28    6.70
  10   2  -7   66.99    4.00
 -10  -2   7   67.59    3.20
 -10  -2   7   64.99    3.50
   9   2  -7   49.50    6.50
   9   2  -7   49.20    3.20
  -9  -2   7   44.50    2.40
   8   2  -7  232.68   10.40
   8   2  -7  229.78   10.40
  -8  -2   7  225.38    9.40
  -7  -2   7  105.59    4.70
   6   2  -7  292.47   12.30
   6   2  -7  286.07   12.20
  -6  -2   7  277.37   11.40
   5   2  -7    1.30    0.90
   5   2  -7    3.20    0.90
   5   2  -7    3.50    1.00
   4   2  -7  188.58    8.50
   4   2  -7  182.38    8.30
   3   2  -7  114.69    5.60
   3   2  -7  113.29    5.60
   2   2  -7  642.04   72.49
  -2  -2   7  643.44   74.69
  -1  -2   7  249.38   11.00
  -1  -2   7  255.67   11.00
   0   2  -7  196.08    8.00
   0  -2   7  200.68    9.20
   0  -2   7  202.68    9.10
  -1   2  -7   10.30    0.90
   1  -2   7    9.90    2.00
   1  -2   7    9.90    1.80
  -2   2  -7  380.16   15.00
   2  -2   7  380.76   16.40
   2  -2   7  383.26   16.50
  -3   2  -7  314.77   13.30
  -3   2  -7  349.96   13.20
   3  -2   7  323.17   13.50
  -4   2  -7  412.36   16.70
  -4   2  -7  420.76   16.50
   4  -2   7  414.56   16.90
  -5   2  -7  613.94   23.90
  -6   2  -7   13.00    1.50
  -6   2  -7   15.10    1.40
   6  -2   7   14.60    1.80
  -7   2  -7   25.90    1.80
  -7   2  -7   24.80    1.90
   7  -2   7   26.60    2.20
  -8   2  -7   19.10    1.40
  -8   2  -7   20.40    1.60
   8  -2   7   20.70    2.10
  -9   2  -7  104.19    4.60
  -9   2  -7  108.39    4.60
 -15  -1   7   10.50    0.70
  14   1  -7   16.60    1.90
  14   1  -7   13.00    1.80
  14   1  -7   15.30    1.80
 -14  -1   7   15.90    1.30
 -14  -1   7   15.50    1.10
  13   1  -7   31.90    2.30
  13   1  -7   31.30    2.80
 -13  -1   7   30.50    2.10
 -13  -1   7   30.90    1.80
  12   1  -7   96.39    4.90
  12   1  -7   88.29    5.50
 -12  -1   7   88.29    4.10
 -12  -1   7   94.19    4.50
  11   1  -7   35.10    4.90
 -11  -1   7   49.80    2.70
  10   1  -7   31.40    2.60
  10   1  -7   30.00    3.10
 -10  -1   7   30.10    2.10
 -10  -1   7   29.10    1.80
   9   1  -7    7.10    1.30
  -9  -1   7    8.10    0.90
  -9  -1   7    8.10    1.20
   8   1  -7    2.30    1.60
   8   1  -7    3.10    1.60
  -8  -1   7    5.90    0.90
   7   1  -7   80.39    4.50
   7   1  -7   79.49    4.40
   6   1  -7   35.60    2.90
   6   1  -7   33.10    2.50
   6   1  -7   31.60    2.40
  -6  -1   7   25.90    2.40
   5   1  -7  604.94   24.70
   5   1  -7  643.24   24.90
   5   1  -7  619.04   24.80
   4   1  -7    4.40    1.00
   4   1  -7    3.90    0.90
   3   1  -7  640.84   72.79
  -2  -1   7  806.02   31.70
  -2  -1   7  803.92   31.80
  -1  -1   7  425.66   17.50
  -1  -1   7  417.26   17.60
  -1  -1   7  424.76   17.40
   0  -1   7  298.87   12.70
   0  -1   7  290.47   12.70
   0  -1   7  287.07   12.70
  -1   1  -7   55.69    2.60
   1  -1   7   55.59    3.90
   1  -1   7   58.49    3.80
  -2   1  -7  229.98    9.40
   2  -1   7  230.38   10.80
   2  -1   7  239.18   11.00
  -3   1  -7  221.88    9.10
  -3   1  -7  201.08    8.60
   3  -1   7  211.28   10.60
   3  -1   7  217.98   10.30
   3  -1   7  202.48    9.00
  -4   1  -7  100.99    4.50
  -4   1  -7   94.39    4.70
   4  -1   7   98.79    5.00
  -5   1  -7  145.89    6.30
  -5   1  -7  139.19    6.50
   5  -1   7  143.49    6.90
  -6   1  -7   40.40    2.60
  -6   1  -7   38.90    2.40
   6  -1   7   41.40    3.10
  -7   1  -7   27.60    2.50
  -7   1  -7   28.60    1.90
  -8   1  -7   27.00    1.90
  -8   1  -7   25.60    1.70
   8  -1   7   27.40    2.10
  -9   1  -7   15.80    1.20
  -9   1  -7    9.60    1.20
   9  -1   7   12.10    1.20
  15   0  -7  120.29    6.00
 -15   0   7  123.89    4.90
 -15   0   7  121.89    5.40
  14   0  -7    2.30    0.50
  14   0  -7    0.90    0.90
 -14   0   7    1.70    0.60
 -14   0   7    1.50    0.40
  13   0  -7   48.50    3.80
  13   0  -7   49.30    2.80
 -13   0   7   51.39    2.50
 -13   0   7   50.99    2.80
  12   0  -7   20.70    2.00
  12   0  -7   17.00    2.60
 -12   0   7   19.20    1.40
 -12   0   7   19.70    1.60
  11   0  -7   62.09    5.70
 -11   0   7   51.79    3.00
  10   0  -7   43.30    3.00
  10   0  -7   45.20    3.60
 -10   0   7   44.40    2.30
 -10   0   7   43.90    2.60
   9   0  -7  143.59    6.90
  -9   0   7  145.49    6.70
  -9   0   7  153.58    6.50
  -8   0   7  107.49    4.80
   7   0  -7  112.99    5.60
   7   0  -7  112.79    5.70
   6   0  -7   33.70    2.50
   6   0  -7   37.40    2.70
   5   0  -7    1.90    0.90
   5   0  -7    1.30    0.70
   5   0  -7    2.10    1.00
   4   0  -7  268.97   11.30
   4   0  -7  268.67   11.40
  -3   0   7  102.59    5.30
  -3   0   7  105.39    5.20
  -2   0   7 1821.32   69.99
  -2   0   7 1821.42   69.99
  -2   0   7 1823.52   69.99
  -1   0   7   54.09    3.30
  -1   0   7   54.89    3.40
  -1   0   7   54.49    3.50
   0   0   7  906.41   35.90
   0   0   7  896.41   35.80
   0   0   7  924.41   36.00
  -1   0  -7   27.90    1.60
   1   0   7   33.00    3.10
   1   0   7   37.00    4.10
   1   0   7   35.20    4.30
  -2   0  -7   96.29    4.30
   2   0   7   97.79    5.90
   2   0   7  101.49    5.70
  -3   0  -7  418.96   15.30
  -3   0  -7  362.76   14.60
   3   0   7  371.46   16.40
   3   0   7  343.77   16.30
   3   0   7  346.77   16.40
  -4   0  -7  548.85   21.60
  -4   0  -7  557.54   21.30
   4   0   7  528.95   21.90
  -5   0  -7  178.58    7.90
  -5   0  -7  174.78    7.60
   5   0   7  182.88    8.30
  -6   0  -7  181.58    7.80
  -6   0  -7  181.88    8.10
   6   0   7  188.18    8.60
  -7   0  -7   40.50    2.30
  -8   0  -7    9.20    1.00
  -8   0  -7    9.70    1.30
   8   0   7    9.50    1.40
  -9   0  -7   18.30    1.40
   9   0   7   17.20    1.30
 -10   0  -7    4.50    0.60
  15  -1  -7   10.80    1.30
 -15   1   7   11.10    0.70
 -15   1   7    9.20    0.90
  14  -1  -7   11.80    2.30
 -14   1   7   16.40    1.30
 -14   1   7   15.50    1.10
  13  -1  -7   30.70    1.90
  13  -1  -7   34.10    3.10
 -13   1   7   31.20    1.80
 -13   1   7   31.00    2.00
  12  -1  -7   89.79    4.40
  12  -1  -7   86.99    5.60
 -12   1   7   89.99    4.30
 -12   1   7   88.69    4.00
 -11   1   7   53.39    3.00
  10  -1  -7   28.00    2.90
  10  -1  -7   28.60    2.20
 -10   1   7   27.90    1.90
 -10   1   7   27.40    1.70
   9  -1  -7    8.10    1.30
  -9   1   7    9.20    1.00
  -8   1   7    4.80    0.80
  -7   1   7   73.89    3.50
   6  -1  -7   32.70    3.40
   5  -1  -7  625.74   24.80
   4  -1  -7    2.00    0.90
   4  -1  -7    1.70    0.80
  -3   1   7  551.14   22.30
  -3   1   7  562.74   22.50
  -3   1   7  560.84   22.50
  -2   1   7  767.02   30.70
  -2   1   7  778.62   30.70
  -2   1   7  780.72   30.60
  -1   1   7  419.56   17.50
  -1   1   7  423.46   17.60
  -1   1   7  432.16   17.60
   0   1   7  300.07   13.10
  -1  -1  -7   61.19    3.00
   1   1   7   63.99    4.00
   1   1   7   60.89    4.00
   1   1   7   62.39    4.20
  -2  -1  -7  222.98    8.90
   2   1   7  216.68   10.50
   2   1   7  224.58   10.40
  -3  -1  -7  188.78    8.50
  -3  -1  -7  205.38    8.30
   3   1   7  207.08   10.20
   3   1   7  205.78   10.00
  -4  -1  -7   95.89    4.40
  -4  -1  -7   94.49    4.70
   4   1   7   97.29    5.10
   4   1   7  107.09    7.00
   4   1   7   96.79    7.10
  -5  -1  -7  146.99    6.40
  -5  -1  -7  145.09    6.60
   5   1   7  141.59    7.10
  -6  -1  -7   36.80    2.30
  -6  -1  -7   37.30    2.50
   6   1   7   41.20    3.00
   7   1   7   32.50    3.70
  -8  -1  -7   23.20    1.60
  -8  -1  -7   28.70    2.00
   8   1   7   26.70    2.20
  -9  -1  -7   17.60    1.30
   9   1   7   16.00    1.50
 -10  -1  -7    4.00    0.60
  15  -2  -7   59.49    3.40
 -15   2   7   68.99    3.20
 -15   2   7   69.69    2.80
  14  -2  -7    4.30    1.50
 -14   2   7    9.20    1.00
 -14   2   7    9.90    0.90
  13  -2  -7   11.90    2.20
  13  -2  -7   10.30    1.30
 -13   2   7    9.70    0.90
  12  -2  -7    5.50    1.70
  12  -2  -7    3.90    0.80
 -12   2   7    4.60    0.70
 -12   2   7    3.20    0.70
  11  -2  -7  149.09    7.50
  11  -2  -7  124.29    8.30
 -11   2   7  136.39    6.30
 -11   2   7  160.38    6.50
  10  -2  -7   63.69    3.50
  10  -2  -7   64.89    4.60
 -10   2   7   62.39    3.30
 -10   2   7   62.39    3.00
   9  -2  -7   44.30    3.70
   9  -2  -7   44.10    2.70
  -9   2   7   44.60    2.50
  -8   2   7  211.88    8.70
  -7   2   7  104.19    4.70
   5  -2  -7    1.10    0.90
   5  -2  -7    0.90    1.00
[truncated: 276,708 more chars]
