# Supplementary material for: Identification of antibacterial constituents from Rhododendron simsii Planch with an activity-guided method
Source: Front Pharmacol. 2024 Oct 8;15:1490335. doi: 10.3389/fphar.2024.1490335 (PMC11493700; doi:10.3389/fphar.2024.1490335)
Supplement: Supplementary file 1 [file DataSheet2.zip › CIF_9_auto.cif]

data_20230113-cys-a100_auto
_audit_creation_date               2024-08-20
_audit_creation_method
;
Olex2 1.5
(compiled 2022.04.07 svn.rca3783a0 for OlexSys, GUI svn.r6498)
;
_shelx_SHELXL_version_number       '2019/3'
_audit_contact_author_address      ?
_audit_contact_author_email        ?
_audit_contact_author_name         ''
_audit_contact_author_phone        ?
_publ_contact_author_id_orcid      ?
_publ_section_references
;
Dolomanov, O.V., Bourhis, L.J., Gildea, R.J, Howard, J.A.K. & Puschmann, H.
 (2009), J. Appl. Cryst. 42, 339-341.

Sheldrick, G.M. (2015). Acta Cryst. C71, 3-8.
;
_chemical_name_common              ?
_chemical_name_systematic          ?
_chemical_formula_moiety           'C20 H29 O4, H2 O'
_chemical_formula_sum              'C20 H31 O5'
_chemical_formula_weight           351.45
_chemical_absolute_configuration   ad
_chemical_melting_point            ?
loop_
  _atom_type_symbol
  _atom_type_description
  _atom_type_scat_dispersion_real
  _atom_type_scat_dispersion_imag
  _atom_type_scat_source
 'C' 'C' 0.0181 0.0091 'International Tables Vol C Tables 4.2.6.8 and 6.1.1.4'
 'H' 'H' 0.0000 0.0000 'International Tables Vol C Tables 4.2.6.8 and 6.1.1.4'
 'O' 'O' 0.0492 0.0322 'International Tables Vol C Tables 4.2.6.8 and 6.1.1.4'

_shelx_space_group_comment
;
The symmetry employed for this shelxl refinement is uniquely defined
by the following loop, which should always be used as a source of
symmetry information in preference to the above space-group names.
They are only intended as comments.
;
_space_group_crystal_system        'orthorhombic'
_space_group_IT_number             18
_space_group_name_H-M_alt          'P 21 21 2'
_space_group_name_Hall             'P 2 2ab'
loop_
  _space_group_symop_operation_xyz
 'x, y, z'
 '-x, -y, z'
 '-x+1/2, y+1/2, -z'
 'x+1/2, -y+1/2, -z'

_cell_length_a                     17.2190(5)
_cell_length_b                     11.3810(3)
_cell_length_c                     9.7764(3)
_cell_angle_alpha                  90
_cell_angle_beta                   90
_cell_angle_gamma                  90
_cell_volume                       1915.89(10)
_cell_formula_units_Z              4
_cell_measurement_reflns_used      7930
_cell_measurement_temperature      299.94(10)
_cell_measurement_theta_max        73.2790
_cell_measurement_theta_min        2.5470
_shelx_estimated_absorpt_T_max     0.641
_shelx_estimated_absorpt_T_min     0.336
_exptl_absorpt_coefficient_mu      0.697
_exptl_absorpt_correction_T_max    1.00000
_exptl_absorpt_correction_T_min    0.50243
_exptl_absorpt_correction_type     multi-scan
_exptl_absorpt_process_details
;
CrysAlisPro 1.171.41.112a (Rigaku Oxford Diffraction, 2021)
Empirical absorption correction using spherical harmonics,
implemented in SCALE3 ABSPACK scaling algorithm.
;
_exptl_absorpt_special_details     ?
_exptl_crystal_colour              'clear light colourless'
_exptl_crystal_colour_lustre       clear
_exptl_crystal_colour_modifier     light
_exptl_crystal_colour_primary      colourless
_exptl_crystal_density_diffrn      1.218
_exptl_crystal_density_meas        ?
_exptl_crystal_density_method      ?
_exptl_crystal_description         needle
_exptl_crystal_F_000               764
_exptl_crystal_size_max            2
_exptl_crystal_size_mid            0.7
_exptl_crystal_size_min            0.7
_exptl_transmission_factor_max     ?
_exptl_transmission_factor_min     ?
_diffrn_reflns_av_R_equivalents    0.0161
_diffrn_reflns_av_unetI/netI       0.0169
_diffrn_reflns_Laue_measured_fraction_full  0.996
_diffrn_reflns_Laue_measured_fraction_max  0.935
_diffrn_reflns_limit_h_max         19
_diffrn_reflns_limit_h_min         -21
_diffrn_reflns_limit_k_max         10
_diffrn_reflns_limit_k_min         -14
_diffrn_reflns_limit_l_max         11
_diffrn_reflns_limit_l_min         -11
_diffrn_reflns_number              10016
_diffrn_reflns_point_group_measured_fraction_full  0.949
_diffrn_reflns_point_group_measured_fraction_max  0.873
_diffrn_reflns_theta_full          67.684
_diffrn_reflns_theta_max           75.557
_diffrn_reflns_theta_min           4.657
_diffrn_ambient_temperature        299.94(10)
_diffrn_detector_area_resol_mean   10.0000
_diffrn_detector_type              'HyPix-Arc 150'
_diffrn_measured_fraction_theta_full  0.996
_diffrn_measured_fraction_theta_max  0.935
_diffrn_measurement_details
;
List of Runs (angles in degrees, time in seconds):

  # Type    Start    End  Width  t~exp~   \w     \q     \k     \f   Frames
--------------------------------------------------------------------------
  1  \w     38.00  63.00   0.50    0.05    --   73.18-125.00 -52.00   50
  2  \w     59.00  84.00   0.50    0.05    --   76.86-125.00 -52.00   50
  3  \w     30.00  80.00   0.50    0.05    --   62.75-125.00 -52.00  100
  4  \w     43.00  69.00   0.50    0.05    --   62.75-125.00-150.00   52
  5  \w   -104.00 -75.00   0.50    0.05    --  -63.62 -15.00  90.00   58
  6  \w    -90.00 -58.00   0.50    0.05    --  -63.62 -15.00 -30.00   64
  7  \w    -96.00 -60.00   0.50    0.05    --  -63.62 -15.00 -60.00   72
  8  \w   -112.00 -87.00   0.50    0.05    --  -76.48 -15.00  90.00   50
  9  \w   -107.00 -67.00   0.50    0.05    --  -71.77 -15.00 -60.00   80
 10  \w   -100.00 -75.00   0.50    0.05    --  -63.62 -15.00-120.00   50
 11  \w   -112.00 -87.00   0.50    0.05    --  -71.77 -15.00-180.00   50
 12  \w   -112.00 -66.00   0.50    0.05    --  -71.77 -15.00-120.00   92
 13  \w    -67.00 -36.00   0.50    0.05    --  -63.62 125.00  24.00   62
 14  \w    -95.00 -70.00   0.50    0.05    --  -81.50 125.00  24.00   50
 15  \w    -92.00 -40.00   0.50    0.05    --  -76.48 125.00  24.00  104
 16  \w    -94.00 -39.00   0.50    0.05    --  -76.48 125.00  60.00  110
 17  \w    -86.00 -58.00   0.50    0.05    --  -71.77 125.00  90.00   56
 18  \w    -85.00 -60.00   0.50    0.05    --  -71.77 125.00  24.00   50
;
_diffrn_measurement_device         'four-circle diffractometer'
_diffrn_measurement_device_type    'ROD, Synergy Custom system, HyPix-Arc 150'
_diffrn_measurement_method         '\w scans'
_diffrn_radiation_type             CuK\a
_diffrn_radiation_wavelength       1.54184
_diffrn_source                     ?
_reflns_Friedel_coverage           0.634
_reflns_Friedel_fraction_full      0.886
_reflns_Friedel_fraction_max       0.790
_reflns_number_gt                  3278
_reflns_number_total               3481
_reflns_special_details
;
 Reflections were merged by SHELXL according to the crystal
 class for the calculation of statistics and refinement.
 
 _reflns_Friedel_fraction is defined as the number of unique
 Friedel pairs measured divided by the number that would be
 possible theoretically, ignoring centric projections and
 systematic absences.
;
_reflns_threshold_expression       'I > 2\s(I)'
_computing_cell_refinement         'CrysAlisPro 1.171.41.112a (Rigaku OD, 2021)'
_computing_data_collection         'CrysAlisPro 1.171.41.112a (Rigaku OD, 2021)'
_computing_data_reduction          'CrysAlisPro 1.171.41.112a (Rigaku OD, 2021)'
_computing_molecular_graphics      'Olex2 1.5 (Dolomanov et al., 2009)'
_computing_publication_material    'Olex2 1.5 (Dolomanov et al., 2009)'
_computing_structure_refinement    'SHELXL 2019/3 (Sheldrick, 2015)'
_computing_structure_solution      'SHELXT  (Sheldrick, 2015)'
_refine_diff_density_max           0.371
_refine_diff_density_min           -0.505
_refine_diff_density_rms           0.072
_refine_ls_abs_structure_details
;
 Flack x determined using 1235 quotients [(I+)-(I-)]/[(I+)+(I-)]
 (Parsons, Flack and Wagner, Acta Cryst. B69 (2013) 249-259).
;
_refine_ls_abs_structure_Flack     0.03(8)
_refine_ls_extinction_coef         0.011(2)
_refine_ls_extinction_expression  
 'Fc^*^=kFc[1+0.001xFc^2^\l^3^/sin(2\q)]^-1/4^'
_refine_ls_extinction_method       'SHELXL-2019/2 (Sheldrick 2019)'
_refine_ls_goodness_of_fit_ref     1.101
_refine_ls_hydrogen_treatment      mixed
_refine_ls_matrix_type             full
_refine_ls_number_parameters       244
_refine_ls_number_reflns           3481
_refine_ls_number_restraints       0
_refine_ls_R_factor_all            0.0570
_refine_ls_R_factor_gt             0.0555
_refine_ls_restrained_S_all        1.101
_refine_ls_shift/su_max            0.001
_refine_ls_shift/su_mean           0.000
_refine_ls_structure_factor_coef   Fsqd
_refine_ls_weighting_details      
 'w=1/[\s^2^(Fo^2^)+(0.1259P)^2^+0.0767P] where P=(Fo^2^+2Fc^2^)/3'
_refine_ls_weighting_scheme        calc
_refine_ls_wR_factor_gt            0.1614
_refine_ls_wR_factor_ref           0.1639
_refine_special_details            ?
_olex2_refinement_description
;
1. Fixed Uiso
 At 1.2 times of:
  All C(H) groups, All C(H,H) groups
 At 1.5 times of:
  All C(H,H,H) groups, All O(H) groups, All O(H,H) groups
2.a Free rotating group:
 O25(H25A,H25B)
2.b Ternary CH refined with riding coordinates:
 C2(H2), C12(H12), C5(H5), C10(H10), C1(H1), C8(H8)
2.c Secondary CH2 refined with riding coordinates:
 C4(H4A,H4B), C13(H13A,H13B), C14(H14A,H14B), C9(H9A,H9B)
2.d Aromatic/amide H refined with riding coordinates:
 C16(H16)
2.e Idealised Me refined as rotating group:
 C22(H22A,H22B,H22C), C23(H23A,H23B,H23C), C18(H18A,H18B,H18C)
2.f Idealised tetrahedral OH refined as rotating group:
 O21(H21), O20(H20), O19(H19)
;
_atom_sites_solution_hydrogens     mixed
_atom_sites_solution_primary       ?
_atom_sites_solution_secondary     ?
loop_
  _atom_site_label
  _atom_site_type_symbol
  _atom_site_fract_x
  _atom_site_fract_y
  _atom_site_fract_z
  _atom_site_U_iso_or_equiv
  _atom_site_adp_type
  _atom_site_occupancy
  _atom_site_site_symmetry_order
  _atom_site_calc_flag
  _atom_site_refinement_flags_posn
  _atom_site_refinement_flags_adp
  _atom_site_refinement_flags_occupancy
  _atom_site_disorder_assembly
  _atom_site_disorder_group
 O17 O 0.22342(12) 0.44519(19) 0.3784(3) 0.0597(6) Uani 1 1 d . . . . .
 O21 O 0.42824(11) 0.09342(15) 0.5131(2) 0.0493(5) Uani 1 1 d . . . . .
 H21 H 0.475021 0.081927 0.504969 0.074 Uiso 1 1 calc R U . . .
 O20 O 0.28484(13) 0.18947(19) 0.6252(3) 0.0599(6) Uani 1 1 d . . . . .
 H20 H 0.285121 0.117970 0.614852 0.090 Uiso 1 1 calc R U . . .
 O19 O 0.57609(13) 0.1428(2) 0.6458(3) 0.0708(7) Uani 1 1 d . . . . .
 H19 H 0.545896 0.090642 0.623030 0.106 Uiso 1 1 calc R U . . .
 C2 C 0.28757(16) 0.4281(2) 0.2894(3) 0.0484(6) Uani 1 1 d . . . . .
 H2 H 0.334023 0.465440 0.327759 0.058 Uiso 1 1 calc R U . . .
 C11 C 0.45090(15) 0.2375(2) 0.2764(3) 0.0469(6) Uani 1 1 d . . . . .
 C6 C 0.41396(14) 0.2181(2) 0.5287(3) 0.0434(6) Uani 1 1 d . . . . .
 C12 C 0.38596(16) 0.2854(3) 0.1883(3) 0.0495(6) Uani 1 1 d . . . . .
 H12 H 0.379938 0.231551 0.110815 0.059 Uiso 1 1 calc R U . . .
 C3 C 0.30415(15) 0.2962(2) 0.2589(3) 0.0472(6) Uani 1 1 d . . . . .
 C16 C 0.2434(2) 0.2759(3) 0.1479(4) 0.0683(9) Uani 1 1 d . . . . .
 H16 H 0.222012 0.203174 0.126418 0.082 Uiso 1 1 calc R U . . .
 C7 C 0.45266(18) 0.2542(3) 0.6655(3) 0.0522(7) Uani 1 1 d . . . . .
 C24 C 0.4964(2) 0.1530(3) 0.2268(4) 0.0622(8) Uani 1 1 d . . . . .
 C4 C 0.29025(15) 0.2124(2) 0.3789(3) 0.0498(6) Uani 1 1 d . . . . .
 H4A H 0.234614 0.205662 0.392334 0.060 Uiso 1 1 calc R U . . .
 H4B H 0.309115 0.135322 0.352528 0.060 Uiso 1 1 calc R U . . .
 C5 C 0.32675(14) 0.2437(2) 0.5158(3) 0.0456(6) Uani 1 1 d . . . . .
 H5 H 0.320481 0.328707 0.527173 0.055 Uiso 1 1 calc R U . . .
 C22 C 0.4287(2) 0.3792(3) 0.7073(3) 0.0645(8) Uani 1 1 d . . . . .
 H22A H 0.430951 0.429885 0.628934 0.097 Uiso 1 1 calc R U . . .
 H22B H 0.463585 0.407779 0.776402 0.097 Uiso 1 1 calc R U . . .
 H22C H 0.376760 0.378052 0.742786 0.097 Uiso 1 1 calc R U . . .
 C10 C 0.46040(15) 0.2877(2) 0.4191(3) 0.0458(6) Uani 1 1 d . . . . .
 H10 H 0.439124 0.367569 0.417275 0.055 Uiso 1 1 calc R U . . .
 C13 C 0.4133(2) 0.4054(3) 0.1291(3) 0.0629(8) Uani 1 1 d . . . . .
 H13A H 0.439350 0.448165 0.201602 0.075 Uiso 1 1 calc R U . . .
 H13B H 0.451559 0.389757 0.058651 0.075 Uiso 1 1 calc R U . . .
 C1 C 0.2724(2) 0.4749(3) 0.1445(4) 0.0622(8) Uani 1 1 d . . . . .
 H1 H 0.243483 0.549072 0.145680 0.075 Uiso 1 1 calc R U . . .
 C8 C 0.53996(17) 0.2542(3) 0.6272(3) 0.0569(7) Uani 1 1 d . . . . .
 H8 H 0.566726 0.311874 0.684885 0.068 Uiso 1 1 calc R U . . .
 C14 C 0.3507(2) 0.4864(4) 0.0677(4) 0.0721(10) Uani 1 1 d . . . . .
 H14A H 0.343110 0.466506 -0.027864 0.087 Uiso 1 1 calc R U . . .
 H14B H 0.368346 0.567212 0.072312 0.087 Uiso 1 1 calc R U . . .
 C15 C 0.2250(2) 0.3759(4) 0.0862(5) 0.0813(11) Uani 1 1 d . . . . .
 C9 C 0.54355(17) 0.2965(3) 0.4780(4) 0.0631(8) Uani 1 1 d . . . . .
 H9A H 0.578849 0.247601 0.425643 0.076 Uiso 1 1 calc R U . . .
 H9B H 0.561827 0.377041 0.474041 0.076 Uiso 1 1 calc R U . . .
 C23 C 0.4368(3) 0.1723(4) 0.7866(3) 0.0705(9) Uani 1 1 d . . . . .
 H23A H 0.384307 0.182661 0.817142 0.106 Uiso 1 1 calc R U . . .
 H23B H 0.471901 0.190540 0.859886 0.106 Uiso 1 1 calc R U . . .
 H23C H 0.444392 0.092241 0.758542 0.106 Uiso 1 1 calc R U . . .
 O25 O 0.1880(3) 0.4050(4) 0.6539(5) 0.1237(14) Uani 1 1 d G . . . .
 H25A H 0.219047 0.420159 0.588484 0.186 Uiso 1 1 d G U . . .
 H25B H 0.202229 0.337749 0.682399 0.186 Uiso 1 1 d G U . . .
 C18 C 0.1679(5) 0.3962(7) -0.0241(8) 0.142(3) Uani 1 1 d . . . . .
 H18A H 0.145318 0.322554 -0.050978 0.213 Uiso 1 1 calc R U . . .
 H18B H 0.193368 0.431305 -0.101210 0.213 Uiso 1 1 calc R U . . .
 H18C H 0.127789 0.447742 0.008361 0.213 Uiso 1 1 calc R U . . .
 H24A H 0.533(3) 0.119(4) 0.274(5) 0.066(11) Uiso 1 1 d . . . . .
 H24B H 0.489(2) 0.114(3) 0.132(4) 0.067(11) Uiso 1 1 d . . . . .

loop_
  _atom_site_aniso_label
  _atom_site_aniso_U_11
  _atom_site_aniso_U_22
  _atom_site_aniso_U_33
  _atom_site_aniso_U_23
  _atom_site_aniso_U_13
  _atom_site_aniso_U_12
 O17 0.0454(10) 0.0590(10) 0.0748(14) 0.0001(11) 0.0129(9) 0.0113(9)
 O21 0.0475(9) 0.0425(9) 0.0580(10) -0.0010(8) 0.0016(9) 0.0061(7)
 O20 0.0538(11) 0.0562(11) 0.0697(13) 0.0051(10) 0.0229(11) -0.0034(9)
 O19 0.0514(11) 0.0767(14) 0.0844(17) -0.0037(13) -0.0174(12) 0.0047(10)
 C2 0.0416(11) 0.0456(12) 0.0580(15) -0.0046(11) 0.0043(11) 0.0047(10)
 C11 0.0387(12) 0.0519(13) 0.0502(14) 0.0002(11) 0.0095(11) 0.0042(11)
 C6 0.0398(12) 0.0412(11) 0.0492(13) -0.0026(10) 0.0042(10) -0.0007(9)
 C12 0.0478(14) 0.0559(14) 0.0449(12) -0.0067(12) 0.0030(11) 0.0088(12)
 C3 0.0388(12) 0.0441(12) 0.0586(15) -0.0078(12) -0.0040(11) 0.0018(9)
 C16 0.0578(16) 0.0722(19) 0.075(2) -0.0179(17) -0.0192(17) 0.0016(15)
 C7 0.0523(14) 0.0566(14) 0.0479(14) -0.0056(12) 0.0023(11) -0.0050(12)
 C24 0.0581(16) 0.0689(18) 0.0596(17) -0.0014(15) 0.0101(15) 0.0216(16)
 C4 0.0366(11) 0.0416(11) 0.0711(17) -0.0048(13) -0.0017(12) -0.0043(10)
 C5 0.0384(11) 0.0387(11) 0.0597(15) 0.0002(11) 0.0115(11) -0.0021(9)
 C22 0.0710(19) 0.0642(17) 0.0582(16) -0.0177(14) 0.0060(16) -0.0076(15)
 C10 0.0362(11) 0.0502(12) 0.0509(13) -0.0005(11) 0.0048(10) -0.0035(10)
 C13 0.0613(16) 0.0708(18) 0.0564(16) 0.0126(15) 0.0148(14) 0.0115(15)
 C1 0.0605(16) 0.0647(17) 0.0616(17) 0.0044(14) -0.0029(14) 0.0176(14)
 C8 0.0456(14) 0.0650(16) 0.0601(17) -0.0034(14) -0.0089(12) -0.0064(13)
 C14 0.081(2) 0.079(2) 0.0560(17) 0.0135(17) 0.0099(17) 0.0210(19)
 C15 0.074(2) 0.094(3) 0.076(2) -0.011(2) -0.027(2) 0.019(2)
 C9 0.0390(14) 0.086(2) 0.0640(17) 0.0011(17) 0.0021(13) -0.0100(14)
 C23 0.084(2) 0.078(2) 0.0499(16) 0.0050(15) 0.0010(16) -0.0067(19)
 O25 0.125(3) 0.118(3) 0.128(3) -0.006(3) 0.036(3) 0.007(3)
 C18 0.145(5) 0.153(6) 0.126(5) -0.009(5) -0.085(5) 0.027(5)

_geom_special_details
;
 All esds (except the esd in the dihedral angle between two l.s. planes)
 are estimated using the full covariance matrix.  The cell esds are taken
 into account individually in the estimation of esds in distances, angles
 and torsion angles; correlations between esds in cell parameters are only
 used when they are defined by crystal symmetry.  An approximate (isotropic)
 treatment of cell esds is used for estimating esds involving l.s. planes.
;
loop_
  _geom_bond_atom_site_label_1
  _geom_bond_atom_site_label_2
  _geom_bond_distance
  _geom_bond_site_symmetry_2
  _geom_bond_publ_flag
 O17 C2 1.419(3) . ?
 O21 H21 0.8200 . ?
 O21 C6 1.448(3) . ?
 O20 H20 0.8200 . ?
 O20 C5 1.430(3) . ?
 O19 H19 0.8200 . ?
 O19 C8 1.424(4) . ?
 C2 H2 0.9800 . ?
 C2 C3 1.558(3) . ?
 C2 C1 1.536(4) . ?
 C11 C12 1.513(4) . ?
 C11 C24 1.332(4) . ?
 C11 C10 1.516(4) . ?
 C6 C7 1.550(4) . ?
 C6 C5 1.535(4) . ?
 C6 C10 1.554(4) . ?
 C12 H12 0.9800 . ?
 C12 C3 1.573(4) . ?
 C12 C13 1.556(4) . ?
 C3 C16 1.525(4) . ?
 C3 C4 1.531(4) . ?
 C16 H16 0.9300 . ?
 C16 C15 1.326(6) . ?
 C7 C22 1.536(4) . ?
 C7 C8 1.549(4) . ?
 C7 C23 1.531(5) . ?
 C24 H24A 0.88(5) . ?
 C24 H24B 1.04(4) . ?
 C4 H4A 0.9700 . ?
 C4 H4B 0.9700 . ?
 C4 C5 1.521(4) . ?
 C5 H5 0.9800 . ?
 C22 H22A 0.9600 . ?
 C22 H22B 0.9600 . ?
 C22 H22C 0.9600 . ?
 C10 H10 0.9800 . ?
 C10 C9 1.547(4) . ?
 C13 H13A 0.9700 . ?
 C13 H13B 0.9700 . ?
 C13 C14 1.540(5) . ?
 C1 H1 0.9800 . ?
 C1 C14 1.549(5) . ?
 C1 C15 1.503(6) . ?
 C8 H8 0.9800 . ?
 C8 C9 1.538(5) . ?
 C14 H14A 0.9700 . ?
 C14 H14B 0.9700 . ?
 C15 C18 1.478(6) . ?
 C9 H9A 0.9700 . ?
 C9 H9B 0.9700 . ?
 C23 H23A 0.9600 . ?
 C23 H23B 0.9600 . ?
 C23 H23C 0.9600 . ?
 O25 H25A 0.8505 . ?
 O25 H25B 0.8501 . ?
 C18 H18A 0.9600 . ?
 C18 H18B 0.9600 . ?
 C18 H18C 0.9600 . ?

loop_
  _geom_angle_atom_site_label_1
  _geom_angle_atom_site_label_2
  _geom_angle_atom_site_label_3
  _geom_angle
  _geom_angle_site_symmetry_1
  _geom_angle_site_symmetry_3
  _geom_angle_publ_flag
 C6 O21 H21 109.5 . . ?
 C5 O20 H20 109.5 . . ?
 C8 O19 H19 109.5 . . ?
 O17 C2 H2 110.0 . . ?
 O17 C2 C3 113.1(2) . . ?
 O17 C2 C1 112.7(2) . . ?
 C3 C2 H2 110.0 . . ?
 C1 C2 H2 110.0 . . ?
 C1 C2 C3 100.9(2) . . ?
 C12 C11 C10 117.9(2) . . ?
 C24 C11 C12 119.1(3) . . ?
 C24 C11 C10 123.0(3) . . ?
 O21 C6 C7 106.1(2) . . ?
 O21 C6 C5 110.1(2) . . ?
 O21 C6 C10 109.9(2) . . ?
 C7 C6 C10 103.8(2) . . ?
 C5 C6 C7 116.2(2) . . ?
 C5 C6 C10 110.5(2) . . ?
 C11 C12 H12 107.0 . . ?
 C11 C12 C3 116.1(2) . . ?
 C11 C12 C13 107.7(2) . . ?
 C3 C12 H12 107.0 . . ?
 C13 C12 H12 107.0 . . ?
 C13 C12 C3 111.4(2) . . ?
 C2 C3 C12 108.9(2) . . ?
 C16 C3 C2 99.0(2) . . ?
 C16 C3 C12 106.9(2) . . ?
 C16 C3 C4 110.1(2) . . ?
 C4 C3 C2 115.2(2) . . ?
 C4 C3 C12 115.3(2) . . ?
 C3 C16 H16 124.5 . . ?
 C15 C16 C3 110.9(3) . . ?
 C15 C16 H16 124.5 . . ?
 C22 C7 C6 111.1(2) . . ?
 C22 C7 C8 108.9(3) . . ?
 C8 C7 C6 102.0(2) . . ?
 C23 C7 C6 115.4(3) . . ?
 C23 C7 C22 108.1(3) . . ?
 C23 C7 C8 111.1(3) . . ?
 C11 C24 H24A 124(3) . . ?
 C11 C24 H24B 124(2) . . ?
 H24A C24 H24B 112(4) . . ?
 C3 C4 H4A 107.9 . . ?
 C3 C4 H4B 107.9 . . ?
 H4A C4 H4B 107.2 . . ?
 C5 C4 C3 117.6(2) . . ?
 C5 C4 H4A 107.9 . . ?
 C5 C4 H4B 107.9 . . ?
 O20 C5 C6 110.5(2) . . ?
 O20 C5 C4 110.4(2) . . ?
 O20 C5 H5 106.6 . . ?
 C6 C5 H5 106.6 . . ?
 C4 C5 C6 115.6(2) . . ?
 C4 C5 H5 106.6 . . ?
 C7 C22 H22A 109.5 . . ?
 C7 C22 H22B 109.5 . . ?
 C7 C22 H22C 109.5 . . ?
 H22A C22 H22B 109.5 . . ?
 H22A C22 H22C 109.5 . . ?
 H22B C22 H22C 109.5 . . ?
 C11 C10 C6 112.7(2) . . ?
 C11 C10 H10 107.0 . . ?
 C11 C10 C9 117.8(2) . . ?
 C6 C10 H10 107.0 . . ?
 C9 C10 C6 104.6(2) . . ?
 C9 C10 H10 107.0 . . ?
 C12 C13 H13A 108.0 . . ?
 C12 C13 H13B 108.0 . . ?
 H13A C13 H13B 107.2 . . ?
 C14 C13 C12 117.3(3) . . ?
 C14 C13 H13A 108.0 . . ?
 C14 C13 H13B 108.0 . . ?
 C2 C1 H1 112.0 . . ?
 C2 C1 C14 109.2(3) . . ?
 C14 C1 H1 112.0 . . ?
 C15 C1 C2 100.5(3) . . ?
 C15 C1 H1 112.0 . . ?
 C15 C1 C14 110.6(3) . . ?
 O19 C8 C7 113.1(3) . . ?
 O19 C8 H8 108.5 . . ?
 O19 C8 C9 112.4(3) . . ?
 C7 C8 H8 108.5 . . ?
 C9 C8 C7 105.6(2) . . ?
 C9 C8 H8 108.5 . . ?
 C13 C14 C1 111.7(3) . . ?
 C13 C14 H14A 109.3 . . ?
 C13 C14 H14B 109.3 . . ?
 C1 C14 H14A 109.3 . . ?
 C1 C14 H14B 109.3 . . ?
 H14A C14 H14B 107.9 . . ?
 C16 C15 C1 109.9(3) . . ?
 C16 C15 C18 128.6(5) . . ?
 C18 C15 C1 121.4(5) . . ?
 C10 C9 H9A 110.3 . . ?
 C10 C9 H9B 110.3 . . ?
 C8 C9 C10 107.2(2) . . ?
 C8 C9 H9A 110.3 . . ?
 C8 C9 H9B 110.3 . . ?
 H9A C9 H9B 108.5 . . ?
 C7 C23 H23A 109.5 . . ?
 C7 C23 H23B 109.5 . . ?
 C7 C23 H23C 109.5 . . ?
 H23A C23 H23B 109.5 . . ?
 H23A C23 H23C 109.5 . . ?
 H23B C23 H23C 109.5 . . ?
 H25A O25 H25B 104.4 . . ?
 C15 C18 H18A 109.5 . . ?
 C15 C18 H18B 109.5 . . ?
 C15 C18 H18C 109.5 . . ?
 H18A C18 H18B 109.5 . . ?
 H18A C18 H18C 109.5 . . ?
 H18B C18 H18C 109.5 . . ?

loop_
  _geom_torsion_atom_site_label_1
  _geom_torsion_atom_site_label_2
  _geom_torsion_atom_site_label_3
  _geom_torsion_atom_site_label_4
  _geom_torsion
  _geom_torsion_site_symmetry_1
  _geom_torsion_site_symmetry_2
  _geom_torsion_site_symmetry_3
  _geom_torsion_site_symmetry_4
  _geom_torsion_publ_flag
 O17 C2 C3 C12 -167.4(2) . . . . ?
 O17 C2 C3 C16 81.2(3) . . . . ?
 O17 C2 C3 C4 -36.1(3) . . . . ?
 O17 C2 C1 C14 163.7(3) . . . . ?
 O17 C2 C1 C15 -80.0(3) . . . . ?
 O21 C6 C7 C22 -169.3(2) . . . . ?
 O21 C6 C7 C8 74.7(3) . . . . ?
 O21 C6 C7 C23 -45.9(3) . . . . ?
 O21 C6 C5 O20 64.5(3) . . . . ?
 O21 C6 C5 C4 -61.8(3) . . . . ?
 O21 C6 C10 C11 48.1(3) . . . . ?
 O21 C6 C10 C9 -81.1(3) . . . . ?
 O19 C8 C9 C10 108.6(3) . . . . ?
 C2 C3 C16 C15 24.5(4) . . . . ?
 C2 C3 C4 C5 -49.9(3) . . . . ?
 C2 C1 C14 C13 23.0(4) . . . . ?
 C2 C1 C15 C16 -27.4(4) . . . . ?
 C2 C1 C15 C18 152.6(5) . . . . ?
 C11 C12 C3 C2 105.8(3) . . . . ?
 C11 C12 C3 C16 -148.2(3) . . . . ?
 C11 C12 C3 C4 -25.4(3) . . . . ?
 C11 C12 C13 C14 -164.4(3) . . . . ?
 C11 C10 C9 C8 -136.5(3) . . . . ?
 C6 C7 C8 O19 -88.7(3) . . . . ?
 C6 C7 C8 C9 34.7(3) . . . . ?
 C6 C10 C9 C8 -10.4(3) . . . . ?
 C12 C11 C10 C6 91.1(3) . . . . ?
 C12 C11 C10 C9 -146.9(3) . . . . ?
 C12 C3 C16 C15 -88.5(4) . . . . ?
 C12 C3 C4 C5 78.2(3) . . . . ?
 C12 C13 C14 C1 33.7(4) . . . . ?
 C3 C2 C1 C14 -75.5(3) . . . . ?
 C3 C2 C1 C15 40.8(3) . . . . ?
 C3 C12 C13 C14 -35.9(4) . . . . ?
 C3 C16 C15 C1 1.6(5) . . . . ?
 C3 C16 C15 C18 -178.5(6) . . . . ?
 C3 C4 C5 O20 156.1(2) . . . . ?
 C3 C4 C5 C6 -77.6(3) . . . . ?
 C16 C3 C4 C5 -160.8(2) . . . . ?
 C7 C6 C5 O20 -56.1(3) . . . . ?
 C7 C6 C5 C4 177.6(2) . . . . ?
 C7 C6 C10 C11 161.2(2) . . . . ?
 C7 C6 C10 C9 32.0(3) . . . . ?
 C7 C8 C9 C10 -15.2(3) . . . . ?
 C24 C11 C12 C3 132.3(3) . . . . ?
 C24 C11 C12 C13 -101.9(3) . . . . ?
 C24 C11 C10 C6 -88.2(4) . . . . ?
 C24 C11 C10 C9 33.9(4) . . . . ?
 C4 C3 C16 C15 145.6(3) . . . . ?
 C5 C6 C7 C22 -46.6(3) . . . . ?
 C5 C6 C7 C8 -162.6(2) . . . . ?
 C5 C6 C7 C23 76.9(3) . . . . ?
 C5 C6 C10 C11 -73.5(3) . . . . ?
 C5 C6 C10 C9 157.2(2) . . . . ?
 C22 C7 C8 O19 153.8(3) . . . . ?
 C22 C7 C8 C9 -82.9(3) . . . . ?
 C10 C11 C12 C3 -46.9(3) . . . . ?
 C10 C11 C12 C13 78.8(3) . . . . ?
 C10 C6 C7 C22 74.9(3) . . . . ?
 C10 C6 C7 C8 -41.1(3) . . . . ?
 C10 C6 C7 C23 -161.6(3) . . . . ?
 C10 C6 C5 O20 -174.0(2) . . . . ?
 C10 C6 C5 C4 59.7(3) . . . . ?
 C13 C12 C3 C2 -18.0(3) . . . . ?
 C13 C12 C3 C16 88.0(3) . . . . ?
 C13 C12 C3 C4 -149.2(3) . . . . ?
 C1 C2 C3 C12 72.1(3) . . . . ?
 C1 C2 C3 C16 -39.3(3) . . . . ?
 C1 C2 C3 C4 -156.6(2) . . . . ?
 C14 C1 C15 C16 87.8(4) . . . . ?
 C14 C1 C15 C18 -92.1(6) . . . . ?
 C15 C1 C14 C13 -86.7(4) . . . . ?
 C23 C7 C8 O19 34.8(4) . . . . ?
 C23 C7 C8 C9 158.2(3) . . . . ?

_shelx_res_file
;
TITL 20230113-cys-a100_auto_a.res in P2(1)2(1)2
    20230113-cys-a100_auto.res
    created by SHELXL-2019/3 at 15:35:47 on 20-Aug-2024
REM Old TITL 20230113-CYS-A100_auto in P2(1)2(1)2
REM SHELXT solution in P2(1)2(1)2: R1 0.156, Rweak 0.059, Alpha 0.005
REM <I/s> 3.456 for 17 systematic absences, Orientation as input
REM Flack x = 0.074 ( 0.064 ) from 1126 Parsons' quotients
REM Formula found by SHELXT: O25 O6
CELL 1.54184 17.219036 11.381025 9.776424 90 90 90
ZERR 4 0.000485 0.000307 0.000313 0 0 0
LATT -1
SYMM -X,-Y,+Z
SYMM 0.5-X,0.5+Y,-Z
SYMM 0.5+X,0.5-Y,-Z
SFAC C H O
UNIT 80 124 20

L.S. 4
PLAN  5
SIZE 0.7 0.7 2
TEMP 26.79(10)
CONF
FREE C11 H24b
fmap 2
acta
MORE -1
BOND $H
REM <olex2.extras>
REM <HklSrc "%.\\20230113-CYS-A100_auto.hkl">
REM </olex2.extras>

WGHT    0.125900    0.076700
EXTI    0.011098
FVAR      10.55121
O17   3    0.223424    0.445188    0.378425    11.00000    0.04539    0.05896 =
         0.07478    0.00013    0.01287    0.01128
O21   3    0.428238    0.093419    0.513131    11.00000    0.04747    0.04253 =
         0.05800   -0.00098    0.00163    0.00606
AFIX 147
H21   2    0.475021    0.081927    0.504969    11.00000   -1.50000
AFIX   0
O20   3    0.284844    0.189472    0.625165    11.00000    0.05375    0.05621 =
         0.06975    0.00512    0.02292   -0.00342
AFIX 147
H20   2    0.285121    0.117970    0.614852    11.00000   -1.50000
AFIX   0
O19   3    0.576091    0.142819    0.645773    11.00000    0.05143    0.07669 =
         0.08442   -0.00374   -0.01736    0.00467
AFIX 147
H19   2    0.545896    0.090642    0.623030    11.00000   -1.50000
AFIX   0
C2    1    0.287573    0.428128    0.289439    11.00000    0.04156    0.04559 =
         0.05804   -0.00463    0.00425    0.00474
AFIX  13
H2    2    0.334023    0.465440    0.327759    11.00000   -1.20000
AFIX   0
C11   1    0.450901    0.237504    0.276447    11.00000    0.03867    0.05186 =
         0.05024    0.00017    0.00949    0.00420
C6    1    0.413956    0.218101    0.528700    11.00000    0.03978    0.04124 =
         0.04917   -0.00258    0.00420   -0.00070
C12   1    0.385956    0.285394    0.188321    11.00000    0.04776    0.05591 =
         0.04491   -0.00667    0.00296    0.00884
AFIX  13
H12   2    0.379938    0.231551    0.110815    11.00000   -1.20000
AFIX   0
C3    1    0.304147    0.296170    0.258894    11.00000    0.03885    0.04406 =
         0.05857   -0.00779   -0.00404    0.00175
C16   1    0.243368    0.275920    0.147924    11.00000    0.05779    0.07223 =
         0.07485   -0.01795   -0.01924    0.00156
AFIX  43
H16   2    0.222012    0.203174    0.126418    11.00000   -1.20000
AFIX   0
C7    1    0.452659    0.254217    0.665526    11.00000    0.05227    0.05659 =
         0.04789   -0.00562    0.00226   -0.00505
C24   1    0.496370    0.153000    0.226786    11.00000    0.05814    0.06895 =
         0.05957   -0.00136    0.01007    0.02161
C4    1    0.290251    0.212371    0.378891    11.00000    0.03657    0.04164 =
         0.07112   -0.00485   -0.00167   -0.00426
AFIX  23
H4A   2    0.234614    0.205662    0.392334    11.00000   -1.20000
H4B   2    0.309115    0.135322    0.352528    11.00000   -1.20000
AFIX   0
C5    1    0.326746    0.243681    0.515801    11.00000    0.03837    0.03867 =
         0.05972    0.00015    0.01150   -0.00206
AFIX  13
H5    2    0.320481    0.328707    0.527173    11.00000   -1.20000
AFIX   0
C22   1    0.428746    0.379203    0.707332    11.00000    0.07099    0.06424 =
         0.05816   -0.01772    0.00603   -0.00758
AFIX 137
H22A  2    0.430951    0.429885    0.628934    11.00000   -1.50000
H22B  2    0.463585    0.407779    0.776402    11.00000   -1.50000
H22C  2    0.376760    0.378052    0.742786    11.00000   -1.50000
AFIX   0
C10   1    0.460395    0.287715    0.419073    11.00000    0.03622    0.05021 =
         0.05095   -0.00053    0.00478   -0.00348
AFIX  13
H10   2    0.439124    0.367569    0.417275    11.00000   -1.20000
AFIX   0
C13   1    0.413268    0.405396    0.129110    11.00000    0.06130    0.07083 =
         0.05645    0.01263    0.01483    0.01145
AFIX  23
H13A  2    0.439350    0.448165    0.201602    11.00000   -1.20000
H13B  2    0.451559    0.389757    0.058651    11.00000   -1.20000
AFIX   0
C1    1    0.272372    0.474888    0.144546    11.00000    0.06048    0.06465 =
         0.06156    0.00436   -0.00292    0.01756
AFIX  13
H1    2    0.243483    0.549072    0.145680    11.00000   -1.20000
AFIX   0
C8    1    0.539961    0.254233    0.627236    11.00000    0.04562    0.06496 =
         0.06011   -0.00339   -0.00892   -0.00644
AFIX  13
H8    2    0.566726    0.311874    0.684885    11.00000   -1.20000
AFIX   0
C14   1    0.350692    0.486373    0.067693    11.00000    0.08112    0.07919 =
         0.05597    0.01351    0.00994    0.02103
AFIX  23
H14A  2    0.343110    0.466506   -0.027864    11.00000   -1.20000
H14B  2    0.368346    0.567212    0.072312    11.00000   -1.20000
AFIX   0
C15   1    0.225029    0.375915    0.086169    11.00000    0.07367    0.09446 =
         0.07569   -0.01088   -0.02718    0.01942
C9    1    0.543554    0.296491    0.477995    11.00000    0.03903    0.08636 =
         0.06400    0.00113    0.00215   -0.00999
AFIX  23
H9A   2    0.578849    0.247601    0.425643    11.00000   -1.20000
H9B   2    0.561827    0.377041    0.474041    11.00000   -1.20000
AFIX   0
C23   1    0.436840    0.172274    0.786560    11.00000    0.08358    0.07794 =
         0.04993    0.00496    0.00105   -0.00670
AFIX 137
H23A  2    0.384307    0.182661    0.817142    11.00000   -1.50000
H23B  2    0.471901    0.190540    0.859886    11.00000   -1.50000
H23C  2    0.444392    0.092241    0.758542    11.00000   -1.50000
AFIX   6

O25   3    0.188042    0.404958    0.653853    11.00000    0.12542    0.11791 =
         0.12790   -0.00614    0.03587    0.00654
H25A  2    0.219047    0.420159    0.588484    11.00000   -1.50000
H25B  2    0.202229    0.337749    0.682399    11.00000   -1.50000
AFIX   0

C18   1    0.167870    0.396151   -0.024068    11.00000    0.14533    0.15332 =
         0.12647   -0.00875   -0.08482    0.02694
AFIX 137
H18A  2    0.145318    0.322554   -0.050978    11.00000   -1.50000
H18B  2    0.193368    0.431305   -0.101210    11.00000   -1.50000
H18C  2    0.127789    0.447742    0.008361    11.00000   -1.50000
AFIX   0
H24A  2    0.533323    0.118821    0.273891    11.00000    0.06637
H24B  2    0.488633    0.114167    0.131823    11.00000    0.06688
HKLF 4


REM  20230113-cys-a100_auto_a.res in P2(1)2(1)2
REM wR2 = 0.1639, GooF = S = 1.101, Restrained GooF = 1.101 for all data
REM R1 = 0.0555 for 3278 Fo > 4sig(Fo) and 0.0570 for all 3481 data
REM 244 parameters refined using 0 restraints

END

WGHT      0.1258      0.0767

REM Highest difference peak  0.371,  deepest hole -0.505,  1-sigma level  0.072
Q1    1   0.4273  0.0767  0.4229  11.00000  0.05    0.37
Q2    1   0.1853  0.4063  0.3579  11.00000  0.05    0.32
Q3    1   0.2384  0.4239  0.1204  11.00000  0.05    0.28
Q4    1   0.2788  0.4483  0.1962  11.00000  0.05    0.25
Q5    1   0.4305  0.0640  0.6134  11.00000  0.05    0.22
;
_shelx_res_checksum                26072
_shelx_hkl_file
;
   0   0  -2 40175.9 575.364  11
   0   0   2 38843.3 570.945   6
   0   0  -3 20336.3 383.097  11
   0   0   3 20418.6 386.609   6
   0   0  -4 143211. 1939.75  11
   0   0   5 27119.3 609.278   6
   0   0   6 47565.2 932.291   7
   0   0   7 69257.9 1319.76   7
   0   0   7 70327.9 1314.77   9
   0   0   8 51347.1 1160.38   9
   0   0   8 55984.7 1216.31   7
   0   0   9 15780.1 610.762   9
   0   0  10 250.859 126.719   9
   0   0  10 326.277 147.843   7
   0   0  11 336.511 111.260   9
   0   1   0 8.38266 13.5305  10
   0  -1   0 35.3897 9.70387   4
   0  -1   0 15.2999 11.4790   2
   0  -1   0 15.6564 10.8284   3
   0   1   0 17.5566 10.6710   3
   0   1   2 33764.4 493.767   6
   0  -1   2 34145.8 441.556  15
   0  -1  -2 33069.7 443.394  15
   0  -1  -2 34265.9 513.954  11
   0   1  -2 34804.9 501.667  11
   0  -1   2 34255.3 440.757  13
   0  -1  -2 33357.6 442.679  13
   0   1  -2 34185.2 444.863   3
   0   1   2 33964.9 445.464   3
   0  -1   3 414149. 5236.15   6
   0   1   3 415510. 5196.18   6
   0   1  -3 423496. 5199.76  11
   0  -1  -3 428505. 5214.58  11
   0  -1  -4 17575.9 395.892  11
   0  -1   4 19095.8 410.692   7
   0   1   5 11740.8 365.034   6
   0  -1   5 12178.2 369.592   7
   0   1   6 821.858 126.400   6
   0  -1   6 935.415 124.057   7
   0  -1   6 777.545 118.386   9
   0  -1   7 2372.18 218.310   9
   0  -1   7 2326.14 217.799   7
   0   1   8 934.047 170.653   7
   0  -1   8 1008.28 183.099   7
   0   1   8 715.756 160.750   9
   0  -1   8 1081.05 183.041   9
   0  -1   9 2474.79 254.558   9
   0   1   9 2190.02 239.494   9
   0  -1  10 4973.66 339.581   7
   0   1  10 6038.43 384.463   7
   0   1  10 5598.88 365.635   9
   0  -1  10 5006.32 334.428   9
   0   1  11 199.555 108.954   7
   0   1  11 200.986 110.059   9
   0  -2   0 630001. 7629.72  13
   0  -2  -2 63895.7 841.603  16
   0  -2   2 62204.0 884.288   7
   0  -2   2 63051.9 880.675   9
   0  -2   2 62897.3 835.182  15
   0  -2  -2 63204.9 838.714  15
   0  -2  -2 63230.5 877.801  11
   0  -2   2 63729.9 834.588  13
   0  -2  -2 62596.0 836.217  13
   0   2   3 42561.6 653.201   6
   0  -2   3 43120.9 576.781  18
   0  -2   3 43531.4 576.965  15
   0  -2  -3 40214.0 574.634  15
   0  -2   3 44367.5 576.721  13
   0  -2  -3 41808.8 666.669  11
   0  -2  -3 40037.1 573.784  13
   0  -2   3 40682.6 677.463   7
   0  -2   3 42038.7 676.453   9
   0  -2  -4 13248.0 336.706  11
   0  -2   4 13715.1 353.287   7
   0  -2   4 13899.1 352.900   9
   0  -2   5 21573.2 539.711   7
   0   2   5 22791.0 532.184   6
   0  -2   6 3325.53 226.368   7
   0  -2   6 3163.11 215.288   9
   0   2   6 3420.34 234.052   6
   0  -2   7 8842.30 407.395   9
   0   2   7 9121.66 402.454   7
   0  -2   7 7983.83 398.991   7
   0  -2   8 5391.99 346.284   9
   0   2   8 6677.03 381.713   7
   0   2   8 5976.71 360.220   9
   0  -2   8 5436.07 361.484   7
   0  -2   9-15.6898 107.039   9
   0   2   9 114.666 135.595   9
   0  -2  10-27.5772 100.388   9
   0   2  10 144.742 141.644   9
   0   2  10-68.0883 125.432   7
   0   2  11 2104.67 213.408   9
   0   2  11 2308.02 227.705   7
   0  -3   0 96.0058 28.2577   4
   0  -3   0 99.8541 45.7086  16
   0   3   0 140.121 16.8535   8
   0  -3   0 189.235 47.4716  15
   0  -3   0 185.687 45.9676  13
   0  -3   1 11949.5 227.727   4
   0  -3  -1 11493.8 235.792  16
   0  -3  -1 11676.7 245.829  17
   0  -3  -1 11387.2 235.549  15
   0  -3  -1 11866.2 237.869  13
   0  -3   1 11639.0 234.742  13
   0  -3   1 11871.8 238.530  15
   0  -3  -1 11616.1 197.917  11
   0  -3   1 10371.2 195.937  10
   0  -3   1 10321.5 193.242  12
   0  -3  -2 34167.1 522.745  16
   0  -3   2 33047.3 521.613  15
   0  -3  -2 34147.8 527.562  15
   0  -3   2 34011.9 521.543  13
   0  -3  -2 34495.2 525.882  11
   0  -3  -2 34218.2 525.154  13
   0  -3   2 34269.4 561.999   9
   0   3   3 33952.3 556.747   6
   0  -3   3 33625.9 610.373   7
   0  -3   3 33378.7 599.572   9
   0  -3  -3 34907.2 524.630  15
   0  -3   3 32161.2 504.938  15
   0  -3   3 32095.7 502.868  13
   0  -3  -3 33184.9 563.614  11
   0  -3  -3 32313.3 508.359  13
   0  -3   4 110885. 1624.98   7
   0  -3  -4 105384. 1400.02  18
   0  -3   4 109153. 1398.01  18
   0  -3   4 107178. 1396.69  15
   0  -3  -4 105653. 1400.12  15
   0  -3  -4 110320. 1546.82  11
   0  -3   4 108525. 1604.40   9
   0  -3   5 384.901 97.0112   7
   0   3   5 228.996 84.4861   6
   0  -3   6 1740.61 176.623   9
   0  -3   6 1940.52 195.039   7
   0   3   6 2074.12 190.198   6
   0  -3   7 1698.09 204.000   9
   0   3   7 1815.51 205.206   7
   0  -3   7 1702.25 210.302   7
   0  -3   8 10589.2 497.101   9
   0   3   8 12984.8 565.640   7
   0   3   8 12303.8 542.941   9
   0  -3   8 11264.7 523.549   7
   0   3   9 846.574 193.683   9
   0   3   9 938.252 209.450   7
   0   3  10 267.552 147.298   9
   0   3  10 140.598 154.806   7
   0   3  11 655.780 146.450   9
   0   3  11 764.841 158.977   7
   0  -4   0 36403.6 594.923  15
   0  -4   0 36549.2 594.337  13
   0  -4   0 35791.2 602.414  17
   0  -4   0 36794.2 601.061  16
   0   4  -1 58583.9 774.947   5
   0  -4   1 58988.3 837.709   4
   0  -4   1 58369.5 886.322  16
   0  -4  -1 56986.0 867.778  16
   0  -4  -1 57677.4 877.719  17
   0  -4   1 58929.8 863.587  13
   0  -4  -1 59133.0 867.804  13
   0  -4  -1 58541.6 766.815  11
   0  -4   1 59423.2 869.121  15
   0  -4  -1 58961.4 871.134  15
   0  -4  -2 12022.8 272.452  16
   0  -4   2 11058.9 267.872  15
   0  -4  -2 12499.5 278.378  15
   0  -4   2 11993.8 271.767  13
   0  -4   2 11495.9 226.853  12
   0  -4  -2 11870.1 271.309  13
   0  -4  -2 11903.1 245.349  11
   0  -4   3 41376.1 656.212  15
   0  -4  -3 43585.4 673.890  15
   0  -4  -3 41887.3 660.891  13
   0  -4  -3 42920.2 683.653  11
   0  -4  -4 15764.9 325.195  18
   0  -4   4 16849.8 327.052  18
   0  -4   4 15316.0 441.636   9
   0   4   4 18003.7 415.925   6
   0  -4  -4 14970.4 318.849  15
   0  -4   4 16549.5 323.805  15
   0   4   5 7032.09 297.752   6
   0   4   6 932.031 154.947   6
   0   4   7 1871.22 217.366   7
   0   4   8 34.8411 134.342   7
   0   4   9 11998.6 583.546   7
   0   4  10 2912.49 281.341   9
   0   4  10 3062.31 301.355   7
   0   4  11 993.452 157.594   9
   0   4  11 923.041 158.447   7
   0  -4  11 911.255 93.5148   4
   0   4 -11 896.394 98.8667   5
   0  -5   0-27.0166 60.5778  16
   0  -5   0-4.33953 57.1170  15
   0  -5   0 65.6527 62.4102  17
   0  -5   1 167807. 2287.60  16
   0  -5  -1 167910. 2271.58  17
   0  -5  -1 168732. 2261.39  16
   0   5  -1 167329. 2102.06   8
   0  -5   1 177326. 2270.70  15
   0  -5  -1 169823. 2264.64  15
   0  -5   1 170597. 2212.68   4
   0   5  -1 170462. 2103.25   5
   0  -5   2 328.799 66.3956   4
   0  -5  -2 672.021 89.8989  15
   0  -5  -2 556.762 86.2549  16
   0  -5   2 529.972 80.4829  15
   0  -5   2 562.406 80.7633  13
   0  -5  -2 633.517 84.1196  13
   0  -5   2 648.743 98.3191  16
   0   5   3 136.415 53.3557   6
   0  -5   3 141.185 55.9256  15
   0  -5  -3 212.323 62.2409  16
   0  -5  -3 152.634 58.9134  15
   0  -5   3 173.895 55.2326  13
   0  -5  -3 162.568 51.7472  13
   0  -5   3 249.499 83.5720  16
   0  -5  -4 30509.3 560.020  18
   0  -5   4 30627.5 553.036  18
   0  -5   4 30727.4 551.496  15
   0  -5  -4 29514.9 554.060  15
   0  -5   5 2600.60 185.444  16
   0   5   5 2627.29 197.018   6
   0  -5   6 2445.63 182.443  16
   0   5   6 3442.12 252.400   6
   0   5   7 9421.70 445.777   7
   0   5   8 181.268 156.779   9
   0   5   9 84.0999 143.117   9
   0   5   9-17.6197 138.801   7
   0   5  10 602.857 159.132   9
   0  -5  10 256.832 78.2954   4
   0   5  10 562.847 160.460   7
   0   5  11 664.761 124.096   9
   0  -6   0 315628. 4113.19  15
   0  -6   0 320648. 4113.32  13
   0  -6   0 318507. 4124.71  16
   0  -6   1 155238. 2092.10   4
   0  -6   1 156799. 2165.36  15
   0  -6  -1 151934. 2155.02  15
   0  -6  -1 157239. 2155.43  13
   0  -6   1 156776. 2155.97  13
   0  -6  -1 156923. 2155.09  16
   0  -6   2 24886.4 502.626   4
   0  -6  -2 23272.1 512.311  13
   0  -6   2 24390.5 517.073  13
   0  -6  -2 24847.2 518.397  16
   0   6   3 402.860 67.2432   6
   0  -6   3 389.595 76.6592   4
   0  -6  -3 410.934 84.6448  16
   0  -6   3 395.079 75.7751  13
   0  -6  -3 551.586 81.3480  13
   0  -6   3 413.424 78.1847  18
   0  -6   3 380.168 98.1274  16
   0  -6  -3 333.770 75.7951  18
   0  -6  -4 3364.20 170.776  18
   0  -6   4 3241.93 212.320  16
   0  -6   4 3285.95 164.237  18
   0   6   4 3648.04 194.807   6
   0  -6   4 3539.35 190.426   4
   0  -6   4 3118.09 161.460  14
   0  -6   5 56188.0 1073.97  16
   0   6   5 62784.6 1127.71   6
   0  -6   6 31938.7 730.688  16
   0   6   6 34552.8 845.392   6
   0   6   7 2688.30 244.989   7
   0   6   8 2675.76 261.025   7
   0  -6   8 2500.13 190.941   4
   0   6   9 4018.10 308.018   7
   0   6   9 4329.70 302.346   9
   0  -6   9 3572.97 206.665   4
   0   6  10 777.574 144.268   9
   0   6  10 734.455 141.795   7
   0  -6  10 698.412 91.5110   4
   0  -7   0 397.994 91.3542  15
   0  -7   0 21.4911 76.0122  16
   0  -7   0 442.236 95.7955  13
   0  -7   0 82.2176 79.7590  17
   0  -7   1 57695.1 1006.80  15
   0  -7  -1 58892.8 1014.76  15
   0  -7   1 57584.8 999.360  13
   0  -7  -1 57973.1 1007.36  13
   0  -7  -1 56702.9 1003.62  16
   0  -7   1 59682.5 1076.21  17
   0  -7  -1 56238.7 1016.42  17
   0  -7   1 58554.9 1040.39  16
   0  -7   2 82.6214 57.3423   4
   0  -7  -2 183.838 80.8341  15
   0  -7  -2 99.1117 83.3285  16
   0  -7   2 121.337 75.8838  15
   0  -7   2 72.4036 90.5592  16
   0  -7  -2 107.464 81.1879  13
   0  -7   2 86.7155 80.2735  13
   0  -7   2 65.1925 92.9276  17
   0  -7   2 20.3847 73.7093  18
   0  -7   3 12291.1 366.800   4
   0  -7  -3 12087.3 363.959  15
   0  -7   3 12150.5 366.540  15
   0  -7   3 12027.0 363.910  13
   0  -7  -3 11952.7 362.392  13
   0  -7   3 11041.3 396.422  16
   0  -7   3 12385.0 372.208  18
   0  -7  -3 12123.0 358.922  16
   0  -7  -3 12003.9 366.129  18
   0  -7   4 50238.8 986.459  16
   0  -7   4 47712.2 861.126  18
   0  -7  -4 49382.0 883.581  18
   0  -7   4 49893.1 920.532   4
   0  -7   4 48541.0 864.270  14
   0  -7  -4 49117.2 879.264  14
   0  -7  -4 48326.3 873.989  15
   0  -7   4 47939.8 862.464  15
   0  -7   5 19742.5 565.523  16
   0  -7   5 20058.3 535.201   4
   0  -7   6 18443.2 541.595  16
   0   7   6 19429.1 567.482   7
   0  -7   6 19414.3 537.650   4
   0   7   7 2347.40 217.556   7
   0  -7   7 2607.50 192.482   4
   0   7   8 981.817 153.771   9
   0   7   8 932.164 155.082   7
   0  -7   8 930.743 119.849   4
   0   7   9 482.504 120.620   9
   0   7   9 460.339 124.162   7
   0  -7   9 612.792 98.3329   4
   0   7  10 684.588 104.334   9
   0  -8   0 2146.51 180.751  15
   0  -8   0 1877.27 171.015  13
   0  -8   0 2357.10 195.963  16
   0  -8   0 1976.02 184.236  17
   0  -8   0 2231.94 185.464  18
   0  -8   1 6048.03 282.587  15
   0  -8  -1 6836.91 296.452  15
   0  -8  -1 7063.77 303.005  13
   0  -8   1 6296.45 288.895  13
   0  -8  -1 6185.57 289.385  18
   0  -8  -1 6534.26 297.247  16
   0  -8   1 6978.51 314.192  16
   0  -8   1 6135.83 286.028  18
   0  -8   1 6700.61 329.292  17
   0  -8  -2 1600.97 157.250  15
   0  -8   2 1931.38 165.944  15
   0  -8   2 2209.08 176.600  13
   0  -8  -2 1631.17 157.123  13
   0  -8   2 1790.83 193.217  17
   0  -8   2 1942.94 172.370  18
   0  -8  -2 1778.80 166.429  16
   0  -8  -2 1685.76 163.157  18
   0  -8   2 1814.80 183.030  16
   0  -8   3 567.602 113.375  15
   0  -8  -3 414.471 108.596  16
   0  -8   3 428.898 144.472  16
   0  -8  -3 487.851 107.155  15
   0  -8   3 588.950 108.439   4
   0  -8   3 462.416 109.307  18
   0  -8   3 510.227 143.104  17
   0  -8  -3 517.412 112.478  18
   0  -8  -4 1192.88 134.737  15
   0  -8  -4 1250.50 134.564  14
   0  -8   4 1343.28 138.369  15
   0  -8   4 1611.52 144.877  14
   0  -8   4 1381.14 146.512   4
   0  -8   4 1592.85 186.672  16
   0  -8   4 1253.20 134.796  18
   0  -8  -4 1507.09 145.422  18
   0  -8   5 29496.2 698.561   4
   0  -8   5 30064.7 745.443  16
   0  -8   6 3495.02 218.803   4
   0  -8   6 3152.29 224.685  16
   0  -8   7 383.531 85.9688   4
   0  -8   8 878.986 110.172   4
   0  -8   8 1034.81 159.496  17
   0  -8   9 80.2734 56.1942   4
   0  -8   9 120.955 86.0041  17
   0  -9   0 28.0973 101.589  15
   0  -9   0 90.1661 111.613  16
   0  -9   0 74.6389 90.0174  13
   0  -9   0-28.3538 103.078  18
   0  -9   0 185.739 125.468  17
   0  -9  -1 4373.15 260.186  16
   0  -9   1 4192.75 279.490  17
   0  -9  -1 3705.44 244.189  18
   0  -9   1 3746.42 243.689  18
   0  -9   1 3919.45 263.333  16
   0  -9  -1 3727.22 240.635  15
   0  -9   1 4026.73 249.429  15
   0  -9   2 44521.8 914.510  18
   0  -9  -2 42499.5 906.699  18
   0  -9   2 44302.0 1010.78  17
   0  -9   2 43979.0 962.948  16
   0  -9  -2 45002.1 909.373  16
   0  -9   2 44708.7 913.711  15
   0  -9  -2 43835.0 913.445  15
   0  -9   3 4178.72 293.070  17
   0  -9   3 3734.27 231.862  18
   0  -9   3 4311.31 278.371  16
   0  -9  -3 4308.50 246.124  18
   0  -9   3 4199.41 241.638  14
   0  -9  -3 4082.85 242.636  14
   0  -9  -3 4295.32 244.369  15
   0  -9   3 3803.15 232.620  15
   0  -9   4 17937.3 483.946  18
   0  -9  -4 18808.2 509.688  18
   0  -9   4 18303.8 613.252  17
   0  -9   4 19154.0 584.025  16
   0  -9  -4 19103.2 510.197  15
   0  -9   4 18123.8 487.880  14
   0  -9  -4 19489.5 512.962  14
   0  -9   4 17921.9 485.576  15
   0  -9   5 10178.3 383.106   4
   0  -9   5 11324.6 427.737  16
   0  -9   5 10342.9 455.448  17
   0  -9   6 8398.01 333.669   4
   0  -9   7 3205.72 189.674   4
   0  -9   7 3419.70 245.785  17
   0  -9   8 2491.58 186.765  17
   0  -9   9 105.439 63.5838  17
   0 -10   0 7461.78 350.895  18
   0 -10   0 7807.15 368.783  16
   0 -10   0 7914.65 360.376  14
   0 -10   0 7514.29 350.665  15
   0 -10   1 112.098 121.004  17
   0 -10  -1 177.886 111.242  18
   0 -10   1 157.539 108.547  18
   0 -10  -1-10.4443 106.221  16
   0 -10  -1 9.79094 105.028  15
   0 -10  -1 39.3897 103.233  14
   0 -10   1 157.040 109.916  14
   0 -10   1 58.5336 103.467  15
   0 -10   1 33.2135 116.742  16
   0 -10   2 8749.23 361.380  18
   0 -10  -2 8066.15 353.063  18
   0 -10  -2 8663.68 365.201  16
   0 -10   2 8277.81 380.984  16
   0 -10   2 8726.55 416.161  17
   0 -10   2 8205.90 351.071  15
   0 -10  -2 8110.55 355.328  15
   0 -10   2 8439.93 354.504  14
   0 -10  -2 8617.78 359.211  14
   0 -10   3 10162.3 445.098  17
   0 -10  -3 9876.69 378.169  18
   0 -10   3 10507.3 426.073  16
   0 -10   3 9437.58 363.414  18
   0 -10   3 10280.8 378.827  14
   0 -10   3 10090.6 374.943  15
   0 -10  -3 10449.6 386.150  15
   0 -10  -3 11131.8 397.796  14
   0 -10  -4 262.791 104.054  15
   0 -10   4 213.931 84.7433  15
   0 -10   4 154.904 84.7373  14
   0 -10  -4 167.543 92.0939  14
   0 -10   4 168.856 115.743  16
   0 -10   5 505.820 141.516  17
   0 -10   6 152.990 111.845  17
   0 -10   6 92.9509 88.0837  16
   0 -10   7 371.852 107.220  17
   0 -10   8-45.6121 65.7952  17
   0 -11   0 97.1974 104.848  18
   0 -11   0 96.3336 109.537  15
   0 -11   0 9.62257 103.222  14
   0 -11   0 106.408 111.549  16
   0 -11  -1 677.597 134.984  15
   0 -11   1 783.177 138.130  15
   0 -11  -1 786.402 147.244  16
   0 -11  -1 857.822 139.521  14
   0 -11   1 761.325 131.078  14
   0 -11   1 827.662 153.422  16
   0 -11  -2 63.9284 84.3657  15
   0 -11   2 116.093 86.1643  14
   0 -11  -2 91.5559 95.9815  14
   0 -11   2-10.5059 115.202  16
   0 -11   2 106.462 93.0068  15
   0 -11  -3 2372.59 185.015  18
   0 -11   3 2031.73 205.762  17
   0 -11  -3 2091.75 174.936  14
   0 -11   3 1994.36 171.104  14
   0 -11   4 1310.20 164.300  16
   0 -11   4 1322.50 176.320  17
   0 -11  -4 1293.23 137.109  15
   0 -11  -4 1348.54 136.418  14
   0 -11   5 330.704 116.632  17
   0 -11   5 533.588 118.813  16
   0 -11   6 16.0274 91.1177  17
   0 -11   7 1288.37 119.119  17
   0 -12   0 615.102 120.909  18
   0 -12   0 639.308 119.229  15
   0 -12   0 675.963 133.635  16
   0 -12  -1 57.2274 80.5041  18
   0 -12   1 122.811 93.0945  18
   0 -12   1 7.98409 84.6769  15
   0 -12   1 26.9282 99.9996  16
   0 -12  -1 32.2486 86.4819  15
   0 -12   2 111.363 76.9215  14
   0 -12   2 68.9303 98.9567  16
   0 -12  -2 187.786 91.6024  15
   0 -12  -2 98.4997 84.8637  14
   0 -12   2 185.601 84.4279  15
   0 -12   3 153.485 77.7652  14
   0 -12  -3 242.222 82.9181  14
   0 -12  -3 197.887 86.8484  15
   0 -12   3 144.462 96.1680  16
   0 -12   4 1671.86 148.475  16
   0 -12   5 2951.27 163.458  16
   0 -13   0 6.03029 68.5667  15
   0 -13   0 47.9821 68.5370  14
   0 -13   1 223.884 76.1790  14
   0 -13  -1 280.460 80.8172  14
   0 -13   2 390.417 96.9696  16
   0 -13  -2 350.762 81.7364  14
   0 -13   3 55.5586 72.3062  16
   1   0   0 41.2892 6.59112   5
  -1   0   0 4983.85 50.4081   5
   1   0   1 1383.72 54.9480   7
   1   0   2 615615. 7504.38   6
   1   0  -3 123.170 47.0860  11
  -1   0   3 180.135 44.9530   6
   1   0   3 133.968 53.3833   6
   1   0  -4 27007.6 518.809  11
   1   0   5 121011. 1780.29   7
  -1   0   5 118459. 1763.46   6
   1   0   6 13006.9 433.456   7
   1   0   6 12545.0 420.442   9
  -1   0   6 12113.2 418.407   6
  -1   0   7 22149.0 632.426   7
   1   0   7 22134.9 665.098   7
   1   0   7 23255.2 665.953   9
   1   0   8 36515.2 950.057   9
   1   0   8 36788.3 973.162   7
  -1   0   8 36575.9 913.383   9
  -1   0   8 35964.0 915.019   7
   1   0   9 6965.64 414.205   9
  -1   0   9 7030.66 390.818   9
   1   0  10 1669.63 220.483   9
  -1   0  10 1887.90 217.312   9
  -1   0  10 1684.28 219.429   7
   1   0  10 1859.93 236.338   7
   1   0  11 1887.97 203.616   9
  -1   0  11 1781.16 185.159   9
  -1   1  11 1260.22 163.164   9
   1  -1  11 1313.49 172.943   9
  -1   1  11 1297.60 173.484   7
   1  -1  10 148.759 124.297   9
  -1   1  10 228.499 128.888   9
   1  -1  10-15.6244 110.948   7
  -1   1  10-15.0085 110.598   7
  -1   1   9 2921.53 267.175   9
   1  -1   9 3103.28 285.754   9
   1  -1   8 30456.4 859.408   9
  -1   1   8 29162.4 808.010   9
  -1   1   8 29170.7 820.471   7
   1  -1   8 29265.2 866.408   7
   1  -1   7 62169.6 1269.91   7
   1  -1   7 59840.7 1237.41   9
  -1   1   7 63208.5 1202.05   7
   1  -1   6 13330.7 453.922   7
   1  -1   6 13163.3 445.832   9
  -1   1   6 12872.9 429.194   6
   1  -1   5 35957.8 727.096   7
  -1   1   5 34169.8 688.373   6
   1  -1   4 19401.6 433.194   9
   1   1  -4 17990.7 397.317  11
  -1   1   3 592.642 57.6355   6
  -1   1   3 629.549 28.9362   3
   1  -1   3 747.801 74.4178   9
   1  -1   3 617.984 71.4869   7
   1  -1   3 659.291 26.9283  15
   1   1  -3 562.793 65.0092  11
   1  -1   3 712.615 27.1349  13
  -1  -1  -2 132614. 1646.14   2
  -1  -1  -2 133839. 1645.95   3
  -1  -1  -2 132827. 1645.37   1
  -1  -1  -2 134932. 1638.04  18
  -1  -1  -2 133352. 1637.61  15
   1   1  -2 133491. 1705.87  11
   1  -1   2 130716. 1726.59   9
   1  -1   2 132308. 1731.99   7
   1  -1   1 540088. 6547.90   9
   1  -1   1 537222. 6551.69   7
  -1  -1   0 50699.4 637.699   4
  -1   1   0 49556.6 630.121   5
   1  -1   0 47939.4 631.342   5
   1  -1   0 51319.9 618.249   4
  -1  -1   0 51064.3 649.378   1
  -1  -1   0 50283.2 648.976   3
  -1  -1   0 49782.4 645.745  16
  -1  -1   0 49084.3 641.199  18
  -1  -1   0 50177.0 655.124  17
  -1   1   0 48957.6 629.550   8
  -1  -1   0 49985.3 640.811  15
   1  -1   0 49533.7 684.122  10
   1  -1   0 50387.6 678.206  12
  -1  -1   2 134668. 1655.77  15
   1   1   2 134173. 1729.48   6
  -1  -1   2 137959. 1721.40   6
  -1  -1   2 134597. 1663.91   2
  -1  -1   2 134011. 1663.05   3
  -1  -1   3 533.546 63.7289   6
   1  -1  -3 570.029 28.4576  13
   1  -1  -3 614.734 68.8986  11
  -1   1  -3 600.506 28.0130   3
   1  -1  -4 18941.2 412.750  11
  -1  -1   4 19112.6 430.484   6
   1   1   5 33126.0 695.065   6
   1   1   6 13033.3 428.163   7
  -1  -1   6 12648.9 419.001   7
   1   1   7 61140.5 1215.81   9
  -1  -1   7 62060.9 1211.68   7
  -1  -1   7 62008.6 1199.18   9
   1   1   7 60010.8 1218.89   7
   1   1   8 28840.0 828.010   9
  -1  -1   8 28909.7 795.328   9
  -1  -1   8 29575.6 818.167   7
   1   1   8 29296.0 847.966   7
   1   1   9 3069.18 282.496   9
  -1  -1   9 2406.25 240.425   9
   1   1  10 16.0633 118.370   9
  -1  -1  10 95.6323 115.205   9
  -1  -1  10 71.6918 100.503   7
   1   1  10 136.518 135.824   7
   1   1  11 1527.96 196.062   9
  -1   2  11 365.743 121.957   9
  -1   2  11 216.803 110.465   7
   1  -2  10 204.199 120.777   9
  -1   2  10 287.706 145.110   9
  -1   2  10 329.862 139.528   7
   1  -2   9 4137.27 328.176   9
  -1   2   9 4747.42 337.427   9
   1  -2   8 16798.6 635.173   9
   1  -2   8 16267.4 645.084   7
   1  -2   7 15513.3 564.152   9
  -1   2   7 15731.4 560.725   6
   1  -2   7 14612.5 569.581   7
   1  -2   6 7269.52 349.548   7
   1  -2   6 7579.46 348.863   9
  -1   2   6 7522.82 333.088   6
   1  -2   5 92911.3 1522.54   7
  -1   2   5 96889.8 1474.75   6
   1  -2   4 75116.4 1153.46   9
  -1   2   4 70824.8 1084.60   6
  -1  -2  -3 216519. 2682.99  18
   1  -2   3 221256. 2849.52   7
   1  -2   3 222325. 2842.71   9
  -1  -2  -3 218497. 2683.43  15
   1  -2   3 215578. 2692.14  15
  -1  -2  -3 217479. 2683.07  14
   1  -2   3 220141. 2690.27  13
   1   2  -3 214796. 2763.98  11
   1  -2   2 70042.9 999.571   7
  -1  -2  -2 67807.1 914.736   2
  -1  -2  -2 69172.5 915.070   3
  -1  -2  -2 69285.2 908.915  18
   1  -2   2 70382.2 993.005   9
  -1  -2  -2 69643.7 908.415  15
   1   2  -2 66651.2 919.726  11
  -1  -2  -2 70716.6 909.021  13
   1   2  -1 263849. 3256.71   6
  -1  -2  -1 270737. 3308.56   2
  -1  -2  -1 270813. 3307.84   3
  -1  -2  -1 268343. 3308.90  16
  -1  -2  -1 277562. 3302.57  13
   1   2  -1 267099. 3259.69  11
  -1  -2  -1 269614. 3305.03  15
   1  -2   0 864398. 9461.04  10
   1  -2   0 795701. 9429.00  12
   1   2   1 264503. 3269.71   6
  -1  -2   1 260683. 3305.52   3
  -1  -2   1 264972. 3308.01   2
   1  -2  -1 268976. 3297.45  17
  -1  -2   1 270724. 3314.62  16
   1  -2  -1 269735. 3290.97  16
  -1  -2   1 270033. 3262.77   9
  -1  -2   1 271142. 3299.53  15
  -1  -2   1 273763. 3295.74  13
  -1  -2   2 71547.9 930.211   2
  -1  -2   2 70081.1 925.854   3
  -1  -2   2 70818.4 917.951  18
   1  -2  -2 69006.5 905.740  16
  -1  -2   2 69644.5 936.438   7
  -1  -2   2 69597.5 934.371   9
  -1  -2   2 70287.8 916.026  15
   1   2   2 67815.7 939.756   6
   1   2   3 219123. 2781.07   6
  -1  -2   3 216393. 2666.56  18
   1  -2  -3 216705. 2680.90  13
  -1  -2   3 214809. 2666.34  15
  -1  -2   3 216744. 2667.55  14
   1  -2  -3 214383. 2790.93  11
  -1  -2   3 220039. 2766.63   7
   1  -2  -4 73567.5 956.158  13
   1  -2  -4 74998.9 1136.41  11
  -1  -2   5 92206.1 1426.88   9
  -1  -2   5 93877.7 1441.77   7
   1  -2  -5 90090.0 1413.00  11
   1   2   5 92282.2 1459.47   6
  -1  -2   6 7200.51 318.767   7
   1   2   6 7230.76 318.709   7
  -1  -2   6 7968.31 328.654   9
   1   2   7 15669.7 547.763   7
  -1  -2   7 14668.9 520.819   7
  -1  -2   7 15226.3 521.668   9
  -1  -2   8 16906.3 601.649   9
   1   2   8 18098.3 662.324   7
  -1  -2   8 17353.2 626.101   7
   1   2   9 4492.39 341.665   9
  -1  -2   9 4228.08 314.162   9
  -1  -2  10 260.653 129.208   9
   1   2  10 185.734 128.812   9
   1   2  10 159.094 149.082   7
   1   2  11 350.713 136.237   9
   1   2  11 383.569 135.859   7
  -1   3  11 1268.90 170.120   9
  -1   3  11 1279.11 174.733   7
  -1   3  10 746.704 175.273   9
  -1   3  10 566.370 159.532   7
  -1   3   9 2795.43 282.924   9
  -1   3   9 2512.82 270.597   7
  -1   3   8 8365.29 443.872   7
   1  -3   8 6316.33 393.985   9
   1  -3   7 35602.3 942.215   9
   1  -3   7 35105.2 956.598   7
   1  -3   6 3206.33 245.088   9
   1  -3   6 3472.64 259.677   7
  -1   3   6 3603.01 238.546   6
   1  -3   5 4968.55 271.738   7
  -1   3   5 5351.73 248.893   6
  -1   3   4 5495.76 206.819   6
  -1  -3  -4 4979.31 132.267  18
   1  -3   4 4657.32 133.034  18
   1  -3   4 5676.01 245.425   9
  -1  -3  -4 4845.65 130.948  15
   1  -3   4 4582.04 129.998  15
   1  -3   4 4931.68 132.900  13
   1  -3   3 60062.3 987.667   7
  -1  -3  -3 60254.8 842.568  18
   1  -3   3 60695.4 976.520   9
  -1  -3  -3 60075.1 841.916  15
   1  -3   3 60797.9 851.609  15
   1  -3   3 61213.0 848.947  13
  -1  -3  -2 60853.7 862.847   3
  -1  -3  -2 61225.3 863.765   2
  -1  -3  -2 60904.2 869.012  16
   1  -3   2 61557.8 941.505   9
  -1  -3  -2 62001.4 859.147  15
   1  -3   2 61364.3 859.228  13
  -1  -3  -2 61631.4 856.781  13
  -1  -3  -1 28387.0 462.087   3
  -1  -3  -1 29243.1 467.030   2
  -1  -3  -1 28044.6 481.083  17
  -1  -3  -1 28115.6 461.273  16
  -1  -3  -1 29463.8 466.060  15
  -1  -3  -1 29342.2 460.317  13
   1  -3   1 28624.1 466.518  12
   1  -3   0 247235. 3030.99   4
  -1  -3   0 249233. 3050.03   4
  -1  -3   0 242337. 3082.95   3
  -1  -3   0 248470. 3087.03   2
  -1  -3   0 244239. 3082.12  16
  -1  -3   0 239840. 3097.96  17
  -1   3   0 251837. 3005.51   8
  -1  -3   0 254217. 3081.34  15
   1   3   0 239908. 3007.92  10
  -1  -3   0 248045. 3074.07  13
   1  -3   0 238886. 3093.26  12
  -1  -3   1 29306.7 453.385   4
  -1  -3   1 28857.5 468.396   2
  -1  -3   1 28475.3 464.559   3
  -1  -3   1 29245.8 477.265  16
   1  -3  -1 27821.7 453.773  16
   1  -3  -1 28430.9 461.568  17
  -1  -3   1 30077.2 471.103  15
  -1  -3   1 28959.2 457.558  13
   1   3   2 59691.1 846.155   6
  -1  -3   2 61631.6 872.724   2
  -1  -3   2 64586.3 902.395  16
   1  -3  -2 62787.2 855.136  16
  -1  -3   2 61705.6 863.652  18
  -1  -3   2 60590.7 861.818   9
  -1  -3   2 61991.4 861.678  15
   1  -3  -2 61945.7 882.765  11
  -1  -3   2 62550.6 861.097  13
  -1  -3   3 62510.4 933.737   7
   1   3   3 59935.6 904.322   6
  -1  -3   3 61208.5 848.225  18
   1  -3  -3 61081.9 861.567  13
  -1  -3   3 60022.3 847.025  14
   1  -3  -3 61805.7 863.426  15
  -1  -3   3 60265.4 845.341  15
   1  -3  -3 61820.5 926.165  11
  -1  -3   3 62295.7 924.529   9
   1   3   4 5052.14 207.535   6
  -1  -3   4 5372.47 215.880   9
  -1  -3   4 5351.06 218.533   7
  -1  -3   4 4964.74 132.618  15
   1  -3  -4 5377.08 145.339  15
   1  -3  -4 5156.14 141.339  13
   1  -3  -4 5098.50 203.742  11
  -1  -3   5 4630.18 185.518  16
  -1  -3   5 5277.70 251.383   7
  -1  -3   5 5235.21 245.654   9
   1  -3  -5 4657.97 219.740  11
   1   3   5 4866.95 240.105   6
  -1  -3   6 3708.57 245.965   7
  -1  -3   6 3231.24 226.205   9
   1   3   6 3164.14 231.599   6
  -1  -3   7 34499.5 875.671   9
  -1  -3   7 35751.0 904.359   7
   1   3   8 7601.10 435.434   9
   1   3   8 8302.63 453.745   7
   1   3   9 2241.16 282.356   7
   1   3   9 2641.52 285.804   9
   1   3  10 992.216 203.077   9
   1   3  10 739.500 200.792   7
   1   3  11 1418.48 197.951   9
   1   3  11 1051.16 180.270   7
  -1   4  11 52.8162 93.8075   9
  -1   4  11 44.5501 97.2725   7
   1  -4  11 32.9019 50.4204   4
  -1   4  10 3964.75 309.753   9
  -1   4  10 4110.07 318.979   7
  -1   4   9 10087.4 523.040   7
  -1   4   8 12675.9 561.999   7
   1  -4   7 3592.60 299.943   9
  -1   4   7 5344.53 355.405   6
   1  -4   6 3351.36 269.319   9
  -1   4   6 4109.72 267.953   6
  -1   4   5 32767.4 718.809   6
   1  -4   4 123869. 1684.45  18
  -1  -4  -4 124396. 1676.63  18
   1  -4   4 128483. 1944.70   9
   1  -4   4 127126. 1683.67  13
  -1  -4  -4 125465. 1676.09  14
  -1  -4  -4 125049. 1676.87  15
   1  -4   4 126000. 1684.08  15
  -1  -4  -3 186410. 2445.93  18
  -1  -4  -3 188199. 2444.11  13
   1  -4   3 194895. 2457.49  13
   1  -4   3 193984. 2462.95  15
  -1  -4  -3 186434. 2445.57  15
  -1  -4  -2 3233.68 135.873  16
  -1  -4  -2 3127.75 129.831  15
   1  -4   2 3393.26 135.932  15
   1  -4   2 3289.43 134.574  13
  -1  -4  -2 3164.62 127.831  13
   1  -4   2 2853.61 121.456  12
   1  -4   1 148313. 1900.15   4
  -1  -4  -1 150884. 1954.45   2
  -1  -4  -1 148433. 1965.80  17
  -1  -4  -1 146843. 1943.81  16
   1  -4   1 142225. 1935.80  10
   1  -4   1 149043. 1944.09  13
  -1  -4  -1 157504. 1964.81  15
  -1  -4  -1 149325. 1942.58  13
   1  -4   1 138480. 1918.03  12
  -1  -4   0 636500. 7791.53   3
  -1  -4   0 629753. 7803.82  17
   1  -4   0 634839. 7791.61  16
  -1  -4   0 638701. 7790.45  16
  -1  -4   0 634069. 7793.25   2
  -1  -4   0 643220. 7787.14  15
  -1  -4   0 625231. 7775.61  13
  -1   4  -1 149805. 1874.28   5
  -1  -4   1 146816. 1925.16   4
   1  -4  -1 146215. 1947.78  16
  -1  -4   1 146419. 1970.40  16
   1  -4  -1 145100. 1951.25  17
  -1  -4   1 150534. 1967.08   2
   1  -4  -1 148953. 1955.26  13
  -1  -4   1 151366. 1957.90  15
  -1  -4   1 149764. 1948.13  13
   1   4   2 3265.19 113.520   6
  -1  -4   2 3518.46 153.731  16
   1  -4  -2 3253.00 131.197  16
  -1  -4   2 3107.22 131.554  18
  -1  -4   2 3624.45 138.654  15
  -1  -4   2 3425.93 132.580  13
   1  -4  -2 2908.26 118.538  11
   1   4   3 193320. 2503.40   6
   1  -4  -3 198935. 2466.49  16
  -1  -4   3 192102. 2471.59  18
  -1  -4   3 192651. 2541.03  16
  -1  -4   3 181201. 2522.59   9
   1  -4  -3 188060. 2483.41  15
  -1  -4   3 192928. 2468.96  15
   1  -4  -3 196590. 2515.29  11
   1  -4  -3 189503. 2480.79  13
  -1  -4   4 124324. 1771.02  16
  -1  -4   4 125799. 1665.31  18
   1  -4  -4 126067. 1686.97  15
  -1  -4   4 124385. 1664.32  14
  -1  -4   4 126490. 1665.81  15
   1  -4  -4 124441. 1783.52  11
   1  -4  -4 124672. 1682.00  13
  -1  -4   4 126428. 1837.96   9
   1   4   5 28808.5 664.397   6
   1   4   6 3435.46 254.319   6
   1   4   7 5220.33 330.169   7
   1   4   8 11975.7 548.337   9
   1   4   8 12150.9 565.341   7
   1   4   9 10131.2 542.569   7
   1   4  10 3879.13 334.845   9
   1   4  10 4063.84 346.313   7
   1   4  11-35.1280 99.6342   9
  -1  -4  11 82.9620 54.2137   4
   1   4  11 12.3583 106.090   7
  -1   4 -11 86.2228 59.7266   5
  -1   5  11 307.957 94.8742   9
  -1   5  10 648.221 159.370   9
   1  -5  10 699.534 104.224   4
  -1   5  10 730.613 165.521   7
  -1   5   9 1179.22 206.504   9
  -1   5   9 1216.10 214.706   7
  -1   5   7 16211.4 625.571   6
  -1   5   6 7022.23 356.587   6
   1  -5   6 5626.92 273.827  16
  -1   5   5 14009.1 453.021   6
  -1  -5  -4 6045.86 200.482  14
  -1  -5  -4 5786.82 197.101  15
   1  -5   4 5791.34 198.644  15
   1  -5   4 5676.29 196.217  13
  -1  -5  -4 5943.22 199.943  18
   1  -5   4 5554.54 195.897  18
   1  -5   3 5357.38 196.915  15
  -1  -5  -3 5526.46 195.992  15
   1  -5   3 5532.70 197.285  13
  -1  -5  -3 5205.61 189.315  13
  -1  -5  -3 5236.46 192.820  18
   1  -5   2 100057. 1369.26   4
  -1  -5  -2 97684.8 1391.16  16
   1  -5   2 94665.3 1384.43  13
  -1  -5  -2 94144.6 1374.20  13
  -1  -5  -2 96585.6 1380.73  15
   1  -5   2 97983.6 1395.70  15
  -1  -5  -1 223487. 2898.06  16
   1  -5   1 228289. 2934.15  16
  -1  -5  -1 221039. 2913.51  17
  -1  -5  -1 211174. 2875.33  13
   1  -5   1 212273. 2889.26  13
   1  -5   1 230782. 2907.28  15
  -1  -5  -1 229843. 2899.72  15
  -1  -5   0 60290.5 917.992  15
   1  -5   0 58655.7 917.044  15
   1  -5   0 58209.3 921.754  17
  -1  -5   0 57810.9 915.748  16
  -1  -5   0 57058.7 926.471  17
   1  -5   0 57195.3 918.181  16
  -1   5  -1 222513. 2770.21   5
  -1  -5   1 229460. 2870.99   4
   1  -5  -1 225381. 2905.03  16
  -1  -5   1 224417. 2929.97  16
   1  -5  -1 218536. 2902.84  17
  -1   5  -1 221180. 2768.98   8
  -1  -5   1 229172. 2906.62  15
   1  -5  -1 226207. 2918.97  13
   1  -5  -1 224209. 2915.17  15
  -1  -5   1 213688. 2885.59  13
  -1   5  -2 94758.0 1276.77   5
  -1  -5   2 98550.9 1355.33   4
   1   5   2 90721.1 1268.33   6
  -1  -5   2 95964.2 1350.64  15
   1  -5  -2 92295.9 1354.13  13
   1  -5  -2 95170.1 1365.41  15
  -1  -5   2 92528.4 1342.59  13
   1  -5  -2 94077.8 1275.86  11
  -1  -5   2 95770.0 1352.07  18
  -1  -5   2 96271.0 1397.07  16
   1  -5  -2 93911.5 1342.65  16
  -1  -5   3 5521.14 210.231   4
  -1  -5   3 5291.47 188.798  15
   1  -5  -3 5505.42 202.142  15
   1  -5  -3 5184.95 185.538  11
   1  -5  -3 5059.08 192.306  13
  -1  -5   3 5100.28 222.041  16
   1  -5  -3 5305.92 186.059  16
  -1  -5   3 5326.27 190.745  18
   1   5   4 5991.26 241.542   6
  -1  -5   4 6264.25 200.241  15
  -1  -5   4 5890.22 195.525  14
   1  -5  -4 5640.04 201.837  15
   1  -5  -4 6094.05 206.103  13
  -1  -5   4 5882.36 195.850  18
  -1  -5   5 10933.0 352.087  16
   1   5   5 12181.8 405.853   6
   1   5   6 6021.30 330.059   6
   1   5   7 14712.6 570.486   7
   1   5   8 20506.0 726.233   9
   1   5   9 730.367 188.539   9
   1   5   9 1114.99 222.525   7
   1   5  10 559.360 176.470   9
   1   5  10 709.885 177.349   7
  -1  -5  10 674.931 100.474   4
  -1   5 -10 463.754 92.0391   5
   1   5  11 99.2309 88.8369   9
  -1   6  10 1530.66 178.338   9
  -1   6  10 1223.77 170.317   7
   1  -6  10 1321.95 112.987   4
  -1   6   9 2469.21 247.832   9
  -1   6   9 2544.37 251.598   7
   1  -6   9 2009.64 163.606   4
  -1   6   8 9554.22 469.161   7
   1  -6   8 8770.19 345.292   4
  -1   6   7 11880.1 514.327   6
  -1   6   6 306.020 113.971   6
   1  -6   6 240.783 106.396  16
  -1   6   5 4005.75 243.058   6
   1  -6   5 3354.70 227.316  16
  -1   6   4 3207.70 181.858   6
   1  -6   4 3241.53 183.764   4
  -1  -6  -4 2867.08 156.704  14
   1  -6   4 2977.84 159.814  13
   1  -6   4 3133.15 162.516  18
  -1  -6  -4 3242.91 163.339  18
   1  -6   3 31962.6 626.509   4
   1  -6   3 31139.8 621.422  13
   1  -6   3 32812.7 697.730  16
  -1  -6  -3 31468.8 620.392  18
   1  -6   2 48833.6 800.858   4
   1  -6   2 48416.1 837.994  13
  -1  -6  -2 46808.0 822.465  13
  -1  -6  -2 47966.2 830.543  18
  -1  -6  -2 47547.8 829.647  16
   1  -6   1 24709.4 475.484   4
   1  -6   1 25396.1 534.792  13
  -1  -6  -1 25039.3 524.702  13
  -1  -6  -1 24978.4 526.261  16
  -1  -6   0 900.160 103.617  15
   1  -6   0 1006.94 110.475  15
  -1  -6   0 933.720 101.291  13
   1  -6   0 1018.88 107.564  13
   1  -6   0 917.439 115.670  16
  -1  -6   0 1320.61 123.233  16
  -1  -6   1 24948.1 491.517   4
  -1  -6   1 24962.1 521.714  13
   1  -6  -1 25544.4 534.643  13
   1  -6  -1 24767.2 524.474  16
  -1  -6   1 25465.8 570.509  17
  -1  -6   2 49452.7 826.018   4
   1  -6  -2 47970.1 842.197  13
  -1  -6   2 48178.2 828.394  13
   1  -6  -2 47995.4 823.727  16
  -1  -6   2 48028.5 830.773  18
  -1  -6   3 31738.8 629.776   4
   1  -6  -3 31614.1 626.627  13
  -1  -6   3 31645.4 613.479  18
  -1  -6   3 31679.1 673.294  16
   1  -6  -3 32179.8 602.463  16
   1   6   4 2858.12 170.867   6
  -1  -6   4 3179.81 184.342   4
  -1  -6   4 3051.68 157.715  15
   1  -6  -4 2670.79 156.980  15
  -1  -6   4 3206.17 160.753  14
   1  -6  -4 2933.42 159.793  13
  -1  -6   4 2903.42 193.892  16
   1  -6  -4 2858.05 159.539  18
  -1  -6   4 3024.62 154.988  18
   1   6   5 3747.13 229.790   6
  -1  -6   5 3302.19 201.282   4
  -1  -6   5 3489.13 219.875  16
   1   6   6 304.660 107.182   7
  -1  -6   6 183.716 86.5533   4
  -1  -6   6 269.632 97.9228  16
   1   6   7 10551.4 466.139   7
   1   6   7 11142.2 468.758   9
   1   6   8 9130.85 453.761   7
  -1  -6   8 8271.39 335.590   4
   1   6   9 2245.69 240.301   7
   1   6   9 2332.59 242.983   9
  -1   6  -9 1949.68 158.384   5
  -1  -6   9 2177.06 164.057   4
   1   6  10 1389.70 174.944   9
  -1   6 -10 1259.79 108.459   5
  -1  -6  10 1285.07 115.761   4
   1   6  10 1581.27 188.565   7
   1  -7  10 78.8730 71.6235  17
  -1   7  10 64.0281 65.7212   9
  -1   7   9 3732.35 253.181   7
  -1   7   9 3685.85 244.257   9
   1  -7   9 3519.59 187.860   4
  -1   7   8 409.825 119.170   9
   1  -7   8 338.405 89.6004   4
  -1   7   8 443.197 127.846   7
  -1   7   7 2706.86 230.874   7
   1  -7   7 3032.74 206.103   4
   1  -7   6 2003.40 172.829   4
  -1   7   6 1619.73 181.332   6
   1  -7   6 1950.08 185.253  16
  -1   7   5 21576.7 578.555   6
   1  -7   5 22651.3 573.582   4
   1  -7   5 21112.3 604.628  16
   1  -7   4 8946.39 303.105  15
  -1  -7  -4 8603.38 296.256  15
  -1  -7  -4 8287.19 288.545  14
  -1   7   4 8880.59 305.993   6
   1  -7   4 8481.84 314.551   4
  -1  -7  -4 8487.34 294.315  18
   1  -7   4 8838.36 369.939  16
   1  -7   4 8597.67 299.928  18
   1  -7   3 334.225 79.8919   4
   1  -7   3 478.241 122.616  16
   1  -7   3 521.589 95.7137  15
  -1  -7  -3 463.833 96.7047  15
   1  -7   3 501.464 95.4489  13
  -1  -7  -3 413.810 87.8887  18
   1  -7   3 398.890 91.0068  18
   1  -7   2 31379.3 612.874   4
   1  -7   2 31855.4 672.220  15
  -1  -7  -2 31261.1 652.093  15
   1  -7   2 30599.8 655.346  13
  -1  -7  -2 31630.4 653.426  13
   1  -7   2 30756.0 699.180  16
  -1  -7  -2 30295.3 647.146  18
  -1  -7  -2 30292.0 650.073  16
   1  -7   1 4296.87 224.563  15
  -1  -7  -1 4537.86 217.716  15
   1  -7   1 4068.30 214.852  13
  -1  -7  -1 4383.09 217.443  13
  -1  -7  -1 4458.00 219.188  18
  -1  -7  -1 3932.17 213.371  16
   1  -7   1 4311.19 231.302  16
   1  -7   1 4599.07 248.748  17
   1  -7   0 12042.1 378.161  15
  -1  -7   0 12501.9 373.584  15
   1  -7   0 12322.9 377.893  13
  -1  -7   0 12297.1 370.968  13
   1  -7   0 12245.8 385.609  17
  -1  -7   0 12829.1 384.727  16
  -1  -7   0 12017.5 369.238  18
  -1  -7   0 12006.3 394.297  17
   1  -7   0 12532.9 390.059  16
   1  -7  -1 4527.48 229.896  15
  -1  -7   1 4588.36 220.196  15
   1  -7  -1 4607.06 228.758  13
  -1  -7   1 4224.00 212.407  13
  -1  -7   1 4583.11 252.383  17
  -1  -7   1 4451.33 230.356  16
   1  -7  -1 4199.79 218.791  16
  -1  -7   1 4340.77 216.201  18
   1  -7  -1 4525.88 225.293  17
  -1  -7   2 31495.1 639.373   4
  -1  -7   2 29923.6 644.691  15
   1  -7  -2 33146.1 696.510  15
   1  -7  -2 32112.1 672.696  13
  -1  -7   2 33014.8 747.461  17
  -1  -7   2 31245.4 655.064  18
   1  -7  -2 30924.3 646.889  16
  -1  -7   2 31710.6 699.654  16
  -1  -7   3 414.184 86.4559   4
  -1  -7   3 330.569 91.2938  15
  -1  -7   3 421.665 118.710  16
  -1  -7   3 375.966 92.5937  14
   1  -7  -3 574.158 99.2405  15
   1  -7  -3 466.643 95.1097  16
   1  -7  -3 398.960 93.0019  13
  -1  -7   3 338.390 91.9536  18
  -1  -7   4 8939.17 322.752   4
  -1  -7   4 8620.53 292.766  15
  -1  -7   4 8462.23 288.743  14
   1  -7  -4 7829.61 292.077  15
   1  -7  -4 8137.11 293.825  13
   1  -7  -4 8074.83 297.701  18
  -1  -7   4 8664.08 292.623  18
  -1  -7   4 8256.31 344.170  16
  -1  -7   5 21386.8 581.134  16
  -1  -7   5 20969.2 547.972   4
  -1  -7   6 2095.73 183.985  16
   1   7   6 1716.25 177.139   7
  -1  -7   6 1878.84 165.566   4
   1   7   7 2366.49 217.697   9
   1   7   7 3102.10 240.385   7
  -1  -7   7 2875.63 203.694   4
   1   7   8 376.327 119.597   9
   1   7   8 190.847 105.113   7
  -1  -7   8 332.135 97.7370   4
  -1  -7   9 4073.51 235.773  17
   1   7   9 3262.03 230.879   9
  -1  -7   9 4015.84 199.652   4
   1   7   9 3460.79 246.666   7
   1  -8   9 1174.73 102.256   4
  -1   8   9 1190.74 119.821   9
   1  -8   8 2369.84 160.666   4
  -1   8   8 2150.24 180.680   7
  -1   8   8 2005.14 171.709   9
   1  -8   7 6250.70 281.464   4
   1  -8   6 731.871 142.254  16
   1  -8   6 639.083 116.343   4
   1  -8   5 3157.10 211.752   4
   1  -8   5 3067.57 240.242  16
  -1  -8  -4 1562.33 142.936  15
  -1  -8  -4 1883.51 156.730  14
   1  -8   4 1524.02 144.459  15
   1  -8   4 1557.53 148.341  14
   1  -8   4 1822.49 159.970   4
   1  -8   4 1743.14 196.546  16
   1  -8   4 1745.07 153.146  18
  -1  -8  -4 1537.62 143.545  18
   1  -8   3 1283.17 136.402   4
  -1  -8  -3 1468.10 151.593  15
  -1  -8  -3 1453.02 150.618  14
   1  -8   3 1640.05 157.303  15
   1  -8   3 1716.79 159.942  13
   1  -8   3 1625.69 162.102  18
   1  -8   3 1782.15 213.083  17
   1  -8   3 1468.97 178.990  16
  -1  -8  -3 1354.84 146.957  18
   1  -8   2 55214.5 1026.11  15
  -1  -8  -2 54654.0 1011.91  15
   1  -8   2 55952.0 1030.68  13
   1  -8   2 54745.5 1026.09  18
   1  -8   2 56031.0 1126.20  17
  -1  -8  -2 54491.2 1011.54  16
   1  -8   2 54093.4 1075.44  16
  -1  -8  -2 55148.0 1016.89  18
   1  -8   1 33219.1 725.570  15
  -1  -8  -1 31165.8 700.170  15
   1  -8   1 31838.5 711.197  13
  -1  -8  -1 31106.1 707.423  16
   1  -8   1 33935.9 781.726  17
   1  -8   1 31161.0 739.356  16
  -1  -8  -1 30353.2 697.769  18
   1  -8   0 5217.49 266.783  15
  -1  -8   0 4725.08 251.157  15
   1  -8   0 4884.96 259.576  13
   1  -8   0 4763.15 264.118  16
  -1  -8   0 4626.42 254.810  16
  -1  -8   0 4759.04 267.473  17
   1  -8   0 5002.13 267.569  17
  -1  -8   0 4450.50 246.955  18
   1  -8  -1 32219.6 726.333  15
  -1  -8   1 32940.2 716.307  15
   1  -8  -1 32182.5 722.022  13
  -1  -8   1 32229.1 738.002  16
   1  -8  -1 32003.2 724.016  16
  -1  -8   1 32388.6 716.030  18
  -1  -8   1 32529.5 776.058  17
  -1  -8   2 55058.7 1016.60  15
   1  -8  -2 54066.8 1028.85  15
   1  -8  -2 55817.9 1034.49  13
   1  -8  -2 53885.6 1009.02  16
  -1  -8   2 55820.1 1121.80  17
  -1  -8   2 57304.9 1028.66  18
  -1  -8   2 55755.1 1071.40  16
  -1  -8   3 1633.73 148.407   4
   1  -8  -3 1627.45 158.576  15
  -1  -8   3 1880.65 164.605  15
  -1  -8   3 1296.12 144.520  14
   1  -8  -3 1494.31 150.568  13
   1  -8  -3 1338.31 156.825  18
   1  -8  -3 1465.32 144.229  16
  -1  -8   3 1502.94 198.401  17
  -1  -8   3 1571.51 154.037  18
  -1  -8   3 1417.64 177.235  16
  -1  -8   4 1549.98 142.768  15
  -1  -8   4 1459.65 143.852  14
   1  -8  -4 1819.24 160.146  15
  -1  -8   4 1865.17 164.321   4
  -1  -8   4 1769.03 190.499  16
  -1  -8   4 1640.35 198.582  17
  -1  -8   4 1558.79 142.938  18
   1  -8  -4 1664.12 154.612  18
  -1  -8   5 3146.07 206.476   4
  -1  -8   5 3192.06 231.511  16
  -1  -8   6 920.785 139.822  16
  -1  -8   6 773.150 124.574   4
  -1  -8   7 6129.85 279.552   4
  -1  -8   7 5933.46 333.365  17
  -1  -8   8 2490.71 166.531   4
  -1  -8   8 2264.95 196.874  17
  -1  -8   9 1188.56 103.993   4
  -1  -8   9 1125.84 125.645  17
   1  -9   9 1208.13 113.734  17
   1  -9   8 1781.72 167.268  17
   1  -9   7 134.821 74.3967   4
   1  -9   7 53.4339 117.189  17
   1  -9   6 6722.43 297.432   4
   1  -9   5 12858.1 428.388   4
   1  -9   5 13698.8 524.978  17
   1  -9   5 13267.0 475.389  16
  -1  -9  -4 5027.90 243.337  15
   1  -9   4 4921.96 242.684  15
  -1  -9  -4 4972.04 240.890  14
   1  -9   4 4571.59 232.650  14
   1  -9   4 4771.36 295.381  16
   1  -9   4 4392.32 306.777  17
   1  -9   4 5034.13 244.024  18
  -1  -9  -4 4941.01 244.786  18
  -1  -9  -3 13387.4 435.787  15
   1  -9   3 13901.4 449.589  15
  -1  -9  -3 13715.9 439.275  14
   1  -9   3 14396.2 456.517  18
   1  -9   3 14123.7 531.471  17
   1  -9   3 13737.8 494.740  16
  -1  -9  -3 13955.8 442.626  18
   1  -9   2 13072.9 443.086  15
  -1  -9  -2 13350.1 439.898  15
  -1  -9  -2 13036.9 435.056  14
   1  -9   2 13124.5 440.954  13
   1  -9   2 12955.5 475.098  16
  -1  -9  -2 12804.0 433.009  18
  -1  -9  -2 12900.5 441.308  16
   1  -9   2 13246.0 450.126  18
   1  -9   2 13279.1 500.670  17
   1  -9   1 4608.94 262.923  15
  -1  -9  -1 4574.48 260.563  15
  -1  -9  -1 4636.31 261.519  14
   1  -9   1 4171.47 252.278  13
   1  -9   1 4556.47 277.748  16
  -1  -9  -1 4403.26 265.444  16
  -1  -9  -1 4409.55 254.727  18
   1  -9   1 4302.72 259.657  18
   1  -9   1 4264.22 280.436  17
   1  -9   0 7226.41 329.856  15
  -1  -9   0 6849.23 322.379  14
  -1  -9   0 7082.11 325.195  15
   1  -9   0 7253.09 329.982  13
   1  -9   0 7364.44 346.785  17
  -1  -9   0 6778.10 329.353  16
  -1  -9   0 7164.85 325.290  18
   1  -9   0 7018.35 326.710  18
   1  -9   0 7306.72 345.538  16
  -1  -9   1 4308.86 255.564  15
   1  -9  -1 4232.02 251.925  15
  -1  -9   1 4367.68 259.854  14
   1  -9  -1 4443.36 257.402  13
   1  -9  -1 4400.60 259.975  18
   1  -9  -1 4392.10 272.181  16
  -1  -9   1 3941.85 244.782  18
  -1  -9   1 4491.42 275.912  16
  -1  -9   1 4652.88 294.453  17
  -1  -9   2 12671.6 432.393  15
  -1  -9   2 12740.4 432.057  14
   1  -9  -2 13141.2 449.750  15
   1  -9  -2 13039.1 442.653  13
  -1  -9   2 12369.6 426.218  18
  -1  -9   2 13128.9 468.674  16
   1  -9  -2 12971.4 447.734  18
  -1  -9   2 14409.6 516.190  17
   1  -9  -2 13060.1 433.476  16
  -1  -9   3 14204.4 495.527  16
  -1  -9   3 14319.2 527.328  17
   1  -9  -3 14489.5 465.664  18
  -1  -9   3 13859.7 437.685  18
  -1  -9   3 13840.4 437.455  15
   1  -9  -3 13757.3 453.345  15
  -1  -9   3 14480.9 444.848  14
   1  -9  -4 4914.71 250.605  18
  -1  -9   4 4888.50 289.593  16
  -1  -9   4 4700.00 303.807  17
  -1  -9   4 5064.35 242.409  14
   1  -9  -4 4575.03 242.967  15
  -1  -9   4 4684.10 231.399  15
   1  -9  -4 4886.11 247.323  14
  -1  -9   5 13477.2 460.013  16
  -1  -9   5 12721.0 494.652  17
  -1  -9   6 6785.29 298.645   4
  -1  -9   7 138.125 74.4115   4
  -1  -9   7 140.153 103.714  17
  -1  -9   8 1809.70 165.014  17
   1 -10   8 278.330 81.8859  17
   1 -10   7-8.39447 93.5188  17
   1 -10   6 1293.08 172.174  17
   1 -10   6 1391.15 151.695  16
   1 -10   5 6520.33 350.092  17
  -1 -10  -4 2223.66 173.431  15
  -1 -10  -4 2077.11 169.542  14
   1 -10   4 2283.39 168.898  15
   1 -10   4 2069.20 167.098  14
   1 -10   4 2089.75 201.967  16
   1 -10   3 11882.5 408.782  14
  -1 -10  -3 11510.1 403.446  14
   1 -10   3 11748.9 407.812  15
  -1 -10  -3 10917.4 393.574  15
   1 -10   3 11415.3 478.349  17
   1 -10   3 11484.3 451.355  16
  -1 -10  -3 11629.8 404.558  18
   1 -10   3 11704.7 406.277  18
   1 -10   2 3057.88 223.306  15
  -1 -10  -2 3080.59 220.735  14
   1 -10   2 2892.76 228.681  14
  -1 -10  -2 3057.61 221.938  15
   1 -10   2 3784.63 280.275  17
   1 -10   2 3017.88 248.200  16
  -1 -10  -2 2982.82 215.237  18
   1 -10   2 3338.69 233.931  18
   1 -10   1 17447.7 535.005  15
  -1 -10  -1 16762.5 519.271  15
  -1 -10  -1 16713.1 516.656  14
  -1 -10  -1 16676.9 518.617  18
   1 -10   1 16730.4 528.352  18
  -1 -10  -1 17313.5 541.258  16
   1 -10   1 17307.2 560.915  16
   1 -10   1 17298.4 582.539  17
   1 -10   0 2419.93 209.120  15
  -1 -10   0 2788.81 218.087  14
  -1 -10   0 2680.69 218.628  15
  -1 -10   0 2885.48 237.389  16
   1 -10   0 2631.73 231.033  16
  -1 -10   0 2696.38 216.219  18
   1 -10   0 2927.89 227.985  18
  -1 -10   1 17265.7 528.441  15
  -1 -10   1 17535.4 527.835  14
   1 -10  -1 16603.0 529.235  15
  -1 -10   1 17011.2 552.063  16
  -1 -10   1 18329.4 608.383  17
   1 -10  -1 17364.6 538.156  18
  -1 -10   1 17879.0 534.692  18
   1 -10  -1 17917.1 556.251  16
   1 -10  -2 3385.49 235.275  15
  -1 -10   2 3017.13 216.561  15
   1 -10  -2 2952.16 222.552  14
  -1 -10   2 3191.77 224.757  14
  -1 -10   2 3236.52 262.769  17
  -1 -10   2 3052.49 239.273  16
   1 -10  -2 3313.30 233.043  16
  -1 -10   2 3036.01 215.547  18
   1 -10  -2 2875.39 220.027  18
   1 -10  -3 11989.8 418.574  14
  -1 -10   3 11884.2 405.252  14
  -1 -10   3 12180.8 406.990  15
   1 -10  -3 11463.6 412.306  15
  -1 -10   3 12199.0 460.034  16
   1 -10  -3 11984.7 421.132  18
  -1 -10   3 11986.9 404.486  18
  -1 -10   3 11361.6 470.641  17
  -1 -10   4 1871.93 155.416  14
   1 -10  -4 1963.44 171.877  15
  -1 -10   4 2075.10 161.342  15
   1 -10  -4 2190.43 178.748  14
  -1 -10   4 2157.15 201.671  16
  -1 -10   5 6279.06 331.106  17
  -1 -10   6 1275.35 138.871  16
  -1 -10   6 1495.86 168.239  17
  -1 -10   7 103.563 92.8251  17
  -1 -10   8 263.045 76.8856  17
   1 -11   7 497.131 91.7401  17
   1 -11   6 79.2208 76.2262  16
   1 -11   6 113.460 94.8779  17
   1 -11   5 1312.37 165.779  17
   1 -11   5 1390.45 153.839  16
  -1 -11  -4 1251.52 130.261  14
   1 -11   4 1578.06 183.334  17
   1 -11   4 1254.83 162.406  16
   1 -11   3 890.638 129.376  14
  -1 -11  -3 1092.82 137.060  14
   1 -11   3 806.386 122.984  18
   1 -11   3 1045.98 173.167  17
  -1 -11  -2 6546.65 300.012  15
   1 -11   2 6406.61 301.595  14
  -1 -11  -2 6304.75 299.859  14
   1 -11   2 6481.98 303.825  15
   1 -11   2 6153.57 325.553  16
   1 -11   1 1369.42 167.155  15
  -1 -11  -1 1416.53 161.233  15
  -1 -11  -1 1596.34 170.343  14
   1 -11   1 1276.45 179.462  16
   1 -11   1 1370.12 167.151  14
  -1 -11  -1 1442.93 176.510  16
  -1 -11   0 20.9245 105.733  16
   1 -11   0 21.5722 119.536  16
  -1 -11   0 132.484 104.321  15
  -1 -11   0 38.0806 109.859  14
   1 -11   0-29.2614 96.6836  15
   1 -11   0 58.5487 97.9910  14
   1 -11   0-9.82832 93.4978  18
  -1 -11   1 1718.25 174.920  15
  -1 -11   1 1537.43 171.575  14
   1 -11  -1 1535.08 167.940  15
   1 -11  -1 1486.17 169.627  14
   1 -11  -1 1730.69 189.088  16
  -1 -11   1 1622.77 186.600  16
   1 -11  -2 6157.42 298.008  15
  -1 -11   2 6525.48 298.202  15
  -1 -11   2 6865.03 305.629  14
   1 -11  -2 6663.70 311.274  14
  -1 -11   2 6000.66 316.026  16
  -1 -11   3 924.415 129.104  14
   1 -11  -3 791.800 127.706  14
   1 -11  -3 777.875 127.917  18
  -1 -11   3 765.020 157.178  17
   1 -11  -4 1276.30 137.293  14
   1 -11  -4 1270.79 137.935  15
  -1 -11   4 1480.99 174.224  17
  -1 -11   4 1447.62 159.855  16
  -1 -11   5 1476.68 166.922  17
  -1 -11   5 1459.57 150.827  16
  -1 -11   6 166.538 91.5174  17
  -1 -11   7 398.384 82.8863  17
   1 -12   5 989.215 112.053  16
   1 -12   4 2957.91 190.910  16
  -1 -12  -3 1880.95 145.381  14
   1 -12   3 1844.08 144.453  15
   1 -12   3 2199.17 153.866  14
   1 -12   3 2094.10 179.938  16
   1 -12   2 2064.05 165.207  14
   1 -12   2 1821.81 156.591  15
  -1 -12  -2 1881.59 156.361  15
  -1 -12  -2 2083.87 164.003  14
   1 -12   2 2085.58 166.524  18
   1 -12   2 1708.05 174.680  16
   1 -12   1 1927.89 167.595  15
  -1 -12  -1 1981.84 169.841  15
   1 -12   1 1600.86 158.871  18
   1 -12   1 1798.27 181.924  16
   1 -12   0 545.991 131.442  16
   1 -12   0 462.205 112.798  15
  -1 -12   0 656.362 123.091  15
   1 -12   0 497.718 114.536  18
   1 -12  -1 2012.93 170.552  15
  -1 -12   1 1840.00 163.087  15
  -1 -12   1 2015.22 182.048  16
   1 -12  -1 2022.94 168.856  18
   1 -12  -2 2061.97 166.782  14
  -1 -12   2 1857.25 156.536  15
   1 -12  -2 1918.64 162.391  15
  -1 -12   2 2178.80 162.870  14
  -1 -12   2 1994.64 179.551  16
   1 -12  -2 1977.15 167.453  18
   1 -12  -3 1891.33 152.374  14
   1 -12  -3 2068.46 159.487  15
  -1 -12   3 1928.24 167.950  16
   1 -12  -4 2979.84 157.914  14
  -1 -12   4 2777.69 181.422  16
  -1 -12   5 1154.32 112.868  16
   1 -13   4 2224.07 133.087  16
   1 -13   3 407.856 88.4477  16
   1 -13   2 4607.89 195.836  14
   1 -13   2 4240.39 211.727  16
  -1 -13  -1 5637.40 227.764  14
   1 -13   1 5596.58 231.498  15
   1 -13   1 5797.70 234.241  14
   1 -13   0 2507.48 162.771  15
   1 -13   0 2504.41 164.318  14
  -1 -13   0 2237.15 150.461  14
   1 -13  -1 5097.67 221.864  14
   1 -13  -1 5468.23 227.219  15
   1 -13  -2 4587.91 199.504  15
   1 -13  -2 4666.45 201.646  14
  -2   0   0 9426.58 151.086   8
  -2   0   0 9484.90 151.944   5
   2   0   0 9928.01 135.746   4
   2   0   1 462995. 5666.27   9
   2   0  -1 472047. 5713.19  12
   2   0   1 459643. 5672.37   7
   2   0   2 26939.8 455.489   7
   2   0   2 27425.4 454.274   9
   2   0   3 167635. 2180.09   7
  -2   0   3 161711. 2107.33   6
   2   0  -4 500133. 6270.42  11
   2   0   4 503816. 6305.75   9
   2   0   5 5712.86 255.946   7
  -2   0   5 5530.42 236.225   6
   2   0   6 2617.53 204.372   9
   2   0   6 2255.47 191.488   7
  -2   0   6 2220.87 184.434   6
   2   0   7 3298.62 256.691   9
  -2   0   7 3373.41 229.780   7
   2   0   7 2853.91 247.975   7
   2   0   8 8918.98 453.802   9
  -2   0   8 8584.40 404.664   7
  -2   0   8 8452.78 395.715   9
   2   0   8 9081.19 466.096   7
   2   0   9 16550.4 653.899   9
  -2   0   9 16264.8 587.423   9
   2   0  10 931.948 178.317   9
  -2   0  10 626.787 141.164   9
   2   0  10 1026.13 190.539   7
  -2   0  10 702.539 148.884   7
   2   0  11 1768.17 203.009   9
  -2   0  11 1547.60 165.578   9
  -2   0  11 1439.30 163.463   7
  -2   1  11 30.8281 82.6190   9
   2  -1  11 11.6999 100.436   9
  -2   1  11-54.0332 89.4538   7
   2  -1  10 3176.49 287.087   9
  -2   1  10 2896.36 254.923   9
  -2   1  10 3354.54 275.063   7
  -2   1   9 3289.27 277.267   9
   2  -1   9 2919.68 284.756   9
   2  -1   8 10839.7 509.002   9
  -2   1   8 11731.5 487.015   7
   2  -1   8 11593.9 540.132   7
   2  -1   7 17658.7 619.569   7
   2  -1   7 17927.6 609.665   9
  -2   1   7 17823.0 575.908   6
   2  -1   6 278.709 96.8953   9
  -2   1   6 506.701 104.363   6
   2  -1   6 386.241 109.888   7
   2  -1   5 20192.4 527.727   7
  -2   1   5 19450.4 468.196   6
   2  -1   4 133805. 1906.79   9
   2   1  -4 135616. 1851.86  11
   2  -1   3 281154. 3499.05   9
   2  -1   3 273228. 3503.62   7
  -2  -1  -3 269870. 3332.37   1
  -2  -1  -3 274864. 3332.73   3
   2   1  -3 269503. 3451.97  11
  -2  -1  -2 99812.9 1275.28   3
   2  -1   2 101004. 1379.68   7
   2  -1   2 101854. 1373.00   9
  -2  -1  -1 478801. 5793.22  14
   2  -1   1 479741. 5882.88   9
  -2  -1   1 479399. 5846.24  16
   2   1   1 490837. 5874.17   7
   2   1   1 484831. 5872.64   9
   2  -1  -1 476271. 5972.64  12
  -2  -1   2 99391.9 1255.98  16
   2   1   2 101534. 1322.48   7
  -2  -1   2 98889.9 1277.17   6
  -2  -1   2 99521.0 1264.30   3
  -2  -1   2 98512.8 1264.56   1
   2   1   3 278683. 3527.02   6
  -2  -1   3 283357. 3481.42   6
  -2  -1   3 273779. 3393.58  16
  -2  -1   3 276155. 3376.58   3
  -2  -1   3 276290. 3377.52   1
  -2  -1   4 131582. 1672.99  16
   2  -1  -4 132609. 1839.25  11
   2   1   5 19558.1 494.014   7
  -2  -1   5 19766.4 485.739   6
   2   1   6 687.140 116.132   9
   2  -1  -6 489.500 104.576  11
   2   1   6 542.202 117.533   7
  -2  -1   6 283.936 84.3058   7
  -2  -1   7 18808.5 566.042   7
   2   1   7 17543.0 596.468   7
   2   1   7 18923.1 601.697   9
  -2  -1   8 10874.1 460.435   7
   2   1   8 11282.5 516.735   7
  -2  -1   8 10903.7 452.960   9
   2   1   8 11024.8 499.664   9
  -2  -1   9 2788.94 255.195   9
   2   1   9 2844.41 287.376   9
   2   1  10 3563.67 308.052   9
  -2  -1  10 3256.62 263.291   9
  -2  -1  10 3360.48 275.547   7
   2   1  10 3983.43 333.751   7
   2   1  11 39.7482 121.458   9
  -2   2  11 405.807 115.401   9
  -2   2  11 339.240 111.380   7
   2  -2  10 122.852 128.316   9
  -2   2  10 123.900 107.319   9
  -2   2  10 71.7503 114.222   7
  -2   2   9 2236.36 236.374   9
   2  -2   9 1551.20 227.298   9
  -2   2   9 2299.92 245.694   7
   2  -2   8 5870.46 388.060   9
  -2   2   8 5921.62 352.347   7
   2  -2   8 6582.20 419.477   7
   2  -2   7 2096.61 238.263   7
  -2   2   7 2245.48 215.503   6
   2  -2   6 351.229 116.005   9
  -2   2   6 310.442 101.261   6
   2  -2   6 297.828 109.274   7
  -2   2   5 12205.3 358.953   6
   2  -2   5 12437.5 425.031   7
   2  -2   4 40278.5 773.985   9
   2  -2   4 39831.7 555.943  13
   2   2  -4 40128.4 689.659  11
   2  -2   3 60225.3 978.125   7
  -2  -2  -3 60563.6 820.733   3
  -2  -2  -3 58813.1 819.411   2
   2  -2   3 59557.9 965.987   9
  -2  -2  -3 61489.4 802.857  14
   2   2  -3 60686.2 882.898  11
  -2  -2  -2 160885. 2011.27   3
  -2  -2  -2 161347. 2012.58   1
  -2  -2  -2 159001. 1992.77  18
   2  -2   2 159752. 2117.10   9
  -2  -2  -2 157177. 1992.68  14
  -2  -2  -2 157387. 1992.45  15
   2   2  -2 159575. 2021.56  11
  -2  -2  -1 106128. 1382.39  16
  -2  -2  -1 106537. 1367.64  18
  -2  -2  -1 106720. 1366.23  15
  -2  -2  -1 107788. 1366.98  14
  -2  -2  -1 107335. 1383.17   1
  -2  -2  -1 106517. 1383.62   3
   2  -2   0 585144. 7562.56  10
   2   2   0 646940. 7417.08   9
   2  -2   0 614560. 7566.08  12
  -2  -2   1 104257. 1369.62   1
  -2  -2   1 106101. 1367.47   3
  -2  -2   1 103707. 1346.76  18
   2  -2  -1 106640. 1328.64  17
  -2  -2   1 107060. 1362.29  16
  -2  -2   1 104590. 1283.04   7
  -2  -2   1 104141. 1346.35  15
  -2  -2   1 105615. 1345.62  14
   2   2   1 106314. 1335.65   6
  -2  -2   2 160476. 1992.79  18
  -2  -2   2 161210. 2021.46  16
   2  -2  -2 159631. 1966.92  16
  -2  -2   2 160627. 2015.75   3
  -2  -2   2 159713. 2016.01   1
  -2  -2   2 159467. 1991.87  15
  -2  -2   2 158683. 1992.06  14
   2   2   2 157733. 2039.89   6
  -2  -2   2 154732. 2014.40   6
  -2  -2   3 60962.7 857.053  16
  -2  -2   3 61285.2 833.078   3
  -2  -2   3 61685.5 836.346   2
  -2  -2   3 60961.5 909.439   6
   2   2   3 60147.0 920.740   6
  -2  -2   4 40283.4 623.654  16
   2  -2  -4 41162.1 575.656  13
   2  -2  -4 41715.6 737.541  11
   2  -2  -5 11665.6 357.382  11
  -2  -2   5 12038.8 351.354   7
   2   2   5 12085.5 370.853   7
   2   2   6 290.861 105.806   7
  -2  -2   6 315.941 88.5356   7
   2  -2  -6 390.277 99.5466  11
  -2  -2   6 291.313 83.1318   9
  -2  -2   7 2481.03 207.247   9
  -2  -2   7 2652.44 217.428   7
   2   2   7 2309.38 221.044   9
   2   2   7 2141.74 218.849   7
  -2  -2   8 5283.31 332.085   7
   2   2   8 5757.14 371.132   9
  -2  -2   8 5823.94 337.292   9
   2   2   8 6140.66 386.006   7
   2   2   9 2151.10 276.583   7
   2   2   9 2143.95 263.378   9
  -2  -2   9 1750.79 204.665   9
   2   2  10 224.161 158.962   7
   2   2  10 177.665 148.465   9
   2   2  11 381.181 133.234   9
  -2   3  11 2790.49 224.221   7
  -2   3  11 3184.09 230.574   9
  -2   3  10 369.729 150.450   7
  -2   3  10 268.701 129.695   9
  -2   3   9 966.715 189.832   7
  -2   3   9 911.999 175.534   9
  -2   3   8 554.218 149.542   7
   2  -3   8 308.946 163.363   9
   2  -3   7 20392.0 713.711   7
   2  -3   7 19717.3 691.938   9
   2  -3   6 1146.70 172.828   7
  -2   3   6 1385.60 162.454   6
   2  -3   6 1199.22 168.050   9
   2  -3   5 39093.4 888.441   7
   2  -3   5 36874.3 858.371   9
   2  -3   4 30026.4 488.271  15
   2  -3   4 30407.9 486.797  13
  -2  -3  -3 187511. 2388.90   2
  -2  -3  -3 185583. 2386.08   3
  -2  -3  -3 187059. 2366.47  18
   2  -3   3 186750. 2563.83   9
  -2  -3  -3 187023. 2366.32  15
  -2  -3  -3 188092. 2367.38  14
   2   3  -3 188066. 2397.49  11
  -2  -3  -2 26078.7 437.227   3
  -2  -3  -2 25578.8 437.605   2
  -2  -3  -2 25493.9 422.249  14
  -2  -3  -2 25802.6 421.915  15
   2   3  -2 25720.7 392.835  11
  -2  -3  -2 25508.5 421.562  18
  -2  -3  -1 24413.9 426.417   2
  -2  -3  -1 25208.3 429.065   3
  -2  -3  -1 25494.8 429.016  16
  -2  -3  -1 25886.6 423.336  18
  -2  -3  -1 25582.3 421.040  15
   2   3  -1 25212.2 340.055  11
   2  -3   1 25679.1 464.386  12
   2  -3   0 201906. 2464.83   4
  -2  -3   0 200815. 2542.00   2
  -2  -3   0 201307. 2542.13   1
  -2  -3   0 199448. 2541.49   3
  -2  -3   0 201813. 2526.28  18
  -2  -3   0 199934. 2532.60  16
  -2  -3   0 202608. 2552.06  17
  -2   3   0 200350. 2470.19   8
   2  -3   0 192271. 2625.16  10
  -2  -3   0 198460. 2522.52  15
  -2  -3   0 200242. 2521.57  13
  -2  -3   1 25606.4 435.912   2
  -2  -3   1 25857.1 435.362   3
  -2  -3   1 25166.1 420.472  18
   2  -3  -1 24171.4 411.483  16
  -2  -3   1 25329.6 430.986  16
   2  -3  -1 25432.9 405.953  17
  -2  -3   1 25216.7 417.689  15
  -2   3  -1 25736.5 398.032   5
  -2  -3   1 25705.7 413.806   4
   2   3   1 24947.8 370.123   6
  -2  -3   2 26203.5 443.164   2
  -2  -3   2 25941.6 440.850   3
  -2  -3   2 25683.5 421.248  18
   2  -3  -2 26392.6 410.347  16
  -2  -3   2 26361.9 449.693  16
  -2  -3   2 24843.9 389.859   9
  -2  -3   2 26078.2 420.714  14
  -2  -3   2 26387.8 422.400  15
   2   3   2 25833.7 425.597   6
   2   3   3 182943. 2434.54   6
  -2  -3   3 188364. 2388.88   2
  -2  -3   3 185442. 2385.63   3
  -2  -3   3 183564. 2413.51  16
  -2  -3   3 185156. 2356.70  18
  -2  -3   3 189431. 2408.91   9
  -2  -3   3 189413. 2418.95   7
  -2  -3   3 186513. 2356.49  15
  -2  -3   3 188113. 2358.55  14
   2  -3  -3 183971. 2460.85  11
   2   3   4 29866.3 609.775   6
  -2  -3   4 30933.4 546.715  16
   2  -3  -4 31794.3 501.733  13
   2  -3  -4 31795.0 503.765  15
   2  -3  -4 31135.9 612.142  11
  -2  -3   4 31867.9 604.223   7
  -2  -3   4 31088.6 591.584   9
   2   3   5 38029.1 797.143   6
   2  -3  -5 39467.1 767.838  11
  -2  -3   5 39892.5 768.587   9
  -2  -3   5 39528.8 778.604   7
   2  -3  -6 1411.68 144.502  11
  -2  -3   6 1171.50 142.870   7
   2   3   6 1227.95 152.163   7
  -2  -3   6 1146.92 136.145   9
   2   3   7 19594.5 637.632   9
   2   3   7 20690.6 658.270   7
   2   3   8 409.760 157.762   7
   2   3   8 276.518 143.315   9
   2   3   9 1181.13 238.140   7
   2   3   9 607.237 187.118   9
   2   3  10 363.296 175.321   7
   2   3  10 272.392 165.225   9
  -2  -3  11 2705.09 146.415   4
  -2   3 -11 3030.21 172.996   5
   2   3  11 3197.96 268.136   9
  -2   4  11 1932.77 187.606   7
   2  -4  11 2140.11 126.338   4
  -2   4  11 2269.59 193.574   9
  -2   4  10 131.148 126.192   7
  -2   4  10 111.432 116.391   9
  -2   4   9 3685.71 316.408   7
  -2   4   8 9025.50 464.546   7
  -2   4   7 328.363 150.876   6
   2  -4   7 231.294 145.544   9
  -2   4   6 24681.2 671.621   6
   2  -4   6 18636.8 659.359   9
  -2   4   5 4451.40 234.392   6
   2  -4   5 3389.40 257.018   9
   2  -4   4 44361.9 920.692   9
  -2  -4  -4 43175.9 664.126  15
   2  -4   4 43661.8 685.317  15
  -2  -4  -4 42880.1 663.055  14
   2  -4   4 42314.1 676.513  13
  -2  -4  -3 157869. 2032.25  15
   2  -4   3 154301. 2050.54  15
   2  -4   3 155798. 2051.99  13
  -2  -4  -3 154906. 2028.66  14
  -2  -4  -3 151671. 2054.28   2
  -2  -4  -3 156238. 2030.97  18
  -2  -4  -2 14924.0 330.788   2
  -2  -4  -2 15271.7 332.877  16
  -2  -4  -2 15656.1 323.962  18
  -2  -4  -2 15577.2 321.742  15
   2  -4   2 14699.1 348.288  12
   2  -4   1 23776.9 390.618   4
  -2  -4  -1 23676.6 446.127   2
  -2  -4  -1 22953.8 456.635  17
  -2  -4  -1 22984.8 434.416  16
  -2  -4  -1 23811.4 433.860  18
   2  -4   1 22955.8 480.600  10
  -2  -4  -1 23813.6 432.721  15
  -2  -4  -1 23832.5 431.781  13
   2  -4   1 23010.2 475.933  12
  -2  -4   0 64114.0 956.007   2
  -2  -4   0 63602.3 934.081  18
  -2  -4   0 65613.3 949.723  16
  -2  -4   0 63278.9 961.797  17
  -2  -4   0 65196.0 936.290  15
  -2  -4   0 64678.7 933.867  13
  -2   4  -1 23657.3 387.065   5
   2   4   1 23332.4 357.057   6
  -2  -4   1 23276.2 450.812   2
  -2  -4   1 24196.1 435.285  18
   2  -4  -1 23955.4 435.115  16
   2  -4  -1 23926.6 425.621  17
  -2  -4   1 24234.1 452.806  16
  -2   4  -1 23460.9 384.298   8
  -2  -4   1 24355.1 434.473  15
  -2  -4   1 24270.6 431.752  13
  -2  -4   2 15391.3 320.438  18
   2  -4  -2 15410.9 314.095  16
  -2  -4   2 15516.6 346.900  16
  -2  -4   2 14627.3 335.553   2
  -2  -4   2 14909.5 315.905  15
   2   4   2 15051.2 297.749   6
   2   4   3 150100. 2054.86   6
   2  -4  -3 155268. 2039.96  13
  -2  -4   3 152615. 2011.50  14
  -2  -4   3 153272. 2012.78  15
   2  -4  -3 156933. 2083.86  11
  -2  -4   3 153094. 2013.15  18
  -2  -4   3 151622. 2077.03  16
   2  -4  -3 156884. 1990.49  16
   2   4   4 43336.8 781.546   6
  -2  -4   4 43637.1 661.413  15
  -2  -4   4 42189.6 656.470  14
   2  -4  -4 42205.2 685.502  15
   2  -4  -4 42515.2 683.664  13
  -2  -4   4 42230.2 733.200  16
  -2  -4   5 3428.19 169.241  16
   2   4   5 3144.73 203.314   6
   2  -4  -5 3220.54 191.552  11
   2   4   6 21411.0 614.003   7
   2   4   7 316.837 136.609   7
   2   4   7 363.504 129.051   9
   2   4   8 9067.97 489.142   7
   2   4   8 8563.39 463.771   9
   2   4   9 4482.47 373.895   7
   2   4  10 109.335 147.969   7
   2   4  10 51.8938 133.400   9
  -2  -4  11 2015.41 119.157   4
  -2   4 -11 2011.29 134.997   5
  -2   5  11 1197.79 138.391   9
  -2   5  10 263.567 124.480   7
   2  -5  10 168.741 70.0091   4
  -2   5  10 37.8794 109.351   9
  -2   5   9 14442.6 582.839   9
  -2   5   9 15033.5 602.194   7
  -2   5   7 1831.80 233.141   6
  -2   5   6 11467.2 470.447   6
  -2   5   5 51542.8 1006.91   6
   2  -5   4 9442.41 268.878  13
  -2  -5  -4 9732.19 262.214  15
  -2  -5  -4 9455.04 261.198  14
   2  -5   4 10168.3 285.865  15
  -2  -5  -3 1729.57 111.346  18
   2  -5   3 1847.05 120.883  15
  -2  -5  -3 1638.49 109.375  14
  -2  -5  -3 1531.12 106.840  15
   2  -5   3 1683.58 114.268  13
  -2  -5  -2 18203.8 397.061  18
  -2  -5  -2 18886.6 413.140  16
  -2  -5  -2 17705.7 410.509   2
   2  -5   2 18681.9 411.298  13
  -2  -5  -2 18501.6 398.653  15
   2  -5   2 19080.0 382.103   4
  -2  -5  -1 33722.4 615.115   2
  -2  -5  -1 33903.8 597.832  15
  -2  -5  -1 32991.3 591.157  13
   2  -5   1 31953.9 605.625  12
  -2  -5  -1 33195.6 627.839  17
  -2  -5  -1 33695.5 597.530  18
  -2  -5  -1 33478.1 603.968  16
  -2  -5   0 174209. 2351.27   3
  -2  -5   0 174858. 2351.91   2
   2  -5   0 177635. 2336.62  17
  -2  -5   0 177038. 2323.17  18
  -2  -5   0 176463. 2336.49  16
  -2  -5   0 168271. 2355.81  17
   2  -5   0 177332. 2351.40  16
  -2  -5   0 173905. 2321.87  15
  -2  -5   0 172578. 2315.37  13
  -2   5  -1 32827.7 505.124   5
  -2  -5   1 33157.6 571.022   4
   2   5   1 31500.2 473.669   6
  -2  -5   1 32977.6 613.877   2
   2  -5  -1 32875.3 583.313  17
  -2  -5   1 33403.3 612.067  16
  -2  -5   1 33059.7 589.787  18
  -2  -5   1 33859.2 635.510  17
   2  -5  -1 32940.6 592.478  16
  -2   5  -1 33525.7 507.144   8
  -2  -5   1 32555.4 587.283  15
  -2  -5   1 33299.0 587.315  13
  -2  -5   2 19382.6 406.470   4
   2   5   2 17861.4 347.632   6
  -2   5  -2 18586.5 361.424   5
  -2  -5   2 18948.9 399.481  18
   2  -5  -2 18944.4 394.018  16
  -2  -5   2 17937.0 425.137  16
  -2  -5   2 18581.2 423.025   2
   2  -5  -2 18149.4 408.760  13
  -2  -5   2 18948.2 398.142  15
   2  -5  -2 18168.3 366.873  11
  -2  -5   3 1745.38 122.340   4
  -2  -5   3 2131.65 120.105  14
   2  -5  -3 1754.34 118.918  13
  -2  -5   3 2277.40 123.621  15
   2  -5  -3 1549.29 115.244  15
   2  -5  -3 1895.03 118.812  11
   2  -5  -3 1857.13 109.478  16
  -2  -5   3 1859.73 135.052  16
  -2  -5   3 2168.48 120.966  18
   2   5   4 9497.77 310.272   6
  -2  -5   4 9095.86 250.534  14
   2  -5  -4 9584.16 277.052  15
  -2  -5   4 9155.97 249.816  15
   2  -5  -4 9410.44 272.392  13
  -2  -5   5 42107.5 796.883  16
   2  -5  -5 41907.0 829.566  11
   2   5   5 43714.5 885.605   6
   2   5   6 9210.45 399.889   7
   2   5   7 1561.36 205.112   9
   2   5   7 1602.57 208.038   7
   2   5   8 256.728 137.774   9
   2   5   9 14738.3 617.652   9
   2   5   9 14895.1 631.065   7
   2   5  10 87.5315 124.141   9
  -2   5 -10 115.560 73.3430   5
   2   5  10 184.339 147.185   7
  -2  -5  10 161.562 71.7244   4
   2   5  11 1267.63 149.501   9
  -2   5 -11 1144.38 88.5483   8
  -2   6  10 1574.08 178.952   7
   2  -6  10 1267.37 106.344   4
  -2   6   9 2001.86 219.226   9
  -2   6   9 2195.87 226.928   7
   2  -6   9 1523.81 143.201   4
  -2   6   8 1823.26 222.013   7
   2  -6   8 1520.72 154.607   4
  -2   6   7 3014.40 274.186   6
   2  -6   7 2803.67 209.863  16
  -2   6   6 386.334 124.441   6
   2  -6   6 447.726 129.157  16
  -2   6   5 7304.82 324.208   6
   2  -6   5 5955.69 299.166  16
   2  -6   4 9921.94 326.351   4
  -2  -6  -4 9005.00 278.563  15
   2  -6   4 9408.34 293.947  15
   2  -6   4 8956.64 285.558  13
  -2  -6  -4 9296.36 281.333  18
   2  -6   3 4238.91 186.418   4
  -2  -6  -3 4037.90 183.472  14
   2  -6   3 4225.96 196.646  13
  -2  -6  -3 3912.44 182.521  18
   2  -6   2 14241.1 339.346   4
   2  -6   2 14427.5 383.601  13
  -2  -6  -2 14123.6 370.441  18
   2  -6   1 98034.3 1443.80  13
  -2  -6  -1 92539.5 1407.66  18
   2  -6   0 5442.85 229.155  13
  -2  -6   0 5320.57 215.130  13
  -2  -6   0 5252.07 215.992  18
   2  -6   0 5723.26 235.969  16
  -2  -6   0 5366.76 233.243  17
   2  -6  -1 93597.4 1412.64  13
  -2  -6   1 89976.2 1376.95  18
  -2  -6   1 93744.9 1449.88  17
   2  -6  -1 94348.9 1398.58  16
   2  -6  -2 14352.4 386.951  13
  -2  -6   2 15272.9 375.937   4
  -2  -6   2 14540.7 429.091  17
  -2  -6   2 14216.2 366.914  18
   2  -6  -2 13578.6 358.706  16
  -2   6  -3 4476.53 177.678   5
  -2  -6   3 4295.06 200.052   4
  -2  -6   3 4109.82 186.133  14
   2  -6  -3 3933.16 193.457  13
  -2  -6   3 4289.04 191.932  18
  -2  -6   3 4587.29 223.901  16
  -2   6  -4 9818.70 300.766   5
  -2  -6   4 9501.78 317.281   4
  -2  -6   4 9029.44 275.329  18
  -2  -6   4 9251.64 331.690  16
   2  -6  -4 9266.50 302.293  15
  -2  -6   4 9034.91 274.198  15
   2  -6  -4 9467.01 298.892  13
  -2  -6   5 5842.72 268.230  16
   2   6   5 6149.97 284.317   7
  -2  -6   5 5695.82 257.521   4
  -2  -6   6 287.485 83.1161   4
   2   6   6 481.099 123.410   7
   2   6   7 3020.63 255.539   7
   2   6   7 3128.42 256.355   9
   2   6   8 1656.19 214.623   7
  -2  -6   8 1209.58 144.963   4
  -2   6  -8 1372.87 150.645   5
   2   6   9 1934.07 220.707   9
  -2   6  -9 1807.64 156.720   5
  -2  -6   9 1749.70 147.439   4
   2   6   9 2313.67 240.641   7
   2   6  10 1195.38 164.286   9
  -2  -6  10 1273.33 112.016   4
   2   6  10 1311.12 172.952   7
  -2   6 -10 1234.11 107.527   5
   2  -7  10 1124.52 116.859  17
  -2   7  10 1080.02 118.474   9
  -2   7   9 547.814 116.628   9
   2  -7   9 437.981 84.7723   4
  -2   7   9 425.941 118.760   7
  -2   7   8 3273.28 254.322   7
   2  -7   8 2787.16 184.248   4
   2  -7   7 1684.11 160.010   4
  -2   7   7 1276.28 185.202   6
   2  -7   7 1678.43 172.564  16
   2  -7   6 6131.37 291.545   4
  -2   7   6 6271.06 329.490   6
   2  -7   6 5314.21 296.139  16
   2  -7   5 47259.0 924.280   4
  -2   7   5 46152.0 936.906   6
   2  -7   5 44726.6 973.566  16
  -2   7   4 29146.7 624.514   6
   2  -7   4 27628.0 623.695   4
  -2  -7  -4 28726.9 597.605  15
  -2  -7  -4 28291.9 594.979  14
   2  -7   4 27399.8 602.897  15
   2  -7   4 28477.5 610.205  13
   2  -7   4 27947.4 609.692  18
  -2  -7  -4 28738.3 598.955  18
   2  -7   4 28355.5 709.282  16
   2  -7   3 28316.0 591.491   4
  -2  -7  -3 27496.0 595.668  14
  -2  -7  -3 27391.4 596.645  15
   2  -7   3 27427.9 614.451  13
   2  -7   3 27715.5 680.578  16
  -2  -7  -3 27182.7 595.414  18
   2  -7   2 16867.7 401.840   4
   2  -7   2 16477.0 457.567  15
  -2  -7  -2 17513.6 449.069  14
  -2  -7  -2 16659.3 439.796  15
   2  -7   2 16949.8 459.314  13
   2  -7   2 16632.4 493.629  16
  -2  -7  -2 16705.9 439.866  18
  -2  -7  -2 17064.8 452.475  16
  -2  -7  -1 36635.2 731.259  15
   2  -7   1 36532.3 748.488  15
   2  -7   1 36286.6 743.797  13
  -2  -7  -1 36606.3 738.049  16
  -2  -7  -1 36677.7 729.298  18
   2  -7   1 39700.1 803.991  17
   2  -7   1 37371.0 780.102  16
   2  -7   0 7358.79 295.950  15
  -2  -7   0 7661.41 283.979  15
   2  -7   0 7300.22 292.885  13
  -2  -7   0 7677.33 309.254  17
  -2  -7   0 7796.03 288.287  18
   2  -7   0 6878.29 282.077  17
  -2  -7   0 7471.81 292.888  16
   2  -7   0 7627.32 302.328  16
   2  -7  -1 36325.9 752.274  15
  -2  -7   1 37398.9 732.651  15
   2  -7  -1 37180.2 752.043  13
   2  -7  -1 37515.6 747.290  16
   2  -7  -1 36417.9 729.850  17
  -2  -7   1 36874.9 756.531  16
  -2  -7   1 37163.7 730.839  18
  -2  -7   1 37540.4 790.956  17
  -2  -7   2 17147.3 443.515   4
  -2  -7   2 17262.4 442.995  14
   2  -7  -2 16775.1 463.983  15
  -2  -7   2 16782.1 437.193  15
   2  -7  -2 17303.3 464.264  13
  -2  -7   2 16726.3 472.618  16
  -2  -7   2 16962.1 440.424  18
   2  -7  -2 16619.1 436.030  16
  -2  -7   2 16919.7 511.769  17
  -2  -7   3 28536.9 626.753   4
  -2  -7   3 27959.3 604.557  15
  -2  -7   3 27840.4 602.376  14
   2  -7  -3 30058.4 655.951  15
   2  -7  -3 29560.8 644.229  13
  -2  -7   3 29277.5 673.564  16
  -2  -7   3 28731.8 610.438  18
  -2  -7   3 29469.4 722.257  17
  -2  -7   4 27727.6 639.876   4
  -2  -7   4 28152.6 590.739  15
  -2  -7   4 28449.1 593.329  14
   2  -7  -4 29388.1 633.841  15
   2  -7  -4 29543.8 633.979  13
  -2  -7   4 28345.7 598.865  18
   2  -7  -4 29343.9 634.257  18
  -2  -7   4 29213.8 686.675  16
  -2  -7   5 45321.0 909.901  16
  -2  -7   5 44085.6 876.236   4
  -2  -7   6 6045.72 283.295   4
  -2  -7   7 1718.29 157.178   4
   2   7   8 2390.96 218.748   7
   2   7   8 2797.41 226.721   9
  -2  -7   9 470.349 108.201  17
   2   7   9 424.471 109.259   9
  -2  -7   9 556.990 92.0235   4
   2   7   9 233.926 104.844   7
   2  -8   9 2814.76 186.777  17
  -2   8   9 1987.26 152.726   9
  -2   8   8 4002.97 232.003   9
  -2   8   8 3779.93 233.248   7
   2  -8   8 4416.48 209.592   4
  -2   8   7 1474.85 159.465   7
   2  -8   7 1786.09 158.941   4
   2  -8   6 2258.59 183.225   4
   2  -8   6 2341.88 209.998  16
   2  -8   5 894.539 164.922  16
   2  -8   5 668.528 117.221   4
  -2  -8  -4 18026.1 471.525  14
  -2  -8  -4 17880.8 470.581  15
   2  -8   4 17548.4 481.167  15
   2  -8   4 17511.8 490.956   4
  -2  -8  -4 18505.4 481.331  18
   2  -8   4 18564.9 492.755  18
   2  -8   4 18308.1 569.485  16
   2  -8   3 78476.2 1301.50   4
  -2  -8  -3 82132.2 1337.71  15
  -2  -8  -3 81290.6 1334.80  14
   2  -8   3 81867.7 1366.36  15
   2  -8   3 82911.4 1365.27  13
   2  -8   3 81224.9 1365.37  18
  -2  -8  -3 82357.9 1340.30  18
   2  -8   3 82954.7 1460.32  16
   2  -8   2 37883.7 812.215  15
  -2  -8  -2 36902.5 765.581  14
  -2  -8  -2 37260.3 770.124  15
   2  -8   2 36399.9 785.718  13
  -2  -8  -2 37178.7 786.941  16
  -2  -8  -2 36477.8 765.774  18
   2  -8   2 39886.2 892.518  17
   2  -8   2 36058.6 833.421  16
   2  -8   1 49559.2 960.972  15
  -2  -8  -1 46906.9 909.550  14
  -2  -8  -1 46910.2 907.891  15
   2  -8   1 48017.3 939.919  13
  -2  -8  -1 46354.7 918.522  16
  -2  -8  -1 45410.3 901.681  18
   2  -8   1 48285.4 980.821  17
   2  -8   1 47854.5 970.166  16
  -2  -8   0 68997.7 1209.54  15
   2  -8   0 70622.4 1250.47  15
  -2  -8   0 70674.7 1222.33  14
   2  -8   0 72300.9 1256.40  13
   2  -8   0 71991.8 1272.78  16
  -2  -8   0 69376.2 1276.66  17
  -2  -8   0 72196.6 1224.92  18
   2  -8   0 70304.3 1248.89  17
  -2  -8   0 71300.3 1242.53  16
   2  -8  -1 48769.4 949.628  15
  -2  -8   1 45689.4 896.796  14
  -2  -8   1 46021.2 900.264  15
   2  -8  -1 47809.1 934.351  13
  -2  -8   1 46556.1 904.756  18
   2  -8  -1 47584.2 934.078  16
  -2  -8   1 45578.4 930.759  16
  -2  -8   1 47079.4 983.140  17
  -2  -8   2 35697.4 754.945  14
  -2  -8   2 34307.9 750.357  15
   2  -8  -2 39876.6 840.036  15
   2  -8  -2 36362.3 788.630  13
  -2  -8   2 36933.2 813.346  16
  -2  -8   2 36840.7 767.106  18
  -2  -8   2 38649.0 870.185  17
   2  -8  -2 36749.6 763.044  16
  -2  -8   3 80067.7 1353.21   4
  -2  -8   3 81009.4 1336.09  14
   2  -8  -3 85328.1 1396.00  15
  -2  -8   3 78495.4 1327.64  15
   2  -8  -3 84288.1 1386.14  13
  -2  -8   3 82285.1 1427.97  16
  -2  -8   3 81129.7 1338.99  18
  -2  -8   3 82522.6 1491.77  17
  -2  -8   4 18051.3 511.085   4
  -2  -8   4 18149.1 468.206  14
  -2  -8   4 17534.8 464.733  15
   2  -8  -4 18753.9 507.955  15
   2  -8  -4 18398.2 502.784  13
  -2  -8   4 18400.8 548.754  16
   2  -8  -4 19447.6 513.874  18
  -2  -8   4 18145.3 588.953  17
  -2  -8   5 626.658 136.788  16
  -2  -8   5 714.360 120.766   4
  -2  -8   5 629.754 148.211  17
  -2  -8   6 1889.32 169.664   4
  -2  -8   6 2127.86 218.813  17
  -2  -8   7 1348.49 140.860   4
  -2  -8   7 1649.99 186.769  17
  -2  -8   8 4707.82 224.606   4
  -2  -8   8 4379.49 250.633  17
  -2  -8   9 2533.71 142.780   4
   2  -9   9 119.639 69.7451  17
   2  -9   8 1101.35 143.091  17
   2  -9   7 389.987 99.6167  16
   2  -9   7 354.631 125.883  17
   2  -9   6 2003.96 165.292   4
   2  -9   6 2347.17 232.824  17
   2  -9   5 3106.96 267.392  17
   2  -9   5 2646.87 227.341  16
  -2  -9  -4 5842.45 262.682  15
  -2  -9  -4 6201.48 268.070  14
   2  -9   4 6121.55 273.481  14
   2  -9   4 5848.10 270.763  15
   2  -9   4 5487.80 263.140  18
   2  -9   4 5679.66 318.299  16
   2  -9   4 5985.97 353.627  17
  -2  -9  -3 12798.9 417.264  15
  -2  -9  -3 13188.7 424.279  14
   2  -9   3 13477.7 437.478  15
   2  -9   3 12832.0 429.186  13
   2  -9   3 12669.3 431.424  18
  -2  -9  -3 12347.4 412.413  18
   2  -9   3 13249.3 515.264  17
   2  -9   3 12824.2 477.808  16
  -2  -9  -2 27186.3 661.553  15
  -2  -9  -2 27512.5 662.878  14
   2  -9   2 26457.9 672.838  15
   2  -9   2 27184.3 677.514  13
   2  -9   2 27883.4 729.326  16
  -2  -9  -2 26347.0 668.812  16
   2  -9   2 27233.7 686.713  18
  -2  -9  -2 27531.9 666.097  18
   2  -9   2 27385.5 744.964  17
  -2  -9  -1 3715.09 235.069  15
  -2  -9  -1 3783.20 235.335  14
   2  -9   1 3607.35 244.224  15
   2  -9   1 3841.05 244.456  13
  -2  -9  -1 3847.85 241.632  18
  -2  -9  -1 3994.61 246.598  16
   2  -9   1 3134.64 241.819  16
   2  -9   1 4112.91 275.182  17
  -2  -9   0 6687.89 312.567  14
  -2  -9   0 7315.62 323.455  15
   2  -9   0 6932.25 327.070  15
   2  -9   0 6507.96 318.914  13
  -2  -9   0 7165.56 320.207  18
  -2  -9   0 7130.46 334.862  16
   2  -9   0 7442.54 342.479  17
   2  -9   0 7515.71 353.839  16
  -2  -9   1 3503.46 229.537  15
  -2  -9   1 3644.39 234.603  14
   2  -9  -1 3966.06 252.153  15
   2  -9  -1 3876.94 245.631  13
  -2  -9   1 4324.46 283.700  17
   2  -9  -1 3876.68 255.059  16
  -2  -9   1 3611.95 230.859  18
  -2  -9   1 3967.65 258.430  16
  -2  -9   2 25371.9 640.373  15
  -2  -9   2 26490.0 651.190  14
   2  -9  -2 26157.7 673.023  15
   2  -9  -2 27921.7 687.607  13
   2  -9  -2 26501.6 683.471  18
  -2  -9   2 27269.7 744.694  17
  -2  -9   2 25520.9 646.628  18
   2  -9  -2 27373.6 661.872  16
  -2  -9   2 27717.5 704.164  16
  -2  -9   3 13531.0 427.539  15
  -2  -9   3 13106.4 422.018  14
   2  -9  -3 13653.4 451.420  15
   2  -9  -3 13702.3 453.576  13
   2  -9  -3 13757.5 456.370  18
  -2  -9   3 13683.6 430.002  18
  -2  -9   3 13047.7 470.106  16
  -2  -9   3 12743.1 496.123  17
  -2  -9   4 5698.96 256.122  15
  -2  -9   4 5911.17 257.557  14
   2  -9  -4 6249.01 290.432  14
   2  -9  -4 5769.41 281.730  15
   2  -9  -4 5439.97 274.483  18
  -2  -9   4 5975.50 311.024  16
  -2  -9   4 5626.93 323.592  17
  -2  -9   5 3191.84 227.211  16
  -2  -9   5 2452.27 224.310  17
  -2  -9   6 2344.53 178.398   4
  -2  -9   6 2113.03 206.912  17
  -2  -9   7 445.273 116.640  17
  -2  -9   8 1086.33 127.859  17
   2 -10   8 722.830 100.090  17
   2 -10   7 1316.80 149.493  17
   2 -10   6 1297.35 172.286  17
   2 -10   6 1564.24 162.910  16
   2 -10   5 3710.12 272.734  17
   2 -10   4 6628.31 337.119  16
   2 -10   4 6302.77 275.124  14
  -2 -10  -4 6167.91 266.064  14
   2 -10   3 22740.0 667.810  16
   2 -10   3 23246.2 611.146  18
   2 -10   3 23836.9 714.817  17
  -2 -10  -3 25577.2 619.816  15
  -2 -10  -3 24594.9 612.488  14
   2 -10   3 24607.3 631.113  14
   2 -10   3 24871.4 626.832  15
   2 -10   2 24814.5 720.246  17
   2 -10   2 25208.8 700.811  16
   2 -10   2 25363.9 663.972  18
  -2 -10  -2 23797.7 627.823  18
  -2 -10  -2 24987.5 638.996  15
   2 -10   2 25355.7 658.294  15
  -2 -10  -2 25468.7 640.956  14
  -2 -10  -1 3846.43 246.769  18
   2 -10   1 3820.72 270.100  17
   2 -10   1 3998.22 258.645  18
   2 -10   1 4032.90 275.546  16
  -2 -10  -1 3973.88 257.387  16
   2 -10   1 3843.91 247.621  13
  -2 -10  -1 3701.63 241.372  14
  -2 -10  -1 3907.64 251.086  15
   2 -10   1 4008.44 255.658  15
   2 -10   0 2946.78 224.784  18
  -2 -10   0 2556.52 211.366  18
  -2 -10   0 3292.12 242.349  16
   2 -10   0 2594.22 232.333  16
   2 -10   0 3135.54 228.653  13
  -2 -10   0 2461.72 210.417  15
  -2 -10   0 2515.70 209.756  14
   2 -10   0 3046.67 231.212  15
   2 -10  -1 4176.89 273.296  16
  -2 -10   1 4078.72 274.271  16
   2 -10  -1 3677.65 251.731  18
  -2 -10   1 3991.56 248.956  18
   2 -10  -1 4193.52 259.213  13
  -2 -10   1 3649.39 240.343  14
  -2 -10   1 3835.46 243.527  15
   2 -10  -1 3700.37 249.835  15
  -2 -10   2 25249.8 641.020  15
  -2 -10   2 26180.0 650.486  14
   2 -10  -2 25045.4 665.059  15
  -2 -10   2 25145.0 683.498  16
  -2 -10   2 24931.1 723.440  17
   2 -10  -2 25218.6 668.797  18
  -2 -10   2 25575.5 643.725  18
   2 -10  -2 26312.7 654.128  16
  -2 -10   3 24705.3 611.819  14
  -2 -10   3 24899.5 615.249  15
   2 -10  -3 24977.2 651.500  15
   2 -10  -3 25267.9 652.398  14
  -2 -10   3 24457.8 715.183  17
   2 -10  -3 25713.2 657.736  18
  -2 -10   3 24981.8 678.022  16
   2 -10  -4 6605.56 295.555  15
   2 -10  -4 6409.07 287.828  14
  -2 -10   4 6475.39 265.443  14
  -2 -10   4 6734.65 326.363  16
  -2 -10   5 3268.58 241.196  17
  -2 -10   6 1652.05 176.178  17
  -2 -10   7 1302.78 143.924  17
  -2 -10   8 649.032 89.2637  17
   2 -11   7-39.4283 66.8659  17
   2 -11   6 1269.78 147.948  17
   2 -11   6 1311.67 133.445  16
   2 -11   5 1772.16 169.815  16
   2 -11   5 1474.42 175.911  17
   2 -11   4 2405.39 217.616  17
   2 -11   4 2046.09 193.276  16
  -2 -11  -3 692.673 119.330  14
   2 -11   3 688.957 122.573  14
   2 -11   3 741.093 155.995  17
   2 -11   3 613.746 114.623  18
  -2 -11  -2 3118.57 211.767  14
  -2 -11  -2 3038.11 210.576  15
   2 -11   2 2818.97 208.248  14
   2 -11   2 2588.07 206.055  15
   2 -11   2 2958.26 249.853  17
   2 -11   2 2779.82 226.794  16
  -2 -11  -1 2289.12 190.201  15
  -2 -11  -1 2791.03 209.443  14
   2 -11   1 2521.16 211.682  14
   2 -11   1 2157.73 196.411  15
   2 -11   1 2630.37 224.163  16
  -2 -11   0 5891.58 296.401  14
  -2 -11   0 5999.18 297.286  15
   2 -11   0 6081.70 312.155  14
   2 -11   0 6175.45 312.754  15
   2 -11   0 6605.52 339.832  16
  -2 -11   0 6268.49 322.929  16
  -2 -11   1 2402.54 193.078  15
  -2 -11   1 2455.68 198.406  14
   2 -11  -1 2172.73 199.741  14
   2 -11  -1 2450.57 203.406  15
   2 -11  -1 2534.75 214.906  16
  -2 -11   1 2435.87 211.121  16
  -2 -11   2 2685.05 200.997  15
  -2 -11   2 2670.11 200.384  14
   2 -11  -2 2905.28 215.218  14
   2 -11  -2 2895.49 210.445  15
  -2 -11   2 3017.27 224.016  16
   2 -11  -3 642.679 125.138  14
  -2 -11   3 705.973 112.033  14
  -2 -11   3 595.758 143.096  17
   2 -11  -3 562.466 119.532  18
   2 -11  -4 2405.50 172.727  15
   2 -11  -4 2394.30 173.770  14
  -2 -11   4 2222.66 200.975  17
  -2 -11   4 2200.29 182.683  16
   2 -11  -4 2152.15 168.394  18
  -2 -11   5 1640.47 167.962  17
  -2 -11   5 1551.42 146.455  16
  -2 -11   6 1110.30 130.944  17
   2 -12   5 1057.94 113.987  16
   2 -12   4 2286.55 176.764  16
   2 -12   3 1486.82 136.005  15
   2 -12   3 1117.75 149.399  16
   2 -12   3 1541.46 137.664  14
  -2 -12  -2 1978.63 156.836  14
   2 -12   2 1716.01 155.899  15
   2 -12   2 1756.04 156.018  14
   2 -12   2 1779.61 179.490  16
   2 -12   2 1868.91 157.397  18
   2 -12   1 1747.50 163.247  15
  -2 -12  -1 2013.28 169.825  15
   2 -12   1 1727.91 179.476  16
   2 -12   1 1560.10 160.646  18
  -2 -12   0 4277.56 236.408  15
   2 -12   0 4210.19 240.290  15
   2 -12   0 4612.55 248.182  18
   2 -12   0 4474.46 254.106  16
  -2 -12   1 1988.65 163.550  15
   2 -12  -1 1768.80 164.349  15
  -2 -12   1 1952.37 181.306  16
   2 -12  -1 2228.69 181.465  18
   2 -12  -1 1937.20 172.731  16
  -2 -12   2 1959.45 156.545  14
   2 -12  -2 1808.94 161.526  14
   2 -12  -2 1857.95 161.450  15
   2 -12  -2 1692.04 155.401  18
  -2 -12   2 2116.87 177.006  16
   2 -12  -3 1740.05 149.328  15
   2 -12  -3 1610.69 144.793  14
  -2 -12   3 1425.22 148.275  16
   2 -12  -4 2417.36 144.384  14
  -2 -12   4 2451.69 165.822  16
   2 -13   4 45.4142 61.1002  16
   2 -13   3 1166.89 118.928  16
   2 -13   2 1741.31 125.303  14
   2 -13   2 1704.10 127.141  15
   2 -13   2 1869.21 150.843  16
   2 -13   1 6.65240 77.8814  16
   2 -13   1 100.785 72.9203  14
   2 -13   1 130.046 74.8496  15
   2 -13   0 202.900 84.8183  14
   2 -13   0 323.557 89.7562  15
   2 -13  -1 144.076 79.8998  14
   2 -13  -1 41.5194 70.0941  15
   2 -13  -2 2041.78 139.241  15
   2 -13  -2 1598.28 127.089  14
   2 -13  -3 1307.15 102.230  14
   3   0   0 379.668 19.7739   4
  -3   0   0 16.2138 18.5315   8
  -3   0   1 217386. 2629.61  17
   3   0   1 220886. 2754.20   9
   3   0   2 16925.8 354.326   9
   3   0   2 17800.3 364.975   7
   3   0   3 5993.75 208.840   9
   3   0   3 6282.34 217.520   7
   3   0  -4 216777. 2791.94  11
   3   0   4 213257. 2821.52   9
  -3   0   5 37202.0 698.451   6
   3   0  -5 35920.4 720.211  11
   3   0   5 35189.0 769.395   7
   3   0   5 36493.1 767.215   9
  -3   0   6 10317.4 367.262   6
   3   0  -6 9819.70 357.725  11
   3   0   6 9794.58 405.388   7
   3   0   6 10533.9 411.042   9
  -3   0   7 5272.46 301.841   6
   3   0   7 6063.03 358.363   7
   3   0   7 5942.68 345.969   9
  -3   0   8 207.654 107.614   7
   3   0   8 354.947 160.813   7
   3   0   8 145.135 133.513   9
   3   0   9 266.266 153.778   9
  -3   0   9 453.574 131.045   9
  -3   0  10 76.5624 105.627   7
   3   0  10-16.3244 118.850   9
  -3   0  10-12.1322 93.5596   9
   3   0  11 939.949 166.019   9
  -3   1  11 1076.51 143.074   7
  -3   1  11 1085.79 143.375   9
  -3   1  10 318.101 113.984   7
   3  -1  10 372.640 156.362   9
  -3   1  10 305.072 111.067   9
  -3   1   9 3328.24 263.381   9
   3  -1   9 3304.32 303.979   9
   3  -1   8 11594.0 558.254   7
   3  -1   8 12040.9 550.428   9
  -3   1   8 11737.9 469.410   7
   3  -1   7 16944.6 628.479   7
  -3   1   7 17415.0 562.041   6
   3  -1   7 16821.4 609.518   9
  -3   1   6 58287.3 1074.15   6
   3  -1   6 59925.4 1210.81   7
   3   1  -6 56579.5 1044.32  11
   3  -1   6 58630.7 1179.63   9
  -3   1   5 75996.9 1190.81   6
   3  -1   5 75210.3 1312.18   9
   3  -1   5 76992.7 1334.94   7
  -3   1   4 68318.5 1015.74   6
   3   1  -4 66665.3 1051.56  11
   3  -1   4 66721.8 1131.85   7
   3  -1   4 68952.9 1131.16   9
   3  -1   3 108281. 1588.57   7
  -3  -1  -3 110211. 1414.41   3
  -3  -1  -3 110324. 1414.78   1
   3  -1   3 111609. 1582.85   9
   3  -1   2 153581. 2068.11   9
   3  -1   2 156098. 2079.57   7
   3   1  -1 120188. 1608.12  12
  -3   1   0 698.599 41.5449   8
  -3   1   0 664.915 40.8465   5
   3  -1   0 602.189 73.8419  12
  -3  -1   1 118347. 1475.65  16
   3   1   1 117578. 1530.49   9
   3   1   1 119910. 1536.35   7
  -3  -1   2 151232. 1877.59  16
   3   1   2 150364. 1977.99   9
   3   1   2 153065. 1984.49   7
  -3  -1   3 108002. 1371.53  16
  -3  -1   3 110508. 1449.82   6
   3   1   3 112548. 1535.07   7
   3   1   3 112837. 1531.04   9
  -3  -1   3 107553. 1402.47   1
  -3  -1   3 109050. 1402.13   3
   3  -1  -4 67967.5 1078.85  11
   3   1   4 67188.4 1084.41   7
   3   1   4 67262.6 1079.28   9
   3   1   5 76009.3 1269.06   9
   3   1   5 75574.1 1275.10   7
   3  -1  -5 74680.2 1239.61  11
  -3  -1   5 76191.6 1217.48   6
   3   1   6 61021.4 1170.95   7
   3   1   6 57596.8 1134.70   9
   3  -1  -6 58898.0 1085.47  11
  -3  -1   6 59203.0 1101.74   6
  -3  -1   7 15972.2 506.238   7
   3   1   7 16539.0 577.595   9
   3   1   7 16654.4 588.307   7
  -3  -1   8 12202.3 478.810   7
   3   1   8 13384.5 565.931   9
  -3  -1   8 12004.4 471.060   9
   3   1   8 12377.3 559.613   7
  -3  -1   9 2962.51 253.117   9
  -3  -1   9 3442.01 276.671   7
   3   1   9 3574.14 324.298   9
  -3  -1  10 466.171 129.017   9
   3   1  10 394.760 154.966   9
   3   1  10 325.193 160.503   7
  -3  -1  10 339.158 116.123   7
   3   1  11 1231.30 194.936   9
  -3   1 -11 1361.30 125.830   5
  -3   2  11 151.095 89.8610   9
  -3   2  11 208.236 98.3136   7
   3  -2  10 587.495 159.719   9
  -3   2  10 835.301 155.563   9
  -3   2  10 915.491 163.840   7
  -3   2   9 457.059 134.625   9
   3  -2   9 272.136 133.761   9
  -3   2   9 386.161 132.188   7
   3  -2   8 244.383 149.865   9
   3  -2   8 128.468 156.173   7
   3  -2   7 16298.5 620.904   9
  -3   2   7 16703.5 560.430   6
   3  -2   7 16113.5 632.710   7
   3  -2   6 33810.6 861.248   9
  -3   2   6 34274.4 759.832   6
   3  -2   6 33070.0 875.249   7
   3  -2   5 112162. 1852.87   9
   3  -2   5 114698. 1879.52   7
   3  -2   4 203381. 2806.26   9
   3  -2   4 201023. 2820.89   7
   3   2  -4 200763. 2664.85  11
   3  -2   3 291066. 3891.67   9
  -3  -2  -3 299070. 3706.56   3
  -3  -2  -3 303380. 3709.67   1
   3  -2   3 294923. 3907.89   7
   3   2  -3 299064. 3776.96  11
  -3  -2  -2 115435. 1462.70  14
   3  -2   2 114449. 1626.09   9
  -3  -2  -2 113151. 1491.17   1
  -3  -2  -2 112625. 1490.10   3
  -3  -2  -1 4796.11 97.0873   5
  -3  -2  -1 4445.59 136.963   3
  -3  -2  -1 4652.11 138.856   1
  -3  -2  -1 4632.41 123.938  15
  -3  -2  -1 4853.03 124.921  14
  -3  -2   0 35420.5 461.259   6
  -3   2   0 37189.5 520.630   5
  -3  -2   0 37888.5 562.361   1
  -3  -2   0 36878.8 561.068   3
  -3  -2   0 38112.4 555.796  17
  -3  -2   0 38239.4 541.812  16
  -3   2   0 36714.8 518.666   8
  -3  -2   0 36364.8 527.938  15
  -3  -2   0 35270.6 525.467  14
   3  -2   0 36601.4 659.834  10
   3  -2   0 37230.3 645.294  12
  -3   2  -1 4850.25 131.481   5
  -3  -2   1 4983.95 125.518   4
  -3  -2   1 4367.22 82.3126   6
  -3  -2   1 4404.28 137.107   3
  -3  -2   1 4608.01 140.053   1
   3  -2  -1 4684.88 97.6061  17
  -3  -2   1 5056.25 132.467  16
   3   2   1 4597.14 127.833   7
   3   2   1 4446.63 124.904   9
  -3  -2   1 4901.42 123.535  14
  -3  -2   1 4830.85 123.663  15
   3  -2  -1 4244.74 196.916  12
  -3  -2   2 113679. 1487.81   3
  -3  -2   2 111655. 1486.90   1
  -3  -2   2 113477. 1467.50  16
   3  -2  -2 113003. 1412.78  16
   3   2   2 112453. 1516.24   7
  -3  -2   2 113484. 1452.06  14
  -3  -2   2 114160. 1452.01   6
  -3  -2   3 299526. 3725.62  16
   3   2   3 306324. 3838.46   7
  -3  -2   3 308251. 3782.39   6
  -3  -2   3 297206. 3732.01   1
  -3  -2   3 297444. 3729.38   3
  -3  -2   4 209203. 2571.15   3
  -3  -2   4 211793. 2725.28   6
   3  -2  -4 202825. 2761.80  11
   3   2   4 209258. 2765.97   7
   3  -2  -5 112359. 1717.09  11
   3   2   5 114259. 1732.35   9
   3   2   5 112672. 1736.28   7
   3  -2  -6 31718.3 736.010  11
  -3  -2   6 34573.3 738.578   7
   3   2   6 34646.4 794.499   9
   3   2   6 32729.2 785.526   7
  -3  -2   7 15668.9 505.815   9
   3   2   7 16973.0 582.371   9
   3   2   7 16129.5 582.861   7
  -3  -2   7 15661.1 512.668   7
   3   2   8 306.327 138.213   7
  -3  -2   8 293.756 118.898   7
  -3  -2   8 97.8796 96.4181   9
   3   2   8 327.672 149.052   9
   3   2   9 403.800 163.703   7
   3   2   9 516.243 167.799   9
   3   2  10 888.026 204.198   7
   3   2  10 1263.26 227.922   9
  -3   2 -11 248.794 76.4723   5
   3   2  11 197.750 135.358   9
  -3   3  11 2734.70 207.525   7
  -3   3  11 2288.01 189.756   9
  -3   3  10 7871.96 400.084   7
  -3   3  10 7391.82 378.618   9
  -3   3   9 12035.9 528.345   7
  -3   3   8 9874.72 485.686   6
   3  -3   8 8221.38 480.392   9
  -3   3   7 6441.66 362.185   6
   3  -3   7 5125.90 364.968   9
  -3   3   6 3497.53 238.250   6
   3  -3   6 2844.07 249.572   9
  -3   3   5 30619.7 640.679   6
   3  -3   5 24697.9 692.930   9
   3  -3   4 85561.5 1172.91  13
   3   3  -4 87399.6 1260.57  11
   3  -3   4 85640.1 1442.29   9
  -3  -3  -3 69531.2 989.455   2
  -3  -3  -3 68063.9 984.283   3
   3  -3   3 68290.3 1162.28   9
  -3  -3  -3 70326.9 958.981  15
  -3  -3  -3 69639.7 956.475  14
   3   3  -3 69026.7 995.330  11
  -3  -3  -2 315083. 3964.88   1
  -3  -3  -2 315060. 3965.71   3
  -3  -3  -2 323031. 3936.55  15
  -3  -3  -2 315136. 3935.40  14
   3   3  -2 312012. 3921.56  11
  -3  -3  -2 322909. 3937.25  18
  -3  -3  -1 50605.7 755.824   1
  -3  -3  -1 50037.1 752.753   3
  -3  -3  -1 50132.1 743.497  16
  -3  -3  -1 49443.4 729.557  18
  -3  -3  -1 49939.1 729.440  15
  -3  -3  -1 50318.4 729.205  14
   3  -3   1 50722.9 828.146  12
  -3  -3   0 110529. 1501.20   3
  -3  -3   0 113179. 1504.75   1
  -3  -3   0 113441. 1475.06  18
  -3  -3   0 112018. 1483.15  16
  -3  -3   0 114364. 1506.97  17
  -3   3   0 111127. 1436.91   8
   3  -3   0 106243. 1615.10  10
  -3  -3   0 113844. 1473.56  14
  -3  -3   0 111711. 1473.54  15
   3  -3   0 105204. 1591.38  12
  -3   3  -1 49763.2 711.935   5
  -3  -3   1 48493.5 715.908   4
  -3  -3   1 49295.1 754.529   1
  -3  -3   1 49800.8 755.310   3
  -3  -3   1 50996.3 739.512  16
  -3  -3   1 50251.3 723.492  18
  -3  -3   1 50149.1 763.575  17
   3  -3  -1 49586.0 693.117  17
   3   3   1 49317.5 692.346   9
   3   3   1 49177.5 693.925   7
  -3  -3   1 50527.9 723.124  15
  -3  -3   1 50466.2 722.583  14
   3  -3  -1 46535.7 852.829  12
  -3  -3   2 319721. 3932.25  16
  -3  -3   2 315158. 3903.18  18
   3  -3  -2 317446. 3876.22  16
   3   3   2 314965. 3927.95   7
  -3  -3   2 311853. 3833.07   7
  -3  -3   2 310374. 3830.85   9
  -3  -3   2 314112. 3900.56  14
  -3  -3   2 316875. 3900.92  15
  -3  -3   2 316642. 3942.89   1
  -3  -3   2 313319. 3943.15   3
  -3  -3   2 315593. 3945.45   2
  -3  -3   3 70507.5 999.273  16
  -3  -3   3 66829.2 972.167   7
   3   3   3 71071.6 1043.25   7
  -3  -3   3 69200.5 973.723   9
  -3  -3   3 70341.8 958.111  14
  -3  -3   3 68765.2 995.116   2
  -3  -3   3 68308.6 988.958   3
  -3  -3   4 85879.6 1228.06  16
   3   3   4 86801.1 1337.26   7
  -3  -3   4 90515.1 1281.73   9
  -3  -3   4 87957.5 1280.50   7
   3  -3  -5 27196.3 622.932  11
   3   3   5 28001.6 642.725   7
   3  -3  -6 3094.37 212.186  11
   3   3   6 3411.65 235.542   9
   3   3   6 2965.55 221.746   7
   3   3   7 5831.11 352.019   9
   3   3   7 5772.05 354.059   7
   3   3   8 9578.04 495.501   9
   3   3   8 9997.64 512.849   7
   3   3   9 12249.9 603.169   7
   3   3  10 8722.72 510.137   7
   3   3  10 8743.28 490.090   9
  -3   3 -11 2417.78 152.567   5
  -3  -3  11 2498.07 134.701   4
  -3   4  11 1334.95 152.894   7
  -3   4  11 1236.39 144.959   9
  -3   4  10 1320.14 183.355   9
  -3   4  10 1642.15 203.340   7
  -3   4   9 9411.01 473.245   7
  -3   4   7 13194.3 538.706   6
   3  -4   7 11569.9 557.479   9
  -3   4   6 21080.1 616.264   6
   3  -4   6 17594.2 660.170   9
  -3   4   5 39941.8 801.107   6
   3  -4   5 32224.0 877.867   9
  -3  -4  -4 105405. 1412.00  14
   3  -4   4 102630. 1440.39  15
  -3  -4  -3 127559. 1702.90  15
  -3  -4  -3 127041. 1701.73  14
  -3  -4  -3 128032. 1741.60   2
  -3  -4  -3 128154. 1705.21  18
  -3  -4  -2 41407.3 690.074   2
  -3  -4  -2 41400.6 657.554  18
  -3  -4  -2 40702.2 655.770  15
  -3  -4  -2 41007.8 655.745  14
   3   4  -2 41392.8 570.619  11
   3  -4   2 40837.6 740.979  12
   3  -4   1 243814. 3072.23   4
  -3  -4  -1 246283. 3178.34   2
  -3  -4  -1 250873. 3146.31  18
  -3  -4  -1 238612. 3156.11  16
   3  -4   1 256225. 3323.11  10
  -3  -4  -1 245254. 3141.61  14
  -3  -4  -1 251044. 3145.61  15
   3  -4   1 253591. 3303.17  12
  -3  -4   0 171483. 2329.36   2
  -3  -4   0 176860. 2301.28  18
  -3  -4   0 177782. 2315.33  16
  -3  -4   0 177054. 2337.79  17
  -3  -4   0 181185. 2303.98  14
  -3  -4   0 180479. 2303.63  15
   3  -4   0 169420. 2440.80  12
  -3  -4   1 247378. 3192.38   2
  -3  -4   1 247516. 3170.00  16
   3  -4  -1 250090. 3155.60  16
  -3  -4   1 249997. 3148.56  18
  -3  -4   1 248957. 3196.17  17
   3  -4  -1 248124. 3122.34  17
  -3   4  -1 247081. 3102.67   8
   3   4   1 247825. 3071.36   7
   3   4   1 245184. 3069.15   9
  -3  -4   1 248394. 3144.63  14
  -3  -4   1 245565. 3144.76  15
  -3   4  -1 247201. 3104.00   5
  -3  -4   2 41968.3 705.441   2
  -3  -4   2 41926.5 695.304  16
  -3  -4   2 41015.6 666.252  18
   3  -4  -2 41912.9 652.324  16
   3   4   2 42385.5 659.046   7
  -3  -4   2 41638.2 667.361  15
  -3  -4   2 42542.8 668.735  14
  -3   4  -2 42424.0 664.776   5
  -3  -4   2 44566.7 692.849   4
  -3  -4   3 131154. 1784.72  16
  -3  -4   3 131675. 1731.35  15
  -3  -4   3 131392. 1730.96  14
  -3  -4   4 102640. 1479.22  16
   3   4   4 104981. 1553.83   7
   3  -4  -5 32360.3 704.332  11
   3   4   5 34132.1 741.658   7
   3  -4  -6 15849.8 493.109  11
   3   4   6 16679.4 536.890   7
   3   4   6 16866.8 534.044   9
   3   4   7 11984.1 515.919   7
   3   4   7 11890.2 502.029   9
   3   4   8 2299.06 262.676   9
   3   4   9 9179.74 525.425   7
  -3   4 -10 1009.62 128.156   5
  -3  -4  10 1107.26 119.033   4
   3   4  10 1441.39 239.292   7
   3   4  10 1306.82 221.610   9
   3   4  11 1399.57 185.755   9
  -3   5  11 423.121 91.6710   9
   3  -5  10 578.907 92.1931   4
  -3   5  10 705.651 140.211   7
  -3   5  10 658.132 143.285   9
  -3   5   9 7562.81 418.523   7
  -3   5   8 2808.52 293.815   6
  -3   5   7 2040.46 241.149   6
  -3   5   6 2485.16 230.928   6
  -3   5   5 58590.9 1103.70   6
   3  -5   4 6275.23 217.214  13
  -3  -5  -4 5942.46 199.158  15
   3  -5   4 6347.70 220.750  15
  -3  -5  -4 5711.05 195.199  14
  -3  -5  -3 69559.4 1043.86  15
  -3  -5  -3 69986.4 1047.15  14
   3  -5   3 68737.1 1074.54  13
  -3  -5  -3 69464.7 1082.77   2
  -3  -5  -2 147674. 2042.99   3
  -3  -5  -2 149419. 2049.88   2
  -3  -5  -2 143518. 2003.81  18
  -3  -5  -2 153292. 2046.10  16
  -3  -5  -2 147369. 2011.09  15
  -3  -5  -2 150938. 2012.69  14
   3  -5   2 152531. 2190.59  10
   3  -5   2 146183. 2147.71  12
   3  -5   1 203616. 2581.21   4
  -3  -5  -1 201454. 2702.33   2
  -3  -5  -1 201314. 2698.50   3
  -3  -5  -1 206376. 2686.34  16
  -3  -5  -1 204659. 2669.16  18
   3  -5   1 201215. 2822.53  10
  -3  -5  -1 204288. 2668.87  14
  -3  -5  -1 204874. 2666.69  15
   3  -5   1 195912. 2794.76  12
  -3  -5   0 10881.5 289.327  18
  -3  -5   0 10815.2 299.256  16
   3  -5   0 11047.2 292.917  17
  -3  -5   0 10306.5 307.116  17
  -3  -5   0 11418.0 295.565  14
  -3  -5   0 11021.2 289.739  15
  -3  -5   0 10485.2 306.674   2
  -3  -5   0 11331.0 316.673   3
  -3  -5   1 206207. 2745.56   2
  -3  -5   1 206253. 2739.72   3
   3  -5  -1 203742. 2670.05  17
  -3  -5   1 208884. 2720.80  16
  -3  -5   1 205462. 2686.03  18
   3  -5  -1 209738. 2707.93  16
  -3  -5   1 197857. 2741.51  17
  -3   5  -1 203666. 2606.03   8
  -3  -5   1 208853. 2688.92  14
  -3  -5   1 203805. 2684.49  15
  -3  -5   1 203632. 2672.05   4
  -3   5  -1 205175. 2607.64   5
  -3  -5   2 151408. 2081.31   2
  -3  -5   2 147105. 2072.83   3
   3  -5  -2 147416. 2006.82  16
  -3  -5   2 149426. 2065.70  16
   3   5   2 153710. 1987.57   7
  -3  -5   2 149273. 2021.74  15
  -3  -5   2 148341. 2020.25  14
  -3  -5   2 152125. 2040.43   4
  -3   5  -3 68241.4 1048.22   5
  -3  -5   3 72449.0 1094.46   4
  -3  -5   3 69456.9 1093.10   2
  -3  -5   3 67728.2 1094.09  16
   3  -5  -3 68177.2 1076.01  13
  -3  -5   3 69908.3 1044.37  15
  -3  -5   3 69635.0 1043.10  14
   3  -5  -3 68643.0 1086.03  11
  -3  -5   4 6712.35 247.579   4
   3  -5  -4 5632.22 216.218  15
  -3  -5   4 6283.61 202.870  14
  -3  -5   4 6379.83 206.292  15
   3  -5  -4 5993.93 220.656  13
   3  -5  -4 5858.35 245.622  11
   3   5   4 6658.10 260.585   7
   3  -5  -5 47484.5 914.577  11
   3   5   5 47709.8 950.080   7
   3   5   6 1551.93 176.150   9
   3   5   6 1488.61 175.355   7
   3   5   7 1769.19 209.151   9
   3   5   7 1813.83 219.427   7
   3   5   8 3106.62 286.173   9
   3   5   8 2299.21 259.863   7
   3   5   9 7455.96 435.729   9
   3   5   9 7352.48 438.385   7
  -3  -5   9 6414.02 282.695   4
  -3   5  -9 6008.76 283.623   5
   3   5  10 828.302 169.866   9
  -3   5 -10 650.405 104.310   5
   3   5  10 765.759 170.113   7
  -3  -5  10 570.499 91.0925   4
  -3   5 -11 430.822 61.6371   8
  -3   6  10 2182.88 192.056   7
  -3   6  10 1891.98 178.901   9
  -3   6   9 423.632 130.704   9
   3  -6   9 388.280 91.0478   4
  -3   6   9 423.617 140.082   7
  -3   6   8 4965.54 332.270   7
   3  -6   8 5176.69 258.841   4
   3  -6   7 11341.9 422.376  16
  -3   6   6 10116.7 435.997   6
   3  -6   6 8462.46 373.397  16
  -3   6   5 39335.3 850.773   6
   3  -6   4 3895.28 201.781   4
   3  -6   4 4052.70 195.097  15
   3  -6   4 3591.93 182.777  13
   3  -6   3 461.596 74.3324   4
  -3  -6  -3 536.560 86.0287  18
   3  -6   3 451.434 90.3460  15
  -3  -6  -3 433.986 77.9628  15
   3  -6   3 433.848 84.9896  13
  -3  -6  -2 52764.5 924.615   2
  -3  -6  -2 51675.2 883.203  18
   3  -6   2 51812.8 826.552   4
  -3  -6  -2 51931.1 880.021  14
   3  -6   2 53894.7 918.674  13
   3  -6   1 23870.0 526.799  13
  -3  -6  -1 23627.2 503.491  14
  -3  -6  -1 22284.1 494.323  18
  -3  -6   0 79592.2 1208.74  14
  -3  -6   0 78459.5 1260.70  17
   3  -6   0 77536.2 1249.44  16
  -3  -6   0 78352.4 1208.78  18
  -3  -6   1 22885.0 498.291  14
   3  -6  -1 23052.6 493.231  17
  -3  -6   1 23552.2 504.091  18
   3  -6  -1 24030.0 522.419  16
  -3  -6   1 23170.0 547.599  17
   3  -6  -2 51404.0 867.967  16
  -3  -6   2 50812.9 913.568  16
  -3  -6   2 52798.3 879.574  18
  -3  -6   2 52245.6 961.261  17
  -3   6  -2 52428.3 804.412   8
  -3  -6   2 52746.4 877.152  14
   3  -6  -2 52949.5 916.217  13
  -3  -6   2 53252.4 890.103   4
  -3   6  -2 50959.5 801.119   5
  -3   6  -3 408.435 71.3058   5
  -3  -6   3 454.885 99.3611  16
   3  -6  -3 343.632 87.4551  15
  -3  -6   3 452.357 79.1430  15
   3  -6  -3 418.490 91.9426  13
  -3  -6   3 557.073 86.8232  18
  -3   6  -4 3988.30 191.666   5
  -3  -6   4 3856.88 203.573   4
  -3  -6   4 3732.68 208.031  16
  -3  -6   4 3842.89 175.083  15
   3  -6  -4 3841.13 197.251  15
   3  -6  -4 4305.03 204.412  13
  -3  -6   5 32553.4 693.428  16
   3   6   5 32452.7 745.149   7
   3   6   5 33074.0 745.734   9
  -3   6  -5 34632.4 702.818   5
  -3  -6   5 33287.2 706.963   4
   3   6   6 8725.80 387.163   7
   3   6   6 8471.79 376.371   9
  -3   6  -6 8441.88 330.594   5
  -3  -6   6 8753.10 336.923   4
   3   6   7 10278.7 456.598   7
   3   6   7 11181.0 462.746   9
  -3   6  -7 11415.3 397.361   5
   3   6   8 4599.04 325.643   7
  -3  -6   8 4349.83 237.810   4
  -3   6  -8 4746.00 250.901   5
   3   6   9 316.619 121.920   9
  -3   6  -9 308.466 88.8505   5
   3   6   9 263.848 133.099   7
  -3  -6   9 343.177 85.1083   4
   3   6  10 1827.11 180.147   9
  -3   6 -10 1744.44 119.376   8
  -3  -6  10 1826.19 124.282   4
   3  -7  10 575.091 98.7206  17
  -3   7  10 492.837 90.1931   9
  -3   7   9 1484.12 166.306   7
  -3   7   9 1405.84 161.707   9
   3  -7   8 1571.84 142.554   4
  -3   7   8 1292.56 166.716   7
   3  -7   7 15088.6 457.048   4
  -3   7   7 15986.1 564.716   6
  -3   7   6 756.421 146.359   6
   3  -7   6 613.532 114.325   4
   3  -7   6 612.725 144.760  16
   3  -7   5 9357.61 354.472   4
   3  -7   5 9202.28 402.642  16
   3  -7   4 22884.6 544.088   4
  -3   7   4 23309.0 555.723   6
  -3  -7  -4 22702.5 515.506  14
   3  -7   4 22246.3 532.609  15
  -3  -7  -4 22681.8 515.698  15
   3  -7   4 22275.6 531.589  13
   3  -7   4 21777.3 623.483  16
   3  -7   3 681.274 89.2882   4
  -3  -7  -3 718.484 104.306  14
   3  -7   3 896.041 124.682  15
  -3  -7  -3 794.789 107.114  15
   3  -7   3 808.261 115.203  13
   3  -7   3 633.523 138.389  16
  -3  -7  -3 712.736 102.715  18
   3  -7   2 28470.0 562.722   4
  -3  -7  -2 29926.1 632.256  15
  -3  -7  -2 29114.1 625.462  14
   3  -7   2 31414.0 676.286  15
   3  -7   2 30581.8 667.213  13
   3  -7   2 30872.5 711.859  16
  -3  -7  -2 29923.1 635.703  18
  -3  -7  -2 31274.5 661.899  16
  -3  -7  -1 26276.8 585.432  15
   3  -7   1 27180.4 620.770  15
   3  -7   1 26526.2 616.043  13
  -3  -7  -1 26347.9 584.257  14
  -3  -7  -1 26646.6 587.430  18
  -3  -7  -1 27111.5 604.303  16
   3  -7   1 26980.5 637.645  17
   3  -7   1 28259.3 657.720  16
   3  -7   0 40985.8 818.073  15
   3  -7   0 41691.9 825.826  13
  -3  -7   0 40147.2 778.548  14
  -3  -7   0 40972.9 783.771  15
  -3  -7   0 40442.9 831.168  17
  -3  -7   0 41753.8 788.468  18
   3  -7   0 42628.4 840.982  16
   3  -7   0 41187.3 800.101  17
  -3  -7   0 42215.6 811.578  16
  -3  -7   1 26539.9 581.558  15
  -3  -7   1 26466.0 579.149  14
   3  -7  -1 26576.2 614.946  13
   3  -7  -1 25925.8 609.517  15
   3  -7  -1 26815.3 609.443  16
   3  -7  -1 26829.5 583.504  17
  -3  -7   1 26163.1 579.270  18
  -3  -7   1 26219.1 607.126  16
  -3  -7   1 26623.1 638.365  17
  -3  -7   2 29733.5 626.868  15
  -3  -7   2 30360.4 631.015  14
   3  -7  -2 30596.2 674.215  15
   3  -7  -2 29812.8 661.468  13
  -3  -7   2 30081.0 631.341  18
  -3  -7   2 29089.3 663.449  16
   3  -7  -2 29105.0 619.004  16
  -3  -7   2 31054.4 715.955  17
  -3  -7   3 622.503 101.700   4
   3  -7  -3 679.148 117.774  15
  -3  -7   3 729.135 110.908  14
  -3  -7   3 940.025 134.470  16
  -3  -7   3 828.713 109.827  15
   3  -7  -3 747.949 117.749  13
  -3  -7   3 849.501 141.288  17
  -3  -7   3 814.022 108.728  18
  -3  -7   4 22302.7 554.595   4
  -3  -7   4 22668.0 512.665  15
   3  -7  -4 23285.4 565.530  15
  -3  -7   4 23244.3 514.369  14
   3  -7  -4 22819.3 553.756  13
  -3  -7   4 22600.1 581.869  16
  -3  -7   4 22885.3 640.369  17
  -3  -7   5 8951.50 346.553  16
  -3  -7   5 8813.80 338.170   4
  -3  -7   7 14017.4 435.864   4
  -3  -7   8 1187.78 158.323  17
  -3  -7   8 1185.65 133.519   4
  -3  -7   9 1388.49 124.162   4
   3  -8   9 1502.67 147.398  17
  -3   8   9 1260.43 121.905   9
  -3   8   8 1498.33 150.882   9
  -3   8   8 1413.76 154.673   7
  -3   8   7 531.211 120.445   6
   3  -8   7 754.190 108.209   4
  -3   8   7 828.334 128.368   7
   3  -8   6 8731.38 341.500   4
   3  -8   6 9126.24 392.485  16
   3  -8   5 41177.3 853.725   4
   3  -8   5 42591.8 959.110  16
   3  -8   4 35689.5 746.921   4
  -3  -8  -4 36011.3 728.485  15
  -3  -8  -4 37197.2 731.968  14
   3  -8   4 37055.2 763.409  15
   3  -8   4 35397.5 751.215  13
   3  -8   4 36398.3 762.452  18
   3  -8   4 36047.2 862.382  16
  -3  -8  -3 21156.4 539.055  15
  -3  -8  -3 22144.8 547.796  14
   3  -8   3 24215.8 599.222  15
   3  -8   3 24169.4 593.319  13
  -3  -8  -3 21470.7 544.472  18
   3  -8   3 22483.0 640.552  16
  -3  -8  -2 25335.8 606.957  15
  -3  -8  -2 25533.7 606.254  14
   3  -8   2 26480.2 652.491  15
   3  -8   2 26761.8 649.243  13
   3  -8   2 26507.4 702.655  17
  -3  -8  -2 25848.0 628.628  16
  -3  -8  -2 25306.3 606.623  18
   3  -8   2 25137.4 674.386  16
  -3  -8  -1 26555.4 621.527  15
  -3  -8  -1 25848.4 616.126  14
   3  -8   1 27302.9 662.156  15
   3  -8   1 26985.1 653.695  13
  -3  -8  -1 26193.4 619.227  18
  -3  -8  -1 25602.4 628.316  16
   3  -8   1 26102.6 675.897  16
   3  -8   1 26598.4 669.798  17
  -3  -8   0 8493.10 329.281  15
  -3  -8   0 8020.28 322.571  14
   3  -8   0 8733.24 352.037  15
   3  -8   0 8518.17 344.820  13
   3  -8   0 8655.66 340.236  17
  -3  -8   0 8608.76 346.718  16
  -3  -8   0 8429.92 366.638  17
  -3  -8   0 8797.15 333.877  18
   3  -8   0 8756.89 361.953  16
  -3  -8   1 27276.2 630.344  15
  -3  -8   1 26153.9 621.651  14
   3  -8  -1 26724.3 661.960  15
   3  -8  -1 26219.2 649.732  13
  -3  -8   1 27037.8 696.861  17
   3  -8  -1 27388.0 659.621  16
  -3  -8   1 27487.0 633.069  18
  -3  -8   1 26269.5 651.806  16
  -3  -8   2 27163.9 620.914  15
  -3  -8   2 27002.2 619.992  14
   3  -8  -2 27105.4 667.358  15
   3  -8  -2 26415.0 653.842  13
  -3  -8   2 26312.9 657.933  16
  -3  -8   2 25294.4 606.599  18
   3  -8  -2 26538.8 618.278  16
  -3  -8   2 25325.0 691.088  17
  -3  -8   3 22618.3 557.617  15
   3  -8  -3 23897.8 625.856  15
  -3  -8   3 23371.0 563.347  14
   3  -8  -3 22352.5 589.285  13
  -3  -8   3 22465.8 607.852  16
  -3  -8   3 22359.5 646.966  17
  -3  -8   4 34945.6 768.488   4
  -3  -8   4 36470.0 726.394  15
   3  -8  -4 37489.8 786.636  15
  -3  -8   4 35005.0 710.727  14
   3  -8  -4 36471.9 778.852  13
  -3  -8   4 35697.5 806.069  16
   3  -8  -4 36692.8 781.987  18
  -3  -8   4 35684.6 866.329  17
  -3  -8   5 42478.3 892.562  16
  -3  -8   5 44680.2 990.681  17
  -3  -8   6 8496.01 335.023   4
  -3  -8   6 9479.15 406.798  17
  -3  -8   7 700.605 112.686   4
  -3  -8   7 808.455 149.334  17
  -3  -8   8 1385.96 133.139   4
  -3  -8   8 1449.18 151.633  17
  -3  -8   9 1581.88 114.531   4
   3  -9   9 1008.47 103.669  17
   3  -9   8 1089.07 138.612  17
   3  -9   7 64.6935 106.879  17
   3  -9   7 39.8913 86.0618  16
   3  -9   6 141.636 138.901  17
   3  -9   5 9602.03 452.349  17
   3  -9   5 9136.47 403.706  16
   3  -9   4 325.869 145.676  17
   3  -9   4 347.363 104.336  18
   3  -9   4 372.703 138.292  16
   3  -9   4 90.0769 85.3879  15
  -3  -9  -4 280.220 91.3884  14
   3  -9   3 3376.94 228.305  18
   3  -9   3 3181.27 267.738  17
   3  -9   3 3269.02 252.456  16
   3  -9   3 3572.08 225.930  13
  -3  -9  -3 3300.23 209.263  15
  -3  -9  -3 3012.87 202.875  14
   3  -9   3 3361.14 220.595  15
  -3  -9  -2 7786.17 331.637  18
   3  -9   2 7844.51 377.637  17
   3  -9   2 7615.41 367.701  16
   3  -9   2 7820.29 342.984  13
  -3  -9  -2 7107.67 317.368  15
   3  -9   2 7258.38 338.121  15
  -3  -9  -2 7324.00 320.926  14
   3  -9   1 3407.10 252.412  16
  -3  -9  -1 3934.45 254.703  16
  -3  -9  -1 3676.30 233.502  18
   3  -9   1 4090.49 263.423  17
   3  -9   1 4522.72 265.758  13
  -3  -9  -1 3804.22 238.337  15
  -3  -9  -1 3904.42 236.219  14
   3  -9   1 3914.79 259.644  15
   3  -9   0 3967.38 249.826  17
   3  -9   0 3954.54 268.534  16
  -3  -9   0 4054.44 243.594  18
  -3  -9   0 4162.86 262.484  16
   3  -9   0 4071.09 256.361  13
  -3  -9   0 3829.93 235.622  15
  -3  -9   0 4231.33 250.115  14
   3  -9   0 4530.56 281.569  15
  -3  -9   1 4536.10 273.556  16
  -3  -9   1 3845.32 275.055  17
   3  -9  -1 3833.55 257.327  16
  -3  -9   1 4014.86 239.128  18
   3  -9  -1 3867.87 253.927  13
  -3  -9   1 4097.09 242.773  15
  -3  -9   1 4155.86 244.113  14
   3  -9  -1 4171.45 272.745  15
  -3  -9   2 7860.57 391.211  17
   3  -9  -2 7262.92 322.411  16
  -3  -9   2 7374.70 319.600  18
  -3  -9   2 7801.93 354.525  16
   3  -9  -2 7429.53 341.745  13
  -3  -9   2 8032.02 328.936  15
  -3  -9   2 7540.01 323.369  14
   3  -9  -2 7977.99 358.256  15
   3  -9  -3 3236.91 228.598  18
  -3  -9   3 3306.92 237.584  16
  -3  -9   3 3238.41 251.025  17
   3  -9  -3 3650.77 237.278  13
  -3  -9   3 3572.53 218.434  15
  -3  -9   3 3446.19 214.641  14
   3  -9  -3 3591.86 233.179  15
  -3  -9   4 390.092 133.091  17
   3  -9  -4 173.213 98.3840  18
  -3  -9   4 257.532 118.695  16
   3  -9  -4 251.181 103.563  15
  -3  -9   4 263.071 88.6110  14
  -3  -9   5 8560.73 350.691  16
  -3  -9   5 9222.98 402.399  17
  -3  -9   6 63.3638 102.597  17
  -3  -9   7 44.7092 89.2174  17
  -3  -9   8 847.135 112.321  17
   3 -10   8 1190.17 113.840  17
   3 -10   7 1141.56 142.276  17
   3 -10   6 53.3047 109.097  17
   3 -10   6 34.2849 87.1696  16
   3 -10   5 4185.23 288.818  17
   3 -10   4 1320.92 177.881  16
   3 -10   4 1163.90 135.458  14
   3 -10   3 7715.22 374.633  16
   3 -10   3 8691.64 354.625  18
   3 -10   3 8397.02 406.330  17
  -3 -10  -3 8031.59 326.576  15
  -3 -10  -3 8088.05 323.720  14
   3 -10   3 8378.73 347.452  15
   3 -10   2 4818.44 302.536  16
   3 -10   2 4902.04 281.242  18
   3 -10   2 5085.59 309.680  17
  -3 -10  -2 4956.04 267.591  15
  -3 -10  -2 5166.95 270.471  14
   3 -10   2 5070.49 282.393  15
   3 -10   1 8155.65 373.053  17
   3 -10   1 8024.62 382.131  16
   3 -10   1 7530.45 351.792  18
  -3 -10  -1 7836.32 357.164  16
  -3 -10  -1 7961.13 343.891  18
   3 -10   1 8402.51 364.250  13
  -3 -10  -1 8256.44 348.084  15
  -3 -10  -1 7739.67 336.688  14
   3 -10   1 8146.74 358.777  15
  -3 -10   0 1483.27 177.679  16
   3 -10   0 1308.49 170.577  18
   3 -10   0 1479.91 196.348  16
  -3 -10   0 1353.51 163.101  18
   3 -10   0 1324.47 167.719  13
  -3 -10   0 1465.06 169.032  15
  -3 -10   0 1231.66 164.562  14
   3 -10   0 1452.35 166.634  15
   3 -10  -1 8062.43 364.032  18
  -3 -10   1 7677.88 358.480  16
   3 -10  -1 8639.06 377.045  16
   3 -10  -1 7654.17 351.310  13
  -3 -10   1 8065.57 345.794  15
  -3 -10   1 7820.84 342.522  14
   3 -10  -1 8134.32 360.878  15
  -3 -10   2 5255.21 325.721  17
   3 -10  -2 4809.64 281.829  18
  -3 -10   2 5338.30 303.112  16
  -3 -10   2 5281.91 279.334  15
  -3 -10   2 5117.29 270.725  14
   3 -10  -2 5195.44 286.677  15
  -3 -10   3 7342.75 369.602  17
  -3 -10   3 8338.22 365.247  16
   3 -10  -3 8022.04 353.758  18
  -3 -10   3 8259.96 327.548  15
   3 -10  -3 7599.81 345.467  15
  -3 -10   3 8228.36 322.483  14
   3 -10  -4 1027.34 142.241  14
  -3 -10   4 975.442 145.161  16
  -3 -10   5 3992.47 258.472  17
  -3 -10   5 3674.18 218.380  16
  -3 -10   6-9.07532 90.5477  17
  -3 -10   7 1110.32 127.734  17
   3 -11   7 134.429 68.3753  17
   3 -11   6 1893.25 149.346  16
   3 -11   6 1760.52 164.303  17
   3 -11   5 787.947 145.898  17
   3 -11   5 803.314 137.113  16
   3 -11   4 111.864 117.959  17
   3 -11   4 86.3563 109.650  16
   3 -11   3 882.954 158.941  17
   3 -11   3 636.244 117.691  18
   3 -11   3 808.223 128.549  15
   3 -11   2 2616.29 227.068  17
   3 -11   2 2743.20 206.841  18
   3 -11   2 2890.61 216.263  14
  -3 -11  -2 2745.55 195.854  14
   3 -11   1 644.943 148.932  16
   3 -11   1 791.692 137.677  15
  -3 -11  -1 747.660 130.735  14
  -3 -11  -1 967.974 138.560  15
   3 -11   0 935.578 154.956  16
   3 -11   0 739.613 137.643  15
  -3 -11   0 774.329 132.639  14
  -3 -11   0 698.018 132.740  15
  -3 -11   0 862.843 149.913  16
   3 -11  -1 702.097 134.322  15
  -3 -11   1 699.421 126.493  14
  -3 -11   1 768.622 143.941  16
  -3 -11   1 1049.67 142.510  15
   3 -11  -2 2919.83 214.301  18
   3 -11  -2 2696.64 207.758  14
  -3 -11   2 2634.28 193.829  14
   3 -11  -3 669.530 123.773  18
   3 -11  -3 746.441 130.453  15
  -3 -11   4 39.6845 99.6287  17
   3 -11  -4 86.3735 81.8425  18
  -3 -11   4-24.3098 88.3758  16
   3 -11  -4 50.5921 74.4172  14
   3 -11  -4 64.3418 80.0602  15
  -3 -11   5 611.224 127.454  17
  -3 -11   5 597.797 104.211  16
  -3 -11   6 1803.16 155.826  17
   3 -12   5 576.703 99.0362  16
   3 -12   4 539.863 116.311  16
   3 -12   3 3452.97 189.067  18
   3 -12   3 3577.90 226.194  16
   3 -12   3 3438.61 187.800  15
   3 -12   3 3514.01 191.239  14
   3 -12   2 746.838 121.676  18
   3 -12   2 865.602 144.522  16
   3 -12   2 739.154 120.743  14
   3 -12   2 846.966 123.572  15
   3 -12   1 40.8918 87.7354  18
   3 -12   1 90.1672 84.9203  14
   3 -12   1 100.311 102.653  16
   3 -12   1 122.252 94.5127  15
  -3 -12  -1 169.046 88.0544  14
   3 -12   0 730.125 130.428  18
   3 -12   0 747.123 134.272  16
   3 -12   0 703.611 125.571  15
   3 -12  -1 16.4961 84.4081  18
   3 -12  -1 85.2598 89.4454  16
   3 -12  -1 106.517 97.7138  14
   3 -12  -1 74.0930 90.2742  15
   3 -12  -2 1015.23 133.064  18
   3 -12  -2 787.399 123.520  14
   3 -12  -3 3339.11 191.382  18
   3 -12  -3 3650.83 198.281  15
   3 -12  -3 3513.79 196.410  14
   3 -12  -4 585.371 85.5039  14
   3 -13   4 697.538 87.0205  16
   3 -13   3 739.287 101.477  16
   3 -13   2 1760.42 148.751  16
   3 -13   2 1432.29 117.318  15
   3 -13   2 1612.54 122.479  14
   3 -13   1 593.489 105.983  16
   3 -13   1 469.568 94.3685  14
   3 -13   1 568.699 97.8585  15
   3 -13   0 733.837 105.684  18
   3 -13   0 589.021 103.051  14
   3 -13   0 594.542 100.015  15
   3 -13  -1 440.086 94.3947  18
   3 -13  -1 503.856 97.5656  14
   3 -13  -1 432.972 90.8941  15
   3 -13  -2 1507.36 126.852  14
   3 -13  -2 1821.07 134.934  15
   3 -13  -3 613.430 82.8263  14
   3 -14   0 1370.53 94.9963  14
   4   0   0 746394. 9144.12  12
  -4   0  -1 159862. 1975.44   5
   4   0   1 159581. 2081.06   9
   4   0  -1 156300. 2146.02  10
   4   0   2 227863. 2972.16   7
   4   0   2 227337. 2962.16   9
   4   0   3 41498.3 758.570   7
   4   0   3 42242.2 749.765   9
   4   0   4 234743. 3175.64   7
   4   0   4 230711. 3153.23   9
  -4   0   5 20218.5 465.334   6
   4   0  -5 20016.2 513.083  11
   4   0   5 20336.7 568.940   7
   4   0   5 20724.6 565.085   9
   4   0   6 20065.1 631.694   7
  -4   0   6 20052.0 532.568   6
   4   0  -6 21161.0 562.962  11
   4   0   6 20462.8 621.379   9
  -4   0   7 3434.62 249.773   6
   4   0   7 4167.75 311.649   7
   4   0  -7 3691.53 250.525  11
   4   0   7 3434.04 283.247   9
   4   0   8 14316.5 627.885   7
   4   0   8 14453.1 611.563   9
  -4   0   8 14055.1 503.421   7
   4   0   9 1563.11 237.168   7
  -4   0   9 1652.42 191.001   7
   4   0   9 1417.63 216.550   9
  -4   0   9 1544.77 182.535   9
  -4   0  10 768.747 140.690   7
   4   0  10 819.637 189.459   9
  -4   0  10 725.327 132.983   9
  -4   0 -11 580.473 87.4137   5
  -4   1  11 1641.83 159.041   7
  -4  -1 -11 1437.31 118.860   5
  -4   1  11 1394.44 145.995   9
   4  -1  10 2043.65 243.176   9
  -4   1  10 2101.86 204.402   7
  -4   1  10 2008.70 197.959   9
  -4   1   9 7171.70 368.293   7
  -4   1   9 6918.43 355.442   9
   4  -1   9 6805.89 438.118   9
   4  -1   8 33889.0 1011.75   7
   4  -1   8 31671.3 969.352   9
   4  -1   7 15001.5 614.474   7
  -4   1   7 14356.1 503.567   6
   4  -1   7 14017.5 579.997   9
   4  -1   6 912.932 168.350   7
  -4   1   6 1265.35 136.422   6
   4   1  -6 1206.53 136.724  11
   4  -1   6 1208.35 180.819   9
   4  -1   5 19606.4 577.010   7
  -4   1   5 20127.2 460.009   6
   4   1  -5 19127.9 490.855  11
   4  -1   5 19801.4 569.238   9
   4  -1   4 25556.2 606.263   7
   4  -1   4 23927.9 580.611   9
   4  -1   3 77027.8 1255.75   7
  -4  -1  -3 80892.6 1090.48   3
   4  -1   3 79033.3 1249.16   9
   4  -1   2 64705.0 1021.89   9
   4   1  -1 291060. 3615.74  10
  -4  -1  -1 284597. 3442.63   5
  -4   1   0 86448.4 1139.44   8
   4  -1   0 91072.0 1292.39  12
  -4  -1   1 284626. 3528.63  17
   4  -1  -1 294681. 3783.59  10
   4   1   1 291631. 3620.66   9
   4  -1  -1 279859. 3739.69  12
  -4   1  -1 285671. 3561.36   5
  -4  -1   1 290891. 3524.79   4
   4   1   2 65368.3 995.237   7
   4   1   2 66249.7 986.606   9
  -4  -1   3 75582.0 997.318  16
  -4  -1   3 82669.2 1089.85   6
  -4  -1   3 78629.4 1072.36   3
   4   1   3 84737.0 1216.88   7
   4   1   3 83375.1 1203.74   9
   4   1   4 27864.5 590.983   9
   4   1   4 27976.7 600.765   7
  -4  -1   5 19850.3 474.997   6
   4  -1  -5 19451.8 510.256  11
   4   1   5 19531.5 530.571   9
   4   1   5 20065.8 546.321   7
   4   1   6 1034.19 154.569   7
  -4  -1   6 1067.32 134.084   6
   4  -1  -6 1082.99 137.482  11
   4   1   6 1073.71 147.867   9
   4   1   7 14867.9 578.719   7
   4  -1  -7 14663.4 501.215  11
  -4  -1   7 14322.8 464.660   7
   4   1   7 14652.8 561.531   9
   4   1   8 33249.5 980.892   7
   4   1   8 33320.6 959.068   9
  -4  -1   8 32716.8 804.562   9
  -4  -1   8 30208.0 788.810   7
   4   1   9 7621.62 470.024   7
  -4  -1   9 6536.15 355.575   7
  -4  -1   9 6811.67 352.940   9
   4   1   9 7115.24 445.033   9
   4   1  10 2659.68 282.720   9
  -4   1 -11 1665.24 134.760   5
   4   1  11 1870.83 223.757   9
  -4   2  11 708.767 120.369   7
  -4   2  11 775.667 118.911   9
  -4   2  10 1178.99 158.002   9
  -4   2  10 1403.98 180.111   7
  -4   2   9 523.708 139.243   7
  -4   2   8 4315.31 309.272   6
   4  -2   8 4106.59 345.705   9
  -4   2   7 2175.95 206.274   6
   4  -2   7 2161.16 260.028   7
   4  -2   7 1783.58 237.367   9
   4  -2   6 10539.5 476.624   7
  -4   2   6 11619.8 390.071   6
   4   2  -6 10899.6 374.404  11
   4  -2   6 10884.0 473.229   9
  -4   2   5 11247.2 337.781   6
   4  -2   5 10118.1 423.314   7
   4   2  -5 10806.7 337.200  11
   4  -2   5 9979.65 409.652   9
  -4  -2  -4 186335. 2391.69   3
   4  -2   4 192273. 2714.05   7
   4   2  -4 188538. 2532.93  11
  -4  -2  -3 114565. 1505.54   3
  -4  -2  -3 111737. 1501.78   1
   4  -2   3 111396. 1701.95   9
  -4  -2  -2 248310. 3102.22   1
  -4  -2  -2 242372. 3101.04   3
  -4  -2  -1 106306. 1334.55   8
  -4   2   1 104363. 1284.34   4
  -4  -2  -1 106312. 1335.16   5
   4   2  -1 107722. 1458.97  12
  -4  -2   0 111311. 1465.85  17
  -4  -2   0 115579. 1456.39  16
  -4   2   0 107406. 1431.98   8
  -4  -2   0 108149. 1495.00   3
   4  -2   0 114430. 1652.97  10
   4  -2   0 112753. 1623.48  12
  -4  -2   1 104516. 1445.23   3
  -4  -2   1 108115. 1399.26  16
  -4  -2   1 108393. 1415.02  17
   4   2   1 107627. 1429.93   9
   4   2   1 106155. 1433.51   7
  -4  -2   1 108279. 1391.78   4
  -4   2  -1 108983. 1416.35   5
   4  -2  -2 236984. 2915.49  16
  -4  -2   2 238530. 2968.36  16
   4   2   2 241078. 3052.66   9
   4   2   2 241689. 3060.77   7
  -4  -2   2 238921. 2939.86   6
  -4  -2   2 235623. 3013.61   3
  -4  -2   2 236476. 3014.87   1
  -4  -2   3 111139. 1463.20  16
  -4  -2   3 116923. 1513.55   6
   4   2   3 114424. 1612.46   7
   4   2   3 112760. 1598.81   9
  -4  -2   3 111435. 1500.58   3
  -4  -2   3 111058. 1502.42   1
   4   2   4 188862. 2591.79   7
   4   2   4 184648. 2573.66   9
  -4  -2   4 187493. 2384.20   3
   4   2   5 10173.1 364.575   9
   4   2   5 10316.0 375.488   7
   4  -2  -5 9780.90 354.438  11
  -4  -2   5 10342.8 335.785   6
   4  -2  -6 10380.3 391.012  11
   4   2   6 11612.1 441.186   7
   4   2   6 9679.79 400.862   9
  -4  -2   6 11416.1 367.991   7
   4  -2  -7 1920.56 197.371  11
  -4  -2   7 2121.91 186.484   7
   4   2   7 1712.58 214.480   7
   4   2   7 1791.04 218.185   9
  -4  -2   7 1912.08 176.146   9
   4   2   8 5036.78 361.570   9
   4   2   8 4911.12 370.475   7
   4   2   9 471.904 170.449   9
   4   2   9 474.101 189.345   7
   4   2  10 1812.15 249.176   9
   4   2  11 1080.01 189.487   9
  -4  -2  11 878.637 86.7171   4
  -4   2 -11 1122.03 111.852   5
  -4   3  11 477.754 108.543   9
  -4   3  11 400.891 101.674   7
  -4   3  10 714.212 143.020   9
  -4   3  10 716.706 145.771   7
  -4   3   9 4123.19 296.635   7
   4  -3   8 38120.7 1109.62   9
  -4   3   8 38600.1 1002.71   6
   4  -3   7 32874.9 986.261   9
  -4   3   7 36112.9 896.702   6
   4  -3   6 8970.03 453.802   9
  -4   3   6 11698.9 417.373   6
   4  -3   5 12571.0 493.663   9
   4   3  -5 13883.1 387.345  11
   4   3  -4 41019.6 719.937  11
   4   3  -3 62266.2 930.862  11
  -4  -3  -3 60262.1 911.068   3
  -4  -3  -3 62152.1 916.534   1
  -4  -3  -2 180313. 2278.57  15
  -4  -3  -2 177741. 2275.00  14
  -4  -3  -2 177508. 2216.61   5
  -4  -3  -2 175771. 2317.88   3
  -4  -3  -2 177985. 2321.77   1
  -4  -3  -1 146662. 1940.75   3
  -4  -3  -1 146818. 1940.18   1
  -4  -3  -1 144803. 1889.73  14
  -4  -3  -1 144152. 1891.14  15
   4  -3   1 148453. 2062.74  12
  -4  -3   0 512427. 6366.85   1
  -4  -3   0 503412. 6368.80   3
  -4  -3   0 529947. 6353.45  17
  -4  -3   0 514702. 6326.90  16
  -4   3   0 511519. 6288.71   8
   4  -3   0 513174. 6547.97  10
  -4  -3   0 511478. 6312.23  15
  -4  -3   0 512682. 6310.89  14
   4   3   0 523739. 6296.35  12
   4  -3   0 506011. 6520.03  12
   4   3   1 146021. 1891.51   7
  -4   3  -1 147439. 1896.54   5
  -4  -3   1 144775. 1889.34   4
  -4  -3   1 145422. 1950.24   1
  -4  -3   1 145403. 1948.32   3
  -4  -3   1 148006. 1933.04  17
   4  -3  -1 148325. 1841.20  17
  -4  -3   1 147511. 1913.00  16
   4   3   1 145337. 1885.35   9
  -4   3  -1 146756. 1895.77   8
  -4  -3   1 145568. 1896.54  15
  -4  -3   1 144748. 1895.62  14
   4  -3  -1 140415. 2111.65  12
  -4  -3   2 177432. 2302.83   1
  -4  -3   2 177191. 2299.41   3
   4  -3  -2 175309. 2210.50  16
  -4  -3   2 179871. 2266.58  16
   4   3   2 180385. 2299.61   7
   4   3   2 177399. 2288.06   9
  -4  -3   2 175394. 2240.10  14
  -4   3  -2 182119. 2282.66   5
  -4  -3   3 62154.8 929.728   1
  -4  -3   3 60014.6 922.855   3
  -4  -3   3 62197.6 929.783   2
  -4  -3   3 63753.0 909.427  16
   4   3   3 61632.4 975.570   9
  -4  -3   3 64302.7 879.060   7
   4   3   3 57618.3 966.728   7
  -4  -3   4 41008.8 650.514   2
  -4  -3   4 39557.5 645.107   3
  -4  -3   4 39124.0 634.004  16
   4   3   4 39886.9 764.440   7
   4  -3  -5 12613.5 414.707  11
   4   3   5 13311.2 430.415   7
   4   3   5 13962.1 433.803   9
   4  -3  -6 9020.88 370.208  11
   4   3   6 10033.1 410.078   9
   4   3   6 9919.73 415.180   7
   4  -3  -7 32093.4 796.707  11
   4   3   7 32428.2 883.345   9
   4   3   7 33077.8 904.553   7
   4   3   8 39516.6 1068.75   9
   4   3   8 38870.3 1088.35   7
   4   3   9 4439.85 375.757   7
   4   3  10 979.968 209.708   9
  -4   3 -10 565.915 110.160   5
   4   3  11 804.301 172.799   9
  -4   3 -11 654.082 92.0062   5
  -4   4  11 106.094 72.1020   9
  -4   4  10 4071.11 274.960   7
  -4   4  10 3785.48 261.706   9
  -4   4   9 14074.8 554.709   7
  -4   4   7 23823.4 727.626   6
  -4   4   6 14669.2 499.639   6
  -4   4   5 6456.97 288.729   6
  -4  -4  -4 57592.5 901.606   3
  -4  -4  -3 19371.6 418.861   3
  -4  -4  -3 19925.2 424.380   2
  -4  -4  -3 20127.7 388.403  15
  -4  -4  -3 19977.1 385.248  14
  -4  -4  -2 17975.1 393.790   3
  -4  -4  -2 17483.5 393.115   2
  -4  -4  -2 18286.8 364.157  15
  -4  -4  -2 18361.5 365.069  14
   4  -4   2 17944.3 465.236  12
   4   4  -2 17201.6 308.363  11
   4  -4   1 38913.9 563.197   4
  -4  -4  -1 38786.8 674.652   1
  -4  -4  -1 38452.9 674.003   3
  -4  -4  -1 39505.0 656.767  16
  -4  -4  -1 39068.4 639.857  18
  -4  -4  -1 38842.0 637.189  15
  -4  -4  -1 39835.6 642.646  14
   4  -4   1 40584.0 829.027  10
   4  -4   1 39053.8 796.533  12
  -4  -4   0 25544.1 500.266   3
  -4  -4   0 25213.3 498.494   1
  -4  -4   0 25384.9 493.311  17
  -4  -4   0 24999.3 470.551  16
  -4  -4   0 25505.8 460.856  18
   4  -4   0 24927.8 630.322  10
  -4  -4   0 25660.0 462.909  15
  -4  -4   0 26171.0 465.168  14
   4  -4   0 25170.7 609.999  12
   4   4   0 24532.3 402.016  10
   4   4   0 24551.1 390.601  12
  -4  -4   1 38126.5 679.834   3
  -4  -4   1 38447.1 681.108   1
  -4  -4   1 39095.8 685.617   2
  -4  -4   1 40528.5 645.118  18
  -4  -4   1 39066.2 655.693  16
   4  -4  -1 39781.5 602.069  17
   4   4   1 39278.3 583.824   9
  -4   4  -1 39247.8 614.435   8
  -4  -4   1 39954.1 640.978  15
  -4  -4   1 39572.6 640.801  14
  -4  -4   1 38246.3 630.990   4
  -4   4  -1 39408.5 616.761   5
   4   4   1 40284.2 589.942   7
  -4  -4   2 18042.8 400.691   2
  -4  -4   2 17852.1 399.434   3
  -4  -4   2 18025.5 385.209  16
   4  -4  -2 17419.3 343.029  16
   4   4   2 17810.0 371.580   7
   4   4   2 17086.1 361.830   9
  -4  -4   2 17848.1 362.009  14
  -4  -4   2 17601.4 362.213  15
  -4  -4   2 17840.6 371.445   4
  -4  -4   3 20084.2 436.307   3
  -4  -4   3 20507.0 442.434   2
  -4  -4   3 21049.2 432.530  16
   4   4   3 20914.4 456.083   9
  -4  -4   3 21661.7 404.861  14
  -4  -4   3 21184.1 438.954   4
  -4  -4   4 58796.5 924.195  16
   4   4   4 59903.8 1030.88   7
  -4  -4   4 60488.6 932.772   2
   4  -4  -4 57029.4 1028.94  11
   4  -4  -5 5200.14 260.076  11
   4   4   5 5090.69 266.727   7
   4   4   5 5620.68 272.989   9
   4  -4  -6 12651.5 444.403  11
   4   4   6 12699.8 479.374   7
   4   4   6 13398.4 483.453   9
   4   4   7 21438.2 700.871   9
   4   4   7 21931.1 719.813   7
   4   4   8 11240.4 534.892   9
   4   4   9 14832.2 658.955   7
   4   4   9 14409.1 632.850   9
  -4   4 -10 3560.46 204.871   5
  -4  -4  10 3715.12 186.692   4
   4   4  11 115.159 112.650   9
  -4   4 -11 142.662 61.4810   8
   4  -5  10 5007.65 203.628   4
  -4   5  10 4736.48 279.937   7
  -4   5  10 4978.22 282.895   9
  -4   5   9 6072.56 353.306   7
  -4   5   8 2046.82 251.190   6
  -4   5   7 4046.69 302.425   6
  -4   5   6 14069.5 508.548   6
  -4   5   5 18019.1 528.331   6
   4  -5   4 34436.8 645.186  13
  -4  -5  -3 44416.3 789.733   3
   4  -5   3 45421.6 933.125  12
  -4  -5  -3 44579.3 746.384  15
  -4  -5  -3 46245.0 752.367  14
  -4  -5  -2 2288.93 145.990   2
  -4  -5  -2 2321.66 144.757   3
  -4  -5  -2 2695.10 140.258  15
  -4  -5  -2 2667.16 140.874  14
   4  -5   2 2500.46 196.981  12
   4  -5   2 2602.73 211.664  10
   4  -5   1 60039.7 858.862   4
  -4  -5  -1 60005.5 1004.33   2
  -4  -5  -1 61058.0 1000.65   3
  -4  -5  -1 62157.9 975.438  16
   4  -5   1 62801.3 1159.40  10
  -4  -5  -1 63514.9 961.274  15
  -4  -5  -1 64180.1 963.523  14
  -4  -5   0 13530.6 367.022   2
  -4  -5   0 13359.6 360.822   3
  -4  -5   0 12980.4 338.940  16
   4  -5   0 12968.9 323.467  17
  -4  -5   0 12959.4 325.267  15
  -4  -5   0 12936.3 325.338  14
   4  -5   0 13588.2 438.210  12
  -4  -5   1 61138.1 1010.18   2
  -4  -5   1 59194.7 996.528   3
   4  -5  -1 61484.3 915.186  17
   4  -5  -1 61137.6 964.119  16
  -4  -5   1 61506.2 970.668  16
  -4   5  -1 60303.0 885.858   8
  -4  -5   1 59138.1 939.183  15
  -4  -5   1 61253.6 944.715  14
  -4  -5   1 58689.3 928.738   4
  -4  -5   2 2275.46 146.940   3
  -4  -5   2 2462.20 152.523   2
  -4  -5   2 2639.36 152.249  16
   4  -5  -2 2558.63 131.856  16
  -4   5  -2 2342.40 122.201   8
  -4  -5   2 2480.66 135.376  15
  -4  -5   2 2345.60 133.355  14
  -4   5  -2 2314.91 121.626   5
  -4  -5   2 2500.71 138.755   4
   4   5   3 45467.9 799.534   9
  -4  -5   3 44306.3 801.512   3
  -4  -5   3 45331.4 752.051  15
  -4  -5   3 45892.5 752.142  14
  -4  -5   3 45048.5 786.802   4
  -4   5  -3 46492.2 775.634   5
  -4  -5   4 35395.9 678.080   4
  -4   5  -4 32933.8 652.116   5
   4  -5  -4 34333.5 652.825  13
   4  -5  -4 33646.6 709.830  11
   4   5   4 34383.1 718.051   7
   4   5   4 33550.9 706.271   9
   4   5   5 14014.6 461.936   7
   4   5   5 14282.3 457.075   9
   4  -5  -5 13658.3 434.749  11
  -4  -5   5 13356.6 393.916   4
   4  -5  -6 11847.2 430.272  11
   4   5   6 11561.0 459.509   7
   4   5   6 11764.2 453.153   9
   4   5   7 2949.83 267.563   7
   4   5   7 3522.29 283.827   9
  -4  -5   7 3077.58 201.897   4
   4   5   8 2029.19 238.827   9
   4   5   8 2195.66 251.664   7
  -4   5  -8 1761.66 164.680   5
  -4  -5   8 1774.35 163.052   4
   4   5   9 5948.38 382.516   9
  -4   5  -9 4964.11 251.751   5
  -4  -5   9 4957.48 240.506   4
   4   5   9 5484.05 378.784   7
   4   5  10 5198.94 326.019   9
  -4  -5  10 4865.24 204.973   4
  -4   5 -10 5044.13 220.001   5
  -4   6  10 285.152 100.090   9
  -4   6  10 361.674 100.375   7
  -4   6   9 2807.52 238.117   7
   4  -6   9 2479.92 158.901   4
   4  -6   8 2422.05 178.854   4
  -4   6   8 2660.30 257.807   6
   4  -6   7 1442.60 171.458  16
  -4   6   6 12072.4 465.849   6
  -4   6   5 9567.04 376.387   6
   4  -6   4 17256.0 440.590   4
   4  -6   4 16836.3 431.286  15
   4  -6   4 16407.9 422.886  13
  -4  -6  -3 53076.2 949.930   2
   4  -6   3 53881.7 942.578  15
  -4  -6  -3 53120.6 895.228  15
   4  -6   3 54256.6 944.690  13
   4  -6   3 53359.7 871.662   4
  -4  -6  -2 60517.6 1027.51   2
  -4  -6  -2 59349.4 969.789  15
  -4  -6  -2 61069.8 1026.42   3
  -4  -6  -2 58757.4 970.921  18
  -4  -6  -1 3524.12 188.998  16
  -4  -6  -1 3780.34 186.890  18
  -4  -6  -1 3411.28 193.044   3
  -4  -6  -1 3395.46 194.990   2
  -4  -6  -1 3576.14 182.039  15
  -4  -6  -1 3667.26 183.737  14
  -4  -6   0 1199.29 129.095  17
  -4  -6   0 917.989 106.546  18
  -4  -6   0 992.486 107.413  14
  -4  -6   0 1167.78 124.484   2
  -4  -6   0 1044.12 117.026   3
   4  -6  -1 3662.52 168.307  17
  -4  -6   1 3569.64 180.360  18
   4  -6  -1 4349.87 205.539  16
  -4  -6   1 3938.35 199.039  16
  -4  -6   1 4158.28 215.253  17
  -4   6  -1 3455.15 137.640   8
  -4  -6   1 3528.57 178.435  15
  -4  -6   1 3678.28 182.732  14
  -4  -6   1 3814.73 206.404   2
  -4  -6   1 3692.29 204.010   3
  -4  -6   2 60962.9 1063.96   2
   4  -6  -2 59846.3 976.994  16
  -4  -6   2 60861.6 992.914  18
  -4  -6   2 58972.4 1022.19  16
  -4  -6   2 61459.2 1072.57  17
  -4   6  -2 61103.2 933.705   8
  -4  -6   2 59619.8 985.669  15
  -4  -6   2 61596.1 1009.98   4
  -4  -6   2 61339.4 1060.77   3
  -4   6  -2 62219.6 937.529   5
  -4  -6   3 52311.8 889.152  15
   4  -6  -3 53711.5 950.431  13
  -4   6  -3 53965.4 885.100   5
  -4  -6   3 53708.2 928.619   4
  -4  -6   3 51500.8 936.309  16
  -4  -6   3 54844.4 1006.76  17
  -4   6  -4 16610.1 426.405   5
  -4  -6   4 16852.0 441.722   4
   4  -6  -4 16757.2 444.683  15
   4  -6  -4 15845.5 443.791  11
   4  -6  -4 16616.9 440.927  13
  -4  -6   4 16015.7 437.401  16
   4  -6  -5 8129.33 327.257  11
  -4   6  -5 8150.67 304.094   5
  -4  -6   5 7890.59 306.494   4
   4   6   6 9822.02 423.503   7
   4   6   6 9245.24 402.720   9
  -4  -6   6 9149.61 343.071   4
  -4   6  -6 9643.06 350.432   5
   4   6   7 1757.41 201.879   9
  -4  -6   8 1958.52 181.873  17
   4   6   8 2333.75 236.082   9
  -4  -6   8 2501.93 179.646   4
  -4   6  -8 2535.88 188.743   5
   4   6   8 2119.84 235.470   7
   4   6   9 2600.27 235.751   9
  -4  -6   9 2776.77 172.009   4
  -4   6  -9 2816.06 178.638   5
   4   6   9 2510.14 236.583   7
   4   6  10 255.541 96.6880   9
  -4   6 -10 300.018 66.4886   8
  -4  -6  10 320.366 66.8730   4
  -4   7  10 784.447 102.131   9
  -4   7   9 358.297 105.071   9
  -4   7   9 368.126 106.336   7
  -4   7   8 997.097 152.265   7
   4  -7   7 4902.89 248.105   4
  -4   7   7 5078.60 314.320   6
   4  -7   7 4951.51 286.143  16
  -4   7   6 1976.42 198.159   6
   4  -7   6 1821.56 196.780  16
   4  -7   5 24760.1 606.538   4
   4  -7   5 24668.7 696.029  16
   4  -7   4 1896.66 146.684   4
   4  -7   4 2054.99 162.612  13
  -4  -7  -4 2268.60 152.406  14
   4  -7   4 2019.76 164.219  15
   4  -7   3 7153.33 298.877  13
  -4  -7  -3 8159.79 291.105  15
   4  -7   3 7957.27 312.924  15
  -4  -7  -3 7514.03 279.426  14
  -4  -7  -2 7595.17 283.671  15
  -4  -7  -2 7442.17 282.627  14
   4  -7   2 7146.05 302.599  15
   4  -7   2 7840.54 313.976  13
   4  -7   2 7206.15 324.992  16
  -4  -7  -2 8230.36 294.034  18
  -4  -7  -1 10224.9 339.151  15
  -4  -7  -1 10386.6 342.025  14
   4  -7   1 10719.4 369.141  13
  -4  -7  -1 10799.2 357.460  16
   4  -7   1 10704.6 389.254  16
  -4  -7  -1 10966.5 348.703  18
   4  -7   1 10837.4 371.166  17
  -4  -7  -1 10298.3 372.797   2
  -4  -7   0 126316. 1865.43  15
  -4  -7   0 131171. 1875.05  14
   4  -7   0 126993. 1918.86  13
  -4  -7   0 124418. 1942.03  17
  -4  -7   0 126744. 1899.54  16
  -4  -7   0 124591. 1860.39  18
   4  -7   0 134526. 1964.24  16
   4  -7   0 128882. 1878.32  17
  -4  -7   0 125920. 1956.60   2
  -4  -7   1 10892.4 345.231  15
  -4  -7   1 11353.4 349.654  14
   4  -7  -1 10648.6 367.776  13
  -4  -7   1 10919.8 389.151  17
  -4  -7   1 11374.7 351.095  18
   4  -7  -1 10785.6 365.428  16
  -4  -7   1 10924.0 366.565  16
   4  -7  -2 8056.19 320.835  13
  -4  -7   2 7959.20 291.192  15
   4  -7  -2 7944.84 318.361  15
  -4  -7   2 7786.05 288.542  14
   4  -7  -2 7798.53 285.287  16
  -4  -7   2 7449.79 285.421  18
  -4  -7   2 8226.31 321.115  16
  -4  -7   2 7975.29 335.804  17
  -4  -7   3 8129.50 305.708   4
  -4  -7   3 7538.38 280.640  15
   4  -7  -3 7568.02 316.776  15
  -4  -7   3 8187.39 288.029  14
   4  -7  -3 8034.61 321.438  13
  -4  -7   3 7419.42 308.941  16
  -4  -7   3 7671.29 346.214  17
  -4  -7   4 2219.95 169.832   4
   4  -7  -4 2317.13 183.239  15
   4  -7  -4 2207.36 176.989  13
  -4  -7   4 2058.00 176.388  16
  -4  -7   4 2603.35 217.514  17
  -4  -7   5 26091.8 694.113  17
  -4  -7   5 24835.0 598.667  16
  -4  -7   5 24489.2 603.036   4
  -4  -7   6 2079.63 203.038  17
  -4   7  -6 1936.52 164.411   8
  -4  -7   7 4554.07 241.787   4
  -4  -7   8 802.436 127.930  17
  -4   7  -8 763.289 107.377   8
  -4  -7   8 839.570 111.540   4
  -4   7  -8 940.445 116.443   5
  -4   7  -9 467.239 77.1895   8
  -4  -7   9 323.977 76.0107   4
   4  -8   9 967.739 127.307  17
  -4   8   9 780.250 101.080   9
  -4   8   8 762.889 124.466   7
   4  -8   7 115.132 97.5943  16
  -4   8   7 225.598 100.320   6
   4  -8   6 890.710 158.437  16
  -4   8   6 943.956 140.741   6
  -4   8   5 1714.14 163.237   6
   4  -8   5 1306.98 187.625  16
  -4   8   4 10277.2 344.597   6
   4  -8   4 10465.5 369.053  15
   4  -8   4 11055.6 375.037  13
   4  -8   4 11032.7 451.391  16
  -4  -8  -3 41868.4 821.360  15
   4  -8   3 42149.5 875.440  15
  -4  -8  -3 39823.6 804.302  14
   4  -8   3 41502.8 860.317  13
   4  -8   3 41307.2 936.535  16
  -4  -8  -2 1913.09 168.862  15
  -4  -8  -2 1847.60 165.759  14
   4  -8   2 1959.12 182.232  15
   4  -8   2 1849.72 174.655  13
   4  -8   2 1763.61 197.562  16
   4  -8   2 1938.94 204.691  17
  -4  -8  -1 11998.6 395.567  15
  -4  -8  -1 11905.4 391.269  14
   4  -8   1 12081.0 426.803  15
   4  -8   1 12163.9 422.331  13
  -4  -8  -1 12440.1 413.293  16
  -4  -8  -1 11779.2 393.394  18
   4  -8   1 11893.6 443.141  16
   4  -8   1 12129.3 423.622  17
  -4  -8   0 14723.4 439.042  15
   4  -8   0 14528.4 471.422  15
  -4  -8   0 14313.4 431.481  14
   4  -8   0 14500.5 464.829  13
   4  -8   0 14715.5 446.389  17
  -4  -8   0 14282.2 435.190  18
  -4  -8   0 14323.4 454.393  16
   4  -8   0 15639.8 494.879  16
  -4  -8   1 12323.3 398.822  15
  -4  -8   1 13181.9 407.604  14
   4  -8  -1 12654.8 437.484  15
   4  -8  -1 11463.0 413.063  13
  -4  -8   1 12493.6 451.098  17
   4  -8  -1 13343.0 436.221  16
  -4  -8   1 12194.0 421.835  16
  -4  -8   1 13352.7 411.824  18
  -4  -8   2 1876.54 164.575  15
  -4  -8   2 1906.14 164.508  14
   4  -8  -2 2032.20 191.226  15
   4  -8  -2 1742.10 176.537  13
  -4  -8   2 1835.00 186.970  16
  -4  -8   2 2102.87 206.621  17
  -4  -8   3 40121.3 803.275  15
   4  -8  -3 41636.1 881.297  15
  -4  -8   3 39996.3 798.060  14
   4  -8  -3 40421.4 866.591  13
  -4  -8   3 40131.8 863.525  16
  -4  -8   3 40409.6 915.765  17
  -4  -8   4 10854.1 384.245   4
   4  -8  -4 11940.4 411.352  15
   4  -8  -4 11275.2 400.221  13
  -4  -8   4 11373.8 445.344  17
  -4  -8   4 11617.9 408.464  16
  -4  -8   5 1992.63 177.416  16
  -4  -8   5 1941.12 200.929  17
  -4  -8   6 1091.51 127.496   4
  -4  -8   6 736.046 140.096  17
  -4  -8   7 185.803 81.6736   4
  -4  -8   7 268.535 106.318  17
  -4  -8   8 946.953 113.721   4
  -4  -8   8 807.053 117.558  17
   4  -9   8 279.949 100.869  17
   4  -9   7 2337.40 183.229  16
   4  -9   7 3004.80 233.650  17
   4  -9   6 8482.94 411.607  17
   4  -9   5 346.129 135.127  16
   4  -9   4 1344.57 155.385  18
   4  -9   4 1122.44 175.173  16
   4  -9   4 1381.08 152.586  15
   4  -9   3 20778.5 638.370  16
   4  -9   3 21562.3 666.822  17
   4  -9   3 20788.3 578.255  13
  -4  -9  -3 21054.0 545.508  15
   4  -9   3 20617.3 579.344  15
  -4  -9  -3 20796.5 533.859  14
   4  -9   2 33993.2 855.207  16
   4  -9   2 36520.5 868.038  17
   4  -9   2 36475.6 826.470  13
  -4  -9  -2 36194.6 778.823  15
  -4  -9  -2 35046.9 771.076  14
   4  -9   2 37870.3 864.243  15
  -4  -9  -1 4740.73 274.512  16
   4  -9   1 4685.51 294.239  16
   4  -9   1 4428.03 267.288  17
   4  -9   1 4498.27 269.579  13
  -4  -9  -1 4528.46 253.549  15
  -4  -9  -1 4262.55 248.597  14
   4  -9   1 4710.22 281.244  15
   4  -9   0 3535.97 255.482  16
  -4  -9   0 3334.48 242.235  16
   4  -9   0 3290.81 221.313  17
   4  -9   0 3516.15 239.670  13
  -4  -9   0 3041.08 218.778  15
  -4  -9   0 3231.56 225.699  14
   4  -9   0 2952.38 230.443  15
   4  -9  -1 4759.35 281.558  16
  -4  -9   1 4473.01 272.861  16
   4  -9  -1 4901.46 279.324  13
  -4  -9   1 4997.70 267.077  15
  -4  -9   1 4490.17 252.621  14
   4  -9  -1 5270.98 294.816  15
  -4  -9   2 34993.9 857.615  17
  -4  -9   2 34585.1 810.749  16
   4  -9  -2 35092.5 820.433  13
  -4  -9   2 35986.7 775.307  15
   4  -9  -2 35946.6 840.645  15
  -4  -9   2 36211.7 774.801  14
  -4  -9   3 20780.5 632.894  17
  -4  -9   3 20424.7 591.057  16
   4  -9  -3 21510.5 600.257  13
   4  -9  -3 21000.5 596.531  15
  -4  -9   3 21049.1 540.025  14
  -4  -9   4 1412.96 166.606  16
   4  -9  -4 1466.98 161.334  18
  -4  -9   4 1528.34 187.017  17
   4  -9  -4 1579.33 170.288  15
  -4  -9   5 422.184 111.664  16
  -4  -9   6 6921.77 328.818  17
  -4  -9   7 2335.69 181.507  17
   4 -10   8 40.2704 58.6510  17
   4 -10   7 438.300 108.391  17
   4 -10   6 855.840 152.756  17
   4 -10   6 799.915 133.744  16
   4 -10   5 24.4690 116.390  17
   4 -10   5 123.354 112.112  16
   4 -10   4 638.768 161.288  17
   4 -10   4 661.075 149.098  16
   4 -10   3 5223.05 319.478  16
   4 -10   3 5349.99 284.676  18
   4 -10   3 5839.44 336.833  17
   4 -10   3 5537.24 284.897  13
   4 -10   3 5477.80 283.254  15
   4 -10   2 6019.38 329.375  17
   4 -10   2 5954.10 335.315  16
   4 -10   2 6766.46 329.096  18
  -4 -10  -2 7219.12 312.686  15
   4 -10   2 6597.77 323.704  15
  -4 -10  -2 6512.36 299.859  14
   4 -10   1 2482.56 211.852  17
   4 -10   1 2507.00 231.138  16
  -4 -10  -1 2593.87 205.900  15
  -4 -10  -1 2756.89 205.211  14
   4 -10   1 2231.34 204.987  15
   4 -10   0 4369.80 286.348  16
  -4 -10   0 4350.97 272.388  16
  -4 -10   0 4285.51 256.324  14
   4 -10   0 4377.22 276.747  15
  -4 -10   0 4390.26 260.009  15
  -4 -10   1 2228.06 208.991  16
   4 -10  -1 2810.05 225.388  16
  -4 -10   1 2501.99 203.728  15
   4 -10  -1 2337.71 210.253  15
  -4 -10   1 2639.92 203.162  14
   4 -10  -2 6365.47 327.716  18
  -4 -10   2 7010.74 335.600  16
   4 -10  -2 6469.86 323.123  15
  -4 -10   2 6527.03 297.614  14
  -4 -10   3 5102.20 309.400  17
   4 -10  -3 5872.30 303.724  18
  -4 -10   3 5094.58 281.717  16
   4 -10  -3 5685.73 293.723  13
   4 -10  -3 5714.21 294.791  15
   4 -10  -4 696.848 127.893  18
   4 -10  -4 609.631 119.963  14
  -4 -10   5 39.8217 96.0532  17
  -4 -10   5 90.4697 86.5788  16
  -4 -10   6 631.986 119.089  17
  -4 -10   7 377.715 87.4897  17
   4 -11   6 920.017 124.889  17
   4 -11   6 907.460 115.779  16
   4 -11   5 1681.33 167.757  16
   4 -11   5 2011.05 189.329  17
   4 -11   4 1051.60 160.975  17
   4 -11   4 1058.40 152.903  16
   4 -11   3 3165.12 239.840  17
   4 -11   3 2689.51 225.423  16
   4 -11   3 2519.28 186.332  18
   4 -11   3 2923.57 197.965  15
   4 -11   2 7787.13 356.635  17
   4 -11   2 7164.78 324.524  18
   4 -11   1 1605.71 171.112  13
  -4 -11  -1 1584.80 160.508  14
   4 -11   1 1314.30 159.103  15
   4 -11   0 120.298 98.7240  13
   4 -11   0 131.712 101.752  15
  -4 -11   0 111.645 88.4360  14
   4 -11  -1 1556.19 167.653  13
  -4 -11   1 1289.17 147.231  14
   4 -11  -1 1463.83 164.962  15
   4 -11  -2 7266.24 330.194  18
   4 -11  -3 2822.67 203.545  15
   4 -11  -3 2699.90 203.311  18
  -4 -11   3 2795.57 207.678  16
   4 -11  -4 1044.74 129.708  14
  -4 -11   4 932.721 128.153  16
   4 -11  -4 952.881 123.084  15
   4 -11  -4 1052.47 126.089  18
   4 -12   5 262.790 83.6779  16
   4 -12   4 1559.28 150.719  16
   4 -12   3 2686.28 164.604  15
   4 -12   3 2622.66 164.139  14
   4 -12   3 2516.22 161.080  18
   4 -12   3 2765.70 201.692  16
   4 -12   2 3125.80 195.813  15
   4 -12   2 3162.29 195.606  14
   4 -12   2 3303.16 199.893  18
   4 -12   2 3343.21 225.972  16
   4 -12   1 121.542 93.9710  14
   4 -12   1 206.486 112.762  16
   4 -12   1 169.025 88.7455  15
   4 -12   1 97.2654 84.9853  18
   4 -12   0 474.454 116.456  16
   4 -12   0 554.948 115.281  14
   4 -12   0 423.581 111.901  15
   4 -12   0 570.118 115.738  18
   4 -12  -1 65.1076 86.3262  14
   4 -12  -1 186.059 97.7886  15
   4 -12  -1 154.750 90.7498  18
   4 -12  -2 3317.85 208.829  15
   4 -12  -2 3083.46 197.658  14
   4 -12  -2 3395.69 205.706  18
   4 -12  -3 2321.97 163.478  15
   4 -12  -3 2410.73 168.088  14
   4 -12  -3 2571.25 170.984  18
   4 -13   4 196.859 63.2244  16
   4 -13   3 1394.35 122.959  16
   4 -13   2 2595.88 147.960  15
   4 -13   2 2792.60 150.950  14
   4 -13   2 2727.66 170.031  16
   4 -13   1 994.343 111.066  15
   4 -13   1 1178.15 118.280  14
   4 -13   1 1075.64 121.630  16
   4 -13   1 1020.57 113.376  18
   4 -13   0 561.730 98.8310  14
   4 -13   0 551.787 98.0240  15
   4 -13   0 684.956 100.248  18
   4 -13  -1 1098.18 117.364  15
   4 -13  -1 1053.06 114.106  14
   4 -13  -1 1113.65 115.564  18
   4 -13  -2 2756.66 155.219  15
   4 -13  -2 2550.40 153.678  14
   4 -13  -3 1231.83 93.8540  15
   4 -13  -3 1110.75 93.0350  14
   4 -14   0 16.3660 43.8788  14
   4 -14  -1 105.522 47.4926  14
   5   0   0-4.98545 71.4780  12
  -5   0   0 3.73079 25.9769   8
   5   0  -1 256251. 3446.29  10
  -5   0  -1 256028. 3222.41   8
  -5   0  -1 252306. 3222.91   5
   5   0  -1 245858. 3400.83  12
  -5   0   2 121191. 1492.29  17
   5   0   2 125164. 1741.21   9
   5   0   3 210342. 2862.56   9
   5   0   4 29113.1 678.521   7
   5   0   5 80537.3 1466.02   7
  -5   0   5 80712.7 1255.01   6
   5   0  -5 85324.3 1379.99  11
   5   0   5 81496.5 1451.31   9
   5   0   6 20386.5 662.754   7
  -5   0   6 19410.5 517.785   6
   5   0  -6 19590.3 567.222  11
   5   0   6 20170.1 650.979   9
   5   0   7 7067.17 421.966   7
  -5   0   7 7678.67 352.679   6
   5   0  -7 7436.80 361.015  11
   5   0   7 6599.02 406.063   9
   5   0   8 319.220 176.110   7
  -5   0   8 373.580 119.249   7
   5   0   8 304.452 162.955   9
   5   0   9 3126.73 311.196   9
  -5   0   9 2384.44 214.934   7
  -5   0  10 184.157 99.3188   7
  -5   0 -10 102.702 71.8822   5
   5   0  10-34.4680 145.334   9
  -5   0  10 302.247 101.956   9
  -5   0 -11 21.6867 53.3874   5
  -5   1  10 246.456 103.430   7
  -5  -1 -10 251.390 83.2831   5
  -5   1  10 285.735 95.7329   9
  -5   1   9 1689.35 192.658   7
  -5   1   8 20744.1 659.918   6
   5  -1   8 23139.7 810.892   9
  -5   1   7 24733.6 667.148   6
   5  -1   7 25400.0 834.299   7
   5   1  -7 25521.1 686.063  11
   5  -1   7 26051.1 822.542   9
   5  -1   6 4773.78 323.794   7
  -5   1   6 4446.01 231.938   6
   5   1  -6 4842.46 263.297  11
   5  -1   6 4895.76 321.339   9
   5  -1   5 24940.9 689.242   7
  -5   1   5 23053.3 509.470   6
   5   1  -5 23607.1 574.548  11
   5  -1   5 23503.2 658.529   9
   5  -1   4 131010. 1994.06   7
  -5  -1  -4 127453. 1690.59   3
   5  -1   3 174297. 2453.85   9
   5  -1   2 12446.5 364.633   9
  -5  -1  -2 12227.4 253.927   5
   5   1  -1 90871.0 1369.69  10
  -5  -1  -1 89960.5 1177.78   8
   5   1  -1 88617.2 1337.25  12
  -5  -1  -1 89527.0 1178.10   5
   5   1   0 123890. 1666.63  12
   5  -1   0 124810. 1767.98  10
   5  -1   0 122793. 1747.60  12
  -5  -1   1 89325.7 1150.16  17
   5  -1  -1 87122.3 1406.85  10
  -5   1  -1 87738.6 1189.04   8
  -5   1  -1 89043.4 1192.78   5
  -5  -1   1 91026.5 1147.61   4
  -5   1  -2 11820.7 265.135   5
   5   1   2 12166.8 324.975   7
  -5  -1   2 11796.6 221.953  17
   5   1   2 11583.0 313.471   9
   5   1   3 172373. 2377.96   9
   5   1   4 129535. 1941.06   7
  -5  -1   4 127799. 1681.25   3
   5   1   5 24777.3 653.919   7
  -5  -1   5 24714.1 534.128   6
   5  -1  -5 23693.5 599.957  11
   5   1   5 23238.7 624.318   9
   5   1   6 4707.76 307.273   7
  -5  -1   6 4950.93 252.913   6
   5  -1  -6 4459.37 268.687  11
   5   1   6 4824.65 300.807   9
   5   1   7 24422.5 788.360   7
   5  -1  -7 26564.4 714.007  11
   5   1   7 25282.7 789.543   9
   5   1   8 21599.0 782.841   7
  -5  -1   8 20967.2 624.675   7
  -5  -1   8 21055.0 616.698   9
   5   1   8 21758.1 772.181   9
   5   1   9 1483.99 234.592   9
  -5   1 -10 338.927 96.7357   5
   5   1  10 194.962 156.141   9
  -5   1 -11 599.540 88.2360   5
  -5   2  11 23.5295 69.0782   7
  -5   2  11 29.4080 67.9129   9
  -5   2  10 674.096 127.520   7
  -5   2  10 638.974 127.410   9
  -5   2   9 890.643 149.790   7
  -5   2   8 3403.88 268.659   6
   5  -2   8 3365.01 330.968   9
  -5   2   7 26997.2 725.472   6
   5  -2   7 28859.5 899.934   9
  -5   2   6 10106.7 362.785   6
   5   2  -6 10407.1 375.756  11
   5  -2   6 10041.8 473.371   9
  -5   2   5 28510.9 599.560   6
   5   2  -5 27803.3 622.849  11
  -5  -2  -4 136796. 1815.57   1
  -5  -2  -3 73853.5 1060.63   3
  -5  -2  -3 71977.6 1057.63   1
   5  -2   3 74840.0 1267.97   9
  -5  -2  -2 130562. 1702.93   5
  -5  -2  -2 134596. 1791.23   3
  -5  -2  -1 17733.6 378.814   3
   5   2  -1 18104.6 424.594  10
  -5  -2  -1 17758.0 290.660   8
   5   2  -1 16850.3 393.858  12
  -5  -2  -1 17781.7 291.554   5
   5  -2   0 1239.35 148.425  10
   5  -2   0 1158.16 130.513  12
  -5  -2   1 17283.2 369.413   3
  -5  -2   1 17895.2 329.009  17
   5   2   1 17543.6 367.286   9
   5  -2  -1 17331.6 502.495  10
  -5   2  -1 18392.3 337.956   8
  -5   2  -1 18050.0 337.819   5
  -5  -2   1 17358.0 312.271   4
   5  -2  -1 17954.1 488.062  12
  -5  -2   2 126414. 1647.94  16
  -5  -2   2 129907. 1679.30  17
   5   2   2 126687. 1764.99   9
  -5   2  -2 125056. 1703.36   5
  -5  -2   2 132024. 1669.08   4
   5   2   2 126465. 1775.58   7
  -5  -2   2 124494. 1716.94   3
  -5  -2   3 69864.6 963.674  16
  -5  -2   3 71627.5 1000.96   6
  -5  -2   3 73104.3 1036.90   3
  -5  -2   3 70360.8 1032.19   1
   5   2   3 73990.9 1144.21   9
  -5  -2   4 139583. 1850.81   3
  -5  -2   4 139617. 1851.89   1
   5   2   4 143296. 2076.16   7
  -5  -2   5 28160.4 604.761   6
   5  -2  -5 27741.2 664.553  11
   5   2   5 27983.4 699.385   7
   5   2   5 27445.8 683.866   9
   5   2   6 10324.2 443.580   7
   5  -2  -6 9083.88 382.667  11
   5   2   6 9945.43 423.948   9
   5   2   7 28301.2 846.958   7
   5  -2  -7 28034.7 743.058  11
   5   2   7 26252.6 804.099   9
   5   2   8 3903.78 340.728   7
   5   2   8 3881.85 330.514   9
   5   2   9 888.627 204.834   7
  -5   2 -10 553.988 107.123   5
   5   2  10 934.795 204.543   9
  -5   2 -11 16.3140 54.2572   5
  -5   3  11 294.464 83.7527   9
  -5   3  10 3011.49 230.686   7
  -5   3  10 3115.65 229.217   9
  -5   3   9 173.990 99.9412   7
  -5   3   7 1695.84 190.957   6
   5  -3   7 1228.16 231.618   9
  -5   3   6 12691.0 430.021   6
   5   3  -6 13084.1 417.904  11
   5  -3   6 12110.2 551.595   9
   5   3  -5 19044.9 480.033  11
   5  -3   5 19278.1 642.792   9
  -5  -3  -4 41817.3 697.948   2
   5   3  -4 43926.2 771.406  11
  -5  -3  -3 13549.0 322.914   1
  -5  -3  -2 31195.7 468.198   5
  -5  -3  -2 31153.9 467.017   8
  -5  -3  -1 47292.1 768.461   1
   5  -3   1 46928.4 615.445   4
   5  -3   1 45539.8 872.151  12
  -5  -3   0 70833.9 1070.26   1
  -5  -3   0 70854.8 1014.40  16
   5  -3   0 69611.4 1237.66  10
  -5   3   0 72533.8 992.424   8
  -5  -3   0 71434.3 1001.02  14
   5   3   0 69156.0 1032.36  12
   5  -3   0 69421.0 1217.15  12
  -5  -3   1 44154.0 742.428   1
   5  -3  -1 45055.2 606.179  17
  -5  -3   1 45062.3 712.665  17
  -5  -3   1 45382.1 697.607  16
   5   3   1 44601.4 700.272   9
  -5   3  -1 45776.1 698.388   8
  -5   3  -1 46495.0 700.211   5
   5  -3  -1 44040.3 903.555  12
  -5  -3   2 33169.2 537.713  16
   5  -3  -2 31389.1 492.072  16
  -5  -3   2 31583.4 559.193  17
   5   3   2 32836.0 586.188   9
   5   3   2 33305.0 596.963   7
  -5  -3   2 31208.1 465.249   6
  -5  -3   2 32380.7 579.107   1
  -5  -3   3 13837.7 300.122  16
  -5  -3   3 14175.0 303.653   6
   5   3   3 13976.2 375.625   9
  -5  -3   3 14526.6 339.607   1
   5   3   4 41255.5 827.148   7
  -5  -3   4 42203.9 695.626   2
   5  -3  -5 19798.9 544.872  11
   5   3   5 18981.2 554.992   7
   5   3   5 19084.3 547.717   9
   5  -3  -6 12149.4 446.899  11
   5   3   6 12711.8 495.756   7
   5   3   6 13089.9 492.740   9
   5   3   7 1722.18 222.172   9
   5  -3  -7 1273.58 175.145  11
   5   3   7 1863.83 230.203   7
   5   3   8 6262.95 409.971   9
   5   3   9 157.988 163.483   7
  -5   3 -10 2756.65 183.203   5
  -5  -3  10 3023.17 166.962   4
  -5   3 -11 245.399 62.9301   8
  -5   3 -11 258.394 64.7376   5
  -5   4  11 531.747 89.7978   9
  -5   4  10 778.571 136.701   9
  -5   4  10 889.257 142.771   7
  -5   4   9 1184.54 178.373   7
  -5   4   7 9670.91 435.719   6
  -5   4   6 14263.6 484.250   6
  -5  -4  -4 5327.62 201.990   3
  -5  -4  -3 26383.2 523.238   2
  -5  -4  -3 25412.7 518.699   3
  -5  -4  -2 93031.7 1291.15  14
   5  -4   2 93266.2 1507.92  12
  -5  -4  -2 91084.9 1356.63   1
  -5  -4  -2 89824.6 1351.42   3
   5  -4   1 65080.4 879.521   4
  -5  -4  -1 65379.9 1049.24   3
  -5  -4  -1 69147.3 1062.79   1
  -5  -4  -1 69269.3 996.539  15
  -5  -4  -1 68430.8 992.728  14
   5  -4   1 66982.4 1213.99  12
  -5  -4   0 89774.2 1358.68   1
  -5  -4   0 90723.8 1361.28   3
  -5  -4   0 94150.7 1344.37  17
  -5  -4   0 91373.5 1307.83  16
  -5  -4   0 92333.0 1295.07  15
  -5  -4   0 91699.8 1289.18  14
   5  -4   0 88728.7 1519.40  12
   5   4   0 92664.6 1287.43  10
  -5  -4   1 66841.5 976.469   4
  -5  -4   1 65306.7 1045.73   1
  -5  -4   1 64990.7 1043.67   3
   5  -4  -1 65547.2 912.155  17
  -5  -4   1 67182.1 999.082  16
  -5  -4   1 64051.0 1016.73  17
  -5   4  -1 66341.1 965.370   8
  -5  -4   1 66411.2 980.110  15
  -5  -4   1 67213.5 978.553  14
   5  -4  -1 65810.0 1222.61  12
  -5  -4   2 89279.4 1332.38   3
  -5  -4   2 90598.8 1336.14   1
  -5  -4   2 88841.9 1285.90  16
   5  -4  -2 87067.5 1230.68  16
  -5  -4   2 88081.5 1316.31  17
  -5   4  -2 88417.0 1274.17   8
   5   4   2 89986.8 1298.30   9
  -5  -4   2 90260.5 1259.76  14
   5   4   2 91935.7 1313.18   7
  -5   4  -2 89113.7 1277.41   5
  -5  -4   2 88498.6 1272.56   4
  -5  -4   3 26516.4 500.904  16
  -5   4  -3 24745.4 509.343   5
  -5  -4   3 27053.4 514.266   4
   5   4   3 25047.8 547.999   9
  -5  -4   3 25296.8 522.176   3
  -5  -4   3 25231.4 521.681   2
  -5  -4   4 5661.75 216.668   4
   5   4   4 4967.68 248.718   7
   5   4   4 4952.37 241.224   9
  -5  -4   4 5198.87 200.833   2
  -5  -4   4 4907.45 194.315   3
   5  -4  -5 6496.29 304.696  11
   5   4   5 6572.35 320.224   7
   5   4   5 6031.94 299.807   9
   5  -4  -6 12445.5 449.288  11
   5   4   6 13611.8 516.422   7
   5   4   6 12919.3 494.884   9
   5   4   7 7690.04 417.792   9
   5  -4  -7 8657.78 388.597  11
   5   4   7 7695.15 426.658   7
   5   4   8 3563.88 312.195   9
   5   4   9 935.922 204.093   9
  -5   4  -9 813.072 126.645   5
  -5  -4   9 1065.08 124.680   4
   5   4   9 1016.55 218.694   7
   5   4  10 960.718 189.792   9
  -5   4 -10 905.941 114.549   5
  -5  -4  10 791.857 98.0433   4
  -5   4 -11 473.871 70.5233   8
  -5   5  10 5064.99 271.495   7
  -5   5  10 4736.01 261.596   9
  -5   5   9 5035.82 307.092   7
  -5   5   8 13327.0 544.780   6
  -5   5   7 20710.5 672.623   6
  -5   5   6 7072.12 343.271   6
  -5  -5  -4 19056.0 457.345   2
   5  -5   4 19573.8 448.963  13
  -5  -5  -3 2942.76 166.591   3
  -5  -5  -2 3398.07 180.462   3
   5  -5   2 4255.27 267.647  12
   5  -5   2 3842.08 277.490  10
  -5  -5  -2 3825.62 170.127  14
  -5  -5  -1 76225.7 1224.30   3
  -5  -5  -1 75383.4 1152.76  15
   5  -5   1 73222.3 1378.72  12
  -5  -5   0 19992.1 486.665   3
   5  -5   0 20934.6 429.913  17
  -5  -5   0 19347.1 445.993  16
  -5  -5   0 21450.7 447.187  15
  -5  -5   0 21415.5 446.237  14
   5  -5   0 20647.5 609.327  12
  -5  -5   1 75138.8 1181.12  16
  -5   5  -1 77116.9 1111.64   8
  -5  -5   1 75474.2 1156.86  15
  -5  -5   1 79064.2 1163.99  14
  -5  -5   1 75317.0 1230.77   3
  -5  -5   2 3379.84 183.246   3
  -5  -5   2 3461.32 176.739  16
   5  -5  -2 3086.43 147.682  16
  -5  -5   2 3623.20 187.243  17
  -5   5  -2 3578.38 154.748   8
  -5  -5   2 3527.26 165.152  14
  -5  -5   2 3628.59 167.018   4
  -5   5  -2 3603.91 155.840   5
  -5  -5   3 3619.47 199.396  17
  -5  -5   3 3152.76 166.379   4
  -5   5  -3 3135.25 159.176   5
  -5  -5   3 3041.83 172.373   3
  -5  -5   4 19433.1 462.858   2
  -5  -5   4 18707.3 443.414  16
  -5   5  -4 19813.8 470.607   5
  -5  -5   4 19560.7 467.661   4
   5  -5  -4 19770.8 527.816  11
   5   5   4 19471.5 532.023   7
   5   5   4 19948.6 527.696   9
  -5   5  -5 15096.7 425.911   5
  -5  -5   5 16382.5 441.160   4
   5  -5  -5 15726.3 492.988  11
   5   5   5 15958.1 519.633   7
   5   5   5 15843.0 508.545   9
  -5  -5   6 5813.64 266.035   4
  -5   5  -6 5412.56 258.844   5
   5   5   6 6575.73 355.617   7
   5  -5  -6 5910.91 310.083  11
   5   5   6 6033.51 334.316   9
  -5   5  -7 16668.3 501.824   5
   5   5   7 18590.6 658.879   7
   5   5   7 17467.3 623.005   9
   5   5   8 12094.3 548.141   7
  -5   5  -8 11892.8 414.796   5
  -5  -5   8 12676.7 403.179   4
  -5  -5   9 4089.78 209.902   4
  -5   5  -9 3863.56 218.079   5
   5   5   9 4363.98 318.112   9
  -5   5 -10 4371.22 198.995   5
  -5  -5  10 4319.62 181.703   4
  -5   5 -10 4119.41 191.770   8
  -5   6  10 1308.29 136.567   9
  -5   6  10 1280.41 140.070   7
  -5   6   9 1668.23 184.417   7
   5  -6   8 1989.84 157.084   4
  -5   6   8 1887.54 216.329   6
  -5   6   6 4213.06 271.016   6
  -5   6   5 10937.9 404.430   6
   5  -6   5 9573.89 345.868   4
   5  -6   4 16445.2 439.852  15
   5  -6   4 16754.5 439.734  13
  -5  -6  -3 11563.5 324.944  14
   5  -6   3 11253.1 356.300  13
  -5  -6  -3 11055.4 361.378   2
  -5  -6  -2 23638.0 511.662  15
  -5  -6  -2 22736.6 555.913   2
  -5  -6  -2 22597.9 550.232   3
  -5  -6  -1 8198.12 277.752  15
  -5  -6  -1 8766.74 322.319   2
  -5  -6  -1 8687.81 321.594   3
  -5  -6  -1 7832.62 288.637  16
  -5  -6   0 13936.6 368.849  15
  -5  -6   0 13509.8 414.776   3
  -5  -6   0 13164.7 414.494   2
   5  -6   0 13218.0 352.893  17
  -5  -6   0 13189.1 375.739  16
  -5  -6   1 8205.37 276.359  15
  -5  -6   1 8667.45 324.713   3
  -5  -6   1 8103.39 317.024   2
  -5  -6   1 8280.33 310.500  17
  -5  -6   1 8705.39 298.555  16
  -5  -6   2 23122.9 567.780   3
  -5  -6   2 23772.1 577.638   2
  -5  -6   2 23990.6 544.069  16
  -5  -6   2 23594.7 567.134  17
  -5  -6   2 23415.5 510.902  15
  -5  -6   2 23490.5 522.476   4
  -5   6  -2 23923.9 484.196   5
  -5  -6   3 11200.3 368.748   2
  -5  -6   3 10998.4 380.503  17
  -5  -6   3 10995.9 350.100  16
  -5   6  -3 10952.6 319.263   8
  -5  -6   3 11603.4 327.735  14
  -5  -6   3 11267.9 347.129   4
  -5   6  -3 11063.1 321.117   5
  -5   6  -4 16779.7 438.186   5
  -5  -6   4 16712.6 453.768   4
  -5  -6   4 17023.3 447.323  16
  -5  -6   4 17101.6 507.010  17
  -5   6  -4 16902.0 435.525   8
   5  -6  -4 17434.2 469.775  13
   5  -6  -4 17413.4 470.894  15
   5  -6  -4 16783.0 483.286  11
  -5  -6   5 9221.12 377.519  17
   5  -6  -5 9350.53 366.773  11
  -5  -6   5 9022.92 330.361   4
  -5   6  -5 9138.51 328.025   5
  -5  -6   6 3458.35 240.109  17
   5  -6  -6 3755.29 247.271  11
  -5   6  -6 3610.56 213.819   5
  -5  -6   6 3641.75 215.301   4
  -5  -6   7 5695.61 295.233  17
  -5  -6   7 6448.78 286.308   4
   5   6   8 1571.15 193.995   9
  -5  -6   8 1741.68 153.956   4
   5   6   8 1343.97 193.180   7
  -5   6  -8 1605.96 152.926   5
   5   6   9 1130.07 162.802   9
  -5   6  -9 1332.15 126.180   8
  -5   6  -9 1361.01 129.568   5
  -5  -6   9 1426.26 129.043   4
  -5   6 -10 1333.44 100.601   8
  -5   7   9 463.415 105.061   9
  -5   7   9 365.294 96.0053   7
  -5   7   8 275.578 121.821   6
  -5   7   7 4613.16 294.390   6
   5  -7   7 4647.99 286.984  16
   5  -7   6 12633.0 489.014  16
  -5   7   5 36999.0 815.953   6
   5  -7   4 89233.2 1443.19  13
   5  -7   4 90175.9 1451.24  15
  -5  -7  -3 11525.6 353.001  14
   5  -7   3 12222.0 401.997  13
   5  -7   3 11618.1 395.051  15
   5  -7   2 2335.87 183.764  13
  -5  -7  -2 2080.51 160.015  15
  -5  -7  -2 1986.24 156.587  14
  -5  -7  -2 2199.85 181.845   2
  -5  -7  -1 5855.31 253.972  15
  -5  -7  -1 5948.45 256.896  14
   5  -7   1 5768.12 273.228  13
  -5  -7  -1 6028.53 290.399   2
  -5  -7  -1 5838.72 266.850  16
   5  -7   1 5970.05 298.404  16
   5  -7   1 6154.66 274.234  17
  -5  -7   0 96.6677 95.6594  16
  -5  -7   0 87.7285 80.1126  14
  -5  -7   0 80.9886 81.9379  15
  -5  -7   0 55.1473 86.1816   3
  -5  -7   0 37.1919 84.5797   2
   5  -7   0 26.6689 97.4786  16
  -5  -7   1 5771.94 250.517  14
  -5  -7   1 5691.37 249.736  15
  -5  -7   1 5577.79 282.789   2
  -5  -7   1 5905.53 280.417  17
  -5  -7   1 5561.72 264.829  16
   5  -7  -1 5825.32 270.022  16
   5  -7  -2 2015.14 173.741  13
  -5  -7   2 2166.20 160.813  15
  -5  -7   2 2109.36 156.383  14
  -5  -7   2 2159.29 184.029   2
  -5  -7   2 2255.52 180.019  16
  -5  -7   2 2130.95 182.587  17
  -5  -7   3 12051.1 394.687  16
  -5  -7   3 11872.5 423.943  17
  -5  -7   3 11897.7 357.275  14
   5  -7  -3 12183.4 413.261  13
   5  -7  -3 11901.8 408.491  15
  -5  -7   3 11509.5 380.139   4
  -5   7  -4 95294.5 1458.53   5
  -5  -7   4 89996.2 1484.49   4
  -5  -7   4 87236.6 1475.69  16
  -5  -7   4 89908.9 1574.44  17
  -5   7  -4 99027.5 1465.92   8
   5  -7  -4 93434.9 1527.04  15
   5  -7  -4 93243.9 1518.10  13
  -5  -7   5 35134.0 831.208  17
  -5   7  -5 36829.0 755.011   8
  -5   7  -5 37144.3 760.046   5
  -5  -7   6 12747.3 460.553  17
  -5   7  -6 12853.1 411.642   8
  -5  -7   7 4791.99 245.346   4
  -5   7  -7 4691.40 241.329   5
  -5   7  -8 176.737 73.7617   8
  -5  -7   8 203.604 79.8577   4
  -5   7  -8 164.800 76.5289   5
  -5   7  -9 324.320 67.1865   8
  -5  -7   9 311.188 73.8111   4
   5  -8   9 1489.07 138.934  17
  -5   8   9 1317.10 120.248   9
  -5   8   8 4009.43 228.015   7
  -5   8   7 1668.82 175.457   6
   5  -8   7 1777.06 185.254  16
  -5   8   6 8483.83 359.720   6
   5  -8   6 9371.48 408.753  16
   5  -8   5 12399.8 489.629  16
  -5   8   4 2516.86 173.551   6
   5  -8   4 2716.69 199.667  15
   5  -8   4 2229.44 182.781  13
   5  -8   4 2619.36 246.922  16
  -5  -8  -3 3849.41 216.455  14
   5  -8   3 3826.05 239.904  15
   5  -8   3 4245.96 249.072  13
   5  -8   3 3679.64 271.170  16
  -5  -8  -2 7608.71 309.335  15
   5  -8   2 7889.81 346.987  15
  -5  -8  -2 8091.38 315.252  14
   5  -8   2 7818.27 337.872  13
   5  -8   2 7805.63 369.550  16
   5  -8   2 8590.11 372.193  17
   5  -8   1 23463.5 620.975  13
  -5  -8  -1 22427.6 567.591  15
   5  -8   1 22321.8 610.380  15
  -5  -8  -1 22923.2 571.243  14
   5  -8   1 22550.9 640.210  16
   5  -8   1 22776.0 589.746  17
  -5  -8   0 10699.6 376.772  15
   5  -8   0 10541.7 402.281  15
   5  -8   0 12151.6 427.525  13
  -5  -8   0 10633.8 373.481  14
  -5  -8   0 10767.1 395.980  16
   5  -8   0 11910.3 435.360  16
  -5  -8   1 22286.7 561.342  15
   5  -8  -1 23003.6 615.705  15
  -5  -8   1 21953.5 556.734  14
   5  -8  -1 22560.9 613.223  13
   5  -8  -1 23183.9 601.333  16
  -5  -8   1 22069.8 626.652  17
  -5  -8   1 21099.4 574.954  16
  -5  -8   2 8184.14 320.697  15
   5  -8  -2 7775.05 350.950  15
  -5  -8   2 7587.03 308.808  14
   5  -8  -2 8389.22 353.672  13
  -5  -8   2 8046.35 364.159  17
  -5  -8   2 7545.08 334.218  16
   5  -8  -3 3784.60 247.895  15
   5  -8  -3 3997.10 251.637  13
  -5  -8   3 3826.31 243.572  16
  -5  -8   3 3343.39 249.790  17
   5  -8  -4 3071.14 226.314  15
   5  -8  -4 2307.33 192.849  13
  -5  -8   4 2639.51 201.597  16
  -5  -8   4 2719.85 227.588  17
  -5  -8   5 12805.1 466.780  17
  -5  -8   6 8009.56 320.649   4
  -5  -8   7 1425.93 154.746  17
  -5  -8   7 1500.23 141.132   4
   5  -9   8 2364.51 171.350  17
  -5   9   8 1577.87 116.918   9
   5  -9   7 236.234 102.308  16
  -5   9   7 19.9145 55.9814   7
   5  -9   7 71.1137 105.871  17
   5  -9   6 422.298 141.139  17
   5  -9   6 321.331 120.272  16
   5  -9   5 82.2048 113.306  16
   5  -9   4 7374.34 378.772  16
   5  -9   4 7251.99 397.532  17
   5  -9   4 7448.76 313.199  15
   5  -9   3 1701.72 207.162  16
   5  -9   3 1986.86 216.536  17
   5  -9   3 1787.08 174.702  13
   5  -9   3 1861.42 181.247  15
   5  -9   2 5163.43 316.027  16
   5  -9   2 5162.12 298.718  17
   5  -9   2 4528.27 276.450  13
   5  -9   2 4966.37 291.586  15
  -5  -9  -2 4856.25 255.943  14
   5  -9   1 10338.7 429.801  16
   5  -9   1 10118.0 408.775  13
  -5  -9  -1 9964.15 377.625  15
   5  -9   1 10388.2 415.753  15
  -5  -9  -1 9921.19 368.459  14
   5  -9   0 115.879 95.8367  13
   5  -9   0 111.190 111.668  16
  -5  -9   0 57.9499 104.771  16
   5  -9   0 214.228 117.462  15
  -5  -9   0 198.224 103.719  14
  -5  -9   0 121.812 99.4375  15
  -5  -9   1 9938.59 400.662  16
   5  -9  -1 10564.1 405.612  16
   5  -9  -1 9683.86 401.783  13
  -5  -9   1 10320.7 377.369  15
   5  -9  -1 10712.6 421.259  15
  -5  -9   1 10727.2 381.456  14
  -5  -9   2 4900.87 302.617  17
  -5  -9   2 4496.91 267.888  16
   5  -9  -2 4643.04 280.646  13
  -5  -9   2 5342.82 263.041  14
   5  -9  -2 5009.54 291.879  15
  -5  -9   3 1819.07 193.584  17
  -5  -9   3 1778.81 183.972  16
   5  -9  -3 1947.35 186.694  13
   5  -9  -3 1974.83 197.408  15
  -5  -9   4 7243.23 354.562  17
   5  -9  -4 7848.62 341.908  18
  -5  -9   4 7322.97 320.332  16
   5  -9  -4 7701.40 334.892  15
  -5  -9   6 376.000 118.621  17
  -5  -9   7 205.457 87.9356  17
   5 -10   7 64.6405 80.0311  17
   5 -10   7 212.125 82.3443  16
   5 -10   6 1074.08 160.862  17
   5 -10   6 938.359 136.118  16
   5 -10   5 1548.39 195.810  17
   5 -10   5 1258.25 162.906  16
   5 -10   4 1348.20 188.180  17
   5 -10   3 2908.35 248.319  16
   5 -10   3 2441.20 198.506  13
   5 -10   3 2597.02 203.898  15
   5 -10   2 6022.31 339.065  16
   5 -10   2 6068.39 309.083  13
   5 -10   2 6259.75 318.562  15
   5 -10   1 437.000 141.568  16
   5 -10   1 304.536 119.358  15
  -5 -10  -1 480.655 117.672  14
   5 -10   0 2959.17 236.483  16
  -5 -10   0 2690.97 207.445  14
   5 -10   0 2658.59 229.014  15
   5 -10  -1 341.532 119.330  16
  -5 -10   1 363.943 130.634  16
   5 -10  -1 347.326 123.595  15
  -5 -10   1 463.221 121.389  14
  -5 -10   2 6269.13 316.920  16
   5 -10  -2 6335.61 321.071  13
   5 -10  -2 6919.90 337.415  15
  -5 -10   3 2561.94 207.263  16
   5 -10  -3 3199.59 230.242  13
   5 -10  -3 3164.16 226.707  15
  -5 -10   4 854.933 143.983  17
   5 -10  -4 1086.33 147.022  18
  -5 -10   5 1596.39 167.196  17
  -5 -10   6 852.816 122.256  17
   5 -11   6 253.871 83.4517  17
   5 -11   6 184.391 83.1484  16
   5 -11   5 1280.61 152.419  17
   5 -11   5 1174.50 148.501  16
   5 -11   4 2922.30 222.376  17
   5 -11   4 3200.96 226.432  16
   5 -11   3 1738.57 179.368  17
   5 -11   3 1784.33 191.011  16
   5 -11   3 1729.81 163.763  18
   5 -11   3 1872.17 173.997  14
   5 -11   3 1862.35 167.695  15
   5 -11   2 1623.04 172.441  18
   5 -11   1 688.428 132.548  13
   5 -11   1 637.617 131.858  18
   5 -11   0 181.133 106.122  13
   5 -11   0 122.321 96.9867  18
   5 -11  -1 776.170 137.032  13
   5 -11  -1 786.055 139.712  18
   5 -11  -2 1406.03 164.256  13
   5 -11  -2 1289.43 158.993  18
   5 -11  -3 1929.22 175.062  18
   5 -11  -3 1806.31 172.230  15
   5 -11  -4 2858.98 183.326  18
   5 -11  -4 3286.91 192.458  15
   5 -11  -4 2825.99 180.887  14
   5 -12   5 338.414 85.3349  16
   5 -12   4 77.1241 91.2483  16
   5 -12   3 629.587 131.035  16
   5 -12   2 3010.79 188.077  18
   5 -12   2 3228.27 220.220  16
   5 -12   2 3070.24 191.544  15
   5 -12   2 3203.23 194.192  14
   5 -12   1 2177.62 189.094  16
   5 -12   1 2048.49 170.505  18
   5 -12   1 2193.31 176.219  14
   5 -12   1 1972.80 168.822  15
   5 -12   0 3678.29 222.136  18
   5 -12   0 3230.51 210.760  16
   5 -12   0 3365.05 214.223  14
   5 -12   0 3315.95 213.813  15
   5 -12  -1 2132.26 175.662  18
   5 -12  -1 1950.18 172.007  14
   5 -12  -1 2222.17 182.019  15
   5 -12  -2 3366.67 203.654  18
   5 -12  -2 3296.31 201.332  14
   5 -12  -2 3266.18 200.536  15
   5 -12  -3 540.465 98.0009  18
   5 -12  -3 495.549 99.5065  14
   5 -12  -3 529.687 101.336  15
   5 -13   3 1923.27 132.187  16
   5 -13   2 998.438 113.530  16
   5 -13   2 906.759 94.1763  15
   5 -13   2 826.378 93.1979  14
   5 -13   1 1466.28 129.942  16
   5 -13   1 1436.98 120.845  18
   5 -13   1 1269.05 115.205  15
   5 -13   1 1251.21 117.343  14
   5 -13   0 672.079 100.462  18
   5 -13   0 585.796 98.9933  14
   5 -13   0 815.765 104.428  15
   5 -13  -1 1387.97 126.003  18
   5 -13  -1 1263.24 120.413  15
   5 -13  -1 1502.54 127.349  14
   5 -13  -2 905.943 98.6206  18
   5 -13  -2 992.663 100.315  15
   5 -13  -2 967.695 105.894  14
   5 -13  -3 1413.76 95.3021  14
   6   0   0 999999. 12327.6  12
   6   0  -1 173803. 2460.69  10
  -6   0  -1 169120. 2185.76   8
   6   0  -1 170634. 2416.04  12
  -6   0  -1 171722. 2189.77   5
   6   0   2 8543.44 308.190   9
   6   0  -2 9251.37 356.244  12
  -6   0  -2 9529.12 235.281   5
   6   0   3 91616.2 1473.83   9
   6   0   4 108534. 1753.55   9
   6   0   4 109559. 1777.42   7
   6   0   5 9081.78 398.299   9
   6   0   5 8355.16 392.596   7
  -6   0   5 8581.24 278.684   6
   6   0   6 19559.5 662.890   9
   6   0  -6 20695.7 597.166  11
  -6   0   6 19732.5 523.502   6
   6   0   6 19192.4 674.738   7
   6   0   7 3076.43 291.874   9
   6   0  -7 3562.30 264.341  11
   6   0   7 2716.55 288.626   7
  -6   0   7 2986.80 222.495   6
   6   0   8 3526.15 325.060   9
  -6   0   8 3053.49 226.406   7
  -6   0   9 2845.17 226.342   7
  -6   0 -10 1016.95 121.744   5
  -6   0 -11 9.10667 47.4508   8
  -6   0 -11 28.1354 49.7320   5
  -6   1  10 157.609 79.6238   9
  -6  -1 -10 218.529 75.3219   5
  -6   1  10 243.418 91.3255   7
  -6   1   9 10151.1 416.793   7
   6  -1   8 3760.41 345.048   9
  -6   1   8 4159.17 283.431   6
   6  -1   7 10787.0 542.920   9
   6   1  -7 9458.48 408.032  11
  -6   1   7 9831.82 403.434   6
   6  -1   6 18916.0 670.580   9
   6   1  -6 20524.9 585.120  11
  -6   1   6 19172.0 507.892   6
   6   1  -5 16437.3 479.679  11
  -6   1   5 16458.9 410.360   6
   6  -1   4 42431.0 920.665   9
   6  -1   3 179419. 2587.63   9
  -6  -1  -2 86748.9 1193.40   5
   6   1  -1 337733. 4360.66  10
  -6  -1  -1 325894. 4092.50   8
   6   1  -1 328569. 4316.16  12
  -6  -1  -1 335074. 4097.69   5
   6   1   0 227562. 2998.52  12
   6  -1   0 235566. 3091.77  12
   6  -1   0 236126. 3118.71  10
   6  -1  -1 336049. 4492.24  10
  -6   1  -1 340953. 4186.74   8
  -6  -1   1 342218. 4123.56   4
  -6   1  -1 330844. 4181.33   5
  -6  -1   2 80309.9 1079.91  17
   6   1   2 83696.8 1286.30   9
  -6  -1   2 85120.8 1105.65   4
   6  -1  -2 83494.9 1409.96  12
  -6  -1   3 175203. 2205.82  17
   6   1   3 180778. 2472.07   9
  -6  -1   4 42702.0 696.185   6
   6   1   4 41239.8 873.958   7
   6   1   5 17030.6 556.496   7
  -6  -1   5 16329.4 416.041   6
   6   1   5 16405.4 535.615   9
   6   1   6 20120.8 676.883   7
  -6  -1   6 19905.7 534.430   6
   6  -1  -6 21192.8 608.867  11
   6   1   6 20828.7 672.576   9
  -6  -1   7 10250.4 413.368   6
   6   1   7 8915.07 483.677   7
   6  -1  -7 10862.0 445.936  11
   6   1   7 8722.99 470.764   9
   6   1   8 4764.03 376.985   7
   6   1   8 4871.17 376.527   9
  -6   1 -10 204.473 78.4848   5
  -6  -1  10 187.595 65.7559   4
   6   1  10 284.287 164.145   9
  -6   1 -11 1205.90 103.938   5
  -6   1 -11 1162.51 100.188   8
  -6   2  10 789.595 131.180   7
  -6   2  10 708.510 125.122   9
  -6  -2  -9 38.2979 64.5915   5
  -6   2   9 78.5742 94.6547   7
   6  -2   8 8479.19 514.714   9
  -6   2   7 864.882 151.015   6
   6   2  -7 939.677 146.565  11
   6  -2   7 704.930 203.477   9
  -6   2   6 394.632 92.1795   6
   6   2  -6 421.518 103.942  11
   6  -2   6 648.101 173.879   9
   6   2  -5 10301.2 358.844  11
   6  -2   5 8621.71 423.194   9
  -6  -2  -4 6357.16 204.911   1
   6  -2   4 6081.18 325.074   9
  -6  -2  -2 11747.4 247.969   8
  -6  -2  -2 12122.7 252.287   5
  -6  -2  -1 46468.8 659.750   8
   6   2  -1 47764.7 866.094  10
   6  -2   1 49017.8 889.013  12
  -6   2   0 19500.3 364.842   8
   6  -2   0 20665.2 572.768  10
   6   2   0 19515.0 444.984  12
   6  -2   0 21066.0 552.559  12
  -6  -2   1 46181.3 701.463  17
  -6   2  -1 48175.3 727.665   8
  -6  -2   1 47691.3 690.071   4
   6  -2  -1 45708.7 941.612  12
  -6  -2   2 11067.5 245.222  17
   6   2   2 11093.6 318.962   9
  -6  -2   3 35579.5 581.266  17
  -6   2  -3 34614.4 627.608   5
  -6  -2   3 36484.8 567.437   6
  -6  -2   3 35153.1 620.532   1
   6   2   3 34363.9 709.389   9
   6   2   4 5641.19 274.919   7
  -6  -2   4 5888.92 192.485   1
   6   2   4 5519.27 270.076   9
   6   2   5 10015.7 412.302   7
  -6  -2   5 9521.31 315.239   6
   6   2   5 9870.51 401.800   9
  -6  -2   6 371.771 104.197   6
   6   2   6 402.245 140.242   7
   6  -2  -6 522.522 136.220  11
   6   2   6 184.643 118.156   9
   6   2   7 600.878 171.023   7
   6  -2  -7 729.140 157.565  11
   6   2   7 874.934 195.840   9
   6   2   8 8532.93 482.715   9
  -6   2  -9 100.610 81.8957   5
  -6   2 -10 741.300 112.333   5
  -6  -2  10 690.775 89.9213   4
   6   2  10 1006.25 202.915   9
  -6   2 -11 740.947 87.3608   5
  -6   2 -11 773.583 87.7778   8
  -6   3  11 61.5315 60.1888   9
  -6   3  10 1471.92 155.326   9
  -6   3  10 1244.82 150.514   7
  -6   3   9 815.552 142.590   7
  -6   3   7 2141.45 205.044   6
   6   3  -6 33522.2 753.649  11
  -6   3   6 33295.4 748.446   6
   6   3  -5 2221.61 169.200  11
  -6  -3  -4 58541.5 899.747   5
  -6  -3  -4 58558.1 929.011   3
  -6  -3  -3 201530. 2615.25   5
  -6  -3  -3 204283. 2718.54   3
  -6  -3  -2 6694.98 164.018   5
  -6  -3  -2 6821.70 164.335   8
  -6  -3  -2 7061.57 241.520   1
  -6  -3  -2 7353.23 245.791   3
  -6  -3  -1 124552. 1767.23   1
  -6  -3  -1 123630. 1769.47   3
   6   3  -1 124837. 1775.21  12
   6  -3   1 126827. 1938.24  12
  -6  -3   0 59266.6 962.419   1
  -6  -3   0 56768.9 954.284   3
   6   3   0 62102.5 971.382  10
   6   3   0 58421.1 945.120  12
   6  -3   0 60206.2 1133.63  12
  -6  -3   1 118463. 1621.21  17
  -6   3  -1 122439. 1622.08   8
  -6  -3   1 119093. 1689.41   3
  -6  -3   1 116923. 1687.22   1
   6  -3  -1 119089. 1924.17  12
  -6  -3   2 6860.14 197.869  16
  -6  -3   2 6687.24 209.457  17
   6   3   2 6562.65 237.856   9
  -6   3  -2 6802.78 213.963   8
  -6  -3   2 6688.14 196.392   4
  -6   3  -2 6707.06 215.322   5
  -6  -3   2 6625.97 227.739   1
  -6  -3   2 6859.56 232.507   3
  -6  -3   3 202444. 2678.86  17
  -6  -3   3 203169. 2621.68  16
  -6   3  -3 205280. 2713.20   5
   6   3   3 202661. 2820.06   7
  -6  -3   3 207382. 2666.53   4
  -6  -3   3 203238. 2707.23   1
  -6  -3   3 205320. 2705.71   3
   6   3   3 205037. 2810.41   9
  -6   3  -4 59500.5 984.867   5
   6   3   4 60401.0 1108.97   7
  -6  -3   4 59549.2 935.170   3
  -6  -3   4 58353.0 933.041   2
   6   3   4 58642.1 1089.62   9
   6   3   5 2095.34 197.667   7
   6  -3  -5 2325.77 191.256  11
   6   3   5 2238.24 193.904   9
   6   3   6 32841.3 880.059   7
   6  -3  -6 32412.6 802.890  11
   6   3   6 32492.6 855.652   9
   6   3   7 2267.68 256.301   7
   6  -3  -7 1657.33 200.534  11
   6   3   7 1902.79 232.176   9
   6   3   8 16651.8 673.357   9
  -6   3  -9 807.955 120.765   5
  -6  -3   9 988.190 115.155   4
   6   3   9 786.010 191.913   9
  -6  -3  10 1211.64 107.555   4
  -6   3 -10 1360.33 130.059   5
   6   3  10 1572.04 239.792   9
  -6   3 -11 103.125 53.0861   8
  -6   4  10 2562.83 194.267   9
  -6   4  10 2424.79 194.491   7
  -6   4   9 1090.98 158.795   7
  -6   4   8 172.297 122.444   6
  -6   4   7 34014.1 857.698   6
  -6   4   6 25175.5 652.897   6
  -6  -4  -4 4698.26 200.475   3
  -6  -4  -3 21354.4 483.591   3
   6  -4   2 76981.8 1385.28  12
  -6  -4  -2 77642.5 1220.45   3
   6  -4   1 27290.6 740.169  10
   6  -4   1 28380.0 731.399  12
  -6  -4  -1 28085.0 588.141   3
  -6  -4   0 33564.1 664.962   3
   6  -4   0 32118.5 786.197  12
  -6  -4   1 27669.8 586.616   3
  -6  -4   1 28009.3 551.216  17
  -6  -4   1 28738.9 539.190  16
  -6   4  -1 28662.4 521.420   8
  -6   4  -1 29586.9 529.917   5
   6  -4  -1 30275.1 770.083  12
  -6  -4   2 77305.6 1138.63  16
  -6  -4   2 76363.3 1165.38  17
   6   4   2 76152.5 1178.32   9
  -6   4  -2 76343.9 1144.96   8
  -6   4  -2 76390.6 1144.03   5
  -6  -4   2 76519.3 1126.81   4
  -6  -4   2 76492.6 1201.32   3
  -6  -4   3 20837.6 433.540  16
   6   4   3 21922.7 525.455   9
  -6  -4   3 21020.6 445.073   4
   6   4   3 22101.6 538.751   7
  -6   4  -3 20696.5 462.671   5
  -6  -4   3 20961.1 479.639   3
  -6  -4   4 4776.23 220.073  17
  -6   4  -4 4617.18 209.223   5
   6   4   4 5189.39 266.364   7
  -6  -4   4 5095.86 209.097   4
   6   4   4 4880.02 255.212   9
  -6  -4   4 4918.82 205.432   3
   6   4   5 37851.1 876.343   9
   6  -4  -5 39368.2 864.998  11
   6   4   5 38786.2 899.664   7
  -6  -4   5 38846.5 737.764   4
   6   4   6 24644.5 725.715   9
   6  -4  -6 23492.9 663.301  11
  -6   4  -6 22591.0 584.094   5
   6   4   6 24205.1 731.845   7
  -6  -4   6 23730.7 564.004   4
   6   4   7 33410.6 925.163   9
   6  -4  -7 31885.1 820.839  11
  -6   4  -7 32351.2 749.444   5
   6   4   7 34625.1 956.752   7
  -6  -4   7 32676.8 714.046   4
   6   4   8 187.821 133.127   9
  -6   4  -8 225.234 96.6670   5
   6   4   8 177.997 129.621   7
  -6  -4   8 281.855 88.1700   4
   6   4   9 1199.85 204.629   9
  -6   4  -9 925.749 128.173   5
  -6  -4   9 1058.38 116.913   4
  -6   4 -10 2610.24 162.050   8
  -6  -4  10 2566.14 141.062   4
  -6   4 -10 2420.42 157.436   5
  -6   4 -11 672.064 70.8127   8
  -6   5  10 49.2231 78.6009   9
  -6   5  10 42.4393 76.6036   7
  -6   5   9 1121.26 159.561   7
  -6   5   8 1647.66 208.092   6
  -6   5   6-10.3955 85.2353   6
   6  -5   5 56955.8 1263.38  12
  -6  -5  -4 33808.5 680.862   3
  -6  -5  -4 33535.1 685.339   2
   6  -5   4 35796.5 910.681  12
  -6  -5  -3 13066.2 390.754   2
  -6  -5  -3 12973.5 384.203   3
   6  -5   3 13584.3 534.187  10
   6  -5   3 14233.7 530.370  12
  -6  -5  -2 8321.87 305.853   3
  -6  -5  -2 8428.68 305.720   2
   6  -5   2 8908.11 430.518  10
   6  -5   1 4281.98 303.668  10
  -6  -5  -1 4074.57 181.787  14
  -6  -5  -1 4344.76 219.792   1
  -6  -5  -1 4081.68 215.160   3
  -6  -5  -1 3786.59 210.441   2
  -6  -5   0 2560.50 147.148  14
  -6  -5   0 2649.68 176.202   1
  -6  -5   0 2319.23 169.260   3
  -6  -5   1 4328.17 201.839  17
  -6   5  -1 4479.09 171.684   8
  -6  -5   1 4270.12 183.257  14
  -6  -5   1 3973.18 213.195   3
  -6  -5   1 3900.26 210.308   1
  -6  -5   2 8467.12 293.144  17
  -6   5  -2 8433.17 261.896   5
  -6  -5   2 8757.58 273.980   4
  -6  -5   2 8892.99 312.922   3
  -6  -5   2 8825.56 313.667   2
  -6  -5   3 13659.1 393.348  17
  -6   5  -3 13119.1 357.724   8
  -6  -5   3 13631.9 393.476   3
  -6  -5   3 13263.9 391.139   2
  -6   5  -3 12891.4 356.519   5
  -6  -5   3 13558.3 361.118   4
  -6  -5   4 34007.7 714.172  17
  -6  -5   4 32767.4 664.977   4
  -6   5  -4 32830.7 671.683   5
  -6  -5   4 34229.9 677.348   3
  -6  -5   4 33075.8 674.874   2
  -6  -5   5 55475.6 1019.02  17
   6   5   5 54174.4 1110.31   9
   6   5   5 54804.5 1129.96   7
  -6   5  -5 51053.2 966.474   5
  -6  -5   5 53301.3 959.339   4
   6  -5  -5 54302.4 1085.47  11
  -6  -5   6 35.1958 83.1056  17
   6   5   6 26.2469 95.5464   9
   6  -5  -6 77.9611 90.4355  11
  -6   5  -6 67.3599 74.7743   5
  -6  -5   6 77.1509 74.4360   4
   6   5   6-69.1365 112.278   7
   6  -5  -7 12152.2 462.649  11
   6   5   7 10883.0 493.287   9
   6   5   8 1354.49 200.918   9
  -6  -5   8 1471.20 137.526   4
  -6   5  -8 1101.53 134.669   5
   6   5   8 1500.09 221.192   7
   6   5   9 943.463 174.303   9
  -6   5  -9 920.235 119.659   8
  -6  -5   9 1009.03 111.448   4
  -6   5  -9 945.571 120.866   5
  -6   5 -10 72.2667 58.6946   8
  -6  -5  10 51.0799 50.0675   4
  -6   5 -10 15.7082 53.2527   5
  -6   6  10 1967.52 151.223   9
  -6   6   9 499.455 117.995   7
   6  -6   8 1174.89 154.714  16
  -6   6   8 1640.75 198.526   6
  -6   6   7 7521.96 381.071   6
  -6   6   6 5852.11 311.024   6
  -6  -6  -4 5650.85 257.904   2
   6  -6   4 5788.63 256.378  15
   6  -6   4 5666.02 253.946  13
  -6  -6  -3 19370.0 515.747   3
  -6  -6  -3 19379.7 519.599   2
  -6  -6  -2 1869.15 164.055   2
  -6  -6  -2 2151.67 174.646   3
  -6  -6  -1 6369.73 292.969   3
  -6  -6  -1 6873.02 304.597   2
  -6  -6  -1 6869.42 253.783  14
   6  -6   1 6406.96 369.582  12
  -6  -6   0 23946.7 544.053  16
  -6  -6   0 23363.4 597.807   3
  -6  -6   0 23785.1 606.576   2
  -6  -6   0 24088.5 521.712  14
  -6  -6   1 6778.22 281.534  17
  -6  -6   1 6864.06 268.512  16
  -6  -6   1 7205.19 257.011  14
  -6  -6   1 6788.64 299.338   2
  -6  -6   1 6222.13 288.610   3
  -6  -6   2 1654.94 152.936   3
  -6  -6   2 1583.83 154.003   2
  -6  -6   2 1862.20 149.611  16
  -6  -6   2 1658.48 150.264  17
  -6   6  -2 1690.17 121.206   8
  -6  -6   3 19250.4 479.303  16
  -6  -6   3 18698.2 513.990  17
  -6   6  -3 19425.4 459.917   8
  -6  -6   3 18733.4 512.246   3
  -6  -6   3 19587.3 519.924   2
  -6  -6   3 18639.0 472.389   4
  -6   6  -3 19221.8 458.684   5
  -6   6  -4 5194.54 235.042   5
  -6  -6   4 5656.12 252.604   4
  -6  -6   4 5350.39 235.319  16
  -6  -6   4 5256.24 270.654  17
  -6   6  -4 5539.71 240.226   8
   6  -6  -4 5683.33 264.028  13
   6  -6  -4 5753.09 287.079  11
  -6  -6   5 10543.0 393.427  17
  -6   6  -5 10373.8 349.707   8
  -6   6  -5 10419.8 353.299   5
  -6  -6   5 9982.80 352.615   4
   6  -6  -5 10163.2 400.888  11
  -6  -6   6 5259.54 283.360  17
  -6  -6   6 4939.28 250.206   4
  -6   6  -6 5354.34 259.542   5
   6  -6  -6 5651.82 306.002  11
  -6   6  -6 4954.55 251.680   8
  -6   6  -7 6724.68 295.138   5
  -6  -6   7 6720.51 288.026   4
  -6   6  -7 6231.86 282.310   8
  -6   6  -8 1006.92 126.346   5
  -6  -6   8 1306.74 131.866   4
  -6   6  -8 1436.51 140.868   8
  -6  -6   9 532.606 84.1852   4
  -6   6  -9 420.751 82.5369   5
  -6   6  -9 452.157 86.1180   8
  -6   6 -10 1993.86 111.246   8
  -6   7   9 232.022 82.9352   7
  -6   7   9 284.668 86.2123   9
   6  -7   8 864.635 129.230  16
  -6   7   8 788.294 139.514   6
  -6   7   7 2810.45 227.702   6
   6  -7   6 8926.24 413.910  16
  -6   7   5 14466.9 468.431   6
   6  -7   4 19266.6 524.008  15
   6  -7   4 19672.5 525.850  13
  -6  -7  -3 8482.11 346.380   2
   6  -7   3 7961.50 334.338  15
   6  -7   3 8222.64 337.776  13
  -6  -7  -2 5358.08 281.846   2
  -6  -7  -2 5570.21 247.650  14
  -6  -7  -2 5427.80 285.083   3
   6  -7   1 4441.18 269.915  16
  -6  -7  -1 4499.13 264.194   2
  -6  -7  -1 4295.93 260.517   3
  -6  -7  -1 4518.36 223.171  14
  -6  -7   0 1251.07 141.819  16
   6  -7   0 1311.42 156.132  16
  -6  -7   0 1145.96 153.295   2
  -6  -7   0 1245.72 156.073   3
  -6  -7   0 1078.57 126.720  15
  -6  -7   0 1431.50 139.001  14
  -6  -7   1 4422.31 250.175  17
  -6  -7   1 4482.84 244.283  16
   6  -7  -1 4651.08 247.352  16
  -6  -7   1 4352.46 262.885   3
  -6  -7   1 4601.02 266.864   2
  -6  -7   1 4768.35 225.684  14
  -6  -7   2 5541.58 281.855  17
  -6  -7   2 5580.73 263.333  16
  -6  -7   2 6146.70 303.857   2
   6  -7  -3 8199.52 343.014  13
  -6  -7   3 7700.90 310.020  16
  -6  -7   3 7800.18 339.698  17
  -6   7  -3 7711.51 273.288   8
  -6  -7   4 18940.5 507.252  16
  -6  -7   4 19470.1 573.751  17
  -6   7  -4 20375.8 510.301   8
   6  -7  -4 22110.7 583.247  15
   6  -7  -4 21625.7 575.452  13
  -6  -7   4 19822.7 526.815   4
  -6   7  -4 20991.1 518.923   5
  -6  -7   5 13564.4 468.528  17
  -6   7  -5 14651.2 427.990   8
  -6   7  -5 13824.1 420.692   5
  -6  -7   6 8330.91 356.790  17
  -6   7  -6 9073.84 336.268   8
  -6  -7   6 8471.43 332.753   4
  -6  -7   7 2618.07 183.159   4
  -6   7  -7 2782.92 185.034   5
  -6   7  -8 863.246 108.042   8
  -6   7  -8 737.277 100.499   5
  -6  -7   8 877.116 109.364   4
  -6   7  -9 247.948 61.4502   8
   6  -8   9 103.913 73.6930  17
  -6   8   9 116.704 60.6314   9
  -6   8   8 242.569 79.0474   7
  -6   8   7 2315.18 195.981   6
   6  -8   7 2877.66 214.694  16
  -6   8   6 462.392 115.048   6
   6  -8   6 622.259 146.977  16
   6  -8   5 4646.12 303.154  16
   6  -8   4 4191.55 297.976  16
   6  -8   4 3537.34 231.423  15
   6  -8   3 4839.80 311.485  16
   6  -8   3 5096.57 276.663  13
   6  -8   3 5183.75 282.717  15
   6  -8   2 15149.0 540.416  16
   6  -8   2 15752.2 507.971  17
   6  -8   2 16278.0 516.368  13
   6  -8   2 16503.8 516.574  15
   6  -8   1 2042.68 209.989  16
  -6  -8  -1 2251.13 176.716  14
   6  -8   1 1875.19 182.932  15
   6  -8   1 2085.20 190.860  13
   6  -8   0 1720.67 184.782  16
   6  -8   0 1574.07 170.691  13
  -6  -8   0 1803.42 161.405  14
   6  -8  -1 1950.43 185.594  16
  -6  -8   1 1695.55 171.414  16
  -6  -8   1 2150.93 172.995  14
   6  -8  -1 2039.85 190.826  15
   6  -8  -1 2027.37 188.524  13
  -6  -8   2 15338.5 508.665  17
  -6  -8   2 15627.7 480.404  16
   6  -8  -2 15884.5 514.510  13
   6  -8  -2 14487.6 491.689  15
  -6  -8   3 4810.21 287.428  17
  -6  -8   3 5053.61 268.377  16
   6  -8  -3 5465.85 293.566  13
   6  -8  -3 4825.89 283.726  15
  -6  -8   4 3500.91 250.222  17
  -6  -8   4 3620.38 222.978  16
   6  -8  -4 3772.16 242.409  13
  -6  -8   5 4695.16 279.255  17
  -6  -8   6 578.612 129.158  17
   6  -9   8 1036.21 119.351  17
  -6   9   8 862.041 89.1724   9
   6  -9   7 2464.43 202.139  17
   6  -9   7 2202.18 180.308  16
   6  -9   6 8900.17 405.719  17
   6  -9   6 8133.83 359.632  16
  -6   9   5 2944.25 189.844   6
   6  -9   5 3600.77 285.037  17
   6  -9   4 3271.28 264.815  16
   6  -9   4 2909.59 260.760  17
   6  -9   3 9244.77 429.551  16
   6  -9   3 9093.16 410.377  17
   6  -9   3 9662.58 396.911  15
   6  -9   2 4411.07 296.607  16
   6  -9   2 4385.14 270.628  13
   6  -9   2 4335.36 268.723  15
   6  -9   1 5330.60 315.735  16
   6  -9   1 5614.79 310.317  13
   6  -9   1 5766.34 311.161  15
   6  -9   0 5361.12 307.314  16
   6  -9   0 4600.00 279.235  13
  -6  -9   0 4938.04 261.411  14
   6  -9   0 5022.77 295.187  15
   6  -9  -1 5737.23 297.630  16
   6  -9  -1 5743.80 308.993  13
   6  -9  -1 5718.84 311.159  15
  -6  -9   2 4789.37 274.678  16
   6  -9  -2 4541.42 274.771  13
   6  -9  -2 4168.77 272.445  15
  -6  -9   3 9038.23 397.372  17
  -6  -9   3 9176.50 364.654  16
   6  -9  -3 9676.51 403.045  15
  -6  -9   4 3360.59 242.912  17
  -6  -9   4 2660.20 197.117  16
   6  -9  -4 2787.73 213.316  13
   6  -9  -4 2838.70 217.400  15
  -6  -9   5 3291.34 231.633  17
  -6  -9   6 6636.87 294.562  17
   6 -10   7 430.174 93.1583  17
   6 -10   7 567.622 93.4001  16
   6 -10   6 2236.33 183.738  16
   6 -10   6 2422.69 195.709  17
   6 -10   5 3489.86 250.381  17
   6 -10   5 3611.77 248.243  16
   6 -10   4 8370.33 381.510  17
   6 -10   3 18752.9 547.011  13
   6 -10   3 19522.4 618.853  16
   6 -10   2 6360.64 346.443  16
   6 -10   2 6423.71 316.058  13
   6 -10   2 6511.20 325.357  15
   6 -10   1 14339.4 519.565  16
   6 -10   1 14154.6 493.888  13
   6 -10   1 13746.9 508.131  15
   6 -10   0 3244.78 246.438  16
   6 -10   0 3245.51 251.786  15
   6 -10  -1 13682.3 491.330  13
   6 -10  -1 14435.7 510.788  15
   6 -10  -2 6416.92 324.405  13
   6 -10  -2 6618.80 334.837  15
   6 -10  -3 18680.8 556.297  13
   6 -10  -4 7465.89 319.391  18
   6 -10  -4 7899.20 324.556  13
   6 -10  -4 7254.44 313.260  15
   6 -11   6 1653.84 132.761  16
   6 -11   5 5894.79 260.587  17
   6 -11   5 6001.42 272.474  16
   6 -11   4 6328.93 307.148  16
   6 -11   3 1577.13 184.806  16
   6 -11   3 1350.09 147.369  18
   6 -11   3 1343.50 147.432  15
   6 -11   2 512.224 123.604  18
   6 -11   2 399.901 108.508  13
   6 -11   2 499.354 136.989  16
   6 -11   2 362.993 108.343  15
   6 -11   1 2355.83 199.647  13
   6 -11   1 2697.60 212.419  18
   6 -11   1 2350.95 213.101  16
   6 -11   0 744.110 143.618  18
   6 -11   0 926.564 146.901  13
   6 -11   0 538.470 133.285  16
   6 -11  -1 2452.72 202.744  13
   6 -11  -1 2500.28 210.133  18
   6 -11  -2 446.810 123.798  18
   6 -11  -2 272.453 110.071  13
   6 -11  -2 424.157 120.384  15
   6 -11  -3 1635.91 163.357  15
   6 -11  -3 1278.81 150.908  18
   6 -11  -4 5379.53 235.453  14
   6 -11  -4 5962.96 247.023  15
   6 -11  -4 6130.96 250.223  18
   6 -12   5 1002.29 102.814  16
   6 -12   4 271.307 92.8185  16
   6 -12   3 149.921 101.123  16
   6 -12   2 1116.45 126.025  14
   6 -12   2 1226.93 128.066  15
   6 -12   2 952.133 117.806  18
   6 -12   2 1342.61 153.262  16
   6 -12   1 4723.70 245.073  14
   6 -12   1 4496.93 236.800  15
   6 -12   1 4728.15 252.249  16
   6 -12   1 4512.35 237.744  18
   6 -12   0 2448.33 187.087  15
   6 -12   0 2557.02 190.687  18
   6 -12   0 2036.97 160.432  16
   6 -12  -1 4481.98 242.816  15
   6 -12  -1 4720.71 246.647  18
   6 -12  -2 952.102 125.777  14
   6 -12  -2 1169.87 132.700  15
   6 -12  -2 942.107 123.206  18
   6 -12  -3 90.2176 77.0735  14
   6 -12  -3 94.9020 71.6974  15
   6 -12  -3 54.4028 74.9822  18
   6 -13   3 2575.73 139.231  16
   6 -13   2 119.316 70.8340  16
   6 -13   2 74.1678 57.7682  14
   6 -13   2 68.5816 53.6972  15
   6 -13   2 61.8000 52.1728  18
   6 -13   1 382.155 79.2471  16
   6 -13   1 516.355 88.1435  14
   6 -13   1 541.168 83.7275  15
   6 -13   1 450.435 81.7763  18
   6 -13   0 44.9362 68.7958  14
   6 -13   0 132.041 72.9605  15
   6 -13   0 106.415 71.7752  18
   6 -13  -1 362.722 87.8575  14
   6 -13  -1 465.361 89.9420  15
   6 -13  -1 463.154 89.2862  18
   6 -13  -2 88.4959 66.7842  14
   6 -13  -2 68.6397 65.1990  15
   6 -13  -2 60.2295 61.6649  18
   7   0   0 71.7270 97.5983  12
   7   0   0-8.47227 93.3978  10
   7   0  -1 185788. 2709.07  12
   7   0  -1 182712. 2738.28  10
  -7   0  -1 192194. 2432.42   8
  -7   0   2 86434.7 1128.56   4
  -7   0  -2 88273.9 1233.34   8
  -7   0  -3 98312.4 1405.03   5
  -7   0  -4 765.040 89.5810   5
   7   0   4 583.070 126.086   9
  -7   0   5 3531.30 177.920   6
   7   0   5 3635.02 271.625   9
  -7   0   6 86762.3 1437.87   6
   7   0  -6 91172.1 1587.63  11
   7   0   6 88759.5 1728.13   9
  -7   0   7 2150.95 196.676   6
   7   0  -7 2345.32 224.091  11
   7   0   7 2212.97 276.512   9
   7   0   8 42372.6 1182.31   9
  -7   0  -9 51.3225 72.1300   5
  -7   0   9-10.1517 74.8071   7
  -7   0   9 89.2694 82.1058   9
   7   0   9-19.4679 143.455   9
  -7   0 -10 1435.38 130.100   5
  -7  -1 -10 270.284 73.3077   5
  -7  -1  -9 1701.51 151.959   5
  -7   1   9 1428.01 164.348   7
   7  -1   8 12916.0 638.138   9
  -7   1   7 103546. 1751.81   6
   7  -1   7 106302. 2110.07   9
  -7   1   6 7.62387 66.0175   6
   7   1  -6 10.7637 94.7998  11
   7  -1   6-16.4244 133.366   9
   7  -1   5 33656.7 899.492   9
  -7  -1  -4 35089.7 651.191   5
  -7  -1  -4 36222.2 647.251   3
   7  -1   4 35788.5 865.751   9
  -7  -1  -3 31323.9 563.578   5
   7   1  -2 267807. 3602.31  12
  -7  -1  -2 258284. 3303.12   8
   7   1  -1 154996. 2279.82  12
   7  -1   1 157215. 2260.43  12
  -7  -1  -1 156832. 2025.85   8
   7   1  -1 158253. 2323.79  10
   7   1   0 138449. 2044.26  10
   7   1   0 137192. 2016.67  12
   7  -1   0 139532. 2117.59  12
   7  -1  -1 144180. 2260.27  12
  -7   1  -1 154951. 2002.70   8
  -7   1  -2 260090. 3320.82   5
  -7  -1   2 257651. 3224.81   4
   7  -1  -2 264148. 3655.62  12
  -7   1  -2 258613. 3313.78   8
  -7   1  -3 30593.0 574.507   5
  -7   1  -4 37148.0 692.740   5
  -7  -1   4 36877.0 644.643   6
  -7  -1   4 37088.5 646.174   3
   7   1   4 36634.5 830.113   9
   7   1   5 31897.8 843.994   7
  -7  -1   5 33992.2 657.895   6
   7   1   5 32124.0 829.643   9
  -7  -1   6 84.2764 76.0603   6
   7   1   6 45.7930 113.812   7
   7  -1  -6-22.8447 109.436  11
   7   1   6 29.1014 113.425   9
  -7  -1   7 110324. 1830.33   6
   7  -1  -7 111480. 1896.99  11
   7   1   7 108079. 2059.33   9
   7  -1  -8 12417.9 497.314  11
   7   1   8 13323.1 611.909   9
  -7   1  -9 1504.16 152.612   5
   7   1   9 2048.20 269.050   9
  -7   1 -10 253.275 77.8916   5
  -7   1 -11 440.133 66.3060   8
  -7   2  10 3303.77 210.601   7
  -7   2  10 2948.31 199.205   9
  -7  -2  -9 136.956 68.5935   5
  -7   2   9 153.977 88.1362   7
   7   2  -7 7692.15 361.446  11
  -7  -2  -7 7469.77 300.941   5
  -7   2   7 7237.04 342.938   6
   7   2  -6 2442.39 201.936  11
  -7   2   6 2329.00 173.848   6
   7   2  -5 27980.6 675.143  11
  -7  -2  -5 26782.9 563.149   5
  -7  -2  -4 16942.3 390.562   5
  -7  -2  -4 17864.9 404.652   3
  -7  -2  -3 51208.0 867.795   3
  -7  -2  -2 24604.4 433.949   5
  -7  -2  -2 24468.0 526.168   3
  -7  -2  -2 25266.5 437.425   8
   7  -2   1 32749.1 739.547  12
   7   2  -1 31925.0 711.091  10
  -7  -2  -1 31977.7 501.835   8
   7   2   0 2201.00 165.237  10
   7   2   0 2515.56 167.812  12
   7  -2   0 2511.28 214.763  12
   7  -2  -1 31233.1 812.654  10
  -7   2  -1 31109.0 545.025   8
  -7   2  -1 31140.2 547.235   5
   7  -2  -1 32149.4 785.341  12
  -7  -2   2 23969.3 417.445  17
  -7   2  -2 24032.5 471.421   5
  -7  -2   2 24108.4 498.838   3
  -7   2  -2 23802.5 468.886   8
  -7   2  -3 49687.2 835.829   5
  -7  -2   3 49539.5 746.711   6
  -7  -2   3 50339.8 765.103   4
  -7  -2   3 50201.3 830.178   3
   7   2   3 48748.9 938.594   9
   7   2   4 17264.3 534.372   7
  -7  -2   4 16597.7 379.230   6
  -7  -2   4 17129.6 390.770   3
   7   2   4 17415.0 521.989   9
  -7   2  -5 27268.2 610.203   5
   7   2   5 27184.4 754.289   7
   7   2   5 27407.6 744.356   9
   7   2   6 2622.12 261.299   7
   7  -2  -6 2566.73 226.722  11
   7   2   6 2491.88 252.023   9
  -7   2  -7 6795.23 316.912   5
   7   2   7 7234.72 435.029   7
   7  -2  -7 7540.11 377.607  11
   7   2   7 6751.89 410.910   9
   7  -2  -8 1433.85 187.567  11
   7   2   8 924.473 208.616   9
  -7   2  -9 105.435 82.3975   5
  -7  -2   9 150.719 68.1358   4
   7   2   9 188.283 163.049   9
  -7   2 -10 3093.79 181.905   5
  -7   2 -11 20.5197 45.0007   8
  -7   3  10 163.089 86.7834   7
  -7   3  10 258.339 88.9227   9
  -7   3   9 991.864 144.368   7
  -7   3   8 8227.32 390.388   6
  -7   3   7 29203.3 743.465   6
   7   3  -6 16934.1 507.595  11
  -7   3   6 15244.5 465.991   6
   7   3  -5 9324.97 351.658  11
  -7  -3  -4 62644.1 1006.30   3
  -7  -3  -4 61004.3 1001.07   1
  -7  -3  -3 18454.1 443.704   3
  -7  -3  -3 18056.9 357.413   8
  -7  -3  -2 64702.6 1050.22   3
  -7  -3  -2 61729.4 878.074   8
  -7  -3  -1 76942.5 1228.12   3
   7   3  -1 74546.5 1245.15  12
   7  -3   1 78203.0 1404.23  12
  -7  -3   0 50488.9 904.374   3
   7   3   0 54133.2 944.807  10
   7   3   0 51569.9 912.527  12
   7  -3   0 53777.0 1102.38  12
   7  -3   0 52975.2 1119.70  10
  -7   3  -1 76102.7 1119.80   8
  -7   3  -1 76298.2 1125.25   5
  -7  -3   1 76489.9 1198.97   3
  -7  -3   2 60455.8 924.910  17
  -7   3  -2 62123.4 958.778   8
  -7  -3   2 61177.1 996.059   3
  -7  -3   2 59695.6 903.471   4
  -7   3  -2 60506.4 953.986   5
  -7  -3   3 17384.7 383.130  17
  -7  -3   3 17253.6 372.829   4
  -7   3  -3 17653.9 416.903   5
  -7  -3   3 17747.7 422.118   3
  -7   3  -4 60097.6 1028.16   5
   7   3   4 60091.2 1170.71   7
  -7  -3   4 63127.9 977.591   4
  -7  -3   4 60753.8 985.321   3
   7   3   4 60798.5 1157.30   9
  -7   3  -5 8881.35 324.837   5
   7   3   5 8382.57 399.421   7
  -7  -3   5 8793.93 286.947   4
   7   3   5 8960.08 400.206   9
  -7   3  -6 15431.1 469.597   5
   7   3   6 15247.5 588.084   7
  -7  -3   6 16137.7 429.840   4
   7  -3  -6 15632.1 543.550  11
   7   3   6 15782.0 583.902   9
  -7   3  -7 28491.9 696.549   5
   7   3   7 28984.3 893.084   7
  -7  -3   7 28857.6 636.764   4
   7  -3  -7 28227.9 769.471  11
   7   3   7 26907.4 845.292   9
  -7  -3   8 7393.11 291.702   4
  -7   3  -8 7661.16 335.736   5
   7   3   8 8210.63 468.448   9
  -7   3  -9 1105.44 136.181   5
  -7  -3   9 901.316 106.173   4
   7   3   9 901.601 194.849   9
  -7   3 -10 139.490 68.0486   5
  -7  -3  10 193.794 54.1311   4
  -7   3 -10 228.832 76.0965   8
  -7   3 -11 394.102 60.4378   8
  -7   4  10 200.883 78.6529   7
  -7   4  10 328.316 92.4187   9
  -7   4   9 1230.68 154.082   7
  -7   4   8 830.815 155.015   6
  -7   4   7 9586.53 405.614   6
  -7   4   6 19012.6 543.513   6
  -7  -4  -4 1980.28 142.648   3
  -7  -4  -4 1847.99 137.708   2
  -7  -4  -3 8803.75 304.528   3
  -7  -4  -3 8810.04 304.605   1
   7  -4   3 8040.96 383.934  12
  -7  -4  -2 9341.26 327.460   1
  -7  -4  -2 9910.44 331.529   3
   7  -4   2 9582.31 439.099  10
   7  -4   2 9885.79 431.411  12
  -7  -4  -1 62082.8 1074.81   1
  -7  -4  -1 62526.3 1073.94   3
   7  -4   1 60681.1 1278.88  10
  -7  -4   0 9337.67 325.669   1
  -7  -4   0 9959.61 335.309   3
   7  -4   0 9803.30 460.590  10
  -7  -4   1 59100.0 1018.85   1
  -7  -4   1 58085.5 1012.39   3
  -7   4  -1 58990.9 922.499   8
  -7  -4   2 9519.47 316.866   1
  -7  -4   2 9367.65 312.594   3
  -7  -4   2 9642.09 269.235   4
  -7   4  -2 9727.12 285.186   5
  -7   4  -3 8639.44 280.077   8
  -7   4  -3 8345.05 277.674   5
  -7  -4   3 8316.48 259.091   4
  -7  -4   3 8455.90 291.942   1
  -7  -4   3 8541.69 293.711   3
  -7  -4   4 1750.05 139.689  17
  -7  -4   4 1670.82 122.546   4
  -7   4  -4 1319.01 126.563   5
   7   4   4 1341.67 165.674   7
  -7  -4   4 1351.52 118.617   3
  -7  -4   4 1565.80 131.301   2
   7   4   4 1379.62 160.540   9
  -7   4  -5 2031.48 158.701   5
   7   4   5 1976.01 214.162   7
  -7  -4   5 2278.35 152.500   4
   7  -4  -5 2374.77 209.545  11
   7   4   5 1902.73 202.243   9
  -7   4  -6 17448.8 505.813   5
   7   4   6 18633.6 653.022   7
  -7  -4   6 18144.0 477.481   4
   7  -4  -6 18179.5 586.454  11
   7   4   6 19163.4 646.364   9
   7   4   7 8725.12 465.267   7
  -7   4  -7 9055.50 362.430   5
   7  -4  -7 9647.54 417.155  11
   7   4   7 8494.09 449.415   9
  -7   4  -8 814.252 125.296   5
  -7  -4   8 972.698 115.465   4
  -7  -4   9 1174.96 112.505   4
  -7   4  -9 1018.02 125.024   5
   7   4   9 1034.43 195.797   9
  -7   4 -10 264.548 72.7597   5
  -7  -4  10 252.428 56.8093   4
  -7   4 -10 294.143 73.1172   8
  -7   5  10 1278.10 132.742   7
  -7   5  10 963.401 116.073   9
  -7   5   9 465.645 111.539   7
  -7   5   8 1237.56 173.491   6
  -7   5   6 627.996 123.349   6
   7  -5   5 17290.3 661.254  12
   7  -5   4 18574.1 675.156  12
  -7  -5  -4 18366.0 481.620   2
  -7  -5  -4 18400.1 482.308   3
   7  -5   3 29176.8 869.153  10
  -7  -5  -3 27422.0 630.895   3
  -7  -5  -3 27933.8 643.582   2
   7  -5   2 24041.1 770.979  10
   7  -5   2 23985.7 747.857  12
  -7  -5  -2 22684.3 574.769   2
  -7  -5  -2 23498.9 580.706   1
  -7  -5  -2 22792.2 573.219   3
   7  -5   1 2822.60 277.417  10
  -7  -5  -1 2838.95 195.292   3
  -7  -5  -1 2963.25 198.406   1
   7  -5   1 2973.63 263.612  12
  -7  -5   0 16358.0 474.442   1
  -7  -5   0 15075.9 456.251   3
   7  -5   0 16821.9 615.553  12
  -7  -5   1 3319.61 203.224   1
  -7  -5   1 3114.93 198.241   3
  -7  -5   2 21205.8 501.380  17
  -7  -5   2 21578.8 481.925  16
  -7   5  -2 21398.7 474.399   8
  -7   5  -2 21164.1 473.563   5
  -7  -5   2 20396.9 528.922   1
  -7  -5   2 21669.6 540.264   3
  -7  -5   2 21400.6 536.447   2
  -7  -5   3 27241.1 561.680  16
  -7  -5   3 26337.8 592.661  17
  -7   5  -3 26192.7 569.899   8
  -7  -5   3 27218.8 567.783   4
  -7   5  -3 28291.5 586.763   5
  -7  -5   3 27335.6 619.108   3
  -7  -5   3 28689.2 636.223   2
  -7  -5   4 17852.7 474.994  17
  -7   5  -4 17676.5 458.939   5
  -7  -5   4 17416.8 445.553   4
  -7  -5   4 17311.1 458.296   3
  -7  -5   4 17818.8 467.947   2
  -7   5  -4 16855.3 447.656   8
   7  -5  -5 17619.4 561.451  11
  -7  -5   5 17143.7 458.301   4
  -7   5  -5 16254.2 463.796   5
   7   5   6 1142.21 175.951   9
   7  -5  -6 929.635 157.528  11
  -7   5  -6 649.423 110.258   5
  -7  -5   6 977.362 121.699   4
   7   5   7 3788.14 299.973   9
   7  -5  -7 4297.48 282.402  11
  -7  -5   7 4683.93 234.605   4
   7   5   8 1396.34 201.795   9
  -7   5  -8 1261.85 139.794   5
  -7  -5   8 1171.41 125.084   4
   7   5   9 465.847 141.255   9
  -7   5  -9 447.932 91.1802   8
  -7   5  -9 508.932 95.6443   5
  -7  -5   9 566.625 87.6011   4
  -7   5 -10 1177.15 99.5312   8
  -7   5 -10 1362.18 104.503   5
  -7   6  10 91.9770 62.3616   9
  -7   6   9 1214.60 144.364   7
  -7   6   8 112.895 93.4660   6
   7  -6   8 175.331 105.982  16
  -7   6   7 4121.02 269.802   6
   7  -6   4 7366.16 299.041  13
  -7  -6  -4 7090.74 300.971   2
  -7  -6  -3 7947.67 328.912   2
  -7  -6  -3 7846.42 325.015   3
   7  -6   2 1922.92 262.578  10
   7  -6   2 1906.92 244.846  12
  -7  -6  -2 1952.65 175.926   3
  -7  -6  -2 1994.71 180.420   2
   7  -6   1 45364.7 1124.89  12
  -7  -6  -1 44196.6 929.499   3
  -7  -6  -1 44807.5 942.679   2
   7  -6   0 1635.54 225.712  12
  -7  -6   0 1858.87 177.437   3
  -7  -6   0 1874.24 180.958   2
   7  -6  -1 43882.7 841.609  16
  -7  -6   1 42303.1 895.456   3
  -7  -6   1 43581.4 909.789   2
  -7  -6   2 1860.26 158.410  17
  -7  -6   2 1899.87 156.609  16
  -7   6  -2 1745.55 129.607   8
  -7  -6   2 1948.57 172.192   2
  -7  -6   2 1921.21 172.065   3
  -7  -6   3 7523.30 285.945  16
  -7  -6   3 7775.96 315.126  17
  -7   6  -3 7785.51 280.144   8
  -7  -6   3 7180.64 281.119   4
  -7   6  -3 7595.23 278.364   5
  -7  -6   3 7771.42 322.850   2
  -7  -6   3 7484.05 313.893   3
  -7  -6   4 7252.87 299.867   2
  -7  -6   4 7450.70 315.481  17
  -7   6  -4 6998.31 277.733   8
  -7  -6   4 6919.50 283.696   4
  -7   6  -4 7034.82 280.035   5
   7  -6  -4 7783.91 352.093  11
  -7  -6   5 1212.91 144.731  17
  -7   6  -5 1562.34 141.546   8
   7  -6  -5 1276.57 168.297  11
  -7   6  -5 1455.26 139.782   5
  -7  -6   5 1425.03 138.562   4
  -7   6  -6 13649.8 426.876   8
  -7   6  -6 13617.5 428.966   5
  -7   6  -7 3324.91 205.266   8
  -7   6  -7 3203.01 200.833   5
  -7  -6   7 3432.14 204.581   4
  -7   6  -8 189.265 78.9694   8
  -7  -6   8 60.7311 66.0171   4
  -7   6  -8 132.319 73.3581   5
  -7   6  -9 1207.45 113.910   8
  -7  -6   9 1198.22 105.924   4
  -7   6  -9 1222.64 113.693   5
  -7   6 -10 72.5053 39.7620   8
  -7   7   9 676.453 103.683   7
  -7   7   8 3292.90 225.779   6
   7  -7   8 3295.07 211.372  16
  -7   7   7 2244.31 204.743   6
  -7   7   6 2376.32 198.854   6
  -7   7   5 8340.76 344.955   6
   7  -7   4 1991.97 178.104  13
   7  -7   4 1884.18 171.468  15
  -7  -7  -3 7094.04 326.386   2
   7  -7   3 6893.35 313.914  13
  -7  -7  -2 6525.81 325.881   3
  -7  -7  -2 6818.01 336.670   2
  -7  -7  -1 25582.9 695.337   3
  -7  -7  -1 25782.8 701.822   2
   7  -7   0 12401.6 434.943  16
  -7  -7   0 11456.4 448.138   2
  -7  -7   0 11642.0 448.266   3
   7  -7  -1 26501.9 633.072  16
  -7  -7   1 25058.9 678.940   3
  -7  -7   1 25653.4 690.736   2
  -7  -7   2 6928.35 312.487  17
  -7  -7   2 6341.78 288.004  16
  -7  -7   2 6760.70 325.861   2
  -7  -7   2 6145.61 310.843   3
  -7  -7   3 6447.64 283.633  16
  -7  -7   3 6828.72 317.145  17
  -7   7  -3 6526.19 260.936   8
   7  -7  -3 6594.17 316.894  13
  -7  -7   3 6448.95 313.152   2
  -7  -7   4 1706.14 173.461  17
  -7   7  -4 2075.18 158.334   8
   7  -7  -4 2165.25 185.568  13
   7  -7  -4 1882.66 176.281  15
  -7   7  -4 2080.05 157.474   5
  -7  -7   5 7369.79 327.630  17
  -7   7  -5 7503.75 301.374   5
  -7   7  -5 7486.66 301.882   8
  -7  -7   6 2255.88 175.750   4
  -7   7  -6 2138.44 167.589   5
  -7   7  -6 2137.74 167.521   8
  -7  -7   7 2298.76 167.746   4
  -7   7  -7 2452.94 170.953   5
  -7   7  -7 2203.33 162.084   8
  -7  -7   8 3008.09 171.236   4
  -7   7  -8 3394.11 178.256   5
  -7   7  -8 3359.69 177.788   8
  -7   7  -9 698.348 74.6152   8
  -7   8   8 110.947 72.2733   7
  -7   8   7 428.705 108.995   6
   7  -8   7 313.649 118.469  16
  -7   8   6 4951.42 265.491   6
  -7   8   5 3792.49 222.974   6
   7  -8   5 4023.73 295.235  16
   7  -8   4 12916.2 431.082  15
   7  -8   4 11671.2 493.642  16
   7  -8   3 9548.35 384.908  13
   7  -8   3 9322.91 384.601  15
   7  -8   3 9894.18 447.021  16
   7  -8   2 2422.49 215.046  15
   7  -8   2 2376.02 209.752  13
   7  -8   2 2733.04 243.206  16
   7  -8   1 8597.55 377.508  13
   7  -8   1 9171.28 413.845  16
  -7  -8  -1 9392.01 426.548   2
  -7  -8   0 225.685 114.082   2
   7  -8   0 199.671 106.241  13
   7  -8   0 279.936 127.253  16
   7  -8  -1 8651.24 379.250  13
  -7  -8   1 9435.56 415.789   2
   7  -8  -2 2436.55 214.784  13
   7  -8  -3 9094.23 388.032  15
   7  -8  -3 9400.34 393.070  13
  -7  -8   3 8592.40 378.985  17
   7  -8  -4 12553.1 444.593  15
  -7  -8   4 11548.7 432.388  17
  -7  -8   6 4639.75 249.182  17
   7  -9   8 111.063 63.9370  17
   7  -9   7 713.771 119.904  16
  -7   9   7 625.936 100.377   6
   7  -9   7 863.595 132.120  17
   7  -9   6 378.673 123.162  16
  -7   9   6 341.183 88.9632   6
   7  -9   6 443.520 135.372  17
  -7   9   5 2349.53 167.825   6
   7  -9   5 2738.75 243.793  17
  -7   9   4 3785.41 202.992   6
   7  -9   4 4487.52 303.050  16
   7  -9   3 4114.44 297.416  16
   7  -9   3 3995.36 259.126  15
   7  -9   2 3197.19 265.586  16
   7  -9   2 2965.44 233.687  15
   7  -9   1 191.244 110.040  13
   7  -9   1 73.2868 110.240  16
   7  -9   1 34.1153 111.234  15
   7  -9   0 1571.36 185.768  16
   7  -9   0 1292.85 170.019  13
   7  -9   0 1555.61 186.118  15
   7  -9  -1 90.7351 97.3682  13
   7  -9  -1 80.6558 116.450  15
   7  -9  -2 2842.16 231.572  15
   7  -9  -3 3796.79 258.993  13
   7  -9  -3 4010.13 266.997  15
   7  -9  -4 4343.27 256.387  13
   7  -9  -4 4285.04 260.321  15
   7 -10   7 2269.64 141.266  16
   7 -10   6 3483.16 211.791  16
   7 -10   6 3210.26 200.533  17
   7 -10   5 2007.33 185.089  17
   7 -10   5 2269.79 201.155  16
   7 -10   4 204.618 127.978  16
   7 -10   3 905.903 141.430  13
   7 -10   2 2366.24 233.966  16
   7 -10   2 2142.77 200.887  13
   7 -10   2 2476.78 218.767  15
   7 -10   1 5831.84 324.479  16
   7 -10   1 5748.84 313.448  13
   7 -10   1 6014.31 322.715  15
   7 -10   0 2911.04 230.931  16
   7 -10   0 2902.61 229.224  13
   7 -10   0 2989.34 237.199  15
   7 -10  -1 5523.56 310.291  13
   7 -10  -1 5712.26 317.605  15
   7 -10  -2 2735.86 218.611  13
   7 -10  -2 2571.32 221.414  15
   7 -10  -3 977.189 149.772  13
   7 -10  -4 100.561 85.7707  18
   7 -10  -4 207.055 96.9678  13
   7 -10  -4 107.792 90.9331  15
   7 -11   6 65.2276 66.0452  16
   7 -11   5 1406.20 143.267  16
   7 -11   4 2759.27 209.033  16
   7 -11   3 791.703 117.444  18
   7 -11   3 975.114 159.453  16
   7 -11   3 706.840 114.877  15
   7 -11   2 4334.27 272.289  16
   7 -11   2 4128.54 243.909  18
   7 -11   2 4315.41 242.589  13
   7 -11   2 4343.06 241.984  15
   7 -11   1 252.399 110.436  18
   7 -11   1 384.092 111.933  13
   7 -11   1 331.097 123.448  16
   7 -11   1 230.449 106.472  15
   7 -11   0 59.8158 96.1869  13
   7 -11   0 210.845 107.588  16
   7 -11   0-20.0066 97.8465  15
   7 -11  -1 269.410 121.729  18
   7 -11  -1 326.460 116.961  13
   7 -11  -1 377.098 117.326  15
   7 -11  -2 4675.04 263.931  18
   7 -11  -2 4015.58 246.498  13
   7 -11  -2 4098.93 249.994  15
   7 -11  -3 806.257 129.680  18
   7 -11  -3 894.122 131.749  15
   7 -11  -4 2221.69 153.164  14
   7 -11  -4 2416.41 156.014  15
   7 -12   5 371.664 73.5404  16
   7 -12   4 597.237 102.452  16
   7 -12   3 80.7841 92.2374  16
   7 -12   2 654.934 102.760  18
   7 -12   2 511.413 97.7913  14
   7 -12   2 668.448 121.396  16
   7 -12   2 628.113 101.264  15
   7 -12   1 81.8918 83.3721  18
   7 -12   1 43.4028 87.8221  16
   7 -12   1 58.8606 88.9322  15
   7 -12   0 953.584 136.304  18
   7 -12   0 939.911 134.068  15
   7 -12  -1-23.4085 97.1880  18
   7 -12  -1 7.71121 95.6459  15
   7 -12  -2 652.189 108.205  18
   7 -12  -2 776.499 114.870  14
   7 -12  -2 722.470 115.325  15
   7 -12  -3 21.9775 68.4405  18
   7 -12  -3 93.0244 72.0280  14
   7 -12  -3 108.912 73.5284  15
   7 -13   1 432.725 76.1578  18
   7 -13   1 326.084 73.1405  14
   7 -13   1 342.296 74.2476  15
   7 -13   0-15.4627 60.3373  18
   7 -13   0 15.5301 63.3945  14
   7 -13   0-15.2978 64.3027  15
   7 -13  -1 436.043 83.4420  18
   7 -13  -1 156.940 72.2143  14
   7 -13  -1 337.912 75.8895  15
   7 -13  -2 513.517 77.4780  14
   7 -13  -2 626.118 79.7281  15
   8   0   0 979783. 12350.0  10
   8   0   0 985855. 12317.9  12
   8   0  -1 781413. 9946.22  12
   8   0   1 799010. 9839.41  12
  -8   0  -1 779841. 9581.03   8
   8   0  -1 778061. 10021.6  10
  -8   0  -2 925.025 85.8681   5
   8   0  -2 758.028 156.881  12
  -8   0  -2 949.422 85.6291   8
  -8   0  -3 102703. 1477.04   5
  -8   0  -4 42608.3 772.673   5
   8   0   4 41576.6 979.257   9
  -8   0  -5 65857.7 1095.68   5
  -8   0   5 62539.6 1049.07   6
   8   0   5 63910.4 1363.84   9
  -8   0  -6 16907.1 475.232   5
  -8   0   6 16135.3 467.754   6
   8   0  -6 16475.7 560.855  11
   8   0   6 16056.2 655.836   9
  -8   0  -7 10510.3 381.930   5
  -8   0   7 10268.6 401.403   6
   8   0  -7 10806.5 454.857  11
   8   0   7 10404.5 546.103   9
   8   0  -8 7346.15 371.071  11
  -8   0  -9 532.430 103.219   5
  -8   0 -10 127.730 61.2214   5
  -8   0 -10-28.5184 53.4807   8
  -8  -1  -9 3932.46 212.427   5
  -8   1   9 4204.49 247.624   7
  -8  -1  -8 18653.3 515.420   5
  -8   1   8 17088.1 561.440   6
   8   1  -7 3374.81 258.211  11
  -8  -1  -7 2887.45 199.458   5
  -8   1   7 2952.77 223.528   6
   8   1  -6 4869.26 298.426  11
  -8  -1  -6 4719.32 237.152   5
  -8   1   6 4497.63 232.509   6
  -8  -1  -5 6093.21 250.458   5
  -8  -1  -4 18409.1 426.892   5
  -8  -1  -4 17489.3 428.902   3
  -8  -1  -3 21754.1 449.729   5
  -8  -1  -3 21672.1 446.809   8
  -8  -1  -2 10473.8 266.816   5
   8   1  -2 10840.9 423.385  12
  -8  -1  -2 10092.9 262.902   8
   8   1  -1 24053.6 630.534  12
   8  -1   1 24343.8 644.529  12
  -8  -1  -1 25787.3 452.703   8
   8  -1   0 52219.0 1094.83  10
   8  -1   0 51098.4 1054.22  12
  -8   1  -1 25694.9 475.277   8
   8  -1  -1 26448.9 746.742  10
  -8  -1   2 10788.4 225.871   4
  -8   1  -2 10679.2 288.953   5
  -8   1  -2 10948.8 290.411   8
  -8   1  -3 21904.0 472.226   5
  -8   1  -4 16921.7 430.433   5
  -8  -1   4 17262.2 408.294   3
   8   1   4 16573.5 558.080   9
  -8   1  -5 6695.25 278.008   5
  -8  -1   5 6656.44 255.291   6
   8   1   5 7301.23 391.552   9
  -8   1  -6 4903.04 258.435   5
  -8  -1   6 5211.57 260.429   6
   8  -1  -6 5287.20 320.076  11
   8   1   6 4914.87 361.615   9
  -8   1  -7 3326.22 219.559   5
   8  -1  -7 3028.85 253.207  11
   8   1   7 3732.63 330.826   9
  -8   1  -8 17724.1 526.766   5
   8  -1  -8 18735.1 614.283  11
   8   1   8 19377.3 755.587   9
  -8   1  -9 4491.37 236.219   5
  -8   1 -10 206.418 69.4064   5
  -8   1 -10 149.210 65.1255   8
  -8   1 -11 1172.28 84.6303   8
  -8   2  10 200.853 74.0471   7
  -8   2  10 178.166 76.0013   9
  -8   2   9 1819.91 171.591   7
  -8   2   8 3599.15 252.136   6
   8   2  -7 3336.91 248.954  11
  -8  -2  -7 3361.21 206.010   5
  -8   2   7 3163.51 226.590   6
   8   2  -6 25524.3 691.875  11
  -8  -2  -6 25651.4 581.713   5
  -8   2   6 24004.3 595.301   6
   8   2  -5 6456.94 316.138  11
  -8  -2  -5 6158.39 245.084   5
  -8  -2  -4 15743.0 384.569   5
  -8  -2  -4 16390.0 411.796   1
  -8  -2  -4 16831.2 414.201   3
  -8  -2  -3 50592.4 809.346   5
  -8  -2  -3 51578.4 899.277   3
  -8  -2  -3 50431.6 808.391   8
   8  -2   2 18657.1 551.469  12
  -8  -2  -2 18204.5 363.971   8
   8   2  -1 105236. 1682.71  12
   8   2   0 127738. 1917.46  12
   8  -2   0 122535. 2066.41  10
  -8   2  -1 106905. 1514.25   8
   8  -2  -1 113322. 1961.75  10
  -8  -2   2 18022.9 439.269   3
  -8  -2   2 19197.3 360.162   4
  -8   2  -2 17894.7 409.547   5
   8  -2  -2 18012.4 621.743  12
  -8   2  -3 48716.8 845.918   5
  -8  -2   3 49186.7 765.352   4
  -8   2  -3 48107.7 840.312   8
  -8   2  -4 15746.5 421.838   5
  -8  -2   4 16463.4 364.475   4
  -8  -2   4 16286.5 399.395   3
  -8  -2   4 15934.7 394.411   1
   8   2   4 16752.4 545.791   9
  -8  -2   5 6241.80 224.506   4
  -8   2  -5 6094.51 269.284   5
   8   2   5 5966.04 350.620   9
  -8   2  -6 24135.6 616.732   5
  -8  -2   6 25361.3 545.171   4
   8  -2  -6 25751.5 733.441  11
   8   2   6 25396.5 797.471   9
  -8   2  -7 3494.87 229.104   5
   8  -2  -7 3499.18 270.589  11
   8   2   7 3048.23 299.589   9
  -8   2  -8 3640.67 234.633   5
   8  -2  -8 3794.55 277.852  11
   8   2   8 4287.72 360.920   9
  -8   2  -9 1993.27 166.272   5
  -8   2 -10 245.590 70.1777   5
  -8   2 -10 224.279 70.7587   8
  -8   2 -11 938.961 76.2669   8
  -8   3  10 711.913 108.171   7
  -8   3  10 828.563 111.561   9
  -8   3   9 3046.27 210.208   7
  -8   3   8 8300.57 378.687   6
  -8   3   7 44883.7 960.687   6
   8   3  -6 9288.11 374.214  11
  -8   3   6 8331.01 333.545   6
   8   3  -5 48302.4 969.219  11
  -8  -3  -4 48001.9 862.000   3
  -8  -3  -4 48063.2 862.852   1
  -8  -3  -3 12934.9 382.446   3
  -8  -3  -3 13040.8 382.079   1
  -8  -3  -2 8276.32 300.983   3
  -8  -3  -2 8371.34 305.444   1
   8  -3   2 7828.16 381.421  12
  -8  -3  -1 45906.4 867.356   3
   8   3  -1 46101.8 905.533  12
   8  -3   1 48765.0 1106.61  10
   8  -3   1 45067.8 1052.00  12
  -8  -3   0 804.254 106.261   3
   8   3   0 837.631 118.282  12
   8   3   0 945.940 131.946  10
   8  -3   0 872.186 179.770  10
   8  -3  -1 45894.7 1081.33  12
   8   3   1 45238.6 852.881  12
  -8  -3   1 46544.4 847.312   3
  -8  -3   2 8282.87 231.190   4
  -8   3  -2 7927.49 260.387   5
  -8  -3   2 8233.80 287.715   1
  -8  -3   2 8072.86 284.126   3
  -8   3  -3 11797.8 342.376   5
  -8  -3   3 12228.7 304.827   4
  -8  -3   3 12981.7 363.783   1
  -8  -3   3 12685.1 363.540   3
  -8   3  -3 12097.3 345.881   8
  -8  -3   4 45834.0 785.532   4
  -8   3  -4 46777.1 858.886   5
  -8  -3   4 47173.3 833.705   3
  -8  -3   4 46757.3 832.761   1
   8   3   4 48353.8 1027.35   9
  -8   3  -5 43076.5 860.329   5
  -8  -3   5 44100.6 787.903   4
   8   3   5 44111.5 1033.64   9
  -8   3  -6 8329.21 344.288   5
  -8  -3   6 8319.30 293.000   4
   8  -3  -6 8197.10 393.752  11
   8   3   6 8976.36 447.705   9
  -8   3  -7 47041.8 970.464   5
   8  -3  -7 47758.7 1069.80  11
   8   3   7 48592.1 1207.32   9
  -8   3  -8 9456.54 368.771   5
  -8  -3   8 9355.24 311.388   4
  -8  -3   9 2506.76 148.820   4
  -8   3  -9 3093.63 194.657   5
  -8   3  -9 2941.52 186.109   8
  -8   3 -10 724.122 92.5075   5
  -8   3 -10 814.557 95.9925   8
  -8   4  10 3267.37 184.617   9
  -8   4  10 3167.94 187.114   7
   8  -4   8 4980.23 358.438  12
  -8   4   8 5394.61 305.482   6
  -8   4   6 23183.5 607.987   6
  -8  -4  -4 18311.2 473.201   3
  -8  -4  -4 17542.7 466.142   1
  -8  -4  -4 17381.2 463.875   2
   8  -4   4 17824.5 629.879  12
  -8  -4  -3 3734.87 209.906   3
  -8  -4  -3 3438.24 201.533   1
   8  -4   3 3018.84 274.402  12
  -8  -4  -2 21020.3 541.508   3
  -8  -4  -2 20629.6 535.706   1
   8  -4   2 20884.9 683.928  12
   8  -4   2 22289.7 732.568  10
  -8  -4  -1 6918.82 293.147   1
  -8  -4  -1 6450.72 286.953   3
   8  -4   1 6487.73 378.247  12
   8  -4   1 6313.56 376.276  10
  -8  -4   0 23744.8 585.420   3
  -8  -4   0 24089.6 587.722   1
   8  -4   0 23463.5 738.296  12
   8  -4   0 24841.7 802.634  10
  -8  -4   1 6760.22 279.866   1
  -8  -4   1 6492.60 277.489   3
   8  -4  -1 6341.95 389.124  12
  -8   4  -2 19182.1 452.815   5
  -8  -4   2 19755.5 499.576   3
  -8  -4   2 19759.6 497.871   1
  -8   4  -2 20099.3 456.181   8
  -8  -4   3 3275.11 161.337   4
  -8   4  -3 3324.24 177.432   5
  -8  -4   3 2887.07 177.904   3
  -8  -4   3 3293.60 189.530   1
  -8   4  -3 2731.48 165.181   8
  -8   4  -4 17249.4 459.904   5
  -8  -4   4 17729.7 429.819   4
  -8  -4   4 17459.5 456.214   2
  -8  -4   4 17613.9 457.511   3
  -8   4  -4 17590.4 460.690   8
  -8   4  -5 727.733 115.179   5
  -8  -4   5 720.599 94.1146   4
   8   4   5 868.984 156.022   9
  -8  -4   6 22494.6 536.946   4
  -8   4  -6 22387.8 584.800   5
   8  -4  -6 23604.9 688.257  11
   8   4   6 22123.2 729.918   9
  -8  -4   7 566.310 96.9755   4
   8  -4  -7 416.847 123.266  11
   8   4   7 495.011 158.203   9
  -8  -4   8 5518.68 239.190   4
  -8   4  -8 5637.87 273.551   5
   8   4   8 5797.33 387.064   9
  -8   4  -9 1271.64 129.009   5
  -8  -4   9 1137.98 103.795   4
  -8   4  -9 1312.06 130.400   8
  -8   4 -10 3154.26 157.153   5
  -8   4 -10 3096.37 155.494   8
  -8   5  10 361.309 79.8127   9
  -8   5   9 241.442 93.0586   7
  -8   5   8 1424.26 174.332   6
  -8   5   7 759.930 137.755   6
   8  -5   6 557.323 189.440  12
  -8   5   6 824.151 134.403   6
   8  -5   5 10592.8 547.077  12
   8  -5   4 5349.20 399.659  10
   8  -5   4 5510.66 398.039  12
  -8  -5  -4 5182.66 254.659   3
  -8  -5  -4 5392.33 259.119   2
   8  -5   3 12608.1 593.994  10
   8  -5   3 12144.5 562.682  12
  -8  -5  -3 12084.2 407.044   2
  -8  -5  -3 11736.7 401.018   3
   8  -5   2 11736.9 545.449  10
   8  -5   2 11809.6 540.971  12
  -8  -5  -2 11947.8 414.125   1
  -8  -5  -2 11999.9 415.129   3
   8  -5   1 6929.69 437.880  10
  -8  -5  -1 6036.12 297.049   3
  -8  -5  -1 6610.90 308.635   1
   8  -5   1 6122.79 386.163  12
  -8  -5   0 81.9414 81.5148   3
  -8  -5   0 9.23605 82.6916   1
   8  -5   0 66.0035 145.330  12
  -8  -5   1 6240.36 288.455   3
  -8  -5   1 6468.71 298.372   1
  -8  -5   2 10733.7 344.451  17
  -8   5  -2 11421.0 333.718   8
  -8  -5   2 11575.7 391.210   2
  -8  -5   2 12071.1 398.021   1
  -8  -5   2 11753.2 391.928   3
  -8  -5   3 11415.1 356.069  17
  -8  -5   3 11271.2 335.439   4
  -8   5  -3 11802.2 357.589   5
  -8  -5   3 11431.4 381.932   3
  -8  -5   3 11842.4 387.617   2
  -8   5  -3 11558.8 350.313   8
  -8  -5   4 5990.76 246.599   4
  -8   5  -4 5037.37 239.169   5
  -8  -5   4 5402.75 252.883   2
  -8  -5   4 5742.53 258.583   3
  -8   5  -4 5078.67 241.615   8
  -8   5  -5 9435.49 345.064   8
   8  -5  -5 9995.50 426.217  11
  -8   5  -5 9404.38 343.146   5
  -8  -5   5 10519.8 343.850   4
  -8   5  -6 585.728 107.027   8
   8  -5  -6 580.038 139.091  11
  -8   5  -6 595.312 110.053   5
  -8   5  -7 408.399 97.3831   8
   8  -5  -7 475.946 123.381  11
  -8   5  -7 464.416 100.357   5
  -8  -5   7 508.949 94.6775   4
  -8   5  -8 1141.88 128.811   5
  -8  -5   8 1109.30 116.362   4
  -8   5  -8 888.952 118.619   8
  -8   5  -9 277.169 77.8457   5
  -8  -5   9 151.358 59.8461   4
  -8   5  -9 253.876 75.8718   8
  -8   5 -10 392.580 63.6156   8
  -8   6   9 1357.33 137.019   7
   8  -6   8 2362.78 195.915  16
  -8   6   8 2757.50 216.110   6
  -8   6   7 5376.07 299.033   6
  -8  -6  -4 10705.0 384.528   2
  -8  -6  -4 10813.8 385.308   3
   8  -6   3 9558.50 548.482  10
   8  -6   3 8142.95 498.135  12
  -8  -6  -3 8071.79 346.065   3
  -8  -6  -3 8402.92 353.286   2
   8  -6   2 12653.9 615.196  10
   8  -6   2 11663.4 550.679  12
  -8  -6  -2 12250.9 446.663   3
  -8  -6  -2 12214.4 450.279   2
   8  -6   1 34525.0 1005.08  12
  -8  -6  -1 33508.1 807.854   3
  -8  -6  -1 33859.2 813.253   2
   8  -6   0 63834.1 1439.08  12
  -8  -6   0 62100.5 1202.24   3
  -8  -6   0 60888.1 1197.85   2
  -8  -6   1 30792.5 752.982   3
  -8  -6   1 33365.3 783.196   2
  -8   6  -2 12086.3 357.438   8
  -8  -6   2 12700.6 442.079   2
  -8  -6   2 12548.0 434.513   3
  -8  -6   3 7807.51 319.142  17
  -8   6  -3 7771.36 287.986   8
  -8  -6   3 7930.39 334.810   3
  -8  -6   3 7851.12 333.069   2
  -8  -6   4 9964.39 363.623  17
  -8  -6   4 10278.3 348.922   4
  -8   6  -4 9923.16 344.054   5
  -8   6  -4 9957.40 343.385   8
  -8  -6   4 10866.3 378.157   3
  -8  -6   4 10108.2 368.532   2
  -8  -6   5 14140.9 422.241   4
  -8   6  -5 13850.4 423.416   5
   8  -6  -5 14735.3 518.470  11
  -8   6  -5 13764.1 421.249   8
  -8  -6   6 9564.71 344.123   4
   8  -6  -6 9803.36 415.982  11
  -8   6  -6 9237.32 343.389   8
  -8  -6   7 4690.83 230.863   4
  -8   6  -7 4637.90 236.058   5
  -8  -6   8 2741.99 160.199   4
  -8   6  -8 2270.13 159.002   5
  -8   6  -8 2342.64 158.993   8
  -8   6  -9 1733.38 122.410   5
  -8   6  -9 1353.91 110.387   8
   8  -7   8 182.468 91.9262  16
  -8   7   8 232.000 99.4382   6
  -8   7   7 98.6368 85.4161   6
   8  -7   7 10.6639 110.468  16
  -8   7   6 10064.1 385.745   6
   8  -7   4 1687.48 170.534  15
   8  -7   4 1549.53 167.253  13
  -8  -7  -3 2303.15 199.550   3
  -8  -7  -3 2163.70 195.171   2
  -8  -7  -2 2291.21 216.577   2
  -8  -7  -2 2791.24 233.329   3
  -8  -7  -1 7961.31 385.977   3
  -8  -7  -1 7943.83 381.829   2
   8  -7   0 1282.48 171.038  16
  -8  -7   0 1036.74 164.854   3
  -8  -7   0 1128.81 172.181   2
  -8  -7   1 7424.35 359.112   3
  -8  -7   1 7538.03 360.536   2
  -8  -7   2 2660.92 216.530   3
  -8  -7   2 2744.01 219.369   2
  -8  -7   3 2105.41 187.417  17
  -8   7  -3 2137.17 155.890   8
  -8  -7   3 2040.13 187.923   2
   8  -7  -4 1379.23 164.269  15
   8  -7  -4 1280.28 161.305  13
  -8  -7   4 1370.00 162.487  17
  -8   7  -4 1342.27 134.288   8
  -8   7  -5 14171.9 423.170   8
  -8   7  -6 9695.51 341.556   8
  -8   7  -6 10530.7 357.442   5
  -8   7  -7 94.3489 68.5403   8
  -8   7  -7 27.6082 62.7862   5
  -8   7  -8 224.748 66.2320   8
  -8   7  -9 19.6216 38.2838   8
  -8   8   8 1793.85 136.357   7
  -8   8   7 1226.73 142.580   6
   8  -8   7 1462.33 166.887  16
  -8   8   6 4262.30 240.283   6
   8  -8   6 4662.57 291.538  16
  -8   8   5 3970.91 227.226   6
   8  -8   5 4047.78 295.583  16
   8  -8   4 2096.77 185.392  15
   8  -8   4 2376.08 246.898  16
   8  -8   3 2645.35 216.383  13
   8  -8   3 2787.66 222.015  15
   8  -8   3 3272.56 280.432  16
   8  -8   2 92.6205 127.683  16
  -8  -8  -2 302.821 129.144   2
   8  -8   2 239.378 102.800  13
   8  -8   1 10235.3 417.549  13
   8  -8   1 10848.9 451.617  16
  -8  -8  -1 9712.68 448.682   2
   8  -8   0 2461.98 226.123  16
  -8  -8   0 2279.98 226.757   2
  -8  -8   1 10454.2 445.099   2
   8  -8  -1 10007.5 416.956  13
   8  -8  -2 472.559 126.089  13
  -8  -8   2 338.655 118.114   2
   8  -8  -3 2994.34 237.690  13
   8  -8  -3 2979.07 236.645  15
   8  -8  -4 2154.47 195.087  15
   8  -9   7 2673.76 176.279  17
   8  -9   7 2978.13 188.642  16
  -8   9   6 2665.25 177.351   6
   8  -9   6 3401.79 234.269  16
   8  -9   6 3035.09 218.774  17
  -8   9   5 3949.74 209.822   6
   8  -9   5 4605.72 298.120  16
   8  -9   5 4458.79 276.760  17
  -8   9   4 2251.54 159.759   6
   8  -9   3 4190.05 304.006  16
   8  -9   3 4020.51 252.081  13
   8  -9   3 3451.68 242.738  15
   8  -9   2 1635.75 214.630  16
   8  -9   2 1462.28 177.275  15
   8  -9   1 21226.4 652.345  16
   8  -9   1 20916.7 631.420  15
   8  -9   0 50608.1 1055.75  16
   8  -9   0 50466.1 1087.86  15
   8  -9  -1 21975.5 657.757  15
   8  -9  -2 1776.17 201.308  15
   8  -9  -3 3998.34 262.562  13
   8  -9  -3 4187.82 274.287  15
   8  -9  -4 2520.68 204.862  13
   8 -10   7 316.861 69.6195  16
   8 -10   6 651.398 114.968  16
   8 -10   5 177.125 112.197  16
   8 -10   4 2784.00 234.243  16
   8 -10   3 3290.09 258.724  16
   8 -10   3 2802.24 204.326  13
   8 -10   3 3349.22 220.835  15
   8 -10   2 3655.54 243.423  13
   8 -10   1 3647.40 251.936  13
   8 -10   1 3441.90 252.419  15
   8 -10   0 2757.52 231.354  13
   8 -10   0 2739.11 233.557  15
   8 -10  -1 3703.96 262.002  13
   8 -10  -1 3697.10 262.997  15
   8 -10  -2 3948.37 262.752  13
   8 -10  -3 3319.54 228.753  13
   8 -10  -3 3492.32 238.665  15
   8 -10  -4 2464.50 186.346  18
   8 -10  -4 2524.14 182.717  13
   8 -10  -4 2529.29 183.690  15
   8 -11   6 2205.24 130.013  16
   8 -11   5 124.806 82.8466  16
   8 -11   4 797.980 136.498  16
   8 -11   3 710.438 113.796  18
   8 -11   3 936.712 146.669  16
   8 -11   3 847.189 117.022  15
   8 -11   2 589.434 123.150  18
   8 -11   2 526.527 115.392  13
   8 -11   2 669.708 145.243  16
   8 -11   2 424.225 106.357  15
   8 -11   1 5924.94 295.883  16
   8 -11   1 6502.71 304.797  13
   8 -11   1 6660.17 308.458  15
   8 -11   0 11309.7 417.854  13
   8 -11   0 10804.3 411.478  15
   8 -11  -1 6606.40 317.273  13
   8 -11  -1 7111.28 326.551  15
   8 -11  -2 430.718 115.698  18
   8 -11  -2 362.908 108.828  13
   8 -11  -2 642.570 123.182  15
   8 -11  -3 934.807 128.316  18
   8 -11  -3 810.942 117.160  13
   8 -11  -3 848.036 125.105  15
   8 -11  -4 525.525 86.2004  14
   8 -12   4 1112.00 112.470  16
   8 -12   3 5115.42 231.486  16
   8 -12   2 1019.47 114.736  14
   8 -12   2 1083.47 115.246  15
   8 -12   2 1252.41 117.850  18
   8 -12   2 1290.40 138.240  16
   8 -12   1 871.758 112.942  16
   8 -12   1 900.497 120.649  15
   8 -12   1 933.634 120.887  18
   8 -12   0 1013.66 132.448  15
   8 -12   0 1115.21 135.068  18
   8 -12  -1 646.871 117.040  15
   8 -12  -1 821.393 124.510  18
   8 -12  -2 1243.65 132.230  14
   8 -12  -2 1217.03 129.798  15
   8 -12  -2 1337.83 134.272  18
   8 -12  -3 4456.48 187.056  15
   8 -12  -3 4343.55 184.338  14
   8 -12  -3 4800.20 191.543  18
   8 -13   1 55.7929 54.3839  14
   8 -13   1 103.072 52.2762  15
   8 -13   0 13.7001 61.0007  14
   8 -13   0 85.0587 58.2632  15
   8 -13  -1 150.569 62.3113  14
   8 -13  -1 159.953 62.3975  15
   9   0   0 75.6665 125.009  10
   9   0  -1 47361.8 1091.04  10
  -9   0  -1 45891.7 750.357   8
  -9   0  -2 20819.6 443.476   5
   9   0  -2 20941.4 664.150  12
  -9   0  -3 136988. 1899.34   5
  -9   0  -3 133712. 1892.43   8
  -9   0  -4 5013.42 219.286   5
  -9   0  -4 4963.75 217.335   8
  -9   0  -5 5229.18 243.937   5
  -9   0   5 5293.13 228.982   6
  -9   0  -6 4669.51 246.674   5
  -9   0   6 5168.69 252.775   6
   9   0  -6 5392.83 328.526  11
  -9   0  -7 13286.6 435.652   5
  -9   0   7 12856.2 454.423   6
   9   0  -7 13286.5 517.799  11
  -9   0  -8 8833.37 340.094   5
  -9   0  -9 49.9404 69.7848   5
  -9   0  -9 63.2656 65.4269   8
  -9   0 -10 1656.00 117.769   5
  -9   0 -10 1672.73 116.825   8
  -9  -1  -9 507.112 87.6626   5
  -9   1   9 507.040 103.465   7
  -9  -1  -9 461.737 81.7343   8
  -9  -1  -8-7.95611 72.9347   5
  -9   1   8 119.605 95.7647   6
  -9  -1  -8 38.8991 70.7680   8
  -9  -1  -7 9901.99 359.691   5
  -9   1   7 10453.6 400.270   6
   9   1  -7 11019.8 453.819  11
  -9  -1  -6 14332.2 423.570   5
   9   1  -6 14815.0 523.791  11
  -9  -1  -5 11650.6 359.150   5
  -9  -1  -4 39604.3 740.189   5
  -9  -1  -4 41069.5 777.299   3
  -9  -1  -4 40049.3 737.901   8
  -9  -1  -3 45511.2 779.002   5
  -9  -1  -2 3428.78 153.817   5
  -9  -1  -2 3361.08 150.067   8
   9  -1   1 12748.4 480.882  12
   9   1  -1 11917.8 481.703  10
   9   1   0 8738.19 398.812  10
   9  -1   0 8729.06 421.704  10
   9  -1  -1 10279.3 460.897  12
   9  -1  -1 11983.5 522.227  10
  -9   1  -2 3647.84 171.379   5
   9  -1  -2 4675.31 321.277  12
  -9   1  -3 45971.1 808.303   5
  -9   1  -3 45646.4 806.010   8
  -9   1  -4 40022.6 768.642   5
  -9  -1   4 39637.6 750.010   3
  -9   1  -4 40754.4 768.551   8
  -9   1  -5 11330.2 374.964   5
  -9  -1   5 11680.0 350.028   6
  -9   1  -6 13993.9 447.052   5
   9  -1  -6 15422.2 557.662  11
   9   1   6 14262.8 621.952   9
  -9   1  -7 10431.0 393.282   5
   9  -1  -7 11884.7 488.778  11
  -9   1  -8 151.263 81.5864   5
  -9   1  -9 530.839 97.1576   5
  -9   1  -9 585.821 97.3288   8
  -9   1 -10 538.635 79.9147   5
  -9   1 -10 533.464 81.2138   8
   9  -2  10 201.433 103.724  12
  -9   2   9 400.812 95.1265   7
  -9   2   8 12017.9 447.559   6
  -9   2   7 2955.99 215.087   6
  -9  -2  -7 2707.69 179.798   8
  -9  -2  -6 42713.9 817.609   5
  -9  -2  -6 41902.2 806.093   8
  -9  -2  -5 11602.4 345.744   5
  -9  -2  -5 11367.8 341.245   8
  -9  -2  -4 12679.1 339.272   5
  -9  -2  -4 12605.1 373.679   1
  -9  -2  -4 12154.4 368.095   3
  -9  -2  -4 11528.2 325.728   8
  -9  -2  -3 34877.5 622.167   5
  -9  -2  -3 33864.5 708.253   3
   9  -2   2 81841.8 1513.56  12
  -9  -2  -2 81637.6 1176.67   8
   9   2  -1 11209.3 430.945  12
   9  -2   1 11792.7 481.023  12
   9  -2   1 11433.8 496.888  10
   9   2  -1 11228.6 459.550  10
   9   2   0 19629.7 596.372  10
   9   2   0 19845.3 577.001  12
   9  -2   0 20834.9 674.369  12
   9  -2  -1 11958.4 520.462  12
   9  -2  -1 12402.5 559.326  10
  -9  -2   2 78246.7 1280.84   3
  -9   2  -2 80559.9 1229.85   5
   9  -2  -2 82268.2 1613.77  12
  -9   2  -2 81812.4 1231.94   8
  -9   2  -3 32743.0 652.056   5
  -9  -2   3 32946.0 676.502   3
  -9   2  -3 33569.0 655.682   8
  -9   2  -4 12080.3 368.744   5
  -9  -2   4 12013.6 353.369   3
  -9  -2   4 11957.4 350.949   1
  -9   2  -4 11921.8 364.972   8
  -9   2  -5 11156.1 376.439   5
   9   2   5 11364.5 506.607   9
  -9   2  -6 42909.7 894.157   5
   9  -2  -6 45175.2 1037.44  11
   9   2   6 45135.5 1146.72   9
  -9   2  -7 3138.37 217.608   5
   9  -2  -7 2805.15 254.608  11
   9   2   7 2337.27 277.633   9
  -9   2  -8 12418.0 419.410   5
  -9   2  -8 11783.2 407.240   8
  -9   2  -9 407.711 86.5718   5
  -9   2  -9 621.023 103.261   8
  -9   2 -10 286.567 69.9474   5
  -9   2 -10 343.873 70.8544   8
  -9   3  10 64.3116 63.7512   7
  -9   3  10 43.4067 62.6708   9
   9  -3   9 239.131 122.892  12
  -9   3   9 270.458 88.6535   7
  -9   3   8 4138.15 261.981   6
   9   3  -6 5053.44 286.161  11
  -9   3   6 4416.51 243.118   6
   9   3  -5 7449.34 336.679  11
  -9  -3  -4 16866.3 457.538   1
  -9  -3  -4 17217.1 460.725   3
  -9  -3  -3 11419.5 371.379   3
  -9  -3  -3 10478.1 359.893   1
   9  -3   3 10948.0 478.493  12
  -9  -3  -2 3197.71 200.499   1
  -9  -3  -2 2933.37 189.261   3
   9  -3   2 2855.04 262.813  12
  -9  -3  -1 17633.9 489.600   3
   9  -3   1 18491.9 685.381  10
   9  -3   1 18552.6 657.486  12
  -9  -3   0 22102.9 545.457   3
   9  -3   0 21478.1 709.323  12
   9   3   0 19757.1 559.742  12
   9   3   0 20044.1 572.777  10
   9  -3   0 21667.9 748.400  10
  -9  -3   1 18125.1 477.375   3
   9  -3  -1 17439.4 663.074  12
  -9   3  -1 16672.3 404.809   8
  -9   3  -2 2884.75 166.035   5
  -9  -3   2 3061.13 183.495   1
  -9  -3   2 2877.49 180.455   3
  -9   3  -2 2680.49 155.753   8
  -9  -3   3 10999.5 290.383   4
  -9   3  -3 11175.7 341.732   5
  -9  -3   3 11070.0 353.713   1
  -9  -3   3 11295.7 356.662   3
  -9   3  -3 10554.8 332.893   8
  -9   3  -4 16377.6 448.056   5
  -9  -3   4 16395.8 389.552   4
  -9  -3   4 16874.4 440.990   1
  -9  -3   4 16627.8 438.017   3
  -9   3  -4 15869.2 439.959   8
  -9   3  -5 6744.19 296.219   5
  -9  -3   5 6756.14 247.631   4
   9   3   5 6563.44 384.428   9
  -9   3  -5 6722.98 291.901   8
  -9  -3   6 4980.69 217.997   4
  -9   3  -6 4711.65 261.305   5
   9  -3  -6 5063.90 319.701  11
   9   3   6 4848.38 354.977   9
  -9   3  -6 4726.08 258.358   8
   9  -3  -7 2319.67 228.905  11
   9   3   7 3081.76 301.094   9
  -9   3  -7 2715.33 199.241   8
  -9   3  -8 4224.92 239.734   5
   9  -3  -8 4365.22 281.487  11
  -9   3  -9 219.357 78.4554   5
  -9   3  -9 181.876 75.4939   8
  -9   3 -10 19.3875 48.3612   5
  -9   3 -10 62.0457 52.0535   8
  -9   4  10 34.5142 58.8667   9
   9  -4   8 1691.49 236.495  12
  -9   4   8 1824.38 180.389   6
   9  -4   7 1812.21 259.013  12
  -9   4   7 1404.69 162.769   6
   9  -4   6 4904.14 369.488  12
  -9   4   6 3824.66 234.952   6
   9  -4   5 15555.7 636.130  12
  -9  -4  -4 26629.6 626.012   2
  -9  -4  -4 25917.9 616.070   1
  -9  -4  -4 26580.0 622.346   3
   9  -4   4 25145.1 829.318  12
  -9  -4  -3 32286.4 722.517   3
  -9  -4  -3 33230.3 734.303   1
   9  -4   3 31825.1 951.456  10
   9  -4   3 31774.6 926.035  12
  -9  -4  -2 4817.34 256.059   1
  -9  -4  -2 5008.30 262.288   3
   9  -4   2 4601.88 347.797  12
   9  -4   2 5094.11 373.078  10
  -9  -4  -1 2521.11 193.272   3
  -9  -4  -1 2571.59 191.701   1
   9  -4   1 2347.97 258.154  12
   9  -4   1 2337.63 267.830  10
  -9  -4   0 10925.0 388.769   3
  -9  -4   0 10900.8 387.827   1
   9  -4   0 11531.1 541.107  12
   9  -4   0 11779.1 576.384  10
  -9  -4   1 2771.12 192.083   1
  -9  -4   1 2962.77 195.807   3
   9  -4  -1 2497.04 281.782  12
  -9  -4   2 4491.35 232.303   1
  -9  -4   2 4754.40 238.681   3
  -9   4  -2 4668.39 208.345   8
  -9   4  -3 31442.3 660.839   5
  -9  -4   3 32495.2 701.100   3
  -9  -4   3 32361.8 703.285   1
  -9   4  -3 31671.7 660.852   8
  -9  -4   4 26063.0 550.759   4
  -9   4  -4 25593.5 598.381   5
  -9  -4   4 25699.6 598.420   1
  -9  -4   4 26161.9 601.769   3
  -9  -4   4 25907.5 600.632   2
  -9   4  -4 25198.6 593.588   8
  -9   4  -5 14423.8 442.704   5
  -9  -4   5 14379.3 396.062   4
  -9   4  -5 14534.9 442.872   8
  -9   4  -6 4288.27 242.317   5
  -9  -4   6 3830.98 203.338   4
   9  -4  -6 4318.49 297.767  11
   9   4   6 3542.76 309.539   9
  -9   4  -6 3923.60 233.420   8
  -9   4  -7 1398.97 148.526   5
  -9  -4   7 1561.86 134.040   4
   9  -4  -7 1414.01 178.869  11
  -9   4  -7 1667.47 158.575   8
  -9  -4   8 1993.92 139.175   4
  -9   4  -8 2161.33 171.511   5
  -9   4  -9 953.916 108.845   5
  -9   4  -9 1018.36 114.345   8
  -9   4 -10 29.0918 46.5415   8
  -9   5   9 1945.22 157.250   7
  -9   5   8 4892.54 275.125   6
  -9   5   7 1641.14 172.528   6
   9  -5   6 331.965 178.151  12
   9  -5   5 1540.53 254.407  12
   9  -5   5 1629.61 266.760  10
  -9  -5  -4 4207.14 237.504   3
  -9  -5  -4 4189.52 236.855   2
   9  -5   4 3993.61 380.558  10
   9  -5   4 4099.38 368.225  12
  -9  -5  -3 31420.1 741.836   3
  -9  -5  -3 31807.0 746.191   1
  -9  -5  -3 31888.2 746.840   2
   9  -5   3 32810.6 1050.21  10
   9  -5   3 31492.6 995.451  12
  -9  -5  -2 35550.9 819.474   1
  -9  -5  -2 35592.6 814.094   3
   9  -5   2 33282.0 1003.80  12
   9  -5   2 34217.5 1032.49  10
  -9  -5  -1 65882.8 1240.55   1
  -9  -5  -1 66265.8 1235.99   3
   9  -5   1 69330.1 1569.35  10
  -9  -5   0 39777.2 876.543   1
  -9  -5   0 37424.1 853.931   3
   9  -5   0 40308.1 1107.28  12
  -9  -5   1 66047.9 1214.09   3
  -9  -5   1 65822.5 1217.11   1
  -9  -5   2 35051.6 780.463   1
  -9  -5   2 34626.4 774.731   3
  -9   5  -2 34184.6 688.259   8
  -9   5  -3 29737.7 647.340   5
  -9  -5   3 30560.9 702.638   3
  -9  -5   3 31184.1 708.450   2
  -9   5  -3 29636.3 644.411   8
  -9  -5   4 4261.06 208.516   4
  -9   5  -4 3890.42 213.633   5
  -9  -5   4 4468.27 239.005   3
  -9  -5   4 4130.35 232.022   2
  -9   5  -4 3821.36 216.136   8
  -9   5  -5 1231.92 136.793   8
   9  -5  -5 1621.30 196.144  11
  -9  -5   5 1546.93 139.057   4
  -9   5  -5 1334.19 140.539   5
   9  -5  -6 290.331 122.684  11
  -9   5  -6 313.415 93.9460   8
  -9  -5   7 1979.00 150.782   4
  -9   5  -7 1803.72 160.683   5
  -9   5  -7 1722.86 155.912   8
  -9  -5   8 4543.92 200.827   4
  -9   5  -8 4800.90 233.831   5
  -9   5  -8 4711.93 229.342   8
  -9   5  -9 2083.90 137.000   5
  -9   5  -9 1776.29 129.207   8
  -9   5 -10 680.289 66.9644   8
  -9   6   9 320.593 80.8188   7
   9  -6   8 1244.14 152.532  16
  -9   6   8 1159.62 147.656   6
  -9   6   7 1400.69 164.927   6
  -9   6   6 1918.52 169.663   6
  -9  -6  -4 31594.7 737.220   3
  -9  -6  -4 31682.3 740.769   2
  -9  -6  -3 10165.8 403.620   3
  -9  -6  -3 10075.5 405.870   2
   9  -6   3 9430.18 557.102  12
   9  -6   3 10436.1 605.236  10
  -9  -6  -2 13728.7 488.315   3
  -9  -6  -2 13959.2 497.772   2
   9  -6   2 12627.6 624.852  12
   9  -6   2 14737.0 712.712  10
  -9  -6  -1 5338.95 314.565   3
  -9  -6  -1 5650.96 316.085   2
   9  -6   1 5224.03 414.109  12
  -9  -6   0 43005.7 966.815   3
  -9  -6   0 42097.9 957.701   2
   9  -6   0 44037.6 1192.26  12
  -9  -6   1 5263.47 294.236   3
  -9  -6   1 4981.03 285.775   2
  -9  -6   2 13393.3 461.853   3
  -9  -6   2 13618.5 471.134   2
  -9  -6   3 10039.2 388.952   3
  -9  -6   3 10340.6 394.403   2
  -9   6  -3 10298.9 343.028   8
  -9  -6   4 31029.5 714.265   3
  -9  -6   4 31479.7 720.989   2
  -9   6  -4 30256.4 674.571   8
  -9   6  -5 2382.73 171.916   8
   9  -6  -5 2214.43 217.670  11
  -9   6  -5 2218.69 167.021   5
  -9   6  -6 1858.58 157.312   8
  -9  -6   6 1733.34 147.763   4
  -9   6  -6 1740.79 155.635   5
  -9   6  -7 1289.25 132.768   8
   9  -6  -7 1166.04 155.460  11
  -9   6  -7 1204.63 127.388   5
  -9   6  -8 1009.19 111.814   8
  -9   6  -8 1172.90 117.258   5
  -9   6  -9 245.940 59.3192   8
  -9   7   8 1980.19 168.455   6
   9  -7   8 2106.98 164.069  16
  -9   7   7 838.617 131.049   6
   9  -7   7 770.193 150.109  16
  -9   7   6 1202.66 143.230   6
   9  -7   4 27719.0 680.679  15
  -9  -7  -3 3930.03 264.146   3
  -9  -7  -3 4284.05 274.518   2
  -9  -7  -2 11566.6 468.685   2
  -9  -7  -2 10755.6 453.435   3
  -9  -7  -1 16946.9 590.961   3
  -9  -7  -1 17593.7 598.750   2
   9  -7   0 314.836 126.306  16
  -9  -7   0 88.1389 112.756   3
  -9  -7   0 228.923 116.611   2
  -9  -7   1 17528.1 576.924   3
  -9  -7   1 18122.7 588.364   2
  -9  -7   2 11014.0 436.564   2
  -9  -7   2 10263.3 418.847   3
  -9  -7   3 3850.23 250.643   2
  -9  -7   3 3827.12 247.615   3
  -9   7  -4 28385.4 640.584   8
   9  -7  -4 29478.2 729.706  13
  -9   7  -5 10167.7 348.751   8
  -9   7  -7 766.106 99.2228   8
  -9   7  -8 1752.07 117.851   8
  -9   8   7 1005.17 124.782   6
   9  -8   7 1033.30 139.462  16
  -9   8   6 2944.56 194.529   6
   9  -8   6 3036.02 240.133  16
  -9   8   5 6576.19 286.429   6
   9  -8   4 1386.00 208.212  16
   9  -8   3 18367.3 565.564  15
   9  -8   3 19635.2 669.299  16
   9  -8   2 36800.3 873.407  13
   9  -8   2 37484.0 955.895  16
  -9  -8  -2 37507.5 927.567   2
   9  -8   1 18239.7 607.626  16
  -9  -8  -1 19053.1 640.300   2
  -9  -8  -1 18184.9 624.382   3
   9  -8   0 5413.18 301.910  16
  -9  -8   0 5486.28 343.971   2
  -9  -8   0 5946.01 351.411   3
  -9  -8   1 18681.1 613.951   2
  -9  -8   2 35973.4 877.507   2
   9  -8  -2 37153.0 885.893  13
   9  -8  -3 17826.3 566.774  15
   9  -8  -4 1168.49 163.927  15
   9  -8  -4 1145.11 156.484  13
   9  -9   7 1567.86 135.616  16
   9  -9   6 789.467 133.013  16
  -9   9   6 758.540 102.972   6
  -9   9   5 1373.69 129.376   6
   9  -9   5 1848.61 204.081  16
  -9   9   4 337.204 81.0398   6
   9  -9   3 3523.06 235.317  13
   9  -9   3 3188.07 273.905  16
   9  -9   2 3258.28 268.676  16
   9  -9   2 3184.40 234.840  13
   9  -9   2 3349.26 244.793  15
   9  -9   1 3005.99 250.142  16
   9  -9   1 2974.87 238.472  13
   9  -9   1 3045.76 244.842  15
   9  -9   0 1780.02 205.949  15
   9  -9   0 2062.61 213.158  13
   9  -9  -1 3472.82 264.178  15
   9  -9  -1 2757.71 241.102  13
   9  -9  -2 3204.99 249.318  15
   9  -9  -2 3699.50 258.997  13
   9  -9  -3 3171.42 233.552  13
   9  -9  -4 337.311 99.5067  13
   9  -9  -4 338.769 102.149  15
   9 -10   6 326.077 91.1129  16
   9 -10   5 240.321 109.146  16
   9 -10   4 746.907 153.440  16
   9 -10   3 1779.00 207.550  16
   9 -10   3 1708.49 160.163  13
   9 -10   3 1558.51 156.947  15
   9 -10   2 3368.66 260.839  16
   9 -10   2 3009.68 225.557  13
   9 -10   2 3128.15 225.118  15
   9 -10   1 118.705 105.569  13
   9 -10   1 211.894 113.663  16
   9 -10   0 3156.46 246.500  13
   9 -10  -1 216.096 112.767  13
   9 -10  -2 3098.37 234.983  13
   9 -10  -2 3043.72 235.613  15
   9 -10  -3 1714.85 172.113  13
   9 -10  -3 1735.47 185.896  15
   9 -10  -4 415.462 102.568  18
   9 -10  -4 644.014 108.440  15
   9 -11   5 67.5707 72.4401  16
   9 -11   4 334.718 106.011  16
   9 -11   3 922.044 141.919  16
   9 -11   2 325.835 101.064  18
   9 -11   2 447.157 104.926  13
   9 -11   2 404.590 117.984  16
   9 -11   2 359.897 99.3761  15
   9 -11   1 380.100 107.475  13
   9 -11   1 555.638 119.199  16
   9 -11   1 568.159 121.690  15
   9 -11   0 2326.68 194.518  13
   9 -11   0 2351.15 197.710  15
   9 -11  -1 658.888 124.997  13
   9 -11  -1 474.256 127.333  15
   9 -11  -2 339.290 114.593  18
   9 -11  -2 396.430 110.083  13
   9 -11  -2 377.601 110.486  15
   9 -11  -3 743.289 116.195  18
   9 -11  -3 896.478 118.898  13
   9 -11  -3 719.942 115.527  15
   9 -12   3 1832.79 130.989  16
   9 -12   2 768.999 96.5986  14
   9 -12   2 838.338 97.2026  15
   9 -12   2 977.654 106.556  16
   9 -12   2 964.693 101.955  18
   9 -12   1 345.653 88.2900  15
   9 -12   1 257.328 86.3033  18
   9 -12   0-27.4087 89.5133  15
   9 -12   0-27.9291 79.3908  18
   9 -12  -1 405.539 103.217  15
   9 -12  -1 391.884 98.9959  18
   9 -12  -2 967.681 115.304  14
   9 -12  -2 1328.03 126.148  15
   9 -12  -2 1252.48 121.486  18
   9 -12  -3 1287.62 98.8356  14
   9 -13   0 1400.44 98.6452  14
  10   0   0 9436.61 434.270  12
  10   0   0 8754.78 434.311  10
  10   0   1 360.945 129.029  12
  10   0  -1 556.305 164.680  12
  10   0   1 460.489 143.577  10
  10   0  -1 331.073 170.132  10
  10   0  -2 46576.3 1134.32  12
  10   0   2 48063.8 1044.13  12
 -10   0  -2 49396.3 823.398   8
 -10   0  -3 725.615 93.3862   5
 -10   0  -3 849.777 97.9402   8
 -10   0  -4 4130.53 209.097   5
 -10   0  -4 4158.63 206.088   8
 -10   0  -5 1685.33 146.851   5
 -10   0   5 1589.68 136.326   6
 -10   0  -5 1756.73 148.268   8
 -10   0   6 447.119 98.4969   6
 -10   0  -6 520.939 105.728   5
  10   0  -6 589.530 148.348  11
 -10   0  -6 615.381 104.761   8
  10   0  -7 3162.94 259.385  11
 -10   0  -7 3014.64 202.598   8
 -10   0  -8 3955.59 219.055   5
  10   0  -8 4396.20 281.815  11
 -10   0  -9 487.947 85.6823   5
 -10   0  -9 305.190 75.0884   8
  10  -1  10 87.2600 96.8691  12
 -10  -1  -8 4612.73 227.975   5
 -10   1   8 4372.60 266.371   6
  10   1  -8 4876.31 288.688  11
  10   1  -7 1995.35 209.511  11
 -10  -1  -7 1793.88 157.570   8
 -10  -1  -6 6484.36 277.510   5
 -10   1   6 5801.65 267.378   6
 -10  -1  -6 6311.46 272.225   8
 -10  -1  -5 48195.6 891.304   5
 -10  -1  -5 48250.3 889.399   8
 -10  -1  -4 64827.8 1076.28   5
 -10  -1  -4 66315.2 1136.83   3
 -10  -1  -4 63871.4 1068.31   8
 -10  -1  -3 92840.3 1397.17   5
 -10  -1  -3 94104.0 1397.09   8
  10   1  -2 49235.9 1107.36  12
  10  -1   2 46595.6 1074.07  12
  10   1  -1 4842.52 313.475  12
  10  -1   1 4586.83 312.884  12
  10  -1   1 4455.51 326.461  10
  10   1  -1 4306.91 315.411  10
  10   1   0 5856.64 337.276  12
  10  -1   0 5853.14 368.231  12
  10   1   0 6500.16 355.907  10
  10  -1   0 6056.64 381.299  10
  10  -1  -1 4199.41 326.570  12
  10   1   1 4421.71 281.868  12
  10  -1  -2 48082.5 1157.22  12
  10   1   2 46950.4 1005.13  12
 -10   1  -2 45187.4 804.254   8
 -10   1  -3 93818.8 1434.70   5
 -10   1  -3 93989.6 1434.43   8
 -10   1  -4 66248.0 1126.05   5
 -10  -1   4 67990.4 1132.76   3
 -10   1  -4 65735.7 1123.97   8
 -10   1  -5 51259.0 952.505   5
 -10   1  -5 49277.7 939.934   8
 -10   1  -6 6093.42 287.201   5
  10  -1  -6 5821.01 351.369  11
 -10   1  -6 6255.34 288.971   8
  10  -1  -7 1856.54 209.814  11
 -10   1  -7 1669.10 158.541   8
 -10   1  -8 4673.09 244.375   5
  10  -1  -8 4561.10 288.785  11
 -10   1  -9 359.404 81.6054   5
 -10   1  -9 314.191 80.6045   8
 -10   1 -10 83.0273 49.1994   5
 -10   1 -10 102.205 50.5647   8
  10  -2  10-20.2834 92.9692  12
  10  -2   9 2613.46 253.149  12
 -10   2   9 2588.58 179.489   7
 -10   2   8 5360.34 287.411   6
  10   2  -7 8865.03 394.243  11
 -10   2   6 2252.99 171.426   6
  10   2  -6 2291.77 215.277  11
 -10  -2  -6 2391.47 164.691   8
 -10  -2  -5 14548.6 400.003   5
 -10  -2  -5 14271.2 395.209   8
 -10  -2  -4 8090.14 270.846   5
 -10  -2  -4 7224.46 295.084   1
 -10  -2  -4 8031.27 309.902   3
 -10  -2  -4 7271.67 258.377   8
 -10  -2  -3 14101.2 429.423   3
  10  -2   3 14061.8 552.700  12
 -10  -2  -3 13687.7 345.944   8
 -10  -2  -2 35489.1 753.475   3
  10  -2   2 36650.5 962.188  12
  10  -2   1 19258.0 705.415  10
  10   2  -1 17640.4 588.556  12
  10  -2   1 18709.4 673.298  12
  10  -2   0 9941.34 482.216  12
  10   2   0 9395.47 410.857  12
  10   2   0 8847.20 399.611  10
  10  -2   0 9777.91 499.254  10
  10  -2  -1 17985.6 687.819  12
  10   2   1 17323.4 553.215  12
 -10  -2   2 35842.8 749.728   3
 -10   2  -2 36420.6 692.166   8
 -10   2  -3 13940.5 394.689   5
 -10  -2   3 15081.3 428.278   3
 -10   2  -3 14087.9 395.397   8
 -10   2  -4 7336.46 291.204   5
 -10  -2   4 7946.38 297.198   3
 -10  -2   4 7655.64 290.429   1
 -10   2  -5 13911.4 435.733   5
 -10   2  -5 14101.3 438.466   8
 -10   2  -6 2323.68 186.655   5
  10  -2  -6 2406.39 246.901  11
 -10   2  -6 2041.14 174.600   8
  10  -2  -7 8925.27 422.940  11
 -10   2  -7 8315.73 340.307   8
 -10   2  -8 5703.95 272.944   5
  10  -2  -8 6624.50 345.155  11
 -10   2  -9 2542.64 163.200   5
 -10   2  -9 2687.18 171.015   8
 -10   2 -10 48.2091 48.5754   5
 -10   2 -10 72.6428 47.3616   8
  10  -3   9 322.822 138.274  12
 -10   3   9 365.978 84.6044   7
  10  -3   8 581.944 174.184  12
 -10   3   8 510.216 117.712   6
 -10   3   7 76.8618 81.7546   6
 -10   3   6 2838.85 196.678   6
  10   3  -5 1664.53 182.531  11
  10  -3   5 2316.55 269.558  12
 -10  -3  -4 27420.0 637.663   1
 -10  -3  -4 27171.0 635.876   3
  10  -3   4 25448.4 822.541  12
 -10  -3  -3 152.618 88.3765   1
 -10  -3  -3 161.207 92.0463   3
  10  -3   3 131.257 143.306  12
 -10  -3  -2 1498.07 150.953   1
 -10  -3  -2 1261.85 143.378   3
  10  -3   2 1394.63 224.462  12
  10  -3   2 1277.67 226.615  10
 -10  -3  -1 1397.75 145.512   3
  10  -3   1 1346.65 220.425  12
  10  -3   1 941.136 209.335  10
 -10  -3   0 12926.4 416.096   3
  10  -3   0 11167.8 538.870  12
  10   3   0 11613.4 455.289  10
  10  -3   0 13144.1 610.266  10
 -10  -3   1 1120.99 130.899   3
  10   3   1 901.747 145.824  12
  10  -3  -1 1180.13 227.654  12
  10   3   1 1074.28 160.918  10
 -10  -3   2 1109.04 129.455   1
 -10  -3   2 1250.93 131.557   3
  10   3   2 1160.06 163.359  12
 -10   3  -2 1271.48 116.909   8
 -10   3  -3 104.842 66.9878   5
 -10  -3   3 132.928 74.9356   3
 -10  -3   3 164.562 74.5683   1
 -10   3  -3 207.074 76.9176   8
 -10   3  -4 25298.7 602.948   5
 -10  -3   4 25549.4 601.231   1
 -10  -3   4 26487.3 605.433   3
 -10   3  -4 25953.6 610.282   8
 -10   3  -5 1658.77 160.096   5
 -10   3  -5 1869.61 166.178   8
 -10   3  -6 3075.98 210.103   5
  10  -3  -6 2810.50 251.147  11
 -10   3  -6 2921.16 202.752   8
 -10   3  -7 18.1141 77.7499   5
  10  -3  -7 38.8303 97.6224  11
 -10   3  -7 53.9461 77.8573   8
 -10   3  -8 454.545 100.839   5
  10  -3  -8 564.982 129.246  11
 -10   3  -8 443.194 100.529   8
 -10   3  -9 402.654 82.0341   5
 -10   3  -9 448.117 83.5877   8
 -10   3 -10 5081.46 179.155   8
 -10   4   9 129.206 69.2713   7
  10  -4   8 34.5501 128.804  12
 -10   4   8 77.3275 85.8412   6
 -10   4   7 1631.94 166.432   6
  10  -4   6 15625.8 686.896  12
  10  -4   5 11191.1 569.803  12
 -10  -4  -4 17361.5 501.740   1
 -10  -4  -4 17420.8 503.510   3
  10  -4   4 17950.0 717.570  12
 -10  -4  -3 46393.9 936.945   3
 -10  -4  -3 44204.4 922.869   1
  10  -4   3 44619.9 1195.21  12
  10  -4   3 43848.6 1224.81  10
 -10  -4  -2 32303.1 755.984   1
 -10  -4  -2 31658.8 749.250   3
  10  -4   2 29751.0 955.617  12
  10  -4   2 33154.3 1029.28  10
 -10  -4  -1 9242.77 374.973   1
 -10  -4  -1 9746.22 383.677   3
  10  -4   1 9853.27 520.483  12
  10  -4   1 8937.59 511.741  10
 -10  -4   0 70332.1 1268.46   3
 -10  -4   0 69773.3 1266.62   1
  10  -4   0 69654.8 1583.20  12
  10  -4   0 73046.8 1666.11  10
 -10  -4   1 10074.2 376.931   1
 -10  -4   1 10189.1 381.484   3
  10  -4  -1 10148.4 549.019  12
 -10  -4   2 31866.0 723.389   1
 -10  -4   2 31881.9 722.644   3
 -10   4  -2 31400.5 654.311   8
 -10   4  -3 42829.7 838.583   5
 -10  -4   3 43357.2 874.934   3
 -10  -4   3 44918.7 886.429   1
 -10   4  -3 41467.0 823.394   8
 -10   4  -4 15805.0 462.154   5
 -10  -4   4 17041.8 481.652   2
 -10  -4   4 17540.7 486.917   1
 -10  -4   4 16854.9 479.579   3
 -10   4  -4 16095.9 463.566   8
 -10  -4   5 11630.3 346.669   4
 -10   4  -5 11578.9 394.239   5
 -10   4  -5 11923.4 398.464   8
  10  -4  -6 15108.8 552.414  11
 -10   4  -6 15527.2 472.706   8
 -10   4  -7 1899.02 168.926   5
 -10   4  -7 1630.54 158.737   8
 -10   4  -8 255.755 80.2836   5
  10  -4  -8 227.865 99.9692  11
 -10   4  -8 223.692 79.5822   8
 -10   4  -9 68.4339 58.3684   5
 -10   4  -9 117.558 63.6599   8
 -10   4 -10 554.440 63.8502   8
 -10   5   9 1478.24 131.869   7
 -10   5   8 6089.26 292.787   6
 -10   5   7 10488.4 396.993   6
 -10   5   6 3974.17 239.401   6
  10  -5   6 4520.25 403.960  12
  10  -5   6 4849.23 431.611  10
  10  -5   5 1702.77 271.540  12
  10  -5   5 1612.02 298.386  10
 -10  -5  -4 5100.99 271.168   2
 -10  -5  -4 5259.25 274.522   3
  10  -5   4 5314.44 454.407  10
  10  -5   4 4907.75 416.960  12
 -10  -5  -3 17590.3 537.055   1
 -10  -5  -3 16877.4 530.139   3
 -10  -5  -3 16664.2 525.953   2
  10  -5   3 17433.8 746.480  12
  10  -5   3 16596.0 740.277  10
 -10  -5  -2 19478.3 581.779   3
 -10  -5  -2 18520.8 573.620   1
  10  -5   2 17782.5 744.022  12
  10  -5   2 17294.3 759.214  10
 -10  -5  -1 52551.0 1087.13   3
 -10  -5  -1 52819.3 1092.56   1
  10  -5   1 51421.0 1349.12  12
  10  -5   1 54855.6 1440.80  10
 -10  -5   0 25839.4 689.785   3
 -10  -5   0 25610.7 688.522   1
  10  -5   0 25117.0 894.098  12
 -10  -5   1 51641.1 1057.09   3
 -10  -5   1 54771.9 1081.08   1
 -10  -5   2 18577.1 548.664   1
 -10  -5   2 18628.3 544.229   3
 -10  -5   3 14808.8 478.861   1
 -10  -5   3 16122.8 492.240   3
 -10  -5   3 15846.8 488.953   2
 -10   5  -3 14790.7 429.009   8
 -10   5  -4 4754.69 245.328   5
 -10  -5   4 5174.85 261.485   3
 -10  -5   4 5300.96 267.804   2
 -10   5  -4 4722.43 239.930   8
 -10   5  -5 1840.42 159.870   8
  10  -5  -5 1522.36 202.360  11
 -10   5  -5 1723.38 157.366   5
 -10   5  -6 4383.00 236.003   8
  10  -5  -6 4254.73 289.223  11
 -10   5  -6 4576.93 242.362   5
  10  -5  -7 10955.4 432.604  11
 -10   5  -7 9976.03 355.380   5
 -10   5  -8 5043.95 230.421   5
 -10   5  -8 5710.38 240.583   8
 -10   5  -9 1397.71 105.968   8
 -10   6   8 1983.75 169.143   6
  10  -6   8 2059.68 169.372  16
 -10   6   7 366.868 99.0305   6
 -10   6   6 248.843 90.4312   6
  10  -6   4 2842.48 346.894  12
 -10  -6  -4 2192.81 188.490   3
 -10  -6  -4 2538.90 204.251   2
  10  -6   3 1854.75 306.340  10
  10  -6   3 1409.11 266.892  12
 -10  -6  -3 1977.21 195.708   3
 -10  -6  -3 1705.50 182.544   2
  10  -6   2 29760.1 1076.26  10
  10  -6   2 30060.4 1035.15  12
 -10  -6  -2 29003.2 777.310   2
 -10  -6  -2 28267.2 764.473   3
  10  -6   1 5890.00 463.043  12
 -10  -6  -1 5351.54 317.509   3
 -10  -6  -1 5383.34 319.340   2
  10  -6   0 11261.4 596.154  12
 -10  -6   0 9937.39 433.129   1
 -10  -6   0 10539.5 441.111   3
 -10  -6   0 10446.9 440.699   2
 -10  -6   1 6052.37 320.623   2
 -10  -6   1 6024.70 322.057   3
 -10  -6   2 27502.3 717.286   3
 -10  -6   2 27911.5 724.007   2
 -10  -6   3 1558.54 172.445   3
 -10  -6   3 1527.60 170.335   2
 -10   6  -4 2229.70 165.840   8
 -10  -6   4 2039.02 178.080   3
 -10  -6   4 2328.48 185.906   2
 -10   6  -5 1789.23 153.091   8
  10  -6  -5 1497.95 189.909  11
 -10   6  -6 105.710 69.7728   8
  10  -6  -6 304.008 120.112  11
 -10   6  -7 322.332 79.7901   8
  10  -6  -7 230.529 103.091  11
 -10   6  -8 1927.98 131.505   8
 -10   7   8 2015.58 152.732   6
  10  -7   8 2160.05 151.800  16
 -10   7   7 232.006 88.9150   6
  10  -7   7 168.304 108.968  16
 -10   7   6 1710.77 159.356   6
 -10  -7  -4 3349.99 232.590   2
 -10  -7  -3 31707.5 801.611   2
 -10  -7  -2 8713.39 406.965   3
 -10  -7  -2 9089.15 417.605   2
 -10  -7  -1 14724.6 549.635   3
 -10  -7  -1 13811.1 534.238   2
 -10  -7   0 14565.7 548.348   3
 -10  -7   0 15442.9 563.827   2
  10  -7   0 15183.4 504.953  16
 -10  -7   1 13346.1 506.636   3
 -10  -7   1 13781.7 510.145   2
 -10  -7   2 8692.63 383.256   3
 -10  -7   2 8791.04 392.889   2
 -10  -7   3 29880.7 745.627   2
  10  -7  -4 3829.03 253.356  13
 -10   7  -5 11956.1 373.947   8
 -10   7  -6 1818.65 144.008   8
 -10   7  -7 194.731 63.6194   8
 -10   8   7 313.014 84.8428   6
  10  -8   7 334.564 101.867  16
 -10   8   6 3300.96 198.500   6
  10  -8   6 3802.42 253.144  16
 -10   8   5 668.825 107.725   6
  10  -8   5 723.764 160.462  16
  10  -8   4 167.806 155.800  16
  10  -8   3 18981.6 571.405  13
  10  -8   3 17089.4 550.070  15
  10  -8   2 6965.88 391.724  16
 -10  -8  -2 6955.54 368.824   2
  10  -8   1 2568.83 243.213  16
 -10  -8  -1 2532.04 238.973   2
 -10  -8   0 31486.1 852.067   2
 -10  -8   1 2309.81 225.121   2
 -10  -8   2 6317.59 334.919   2
  10  -8  -3 19346.1 598.674  13
  10  -8  -4 58.8692 92.6710  13
  10  -9   7 62.0312 64.1212  16
  10  -9   6 1021.48 140.610  16
 -10   9   6 943.715 107.151   6
 -10   9   5 1491.15 129.436   6
  10  -9   5 2054.31 196.495  16
 -10   9   4 491.837 90.9363   6
  10  -9   4 835.784 174.119  16
  10  -9   3 13537.3 455.086  15
  10  -9   3 14482.9 464.791  13
  10  -9   2 1983.48 195.733  13
  10  -9   1 890.343 160.665  15
  10  -9   1 972.493 167.563  13
  10  -9   0 174.900 122.219  15
  10  -9   0 250.783 137.515  13
  10  -9  -1 1297.38 186.863  15
  10  -9  -1 1362.18 193.775  13
  10  -9  -2 2123.69 213.530  13
  10  -9  -3 15318.6 506.536  15
  10  -9  -3 15316.5 504.779  13
  10  -9  -4 770.735 129.830  15
  10  -9  -4 748.359 124.621  13
  10 -10   6 425.918 85.5459  16
  10 -10   5 941.748 132.858  16
 -10  10   4 1434.19 114.627   6
  10 -10   4 2031.02 195.165  16
 -10  10   3 2186.41 141.058   6
  10 -10   3 2458.57 220.192  16
  10 -10   3 2106.83 167.635  13
  10 -10   3 2081.90 168.216  15
  10 -10   2 5565.65 311.763  16
  10 -10   2 5486.22 277.920  13
  10 -10   2 6191.04 298.018  15
  10 -10   1 1064.09 151.466  13
  10 -10   1 934.013 148.039  16
  10 -10   1 1063.77 151.969  15
  10 -10   0 7157.77 351.923  13
  10 -10   0 7076.34 351.399  15
  10 -10  -1 1163.07 163.325  13
  10 -10  -1 949.148 151.991  15
  10 -10  -2 5871.09 307.236  13
  10 -10  -2 6184.36 316.257  15
  10 -10  -3 2636.26 196.114  13
  10 -10  -3 2873.15 208.787  15
  10 -10  -4 1606.48 138.101  18
  10 -10  -4 1787.35 144.461  15
  10 -11   5 3980.13 172.275  16
  10 -11   4 3033.42 179.647  16
  10 -11   3 1269.19 143.526  16
  10 -11   2 416.281 98.4524  18
  10 -11   2 711.320 109.303  13
  10 -11   2 611.495 118.370  16
  10 -11   2 588.324 103.419  15
  10 -11   1 685.235 121.155  13
  10 -11   1 539.543 113.694  15
  10 -11   0 1266.68 151.593  13
  10 -11   0 1429.39 162.367  15
  10 -11  -1 540.832 119.955  13
  10 -11  -1 786.746 137.732  15
  10 -11  -2 575.404 120.422  18
  10 -11  -2 570.462 113.824  13
  10 -11  -2 661.236 119.966  15
  10 -11  -3 1256.32 125.167  18
  10 -11  -3 1234.52 122.881  13
  10 -11  -3 1372.19 125.490  15
  10 -12   2 416.509 71.5954  14
  10 -12   1 131.657 68.8250  15
  10 -12   1 208.604 71.7312  18
  10 -12   0 1707.84 140.043  15
  10 -12   0 1963.82 146.656  18
  10 -12  -1 163.928 79.0755  15
  10 -12  -1 204.011 83.3083  18
  10 -12  -2 646.081 91.4821  14
  10 -12  -2 735.248 90.3292  15
  11   0   0 149.526 150.160  12
  11   0   0 110.786 141.703  10
  11   0  -1 37078.1 1014.41  12
  11   0   1 37137.5 1001.43  10
  11   0   1 38657.3 987.078  12
  11   0  -1 37333.3 1057.40  10
  11   0   2 1425.54 203.788  12
  11   0  -2 1222.78 217.551  12
 -11   0  -2 1309.27 114.490   8
  11   0   3 1499.93 211.005  12
 -11   0  -3 1931.83 140.422   8
 -11   0  -4 5548.92 248.961   5
 -11   0  -4 6042.31 259.741   8
 -11   0   5 37114.2 744.314   6
 -11   0  -5 37532.7 775.233   5
 -11   0  -5 38360.7 779.057   8
 -11   0  -6 54341.6 1029.80   5
  11   0  -6 57280.9 1224.43  11
 -11   0  -6 56596.0 1033.86   8
 -11   0  -7 15047.3 448.754   5
  11   0  -7 15553.4 552.694  11
 -11   0  -7 14058.1 434.884   8
 -11   0  -8 912.656 111.917   5
  11   0  -8 950.419 147.857  11
 -11   0  -8 776.300 106.706   8
 -11   0  -9 145.103 58.9550   5
 -11   0  -9 152.207 60.0009   8
  11   0  10 3823.53 256.404  12
  11  -1  10 1340.24 162.419  12
  11  -1   9 577.665 157.318  12
 -11   1   8 1194.43 148.016   6
 -11  -1  -8 1127.21 117.023   5
 -11  -1  -8 1105.19 116.106   8
 -11   1   7 970.006 135.516   6
 -11  -1  -7 931.010 116.689   5
  11   1  -7 867.503 151.510  11
 -11  -1  -7 1059.99 122.072   8
 -11   1   6 1998.60 165.441   6
 -11  -1  -6 2024.74 160.800   5
  11   1  -6 2096.74 220.514  11
 -11  -1  -6 2145.35 163.591   8
 -11  -1  -5 22810.2 548.116   5
 -11  -1  -5 22815.1 546.064   8
 -11  -1  -4 21251.5 510.383   5
 -11  -1  -4 21301.6 556.784   3
 -11  -1  -4 20695.6 500.502   8
  11  -1   3 8184.24 445.718  12
 -11  -1  -3 8224.87 278.885   8
  11  -1   2 1273.21 207.707  12
  11   1  -2 728.660 177.701  12
  11  -1   1 21712.7 761.569  10
  11  -1   1 20708.9 719.380  12
  11  -1   0 5945.42 385.729  12
  11   1   0 6070.24 361.016  12
  11   1   0 5686.53 359.543  10
  11  -1   0 6334.88 414.181  10
  11   1   1 19343.0 674.714  10
  11  -1  -1 19719.8 728.739  12
  11   1   1 19403.0 654.459  12
  11   1   2 721.190 158.085  12
  11  -1  -2 827.330 213.922  12
 -11   1  -2 851.885 101.682   8
 -11   1  -3 8153.03 296.999   5
 -11   1  -3 7851.38 287.771   8
 -11   1  -4 20908.7 524.213   5
 -11  -1   4 21877.8 543.103   3
 -11   1  -4 20157.6 517.821   8
 -11   1  -5 21282.6 556.596   5
 -11   1  -5 22796.3 567.745   8
 -11   1  -6 2432.83 185.562   5
  11  -1  -6 2092.61 232.764  11
 -11   1  -6 2305.85 180.643   8
 -11   1  -7 860.393 119.077   5
  11  -1  -7 921.180 166.280  11
 -11   1  -7 875.961 123.904   8
 -11   1  -8 1412.53 135.630   5
  11  -1  -8 1330.62 170.828  11
 -11   1  -8 1220.67 132.854   8
 -11   1  -9 831.106 98.4086   5
 -11   1  -9 717.243 92.7892   8
  11   1  10 1385.61 172.692  12
  11  -2   9 82.9184 116.538  12
 -11   2   8 275.676 99.7351   6
  11  -2   8 354.392 153.547  12
 -11   2   7 500.506 110.190   6
 -11   2   6 6382.84 285.128   6
  11   2  -6 8100.92 382.265  11
 -11  -2  -4 44854.5 881.259   1
 -11  -2  -4 42373.9 867.202   3
  11  -2   4 42174.4 1121.75  12
 -11  -2  -4 41351.8 768.482   8
 -11  -2  -3 45957.2 937.788   3
 -11  -2  -3 47940.9 822.975   8
 -11  -2  -2 18278.7 520.058   3
  11  -2   2 18590.1 726.161  10
  11  -2   2 18786.0 702.218  12
  11   2  -1 6741.32 369.219  12
  11  -2   1 7096.26 443.344  12
  11  -2   1 6699.00 452.056  10
  11   2   0 25.9766 112.476  12
  11  -2   0 52.1967 151.960  12
  11   2   0 139.126 126.557  10
  11  -2   0 246.247 162.610  10
  11   2   1 6740.84 383.028  10
  11  -2  -1 7031.75 453.114  12
  11   2   1 6969.04 372.089  12
 -11  -2   2 19080.1 522.947   3
  11  -2  -2 20245.9 764.967  12
  11   2   2 18853.3 631.156  12
 -11   2  -2 19861.7 480.007   8
 -11  -2   3 49191.0 944.876   3
 -11   2  -3 48543.4 899.872   8
 -11   2  -4 42706.1 848.780   5
 -11  -2   4 43592.3 856.837   3
 -11  -2   4 43725.8 858.254   1
 -11   2  -4 42917.5 848.855   8
 -11   2  -5 21072.5 557.829   5
 -11   2  -5 22163.1 569.175   8
 -11   2  -6 7179.81 315.683   5
  11  -2  -6 7763.59 408.386  11
 -11   2  -6 6904.04 310.752   8
 -11   2  -7 541.484 108.141   5
 -11   2  -7 754.634 119.006   8
 -11   2  -8 442.716 94.7705   5
  11  -2  -8 423.911 121.073  11
 -11   2  -8 249.707 83.5233   8
 -11   2  -9 299.177 70.2353   5
 -11   2  -9 270.051 70.4493   8
  11   2  10 2187.89 199.282  12
 -11   2 -10 2024.19 104.584   8
 -11   3   9 734.515 98.5896   7
  11  -3   9 701.306 159.257  12
  11  -3   9 567.559 157.661  10
  11  -3   8 927.465 201.243  12
 -11   3   8 892.750 132.150   6
 -11   3   7 2819.02 200.228   6
  11  -3   6 8630.78 507.687  12
  11   3  -5 2108.84 206.589  11
  11  -3   5 1235.68 239.042  12
 -11  -3  -4 7883.04 328.819   3
 -11  -3  -4 8028.71 332.628   1
  11  -3   4 8448.07 498.773  12
 -11  -3  -3 5638.56 284.086   3
 -11  -3  -3 5137.21 273.422   1
  11  -3   3 4862.26 401.381  10
  11  -3   3 5330.94 399.985  12
 -11  -3  -2 6709.42 310.782   1
 -11  -3  -2 6716.42 309.342   3
  11  -3   2 6421.56 457.426  10
  11  -3   2 6344.15 440.726  12
 -11  -3  -1 50283.2 995.742   3
  11  -3   1 50168.7 1285.31  12
  11  -3   1 49718.4 1311.66  10
 -11  -3   0 1191.88 145.813   3
  11  -3   0 1342.98 248.601  12
  11   3   0 898.621 172.384  10
  11  -3   0 1226.88 267.083  10
 -11  -3   1 51789.4 994.806   3
  11  -3  -1 51690.8 1338.51  12
  11   3   1 50519.0 1157.68  10
  11   3   1 48473.8 1107.19  12
 -11  -3   2 6428.18 294.883   1
 -11  -3   2 6870.91 302.398   3
  11   3   2 7045.01 378.630  12
 -11   3  -2 6373.94 263.887   8
 -11  -3   3 5668.06 275.216   1
 -11  -3   3 5227.75 262.905   3
 -11   3  -3 4799.17 237.172   8
 -11   3  -4 7412.72 306.637   5
 -11  -3   4 7640.12 314.928   1
 -11  -3   4 8009.13 318.826   3
 -11   3  -4 7418.75 304.172   8
 -11   3  -5 2030.89 172.049   5
 -11   3  -5 2332.68 179.044   8
  11  -3  -6 7885.08 410.423  11
 -11   3  -6 8578.95 344.275   8
 -11   3  -7 3137.25 206.399   5
 -11   3  -7 2902.08 201.423   8
 -11   3  -8 890.461 115.261   5
  11  -3  -8 919.272 146.083  11
 -11   3  -8 958.864 117.328   8
 -11   3  -9 688.910 92.8070   5
 -11   3  -9 728.479 92.7910   8
 -11   3 -10 3.02375 35.3971   8
 -11   4   9 630.769 94.2406   7
 -11   4   8 3780.50 227.740   6
  11  -4   8 3745.70 338.001  10
  11  -4   8 3296.47 310.074  12
 -11   4   7 1869.56 172.058   6
  11  -4   7 1709.26 264.637  12
  11  -4   7 2086.37 291.392  10
  11  -4   6 11417.4 607.916  12
 -11   4   6 10904.6 390.182   6
  11  -4   5 22023.3 867.394  10
  11  -4   5 20933.6 833.463  12
 -11  -4  -4 16044.6 496.255   1
 -11  -4  -4 16646.9 506.755   3
  11  -4   4 17295.1 737.302  12
  11  -4   4 16952.1 760.557  10
 -11  -4  -3 15972.9 509.761   3
 -11  -4  -3 16219.7 513.269   1
  11  -4   3 16966.1 733.466  12
  11  -4   3 16694.3 756.855  10
 -11  -4  -2 34228.7 806.437   1
 -11  -4  -2 35088.0 811.276   3
  11  -4   2 32508.8 1036.13  12
  11  -4   2 34112.0 1077.54  10
 -11  -4  -1 40262.2 881.807   1
 -11  -4  -1 38484.4 874.381   3
  11  -4   1 37860.9 1110.14  12
  11  -4   1 38461.6 1170.24  10
 -11  -4   0 13040.9 455.558   1
 -11  -4   0 12891.9 455.516   3
  11  -4   0 12244.6 628.710  12
 -11  -4   1 38878.5 859.611   3
 -11  -4   1 39299.6 863.590   1
  11  -4  -1 39408.5 1158.84  12
 -11  -4   2 34091.1 782.328   1
 -11  -4   2 34733.7 785.220   3
 -11  -4   3 15997.1 491.163   3
 -11  -4   3 16459.0 495.966   1
  11   4   3 17364.1 618.883  12
 -11   4  -3 15568.9 450.819   8
 -11  -4   4 16518.4 489.732   2
 -11  -4   4 16353.0 485.078   3
 -11  -4   4 16270.4 483.061   1
 -11   4  -4 15725.1 464.087   8
 -11   4  -5 20811.1 555.166   5
 -11   4  -5 19905.9 544.665   8
 -11   4  -6 11786.6 403.165   5
  11  -4  -6 11474.0 482.105  11
 -11   4  -6 11789.8 399.788   8
 -11   4  -7 2104.15 167.647   5
  11  -4  -7 2271.89 212.716  11
 -11   4  -8 3839.34 202.734   5
  11  -4  -8 3881.64 242.892  11
 -11   4  -8 3733.85 198.837   8
  11   4   9 616.739 121.878  12
 -11   4  -9 760.607 85.1534   8
 -11   5   8 1229.74 139.356   6
 -11   5   7 621.000 115.250   6
 -11   5   6 507.629 108.696   6
  11  -5   6 309.352 191.400  10
  11  -5   5 4482.19 412.996  12
  11  -5   4 886.664 252.131  10
  11  -5   4 606.070 212.145  12
 -11  -5  -4 483.855 113.597   3
 -11  -5  -4 579.830 123.663   2
  11  -5   3 29095.0 1033.14  10
  11  -5   3 29516.5 1014.25  12
 -11  -5  -3 30309.4 759.734   1
 -11  -5  -3 30607.8 763.104   3
 -11  -5  -3 30229.2 759.129   2
  11  -5   2 63645.4 1622.88  10
  11  -5   2 59673.1 1515.14  12
 -11  -5  -2 62635.1 1236.13   1
 -11  -5  -2 61912.1 1223.64   3
  11  -5   1 5193.53 450.506  10
  11  -5   1 5245.30 433.286  12
 -11  -5  -1 4400.29 282.052   3
 -11  -5  -1 5221.65 307.810   1
  11  -5   0 4493.81 411.579  12
 -11  -5   0 4388.33 281.547   3
 -11  -5   0 4618.00 285.212   1
 -11  -5   1 4460.28 272.416   3
 -11  -5   1 4640.56 281.586   1
 -11  -5   2 59351.6 1168.19   1
 -11  -5   2 60994.1 1168.91   3
 -11   5  -3 29789.1 665.855   8
 -11  -5   3 29038.0 720.296   1
 -11  -5   3 29585.3 724.266   3
 -11  -5   3 28916.5 717.303   2
 -11   5  -4 555.447 104.578   8
 -11  -5   4 562.969 108.248   3
 -11  -5   4 571.354 114.901   2
 -11   5  -5 4599.13 242.618   8
  11  -5  -5 4607.77 315.539  11
 -11   5  -6 351.115 91.7324   8
 -11   5  -7 755.238 108.738   8
  11  -5  -7 692.114 131.989  11
 -11   5  -8 1122.05 112.064   8
  11   5   8 847.039 133.685  12
 -11   5  -9 1572.48 102.552   8
 -11   6   8 1722.04 150.273   6
  11  -6   8 2265.45 166.192  16
 -11   6   7 1915.47 170.747   6
 -11   6   6 2521.51 184.876   6
  11  -6   4 14336.6 716.501  12
 -11  -6  -4 13623.6 463.064   3
 -11  -6  -4 14374.0 475.207   2
  11  -6   3 20451.5 904.628  10
 -11  -6  -3 20174.9 610.732   3
 -11  -6  -3 20459.8 616.508   2
  11  -6   2 15385.0 751.771  12
 -11  -6  -2 15587.2 544.366   3
 -11  -6  -2 15532.0 543.264   2
  11  -6   1 371.490 202.879  12
 -11  -6  -1 620.845 139.195   3
 -11  -6  -1 519.205 141.403   2
 -11  -6   0 6532.37 351.931   1
 -11  -6   0 6222.66 340.652   3
 -11  -6   0 6272.21 343.352   2
 -11  -6   1 314.101 113.102   3
 -11  -6   1 440.430 127.846   2
 -11  -6   2 14856.5 508.383   3
 -11  -6   2 15644.5 527.146   2
 -11  -6   3 21015.2 601.778   3
 -11  -6   3 20298.6 597.515   2
 -11  -6   4 13625.5 447.697   3
 -11  -6   4 14230.7 459.906   2
 -11   6  -5 18815.7 498.071   8
 -11   6  -6 2215.64 161.835   8
  11  -6  -6 2743.10 219.166  11
 -11   6  -7 1799.11 134.555   8
  11  -6  -7 1890.75 171.650  11
  11  -7   8 2065.09 135.886  16
  11  -7   7 893.999 140.639  16
 -11   7   7 828.817 117.166   6
 -11   7   6 999.643 122.644   6
 -11   7   5 3430.65 211.418   6
 -11  -7  -3 9784.25 409.720   3
 -11  -7  -3 9398.65 403.924   2
 -11  -7  -2 23023.2 693.232   2
 -11  -7  -1 7952.38 399.370   2
 -11  -7   0 536.306 139.669   2
 -11  -7   1 7771.71 383.879   2
 -11  -7   2 22672.2 657.460   2
 -11  -7   3 8856.23 375.455   3
 -11  -7   3 8516.67 370.739   2
  11  -7  -4 9126.65 372.001  13
 -11  -7   4 7892.10 336.557   2
 -11   8   7 1203.64 115.581   6
  11  -8   7 1311.48 132.742  16
 -11   8   6 233.196 76.0662   6
  11  -8   6 264.323 109.225  16
 -11   8   5 1488.49 136.334   6
  11  -8   5 1957.60 206.731  16
  11  -8   4 10507.1 467.811  16
  11  -8   3 1701.76 172.671  13
  11  -8   2 594.890 164.409  16
 -11  -8  -2 648.147 140.643   2
  11  -8   2 669.951 139.288  13
  11  -8   1 7250.84 369.344  16
 -11  -8  -1 7034.41 373.366   3
 -11  -8  -1 7831.44 391.692   2
 -11  -8   0 11361.2 481.286   2
 -11  -8   0 11698.0 482.170   3
 -11  -8   1 7223.19 364.822   2
 -11  -8   1 7234.98 363.598   3
 -11  -8   2 423.658 113.496   2
  11  -8  -3 1710.12 187.383  13
  11  -8  -4 10013.2 379.510  15
  11  -8  -4 10235.0 380.891  13
  11  -9   6 384.030 97.9114  16
 -11   9   5 1087.98 109.792   6
  11  -9   5 1386.95 161.681  16
 -11   9   4 430.634 86.8729   6
  11  -9   4 502.848 150.430  16
  11  -9   3 908.929 181.669  16
  11  -9   3 740.361 128.497  15
  11  -9   2 10207.5 405.219  13
  11  -9   2 9822.09 399.616  15
  11  -9   2 10779.8 444.867  16
  11  -9   1 11573.8 461.729  13
  11  -9   0 3392.97 269.189  13
  11  -9  -1 13584.4 519.270  13
  11  -9  -2 10565.0 439.051  15
  11  -9  -2 11249.0 450.484  13
  11  -9  -3 588.065 135.746  15
  11  -9  -3 711.044 135.437  13
  11  -9  -4 428.658 104.888  15
  11  -9  -4 290.739 92.5612  13
  11 -10   5 265.707 87.8620  16
  11 -10   4 442.157 114.147  16
 -11  10   3 3089.88 162.273   6
  11 -10   3 3822.57 240.935  16
  11 -10   2 3564.35 217.251  13
  11 -10   2 3200.97 211.666  15
  11 -10   1 322.752 114.024  13
  11 -10   1 354.729 111.550  15
  11 -10   0 4260.96 268.851  13
  11 -10   0 4193.54 270.832  15
  11 -10  -1 277.611 116.496  13
  11 -10  -1 290.731 122.480  15
  11 -10  -2 3921.42 246.386  13
  11 -10  -2 3587.22 241.664  15
  11 -10  -3 3568.69 210.793  13
  11 -10  -3 3745.32 219.539  15
  11 -11   4 528.188 84.6905  16
  11 -11   3 1334.91 125.831  16
  11 -11   2 467.038 88.7878  18
  11 -11   2 329.767 77.3543  13
  11 -11   2 293.698 81.4579  16
  11 -11   2 494.612 91.7935  15
  11 -11   1 957.820 122.624  13
  11 -11   1 940.581 124.063  15
  11 -11   0 120.181 88.8047  13
  11 -11   0 128.973 85.0089  15
  11 -11  -1 713.188 120.576  13
  11 -11  -1 922.014 131.514  15
  11 -11  -2 570.545 106.913  18
  11 -11  -2 421.300 97.6536  13
  11 -11  -2 598.960 106.015  15
  11 -11  -3 1390.89 115.399  15
  11 -11  -3 1514.91 116.912  18
  11 -12   1 25.5202 54.0708  14
  11 -12   1 16.3038 53.2465  15
  11 -12   0 120.071 64.8613  15
  11 -12  -1 45.9460 61.5946  15
  12   0   0 32921.8 956.544  12
  12   0   0 33660.1 1004.45  10
  12   0  -1 24176.2 824.467  12
  12   0   1 23741.6 802.466  12
  12   0   1 25511.0 862.492  10
  12   0   2 44269.5 1162.98  10
  12   0   2 43200.5 1121.96  12
  12   0   3 84313.0 1734.11  12
 -12   0  -3 87087.8 1367.68   8
  12   0   4 27748.1 875.040  12
 -12   0  -4 27374.3 613.905   8
 -12   0  -5 7533.00 302.551   5
 -12   0  -5 7704.37 302.291   8
  12   0  -6 9523.22 437.741  11
 -12   0  -6 10158.9 355.210   8
 -12   0  -7 395.701 91.6903   5
  12   0  -8 371.068 106.028  11
  12   0   8 476.932 158.692  12
 -12   0  -8 411.322 83.0307   8
  12   0   9 2129.19 223.476  12
  12  -1   9 573.320 156.966  12
  12  -1   8 588.920 165.475  12
 -12   1   7 382.137 104.135   6
  12   1  -7 386.762 117.284  11
  12  -1   6 597.611 182.225  12
  12   1  -6 526.425 139.101  11
 -12  -1  -6 668.675 103.152   8
  12  -1   5 1813.31 254.525  12
 -12  -1  -5 2286.03 160.644   8
 -12  -1  -4 977.699 140.106   3
  12  -1   4 714.301 197.798  12
 -12  -1  -4 729.007 103.511   8
  12  -1   3 13162.1 608.311  12
  12  -1   2 5030.37 401.419  10
  12  -1   2 5016.70 380.335  12
  12   1  -1 8388.90 457.645  12
  12  -1   1 9368.66 506.344  12
  12  -1   1 9769.16 525.403  10
  12   1   0 3140.60 288.216  12
  12  -1   0 3062.62 302.868  12
  12   1   0 3420.78 312.933  10
  12  -1   0 2757.25 311.906  10
  12   1   1 9975.82 511.466  10
  12  -1  -1 9743.97 539.918  12
  12   1   1 9050.37 469.976  12
  12   1   2 4196.03 335.801  10
  12   1   2 4011.73 323.384  12
 -12  -1   3 12640.0 425.167   3
  12   1   3 13131.7 569.407  12
 -12   1  -3 13035.1 391.498   8
 -12  -1   4 870.939 124.964   3
 -12   1  -4 895.296 118.758   8
 -12   1  -5 2356.81 178.390   5
 -12   1  -5 2365.21 178.208   8
  12  -1  -6 607.022 150.677  11
 -12   1  -6 718.176 113.836   8
 -12   1  -7 529.560 101.387   5
  12  -1  -7 563.538 141.825  11
 -12   1  -8 815.314 105.434   5
  12  -1  -8 590.366 127.627  11
 -12   1  -8 795.478 102.616   8
  12   1   9 812.049 160.779  12
 -12   1  -9 699.702 80.4979   8
  12  -2   9 931.036 173.190  12
  12  -2   9 993.991 173.516  10
  12  -2   8 288.449 151.937  12
 -12   2   8 223.071 85.1137   6
  12   2  -7 180.968 97.0293  11
  12  -2   7 212.802 160.155  12
 -12   2   7 219.710 82.4376   6
  12  -2   6 707.288 199.129  12
  12   2  -6 730.773 140.400  11
 -12   2   6 543.370 103.368   6
  12  -2   5 9248.26 532.421  12
 -12  -2  -4 27496.9 676.655   3
 -12  -2  -4 29418.6 692.704   1
  12  -2   4 26646.6 921.344  12
 -12  -2  -3 27647.7 688.751   3
  12  -2   3 27245.9 946.120  10
  12  -2   3 28184.1 937.839  12
 -12  -2  -2 6182.29 302.354   3
  12  -2   2 7244.11 493.550  10
  12  -2   2 6798.23 461.463  12
 -12  -2  -1 22540.0 603.689   3
  12   2  -1 23134.4 741.598  12
  12  -2   1 23516.8 840.053  12
  12  -2   1 22715.8 847.079  10
 -12  -2   0 49951.6 985.581   3
  12   2   0 46058.1 1115.74  12
  12  -2   0 47552.7 1235.72  12
  12   2   0 46306.6 1162.87  10
 -12  -2   1 23191.4 606.647   3
  12  -2  -1 24413.7 879.970  12
  12   2   1 21745.0 738.738  12
  12   2   1 23239.3 779.399  10
 -12  -2   2 6707.01 306.347   3
  12   2   2 6715.44 419.376  10
  12   2   2 7442.47 420.298  12
 -12  -2   3 27273.0 665.287   3
  12   2   3 27059.1 841.405  12
 -12   2  -3 27474.0 623.099   8
 -12  -2   4 27263.2 650.399   3
 -12  -2   4 27022.0 645.099   1
 -12   2  -4 26964.5 631.277   8
 -12   2  -5 9653.07 359.057   5
 -12   2  -5 9189.21 348.462   8
 -12   2  -6 725.467 116.201   5
  12  -2  -6 836.133 167.148  11
 -12   2  -6 612.414 112.135   8
 -12   2  -7 245.746 88.9059   5
  12  -2  -7 300.541 124.168  11
 -12   2  -8 75.0295 64.4327   5
  12  -2  -8 181.944 98.2035  11
 -12   2  -8 85.7830 67.1182   8
  12   2   9 801.509 160.801  12
 -12   2  -9 938.484 92.1408   8
 -12   3   8 347.402 96.4185   6
  12  -3   8 232.993 147.839  12
  12  -3   8 313.608 160.981  10
  12  -3   7 359.836 170.144  12
 -12   3   7 324.958 97.9248   6
  12  -3   6 5912.66 446.549  12
 -12   3   6 5867.00 268.459   6
  12  -3   5 12335.1 632.332  12
 -12  -3  -4 20701.1 573.599   1
 -12  -3  -4 21948.8 588.707   3
  12  -3   4 19898.0 832.922  10
  12  -3   4 20149.7 819.240  12
 -12  -3  -3 28026.3 699.584   1
 -12  -3  -3 26466.9 685.664   3
  12  -3   3 28480.0 1007.88  10
  12  -3   3 29347.3 987.484  12
 -12  -3  -2 1742.86 172.759   1
 -12  -3  -2 1753.91 175.041   3
  12  -3   2 1179.31 253.043  12
  12  -3   2 1680.27 281.405  10
 -12  -3  -1 3720.52 236.614   3
 -12  -3  -1 3705.06 240.722   1
  12  -3   1 3307.83 345.553  12
  12  -3   1 3686.79 373.180  10
 -12  -3   0 10285.8 394.402   1
 -12  -3   0 10213.5 396.953   3
  12  -3   0 10555.1 595.911  12
  12  -3   0 10632.8 633.780  10
 -12  -3   1 3811.77 237.864   1
 -12  -3   1 3814.61 237.957   3
  12  -3  -1 4328.22 400.537  12
  12   3   1 3538.09 296.715  12
  12   3   1 3557.63 301.836  10
 -12  -3   2 1336.16 158.029   1
 -12  -3   2 1770.85 166.846   3
  12   3   2 2042.32 254.073  12
  12   3   2 1375.49 232.092  10
 -12  -3   3 27450.4 681.049   1
 -12  -3   3 28253.5 688.003   3
 -12   3  -3 27237.5 638.413   8
 -12  -3   4 20930.0 557.358   3
 -12  -3   4 20585.9 552.877   1
  12   3   4 20259.2 728.334  12
 -12   3  -4 19246.0 525.451   8
 -12   3  -5 12258.1 414.534   5
 -12   3  -5 11894.4 403.995   8
 -12   3  -6 6849.66 304.166   5
  12  -3  -6 6617.65 367.212  11
 -12   3  -6 6209.04 286.392   8
 -12   3  -7 217.390 85.9348   5
  12  -3  -7 344.435 124.544  11
  12  -3  -8 323.996 109.505  11
 -12   3  -8 353.111 85.2323   8
  12   3   9 1715.03 182.977  12
 -12   3  -9 2245.81 124.075   8
 -12   4   8 1060.95 125.790   6
 -12   4   7 2250.76 178.125   6
  12  -4   7 2451.16 301.904  12
  12  -4   7 2022.55 289.703  10
  12  -4   6 9632.64 577.975  10
 -12   4   6 7807.79 317.502   6
  12  -4   5 5157.32 436.237  12
 -12  -4  -4 6096.60 300.141   1
 -12  -4  -4 6059.13 305.731   3
  12  -4   4 6059.97 481.461  10
  12  -4   4 6233.96 476.428  12
 -12  -4  -3 31564.8 771.501   3
 -12  -4  -3 31985.8 779.872   1
  12  -4   3 31989.8 1064.25  12
  12  -4   3 31985.2 1075.93  10
 -12  -4  -2 25935.0 692.475   1
 -12  -4  -2 26872.9 700.717   3
  12  -4   2 27162.9 969.187  12
  12  -4   2 24569.3 949.674  10
 -12  -4  -1 8247.75 369.060   1
 -12  -4  -1 8219.39 368.003   3
  12  -4   1 7189.30 488.291  12
  12  -4   1 8418.13 560.771  10
 -12  -4   0 68564.1 1293.22   1
 -12  -4   0 69512.1 1301.15   3
  12  -4   0 69694.3 1687.05  12
 -12  -4   1 8276.11 364.667   1
 -12  -4   1 8171.56 362.126   3
  12  -4  -1 9180.24 564.828  12
 -12  -4   2 26449.3 682.526   3
 -12  -4   2 26860.1 688.542   1
 -12  -4   3 33195.7 775.482   3
 -12  -4   3 33262.9 775.358   1
 -12  -4   4 6251.05 298.244   2
 -12  -4   4 6360.52 299.268   1
 -12  -4   4 5957.79 291.428   3
  12   4   4 6548.05 421.498  12
 -12   4  -4 5818.69 274.616   8
  12   4   5 5655.92 387.207  12
 -12   4  -5 5553.54 268.931   8
 -12   4  -6 8484.99 328.018   8
  12  -4  -7 2563.60 217.696  11
 -12   4  -7 2387.53 168.550   8
  12   4   8 1004.39 160.514  12
 -12   4  -8 1099.34 109.473   8
 -12   5   8 93.0628 75.0516   6
 -12   5   7 147.272 79.5037   6
 -12   5   6 222.240 89.3257   6
  12  -5   6 276.145 177.508  12
  12  -5   6 279.350 179.568  10
  12  -5   5 3644.86 381.016  10
  12  -5   4 5530.28 462.321  12
 -12  -5  -4 6490.85 314.894   3
 -12  -5  -4 6495.08 313.774   2
  12  -5   3 1999.16 312.504  10
  12  -5   3 2475.24 325.481  12
 -12  -5  -3 2266.81 208.226   1
 -12  -5  -3 2692.86 223.240   3
 -12  -5  -3 2172.26 200.190   2
  12  -5   2 1245.67 289.455  10
  12  -5   2 1477.22 269.881  12
 -12  -5  -2 1165.14 164.012   1
 -12  -5  -2 1316.42 171.378   3
  12  -5   1 7276.56 520.977  12
 -12  -5  -1 7842.56 375.343   3
 -12  -5  -1 8711.30 393.703   1
  12  -5   0 278.657 209.570  12
 -12  -5   0-56.9926 114.463   3
 -12  -5   0 34.2819 100.644   1
 -12  -5   1 8426.63 376.313   3
 -12  -5   1 7507.47 361.387   1
 -12  -5   2 1459.14 173.452   1
 -12  -5   2 1584.75 172.285   3
 -12  -5   3 2205.35 197.789   1
 -12  -5   3 2678.70 207.097   3
 -12  -5   3 2650.90 208.847   2
 -12   5  -4 6332.17 281.584   8
 -12  -5   4 6636.06 306.417   2
 -12   5  -5 2948.66 193.112   8
  12  -5  -6 210.844 104.052  11
 -12   5  -7 187.472 68.5828   8
  12  -5  -7 85.7171 89.9716  11
 -12   5  -8 187.769 60.0300   8
  12  -6   8 1510.30 127.244  16
 -12   6   7 22.7388 73.1285   6
 -12   6   6 3158.53 194.951   6
  12  -6   4 8773.85 593.161  10
 -12  -6  -4 8150.87 350.289   3
 -12  -6  -4 7632.01 342.313   2
 -12  -6  -3 38302.4 892.359   3
 -12  -6  -3 37295.4 888.477   2
  12  -6   3 38966.8 1239.14  12
 -12  -6  -2 34580.1 865.542   2
  12  -6   2 36136.4 1175.63  12
 -12  -6  -1 1011.95 156.677   3
 -12  -6  -1 858.267 152.515   2
  12  -6   1 1124.59 259.785  12
 -12  -6   0 1485.69 186.274   1
 -12  -6   0 1954.42 200.293   3
 -12  -6   0 1493.77 179.507   2
 -12  -6   1 896.225 147.227   2
 -12  -6   1 1033.14 150.285   3
 -12  -6   2 34943.8 844.989   2
 -12  -6   3 37148.6 856.316   3
 -12  -6   3 38337.4 870.080   2
 -12  -6   4 7652.32 327.261   3
 -12  -6   4 7742.75 332.612   2
  12  -6  -5 2997.10 238.638  11
  12  -6  -6 3552.30 231.364  11
 -12   7   7-6.47146 60.6776   6
  12  -7   7-28.7154 87.9134  16
 -12   7   6 1790.87 149.203   6
 -12   7   5 750.852 110.560   6
 -12  -7  -4 933.971 142.674   2
 -12  -7  -3 6105.53 318.093   3
 -12  -7  -3 6475.20 327.503   2
 -12  -7  -2 8999.61 408.687   3
 -12  -7  -2 9385.08 416.606   2
 -12  -7  -1 8789.80 411.179   3
 -12  -7  -1 9123.19 418.900   2
 -12  -7   0 412.267 121.467   3
 -12  -7   0 416.139 130.721   2
 -12  -7   1 8842.52 399.341   3
 -12  -7   1 9639.41 418.467   2
 -12  -7   2 9636.96 404.342   3
 -12  -7   2 8716.74 391.072   2
 -12  -7   3 6311.97 313.613   2
 -12  -7   3 6332.55 311.475   3
  12  -7  -4 951.813 138.217  13
  12  -8   7 117.847 68.4532  16
 -12   8   6 6.11187 59.7810   6
  12  -8   6 55.2302 92.3640  16
 -12   8   5 51.8889 60.3689   6
  12  -8   5 41.0136 112.431  16
  12  -8   4 857.310 173.674  16
  12  -8   3 79.3850 131.173  16
  12  -8   3 274.029 100.246  15
  12  -8   3 229.255 103.070  13
  12  -8   2 4348.55 268.524  13
 -12  -8  -1 14715.5 525.030   3
 -12  -8   0 9413.82 416.115   3
 -12  -8   0 9435.51 418.756   2
 -12  -8   1 14476.7 511.977   3
  12  -8  -2 4903.20 303.592  13
  12  -8  -3 234.892 108.619  13
  12  -8  -4 721.518 123.253  13
  12  -8  -4 663.827 124.015  15
  12  -9   6 481.219 89.6992  16
 -12   9   5 72.4834 57.9837   6
  12  -9   5 46.3047 93.2822  16
 -12   9   4 126.625 64.4714   6
  12  -9   4 115.051 107.376  16
  12  -9   3 343.435 96.8669  13
  12  -9   3 348.015 138.843  16
  12  -9   3 172.422 89.1708  15
  12  -9   2 4281.20 268.824  16
  12  -9   2 4453.81 254.067  13
  12  -9   2 4212.76 253.188  15
  12  -9   1 6542.08 333.438  15
  12  -9   1 6735.04 340.448  13
  12  -9   0 335.942 121.342  13
  12  -9   0 451.694 129.014  15
  12  -9  -1 7031.42 365.378  15
  12  -9  -1 7808.22 381.631  13
  12  -9  -2 4792.13 287.531  13
  12  -9  -2 4632.98 282.023  15
  12  -9  -3 407.291 108.936  13
  12  -9  -3 116.425 97.7163  15
  12  -9  -4 78.9131 78.0697  15
  12 -10   5 2384.42 137.274  16
  12 -10   4 44.8049 80.7159  16
  12 -10   3 1032.67 131.188  16
  12 -10   2 831.080 119.055  13
  12 -10   2 694.859 114.712  16
  12 -10   2 714.491 118.520  15
  12 -10   1 3689.34 229.685  13
  12 -10   1 3855.17 236.524  15
  12 -10   0 1068.99 150.009  13
  12 -10   0 1036.53 152.970  15
  12 -10  -1 4314.67 256.058  13
  12 -10  -1 4084.33 255.615  15
  12 -10  -2 1003.97 142.020  13
  12 -10  -2 986.727 139.342  15
  12 -10  -3 914.256 113.634  13
  12 -10  -3 949.205 116.755  15
  12 -11   2 3167.58 156.536  18
  12 -11   2 3405.86 160.787  15
  12 -11   1 1099.65 118.744  18
  12 -11   1 1052.24 118.445  15
  12 -11   0 89.0294 77.0909  13
  12 -11   0 61.4707 79.5827  15
  12 -11  -1 1251.05 128.964  15
  12 -11  -1 1117.43 127.714  18
  12 -11  -2 3455.60 173.151  15
  12 -11  -2 3434.68 178.449  18
  13   0   0 242.144 174.825  12
  13   0   0 304.250 192.983  10
  13   0  -1 55035.2 1362.03  12
  13   0   1 53374.4 1336.96  12
  13   0   1 52456.6 1343.05  10
  13   0   2 56306.1 1437.98  10
  13   0   2 53865.7 1368.80  12
  13   0   3 7678.00 500.830  10
  13   0   3 7370.79 477.173  12
 -13   0  -4 3707.40 234.788   3
 -13   0   4 3715.36 227.101   3
 -13   0  -4 3889.65 212.085   8
  13   0   5 7902.98 486.912  12
 -13   0  -5 7451.99 295.712   8
 -13   0  -6 1308.02 132.656   8
  13   0   7 904.946 196.917  12
  13   0  -7 858.010 148.034  11
 -13   0  -7 853.031 105.768   8
  13   0  -8 33.2306 74.3779  11
  13   0   8-78.3474 129.707  12
  13   0   9 243.959 130.886  12
  13   0   9 315.149 132.963  10
  13  -1   9 178.432 113.987  12
  13  -1   8 2434.14 261.263  12
  13  -1   7 5062.85 393.048  12
  13   1  -7 5265.43 281.584  11
 -13  -1  -6 2420.58 163.281   8
  13  -1   5 12482.2 627.945  12
 -13  -1  -5 12617.8 382.217   8
 -13  -1  -4 3332.50 229.428   3
  13  -1   4 4301.54 375.887  12
 -13  -1  -3 210.709 103.365   3
  13  -1   3 495.964 193.789  12
  13  -1   3 329.300 188.486  10
  13  -1   2 13789.0 681.037  10
  13  -1   2 12942.4 638.161  12
  13   1  -1 28606.5 905.567  12
  13  -1   1 28492.7 952.898  12
  13  -1   1 27689.4 960.848  10
  13   1   0 16799.0 652.460  12
  13  -1   0 17638.8 725.140  12
  13   1   0 17663.5 721.577  10
  13  -1   0 19650.7 805.579  10
  13  -1  -1 30161.8 994.985  12
  13   1   1 28983.5 915.253  12
  13   1   1 27963.4 912.787  10
  13   1   2 13919.1 649.173  10
  13   1   2 12679.3 602.890  12
 -13  -1   3 276.499 100.588   3
  13   1   3 266.398 164.806  12
 -13  -1   4 3863.76 229.130   3
 -13  -1   4 4066.80 231.333   1
  13   1   4 3721.68 337.532  12
 -13   1  -4 3669.47 211.091   8
  13   1   5 11910.4 588.096  12
 -13   1  -5 12713.4 403.768   8
 -13   1  -6 2634.92 179.703   8
  13  -1  -7 4643.83 289.014  11
  13   1   7 4625.81 354.074  12
 -13   1  -7 4792.56 226.912   8
  13  -1  -8 2762.18 200.032  11
  13   1   8 2697.01 259.123  12
 -13   1  -8 2549.28 149.260   8
  13   1   9 71.8803 112.349  12
  13   1   9 333.834 128.098  10
  13  -2   9-44.3806 96.9027  12
  13  -2   8 4318.90 344.625  10
  13  -2   8 4842.98 344.878  12
  13   2  -7 2906.57 205.242  11
  13  -2   7 3217.58 326.947  12
 -13   2   7 2308.49 177.244   6
 -13   2   6 7699.08 304.205   6
  13  -2   5 12865.9 655.929  12
 -13  -2  -4 14665.8 472.895   1
 -13  -2  -4 13915.0 463.279   3
  13  -2   4 14176.7 710.424  10
  13  -2   4 14839.0 701.741  12
 -13  -2  -3 1789.13 170.186   3
 -13  -2  -3 1835.65 178.437   1
  13  -2   3 1987.05 301.010  12
  13  -2   3 1951.31 313.990  10
 -13  -2  -2 18137.3 547.997   3
  13  -2   2 18707.1 786.222  12
  13  -2   2 16982.6 767.242  10
 -13  -2  -1 17462.7 534.468   3
  13  -2   1 18110.4 755.360  12
  13   2  -1 17422.3 660.927  12
  13  -2   1 16925.5 762.699  10
 -13  -2   0 2742.72 212.453   3
  13   2   0 2071.92 255.945  12
  13  -2   0 2724.80 330.178  12
  13   2   0 2459.19 285.978  10
  13  -2   0 2534.92 348.446  10
 -13  -2   1 17300.9 529.494   3
  13  -2  -1 16866.1 762.611  12
  13   2   1 16291.4 655.969  12
  13   2   1 16365.8 674.251  10
 -13  -2   2 19180.1 558.433   3
  13   2   2 19209.5 765.210  10
  13   2   2 18843.4 734.687  12
 -13  -2   3 1931.85 174.946   1
 -13  -2   3 2510.97 195.659   3
  13   2   3 2109.69 287.455  10
  13   2   3 2296.70 283.439  12
 -13  -2   4 13929.1 445.177   1
 -13  -2   4 14545.6 456.891   3
  13   2   4 14436.2 640.672  12
 -13   2  -4 14297.8 435.539   8
  13   2   5 13139.1 602.164  12
 -13   2  -5 12927.4 417.376   8
 -13   2  -6 8715.49 330.944   8
  13  -2  -7 3061.08 241.708  11
  13   2   7 3433.03 299.727  12
 -13   2  -7 3253.40 190.953   8
  13  -2  -8 4936.75 259.191  11
  13   2   8 4584.25 318.294  12
 -13   2  -8 4744.16 201.866   8
  13   2   9 33.0350 100.165  12
 -13   3   8 110.156 69.5925   6
  13  -3   8 137.109 134.182  12
  13  -3   8 129.381 142.445  10
 -13   3   7 1802.85 158.477   6
  13  -3   7 2152.60 283.292  12
  13  -3   7 1951.72 276.340  10
  13  -3   6 2573.81 319.938  12
  13  -3   6 2908.40 350.421  10
 -13   3   6 2331.53 174.786   6
  13  -3   5 9576.17 598.042  10
  13  -3   5 8783.84 558.655  12
 -13  -3  -4 6742.98 317.685   1
  13  -3   4 6410.79 506.415  10
  13  -3   4 6818.13 499.597  12
 -13  -3  -3 10699.1 414.582   1
 -13  -3  -3 10549.1 411.121   3
  13  -3   3 10315.9 599.473  12
  13  -3   3 10204.3 613.347  10
 -13  -3  -2 773.672 131.435   3
 -13  -3  -2 672.871 129.777   1
  13  -3   2 768.736 228.670  12
  13  -3   2 828.995 238.014  10
 -13  -3  -1 1159.51 156.402   1
 -13  -3  -1 1422.52 165.209   3
  13  -3   1 1252.53 264.897  12
  13  -3   1 1216.55 281.182  10
 -13  -3   0 85571.8 1503.09   1
 -13  -3   0 86874.4 1510.62   3
  13  -3   0 85493.3 1943.94  12
 -13  -3   1 1168.12 153.502   3
 -13  -3   1 1322.77 159.324   1
  13  -3  -1 1213.97 266.008  12
 -13  -3   2 793.546 134.979   3
 -13  -3   2 833.248 138.241   1
  13   3   2 725.877 197.612  12
  13   3   2 707.410 199.243  10
 -13  -3   3 10241.8 395.333   1
 -13  -3   3 10779.1 404.608   3
  13   3   3 11249.9 587.287  10
  13   3   3 10884.3 565.420  12
 -13  -3   4 6525.68 300.269   1
  13   3   4 6928.61 453.755  12
 -13   3  -4 6345.24 287.993   8
  13   3   5 9286.39 508.806  12
 -13   3  -5 8438.87 331.788   8
  13  -3  -6 3153.09 258.453  11
  13   3   6 2541.27 277.744  12
  13   3   7 1644.63 216.965  12
  13  -3  -7 2153.87 201.183  11
 -13   3  -7 1989.84 152.837   8
  13  -3  -8 188.134 92.5689  11
  13   3   8 75.3866 114.312  12
 -13   3  -8 241.131 67.0604   8
 -13   4   8 2124.70 154.945   6
 -13   4   7 399.402 97.6705   6
  13  -4   7 529.780 178.752  12
  13  -4   7 354.718 175.117  10
 -13   4   6 2037.98 161.564   6
  13  -4   6 1656.61 278.120  12
  13  -4   6 2246.12 320.125  10
  13  -4   5 12343.1 669.245  10
 -13  -4  -4 30429.0 740.857   2
 -13  -4  -4 30426.1 738.165   1
 -13  -4  -4 30710.2 743.772   3
  13  -4   4 30746.6 1061.43  12
 -13  -4  -3 14300.9 491.614   1
  13  -4   3 13645.4 692.701  12
  13  -4   3 13558.7 705.197  10
 -13  -4  -2 13713.8 482.295   1
 -13  -4  -2 13136.9 473.365   3
  13  -4   2 12988.1 670.182  12
  13  -4   2 13966.9 730.082  10
 -13  -4  -1 5203.76 295.750   1
 -13  -4  -1 5299.86 295.252   3
  13  -4   1 5158.35 459.825  12
  13  -4   1 4650.58 466.915  10
 -13  -4   0 23023.0 650.055   1
 -13  -4   0 21821.1 639.667   3
  13  -4   0 23825.9 930.731  12
 -13  -4   1 5228.42 295.810   1
 -13  -4   1 5674.62 306.832   3
 -13  -4   2 12637.8 455.181   1
 -13  -4   2 12514.0 450.234   3
 -13  -4   3 14376.7 480.920   3
 -13  -4   3 14962.6 490.050   1
 -13  -4   4 29714.8 704.551   3
 -13  -4   4 28564.6 697.497   1
 -13  -4   4 30253.7 711.051   2
 -13   4  -5 10882.1 375.348   8
  13  -4  -6 2032.85 212.141  11
  13   4   6 1763.12 232.305  12
  13   4   7 228.007 122.077  12
  13  -4  -7 497.326 118.981  11
 -13   4  -7 363.052 80.1917   8
  13   4   8 1679.79 177.004  12
 -13   5   7 1759.49 148.739   6
 -13   5   6 621.862 105.270   6
  13  -5   6 311.007 171.293  12
  13  -5   6 267.244 178.104  10
  13  -5   5 5008.03 422.155  12
  13  -5   5 5382.93 450.450  10
  13  -5   4 567.667 222.865  10
 -13  -5  -4 690.422 121.008   3
 -13  -5  -4 550.831 117.470   2
  13  -5   3 1606.67 272.255  12
 -13  -5  -3 1925.38 194.162   1
 -13  -5  -3 2173.95 194.058   3
 -13  -5  -3 2048.97 190.434   2
  13  -5   2 14480.3 767.048  10
 -13  -5  -2 15009.5 519.687   1
  13  -5   2 15472.3 756.728  12
 -13  -5  -1 19693.0 606.153   3
 -13  -5  -1 19440.2 605.831   1
  13  -5   1 19343.7 849.844  12
 -13  -5   0 20148.3 609.572   3
 -13  -5   0 18655.7 597.449   1
  13  -5   0 19845.2 845.284  12
 -13  -5   1 19407.3 596.611   3
 -13  -5   1 19363.9 604.223   1
 -13  -5   2 14687.1 503.528   1
 -13  -5   3 2392.49 195.017   3
 -13  -5   3 2662.39 207.001   2
 -13  -5   4 731.018 117.339   3
 -13  -5   4 568.366 106.748   2
  13  -5  -5 5586.46 323.494  11
  13  -5  -6 567.300 131.256  11
  13  -5  -7 1875.28 166.828  11
  13  -6   8 29.6960 53.0607  16
 -13   6   7 626.437 98.0444   6
 -13   6   6 1014.08 118.850   6
  13  -6   5 6090.14 449.214  12
  13  -6   4 3685.55 400.616  10
 -13  -6  -4 3710.57 232.684   3
 -13  -6  -4 3496.25 226.608   2
  13  -6   4 2849.83 349.023  12
 -13  -6  -3 919.780 143.419   3
 -13  -6  -3 1008.13 149.957   2
 -13  -6  -2 5469.00 310.586   3
 -13  -6  -2 5538.01 318.281   2
  13  -6   2 5378.89 462.320  12
 -13  -6  -1 723.981 141.170   3
 -13  -6  -1 695.759 140.909   2
  13  -6   1 929.899 247.150  12
 -13  -6   0 1857.94 195.793   2
 -13  -6   1 851.999 138.907   3
 -13  -6   1 824.093 146.428   2
 -13  -6   2 5611.00 307.227   3
 -13  -6   2 5383.75 305.824   2
 -13  -6   3 923.820 137.064   3
 -13  -6   3 1005.76 141.470   2
  13  -6  -5 5383.93 293.679  11
  13  -6  -6 1243.47 144.078  11
  13  -7   7 239.521 81.1323  16
  13  -7   6 722.839 130.395  16
 -13   7   6 765.656 103.848   6
 -13   7   5 787.975 110.089   6
 -13  -7  -3 8693.09 368.831   3
 -13  -7  -3 9161.04 375.731   2
 -13  -7  -2 5825.02 313.956   3
 -13  -7  -1 7756.96 372.765   3
 -13  -7  -1 7860.20 374.147   2
 -13  -7   0 20509.7 626.052   3
 -13  -7   0 19276.4 611.597   2
 -13  -7   1 7799.81 367.988   3
 -13  -7   1 7495.92 357.344   2
 -13  -7   2 5583.09 297.691   3
 -13  -7   3 8560.37 351.523   3
 -13  -7   3 8056.40 342.480   2
  13  -7  -4 1610.61 159.740  13
  13  -8   6 1849.10 146.454  16
 -13   8   5 34.7097 60.6448   6
  13  -8   5 60.9824 99.5502  16
  13  -8   4 4816.80 284.124  16
  13  -8   3 2266.76 184.956  15
  13  -8   3 2394.06 189.636  13
  13  -8   3 2379.01 223.075  16
  13  -8   2 2532.96 210.805  13
  13  -8   2 2830.55 232.999  16
 -13  -8  -2 2740.11 210.741   2
 -13  -8  -1 2441.65 209.185   3
 -13  -8  -1 2405.06 208.289   2
 -13  -8   0 3237.52 235.015   3
 -13  -8   0 2561.04 214.161   2
 -13  -8   1 2437.59 203.444   3
 -13  -8   1 2403.80 200.640   2
  13  -8  -2 2951.40 241.487  13
 -13  -8   2 2492.50 198.656   2
  13  -8  -3 2339.24 197.005  15
  13  -8  -3 2344.71 199.968  13
  13  -8  -4 4203.60 215.514  15
  13  -9   5-41.8851 74.2189  16
 -13   9   4 1234.82 106.271   6
  13  -9   4 1661.54 156.851  16
  13  -9   3 5877.57 277.985  16
  13  -9   2 3405.09 211.706  16
  13  -9   2 3641.69 223.224  13
  13  -9   2 3265.98 214.080  15
  13  -9   1 810.718 145.158  13
  13  -9   1 774.599 141.800  15
  13  -9   0 677.101 149.546  13
  13  -9   0 653.500 144.110  15
  13  -9  -1 889.237 156.200  13
  13  -9  -1 719.748 145.976  15
  13  -9  -2 3359.89 232.746  13
  13  -9  -2 3507.54 240.363  15
  13  -9  -3 5981.52 264.376  13
  13  -9  -3 5694.69 259.798  15
  13 -10   3 1031.40 104.035  16
  13 -10   2 1174.87 120.179  13
  13 -10   2 1547.65 133.713  15
  13 -10   1 2285.47 172.492  13
  13 -10   1 2502.69 181.620  15
  13 -10   0 58.6436 83.0429  13
  13 -10   0-8.45780 89.6994  15
  13 -10  -1 2658.10 192.830  13
  13 -10  -1 2685.36 195.572  15
  13 -10  -2 1534.65 143.601  13
  13 -10  -2 1411.29 143.834  15
  13 -10  -3 1390.28 109.875  15
  13 -11   1 157.590 60.1704  15
  13 -11   0 1929.23 132.057  15
  13 -11   0 1696.22 130.951  18
  13 -11  -1 192.234 67.2932  15
  14   0   0 38093.8 1125.74  12
  14   0   0 39233.3 1186.99  10
  14   0   1 2267.82 301.061  12
  14   0  -1 3157.05 339.171  12
  14   0   1 2908.72 337.298  10
  14   0   2 7103.69 487.212  12
  14   0   2 6833.47 482.167  10
  14   0   3 17445.7 786.015  10
  14   0   3 17101.1 751.516  12
  14   0   4 1319.87 252.591  12
  14   0   5 127.337 170.638  12
  14   0   6 853.948 206.049  12
  14   0  -6 1046.67 158.558  11
  14   0  -7 2610.93 198.718  11
  14   0   7 2899.16 296.740  12
  14   0   8 2880.66 275.899  10
  14   0   8 2990.95 267.705  12
  14   0   9 94.0188 103.556  12
  14  -1   8 448.195 147.119  12
  14  -1   8 380.395 152.877  10
  14  -1   7 506.320 185.202  12
  14   1  -7 628.484 117.726  11
  14  -1   7 815.430 206.955  10
  14   1  -6 1764.16 184.365  11
  14  -1   6 2024.93 283.750  12
  14  -1   6 1798.04 287.030  10
  14  -1   5 4496.65 407.140  10
  14  -1   5 3958.58 380.531  12
 -14  -1  -4 3806.75 239.231   1
  14  -1   4 3939.13 379.354  12
 -14  -1  -3 27261.0 705.742   3
  14  -1   3 27529.5 978.699  12
  14  -1   3 28057.5 1029.19  10
 -14  -1  -2 44312.1 959.484   3
  14  -1   2 44546.3 1266.75  12
  14  -1   2 44043.2 1279.64  10
  14  -1   1 14922.9 693.133  12
  14   1  -1 16306.2 678.587  12
  14  -1   1 15284.0 730.642  10
  14   1   0 17181.7 713.404  12
  14  -1   0 18080.0 779.323  12
  14   1   0 18012.9 754.766  10
  14   1   1 13932.6 640.207  12
  14  -1  -1 15305.2 704.492  12
  14   1   1 15843.2 707.919  10
 -14  -1   2 41651.2 915.999   3
  14   1   2 43023.8 1213.08  12
  14   1   2 41046.1 1207.13  10
 -14  -1   3 25836.4 671.465   3
  14   1   3 27440.4 983.719  10
 -14  -1   4 4123.37 235.708   1
  14   1   4 4310.00 382.010  12
  14   1   5 4334.15 371.916  12
  14  -1  -6 2005.12 215.354  11
  14   1   6 1999.47 271.493  12
  14   1   7 688.491 185.363  12
  14  -1  -7 854.432 137.295  11
  14  -1  -8 351.249 90.5089  11
  14   1   8 482.260 151.155  12
  14   1   8 357.792 154.444  10
  14  -2   8 155.220 129.378  12
  14  -2   8 270.018 139.636  10
  14   2  -7 776.105 111.501  11
  14  -2   7 843.065 206.527  12
  14  -2   7 974.681 220.754  10
  14  -2   6 8142.19 536.263  10
  14   2  -6 7607.12 331.605  11
  14  -2   6 7904.57 507.195  12
 -14   2   6 6517.80 273.449   6
  14  -2   5 6285.39 496.974  10
 -14   2   5 6552.24 273.145   6
 -14  -2  -4 1531.89 152.121   1
 -14  -2  -4 1328.34 152.424   3
  14  -2   4 1423.66 273.011  12
 -14  -2  -3 9602.93 386.719   1
  14  -2   3 9394.79 585.509  12
  14  -2   3 9416.43 596.804  10
 -14  -2  -2 4667.08 275.141   3
  14  -2   2 4822.95 413.572  12
  14  -2   2 3700.26 391.575  10
 -14  -2  -1 9341.73 391.317   3
  14  -2   1 9512.48 561.514  12
  14   2  -1 9295.17 493.251  12
  14  -2   1 9614.59 599.625  10
 -14  -2   0 50964.4 1052.19   3
  14   2   0 49924.2 1263.10  12
  14  -2   0 50039.8 1392.44  12
 -14  -2   1 9859.01 401.661   3
  14   2   1 9032.04 501.249  12
  14  -2  -1 9422.14 574.409  12
  14   2   1 9122.19 530.864  10
 -14  -2   2 4875.72 277.403   3
  14   2   2 4091.71 373.247  12
  14   2   2 4473.69 388.664  10
 -14  -2   3 10044.4 387.487   1
 -14  -2   3 9225.46 374.164   3
  14   2   3 10271.4 596.890  10
  14   2   3 9460.36 548.330  12
 -14  -2   4 1111.49 129.713   1
  14   2   4 937.854 218.849  12
  14  -2  -6 8092.48 393.309  11
  14   2   6 7353.57 449.735  12
  14   2   7 961.218 191.526  12
  14  -2  -7 688.188 132.092  11
  14  -2  -8 279.325 85.0819  11
  14   2   8 278.575 127.197  12
  14   2   8 224.025 139.795  10
  14  -3   8 862.222 166.016  12
 -14   3   7 2288.67 164.506   6
  14  -3   7 2602.38 290.923  12
  14  -3   7 2728.06 304.249  10
 -14   3   6 918.789 119.857   6
  14  -3   6 682.775 229.127  12
  14  -3   6 1098.31 253.810  10
  14  -3   5 3885.23 418.547  10
 -14  -3  -4 3452.86 232.707   3
 -14  -3  -4 3666.06 237.435   1
  14  -3   4 3356.94 369.250  12
  14  -3   4 3717.80 394.227  10
 -14  -3  -3 304.005 108.003   1
  14  -3   3 381.474 204.705  12
 -14  -3  -2 37127.4 859.122   3
 -14  -3  -2 37269.8 859.408   1
  14  -3   2 37047.7 1174.81  12
  14  -3   2 36689.7 1222.03  10
 -14  -3  -1 11265.3 431.143   1
 -14  -3  -1 11258.8 431.513   3
  14  -3   1 11038.7 636.752  12
  14  -3   1 10943.4 663.676  10
 -14  -3   0 5367.04 296.308   1
 -14  -3   0 5865.70 311.881   3
  14  -3   0 6282.49 493.157  12
 -14  -3   1 9863.60 405.542   1
 -14  -3   1 10369.3 412.412   3
 -14  -3   2 39080.5 874.479   1
 -14  -3   2 37979.8 866.946   3
  14   3   2 37516.1 1103.73  12
 -14  -3   3 575.970 124.919   1
  14   3   3 642.824 201.033  12
 -14  -3   4 3481.16 220.570   3
 -14  -3   4 3837.19 231.807   1
  14   3   4 3699.61 363.907  12
  14   3   4 3942.52 377.831  10
  14   3   5 3648.50 357.628  10
  14   3   5 3222.80 331.445  12
  14   3   6 874.683 199.184  12
  14  -3  -6 976.847 161.229  11
  14   3   7 2397.58 258.048  10
  14  -3  -7 2846.78 211.581  11
  14   3   7 2143.53 239.091  12
  14   3   8 1429.53 174.937  12
 -14   4   7 101.117 72.3281   6
  14  -4   7 157.073 146.196  12
  14  -4   7 245.301 145.235  10
 -14   4   6 2605.69 171.153   6
  14  -4   6 2600.40 306.235  12
  14  -4   6 2506.97 313.319  10
  14  -4   5 3173.12 351.012  12
  14  -4   5 3131.39 352.635  10
  14  -4   4 2246.24 321.479  10
 -14  -4  -4 2497.32 200.978   3
 -14  -4  -3 5000.46 282.231   3
 -14  -4  -3 4928.51 282.355   1
  14  -4   3 4601.36 418.052  12
 -14  -4  -2 15672.0 519.063   1
  14  -4   2 13628.0 705.365  12
 -14  -4  -1 18424.2 573.716   1
  14  -4   1 18950.4 840.536  12
 -14  -4   0 60895.3 1209.94   1
  14  -4   0 63862.7 1628.37  12
 -14  -4   1 17331.4 551.668   1
 -14  -4   2 15114.2 505.295   1
 -14  -4   3 5136.83 280.000   3
 -14  -4   3 5079.22 279.885   1
 -14  -4   4 2178.09 182.582   3
 -14  -4   4 2572.90 191.522   2
  14  -4  -6 2796.33 223.915  11
  14   4   6 2463.02 262.951  12
  14   4   7 241.751 116.370  12
  14  -4  -7 200.319 90.0703  11
  14  -5   8 185.730 60.9399  16
 -14   5   7 1093.21 114.838   6
 -14   5   6 449.489 90.4913   6
  14  -5   6 300.736 159.027  12
  14  -5   6 629.225 200.802  10
  14  -5   5 512.533 186.241  12
  14  -5   5 263.198 179.893  10
  14  -5   4 3865.46 401.994  10
 -14  -5  -4 4354.47 249.485   3
 -14  -5  -4 4293.57 251.027   2
  14  -5   3 5460.41 487.182  10
 -14  -5  -3 5913.87 306.072   3
 -14  -5  -3 5836.85 303.182   2
 -14  -5  -2 11388.5 440.738   1
 -14  -5  -2 11906.7 448.262   3
  14  -5   2 11262.4 639.670  12
 -14  -5  -1 5161.97 296.506   3
 -14  -5  -1 5181.40 301.108   1
  14  -5   1 6011.88 483.401  12
 -14  -5   0 113.007 114.930   3
 -14  -5   0 45.9191 108.428   1
 -14  -5   1 4627.63 283.787   1
 -14  -5   1 5111.20 294.458   3
 -14  -5   2 11115.5 434.003   2
 -14  -5   2 11496.3 436.591   1
 -14  -5   2 11151.7 433.042   3
 -14  -5   3 6181.29 304.548   3
 -14  -5   3 5689.02 293.092   2
  14  -5  -5 361.719 113.594  11
  14  -5  -6 314.792 106.387  11
  14  -5  -7 1154.72 124.582  11
  14  -6   7 3856.76 195.542  16
 -14   6   6 515.673 90.9104   6
 -14   6   5 2800.97 177.551   6
 -14  -6  -4 3564.01 218.668   3
 -14  -6  -4 3528.78 216.439   2
  14  -6   4 3701.81 357.621  12
 -14  -6  -3 4088.52 249.581   3
 -14  -6  -3 4131.04 255.284   2
  14  -6   3 3745.04 384.108  12
 -14  -6  -2 1227.63 155.575   3
 -14  -6  -1 468.048 122.300   3
 -14  -6  -1 381.791 117.128   2
 -14  -6   0 11872.1 455.053   3
 -14  -6   0 11014.6 440.243   2
 -14  -6   1 394.040 110.713   3
 -14  -6   1 375.938 116.001   2
 -14  -6   2 1108.70 144.333   3
 -14  -6   2 1151.03 156.713   2
 -14  -6   3 4000.62 240.522   3
 -14  -6   3 3881.97 239.727   2
  14  -6  -5 2979.29 210.317  11
  14  -7   6 575.332 107.736  16
 -14   7   6 629.372 87.5104   6
 -14   7   5 1167.43 114.666   6
 -14  -7  -3 7389.69 317.029   3
 -14  -7  -3 6812.91 306.324   2
 -14  -7  -2 971.007 148.762   3
 -14  -7  -2 1243.05 158.484   2
 -14  -7  -1 2722.13 212.710   3
 -14  -7   0 128.051 93.2087   3
 -14  -7   1 3182.77 231.732   3
 -14  -7   2 1008.99 142.293   2
 -14  -7   2 1162.99 144.786   3
 -14  -7   3 7115.47 302.527   2
  14  -7  -4 1780.88 155.145  15
  14  -7  -4 1970.56 160.056  13
  14  -8   6 414.607 77.8254  16
 -14   8   5 280.210 62.3387   6
  14  -8   5 306.727 91.7659  16
 -14   8   4 546.214 86.6324   6
  14  -8   4 573.928 122.764  16
  14  -8   3 3080.50 192.130  15
  14  -8   3 3086.31 191.574  13
  14  -8   3 3256.29 220.061  16
  14  -8   2 3581.90 227.840  13
 -14  -8  -2 3858.65 229.214   2
  14  -8   2 3417.80 218.061  16
 -14  -8  -1 6169.58 295.178   2
  14  -8   1 6548.22 323.933  13
 -14  -8   0 5462.97 282.950   2
 -14  -8   1 6017.79 290.029   2
 -14  -8   2 3872.07 224.434   2
  14  -8  -2 4117.94 260.818  13
  14  -8  -3 3356.72 211.574  15
  14  -8  -3 3220.47 210.269  13
  14  -8  -4 526.924 89.3027  15
  14  -9   4 295.307 79.1706  16
  14  -9   3 589.696 93.0173  16
  14  -9   2 3230.80 193.131  13
  14  -9   2 3126.02 191.864  15
  14  -9   1 3652.67 226.797  13
  14  -9   1 3994.60 236.340  15
  14  -9   0 18.7482 94.1348  13
  14  -9   0 46.9533 97.8608  15
  14  -9  -1 3808.67 240.608  13
  14  -9  -1 3750.59 239.405  15
  14  -9  -2 3359.30 208.236  13
  14  -9  -2 3085.29 204.031  15
  14  -9  -3 737.005 99.8265  15
  14 -10   2 1888.64 123.372  15
  14 -10   1 1505.09 133.399  15
  14 -10   0 1226.67 128.339  13
  14 -10   0 1221.21 128.955  15
  14 -10  -1 1430.96 137.472  15
  14 -10  -2 1903.93 131.550  15
  15   0   0 127.852 166.109  12
  15   0   1 2268.93 292.123  12
  15   0  -1 2568.69 304.592  12
  15   0   1 2727.73 338.470  10
  15   0   2 961.742 237.399  12
  15   0   2 1099.57 254.053  10
 -15   0   3 49.5505 78.8792   3
 -15   0  -3 93.5645 86.0578   3
  15   0   3-22.7466 163.576  12
 -15   0   4 237.862 86.4289   3
 -15   0  -4 202.902 88.3959   3
  15   0   4 113.174 166.809  12
  15   0   4 169.403 196.522  10
  15   0   5 276.075 180.740  12
  15   0   5 408.329 206.385  10
  15   0  -6 2060.93 190.227  11
  15   0   6 2047.23 280.530  12
  15   0   6 2068.02 288.063  10
  15   0   7 3750.72 329.680  10
  15   0  -7 4395.52 227.277  11
  15   0   7 4148.00 330.050  12
  15   0   8 49.6733 113.839  12
  15   0   8-26.2988 123.291  10
  15  -1   8 3701.62 270.877  12
  15   1  -7 1546.32 137.882  11
  15  -1   7 1888.33 251.343  12
  15  -1   7 1743.81 247.703  10
  15   1  -6 2717.86 205.057  11
  15  -1   6 2600.04 302.742  12
  15  -1   6 2494.70 318.664  10
  15  -1   5 3940.12 390.630  10
  15  -1   5 3866.18 373.819  12
 -15  -1  -4 6526.43 301.363   3
 -15   1   4 5977.01 280.922   3
  15  -1   4 5954.86 466.848  12
  15  -1   4 6134.58 492.414  10
 -15  -1  -3 6642.48 323.704   3
  15  -1   3 6417.99 476.766  12
  15  -1   2 360.478 201.765  12
  15  -1   2 437.983 205.236  10
 -15  -1  -1 1982.93 199.032   3
  15  -1   1 1734.14 287.649  12
  15  -1   1 1841.22 309.443  10
 -15  -1   0 2605.98 219.178   3
  15  -1   0 2749.13 342.322  12
  15   1   0 2571.00 312.968  12
 -15  -1   1 1843.08 187.866   3
  15  -1  -1 2386.77 307.046  12
  15   1   1 1992.50 278.387  12
  15   1   1 1752.27 290.496  10
  15   1   2 561.167 190.235  12
  15   1   2 685.071 220.441  10
 -15  -1   3 6929.72 320.476   3
  15   1   3 7415.61 499.506  12
 -15   1  -4 6156.09 293.911   3
 -15  -1   4 6339.48 286.228   3
  15   1   4 6670.90 494.631  10
  15   1   5 3217.64 351.705  10
  15   1   5 3213.01 340.987  12
  15   1   6 2480.02 297.507  10
  15  -1  -6 2972.71 231.266  11
  15   1   6 2980.82 315.114  12
  15   1   7 1989.99 254.466  10
  15  -1  -7 1571.80 151.314  11
  15   1   7 1906.84 239.362  12
  15   1   8 3672.81 266.601  12
  15  -2   8 121.676 109.655  12
  15  -2   7 1242.97 216.268  12
  15  -2   7 1595.57 238.643  10
  15  -2   6-19.9720 165.328  12
  15   2  -6 151.633 83.6736  11
  15  -2   6 187.555 182.011  10
 -15   2   5 4260.49 212.432   6
  15   2  -5 4120.99 255.605  11
  15  -2   5 4510.92 409.030  12
  15  -2   5 4132.15 408.010  10
 -15  -2  -4 221.495 89.7073   3
  15  -2   4 426.853 208.880  10
 -15  -2  -3 2122.77 192.651   3
 -15  -2  -3 1891.41 178.814   1
 -15  -2  -2 1939.02 184.341   1
  15  -2   2 1872.38 301.705  12
  15  -2   1 4271.78 404.871  12
  15  -2   1 5124.39 464.301  10
  15  -2   0 329.946 207.605  12
  15   2   0 323.930 165.047  12
  15   2   1 4528.71 390.096  12
  15   2   1 4872.23 426.694  10
 -15  -2   2 1615.94 173.302   1
  15   2   2 1425.82 261.830  12
 -15  -2   3 2059.79 185.056   3
 -15  -2   3 1979.67 179.828   1
  15   2   3 1886.66 283.156  12
  15   2   3 1872.30 293.530  10
 -15  -2   4 252.780 89.4317   3
  15   2   4 557.413 216.188  10
  15   2   5 4335.42 388.359  10
  15   2   5 4495.08 379.116  12
  15   2   6 190.209 149.750  12
  15  -2  -6 172.626 105.551  11
  15   2   6 183.128 148.715  10
  15   2   7 1459.72 202.615  12
  15  -2  -7 1389.26 148.181  11
  15   2   7 1411.52 215.957  10
  15   2   8-10.3707 92.8487  12
  15  -3   7 6076.62 372.221  12
  15  -3   7 5818.33 378.847  10
 -15   3   6-26.2787 64.2587   6
  15  -3   6-37.7793 162.155  12
  15  -3   6 78.0834 156.947  10
 -15   3   5 3279.09 188.594   6
  15  -3   5 3060.73 344.306  12
  15  -3   5 2769.63 345.617  10
 -15  -3  -4 1079.84 142.101   3
 -15  -3  -4 999.072 138.136   1
  15  -3   4 1330.54 287.460  10
 -15  -3  -3 935.521 139.227   3
  15  -3   3 896.318 234.092  12
  15  -3   3 1193.42 275.657  10
 -15  -3  -2 32.0149 86.6548   3
 -15  -3  -2 42.4717 91.9452   1
  15  -3   2 71.0064 178.515  12
 -15  -3  -1 46125.8 985.824   1
  15  -3   1 44041.4 1328.04  12
 -15  -3   0 9560.65 399.159   1
  15  -3   0 9757.66 592.330  12
 -15  -3   1 46169.3 989.748   1
 -15  -3   2 10.4914 80.9076   3
 -15  -3   2 62.6457 83.1025   1
 -15  -3   3 995.283 139.041   3
 -15  -3   3 973.061 136.016   1
  15   3   4 1202.43 247.395  12
  15   3   4 1283.01 260.599  10
  15   3   5 3184.06 345.889  10
  15   3   5 3468.29 331.348  12
  15  -3  -6 41.3571 94.0577  11
  15   3   6 316.330 155.750  12
  15   3   6 100.934 149.396  10
  15  -3  -7 6646.92 278.306  11
  15   3   7 5646.05 330.094  12
  15   3   7 6043.54 351.067  10
  15  -4   7 661.563 142.376  12
 -15   4   6 323.102 77.9894   6
  15  -4   6 219.667 151.319  12
  15  -4   6 165.100 161.601  10
 -15   4   5 3469.82 191.770   6
  15  -4   5 3407.45 343.614  12
  15  -4   5 3531.75 360.598  10
 -15  -4  -4 9540.15 358.750   3
 -15  -4  -4 9246.65 353.440   2
  15  -4   4 8880.57 539.033  12
  15  -4   4 9442.52 583.201  10
 -15  -4  -3 1350.84 160.879   3
  15  -4   3 1357.36 278.258  10
  15  -4   2 8345.25 552.962  12
 -15  -4  -2 7962.43 355.902   3
 -15  -4  -2 7738.51 354.310   1
  15  -4   1 5517.56 463.233  12
 -15  -4  -1 5034.85 291.624   1
 -15  -4  -1 5275.13 293.148   3
  15  -4   0 33067.1 1107.49  12
 -15  -4   0 30641.1 774.626   1
 -15  -4   0 31560.8 781.041   3
 -15  -4   1 5475.98 299.073   3
 -15  -4   1 5056.50 290.824   1
 -15  -4   2 7684.04 348.499   3
 -15  -4   2 8160.17 359.610   1
 -15  -4   3 1288.31 153.429   3
  15  -4  -5 3592.51 258.852  11
  15  -4  -6 269.095 102.343  11
  15  -4  -7 716.935 107.544  11
 -15   5   6 227.632 73.7240   6
 -15   5   5 4948.85 225.494   6
  15  -5   5 4591.39 373.436  12
  15  -5   5 4989.28 401.863  10
 -15  -5  -4 4404.87 238.123   3
 -15  -5  -4 4370.84 233.473   2
  15  -5   4 4250.96 386.404  12
 -15  -5  -3 1971.04 176.861   3
 -15  -5  -3 2115.85 178.041   2
  15  -5   3 1666.49 285.707  12
 -15  -5  -2 2476.74 207.603   1
 -15  -5  -2 2727.86 214.224   3
 -15  -5  -1 278.175 99.6312   3
 -15  -5   0 1457.90 166.118   3
 -15  -5   1 223.640 94.6103   3
 -15  -5   2 2620.81 207.704   3
 -15  -5   3 1798.44 167.110   3
 -15  -5   3 2177.35 179.855   2
  15  -5  -5 4820.74 270.148  11
  15  -5  -6 269.424 96.3281  11
  15  -6   7 674.190 83.9660  16
 -15   6   6 102.714 59.6077   6
 -15   6   5 3664.71 185.318   6
 -15  -6  -4 3716.29 201.592   2
  15  -6   4 4224.05 355.728  12
 -15  -6  -3 618.873 109.850   3
 -15  -6  -3 529.628 102.559   2
  15  -6   3 353.987 184.504  12
 -15  -6  -2 976.692 145.897   3
 -15  -6  -2 1386.59 161.063   2
  15  -6   2 1232.91 244.334  12
 -15  -6  -1 2818.91 214.770   3
 -15  -6   0 7860.24 352.794   3
 -15  -6   1 2497.10 203.616   3
 -15  -6   2 1192.48 145.830   3
 -15  -6   2 1201.52 149.322   2
 -15  -6   3 658.293 107.916   3
 -15  -6   3 696.840 113.642   2
  15  -6  -4 3981.16 241.715  11
  15  -6  -5 3731.16 213.051  11
  15  -7   6 75.8656 64.5583  16
 -15   7   5 752.654 87.2872   6
  15  -7   5 935.830 124.480  16
  15  -7   4 644.578 128.991  16
  15  -7   3 175.157 102.591  16
  15  -7   3 340.072 98.0433  13
 -15  -7  -3 396.171 89.6227   2
 -15  -7  -2 4312.71 237.811   3
 -15  -7  -2 4591.23 248.771   2
 -15  -7  -1 997.597 138.334   2
 -15  -7  -1 1142.65 143.462   3
 -15  -7   0 140.123 88.2403   3
 -15  -7   0 94.1703 84.3216   2
 -15  -7   1 1134.24 138.699   3
 -15  -7   1 1128.37 142.137   2
 -15  -7   2 5034.21 255.444   3
 -15  -7   2 4911.50 251.819   2
  15  -7  -4 649.428 97.6857  15
  15  -8   5 1523.95 115.086  16
 -15   8   4 2315.01 130.982   6
  15  -8   4 2051.29 149.167  16
  15  -8   3 967.763 115.747  16
  15  -8   2 1002.41 131.097  13
  15  -8   2 969.970 130.658  15
 -15  -8  -1 2388.28 175.182   2
  15  -8   1 2456.37 197.234  13
 -15  -8   0 9264.85 342.638   2
  15  -8   0 9739.42 382.879  13
 -15  -8   1 2435.15 174.719   2
  15  -8  -1 2573.98 204.279  13
  15  -8  -2 1191.77 143.433  15
  15  -8  -2 1109.27 142.071  13
  15  -8  -3 1079.56 120.849  13
  15  -8  -3 1313.43 129.044  15
  15  -9   2 916.995 104.221  15
  15  -9   1 2202.96 163.513  15
  15  -9   1 2329.09 163.681  13
  15  -9   0-7.50464 81.4010  15
  15  -9   0 96.9656 77.7310  13
  15  -9  -1 2612.66 180.077  15
  15  -9  -1 2236.12 168.161  13
  15  -9  -2 1034.61 114.253  15
  15 -10   0 1238.71 106.246  15
  15 -10  -1 362.560 67.8639  15
  16   0   0 8099.76 514.765  12
  16   0   1 5283.00 433.581  12
 -16   0  -2 13545.3 474.724   3
  16   0   2 13015.1 648.994  12
  16   0   2 12175.3 666.686  10
 -16   0   3 6801.95 312.504   3
 -16   0  -3 6951.27 322.111   3
  16   0   3 6353.13 474.390  10
 -16   0  -4 24082.2 594.755   1
 -16   0  -4 22998.5 584.547   3
  16   0   4 24682.7 896.646  12
  16   0   4 22839.7 879.015  10
  16   0   5 971.684 229.207  12
  16   0   5 1218.50 232.431  10
  16   0   6 701.438 183.724  12
  16   0  -6 789.490 125.912  11
  16   0   6 646.219 176.725  10
  16   0  -7 241.637 75.6021  11
  16   0   7 324.244 133.965  12
  16   0   7 473.335 143.471  10
  16   1  -7 1372.77 110.350  11
  16  -1   7 1078.38 188.398  12
  16  -1   7 1521.81 205.725  10
  16  -1   6 139.409 142.881  12
  16   1  -6 15.0154 75.8744  11
  16  -1   6-35.0735 143.788  10
  16   1  -5 411.381 113.150  11
  16  -1   5 360.771 187.987  12
  16  -1   5 430.630 195.136  10
 -16  -1  -4 1497.63 151.536   1
 -16  -1  -4 1699.75 156.129   3
  16  -1   4 1350.60 269.686  12
  16  -1   4 1310.63 274.948  10
 -16   1   3 4214.76 245.660   3
 -16  -1  -3 4013.88 244.148   3
  16  -1   3 3922.80 405.443  10
 -16  -1  -2 3325.82 231.864   3
  16  -1   2 2606.20 319.662  12
  16  -1   2 2749.04 352.430  10
 -16  -1  -1 13063.8 466.749   3
  16  -1   1 11276.5 629.450  12
 -16  -1   0 2719.02 217.772   3
  16   1   0 2607.38 307.957  12
  16  -1   0 2289.76 313.103  12
 -16  -1   1 12772.8 462.975   3
  16   1   1 12291.6 636.728  12
 -16  -1   2 3616.35 238.167   3
  16   1   2 2901.65 328.347  12
  16   1   2 2813.77 342.581  10
 -16  -1   3 4476.55 249.756   3
  16   1   3 4112.58 388.864  10
 -16   1  -4 1366.13 142.000   3
  16   1   4 1681.22 272.740  12
  16   1   4 1702.66 275.422  10
  16   1   5 248.053 168.090  12
  16   1   5 351.707 188.547  10
  16  -1  -6 26.6140 84.3949  11
  16   1   6 16.4793 137.692  12
  16   1   6 116.351 143.932  10
  16   1   7 1556.61 201.997  12
  16  -1  -7 1759.50 137.866  11
  16   1   7 1544.14 196.756  10
  16  -2   7 574.137 147.433  12
  16  -2   7 741.925 166.087  10
  16  -2   6 3898.48 330.025  12
  16  -2   6 3812.45 343.495  10
  16   2  -5 2851.67 196.606  11
  16  -2   5 2562.62 314.692  12
  16  -2   5 2698.82 320.855  10
 -16  -2  -4 814.274 122.204   3
 -16  -2  -4 1057.56 132.635   1
  16  -2   4 675.393 211.932  12
  16  -2   4 1062.02 253.386  10
 -16  -2  -3 818.521 129.958   3
 -16  -2  -3 667.180 120.231   1
  16  -2   3 514.968 217.933  10
 -16  -2  -2 12586.4 453.131   3
  16  -2   2 13006.5 674.522  12
  16  -2   2 13296.1 714.938  10
 -16  -2  -1 14544.0 493.582   1
 -16  -2  -1 14998.6 501.773   3
  16  -2   1 14362.0 715.401  12
 -16  -2   0 1219.91 156.610   3
 -16  -2   0 1355.15 163.085   1
  16  -2   0 1478.18 265.694  12
 -16  -2   1 15858.9 516.791   1
 -16  -2   1 15364.8 509.810   3
  16   2   1 15493.2 695.369  12
 -16  -2   2 13258.5 457.120   3
  16   2   2 12351.2 664.711  10
 -16  -2   3 948.364 133.996   1
 -16  -2   3 704.710 121.501   3
  16   2   3 800.133 217.005  12
  16   2   3 654.530 214.918  10
 -16   2  -4 964.669 128.252   3
  16   2   4 864.796 224.358  12
  16   2   4 1147.64 241.069  10
  16   2   5 2557.12 290.241  12
  16   2   5 2217.41 274.864  10
  16  -2  -6 4252.70 246.978  11
  16   2   6 3858.46 309.851  12
  16   2   6 3827.01 315.819  10
  16   2   7 703.650 145.099  12
  16  -2  -7 826.109 107.961  11
  16  -3   7 528.801 130.592  12
  16  -3   6 330.178 155.912  12
  16  -3   6 409.076 164.507  10
 -16   3   5 3694.58 185.128   6
  16  -3   5 3856.28 351.564  12
  16  -3   5 4010.07 379.719  10
 -16  -3  -4 3929.27 221.183   2
 -16  -3  -4 4636.06 238.539   1
 -16  -3  -4 4216.66 230.999   3
  16  -3   4 4051.11 378.664  12
  16  -3   4 4141.01 400.760  10
 -16  -3  -3 872.737 132.600   3
 -16  -3  -3 1070.83 139.714   1
  16  -3   3 979.167 246.891  12
  16  -3   3 873.884 255.762  10
 -16  -3  -2 1627.73 173.910   3
 -16  -3  -1 642.060 129.680   3
 -16  -3   0 10728.5 420.887   1
 -16  -3   0 11456.2 433.794   3
  16  -3   0 10227.7 599.467  12
 -16  -3   1 871.773 142.193   3
 -16  -3   2 1727.87 172.244   3
 -16  -3   3 1054.43 139.551   3
 -16  -3   3 1018.95 138.874   1
  16   3   4 4463.01 369.476  12
  16   3   5 3881.53 322.737  12
  16  -3  -5 4030.38 261.468  11
  16   3   5 4347.24 349.809  10
  16  -3  -6 371.023 105.570  11
  16   3   6 426.113 134.516  12
  16   3   6 386.416 138.245  10
  16  -3  -7 350.361 80.0600  11
  16  -4   6 1592.31 216.771  12
  16  -4   6 1737.63 235.530  10
 -16   4   5 1065.71 109.010   6
  16  -4   5 1100.49 218.469  12
  16  -4   5 1450.91 247.611  10
 -16  -4  -4 496.278 102.072   3
 -16  -4  -4 529.846 99.8211   2
  16  -4   4 700.209 208.222  12
  16  -4   4 422.753 194.425  10
  16  -4   3 3315.01 367.797  12
 -16  -4  -3 3947.53 237.208   2
 -16  -4  -3 3651.25 228.405   1
 -16  -4  -3 3913.00 238.098   3
  16  -4   2 1806.76 292.941  12
 -16  -4  -2 2121.47 183.618   3
 -16  -4  -2 2107.68 190.300   1
 -16  -4  -1 9647.38 391.382   3
 -16  -4   0 6498.55 321.848   3
 -16  -4   1 9916.62 394.828   3
 -16  -4   2 1957.18 180.133   3
 -16  -4   2 1884.61 176.552   1
 -16  -4   3 3924.47 227.098   1
 -16  -4   3 4216.31 237.058   3
 -16  -4   3 3505.79 217.123   2
  16  -4  -5 1650.62 171.240  11
  16  -4  -6 1884.89 156.234  11
  16  -4  -7 2080.14 128.037  11
  16  -5   5 2376.11 260.458  12
 -16   5   5 2647.70 152.987   6
 -16  -5  -4 5219.95 231.789   2
  16  -5   4 5748.13 396.094  12
 -16  -5  -3 4057.97 232.545   3
 -16  -5  -3 3838.19 226.153   2
  16  -5   3 3818.92 359.240  12
 -16  -5  -2 2019.71 176.372   3
 -16  -5  -2 1970.75 173.596   2
  16  -5   2 1600.14 269.360  12
 -16  -5  -1 3062.18 217.611   1
 -16  -5  -1 3052.72 222.073   3
 -16  -5  -1 2905.87 213.136   2
 -16  -5   0 169.486 101.403   3
 -16  -5   0 98.7851 93.3134   1
 -16  -5   0 119.627 94.1671   2
 -16  -5   1 3095.87 219.453   1
 -16  -5   1 3358.90 227.086   3
 -16  -5   1 2949.86 213.627   2
 -16  -5   2 2210.05 181.259   3
 -16  -5   2 1944.50 173.855   2
 -16  -5   3 3809.15 220.783   3
 -16  -5   3 3643.17 217.492   2
  16  -5  -5 2690.37 187.715  11
  16  -5  -6-28.2775 61.0055  11
  16  -6   6 1437.92 117.777  16
 -16   6   5 882.152 91.6572   6
 -16  -6  -4 1977.94 133.511   2
 -16  -6  -3 3847.31 210.066   3
 -16  -6  -3 3927.24 212.747   2
 -16  -6  -2 5170.20 258.481   3
 -16  -6  -2 5019.21 258.932   2
 -16  -6  -1 2068.18 180.808   3
 -16  -6  -1 2021.23 178.284   2
 -16  -6   0 403.186 100.576   3
 -16  -6   0 343.120 99.5740   2
 -16  -6   1 2268.72 182.263   3
 -16  -6   1 2089.28 181.671   2
 -16  -6   2 5397.37 261.764   3
 -16  -6   2 5339.09 259.238   2
  16  -6  -4 1446.44 140.628  11
  16  -7   5 496.540 83.0776  16
  16  -7   4 953.075 113.089  16
 -16   7   4 924.459 92.4722   6
  16  -7   3 1578.03 137.046  16
 -16  -7  -2 6957.46 274.713   3
 -16  -7  -2 6089.23 260.231   2
 -16  -7  -1 2151.03 168.147   3
 -16  -7  -1 1975.70 161.202   2
 -16  -7   0 455.885 102.831   3
 -16  -7   0 477.622 103.746   2
 -16  -7   1 2097.85 165.629   3
 -16  -7   1 2117.05 165.817   2
 -16  -7   2 6671.28 267.202   3
 -16  -7   2 6250.34 260.823   2
  16  -7  -3 1573.07 134.011  13
  16  -8   2 796.524 105.833  15
  16  -8   1 4975.32 240.503  15
  16  -8   1 4978.02 241.174  13
  16  -8   0 2022.56 167.164  13
  16  -8  -1 5007.65 243.877  15
  16  -8  -1 5075.91 245.270  13
  16  -8  -2 816.358 107.510  13
  16  -8  -2 805.332 109.161  15
  16  -8  -3 1273.92 101.791  15
  16  -9   1 3258.02 160.657  15
  16  -9   0 9498.61 290.279  15
  16  -9  -1 3374.53 167.002  15
 -17   0   0-10.6742 87.5204   3
 -17   0   1 866.251 144.384   3
 -17   0  -1 1177.58 157.704   3
 -17   0   2 77.8549 89.2185   3
 -17   0  -2 158.534 99.5051   3
  17   0   2-21.8093 166.352  12
 -17   0   3 1538.56 154.426   1
 -17   0   3 1552.38 154.052   3
 -17   0  -3 1211.73 145.328   3
 -17   0  -3 1416.33 150.730   1
  17   0   3 1289.43 239.309  12
  17   0   3 1493.29 275.806  10
 -17   0  -4 542.900 96.0657   3
 -17   0  -4 655.516 102.607   1
  17   0   4 813.635 212.031  12
  17   0   4 955.491 231.279  10
  17   0  -5 438.830 104.172  11
  17   0   5 601.719 185.331  12
  17   0   5 587.120 184.395  10
  17   0   6 1644.85 214.583  12
  17   0  -6 1570.88 130.331  11
  17   0   6 1787.00 226.135  10
  17   0   7 118.471 102.277  12
  17  -1   7 578.308 124.508  12
  17  -1   6 1060.48 189.434  12
  17   1  -6 1015.93 105.719  11
  17  -1   6 848.652 182.714  10
  17   1  -5 1199.85 137.688  11
  17  -1   5 1126.85 219.233  12
  17  -1   5 1207.41 228.304  10
 -17  -1  -4 497.077 95.7927   3
 -17  -1  -4 619.781 99.6254   1
  17  -1   4 669.274 198.207  12
  17  -1   4 833.081 219.719  10
 -17  -1  -3 455.200 108.677   3
 -17   1   3 367.993 99.3413   3
 -17  -1  -3 382.432 97.4424   1
  17  -1   3 307.703 182.228  12
  17  -1   3 344.883 186.754  10
 -17  -1  -2 554.290 120.762   3
 -17  -1  -2 425.072 106.663   1
 -17   1   2 519.579 118.639   3
  17  -1   2 507.427 209.960  12
 -17  -1  -1 941.529 137.653   3
 -17  -1   0 4160.04 260.174   3
 -17  -1   1 782.718 126.921   3
  17   1   1 621.329 214.723  12
 -17  -1   2 400.302 110.098   3
 -17  -1   2 483.178 106.758   1
 -17   1  -2 437.802 115.484   3
  17   1   2 234.357 186.139  12
 -17  -1   3 327.782 96.1243   3
 -17   1  -3 254.837 96.9557   3
 -17  -1   3 441.798 99.4880   1
  17   1   3 357.899 168.693  12
  17   1   3 261.801 201.566  10
 -17   1  -4 566.811 98.2735   3
 -17   1  -4 504.157 94.0902   1
  17   1   4 238.565 164.404  12
  17   1   4 512.626 195.526  10
  17  -1  -5 1200.39 144.715  11
  17   1   5 1118.08 200.263  12
  17   1   5 1155.87 210.413  10
  17  -1  -6 1053.01 120.528  11
  17   1   6 1275.17 188.079  12
  17   1   6 1377.80 196.701  10
  17  -2   6 90.1604 118.988  12
  17  -2   6 206.808 138.514  10
  17  -2   5 380.022 171.248  12
  17  -2   5 585.897 193.142  10
 -17  -2  -4 1229.82 126.382   3
 -17  -2  -4 1460.09 136.387   1
  17  -2   4 1077.98 218.466  12
  17   2  -4 1506.60 153.550  11
  17  -2   4 1139.66 244.062  10
 -17   2   3 3796.46 221.908   3
 -17  -2  -3 3717.41 224.446   1
 -17  -2  -3 4119.52 233.052   3
  17  -2   3 3881.56 372.288  12
  17  -2   3 3664.73 384.633  10
 -17  -2  -2 2851.00 208.164   1
 -17  -2  -2 2961.57 212.701   3
  17  -2   2 2689.39 338.032  12
 -17  -2  -1 823.308 134.892   1
 -17  -2  -1 1076.15 151.595   3
  17  -2   1 1112.34 241.575  12
 -17  -2   0 80.8695 89.0401   3
 -17  -2   0 141.245 94.6041   1
 -17  -2   1 872.029 132.222   3
 -17  -2   1 720.339 127.292   1
 -17  -2   2 2644.73 199.564   1
 -17  -2   2 2806.48 206.139   3
  17   2   2 2520.07 307.518  12
 -17  -2   3 3604.09 212.945   1
 -17  -2   3 3895.62 218.459   3
  17   2   3 3760.20 354.363  12
  17   2   3 3805.35 373.924  10
 -17   2  -4 1162.50 123.245   3
  17   2   4 1087.52 205.844  12
  17   2   4 1171.03 228.703  10
  17  -2  -5 569.877 116.547  11
  17   2   5 499.107 161.958  12
  17   2   5 549.922 171.480  10
  17   2   6 111.345 102.868  12
  17  -2  -6 178.594 74.1175  11
  17  -3   6 2390.15 241.232  12
  17  -3   5-66.6641 159.673  12
  17  -3   5 125.514 160.531  10
 -17  -3  -4 3530.64 191.386   2
  17  -3   4 4004.48 359.241  12
 -17  -3  -3 2294.15 178.438   3
 -17  -3  -3 2540.96 186.664   1
  17  -3   2 2067.39 302.886  12
 -17  -3  -2 1819.93 172.584   3
 -17  -3  -2 1908.53 174.175   1
  17  -3   1 3712.55 376.378  12
 -17  -3  -1 4027.82 245.786   1
 -17  -3  -1 3708.09 236.047   3
 -17  -3   0 569.565 118.338   3
 -17  -3   0 488.635 124.396   1
 -17  -3   1 4279.99 252.449   1
 -17  -3   1 4190.98 248.810   3
 -17  -3   2 1956.48 173.135   3
 -17  -3   2 1959.84 175.050   1
 -17  -3   3 2301.16 171.850   1
 -17  -3   3 2670.34 181.867   3
 -17   3  -4 3486.33 188.436   3
  17  -3  -5 111.035 85.7798  11
  17  -3  -6 2668.38 166.736  11
  17  -4   6 1159.83 164.781  12
  17  -4   5 1005.95 187.198  12
  17  -4   4 17.4762 144.665  12
 -17  -4  -4 87.3485 61.0510   2
  17  -4   3 1997.76 279.919  12
 -17  -4  -3 2003.86 163.532   3
 -17  -4  -3 1858.16 156.047   2
  17  -4   2 2516.04 303.041  12
 -17  -4  -2 2397.58 182.491   1
 -17  -4  -2 2325.52 184.579   3
 -17  -4  -1 5891.04 287.141   3
 -17  -4  -1 5742.26 285.313   1
 -17  -4   0 21087.4 580.539   3
 -17  -4   0 21935.0 593.169   1
 -17  -4   1 5631.39 280.487   3
 -17  -4   1 5654.68 285.332   1
 -17  -4   2 2407.19 184.276   2
 -17  -4   2 2518.85 187.262   1
 -17  -4   2 2577.28 187.993   3
 -17  -4   3 1754.73 149.226   3
 -17  -4   3 1811.56 150.466   2
  17  -4  -5 1203.67 133.296  11
  17  -4  -6 1445.03 117.479  11
  17  -5   5 248.270 119.030  12
  17  -5   4 1704.02 224.762  12
 -17   5   4 1585.16 119.907   6
 -17  -5  -3 816.759 110.856   3
 -17  -5  -3 724.231 106.790   2
  17  -5   3 840.925 188.647  12
 -17  -5  -2 7997.39 314.288   3
 -17  -5  -2 8070.63 318.639   2
 -17  -5  -1 5515.12 271.352   3
 -17  -5  -1 5918.68 274.805   2
 -17  -5   0 3510.73 219.286   3
 -17  -5   0 3530.26 220.561   2
 -17  -5   1 5766.62 276.308   3
 -17  -5   1 5721.09 274.690   2
 -17  -5   2 8432.69 319.453   3
 -17  -5   2 8195.10 317.763   2
  17  -5  -4 1684.04 151.186  11
  17  -5  -5 282.516 75.4937  11
  17  -6   4 2164.46 146.698  16
 -17  -6  -3 2249.57 144.221   3
 -17  -6  -3 2257.60 143.137   2
  17  -6   3 1895.01 139.984  16
 -17  -6  -2 233.433 79.6525   3
 -17  -6  -2 199.355 78.2056   2
 -17  -6  -1 993.841 121.794   3
 -17  -6  -1 1248.20 133.114   2
 -17  -6   0 100.605 83.9489   3
 -17  -6   0 108.445 82.6312   2
 -17  -6   1 1125.21 129.154   3
 -17  -6   1 1034.38 126.496   2
 -17  -6   2 261.042 82.3612   3
 -17  -6   2 174.993 77.3319   2
 -17  -7  -2 1589.62 121.566   2
  17  -7   2 1350.86 126.721  13
 -17  -7  -1 245.938 70.6967   3
 -17  -7  -1 378.436 83.6483   2
 -17  -7   0 108.495 69.6093   3
 -17  -7   0 56.9776 64.7922   2
 -17  -7   1 352.551 80.7101   2
 -17  -7   2 1421.78 115.646   2
  17  -7  -2 1404.04 128.336  13
  17  -7  -3 326.221 66.4236  15
  17  -8   1 1048.48 104.004  15
  17  -8   0 258.773 74.6577  15
  17  -8  -1 1168.05 110.225  15
  17  -8  -2 1651.44 108.775  15
 -18   0   0 6256.67 304.466   3
 -18   0   1 120.392 88.1073   3
 -18   0  -1 65.3036 89.3870   3
  18   0   1 113.921 158.647  12
 -18   0   2 1654.00 153.502   1
 -18   0  -2 1490.46 150.513   1
 -18   0   2 1924.41 161.554   3
 -18   0  -2 1480.81 149.032   3
  18   0   2 1224.06 238.982  12
 -18   0   3 409.366 90.2954   3
 -18   0  -3 385.017 86.3704   3
 -18   0  -3 381.890 85.2626   1
 -18   0   3 284.564 85.3272   1
  18   0   3 218.803 157.947  12
 -18   0  -4 186.175 58.1037   1
  18   0   4 148.375 149.973  12
  18   0   4-17.7588 145.621  10
  18   0   5 2604.38 252.787  12
  18   0  -5 2372.53 161.318  11
  18   0   5 2177.80 249.739  10
  18   0   6 73.4149 103.277  12
  18  -1   6 981.546 154.606  12
  18   1  -5 1115.13 113.558  11
  18  -1   5 1490.35 207.799  12
  18  -1   5 1188.24 206.901  10
 -18  -1  -4 8438.36 273.513   1
  18  -1   4 9075.90 480.409  12
  18   1  -4 8226.89 316.736  11
 -18  -1  -3 14936.0 428.756   1
 -18  -1  -3 15403.2 433.826   3
 -18   1   3 15382.5 426.600   1
 -18   1   3 14988.9 424.232   3
  18  -1   3 14693.8 641.931  12
 -18  -1  -2 5841.77 275.651   3
 -18  -1  -2 5669.33 270.067   1
 -18   1   2 5876.45 275.168   3
  18  -1   2 5850.23 424.085  12
 -18  -1  -1 658.809 122.918   3
 -18   1   1 727.287 124.797   3
 -18  -1  -1 665.306 115.667   1
  18  -1   1 522.049 196.797  12
 -18   1   0 3360.02 226.038   3
 -18  -1   0 3462.33 224.434   1
 -18  -1   0 3721.03 234.743   3
 -18  -1   1 881.031 134.624   3
 -18   1  -1 742.155 128.121   3
 -18  -1   1 886.795 124.293   1
  18   1   1 794.381 203.460  12
 -18  -1   2 6024.56 274.078   1
 -18  -1   2 5801.46 271.181   3
 -18   1  -2 5643.70 274.907   3
  18   1   2 5477.21 407.580  12
 -18   1  -3 15001.9 425.765   1
 -18  -1   3 14338.3 414.933   1
 -18  -1   3 15241.6 424.265   3
 -18   1  -3 14704.0 422.544   3
  18   1   3 15608.5 642.466  12
 -18   1  -4 7444.25 255.215   1
  18   1   4 8244.33 467.930  10
  18   1   5 1593.14 205.695  12
  18  -1  -5 1171.60 125.322  11
  18   1   5 1249.71 200.295  10
  18  -1  -6 1100.84 99.2208  11
  18  -2   6 101.542 95.2153  12
  18  -2   5 124.690 146.094  12
  18  -2   4 2330.65 268.832  12
 -18  -2  -4 1966.76 130.775   1
 -18  -2  -4 1932.05 129.742   2
 -18  -2  -3 352.636 90.8101   3
 -18  -2  -3 293.249 85.7431   1
  18  -2   2 794.918 212.767  12
 -18  -2  -2 759.660 118.697   3
 -18   2   2 648.494 115.711   3
 -18  -2  -2 723.047 118.851   1
  18  -2   1 2494.88 295.394  12
 -18  -2  -1 2779.21 201.158   1
 -18  -2  -1 2799.59 199.849   3
 -18  -2   0 9.17207 84.7246   3
 -18  -2   0-9.08059 83.2416   1
 -18  -2   1 2972.29 204.117   1
 -18  -2   1 2808.22 200.896   3
 -18  -2   2 727.570 115.852   3
 -18   2  -2 640.214 115.649   3
 -18  -2   2 764.613 117.503   1
  18   2   3 436.982 161.506  12
 -18  -2   3 227.227 80.2805   3
 -18   2  -3 220.204 84.7616   3
  18   2   4 2570.16 254.332  12
 -18   2  -4 2071.06 131.738   1
  18  -2  -5 6.87679 69.4985  11
  18   2   5 87.7625 108.024  12
  18  -2  -6 213.797 58.6652  11
  18  -3   5 152.659 124.444  12
  18  -3   4 15.6208 132.914  12
 -18  -3  -4-47.2657 59.3622   2
  18  -3   3 229.377 169.093  12
 -18  -3  -3 266.315 82.2642   3
 -18  -3  -3 416.324 89.4527   1
 -18  -3  -3 344.675 84.6207   2
  18  -3   2 1056.88 225.444  12
 -18  -3  -2 1173.19 129.964   3
 -18  -3  -2 910.870 127.152   1
 -18  -3  -1 3206.61 206.453   3
 -18  -3  -1 3195.96 207.589   1
 -18  -3   0 1172.24 144.299   3
 -18  -3   0 1515.33 153.989   1
 -18  -3   1 3151.49 206.366   3
 -18  -3   1 3362.21 212.206   1
 -18  -3   2 1192.73 129.205   3
 -18  -3   2 1023.28 126.614   1
 -18   3  -3 339.297 86.6749   3
  18  -3  -5 140.396 71.4840  11
  18  -4   5 562.894 136.854  12
  18  -4   4 1027.78 187.467  12
  18  -4   3 1043.69 202.207  12
 -18  -4  -3 778.491 103.414   2
 -18  -4  -3 881.616 104.687   3
 -18  -4  -2 94.9003 78.7590   3
 -18  -4  -2 165.663 78.9941   2
 -18  -4  -1 1496.15 143.919   2
 -18  -4  -1 1335.21 136.235   1
 -18  -4  -1 1496.62 143.296   3
 -18  -4   0 2135.71 170.431   2
 -18  -4   0 2034.34 167.053   1
 -18  -4   0 2260.65 174.378   3
 -18  -4   1 1510.58 146.068   2
 -18  -4   1 1373.65 141.621   1
 -18  -4   1 1383.96 142.907   3
 -18  -4   2 234.530 80.0664   3
 -18  -4   2 342.991 92.8774   2
  18  -4  -4 873.973 113.641  11
  18  -4  -5 597.001 88.7423  11
 -18  -5  -3 1068.96 98.8014   2
 -18  -5  -2 3212.81 179.387   3
 -18  -5  -2 3500.40 186.741   2
 -18  -5  -1 648.100 103.846   2
 -18  -5  -1 1018.95 115.608   3
 -18  -5   0 573.011 100.645   3
 -18  -5   0 783.093 115.578   2
 -18  -5   1 835.119 118.752   2
 -18  -5   1 948.762 112.100   3
 -18  -5   2 3238.12 178.383   3
 -18  -5   2 3391.26 179.332   2
  18  -5  -4 1589.22 123.141  11
 -18  -6  -2 148.736 61.4655   2
 -18  -6  -1 1355.83 120.761   3
 -18  -6  -1 1475.98 123.724   2
 -18  -6   0 255.782 74.6246   3
 -18  -6   0 177.172 74.2136   2
 -18  -6   1 1183.43 115.138   3
 -18  -6   1 1466.77 122.088   2
 -18  -6   2 149.015 57.6241   2
 -18  -7   0 812.817 85.5279   2
  18  -7  -2 2189.57 120.980  15
 -19   0   0 23.8173 75.5254   1
 -19   0   0 23.9893 73.3037   3
 -19   0  -1 5962.21 268.710   1
 -19   0   1 6467.19 277.484   3
 -19   0  -1 6234.59 272.821   3
 -19   0   2 1220.56 126.138   3
 -19   0  -2 1168.31 123.922   3
 -19   0   2 1145.96 120.609   1
 -19   0  -2 1030.20 120.257   1
  19   0   2 933.226 187.830  12
 -19   0  -3 622.349 90.4705   1
 -19   0  -3 573.692 90.3831   3
  19   0   3 574.835 165.180  12
  19   0  -4 101.410 70.9856  11
  19   0   4 74.5773 111.287  12
  19   0   5 2513.32 206.167  12
  19  -1   5 1007.77 154.366  12
  19   1  -4 569.181 84.3641  11
  19  -1   4 689.053 161.066  12
 -19  -1  -3 388.889 81.5858   3
 -19  -1  -3 322.560 75.4298   1
  19  -1   3 337.148 147.261  12
 -19  -1  -2 2405.30 165.903   1
 -19   1   2 2401.65 161.123   1
 -19  -1  -2 2557.54 170.478   3
 -19   1   2 2637.33 170.001   3
  19  -1   2 2181.74 252.323  12
 -19  -1  -1 3579.00 207.041   1
 -19  -1  -1 3693.63 212.289   3
 -19   1   1 3541.78 208.998   3
 -19  -1   0 850.633 121.344   3
 -19   1   0 832.279 116.951   3
 -19  -1   0 809.837 114.219   1
 -19  -1   1 3490.26 204.096   1
 -19  -1   1 3633.22 209.625   3
 -19   1  -1 3542.21 208.057   3
 -19  -1   2 2344.77 159.310   1
 -19   1  -2 2574.59 168.679   1
 -19  -1   2 2527.24 166.503   3
 -19   1  -2 2355.87 164.946   3
 -19   1  -3 281.802 71.4748   3
 -19   1  -3 377.365 77.3864   1
  19   1   3 439.132 147.529  12
  19  -1  -4 612.456 102.610  11
  19   1   4 452.091 137.371  12
  19  -1  -5 869.464 91.9509  11
  19  -2   5 228.237 110.834  12
  19  -2   4 1641.68 200.949  12
 -19  -2  -3 920.307 100.512   1
 -19  -2  -3 1075.03 109.386   3
  19  -2   3 1015.69 187.258  12
 -19  -2  -2 222.487 78.5984   3
 -19   2   2 211.198 76.9436   3
 -19  -2  -2 247.751 82.3970   1
 -19  -2  -1 1288.98 132.664   3
 -19   2   1 1105.59 127.409   3
 -19  -2  -1 1318.92 136.151   1
 -19  -2   0 7.60913 71.8673   3
 -19   2   0-7.76351 72.7921   3
 -19  -2   0 53.1259 72.7125   1
 -19  -2   1 1314.70 133.172   3
 -19   2  -1 1193.48 131.156   3
 -19  -2   1 1293.37 132.761   1
 -19  -2   2 237.699 76.6115   3
 -19   2  -2 275.415 84.4086   3
 -19  -2   2 190.280 73.5289   1
 -19   2  -3 994.199 100.991   1
 -19   2  -3 1025.56 102.179   3
  19  -2  -4 1966.96 151.191  11
  19  -3   4 112.277 112.031  12
 -19  -3  -3 1866.21 122.454   2
 -19  -3  -2 5056.46 220.842   2
 -19  -3  -2 4490.89 208.857   1
 -19  -3  -2 4999.74 219.543   3
 -19   3   2 5021.97 218.335   3
 -19   3   1 3980.11 206.693   3
 -19  -3  -1 4152.21 214.993   1
 -19  -3  -1 4098.73 212.348   3
 -19  -3   0 143.906 77.6777   3
 -19   3   0 261.843 86.3992   3
 -19  -3   0 439.538 94.1816   1
 -19   3  -1 4179.06 215.430   3
 -19  -3   1 3840.13 205.471   1
 -19  -3   1 3845.97 205.362   3
 -19  -3   2 5168.29 219.097   1
 -19  -3   2 5084.76 219.096   3
 -19  -3   2 5075.10 217.288   2
 -19   3  -3 1494.21 113.487   1
  19  -3  -4-5.93823 64.4092  11
 -19  -4  -3 2155.40 123.013   2
 -19  -4  -2 1967.35 136.064   3
 -19  -4  -2 2074.40 139.491   2
 -19   4   2 2009.36 133.372   3
 -19  -4  -1 43.9832 65.0886   3
 -19  -4  -1 18.7383 63.9189   2
 -19  -4   0 1359.67 127.927   3
 -19  -4   0 1431.72 130.264   2
 -19  -4   1-6.22069 61.6618   3
 -19  -4   1 30.9376 65.9978   2
 -19   4  -2 2201.96 141.147   3
 -19  -4   2 1998.99 137.285   3
 -19  -4   2 2198.61 140.696   2
 -19  -5  -2 420.143 72.4547   2
 -19  -5  -1 1312.19 112.969   2
 -19  -5   0 1157.23 108.573   3
 -19  -5   0 1156.35 110.900   2
 -19  -5   1 1240.37 110.058   2
 -19  -6  -1 270.432 59.3962   2
 -19  -6   0 175.998 54.1721   2
 -19  -6   1 250.790 56.2495   2
 -20   0   0 302.527 79.8793   3
 -20   0   0 291.701 78.6621   1
 -20   0   1 1955.67 138.246   1
 -20   0  -1 1916.63 138.173   1
 -20   0   1 2229.08 146.038   3
 -20   0  -1 2009.71 142.288   3
 -20   0   2 5292.38 206.226   1
 -20   0  -2 5119.92 205.463   1
 -20   0   2 5459.32 209.881   3
 -20   0  -2 5212.72 207.937   3
 -20   0  -3 1116.72 88.1780   1
 -20  -1  -3 674.763 72.6089   2
 -20   1   2 1315.18 107.720   1
 -20  -1  -2 1421.13 113.342   1
 -20  -1  -1 1893.97 138.361   1
 -20  -1  -1 1942.03 138.258   3
 -20   1   1 1990.68 138.299   3
 -20   1   1 1743.61 129.037   1
 -20  -1   0 5015.95 220.844   1
 -20   1   0 5053.04 220.466   1
 -20  -1   0 4783.05 213.749   3
 -20   1   0 4811.31 213.915   3
 -20   1  -1 1748.67 131.310   1
 -20  -1   1 1857.57 135.892   3
 -20   1  -1 1727.81 131.271   3
 -20  -1   1 1859.41 133.137   1
 -20   1  -2 1253.59 106.375   1
 -20  -1   2 1258.77 106.695   1
 -20  -2  -2 2921.09 150.449   2
 -20  -2  -2 3064.07 152.870   1
 -20   2   2 3073.57 150.095   1
 -20  -2  -1 501.159 85.3673   3
 -20   2   1 462.676 83.5229   3
 -20  -2  -1 505.662 85.8995   1
 -20   2   1 471.418 83.3199   1
 -20   2   0 9082.78 290.356   1
 -20  -2   0 9060.11 293.969   3
 -20  -2   0 8642.98 291.054   1
 -20   2   0 9257.43 294.882   3
 -20  -2   1 433.752 81.9821   3
 -20   2  -1 533.375 84.6513   3
 -20  -2   1 421.618 80.5566   1
 -20   2  -1 582.255 89.1363   1
 -20  -2   2 3125.11 152.683   2
 -20   2  -2 2898.87 149.944   1
 -20  -2   2 3166.67 151.981   1
 -20  -3  -2 118.093 53.3496   2
 -20  -3  -1 867.281 94.2730   2
 -20  -3   0 16.3122 57.6665   3
 -20  -3   0 75.0424 60.3344   1
 -20   3   0-42.7108 57.2686   3
 -20  -3   0 42.6838 57.2323   2
 -20  -3   1 681.778 88.3134   2
 -20   3  -2 79.6799 48.8700   1
 -20  -4  -2 2180.50 109.663   2
 -20  -4  -1 375.718 66.4485   2
 -20  -4   0 4276.93 177.486   2
 -20  -4   1 434.143 68.0619   2
 -20  -5   0 21.6504 40.2003   2
 -21   0   0-12.7955 48.0089   1
 -21   0   1 1756.73 109.892   1
 -21   0  -1 1775.51 109.998   1
 -21   1   1 637.041 72.8774   1
 -21  -1  -1 757.603 77.1191   1
 -21   1   0 805.548 81.7823   1
 -21  -1   0 1008.50 91.0290   1
 -21   1  -1 866.207 80.6241   1
 -21  -1   1 506.030 71.3967   1
 -21  -2  -1 86.0336 44.4751   2
 -21   2   0 723.036 74.9576   1
 -21  -2   0 764.649 76.6999   2
 -21  -2   1 110.358 50.7350   2
   0   0   0    0.00    0.00   0

TITL 20230113-CYS-A100_auto in P2(1)2(1)2
REM P2(1)2(1)2 (#18, found as P22(1)2(1) in -cba setting)
CELL 1.54184  17.219036  11.381025   9.776424  90.0000  90.0000  90.0000
ZERR   54.00   0.000485   0.000307   0.000313   0.0000   0.0000   0.0000
LATT -1
SYMM -x,-y, z
SYMM -x+1/2, y+1/2,-z
SYMM  x+1/2,-y+1/2,-z
SFAC C H O
UNIT 54.00 54.00 54.00
REM  CrysAlisPro recorded range (K): Min=299.9; max=299.9; aver:299.9
TEMP 27
TREF
HKLF 4
END
;
_shelx_hkl_checksum                5359
_olex2_submission_special_instructions  'No special instructions were received'
_oxdiff_exptl_absorpt_empirical_details
;
Empirical correction (ABSPACK) includes:
- Absorption correction using spherical harmonics
- Frame scaling
;
